# Supplementary material for: Active inference under visuo-proprioceptive conflict: Simulation and empirical results
Source: Sci Rep. 2020 Mar 4;10:4010. doi: 10.1038/s41598-020-61097-w (PMC7055248; doi:10.1038/s41598-020-61097-w)
Supplement: Supplementary file 1 — Supplementary Information. [file 41598_2020_61097_MOESM1_ESM.zip]

Archive with 49 entries (49 files):
- log_sj01_run1_20190411-151836.csv
- log_sj01_run2_20190411-153638.csv
- log_sj02_run1_20190425-181847.csv
- log_sj02_run2_20190425-182720.csv
- log_sj03_run1_20190430-102248.csv
- log_sj03_run2_20190430-103254.csv
- log_sj04_run1_20190430-164835.csv
- log_sj04_run2_20190430-165632.csv
- log_sj05_run1_20190501-161941.csv
- log_sj05_run2_20190501-162738.csv
- log_sj07_run1_20190509-145540.csv
- log_sj07_run2_20190509-150848.csv
- log_sj08_run1_20190510-123711.csv
- log_sj08_run2_20190510-124618.csv
- log_sj09_run1_20190510-132806.csv
- log_sj09_run2_20190510-133626.csv
- log_sj10_run1_20190510-152745.csv
- log_sj10_run2_20190510-153605.csv
- log_sj11_run1_20190513-090517.csv
- log_sj11_run2_20190513-091349.csv
- log_sj12_run1_20190513-095542.csv
- log_sj12_run2_20190513-100350.csv
- log_sj13_run1_20190513-180115.csv
- log_sj13_run2_20190513-180918.csv
- log_sj14_run1_20190514-162659.csv
- log_sj14_run2_20190514-163501.csv
- log_sj16_run1_20190514-182225.csv
- log_sj16_run2_20190514-183106.csv
- log_sj17_run1_20190515-171604.csv
- log_sj17_run2_20190515-172405.csv
- log_sj18_run1_20190515-181640.csv
- log_sj18_run2_20190515-182459.csv
- log_sj19_run1_20190516-121620.csv
- log_sj19_run2_20190516-122448.csv
- log_sj20_run1_20190517-114744.csv
- log_sj20_run2_20190517-115542.csv
- log_sj21_run1_20190517-131913.csv
- log_sj21_run2_20190517-132711.csv
- log_sj22_run1_20190517-142045.csv
- log_sj22_run2_20190517-142925.csv
- log_sj23_run1_20190517-152559.csv
- log_sj23_run2_20190517-153402.csv
- log_sj24_run1_20190517-164635.csv
- log_sj24_run2_20190517-165510.csv
- log_sj25_run1_20190522-164217.csv
- log_sj25_run2_20190522-165052.csv
- log_sj26_run1_20190603-135550.csv
- log_sj26_run2_20190603-140413.csv
- VariableCoding.txt
