# Supplementary material for: Active inference under visuo-proprioceptive conflict: Simulation and empirical results
Source: Sci Rep. 2020 Mar 4;10:4010. doi: 10.1038/s41598-020-61097-w (PMC7055248; doi:10.1038/s41598-020-61097-w)
Supplement: Supplementary file 1 — Supplementary Information. [file 41598_2020_61097_MOESM1_ESM.zip › log_sj01_run1_20190411-151836.csv]

0	0	1	0	0	0	999	0.025564353447407484	754.6860273671336	829.6860273671336	829.6860273671336	854.6860273671336	0.07547169923782349	0.02678571455180645	0.0	0.06451612710952759	0.5	754	829	829	854	1500
0.013900758492329857	0.013901153232028562	1	0	2	0	0.004052267294011048	0.025564353447407484	754.6860273671336	829.6860273671336	829.6860273671336	854.6860273671336	0.07547169923782349	0.02678571455180645	0.024390242993831635	0.06451612710952759	0.5	754	829	829	854	1500
0.02859691747769233	0.02859691747769233	1	0	2	0	0.0075	0.02595774445171306	756.296963529765	831.296963529765	831.296963529765	856.296963529765	0.07547169923782349	0.02678571455180645	0.024390242993831635	0.06451612710952759	0.5	756	831	831	856	1500
0.04572230456930804	0.04572230456930804	1	0	2	0	0.0075	0.02595774445171306	756.296963529765	831.296963529765	831.296963529765	856.296963529765	0.07547169923782349	0.02678571455180645	0.024390242993831635	0.06451612710952759	0.5	756	831	831	856	1500
0.06291242897152394	0.06291242897152394	1	0	2	0	0.0075	0.02595774445171306	756.296963529765	831.296963529765	831.296963529765	856.296963529765	0.07547169923782349	0.02678571455180645	0.024390242993831635	0.06451612710952759	0.5	756	831	831	856	1500
0.07980176172327447	0.07980176172327447	1	0	2	0	0.0075	0.02595774445171306	756.296963529765	831.296963529765	831.296963529765	856.296963529765	0.07547169923782349	0.02678571455180645	0.024390242993831635	0.06451612710952759	0.5	756	831	831	856	1500
0.09558858649634949	0.09558819175665079	1	0	2	0	0.0075	0.02595774445171306	756.296963529765	831.296963529765	831.296963529765	856.296963529765	0.07547169923782349	0.02678571455180645	0.024390242993831635	0.06451612710952759	0.5	756	831	831	856	1500
0.11270252613670095	0.11270252613670095	1	0	2	0	0.0075	0.02595774445171306	756.296963529765	831.296963529765	831.296963529765	856.296963529765	0.07547169923782349	0.02678571455180645	0.024390242993831635	0.06451612710952759	0.5	756	831	831	856	1500
0.1288110637642763	0.1288110637642763	1	0	2	0	0.0075	0.02595774445171306	756.296963529765	831.296963529765	831.296963529765	856.296963529765	0.07547169923782349	0.02678571455180645	0.024390242993831635	0.06451612710952759	0.5	756	831	831	856	1500
0.14648474429749037	0.14648434955779166	1	0	2	0	0.0075	0.02595774445171306	756.296963529765	831.296963529765	831.296963529765	856.296963529765	0.07547169923782349	0.02678571455180645	0.024390242993831635	0.06451612710952759	0.5	756	831	831	856	1500
0.16276223051614025	0.16276223051614203	1	0	2	0	0.0075	0.02595774445171306	756.296963529765	831.296963529765	831.296963529765	856.296963529765	0.07547169923782349	0.02678571455180645	0.024390242993831635	0.06451612710952759	0.5	756	831	831	856	1500
0.17857116071234636	0.17857116071234636	1	0	2	0	0.0075	0.02595774445171306	756.296963529765	831.296963529765	831.296963529765	856.296963529765	0.07547169923782349	0.02678571455180645	0.024390242993831635	0.06451612710952759	0.5	756	831	831	856	1500
0.19580983809751196	0.19581023283721066	1	0	2	0	0.0075	0.02595774445171306	756.296963529765	831.296963529765	831.296963529765	856.296963529765	0.07547169923782349	0.02678571455180645	0.024390242993831635	0.06451612710952759	0.5	756	831	831	856	1500
0.21350404509506227	0.21350443983476097	1	0	2	0	0.0075	0.02595774445171306	756.296963529765	831.296963529765	831.296963529765	856.296963529765	0.07547169923782349	0.02678571455180645	0.024390242993831635	0.06451612710952759	0.5	756	831	831	856	1500
0.22860283857317398	0.22860283857317398	1	0	2	0	0.0075	0.02595774445171306	756.296963529765	831.296963529765	831.296963529765	856.296963529765	0.07547169923782349	0.02678571455180645	0.024390242993831635	0.06451612710952759	0.5	756	831	831	856	1500
0.24562204068582005	0.24562204068582005	1	0	2	0	0.0075	0.02595774445171306	756.296963529765	831.296963529765	831.296963529765	856.296963529765	0.07547169923782349	0.02678571455180645	0.024390242993831635	0.06451612710952759	0.5	756	831	831	856	1500
0.262734006627678	0.26273400662767976	1	0	2	0	0.0075	0.02595774445171306	756.296963529765	831.296963529765	831.296963529765	856.296963529765	0.07547169923782349	0.02678571455180645	0.024390242993831635	0.06451612710952759	0.5	756	831	831	856	1500
0.2797962353674919	0.2797962353674919	1	0	2	0	0.0075	0.02595774445171306	756.296963529765	831.296963529765	831.296963529765	856.296963529765	0.07547169923782349	0.02678571455180645	0.024390242993831635	0.06451612710952759	0.5	756	831	831	856	1500
0.2955799022229755	0.2955799022229755	1	0	2	0	0.0075	0.02595774445171306	756.296963529765	831.296963529765	831.296963529765	856.296963529765	0.07547169923782349	0.02678571455180645	0.024390242993831635	0.06451612710952759	0.5	756	831	831	856	1500
0.31278621095284187	0.3127866056925406	1	0	2	0	0.0075	0.02595774445171306	756.296963529765	831.296963529765	831.296963529765	856.296963529765	0.07547169923782349	0.02678571455180645	0.024390242993831635	0.06451612710952759	0.5	756	831	831	856	1500
0.32864922048777956	0.32864922048777956	1	0	2	0	0.0075	0.02595774445171306	756.296963529765	831.296963529765	831.296963529765	856.296963529765	0.07547169923782349	0.02678571455180645	0.024390242993831635	0.06451612710952759	0.5	756	831	831	856	1500
0.3464811916402013	0.3464811916402013	1	0	2	0	0.0075	0.02595774445171306	756.296963529765	831.296963529765	831.296963529765	856.296963529765	0.07547169923782349	0.02678571455180645	0.024390242993831635	0.06451612710952759	0.5	756	831	831	856	1500
0.3626959142467463	0.3626963089864468	1	0	2	0	0.0075	0.02595774445171306	756.296963529765	831.296963529765	831.296963529765	856.296963529765	0.07547169923782349	0.02678571455180645	0.024390242993831635	0.06451612710952759	0.5	756	831	831	856	1500
0.3786398454199329	0.3786398454199329	1	0	2	0	0.0075	0.02595774445171306	756.296963529765	831.296963529765	831.296963529765	856.296963529765	0.07547169923782349	0.02678571455180645	0.024390242993831635	0.06451612710952759	0.5	756	831	831	856	1500
0.3955662837033689	0.3955662837033689	1	0	2	0	0.0075	0.02595774445171306	756.296963529765	831.296963529765	831.296963529765	856.296963529765	0.07547169923782349	0.02678571455180645	0.024390242993831635	0.06451612710952759	0.5	756	831	831	856	1500
0.41340812334826005	0.41340812334826005	1	0	2	0	0.0075	0.023725601727616286	747.1563390745887	822.1563390745887	822.1563390745887	847.1563390745887	0.07547169923782349	0.02678571455180645	0.024390242993831635	0.06451612710952759	0.5	747	822	822	847	1500
0.4286529705149178	0.4286529705149178	1	0	2	0	0.0075	0.02595774445171306	756.296963529765	831.296963529765	831.296963529765	856.296963529765	0.07547169923782349	0.02678571455180645	0.024390242993831635	0.06451612710952759	0.5	756	831	831	856	1500
0.44572862040448946	0.44572862040448946	1	0	2	0	0.0075	0.02595774445171306	756.296963529765	831.296963529765	831.296963529765	856.296963529765	0.07547169923782349	0.02678571455180645	0.024390242993831635	0.06451612710952759	0.5	756	831	831	856	1500
0.4634109852110768	0.4634109852110768	1	0	2	0	0.0075	0.023725601727616286	747.1563390745887	822.1563390745887	822.1563390745887	847.1563390745887	0.07547169923782349	0.01785714365541935	0.024390242993831635	0.06451612710952759	0.5	747	822	822	847	1500
0.4797989985453839	0.4797989985453839	1	0	2	0	0.0075	0.02595774445171306	756.296963529765	831.296963529765	831.296963529765	856.296963529765	0.07547169923782349	0.02678571455180645	0.024390242993831635	0.06451612710952759	0.5	756	831	831	856	1500
0.4957437191979679	0.4957437191979679	1	0	2	0	0.0075	0.025564353447407484	754.6860273671336	829.6860273671336	829.6860273671336	854.6860273671336	0.07547169923782349	0.02678571455180645	0.0	0.06451612710952759	0.5	754	829	829	854	1500
0.5126859470693539	0.5126859470693539	1	0	2	0	0.0075	0.023725601727616286	747.1563390745887	822.1563390745887	822.1563390745887	847.1563390745887	0.07547169923782349	0.01785714365541935	0.024390242993831635	0.06451612710952759	0.5	747	822	822	847	1500
0.5337539942723257	0.5337543890120244	1	0	2	0	0.0075	0.023725601727616286	747.1563390745887	822.1563390745887	822.1563390745887	847.1563390745887	0.07547169923782349	0.01785714365541935	0.024390242993831635	0.06451612710952759	0.5	747	822	822	847	1500
0.5463907962491827	0.5463907962491827	1	0	2	0	0.0075	0.023725601727616286	747.1563390745887	822.1563390745887	822.1563390745887	847.1563390745887	0.07547169923782349	0.01785714365541935	0.024390242993831635	0.06451612710952759	0.5	747	822	822	847	1500
0.5631680229264813	0.5631680229264813	1	0	2	0	0.0075	0.023725601727616286	747.1563390745887	822.1563390745887	822.1563390745887	847.1563390745887	0.07547169923782349	0.01785714365541935	0.024390242993831635	0.06451612710952759	0.5	747	822	822	847	1500
0.5786872141837858	0.5786876089234845	1	0	2	0	0.0075	0.023725601727616286	747.1563390745887	822.1563390745887	822.1563390745887	847.1563390745887	0.07547169923782349	0.01785714365541935	0.024390242993831635	0.06451612710952759	0.5	747	822	822	847	1500
0.5957044425979383	0.5957044425979401	1	0	2	0	0.0075	0.023725601727616286	747.1563390745887	822.1563390745887	822.1563390745887	847.1563390745887	0.07547169923782349	0.01785714365541935	0.024390242993831635	0.06451612710952759	0.5	747	822	822	847	1500
0.613601545800659	0.6136019405403577	1	0	2	0	0.0075	0.023725601727616286	747.1563390745887	822.1563390745887	822.1563390745887	847.1563390745887	0.07547169923782349	0.01785714365541935	0.024390242993831635	0.06451612710952759	0.5	747	822	822	847	1500
0.6286202071199192	0.6286198123802205	1	0	2	0	0.0075	0.023725601727616286	747.1563390745887	822.1563390745887	822.1563390745887	847.1563390745887	0.07547169923782349	0.01785714365541935	0.024390242993831635	0.06451612710952759	0.5	747	822	822	847	1500
0.6460025697554386	0.6460021750157399	1	0	2	0	0.0075	0.023725601727616286	747.1563390745887	822.1563390745887	822.1563390745887	847.1563390745887	0.07547169923782349	0.01785714365541935	0.024390242993831635	0.06451612710952759	0.5	747	822	822	847	1500
0.6628915077674904	0.6628919025071891	1	0	2	0	0.0075	0.023725601727616286	747.1563390745887	822.1563390745887	822.1563390745887	847.1563390745887	0.07547169923782349	0.01785714365541935	0.024390242993831635	0.06451612710952759	0.5	747	822	822	847	1500
0.6798424199122479	0.6798424199122479	1	0	2	0	0.0075	0.023725601727616286	747.1563390745887	822.1563390745887	822.1563390745887	847.1563390745887	0.07547169923782349	0.01785714365541935	0.024390242993831635	0.06451612710952759	0.5	747	822	822	847	1500
0.6957370086230874	0.6957370086230874	1	0	2	0	0.0075	0.023725601727616286	747.1563390745887	822.1563390745887	822.1563390745887	847.1563390745887	0.07547169923782349	0.01785714365541935	0.024390242993831635	0.06451612710952759	0.5	747	822	822	847	1500
0.7126401572642944	0.7126397625245957	1	0	2	0	0.0075	0.023725601727616286	747.1563390745887	822.1563390745887	822.1563390745887	847.1563390745887	0.07547169923782349	0.01785714365541935	0.024390242993831635	0.06451612710952759	0.5	747	822	822	847	1500
0.7287194841541602	0.7287190894144615	1	0	2	0	0.0075	0.02333221072331071	745.5454029119574	820.5454029119574	820.5454029119574	845.5454029119574	0.07547169923782349	0.01785714365541935	0.0	0.06451612710952759	0.5	745	820	820	845	1500
0.7464421124100227	0.7464421124100227	1	0	2	0	0.0075	0.02333221072331071	745.5454029119574	820.5454029119574	820.5454029119574	845.5454029119574	0.07547169923782349	0.01785714365541935	0.0	0.06451612710952759	0.5	745	820	820	845	1500
0.7627969676096331	0.7627973623493318	1	0	2	0	0.0075	0.02333221072331071	745.5454029119574	820.5454029119574	820.5454029119574	845.5454029119574	0.07547169923782349	0.01785714365541935	0.0	0.06451612710952759	0.5	745	820	820	845	1500
0.7788308994341406	0.7788308994341406	1	0	2	0	0.0075	0.023725601727616286	747.1563390745887	822.1563390745887	822.1563390745887	847.1563390745887	0.07547169923782349	0.01785714365541935	0.024390242993831635	0.06451612710952759	0.5	747	822	822	847	1500
0.7956744423808324	0.7956740476411337	1	0	2	0	0.0075	0.02333221072331071	745.5454029119574	820.5454029119574	820.5454029119574	845.5454029119574	0.07547169923782349	0.01785714365541935	0.0	0.06451612710952759	0.5	745	820	820	845	1500
0.8134661500839808	0.8134665448236795	1	0	2	0	0.0075	0.02333221072331071	745.5454029119574	820.5454029119574	820.5454029119574	845.5454029119574	0.07547169923782349	0.01785714365541935	0.0	0.06451612710952759	0.5	745	820	820	845	1500
0.8287903399300909	0.8287903399300909	1	0	2	0	0.0075	0.02333221072331071	745.5454029119574	820.5454029119574	820.5454029119574	845.5454029119574	0.07547169923782349	0.01785714365541935	0.0	0.06451612710952759	0.5	745	820	820	845	1500
0.8456934885712979	0.8456934885712979	1	0	2	0	0.0075	0.023725601727616286	747.1563390745887	822.1563390745887	822.1563390745887	847.1563390745887	0.07547169923782349	0.01785714365541935	0.024390242993831635	0.06451612710952759	0.5	747	822	822	847	1500
0.8627442698598475	0.8627442698598475	1	0	2	0	0.0075	0.02333221072331071	745.5454029119574	820.5454029119574	820.5454029119574	845.5454029119574	0.07547169923782349	0.01785714365541935	0.0	0.06451612710952759	0.5	745	820	820	845	1500
0.8797101821131594	0.8797101821131594	1	0	2	0	0.0075	0.02333221072331071	745.5454029119574	820.5454029119574	820.5454029119574	845.5454029119574	0.07547169923782349	0.01785714365541935	0.0	0.06451612710952759	0.5	745	820	820	845	1500
0.895754771909532	0.8957551666492325	1	0	2	0	0.0075	0.023725601727616286	747.1563390745887	822.1563390745887	822.1563390745887	847.1563390745887	0.07547169923782349	0.01785714365541935	0.024390242993831635	0.06451612710952759	0.5	747	822	822	847	1500
0.912666999563811	0.9126673943035115	1	0	2	0	0.0075	0.02333221072331071	745.5454029119574	820.5454029119574	820.5454029119574	845.5454029119574	0.07547169923782349	0.01785714365541935	0.0	0.06451612710952759	0.5	745	820	820	845	1500
0.9287246157702445	0.9287246157702445	1	0	2	0	0.0075	0.023725601727616286	747.1563390745887	822.1563390745887	822.1563390745887	847.1563390745887	0.07547169923782349	0.01785714365541935	0.024390242993831635	0.06451612710952759	0.5	747	822	822	847	1500
0.9463722434833404	0.9463726382230391	1	0	2	0	0.0075	0.023725601727616286	747.1563390745887	822.1563390745887	822.1563390745887	847.1563390745887	0.07547169923782349	0.01785714365541935	0.024390242993831635	0.06451612710952759	0.5	747	822	822	847	1500
0.963059469509318	0.9630598642490167	1	0	2	0	0.0075	0.023725601727616286	747.1563390745887	822.1563390745887	822.1563390745887	847.1563390745887	0.07547169923782349	0.01785714365541935	0.024390242993831635	0.06451612710952759	0.5	747	822	822	847	1500
0.9787622147265527	0.9787622147265527	1	0	2	0	0.0075	0.02333221072331071	745.5454029119574	820.5454029119574	820.5454029119574	845.5454029119574	0.07547169923782349	0.01785714365541935	0.0	0.06451612710952759	0.5	745	820	820	845	1500
0.9957387849517332	0.9957387849517332	1	0	2	0	0.0075	0.02333221072331071	745.5454029119574	820.5454029119574	820.5454029119574	845.5454029119574	0.07547169923782349	0.01785714365541935	0.0	0.06451612710952759	0.5	745	820	820	845	1500
1.013441281482958	1.0134416762226568	1	0	2	0	0.0075	0.02333221072331071	745.5454029119574	820.5454029119574	820.5454029119574	845.5454029119574	0.07547169923782349	0.01785714365541935	0.0	0.06451612710952759	0.5	745	820	820	845	1500
1.0287934978476816	1.0287934978476816	1	0	2	0	0.0075	0.02333221072331071	745.5454029119574	820.5454029119574	820.5454029119574	845.5454029119574	0.07547169923782349	0.01785714365541935	0.0	0.06451612710952759	0.5	745	820	820	845	1500
1.045721120350212	1.045721120350212	1	0	2	0	0.0075	0.02333221072331071	745.5454029119574	820.5454029119574	820.5454029119574	845.5454029119574	0.07547169923782349	0.01785714365541935	0.0	0.06451612710952759	0.5	745	820	820	845	1500
1.063275984234096	1.0632763789737947	1	0	2	0	0.0075	0.02333221072331071	745.5454029119574	820.5454029119574	820.5454029119574	845.5454029119574	0.07547169923782349	0.01785714365541935	0.0	0.06451612710952759	0.5	745	820	820	845	1500
1.0797026820588833	1.079703076798582	1	0	2	0	0.0075	0.02333221072331071	745.5454029119574	820.5454029119574	820.5454029119574	845.5454029119574	0.07547169923782349	0.01785714365541935	0.0	0.06451612710952759	0.5	745	820	820	845	1500
1.0956221393707448	1.0956217446310461	1	0	2	0	0.0075	0.02333221072331071	745.5454029119574	820.5454029119574	820.5454029119574	845.5454029119574	0.07547169923782349	0.01785714365541935	0.0	0.06451612710952759	0.5	745	820	820	845	1500
1.1130866078636092	1.1130866078636092	1	0	2	0	0.0075	0.02333221072331071	745.5454029119574	820.5454029119574	820.5454029119574	845.5454029119574	0.07547169923782349	0.01785714365541935	0.0	0.06451612710952759	0.5	745	820	820	845	1500
1.128704484045608	1.128704484045608	1	0	2	0	0.0075	0.02333221072331071	745.5454029119574	820.5454029119574	820.5454029119574	845.5454029119574	0.07547169923782349	0.01785714365541935	0.0	0.06451612710952759	0.5	745	820	820	845	1500
1.1463817172361104	1.1463817172361104	1	0	2	0	0.0075	0.02333221072331071	745.5454029119574	820.5454029119574	820.5454029119574	845.5454029119574	0.07547169923782349	0.01785714365541935	0.0	0.06451612710952759	0.5	745	820	820	845	1500
1.1630863118088346	1.1630863118088346	1	0	2	0	0.0075	0.02333221072331071	745.5454029119574	820.5454029119574	820.5454029119574	845.5454029119574	0.07547169923782349	0.01785714365541935	0.0	0.06451612710952759	0.5	745	820	820	845	1500
1.1787598462883597	1.1787602410280602	1	0	2	0	0.0075	0.02333221072331071	745.5454029119574	820.5454029119574	820.5454029119574	845.5454029119574	0.07547169923782349	0.01785714365541935	0.0	0.06451612710952759	0.5	745	820	820	845	1500
1.195706811036132	1.195706811036132	1	0	2	0	0.0075	0.02333221072331071	745.5454029119574	820.5454029119574	820.5454029119574	845.5454029119574	0.07547169923782349	0.01785714365541935	0.0	0.06451612710952759	0.5	745	820	820	845	1500
1.2131006211229156	1.2131010158626143	1	0	2	0	0.0075	0.02333221072331071	745.5454029119574	820.5454029119574	820.5454029119574	845.5454029119574	0.07547169923782349	0.01785714365541935	0.0	0.06451612710952759	0.5	745	820	820	845	1500
1.229059157664956	1.2290587629252574	1	0	2	0	0.0075	0.02333221072331071	745.5454029119574	820.5454029119574	820.5454029119574	845.5454029119574	0.07547169923782349	0.01785714365541935	0.0	0.06451612710952759	0.5	745	820	820	845	1500
1.245718751912019	1.2457191466517177	1	0	2	0	0.0075	0.02333221072331071	745.5454029119574	820.5454029119574	820.5454029119574	845.5454029119574	0.07547169923782349	0.01785714365541935	0.0	0.06451612710952759	0.5	745	820	820	845	1500
1.2631950625958464	1.2631950625958464	1	0	2	0	0.0075	0.02333221072331071	745.5454029119574	820.5454029119574	820.5454029119574	845.5454029119574	0.07547169923782349	0.01785714365541935	0.0	0.06451612710952759	0.5	745	820	820	845	1500
1.2796742608005705	1.2796746555402692	1	0	2	0	0.0075	0.02333221072331071	745.5454029119574	820.5454029119574	820.5454029119574	845.5454029119574	0.07547169923782349	0.01785714365541935	0.0	0.06451612710952759	0.5	745	820	820	845	1500
1.2957895090030256	1.2957899037427243	1	0	2	0	0.0075	0.02333221072331071	745.5454029119574	820.5454029119574	820.5454029119574	845.5454029119574	0.07547169923782349	0.01785714365541935	0.0	0.06451612710952759	0.5	745	820	820	845	1500
1.3125884463637565	1.3125884463637565	1	0	2	0	0.0075	0.02333221072331071	745.5454029119574	820.5454029119574	820.5454029119574	845.5454029119574	0.07547169923782349	0.01785714365541935	0.0	0.06451612710952759	0.5	745	820	820	845	1500
1.3287459317139785	1.3287459317139785	1	0	2	0	0.0075	0.02110006776638329	736.4047775033396	811.4047775033396	811.4047775033396	836.4047775033396	0.07547169923782349	0.008928571827709675	0.0	0.06451612710952759	0.5	736	811	811	836	1500
1.346380927756714	1.346380927756714	1	0	2	0	0.0075	0.02110006776638329	736.4047775033396	811.4047775033396	811.4047775033396	836.4047775033396	0.07547169923782349	0.008928571827709675	0.0	0.06451612710952759	0.5	736	811	811	836	1500
1.3629351265042047	1.3629355212439034	1	0	2	0	0.0075	0.02333221072331071	745.5454029119574	820.5454029119574	820.5454029119574	845.5454029119574	0.07547169923782349	0.01785714365541935	0.0	0.06451612710952759	0.5	745	820	820	845	1500
1.3787432672210116	1.3787436619607103	1	0	2	0	0.0075	0.02333221072331071	745.5454029119574	820.5454029119574	820.5454029119574	845.5454029119574	0.07547169923782349	0.01785714365541935	0.0	0.06451612710952759	0.5	745	820	820	845	1500
1.3956929951466748	1.3956933898863735	1	0	2	0	0.0075	0.02110006776638329	736.4047775033396	811.4047775033396	811.4047775033396	836.4047775033396	0.07547169923782349	0.008928571827709675	0.0	0.06451612710952759	0.5	736	811	811	836	1500
1.413277859247664	1.4132778592476658	1	0	2	0	0.0075	0.01861522952094674	726.2293648882769	801.2293648882769	801.2293648882769	826.2293648882769	0.056603774428367615	0.01785714365541935	0.0	0.06451612710952759	0.5	726	801	801	826	1500
1.4286174439420272	1.4286170492023285	1	0	2	0	0.0075	0.02333221072331071	745.5454029119574	820.5454029119574	820.5454029119574	845.5454029119574	0.07547169923782349	0.01785714365541935	0.0	0.06451612710952759	0.5	745	820	820	845	1500
1.4458533581493018	1.4458533581493018	1	0	2	0	0.0075	0.02333221072331071	745.5454029119574	820.5454029119574	820.5454029119574	845.5454029119574	0.07547169923782349	0.01785714365541935	0.0	0.06451612710952759	0.5	745	820	820	845	1500
1.4628863761514062	1.4628863761514062	1	0	2	0	0.0075	0.02333221072331071	745.5454029119574	820.5454029119574	820.5454029119574	845.5454029119574	0.07547169923782349	0.01785714365541935	0.0	0.06451612710952759	0.5	745	820	820	845	1500
1.4797086031543643	1.4797086031543643	1	0	2	0	0.0075	0.02333221072331071	745.5454029119574	820.5454029119574	820.5454029119574	845.5454029119574	0.07547169923782349	0.01785714365541935	0.0	0.06451612710952759	0.5	745	820	820	845	1500
1.4957946406191098	1.4957950353588085	1	0	2	0	0.0075	0.02333221072331071	745.5454029119574	820.5454029119574	820.5454029119574	845.5454029119574	0.07547169923782349	0.01785714365541935	0.0	0.06451612710952759	0.5	745	820	820	845	1500
1.5126950260824241	1.5126950260824241	1	0	2	0	0.0075	0.02333221072331071	745.5454029119574	820.5454029119574	820.5454029119574	845.5454029119574	0.07547169923782349	0.01785714365541935	0.0	0.06451612710952759	0.5	745	820	820	845	1500
1.5287344842627135	1.5287344842627153	1	0	2	0	0.0075	0.02333221072331071	745.5454029119574	820.5454029119574	820.5454029119574	845.5454029119574	0.07547169923782349	0.01785714365541935	0.0	0.06451612710952759	0.5	745	820	820	845	1500
1.546307111433043	1.546307111433043	1	0	2	0	0.0075	0.01861522952094674	726.2293648882769	801.2293648882769	801.2293648882769	826.2293648882769	0.056603774428367615	0.01785714365541935	0.0	0.06451612710952759	0.5	726	801	801	826	1500
1.5626967037261448	1.5626967037261448	1	0	2	0	0.0075	0.016383086564019322	717.0887394796591	792.0887394796591	792.0887394796591	817.0887394796591	0.056603774428367615	0.008928571827709675	0.0	0.06451612710952759	0.5	717	792	792	817	1500
1.5787519514943842	1.5787523462340847	1	0	2	0	0.0075	0.016383086564019322	717.0887394796591	792.0887394796591	792.0887394796591	817.0887394796591	0.056603774428367615	0.008928571827709675	0.0	0.06451612710952759	0.5	717	792	792	817	1500
1.5956456263828223	1.5956456263828223	1	0	2	0	0.0075	0.02110006776638329	736.4047775033396	811.4047775033396	811.4047775033396	836.4047775033396	0.07547169923782349	0.008928571827709675	0.0	0.06451612710952759	0.5	736	811	811	836	1500
1.6134922029040997	1.6134925976437984	1	0	2	0	0.0075	0.02110006776638329	736.4047775033396	811.4047775033396	811.4047775033396	836.4047775033396	0.07547169923782349	0.008928571827709675	0.0	0.06451612710952759	0.5	736	811	811	836	1500
1.628722049962203	1.6287591554938885	1	0	2	0	0.0075	0.02110006776638329	736.4047775033396	811.4047775033396	811.4047775033396	836.4047775033396	0.07547169923782349	0.008928571827709675	0.0	0.06451612710952759	0.5	736	811	811	836	1500
1.6456871727361175	1.6456871727361175	1	0	2	0	0.0075	0.016383086564019322	717.0887394796591	792.0887394796591	792.0887394796591	817.0887394796591	0.056603774428367615	0.008928571827709675	0.0	0.06451612710952759	0.5	717	792	792	817	1500
1.6630363772369403	1.663036771976639	1	0	2	0	0.0075	0.016383086564019322	717.0887394796591	792.0887394796591	792.0887394796591	817.0887394796591	0.056603774428367615	0.008928571827709675	0.0	0.06451612710952759	0.5	717	792	792	817	1500
1.6796995241412915	1.6796995241412933	1	0	2	0	0.0075	0.016383086564019322	717.0887394796591	792.0887394796591	792.0887394796591	817.0887394796591	0.056603774428367615	0.008928571827709675	0.0	0.06451612710952759	0.5	717	792	792	817	1500
1.6957074031456791	1.6957077978853796	1	0	2	0	0.0075	0.02110006776638329	736.4047775033396	811.4047775033396	811.4047775033396	836.4047775033396	0.07547169923782349	0.008928571827709675	0.0	0.06451612710952759	0.5	736	811	811	836	1500
1.712721473642242	1.7127218683819407	1	0	2	0	0.0075	0.02110006776638329	736.4047775033396	811.4047775033396	811.4047775033396	836.4047775033396	0.07547169923782349	0.008928571827709675	0.0	0.06451612710952759	0.5	736	811	811	836	1500
1.7287048787853063	1.7287100104013913	1	0	2	0	0.0075	0.02110006776638329	736.4047775033396	811.4047775033396	811.4047775033396	836.4047775033396	0.07547169923782349	0.008928571827709675	0.0	0.06451612710952759	0.5	736	811	811	836	1500
1.7463035587757538	1.7463031640360551	1	0	2	0	0.0075	0.02110006776638329	736.4047775033396	811.4047775033396	811.4047775033396	836.4047775033396	0.07547169923782349	0.008928571827709675	0.0	0.06451612710952759	0.5	736	811	811	836	1500
1.7626785457000018	1.7626781509603031	1	0	2	0	0.0075	0.016383086564019322	717.0887394796591	792.0887394796591	792.0887394796591	817.0887394796591	0.056603774428367615	0.008928571827709675	0.0	0.06451612710952759	0.5	717	792	792	817	1500
1.7787294513315555	1.7787294513315555	1	0	2	0	0.0075	0.016383086564019322	717.0887394796591	792.0887394796591	792.0887394796591	817.0887394796591	0.056603774428367615	0.008928571827709675	0.0	0.06451612710952759	0.5	717	792	792	817	1500
1.7956937846260725	1.7956941793657712	1	0	2	0	0.0075	0.016383086564019322	717.0887394796591	792.0887394796591	792.0887394796591	817.0887394796591	0.056603774428367615	0.008928571827709675	0.0	0.06451612710952759	0.5	717	792	792	817	1500
1.813009830992197	1.813009830992197	1	0	2	0	0.0075	0.016383086564019322	717.0887394796591	792.0887394796591	792.0887394796591	817.0887394796591	0.056603774428367615	0.008928571827709675	0.0	0.06451612710952759	0.5	717	792	792	817	1500
1.8286719180204578	1.8286719180204596	1	0	2	0	0.0075	0.016383086564019322	717.0887394796591	792.0887394796591	792.0887394796591	817.0887394796591	0.056603774428367615	0.008928571827709675	0.0	0.06451612710952759	0.5	717	792	792	817	1500
1.8457124360768393	1.8457124360768393	1	0	2	0	0.0075	0.016383086564019322	717.0887394796591	792.0887394796591	792.0887394796591	817.0887394796591	0.056603774428367615	0.008928571827709675	0.0	0.06451612710952759	0.5	717	792	792	817	1500
1.8627600594477975	1.8627600594477975	1	0	2	0	0.0075	0.016383086564019322	717.0887394796591	792.0887394796591	792.0887394796591	817.0887394796591	0.056603774428367615	0.008928571827709675	0.0	0.06451612710952759	0.5	717	792	792	817	1500
1.8796166288045502	1.8796166288045502	1	0	2	0	0.0075	0.016383086564019322	717.0887394796591	792.0887394796591	792.0887394796591	817.0887394796591	0.056603774428367615	0.008928571827709675	0.0	0.06451612710952759	0.5	717	792	792	817	1500
1.8956829292843551	1.8956829292843569	1	0	2	0	0.0075	0.016383086564019322	717.0887394796591	792.0887394796591	792.0887394796591	817.0887394796591	0.056603774428367615	0.008928571827709675	0.0	0.06451612710952759	0.5	717	792	792	817	1500
1.9127187104643522	1.9127187104643522	1	0	2	0	0.0075	0.016383086564019322	717.0887394796591	792.0887394796591	792.0887394796591	817.0887394796591	0.056603774428367615	0.008928571827709675	0.0	0.06451612710952759	0.5	717	792	792	817	1500
1.9287396158787988	1.9287400106184975	1	0	2	0	0.0075	0.016383086564019322	717.0887394796591	792.0887394796591	792.0887394796591	817.0887394796591	0.056603774428367615	0.008928571827709675	0.0	0.06451612710952759	0.5	717	792	792	817	1500
1.9463777698391223	1.946377769839124	1	0	2	0	0.0075	0.016383086564019322	717.0887394796591	792.0887394796591	792.0887394796591	817.0887394796591	0.056603774428367615	0.008928571827709675	0.0	0.06451612710952759	0.5	717	792	792	817	1500
1.963147891201844	1.9631486806812415	1	0	2	0	0.0075	0.016383086564019322	717.0887394796591	792.0887394796591	792.0887394796591	817.0887394796591	0.056603774428367615	0.008928571827709675	0.0	0.06451612710952759	0.5	717	792	792	817	1500
1.9788518206381749	1.9788518206381749	1	0	2	0	0.0075	0.016383086564019322	717.0887394796591	792.0887394796591	792.0887394796591	817.0887394796591	0.056603774428367615	0.008928571827709675	0.0	0.06451612710952759	0.5	717	792	792	817	1500
1.9956807582160128	1.9956807582160128	1	0	2	0	0.0075	0.016383086564019322	717.0887394796591	792.0887394796591	792.0887394796591	817.0887394796591	0.056603774428367615	0.008928571827709675	0.0	0.06451612710952759	0.5	717	792	792	817	1500
2.0129908834866566	2.0129908834866566	1	0	2	0	0.0075	0.016383086564019322	717.0887394796591	792.0887394796591	792.0887394796591	817.0887394796591	0.056603774428367615	0.008928571827709675	0.0	0.06451612710952759	0.5	717	792	792	817	1500
2.0287129709491314	2.02871336568883	1	0	2	0	0.0075	0.016383086564019322	717.0887394796591	792.0887394796591	792.0887394796591	817.0887394796591	0.056603774428367615	0.008928571827709675	0.0	0.06451612710952759	0.5	717	792	792	817	1500
2.045794147194485	2.045794147194485	1	0	2	0	0.0075	0.016383086564019322	717.0887394796591	792.0887394796591	792.0887394796591	817.0887394796591	0.056603774428367615	0.008928571827709675	0.0	0.06451612710952759	0.5	717	792	792	817	1500
2.063217562758677	2.0632179574983756	1	0	2	0	0.0075	0.016383086564019322	717.0887394796591	792.0887394796591	792.0887394796591	817.0887394796591	0.056603774428367615	0.008928571827709675	0.0	0.06451612710952759	0.5	717	792	792	817	1500
2.0796932083061126	2.0796932083061126	1	0	2	0	0.0075	0.016383086564019322	717.0887394796591	792.0887394796591	792.0887394796591	817.0887394796591	0.056603774428367615	0.008928571827709675	0.0	0.06451612710952759	0.5	717	792	792	817	1500
2.095735429664293	2.095735429664293	1	0	2	0	0.0075	0.016383086564019322	717.0887394796591	792.0887394796591	792.0887394796591	817.0887394796591	0.056603774428367615	0.008928571827709675	0.0	0.06451612710952759	0.5	717	792	792	817	1500
2.113011607320841	2.1130116073208427	1	0	2	0	0.0075	0.016383086564019322	717.0887394796591	792.0887394796591	792.0887394796591	817.0887394796591	0.056603774428367615	0.008928571827709675	0.0	0.06451612710952759	0.5	717	792	792	817	1500
2.128634220379226	2.128634220379226	1	0	2	0	0.0075	0.016383086564019322	717.0887394796591	792.0887394796591	792.0887394796591	817.0887394796591	0.056603774428367615	0.008928571827709675	0.0	0.06451612710952759	0.5	717	792	792	817	1500
2.1463576381144858	2.1463576381144858	1	0	2	0	0.0075	0.016383086564019322	717.0887394796591	792.0887394796591	792.0887394796591	817.0887394796591	0.056603774428367615	0.008928571827709675	0.0	0.06451612710952759	0.5	717	792	792	817	1500
2.163218549607924	2.163218549607924	1	0	2	0	0.0075	0.016383086564019322	717.0887394796591	792.0887394796591	792.0887394796591	817.0887394796591	0.056603774428367615	0.008928571827709675	0.0	0.06451612710952759	0.5	717	792	792	817	1500
2.178816688804984	2.178816688804984	1	0	2	0	0.0075	0.016383086564019322	717.0887394796591	792.0887394796591	792.0887394796591	817.0887394796591	0.056603774428367615	0.008928571827709675	0.0	0.06451612710952759	0.5	717	792	792	817	1500
2.195657468573785	2.195657468573785	1	0	2	0	0.0075	0.016383086564019322	717.0887394796591	792.0887394796591	792.0887394796591	817.0887394796591	0.056603774428367615	0.008928571827709675	0.0	0.06451612710952759	0.5	717	792	792	817	1500
2.213684046397704	2.213684441137403	1	0	2	0	0.0075	0.016383086564019322	717.0887394796591	792.0887394796591	792.0887394796591	817.0887394796591	0.056603774428367615	0.008928571827709675	0.0	0.06451612710952759	0.5	717	792	792	817	1500
2.2286229702978098	2.228622575558113	1	0	2	0	0.0075	0.016383086564019322	717.0887394796591	792.0887394796591	792.0887394796591	817.0887394796591	0.056603774428367615	0.008928571827709675	0.0	0.06451612710952759	0.5	717	792	792	817	1500
2.245689541174311	2.245689541174311	1	0	2	0	0.0075	0.016383086564019322	717.0887394796591	792.0887394796591	792.0887394796591	817.0887394796591	0.056603774428367615	0.008928571827709675	0.0	0.06451612710952759	0.5	717	792	792	817	1500
2.2629392712710406	2.2629392712710423	1	0	2	0	0.0075	0.02110006776638329	736.4047775033396	811.4047775033396	811.4047775033396	836.4047775033396	0.07547169923782349	0.008928571827709675	0.0	0.06451612710952759	0.5	736	811	811	836	1500
2.279671892362378	2.279672287102077	1	0	2	0	0.0075	0.016383086564019322	717.0887394796591	792.0887394796591	792.0887394796591	817.0887394796591	0.056603774428367615	0.008928571827709675	0.0	0.06451612710952759	0.5	717	792	792	817	1500
2.295623718329539	2.295623323589842	1	0	2	0	0.0075	0.016383086564019322	717.0887394796591	792.0887394796591	792.0887394796591	817.0887394796591	0.056603774428367615	0.008928571827709675	0.0	0.06451612710952759	0.5	717	792	792	817	1500
2.312741605366881	2.312741605366881	1	0	2	0	0.0075	0.016383086564019322	717.0887394796591	792.0887394796591	792.0887394796591	817.0887394796591	0.056603774428367615	0.008928571827709675	0.0	0.06451612710952759	0.5	717	792	792	817	1500
2.32862000975007	2.3286196150103713	1	0	2	0	0.0075	0.016383086564019322	717.0887394796591	792.0887394796591	792.0887394796591	817.0887394796591	0.056603774428367615	0.008928571827709675	0.0	0.06451612710952759	0.5	717	792	792	817	1500
2.346347374882317	2.346347374882317	1	0	2	0	0.0075	0.016383086564019322	717.0887394796591	792.0887394796591	792.0887394796591	817.0887394796591	0.056603774428367615	0.008928571827709675	0.0	0.06451612710952759	0.5	717	792	792	817	1500
2.3630476273183554	2.3630476273183554	1	0	2	0	0.0075	0.02110006776638329	736.4047775033396	811.4047775033396	811.4047775033396	836.4047775033396	0.07547169923782349	0.008928571827709675	0.0	0.06451612710952759	0.5	736	811	811	836	1500
2.3786505033917997	2.3786505033917997	1	0	2	0	0.0075	0.02110006776638329	736.4047775033396	811.4047775033396	811.4047775033396	836.4047775033396	0.07547169923782349	0.008928571827709675	0.0	0.06451612710952759	0.5	736	811	811	836	1500
2.395618389343607	2.3956179946039082	1	0	2	0	0.0075	0.016383086564019322	717.0887394796591	792.0887394796591	792.0887394796591	817.0887394796591	0.056603774428367615	0.008928571827709675	0.0	0.06451612710952759	0.5	717	792	792	817	1500
2.413250227468751	2.4132498327290524	1	0	2	0	0.0075	0.02110006776638329	736.4047775033396	811.4047775033396	811.4047775033396	836.4047775033396	0.07547169923782349	0.008928571827709675	0.0	0.06451612710952759	0.5	736	811	811	836	1500
2.42871652360642	2.42871652360642	1	0	2	0	0.0075	0.016383086564019322	717.0887394796591	792.0887394796591	792.0887394796591	817.0887394796591	0.056603774428367615	0.008928571827709675	0.0	0.06451612710952759	0.5	717	792	792	817	1500
2.4456907253934066	2.4456911201331053	1	0	2	0	0.0075	0.016383086564019322	717.0887394796591	792.0887394796591	792.0887394796591	817.0887394796591	0.056603774428367615	0.008928571827709675	0.0	0.06451612710952759	0.5	717	792	792	817	1500
2.4630944039726597	2.4630947987123584	1	0	2	0	0.0075	0.016383086564019322	717.0887394796591	792.0887394796591	792.0887394796591	817.0887394796591	0.056603774428367615	0.008928571827709675	0.0	0.06451612710952759	0.5	717	792	792	817	1500
2.4798282092830934	2.4798282092830934	1	0	2	0	0.0075	0.01861522952094674	726.2293648882769	801.2293648882769	801.2293648882769	826.2293648882769	0.056603774428367615	0.01785714365541935	0.0	0.06451612710952759	0.5	726	801	801	826	1500
2.495703061008994	2.495703061008994	1	0	2	0	0.0075	0.016383086564019322	717.0887394796591	792.0887394796591	792.0887394796591	817.0887394796591	0.056603774428367615	0.008928571827709675	0.0	0.06451612710952759	0.5	717	792	792	817	1500
2.51266107846833	2.51266107846833	1	0	2	0	0.0075	0.016383086564019322	717.0887394796591	792.0887394796591	792.0887394796591	817.0887394796591	0.056603774428367615	0.008928571827709675	0.0	0.06451612710952759	0.5	717	792	792	817	1500
2.5287459317139795	2.5287459317139795	1	0	2	0	0.0075	0.016383086564019322	717.0887394796591	792.0887394796591	792.0887394796591	817.0887394796591	0.056603774428367615	0.008928571827709675	0.0	0.06451612710952759	0.5	717	792	792	817	1500
2.546297637680272	2.546297637680272	1	0	2	0	0.0075	0.016383086564019322	717.0887394796591	792.0887394796591	792.0887394796591	817.0887394796591	0.056603774428367615	0.008928571827709675	0.0	0.06451612710952759	0.5	717	792	792	817	1500
2.5633867087196016	2.5633867087196016	1	0	2	0	0.0075	0.016383086564019322	717.0887394796591	792.0887394796591	792.0887394796591	817.0887394796591	0.056603774428367615	0.008928571827709675	0.0	0.06451612710952759	0.5	717	792	792	817	1500
2.578710503826013	2.5787108985657134	1	0	2	0	0.0075	0.01861522952094674	726.2293648882769	801.2293648882769	801.2293648882769	826.2293648882769	0.056603774428367615	0.01785714365541935	0.0	0.06451612710952759	0.5	726	801	801	826	1500
2.595626678877281	2.595626678877281	1	0	2	0	0.0075	0.016383086564019322	717.0887394796591	792.0887394796591	792.0887394796591	817.0887394796591	0.056603774428367615	0.008928571827709675	0.0	0.06451612710952759	0.5	717	792	792	817	1500
2.6133386491612765	2.6133386491612765	1	0	2	0	0.0075	0.02333221072331071	745.5454029119574	820.5454029119574	820.5454029119574	845.5454029119574	0.07547169923782349	0.01785714365541935	0.0	0.06451612710952759	0.5	745	820	820	845	1500
2.6286344177490744	2.6286344177490744	1	0	2	0	0.0075	0.02333221072331071	745.5454029119574	820.5454029119574	820.5454029119574	845.5454029119574	0.07547169923782349	0.01785714365541935	0.0	0.06451612710952759	0.5	745	820	820	845	1500
2.645783094482919	2.645783094482921	1	0	2	0	0.0075	0.02110006776638329	736.4047775033396	811.4047775033396	811.4047775033396	836.4047775033396	0.07547169923782349	0.008928571827709675	0.0	0.06451612710952759	0.5	736	811	811	836	1500
2.6626933484387045	2.6626933484387045	1	0	2	0	0.0075	0.02110006776638329	736.4047775033396	811.4047775033396	811.4047775033396	836.4047775033396	0.07547169923782349	0.008928571827709675	0.0	0.06451612710952759	0.5	736	811	811	836	1500
2.679633602611597	2.679633602611597	1	0	2	0	0.0075	0.016383086564019322	717.0887394796591	792.0887394796591	792.0887394796591	817.0887394796591	0.056603774428367615	0.008928571827709675	0.0	0.06451612710952759	0.5	717	792	792	817	1500
2.695680166106465	2.695680166106465	1	0	2	0	0.0075	0.02110006776638329	736.4047775033396	811.4047775033396	811.4047775033396	836.4047775033396	0.07547169923782349	0.008928571827709675	0.0	0.06451612710952759	0.5	736	811	811	836	1500
2.7127870004322396	2.7127870004322396	1	0	2	0	0.0075	0.02110006776638329	736.4047775033396	811.4047775033396	811.4047775033396	836.4047775033396	0.07547169923782349	0.008928571827709675	0.0	0.06451612710952759	0.5	736	811	811	836	1500
2.728727378948136	2.728727378948136	1	0	2	0	0.0075	0.02110006776638329	736.4047775033396	811.4047775033396	811.4047775033396	836.4047775033396	0.07547169923782349	0.008928571827709675	0.0	0.06451612710952759	0.5	736	811	811	836	1500
2.7462834270511163	2.746283821790815	1	0	2	0	0.0075	0.01861522952094674	726.2293648882769	801.2293648882769	801.2293648882769	826.2293648882769	0.056603774428367615	0.01785714365541935	0.0	0.06451612710952759	0.5	726	801	801	826	1500
2.7632556551396092	2.763256049879308	1	0	2	0	0.0075	0.02333221072331071	745.5454029119574	820.5454029119574	820.5454029119574	845.5454029119574	0.07547169923782349	0.01785714365541935	0.0	0.06451612710952759	0.5	745	820	820	845	1500
2.7786457665154156	2.7786461612551143	1	0	2	0	0.0075	0.02110006776638329	736.4047775033396	811.4047775033396	811.4047775033396	836.4047775033396	0.07547169923782349	0.008928571827709675	0.0	0.06451612710952759	0.5	736	811	811	836	1500
2.7956025997556555	2.7956025997556555	1	0	2	0	0.0075	0.016383086564019322	717.0887394796591	792.0887394796591	792.0887394796591	817.0887394796591	0.056603774428367615	0.008928571827709675	0.0	0.06451612710952759	0.5	717	792	792	817	1500
2.8134132549643436	2.8134132549643454	1	0	2	0	0.0075	0.02110006776638329	736.4047775033396	811.4047775033396	811.4047775033396	836.4047775033396	0.07547169923782349	0.008928571827709675	0.0	0.06451612710952759	0.5	736	811	811	836	1500
2.8287398132486476	2.828740602728045	1	0	2	0	0.0075	0.02333221072331071	745.5454029119574	820.5454029119574	820.5454029119574	845.5454029119574	0.07547169923782349	0.01785714365541935	0.0	0.06451612710952759	0.5	745	820	820	845	1500
2.8457436205130424	2.8457436205130424	1	0	2	0	0.0075	0.01861522952094674	726.2293648882769	801.2293648882769	801.2293648882769	826.2293648882769	0.056603774428367615	0.01785714365541935	0.0	0.06451612710952759	0.5	726	801	801	826	1500
2.8629688767484502	2.862969271488149	1	0	2	0	0.0075	0.02333221072331071	745.5454029119574	820.5454029119574	820.5454029119574	845.5454029119574	0.07547169923782349	0.01785714365541935	0.0	0.06451612710952759	0.5	745	820	820	845	1500
2.879620970941236	2.879620970941236	1	0	2	0	0.0075	0.02333221072331071	745.5454029119574	820.5454029119574	820.5454029119574	845.5454029119574	0.07547169923782349	0.01785714365541935	0.0	0.06451612710952759	0.5	745	820	820	845	1500
2.8958052985909752	2.8958052985909752	1	0	2	0	0.0075	0.02333221072331071	745.5454029119574	820.5454029119574	820.5454029119574	845.5454029119574	0.07547169923782349	0.01785714365541935	0.0	0.06451612710952759	0.5	745	820	820	845	1500
2.912760947612121	2.9127613423518195	1	0	2	0	0.0075	0.02333221072331071	745.5454029119574	820.5454029119574	820.5454029119574	845.5454029119574	0.07547169923782349	0.01785714365541935	0.0	0.06451612710952759	0.5	745	820	820	845	1500
2.9287439580154846	2.9287439580154846	1	0	2	0	0.0075	0.02333221072331071	745.5454029119574	820.5454029119574	820.5454029119574	845.5454029119574	0.07547169923782349	0.01785714365541935	0.0	0.06451612710952759	0.5	745	820	820	845	1500
2.9462869797084057	2.9462869797084057	1	0	2	0	0.0075	0.02333221072331071	745.5454029119574	820.5454029119574	820.5454029119574	845.5454029119574	0.07547169923782349	0.01785714365541935	0.0	0.06451612710952759	0.5	745	820	820	845	1500
2.9626730193442175	2.9626730193442175	1	0	2	0	0.0075	0.02333221072331071	745.5454029119574	820.5454029119574	820.5454029119574	845.5454029119574	0.07547169923782349	0.01785714365541935	0.0	0.06451612710952759	0.5	745	820	820	845	1500
2.9786165557777053	2.9786161610380066	1	0	2	0	0.0075	0.02333221072331071	745.5454029119574	820.5454029119574	820.5454029119574	845.5454029119574	0.07547169923782349	0.01785714365541935	0.0	0.06451612710952759	0.5	745	820	820	845	1500
2.995744311307515	2.995744311307515	1	0	2	0	0.0075	0.02333221072331071	745.5454029119574	820.5454029119574	820.5454029119574	845.5454029119574	0.07547169923782349	0.01785714365541935	0.0	0.06451612710952759	0.5	745	820	820	845	1500
3.013472465919161	3.01347286065886	1	0	2	0	0.0075	0.02333221072331071	745.5454029119574	820.5454029119574	820.5454029119574	845.5454029119574	0.07547169923782349	0.01785714365541935	0.0	0.06451612710952759	0.5	745	820	820	845	1500
3.028751260699913	3.0287516554396117	1	0	2	0	0.0075	0.02333221072331071	745.5454029119574	820.5454029119574	820.5454029119574	845.5454029119574	0.07547169923782349	0.01785714365541935	0.0	0.06451612710952759	0.5	745	820	820	845	1500
3.0457945419341836	3.0457945419341836	1	0	2	0	0.0075	0.02333221072331071	745.5454029119574	820.5454029119574	820.5454029119574	845.5454029119574	0.07547169923782349	0.01785714365541935	0.0	0.06451612710952759	0.5	745	820	820	845	1500
3.0627162433412334	3.0627162433412334	1	0	2	0	0.0075	0.02333221072331071	745.5454029119574	820.5454029119574	820.5454029119574	845.5454029119574	0.07547169923782349	0.01785714365541935	0.0	0.06451612710952759	0.5	745	820	820	845	1500
3.0796189972427417	3.0796189972427417	1	0	2	0	0.0075	0.02333221072331071	745.5454029119574	820.5454029119574	820.5454029119574	845.5454029119574	0.07547169923782349	0.01785714365541935	0.0	0.06451612710952759	0.5	745	820	820	845	1500
3.0957437191979675	3.0957437191979675	1	0	2	0	0.0075	0.02333221072331071	745.5454029119574	820.5454029119574	820.5454029119574	845.5454029119574	0.07547169923782349	0.01785714365541935	0.0	0.06451612710952759	0.5	745	820	820	845	1500
3.112620025539657	3.112620025539657	1	0	2	0	0.0075	0.02333221072331071	745.5454029119574	820.5454029119574	820.5454029119574	845.5454029119574	0.07547169923782349	0.01785714365541935	0.0	0.06451612710952759	0.5	745	820	820	845	1500
3.1287313263451235	3.1287313263451235	1	0	2	0	0.0075	0.02333221072331071	745.5454029119574	820.5454029119574	820.5454029119574	845.5454029119574	0.07547169923782349	0.01785714365541935	0.0	0.06451612710952759	0.5	745	820	820	845	1500
3.146482375859298	3.146482375859298	1	0	2	0	0.0075	0.02333221072331071	745.5454029119574	820.5454029119574	820.5454029119574	845.5454029119574	0.07547169923782349	0.01785714365541935	0.0	0.06451612710952759	0.5	745	820	820	845	1500
3.1631321016138934	3.1631321016138934	1	0	2	0	0.0075	0.02333221072331071	745.5454029119574	820.5454029119574	820.5454029119574	845.5454029119574	0.07547169923782349	0.01785714365541935	0.0	0.06451612710952759	0.5	745	820	820	845	1500
3.1787093196069183	3.1787093196069183	1	0	2	0	0.0075	0.02333221072331071	745.5454029119574	820.5454029119574	820.5454029119574	845.5454029119574	0.07547169923782349	0.01785714365541935	0.0	0.06451612710952759	0.5	745	820	820	845	1500
3.1956839161336035	3.1956851003526996	1	0	2	0	0.0075	0.02333221072331071	745.5454029119574	820.5454029119574	820.5454029119574	845.5454029119574	0.07547169923782349	0.01785714365541935	0.0	0.06451612710952759	0.5	745	820	820	845	1500
3.212997199321837	3.212997199321837	1	0	2	0	0.0075	0.02333221072331071	745.5454029119574	820.5454029119574	820.5454029119574	845.5454029119574	0.07547169923782349	0.01785714365541935	0.0	0.06451612710952759	0.5	745	820	820	845	1500
3.228720076263709	3.228720076263709	1	0	2	0	0.0075	0.02333221072331071	745.5454029119574	820.5454029119574	820.5454029119574	845.5454029119574	0.07547169923782349	0.01785714365541935	0.0	0.06451612710952759	0.5	745	820	820	845	1500
3.245842305437735	3.2458427001774357	1	0	2	0	0.0075	0.02333221072331071	745.5454029119574	820.5454029119574	820.5454029119574	845.5454029119574	0.07547169923782349	0.01785714365541935	0.0	0.06451612710952759	0.5	745	820	820	845	1500
3.2629313764770664	3.2629313764770664	1	0	2	0	0.0075	0.02333221072331071	745.5454029119574	820.5454029119574	820.5454029119574	845.5454029119574	0.07547169923782349	0.01785714365541935	0.0	0.06451612710952759	0.5	745	820	820	845	1500
3.279591365463828	3.279591365463828	1	0	2	0	0.0075	0.02333221072331071	745.5454029119574	820.5454029119574	820.5454029119574	845.5454029119574	0.07547169923782349	0.01785714365541935	0.0	0.06451612710952759	0.5	745	820	820	845	1500
3.295710955802969	3.295710955802969	1	0	2	0	0.0075	0.02333221072331071	745.5454029119574	820.5454029119574	820.5454029119574	845.5454029119574	0.07547169923782349	0.01785714365541935	0.0	0.06451612710952759	0.5	745	820	820	845	1500
3.312711605149774	3.312711605149774	1	0	2	0	0.0075	0.02333221072331071	745.5454029119574	820.5454029119574	820.5454029119574	845.5454029119574	0.07547169923782349	0.01785714365541935	0.0	0.06451612710952759	0.5	745	820	820	845	1500
3.3285777726023014	3.3285777726023014	1	0	2	0	0.0075	0.02333221072331071	745.5454029119574	820.5454029119574	820.5454029119574	845.5454029119574	0.07547169923782349	0.01785714365541935	0.0	0.06451612710952759	0.5	745	820	820	845	1500
3.346330006335572	3.346330006335572	1	0	2	0	0.0075	0.02333221072331071	745.5454029119574	820.5454029119574	820.5454029119574	845.5454029119574	0.07547169923782349	0.01785714365541935	0.0	0.06451612710952759	0.5	745	820	820	845	1500
3.362728677641746	3.362728677641746	1	0	2	0	0.0075	0.02333221072331071	745.5454029119574	820.5454029119574	820.5454029119574	845.5454029119574	0.07547169923782349	0.01785714365541935	0.0	0.06451612710952759	0.5	745	820	820	845	1500
3.3785893187384897	3.378588923998791	1	0	2	0	0.0075	0.02333221072331071	745.5454029119574	820.5454029119574	820.5454029119574	845.5454029119574	0.07547169923782349	0.01785714365541935	0.0	0.06451612710952759	0.5	745	820	820	845	1500
3.395831154041245	3.395831154041245	1	0	2	0	0.0075	0.02333221072331071	745.5454029119574	820.5454029119574	820.5454029119574	845.5454029119574	0.07547169923782349	0.01785714365541935	0.0	0.06451612710952759	0.5	745	820	820	845	1500
3.4132533853863407	3.4132533853863407	1	0	2	0	0.0075	0.02333221072331071	745.5454029119574	820.5454029119574	820.5454029119574	845.5454029119574	0.07547169923782349	0.01785714365541935	0.0	0.06451612710952759	0.5	745	820	820	845	1500
3.4287698134657543	3.428770208205453	1	0	2	0	0.0075	0.02333221072331071	745.5454029119574	820.5454029119574	820.5454029119574	845.5454029119574	0.07547169923782349	0.01785714365541935	0.0	0.06451612710952759	0.5	745	820	820	845	1500
3.4457574364025003	3.4457574364025003	1	0	2	0	0.0075	0.02333221072331071	745.5454029119574	820.5454029119574	820.5454029119574	845.5454029119574	0.07547169923782349	0.01785714365541935	0.0	0.06451612710952759	0.5	745	820	820	845	1500
3.463178878268197	3.463178878268197	1	0	2	0	0.0075	0.02333221072331071	745.5454029119574	820.5454029119574	820.5454029119574	845.5454029119574	0.07547169923782349	0.01785714365541935	0.0	0.06451612710952759	0.5	745	820	820	845	1500
3.479647418501054	3.479647813240753	1	0	2	0	0.0075	0.02333221072331071	745.5454029119574	820.5454029119574	820.5454029119574	845.5454029119574	0.07547169923782349	0.01785714365541935	0.0	0.06451612710952759	0.5	745	820	820	845	1500
3.4955838496199636	3.495583454880265	1	0	2	0	0.0075	0.02333221072331071	745.5454029119574	820.5454029119574	820.5454029119574	845.5454029119574	0.07547169923782349	0.01785714365541935	0.0	0.06451612710952759	0.5	745	820	820	845	1500
3.5126425257024874	3.5126425257024874	1	0	2	0	0.0075	0.02333221072331071	745.5454029119574	820.5454029119574	820.5454029119574	845.5454029119574	0.07547169923782349	0.01785714365541935	0.0	0.06451612710952759	0.5	745	820	820	845	1500
3.528710405141089	3.528710405141089	1	0	2	0	0.0075	0.02333221072331071	745.5454029119574	820.5454029119574	820.5454029119574	845.5454029119574	0.07547169923782349	0.01785714365541935	0.0	0.06451612710952759	0.5	745	820	820	845	1500
3.546274348038045	3.546274348038045	1	0	2	0	0.0075	0.02333221072331071	745.5454029119574	820.5454029119574	820.5454029119574	845.5454029119574	0.07547169923782349	0.01785714365541935	0.0	0.06451612710952759	0.5	745	820	820	845	1500
3.563074469617872	3.563074469617872	1	0	2	0	0.0075	0.02333221072331071	745.5454029119574	820.5454029119574	820.5454029119574	845.5454029119574	0.07547169923782349	0.01785714365541935	0.0	0.06451612710952759	0.5	745	820	820	845	1500
3.578633529584753	3.578633529584753	1	0	2	0	0.0075	0.02333221072331071	745.5454029119574	820.5454029119574	820.5454029119574	845.5454029119574	0.07547169923782349	0.01785714365541935	0.0	0.06451612710952759	0.5	745	820	820	845	1500
3.595728126979866	3.595728126979866	1	0	2	0	0.0075	0.02333221072331071	745.5454029119574	820.5454029119574	820.5454029119574	845.5454029119574	0.07547169923782349	0.01785714365541935	0.0	0.06451612710952759	0.5	745	820	820	845	1500
3.6131697005702	3.613170095309899	1	0	2	0	0.0075	0.02333221072331071	745.5454029119574	820.5454029119574	820.5454029119574	845.5454029119574	0.07547169923782349	0.01785714365541935	0.0	0.06451612710952759	0.5	745	820	820	845	1500
3.6287398132486484	3.6287398132486484	1	0	2	0	0.0075	0.02333221072331071	745.5454029119574	820.5454029119574	820.5454029119574	845.5454029119574	0.07547169923782349	0.01785714365541935	0.0	0.06451612710952759	0.5	745	820	820	845	1500
3.6457886208387027	3.6457886208387027	1	0	2	0	0.0075	0.02333221072331071	745.5454029119574	820.5454029119574	820.5454029119574	845.5454029119574	0.07547169923782349	0.01785714365541935	0.0	0.06451612710952759	0.5	745	820	820	845	1500
3.662636505922082	3.6626369006617807	1	0	2	0	0.0075	0.02333221072331071	745.5454029119574	820.5454029119574	820.5454029119574	845.5454029119574	0.07547169923782349	0.01785714365541935	0.0	0.06451612710952759	0.5	745	820	820	845	1500
3.6795664968628063	3.6795664968628063	1	0	2	0	0.0075	0.02333221072331071	745.5454029119574	820.5454029119574	820.5454029119574	845.5454029119574	0.07547169923782349	0.01785714365541935	0.0	0.06451612710952759	0.5	745	820	820	845	1500
3.6955724021686986	3.6955724021686986	1	0	2	0	0.0075	0.02333221072331071	745.5454029119574	820.5454029119574	820.5454029119574	845.5454029119574	0.07547169923782349	0.01785714365541935	0.0	0.06451612710952759	0.5	745	820	820	845	1500
3.7126298940321263	3.712629894032128	1	0	2	0	0.0075	0.02333221072331071	745.5454029119574	820.5454029119574	820.5454029119574	845.5454029119574	0.07547169923782349	0.01785714365541935	0.0	0.06451612710952759	0.5	745	820	820	845	1500
3.7329199092888157	3.7329199092888175	1	0	2	0	0.0075	0.02333221072331071	745.5454029119574	820.5454029119574	820.5454029119574	845.5454029119574	0.07547169923782349	0.01785714365541935	0.0	0.06451612710952759	0.5	745	820	820	845	1500
3.7461918474410005	3.7461918474410005	1	0	2	0	0.0075	0.02333221072331071	745.5454029119574	820.5454029119574	820.5454029119574	845.5454029119574	0.07547169923782349	0.01785714365541935	0.0	0.06451612710952759	0.5	745	820	820	845	1500
3.762815520375476	3.7628159151151745	1	0	2	0	0.0075	0.02333221072331071	745.5454029119574	820.5454029119574	820.5454029119574	845.5454029119574	0.07547169923782349	0.01785714365541935	0.0	0.06451612710952759	0.5	745	820	820	845	1500
3.77871839861999	3.77871839861999	1	0	2	0	0.0075	0.02333221072331071	745.5454029119574	820.5454029119574	820.5454029119574	845.5454029119574	0.07547169923782349	0.01785714365541935	0.0	0.06451612710952759	0.5	745	820	820	845	1500
3.7955737837576446	3.7955737837576446	1	0	2	0	0.0075	0.02333221072331071	745.5454029119574	820.5454029119574	820.5454029119574	845.5454029119574	0.07547169923782349	0.01785714365541935	0.0	0.06451612710952759	0.5	745	820	820	845	1500
3.813511939889038	3.813511939889038	1	0	2	0	0.0075	0.02333221072331071	745.5454029119574	820.5454029119574	820.5454029119574	845.5454029119574	0.07547169923782349	0.01785714365541935	0.0	0.06451612710952759	0.5	745	820	820	845	1500
3.8286253387360034	3.8286249439963047	1	0	2	0	0.0075	0.02333221072331071	745.5454029119574	820.5454029119574	820.5454029119574	845.5454029119574	0.07547169923782349	0.01785714365541935	0.0	0.06451612710952759	0.5	745	820	820	845	1500
3.845711251857743	3.845711646597442	1	0	2	0	0.0075	0.02333221072331071	745.5454029119574	820.5454029119574	820.5454029119574	845.5454029119574	0.07547169923782349	0.01785714365541935	0.0	0.06451612710952759	0.5	745	820	820	845	1500
3.8626874273432232	3.8626874273432232	1	0	2	0	0.0075	0.02333221072331071	745.5454029119574	820.5454029119574	820.5454029119574	845.5454029119574	0.07547169923782349	0.01785714365541935	0.0	0.06451612710952759	0.5	745	820	820	845	1500
3.8796553132950304	3.8796553132950304	1	0	2	0	0.0075	0.02333221072331071	745.5454029119574	820.5454029119574	820.5454029119574	845.5454029119574	0.07547169923782349	0.01785714365541935	0.0	0.06451612710952759	0.5	745	820	820	845	1500
3.895591349674241	3.895591349674241	1	0	2	0	0.0075	0.02333221072331071	745.5454029119574	820.5454029119574	820.5454029119574	845.5454029119574	0.07547169923782349	0.01785714365541935	0.0	0.06451612710952759	0.5	745	820	820	845	1500
3.9127017366573043	3.912702131397003	1	0	2	0	0.0075	0.02333221072331071	745.5454029119574	820.5454029119574	820.5454029119574	845.5454029119574	0.07547169923782349	0.01785714365541935	0.0	0.06451612710952759	0.5	745	820	820	845	1500
3.9286081675591067	3.9286081675591067	1	0	2	0	0.0075	0.02333221072331071	745.5454029119574	820.5454029119574	820.5454029119574	845.5454029119574	0.07547169923782349	0.01785714365541935	0.0	0.06451612710952759	0.5	745	820	820	845	1500
3.9463592170732813	3.9463592170732813	1	0	2	0	0.0075	0.02333221072331071	745.5454029119574	820.5454029119574	820.5454029119574	845.5454029119574	0.07547169923782349	0.01785714365541935	0.0	0.06451612710952759	0.5	745	820	820	845	1500
3.9626430191271105	3.9626430191271123	1	0	2	0	0.0075	0.02333221072331071	745.5454029119574	820.5454029119574	820.5454029119574	845.5454029119574	0.07547169923782349	0.01785714365541935	0.0	0.06451612710952759	0.5	745	820	820	845	1500
3.9787294513315548	3.9787294513315548	1	0	2	0	0.0075	0.02333221072331071	745.5454029119574	820.5454029119574	820.5454029119574	845.5454029119574	0.07547169923782349	0.01785714365541935	0.0	0.06451612710952759	0.5	745	820	820	845	1500
3.9956941793657705	3.9956941793657705	1	0	2	0	0.0075	0.02333221072331071	745.5454029119574	820.5454029119574	820.5454029119574	845.5454029119574	0.07547169923782349	0.01785714365541935	0.0	0.06451612710952759	0.5	745	820	820	845	1500
4.012921804039371	4.012921409299672	1	0	2	0	0.0075	0.02333221072331071	745.5454029119574	820.5454029119574	820.5454029119574	845.5454029119574	0.07547169923782349	0.01785714365541935	0.0	0.06451612710952759	0.5	745	820	820	845	1500
4.028705470894854	4.028705470894854	1	0	2	0	0.0075	0.02333221072331071	745.5454029119574	820.5454029119574	820.5454029119574	845.5454029119574	0.07547169923782349	0.01785714365541935	0.0	0.06451612710952759	0.5	745	820	820	845	1500
4.045759804840692	4.045760199580391	1	0	2	0	0.0075	0.02333221072331071	745.5454029119574	820.5454029119574	820.5454029119574	845.5454029119574	0.07547169923782349	0.01785714365541935	0.0	0.06451612710952759	0.5	745	820	820	845	1500
4.066394427854412	4.066394427854412	1	0	2	0	0.0075	0.02333221072331071	745.5454029119574	820.5454029119574	820.5454029119574	845.5454029119574	0.07547169923782349	0.01785714365541935	0.0	0.06451612710952759	0.5	745	820	820	845	1500
4.07964544480256	4.07964544480256	1	0	2	0	0.0075	0.02333221072331071	745.5454029119574	820.5454029119574	820.5454029119574	845.5454029119574	0.07547169923782349	0.01785714365541935	0.0	0.06451612710952759	0.5	745	820	820	845	1500
4.095572007429	4.095572007429	1	0	2	0	0.0075	0.02333221072331071	745.5454029119574	820.5454029119574	820.5454029119574	845.5454029119574	0.07547169923782349	0.01785714365541935	0.0	0.06451612710952759	0.5	745	820	820	845	1500
4.112952791105725	4.112953185845424	1	0	2	0	0.0075	0.02333221072331071	745.5454029119574	820.5454029119574	820.5454029119574	845.5454029119574	0.07547169923782349	0.01785714365541935	0.0	0.06451612710952759	0.5	745	820	820	845	1500
4.12862948350284	4.12862948350284	1	0	2	0	0.0075	0.02333221072331071	745.5454029119574	820.5454029119574	820.5454029119574	845.5454029119574	0.07547169923782349	0.01785714365541935	0.0	0.06451612710952759	0.5	745	820	820	845	1500
4.1463161904461145	4.1463161904461145	1	0	2	0	0.0075	0.02333221072331071	745.5454029119574	820.5454029119574	820.5454029119574	845.5454029119574	0.07547169923782349	0.01785714365541935	0.0	0.06451612710952759	0.5	745	820	820	845	1500
4.162641834908015	4.162641834908015	1	0	2	0	0.0075	0.02333221072331071	745.5454029119574	820.5454029119574	820.5454029119574	845.5454029119574	0.07547169923782349	0.01785714365541935	0.0	0.06451612710952759	0.5	745	820	820	845	1500
4.1787874780672745	4.1787874780672745	1	0	2	0	0.0075	0.02333221072331071	745.5454029119574	820.5454029119574	820.5454029119574	845.5454029119574	0.07547169923782349	0.01785714365541935	0.0	0.06451612710952759	0.5	745	820	820	845	1500
4.195702468899444	4.195702863639145	1	0	2	0	0.0075	0.02333221072331071	745.5454029119574	820.5454029119574	820.5454029119574	845.5454029119574	0.07547169923782349	0.01785714365541935	0.0	0.06451612710952759	0.5	745	820	820	845	1500
4.213373780994466	4.213374175734167	1	0	2	0	0.0075	0.02333221072331071	745.5454029119574	820.5454029119574	820.5454029119574	845.5454029119574	0.07547169923782349	0.01785714365541935	0.0	0.06451612710952759	0.5	745	820	820	845	1500
4.2285866542455235	4.2285866542455235	1	0	2	0	0.0075	0.02333221072331071	745.5454029119574	820.5454029119574	820.5454029119574	845.5454029119574	0.07547169923782349	0.01785714365541935	0.0	0.06451612710952759	0.5	745	820	820	845	1500
4.245608619536062	4.245608619536062	1	0	2	0	0.0075	0.02333221072331071	745.5454029119574	820.5454029119574	820.5454029119574	845.5454029119574	0.07547169923782349	0.01785714365541935	0.0	0.06451612710952759	0.5	745	820	820	845	1500
4.262820059882012	4.262820059882012	1	0	2	0	0.0075	0.02333221072331071	745.5454029119574	820.5454029119574	820.5454029119574	845.5454029119574	0.07547169923782349	0.01785714365541935	0.0	0.06451612710952759	0.5	745	820	820	845	1500
4.279527417632627	4.279527417632627	1	0	2	0	0.0075	0.02333221072331071	745.5454029119574	820.5454029119574	820.5454029119574	845.5454029119574	0.07547169923782349	0.01785714365541935	0.0	0.06451612710952759	0.5	745	820	820	845	1500
4.295784772126639	4.295784772126639	1	0	2	0	0.0075	0.02333221072331071	745.5454029119574	820.5454029119574	820.5454029119574	845.5454029119574	0.07547169923782349	0.01785714365541935	0.0	0.06451612710952759	0.5	745	820	820	845	1500
4.312742394846278	4.312742394846278	1	0	2	0	0.0075	0.02333221072331071	745.5454029119574	820.5454029119574	820.5454029119574	845.5454029119574	0.07547169923782349	0.01785714365541935	0.0	0.06451612710952759	0.5	745	820	820	845	1500
4.333000830927066	4.333001225666765	1	0	2	0	0.0075	0.02333221072331071	745.5454029119574	820.5454029119574	820.5454029119574	845.5454029119574	0.07547169923782349	0.01785714365541935	0.0	0.06451612710952759	0.5	745	820	820	845	1500
4.346203294892264	4.346202900152566	1	0	2	0	0.0075	0.02333221072331071	745.5454029119574	820.5454029119574	820.5454029119574	845.5454029119574	0.07547169923782349	0.01785714365541935	0.0	0.06451612710952759	0.5	745	820	820	845	1500
4.362639071730124	4.3626394664698225	1	0	2	0	0.0075	0.02333221072331071	745.5454029119574	820.5454029119574	820.5454029119574	845.5454029119574	0.07547169923782349	0.01785714365541935	0.0	0.06451612710952759	0.5	745	820	820	845	1500
4.378570371232948	4.378570371232948	1	0	2	0	0.0075	0.02333221072331071	745.5454029119574	820.5454029119574	820.5454029119574	845.5454029119574	0.07547169923782349	0.01785714365541935	0.0	0.06451612710952759	0.5	745	820	820	845	1500
4.395576152195838	4.395576152195838	1	0	2	0	0.0075	0.02333221072331071	745.5454029119574	820.5454029119574	820.5454029119574	845.5454029119574	0.07547169923782349	0.01785714365541935	0.0	0.06451612710952759	0.5	745	820	820	845	1500
4.413065094550026	4.4130658840294235	1	0	2	0	0.0075	0.02333221072331071	745.5454029119574	820.5454029119574	820.5454029119574	845.5454029119574	0.07547169923782349	0.01785714365541935	0.0	0.06451612710952759	0.5	745	820	820	845	1500
4.428601654354077	4.428601654354077	1	0	2	0	0.0075	0.02333221072331071	745.5454029119574	820.5454029119574	820.5454029119574	845.5454029119574	0.07547169923782349	0.01785714365541935	0.0	0.06451612710952759	0.5	745	820	820	845	1500
4.445690330653708	4.445690725393407	1	0	2	0	0.0075	0.02333221072331071	745.5454029119574	820.5454029119574	820.5454029119574	845.5454029119574	0.07547169923782349	0.01785714365541935	0.0	0.06451612710952759	0.5	745	820	820	845	1500
4.462694137918103	4.462694532657801	1	0	2	0	0.0075	0.02333221072331071	745.5454029119574	820.5454029119574	820.5454029119574	845.5454029119574	0.07547169923782349	0.01785714365541935	0.0	0.06451612710952759	0.5	745	820	820	845	1500
4.479517549140157	4.479517549140157	1	0	2	0	0.0075	0.02333221072331071	745.5454029119574	820.5454029119574	820.5454029119574	845.5454029119574	0.07547169923782349	0.01785714365541935	0.0	0.06451612710952759	0.5	745	820	820	845	1500
4.495607139262191	4.495606744522492	1	0	2	0	0.0075	0.02333221072331071	745.5454029119574	820.5454029119574	820.5454029119574	845.5454029119574	0.07547169923782349	0.01785714365541935	0.0	0.06451612710952759	0.5	745	820	820	845	1500
4.512686341809053	4.512685947069354	1	1	2	0	0.0075	0.02333221072331071	745.5454029119574	820.5454029119574	820.5454029119574	845.5454029119574	0.07547169923782349	0.01785714365541935	0.0	0.06451612710952759	0.5	745	820	820	845	1500
4.711446464415202	4.711446464415202	1	1	2	0	0.0075	0.02333221072331071	745.5454029119574	820.5454029119574	820.5454029119574	845.5454029119574	0.07547169923782349	0.01785714365541935	0.0	0.06451612710952759	0.5	745	820	820	845	1500
4.711929625806501	4.711929231066803	1	1	2	0	0.0075	0.02333221072331071	745.5454029119574	820.5454029119574	820.5454029119574	845.5454029119574	0.07547169923782349	0.01785714365541935	0.0	0.06451612710952759	0.5	745	820	820	845	1500
4.712282128357508	4.712282128357508	1	1	2	0	0.0075	0.02333221072331071	745.5454029119574	820.5454029119574	820.5454029119574	845.5454029119574	0.07547169923782349	0.01785714365541935	0.0	0.06451612710952759	0.5	745	820	820	845	1500
4.712638183565801	4.712637788826102	1	1	2	0	0.0075	0.02333221072331071	745.5454029119574	820.5454029119574	820.5454029119574	845.5454029119574	0.07547169923782349	0.01785714365541935	0.0	0.06451612710952759	0.5	745	820	820	845	1500
4.713060949783188	4.713060555043489	1	1	2	0	0.0075	0.02333221072331071	745.5454029119574	820.5454029119574	820.5454029119574	845.5454029119574	0.07547169923782349	0.01785714365541935	0.0	0.06451612710952759	0.5	745	820	820	845	1500
4.714745304077857	4.714745304077859	1	1	2	0	0.0075	0.02333221072331071	745.5454029119574	820.5454029119574	820.5454029119574	845.5454029119574	0.07547169923782349	0.01785714365541935	0.0	0.06451612710952759	0.5	745	820	820	845	1500
4.732904514440564	4.732904514440564	1	1	2	0	0.0075	0.02333221072331071	745.5454029119574	820.5454029119574	820.5454029119574	845.5454029119574	0.07547169923782349	0.01785714365541935	0.0	0.06451612710952759	0.5	745	820	820	845	1500
4.746242374122444	4.746241979382745	1	1	2	0	0.0075	0.02333221072331071	745.5454029119574	820.5454029119574	820.5454029119574	845.5454029119574	0.07547169923782349	0.01785714365541935	0.0	0.06451612710952759	0.5	745	820	820	845	1500
4.773699283350076	4.773699283350076	1	1	2	0	0.0075	0.02333221072331071	745.5454029119574	820.5454029119574	820.5454029119574	845.5454029119574	0.07547169923782349	0.01785714365541935	0.0	0.06451612710952759	0.5	745	820	820	845	1500
4.778629187448066	4.778629582187765	1	1	2	0	0.0075	0.02333221072331071	745.5454029119574	820.5454029119574	820.5454029119574	845.5454029119574	0.07547169923782349	0.01785714365541935	0.0	0.06451612710952759	0.5	745	820	820	845	1500
4.799528680799662	4.799528680799662	1	1	2	0	0.0075	0.02333221072331071	745.5454029119574	820.5454029119574	820.5454029119574	845.5454029119574	0.07547169923782349	0.01785714365541935	0.0	0.06451612710952759	0.5	745	820	820	845	1500
4.812866540481542	4.8128669352212405	1	1	2	0	0.0075	0.02333221072331071	745.5454029119574	820.5454029119574	820.5454029119574	845.5454029119574	0.07547169923782349	0.01785714365541935	0.0	0.06451612710952759	0.5	745	820	820	845	1500
4.828725997359191	4.828725997359191	1	1	2	0	0.0075	0.02333221072331071	745.5454029119574	820.5454029119574	820.5454029119574	845.5454029119574	0.07547169923782349	0.01785714365541935	0.0	0.06451612710952759	0.5	745	820	820	845	1500
4.845642567150156	4.845642567150156	1	1	2	0	0.0075	0.02333221072331071	745.5454029119574	820.5454029119574	820.5454029119574	845.5454029119574	0.07547169923782349	0.01785714365541935	0.0	0.06451612710952759	0.5	745	820	820	845	1500
4.863230983908435	4.863230983908435	1	1	2	0	0.0075	0.01861522952094674	726.2293648882769	801.2293648882769	801.2293648882769	826.2293648882769	0.056603774428367615	0.01785714365541935	0.0	0.06451612710952759	0.5	726	801	801	826	1500
4.879601233956297	4.879601233956297	1	1	2	0	0.0075	0.02333221072331071	745.5454029119574	820.5454029119574	820.5454029119574	845.5454029119574	0.07547169923782349	0.01785714365541935	0.0	0.06451612710952759	0.5	745	820	820	845	1500
4.895690429338632	4.895690824078331	1	1	2	0	0.0075	0.02333221072331071	745.5454029119574	820.5454029119574	820.5454029119574	845.5454029119574	0.07547169923782349	0.01785714365541935	0.0	0.06451612710952759	0.5	745	820	820	845	1500
4.912993449294698	4.912993844034396	1	1	2	0	0.0075	0.02333221072331071	745.5454029119574	820.5454029119574	820.5454029119574	845.5454029119574	0.07547169923782349	0.01785714365541935	0.0	0.06451612710952759	0.5	745	820	820	845	1500
4.928711589360185	4.928711984099884	1	1	2	0	0.0075	0.02333221072331071	745.5454029119574	820.5454029119574	820.5454029119574	845.5454029119574	0.07547169923782349	0.01785714365541935	0.0	0.06451612710952759	0.5	745	820	820	845	1500
4.946344216964727	4.946344216964727	1	1	2	0	0.0075	0.02333221072331071	745.5454029119574	820.5454029119574	820.5454029119574	845.5454029119574	0.07547169923782349	0.01785714365541935	0.0	0.06451612710952759	0.5	745	820	820	845	1500
4.962765388433731	4.962765783173431	1	1	2	0	0.0075	0.02333221072331071	745.5454029119574	820.5454029119574	820.5454029119574	845.5454029119574	0.07547169923782349	0.01785714365541935	0.0	0.06451612710952759	0.5	745	820	820	845	1500
4.978763398945649	4.978763398945649	1	1	2	0	0.0075	0.02333221072331071	745.5454029119574	820.5454029119574	820.5454029119574	845.5454029119574	0.07547169923782349	0.01785714365541935	0.0	0.06451612710952759	0.5	745	820	820	845	1500
4.995609705070233	4.995609310330535	1	1	2	0	0.0075	0.02333221072331071	745.5454029119574	820.5454029119574	820.5454029119574	845.5454029119574	0.07547169923782349	0.01785714365541935	0.0	0.06451612710952759	0.5	745	820	820	845	1500
5.013387991623622	5.013388386363321	1	1	2	0	0.0075	0.02333221072331071	745.5454029119574	820.5454029119574	820.5454029119574	845.5454029119574	0.07547169923782349	0.01785714365541935	0.0	0.06451612710952759	0.5	745	820	820	845	1500
5.028734286892865	5.028734286892865	1	1	2	0	0.0075	0.01861522952094674	726.2293648882769	801.2293648882769	801.2293648882769	826.2293648882769	0.056603774428367615	0.01785714365541935	0.0	0.06451612710952759	0.5	726	801	801	826	1500
5.045695857009491	5.045695857009491	1	1	2	0	0.0075	0.02333221072331071	745.5454029119574	820.5454029119574	820.5454029119574	845.5454029119574	0.07547169923782349	0.01785714365541935	0.0	0.06451612710952759	0.5	745	820	820	845	1500
5.062755717311111	5.062755717311111	1	1	2	0	0.0075	0.02333221072331071	745.5454029119574	820.5454029119574	820.5454029119574	845.5454029119574	0.07547169923782349	0.01785714365541935	0.0	0.06451612710952759	0.5	745	820	820	845	1500
5.079597286559309	5.079597681299008	1	1	2	0	0.0075	0.02333221072331071	745.5454029119574	820.5454029119574	820.5454029119574	845.5454029119574	0.07547169923782349	0.01785714365541935	0.0	0.06451612710952759	0.5	745	820	820	845	1500
5.0957374033627865	5.0957374033627865	1	1	2	0	0.0075	0.016383086564019322	717.0887394796591	792.0887394796591	792.0887394796591	817.0887394796591	0.056603774428367615	0.008928571827709675	0.0	0.06451612710952759	0.5	717	792	792	817	1500
5.113269767083841	5.113270161823539	1	1	2	0	0.0075	0.01861522952094674	726.2293648882769	801.2293648882769	801.2293648882769	826.2293648882769	0.056603774428367615	0.01785714365541935	0.0	0.06451612710952759	0.5	726	801	801	826	1500
5.128717510455667	5.128717510455667	1	1	2	0	0.0075	0.016383086564019322	717.0887394796591	792.0887394796591	792.0887394796591	817.0887394796591	0.056603774428367615	0.008928571827709675	0.0	0.06451612710952759	0.5	717	792	792	817	1500
5.146299216639067	5.146299216639067	1	1	2	0	0.0075	0.016383086564019322	717.0887394796591	792.0887394796591	792.0887394796591	817.0887394796591	0.056603774428367615	0.008928571827709675	0.0	0.06451612710952759	0.5	717	792	792	817	1500
5.1627397303533105	5.162740125093009	1	1	2	0	0.0075	0.016383086564019322	717.0887394796591	792.0887394796591	792.0887394796591	817.0887394796591	0.056603774428367615	0.008928571827709675	0.0	0.06451612710952759	0.5	717	792	792	817	1500
5.1787847148893835	5.178785109629082	1	1	2	0	0.0075	0.01861522952094674	726.2293648882769	801.2293648882769	801.2293648882769	826.2293648882769	0.056603774428367615	0.01785714365541935	0.0	0.06451612710952759	0.5	726	801	801	826	1500
5.195913259898591	5.195913259898591	1	1	2	0	0.0075	0.01861522952094674	726.2293648882769	801.2293648882769	801.2293648882769	826.2293648882769	0.056603774428367615	0.01785714365541935	0.0	0.06451612710952759	0.5	726	801	801	826	1500
5.213347333434649	5.213347333434649	1	1	2	0	0.0075	0.01861522952094674	726.2293648882769	801.2293648882769	801.2293648882769	826.2293648882769	0.056603774428367615	0.01785714365541935	0.0	0.06451612710952759	0.5	726	801	801	826	1500
5.228679418074735	5.228679418074735	1	1	2	0	0.0075	0.01861522952094674	726.2293648882769	801.2293648882769	801.2293648882769	826.2293648882769	0.056603774428367615	0.01785714365541935	0.0	0.06451612710952759	0.5	726	801	801	826	1500
5.245783883962318	5.245784278702017	1	1	2	0	0.0075	0.01861522952094674	726.2293648882769	801.2293648882769	801.2293648882769	826.2293648882769	0.056603774428367615	0.01785714365541935	0.0	0.06451612710952759	0.5	726	801	801	826	1500
5.262747822517136	5.262747822517136	1	1	2	0	0.0075	0.01861522952094674	726.2293648882769	801.2293648882769	801.2293648882769	826.2293648882769	0.056603774428367615	0.01785714365541935	0.0	0.06451612710952759	0.5	726	801	801	826	1500
5.2795893917653345	5.2795893917653345	1	1	2	0	0.0075	0.01861522952094674	726.2293648882769	801.2293648882769	801.2293648882769	826.2293648882769	0.056603774428367615	0.01785714365541935	0.0	0.06451612710952759	0.5	726	801	801	826	1500
5.295750035033148	5.295750429772847	1	1	2	0	0.0075	0.016383086564019322	717.0887394796591	792.0887394796591	792.0887394796591	817.0887394796591	0.056603774428367615	0.008928571827709675	0.0	0.06451612710952759	0.5	717	792	792	817	1500
5.312742394846278	5.312742394846278	1	1	2	0	0.0075	0.016383086564019322	717.0887394796591	792.0887394796591	792.0887394796591	817.0887394796591	0.056603774428367615	0.008928571827709675	0.0	0.06451612710952759	0.5	717	792	792	817	1500
5.328726984208437	5.328726984208437	1	1	2	0	0.0075	0.016383086564019322	717.0887394796591	792.0887394796591	792.0887394796591	817.0887394796591	0.056603774428367615	0.008928571827709675	0.0	0.06451612710952759	0.5	717	792	792	817	1500
5.346271190120454	5.346271584860153	1	1	2	0	0.0075	0.016383086564019322	717.0887394796591	792.0887394796591	792.0887394796591	817.0887394796591	0.056603774428367615	0.008928571827709675	0.0	0.06451612710952759	0.5	717	792	792	817	1500
5.362772493748309	5.362772493748309	1	1	2	0	0.0075	0.016383086564019322	717.0887394796591	792.0887394796591	792.0887394796591	817.0887394796591	0.056603774428367615	0.008928571827709675	0.0	0.06451612710952759	0.5	717	792	792	817	1500
5.378843925844199	5.378843925844199	1	1	2	0	0.0075	0.016383086564019322	717.0887394796591	792.0887394796591	792.0887394796591	817.0887394796591	0.056603774428367615	0.008928571827709675	0.0	0.06451612710952759	0.5	717	792	792	817	1500
5.395872206969917	5.395871812230219	1	1	2	0	0.0075	0.016383086564019322	717.0887394796591	792.0887394796591	792.0887394796591	817.0887394796591	0.056603774428367615	0.008928571827709675	0.0	0.06451612710952759	0.5	717	792	792	817	1500
5.412902461794131	5.412902067054432	1	1	2	0	0.0075	0.016383086564019322	717.0887394796591	792.0887394796591	792.0887394796591	817.0887394796591	0.056603774428367615	0.008928571827709675	0.0	0.06451612710952759	0.5	717	792	792	817	1500
5.428634417749075	5.428634417749075	1	1	2	0	0.0075	0.016383086564019322	717.0887394796591	792.0887394796591	792.0887394796591	817.0887394796591	0.056603774428367615	0.008928571827709675	0.0	0.06451612710952759	0.5	717	792	792	817	1500
5.445772041771354	5.445772041771354	1	1	2	0	0.0075	0.016383086564019322	717.0887394796591	792.0887394796591	792.0887394796591	817.0887394796591	0.056603774428367615	0.008928571827709675	0.0	0.06451612710952759	0.5	717	792	792	817	1500
5.462802296595566	5.462807033471952	1	1	2	0	0.0075	0.016383086564019322	717.0887394796591	792.0887394796591	792.0887394796591	817.0887394796591	0.056603774428367615	0.008928571827709675	0.0	0.06451612710952759	0.5	717	792	792	817	1500
5.4795530757130475	5.479552680973349	1	1	2	0	0.0075	0.016383086564019322	717.0887394796591	792.0887394796591	792.0887394796591	817.0887394796591	0.056603774428367615	0.008928571827709675	0.0	0.06451612710952759	0.5	717	792	792	817	1500
5.495695955694416	5.495695955694416	1	1	2	0	0.0075	0.016383086564019322	717.0887394796591	792.0887394796591	792.0887394796591	817.0887394796591	0.056603774428367615	0.008928571827709675	0.0	0.06451612710952759	0.5	717	792	792	817	1500
5.512757789694531	5.512757789694531	1	0	2	0	0.0075	0.016383086564019322	717.0887394796591	792.0887394796591	792.0887394796591	817.0887394796591	0.056603774428367615	0.008928571827709675	0.0	0.06451612710952759	0.5	717	792	792	817	1500
5.5287877741220495	5.5287877741220495	1	0	2	0	0.0075	0.016383086564019322	717.0887394796591	792.0887394796591	792.0887394796591	817.0887394796591	0.056603774428367615	0.008928571827709675	0.0	0.06451612710952759	0.5	717	792	792	817	1500
5.54626250584708	5.546262900586781	1	0	2	0	0.0075	0.016383086564019322	717.0887394796591	792.0887394796591	792.0887394796591	817.0887394796591	0.056603774428367615	0.008928571827709675	0.0	0.06451612710952759	0.5	717	792	792	817	1500
5.562903942068001	5.562903942068001	1	0	2	0	0.0075	0.016383086564019322	717.0887394796591	792.0887394796591	792.0887394796591	817.0887394796591	0.056603774428367615	0.008928571827709675	0.0	0.06451612710952759	0.5	717	792	792	817	1500
5.578758662069264	5.578759056808963	1	0	2	0	0.0075	0.016383086564019322	717.0887394796591	792.0887394796591	792.0887394796591	817.0887394796591	0.056603774428367615	0.008928571827709675	0.0	0.06451612710952759	0.5	717	792	792	817	1500
5.59576523251155	5.59576523251155	1	0	2	0	0.0075	0.016383086564019322	717.0887394796591	792.0887394796591	792.0887394796591	817.0887394796591	0.056603774428367615	0.008928571827709675	0.0	0.06451612710952759	0.5	717	792	792	817	1500
5.612919040861479	5.612918646121781	1	0	2	0	0.0075	0.016383086564019322	717.0887394796591	792.0887394796591	792.0887394796591	817.0887394796591	0.056603774428367615	0.008928571827709675	0.0	0.06451612710952759	0.5	717	792	792	817	1500
5.628815208531114	5.628815603270812	1	0	2	0	0.0075	0.016383086564019322	717.0887394796591	792.0887394796591	792.0887394796591	817.0887394796591	0.056603774428367615	0.008928571827709675	0.0	0.06451612710952759	0.5	717	792	792	817	1500
5.645683620078829	5.645684014818528	1	0	2	0	0.0075	0.016383086564019322	717.0887394796591	792.0887394796591	792.0887394796591	817.0887394796591	0.056603774428367615	0.008928571827709675	0.0	0.06451612710952759	0.5	717	792	792	817	1500
5.662690585260814	5.662690585260814	1	0	2	0	0.0075	0.01861522952094674	726.2293648882769	801.2293648882769	801.2293648882769	826.2293648882769	0.056603774428367615	0.01785714365541935	0.0	0.06451612710952759	0.5	726	801	801	826	1500
5.679572023218588	5.679572023218588	1	0	2	0	0.0075	0.01861522952094674	726.2293648882769	801.2293648882769	801.2293648882769	826.2293648882769	0.056603774428367615	0.01785714365541935	0.0	0.06451612710952759	0.5	726	801	801	826	1500
5.695729113829113	5.695729113829113	1	0	2	0	0.0075	0.016383086564019322	717.0887394796591	792.0887394796591	792.0887394796591	817.0887394796591	0.056603774428367615	0.008928571827709675	0.0	0.06451612710952759	0.5	717	792	792	817	1500
5.712762131831216	5.7127625265709145	1	0	2	0	0.0075	0.016383086564019322	717.0887394796591	792.0887394796591	792.0887394796591	817.0887394796591	0.056603774428367615	0.008928571827709675	0.0	0.06451612710952759	0.5	717	792	792	817	1500
5.7287388263994	5.728739221139099	1	0	2	0	0.0075	0.016383086564019322	717.0887394796591	792.0887394796591	792.0887394796591	817.0887394796591	0.056603774428367615	0.008928571827709675	0.0	0.06451612710952759	0.5	717	792	792	817	1500
5.746233295109372	5.746233295109372	1	0	2	0	0.0075	0.016383086564019322	717.0887394796591	792.0887394796591	792.0887394796591	817.0887394796591	0.056603774428367615	0.008928571827709675	0.0	0.06451612710952759	0.5	717	792	792	817	1500
5.7627247302447575	5.7627247302447575	1	0	2	0	0.0075	0.016383086564019322	717.0887394796591	792.0887394796591	792.0887394796591	817.0887394796591	0.056603774428367615	0.008928571827709675	0.0	0.06451612710952759	0.5	717	792	792	817	1500
5.778759451548662	5.778759056808964	1	0	2	0	0.0075	0.016383086564019322	717.0887394796591	792.0887394796591	792.0887394796591	817.0887394796591	0.056603774428367615	0.008928571827709675	0.0	0.06451612710952759	0.5	717	792	792	817	1500
5.795666152847158	5.795666152847158	1	0	2	0	0.0075	0.01861522952094674	726.2293648882769	801.2293648882769	801.2293648882769	826.2293648882769	0.056603774428367615	0.01785714365541935	0.0	0.06451612710952759	0.5	726	801	801	826	1500
5.812913119765998	5.812913119765998	1	0	2	0	0.0075	0.023725601727616286	747.1563390745887	822.1563390745887	822.1563390745887	847.1563390745887	0.07547169923782349	0.01785714365541935	0.024390242993831635	0.06451612710952759	0.5	747	822	822	847	1500
5.828630075612388	5.828629680872689	1	0	2	0	0.0075	0.02903266943643862	768.8887813422161	843.8887813422161	843.8887813422161	868.8887813422161	0.09433962404727936	0.01785714365541935	0.04878048598766327	0.08064515888690948	0.5	768	843	843	868	1500
5.845772831250752	5.845772831250752	1	0	2	0	0.0075	0.031756550915917364	780.0430760006816	855.0430760006816	855.0430760006816	880.0430760006816	0.09433962404727936	0.02678571455180645	0.0731707289814949	0.08064515888690948	0.5	780	855	855	880	1500
5.862975982063027	5.862975982063027	1	0	2	0	0.0075	0.03647353211828133	799.359114024362	874.359114024362	874.359114024362	899.359114024362	0.11320754885673523	0.02678571455180645	0.0731707289814949	0.08064515888690948	0.5	799	874	874	899	1500
5.879540444042686	5.879540838782384	1	0	2	0	0.0075	0.03841063205481021	807.2915382644478	882.2915382644478	882.2915382644478	907.2915382644478	0.11320754885673523	0.0357142873108387	0.0731707289814949	0.06451612710952759	0.5	807	882	882	907	1500
5.895699508351704	5.895699508351704	1	0	2	0	0.0075	0.03841063205481021	807.2915382644478	882.2915382644478	882.2915382644478	907.2915382644478	0.11320754885673523	0.0357142873108387	0.0731707289814949	0.06451612710952759	0.5	807	882	882	907	1500
5.913066081399272	5.913066476138971	1	0	2	0	0.0075	0.03841063205481021	807.2915382644478	882.2915382644478	882.2915382644478	907.2915382644478	0.11320754885673523	0.0357142873108387	0.0731707289814949	0.06451612710952759	0.5	807	882	882	907	1500
5.928694220813439	5.9286946155531375	1	0	2	0	0.0075	0.03841063205481021	807.2915382644478	882.2915382644478	882.2915382644478	907.2915382644478	0.11320754885673523	0.0357142873108387	0.0731707289814949	0.06451612710952759	0.5	807	882	882	907	1500
5.946262111107382	5.946262111107382	1	0	2	0	0.0075	0.033693650852446244	787.9755002407674	862.9755002407674	862.9755002407674	887.9755002407674	0.09433962404727936	0.0357142873108387	0.0731707289814949	0.06451612710952759	0.5	787	862	862	887	1500
5.962738151394516	5.962738151394516	1	0	2	0	0.0075	0.033693650852446244	787.9755002407674	862.9755002407674	862.9755002407674	887.9755002407674	0.09433962404727936	0.0357142873108387	0.0731707289814949	0.06451612710952759	0.5	787	862	862	887	1500
5.978752740973782	5.978752346234083	1	0	2	0	0.0075	0.033693650852446244	787.9755002407674	862.9755002407674	862.9755002407674	887.9755002407674	0.09433962404727936	0.0357142873108387	0.0731707289814949	0.06451612710952759	0.5	787	862	862	887	1500
5.995760890374864	5.995761285114563	1	0	2	0	0.0075	0.033693650852446244	787.9755002407674	862.9755002407674	862.9755002407674	887.9755002407674	0.09433962404727936	0.0357142873108387	0.0731707289814949	0.06451612710952759	0.5	787	862	862	887	1500
6.013168516351104	6.013168121611406	0	0	2	0	0.0075	0.033693650852446244	787.9755002407674	862.9755002407674	862.9755002407674	887.9755002407674	0.09433962404727936	0.0357142873108387	0.0731707289814949	0.06451612710952759	0.5	787	862	862	887	1500
6.02871336568883	6.02871336568883	0	0	2	0	0.0074897215106593034	0.03330025984814067	786.364564078136	861.364564078136	861.364564078136	886.364564078136	0.09433962404727936	0.0357142873108387	0.04878048598766327	0.06451612710952759	0.5	786	861	861	886	1500
6.045707304460755	6.045707699200454	0	0	2	0	0.007458914215262049	0.0285832786457767	767.0485260544556	842.0485260544556	842.0485260544556	867.0485260544556	0.07547169923782349	0.0357142873108387	0.04878048598766327	0.06451612710952759	0.5	767	842	842	867	1500
6.0662637690141175	6.0662637690141175	0	0	2	0	0.007407662554463533	0.031068116658382605	777.2239377160768	852.2239377160768	852.2239377160768	877.2239377160768	0.09433962404727936	0.02678571455180645	0.04878048598766327	0.06451612710952759	0.5	777	852	852	877	1500
6.079489917361244	6.079490312100942	0	0	2	0	0.007336107005503543	0.031068116658382605	777.2239377160768	852.2239377160768	852.2239377160768	877.2239377160768	0.09433962404727936	0.02678571455180645	0.04878048598766327	0.06451612710952759	0.5	777	852	852	877	1500
6.095751219252243	6.095751219252245	0	0	2	0	0.007244443697168012	0.03330025984814067	786.364564078136	861.364564078136	861.364564078136	886.364564078136	0.09433962404727936	0.0357142873108387	0.04878048598766327	0.06451612710952759	0.5	786	861	861	886	1500
6.11286713259109	6.112867527330788	0	0	2	0	0.007132923872213651	0.031068116658382605	777.2239377160768	852.2239377160768	852.2239377160768	877.2239377160768	0.09433962404727936	0.02678571455180645	0.04878048598766327	0.06451612710952759	0.5	777	852	852	877	1500
6.132843329787255	6.132843329787255	0	0	2	0	0.007001853198729013	0.031068116658382605	777.2239377160768	852.2239377160768	852.2239377160768	877.2239377160768	0.09433962404727936	0.02678571455180645	0.04878048598766327	0.06451612710952759	0.5	777	852	852	877	1500
6.146291321845091	6.1462913218450925	0	0	2	0	0.006851590932319507	0.031068116658382605	777.2239377160768	852.2239377160768	852.2239377160768	877.2239377160768	0.09433962404727936	0.02678571455180645	0.04878048598766327	0.06451612710952759	0.5	777	852	852	877	1500
6.16275315150307	6.16275315150307	0	0	2	0	0.006682548931412759	0.03330025984814067	786.364564078136	861.364564078136	861.364564078136	886.364564078136	0.09433962404727936	0.0357142873108387	0.04878048598766327	0.06451612710952759	0.5	786	861	861	886	1500
6.186250821551997	6.186250426812299	0	0	2	0	0.006495190528383289	0.03330025984814067	786.364564078136	861.364564078136	861.364564078136	886.364564078136	0.09433962404727936	0.0357142873108387	0.04878048598766327	0.06451612710952759	0.5	786	861	861	886	1500
6.195612468248125	6.195612862987824	0	0	2	0	0.0062900292595906805	0.03330025984814067	786.364564078136	861.364564078136	861.364564078136	886.364564078136	0.09433962404727936	0.0357142873108387	0.04878048598766327	0.06451612710952759	0.5	786	861	861	886	1500
6.213444834140246	6.213444834140246	0	0	2	0	0.006067627457812106	0.03330025984814067	786.364564078136	861.364564078136	861.364564078136	886.364564078136	0.09433962404727936	0.0357142873108387	0.0731707289814949	0.08064515888690948	0.5	786	861	861	886	1500
6.228685339170218	6.228685733909916	0	0	2	0	0.005828594710927282	0.03398869410567543	789.1837023627409	864.1837023627409	864.1837023627409	889.1837023627409	0.09433962404727936	0.0357142873108387	0.0731707289814949	0.08064515888690948	0.5	789	864	864	889	1500
6.245774804949246	6.245775199688945	0	0	2	0	0.005573586191080457	0.04142955678751814	819.6540350448868	894.6540350448868	894.6540350448868	919.6540350448868	0.11320754885673523	0.0446428582072258	0.09756097197532654	0.08064515888690948	0.5	819	894	894	919	1500
6.2662692953699	6.2662692953699	0	0	2	0	0.005303300858899107	0.04241303447853806	823.6813761896134	898.6813761896134	898.6813761896134	923.6813761896134	0.11320754885673523	0.0446428582072258	0.12195122241973877	0.09677419066429138	0.5	823	898	898	923	1500
6.279487154183352	6.279487154183352	0	0	2	0	0.0050184795476914375	0.04995224473120119	854.5544421742688	929.5544421742688	929.5544421742688	954.5544421742688	0.1320754736661911	0.0535714291036129	0.1463414579629898	0.09677419066429138	0.5	854	929	929	954	1500
6.295747271855257	6.295747271855257	0	0	2	0	0.004719902932873782	0.052184387455297965	863.6950666294451	938.6950666294451	938.6950666294451	963.6950666294451	0.1320754736661911	0.0625	0.1463414579629898	0.09677419066429138	0.5	863	938	938	963	1500
6.312769237145794	6.312769237145794	0	0	2	0	0.00440838939219355	0.05346290842958973	868.93061001917	943.93061001917	943.93061001917	968.93061001917	0.1320754736661911	0.0625	0.17073170840740204	0.11290322244167328	0.5	868	943	943	968	1500
6.332908461837553	6.3329088565772516	0	0	2	0	0.004084792762612705	0.06188724934322032	903.4282860604872	978.4282860604872	978.4282860604872	1003.4282860604872	0.15094339847564697	0.0714285746216774	0.19512194395065308	0.12903225421905518	0.5	903	978	978	1003	1500
6.346189479002808	6.346189479002808	0	0	2	0	0.0037500000000000025	0.07185529824273029	944.2474463039805	1019.2474463039805	1019.2474463039805	1044.2474463039805	0.16981132328510284	0.0892857164144516	0.2195121943950653	0.12903225421905518	0.5	944	1019	1019	1044	1500
6.362684861535181	6.362684861535181	0	0	2	0	0.0034049287480466027	0.0814598110877417	983.5779264043022	1058.5779264043022	1058.5779264043022	1083.5779264043022	0.18867924809455872	0.0982142835855484	0.26829269528388977	0.14516128599643707	0.5	983	1058	1058	1083	1500
6.386321874697776	6.386321874697776	0	0	2	0	0.003050524823068503	0.10306781936322584	1072.0627202924097	1147.0627202924097	1147.0627202924097	1172.0627202924097	0.22641509771347046	0.1339285671710968	0.2926829159259796	0.17741934955120087	0.5	1072	1147	1147	1172	1500
6.395700495200952	6.395700495200952	0	0	2	0	0.002687759621589753	0.11460943426277392	1119.3256333060592	1194.3256333060592	1194.3256333060592	1219.3256333060592	0.24528302252292633	0.1517857164144516	0.31707316637039185	0.19354838132858276	0.5	1119	1194	1194	1219	1500
6.413580229856926	6.413580624596625	0	0	2	0	0.002317627457812106	0.13828274329800383	1216.2678338053256	1291.2678338053256	1291.2678338053256	1316.2678338053256	0.2830188572406769	0.1875	0.3658536672592163	0.22580644488334656	0.5	1216	1291	1291	1316	1500
6.4287552080969	6.428755602836599	0	0	2	0	0.0019411428382689055	0.15736356751889247	1294.4038089898645	1369.4038089898645	1369.4038089898645	1394.4038089898645	0.3207547068595886	0.2142857164144516	0.3658536672592163	0.25806450843811035	0.5	1294	1369	1369	1394	1500
6.445724673007501	6.445724278267802	0	0	2	0	0.0015593376811331942	0.1804467914296266	1388.929610904321	1463.929610904321	1463.929610904321	1488.929610904321	0.35849055647850037	0.25	0.39024388790130615	0.29032257199287415	0.5	1388	1463	1463	1488	1500
6.466241663590985	6.466241663590987	0	0	2	0	0.0011732584878017302	0.20444129217477602	1487.1870914557078	1562.1870914557078	1562.1870914557078	1587.1870914557078	0.4150943458080292	0.2767857015132904	0.39024388790130615	0.32258063554763794	0.5	1487	1562	1562	1587	1500
6.479473733033593	6.479474127773292	0	0	2	0	0.0007839634745073992	0.23425080534876752	1609.2570479032029	1684.2570479032029	1684.2570479032029	1709.2570479032029	0.4528301954269409	0.3303571343421936	0.4146341383457184	0.3709677457809448	0.5	1609	1684	1684	1709	1500
6.495798982755796	6.495799377495494	0	0	2	0	0.0003925196718220764	0.2514667338702643	1679.7562751987323	1754.7562751987323	1754.7562751987323	1779.7562751987323	0.4716981053352356	0.3571428656578064	0.4390243887901306	0.4032258093357086	0.5	1679	1754	1754	1779	1500
6.512726999998026	6.512726605258326	0	0	2	0	-2.871426524195212e-18	0.266420663335162	1740.9926163574885	1815.9926163574885	1815.9926163574885	1840.9926163574885	0.49056604504585266	0.3839285671710968	0.4390243887901306	0.4354838728904724	0.5	1740	1815	1815	1840	1500
6.533577940366673	6.533578335106373	0	0	2	0	-0.00039251967182208215	0.2801259276636654	1797.1156737827098	1872.1156737827098	1872.1156737827098	1897.1156737827098	0.5094339847564697	0.4017857015132904	0.46341463923454285	0.4516128897666931	0.5	1797	1872	1872	1897	1500
6.546174873633952	6.546175268373652	0	0	2	0	-0.000783963474507405	0.294027891007115	1854.044213674136	1929.044213674136	1929.044213674136	1954.044213674136	0.5283018946647644	0.4196428656578064	0.4878048896789551	0.4677419364452362	0.5	1854	1929	1929	1954	1500
6.562646571784402	6.5626461770447015	0	0	2	0	-0.0011732584878017358	0.3051761053942208	1899.6961515893342	1974.6961515893342	1974.6961515893342	1999.6961515893342	0.5471698045730591	0.4375	0.4878048896789551	0.4838709533214569	0.5	1899	1974	1974	1999	1500
6.586261084784166	6.586261084784166	0	0	2	0	-0.0015593376811331998	0.3210188747331628	1964.5722920323017	2039.5722920323017	2039.5722920323017	2064.5722920323014	0.5471698045730591	0.4642857015132904	0.5121951103210449	0.5322580933570862	0.5	1964	2039	2039	2064	1500
6.595573783757644	6.595573783757644	0	0	2	0	-0.001941142838268911	0.3210188747331628	1964.5722920323017	2039.5722920323017	2039.5722920323017	2064.5722920323014	0.5471698045730591	0.4642857015132904	0.5121951103210449	0.5322580933570862	0.5	1964	2039	2039	2064	1500
6.612792329418173	6.61279272415787	0	0	2	0	-0.002317627457812111	0.3302001432463655	2002.1695865938666	2077.1695865938664	2077.1695865938664	2102.1695865938664	0.5660377144813538	0.4821428656578064	0.5121951103210449	0.5322580933570862	0.5	2002	2077	2077	2102	1500
6.628753629138103	6.628753629138107	0	0	2	0	-0.002687759621589758	0.337841414759283	2033.4605934392637	2108.460593439264	2108.460593439264	2133.460593439264	0.5660377144813538	0.4910714328289032	0.5365853905677795	0.5483871102333069	0.5	2033	2108	2108	2133	1500
6.646316387815965	6.646316782555662	0	0	2	0	-0.003050524823068508	0.34479054893029204	2061.917297869546	2136.917297869546	2136.917297869546	2161.917297869546	0.5849056839942932	0.5	0.5365853905677795	0.5483871102333069	0.5	2061	2136	2136	2161	1500
6.666246795207069	6.666246795207069	0	0	2	0	-0.003404928748046606	0.3539033243557208	2099.2341132366764	2174.2341132366764	2174.2341132366764	2199.2341132366764	0.6037735939025879	0.5089285969734192	0.5365853905677795	0.5645161271095276	0.5	2099	2174	2174	2199	1500
6.6794753119923875	6.6794753119923875	0	0	2	0	-0.003750000000000004	0.366556600674131	2151.0492797605666	2226.0492797605666	2226.0492797605666	2251.0492797605666	0.6226415038108826	0.5178571343421936	0.5609756112098694	0.5806451439857483	0.5	2151	2226	2226	2251	1500
6.695770561497483	6.695770956237183	0	0	2	0	-0.004084792762612706	0.3755448851690435	2187.8563047672333	2262.8563047672333	2262.8563047672333	2287.8563047672333	0.6226415038108826	0.5357142686843872	0.5609756112098694	0.6129032373428345	0.5	2187	2262	2262	2287	1500
6.712730552655316	6.712730552655316	0	0	2	0	-0.004408389392193551	0.3862312231872327	2231.616858951718	2306.616858951718	2306.616858951718	2331.616858951718	0.6415094137191772	0.5446428656578064	0.5853658318519592	0.6129032373428345	0.5	2231	2306	2306	2331	1500
6.733026883747183	6.733027278486883	0	0	2	0	-0.004719902932873782	0.3908237013746021	2250.4230571289954	2325.4230571289954	2325.4230571289954	2350.4230571289954	0.6603773832321167	0.5714285969734192	0.6097561120986938	0.6451612710952759	0.5	2250	2325	2325	2350	1500
6.746174478894254	6.746174478894254	0	0	2	0	-0.005018479547691437	0.4062992521363107	2313.7954374981923	2388.7954374981923	2388.7954374981923	2413.7954374981923	0.6603773832321167	0.5714285969734192	0.6097561120986938	0.6451612710952759	0.5	2313	2388	2388	2413	1500
6.762752756763369	6.762752756763369	0	0	2	0	-0.005303300858899106	0.42039790559621615	2371.529423416505	2446.529423416505	2446.529423416505	2471.529423416505	0.6792452931404114	0.5892857313156128	0.6097561120986938	0.6774193644523621	0.5	2371	2446	2446	2471	1500
6.786229900347962	6.786229900347962	0	0	2	0	-0.005573586191080455	0.4621671922416972	2542.5746522297504	2617.5746522297504	2617.5746522297504	2642.5746522297504	0.7169811129570007	0.625	0.6829268336296082	0.7419354915618896	0.5	2542	2617	2617	2642	1500
6.79558483646921	6.795584441729513	0	0	2	0	-0.00582859471092728	0.4693852104334546	2572.1324367249963	2647.1324367249963	2647.1324367249963	2672.1324367249963	0.7169811129570007	0.6428571343421936	0.6829268336296082	0.7580645084381104	0.5	2572	2647	2647	2672	1500
6.8127899609799805	6.8127899609799805	0	0	2	0	-0.006067627457812103	0.48132391635073546	2621.021437456262	2696.021437456262	2696.021437456262	2721.021437456262	0.7169811129570007	0.6607142686843872	0.707317054271698	0.774193525314331	0.5	2621	2696	2696	2721	1500
6.828691655005397	6.828691655005397	0	0	2	0	-0.006290029259590677	0.4988946281109712	2692.973502114427	2767.973502114427	2767.973502114427	2792.973502114427	0.7358490824699402	0.6696428656578064	0.7317073345184326	0.8064516186714172	0.5	2692	2767	2767	2792	1500
6.845670593668768	6.845670593668768	0	0	2	0	-0.006495190528383286	0.518274199202903	2772.3328457358875	2847.3328457358875	2847.3328457358875	2872.3328457358875	0.7547169923782349	0.6964285969734192	0.7560975551605225	0.8225806355476379	0.5	2772	2847	2847	2872	1500
6.866789167553186	6.866789167553186	0	0	2	0	-0.006682548931412756	0.5235551111019099	2793.958179962321	2868.958179962321	2868.958179962321	2893.958179962321	0.7547169923782349	0.7053571343421936	0.7560975551605225	0.8387096524238586	0.5	2793	2868	2868	2893	1500
6.8794780751702795	6.8794780751702795	0	0	2	0	-0.006851590932319503	0.548861689894899	2897.5886201196117	2972.5886201196117	2972.5886201196117	2997.5886201196117	0.7924528121948242	0.7232142686843872	0.7804877758026123	0.8709677457809448	0.5	2897	2972	2972	2997	1500
6.89577845629146	6.89577845629146	0	0	2	0	-0.0070018531987290095	0.5783150969036539	3018.2003218204627	3093.2003218204627	3093.2003218204627	3118.2003218204627	0.7924528121948242	0.7678571343421936	0.8048780560493469	0.9354838728904724	0.5	3018	3093	3093	3118	1500
6.919577312730553	6.91957770747025	0	0	2	0	-0.007132923872213648	0.6127381791968123	3159.1628438109465	3234.1628438109465	3234.1628438109465	3259.1628438109465	0.8301886916160583	0.7946428656578064	0.8536585569381714	0.9677419066429138	0.5	3159	3234	3234	3259	1500
6.928619220270672	6.928619220270672	0	0	2	0	-0.007244443697168009	0.6371334940195084	3259.0616580098867	3334.0616580098867	3334.0616580098867	3359.0616580098867	0.849056601524353	0.8214285969734192	0.8780487775802612	1.0	0.5	3259	3334	3334	3359	1500
6.94626921642196	6.946269611161661	0	0	2	0	-0.007336107005503539	0.6546444445848465	3330.7690005749464	3405.7690005749464	3405.7690005749464	3430.7690005749464	0.8679245114326477	0.8482142686843872	0.9024389982223511	1.0	0.5	3330	3405	3405	3430	1500
6.963874212247589	6.963874606987286	0	0	2	0	-0.00740766255446353	0.6546444445848465	3330.7690005749464	3405.7690005749464	3405.7690005749464	3430.7690005749464	0.8679245114326477	0.8482142686843872	0.9024389982223511	1.0	0.5	3330	3405	3405	3430	1500
6.986243716237418	6.986243716237418	0	0	2	0	-0.007458914215262048	0.6524123102426529	3321.6284104436636	3396.6284104436636	3396.6284104436636	3421.6284104436636	0.8679245114326477	0.8392857313156128	0.9024389982223511	1.0	0.5	3321	3396	3396	3421	1500
6.995683916133604	6.995683916133604	0	0	2	0	-0.007489721510659303	0.6524123102426529	3321.6284104436636	3396.6284104436636	3396.6284104436636	3421.6284104436636	0.8679245114326477	0.8392857313156128	0.9024389982223511	1.0	0.5	3321	3396	3396	3421	1500
7.013089568411349	7.013089568411349	0	0	2	0	-0.0075	0.6546444445848465	3330.7690005749464	3405.7690005749464	3405.7690005749464	3430.7690005749464	0.8679245114326477	0.8482142686843872	0.9024389982223511	1.0	0.5	3330	3405	3405	3430	1500
7.028767839767262	7.028767839767262	0	0	2	0	-0.007489721510659305	0.6652062982320786	3374.0197912603617	3449.0197912603617	3449.0197912603617	3474.0197912603617	0.8679245114326477	0.8660714030265808	0.9268292784690857	1.0	0.5	3374	3449	3449	3474	1500
7.0531824901364395	7.0531824901364395	0	0	2	0	-0.007458914215262052	0.6699232906103134	3393.3358750492334	3468.3358750492334	3468.3358750492334	3493.3358750492334	0.8867924809455872	0.8660714030265808	0.9268292784690857	1.0	0.5	3393	3468	3468	3493	1500
7.062812165088037	7.062812165088037	0	0	2	0	-0.0074076625544635365	0.6676911562681198	3384.1952849179506	3459.1952849179506	3459.1952849179506	3484.1952849179506	0.8867924809455872	0.8571428656578064	0.9268292784690857	1.0	0.5	3384	3459	3459	3484	1500
7.0794496539119685	7.079450048651669	0	0	2	0	-0.007336107005503547	0.662974163889885	3364.879201129079	3439.879201129079	3439.879201129079	3464.879201129079	0.8679245114326477	0.8571428656578064	0.9268292784690857	1.0	0.5	3364	3439	3439	3464	1500
7.095746877115559	7.095746877115559	0	0	2	0	-0.0072444436971680175	0.662974163889885	3364.879201129079	3439.879201129079	3439.879201129079	3464.879201129079	0.8679245114326477	0.8571428656578064	0.9268292784690857	1.0	0.5	3364	3439	3439	3464	1500
7.112757000215133	7.11275739495483	0	0	2	0	-0.007132923872213658	0.662974163889885	3364.879201129079	3439.879201129079	3439.879201129079	3464.879201129079	0.8679245114326477	0.8571428656578064	0.9268292784690857	1.0	0.5	3364	3439	3439	3464	1500
7.132885566935023	7.132885566935023	0	0	2	0	-0.007001853198729022	0.662974163889885	3364.879201129079	3439.879201129079	3439.879201129079	3464.879201129079	0.8679245114326477	0.8571428656578064	0.9268292784690857	1.0	0.5	3364	3439	3439	3464	1500
7.146210400206844	7.146210400206844	0	0	2	0	-0.006851590932319517	0.6524123102426529	3321.6284104436636	3396.6284104436636	3396.6284104436636	3421.6284104436636	0.8679245114326477	0.8392857313156128	0.9024389982223511	1.0	0.5	3321	3396	3396	3421	1500
7.162726703943253	7.162726703943253	0	0	2	0	-0.0066825489314127715	0.6278202999163387	3220.924128157407	3295.924128157407	3295.924128157407	3320.924128157407	0.849056601524353	0.8125	0.8780487775802612	0.9677419066429138	0.5	3220	3295	3295	3320	1500
7.186245689935912	7.186246084675613	0	0	2	0	-0.006495190528383305	0.5618822332691433	2950.907745237142	3025.907745237142	3025.907745237142	3050.907745237142	0.7924528121948242	0.7410714030265808	0.8048780560493469	0.8870967626571655	0.5	2950	3025	3025	3050	1500
7.195666547586857	7.195666547586857	0	0	2	0	-0.006290029259590696	0.5618822332691433	2950.907745237142	3025.907745237142	3025.907745237142	3050.907745237142	0.7924528121948242	0.7410714030265808	0.8048780560493469	0.8870967626571655	0.5	2950	3025	3025	3050	1500
7.213255359084833	7.213255753824534	0	0	2	0	-0.006067627457812124	0.554172476746265	2919.336292275955	2994.336292275955	2994.336292275955	3019.336292275955	0.7924528121948242	0.7232142686843872	0.8048780560493469	0.8709677457809448	0.5	2919	2994	2994	3019	1500
7.228696391881783	7.228696391881783	0	0	2	0	-0.005828594710927302	0.5387654529487307	2856.2445298250523	2931.2445298250523	2931.2445298250523	2956.2445298250523	0.7735849022865295	0.7142857313156128	0.7804877758026123	0.8548387289047241	0.5	2856	2931	2931	2956	1500
7.253716967688582	7.253717362428279	0	0	2	0	-0.005573586191080479	0.5015513635790789	2703.8528338563283	2778.8528338563283	2778.8528338563283	2803.8528338563283	0.7358490824699402	0.6607142686843872	0.707317054271698	0.7580645084381104	0.5	2703	2778	2778	2803	1500
7.262690980000514	7.262690980000514	0	0	2	0	-0.005303300858899131	0.4831888265526736	2628.6582447331984	2703.6582447331984	2703.6582447331984	2728.6582447331984	0.7358490824699402	0.6607142686843872	0.707317054271698	0.7580645084381104	0.5	2628	2703	2703	2728	1500
7.2794472854737755	7.2794472854737755	0	0	2	0	-0.0050184795476914635	0.45390597824666745	2508.7449809201034	2583.7449809201034	2583.7449809201034	2608.7449809201034	0.7169811129570007	0.625	0.6829268336296082	0.6935483813285828	0.5	2508	2583	2583	2608	1500
7.295778456291458	7.295778851031159	0	0	2	0	-0.004719902932873809	0.42823586687973236	2403.625874872504	2478.625874872504	2478.625874872504	2503.625874872504	0.6792452931404114	0.5982142686843872	0.6585366129875183	0.6612903475761414	0.5	2403	2478	2478	2503	1500
7.3126642363859204	7.312664631125621	0	0	2	0	-0.004408389392193576	0.4212867550604651	2375.1692619726045	2450.1692619726045	2450.1692619726045	2475.1692619726045	0.6603773832321167	0.5892857313156128	0.6585366129875183	0.6612903475761414	0.5	2375	2450	2450	2475	1500
7.333063594539169	7.333064778758267	0	0	2	0	-0.00408479276261273	0.4076761193485545	2319.433708732331	2394.433708732331	2394.433708732331	2419.433708732331	0.6603773832321167	0.5714285969734192	0.6341463327407837	0.6290322542190552	0.5	2319	2394	2394	2419	1500
7.346146057635941	7.346146847115339	0	0	2	0	-0.003750000000000026	0.3919740355479071	2255.13367556868	2330.13367556868	2330.13367556868	2355.13367556868	0.6415094137191772	0.5625	0.6097561120986938	0.5967742204666138	0.5	2255	2330	2330	2355	1500
7.362817099334272	7.362817494073969	0	0	2	0	-0.0034049287480466253	0.37787538208800164	2197.399689650367	2272.399689650367	2272.399689650367	2297.399689650367	0.6226415038108826	0.5446428656578064	0.6097561120986938	0.5645161271095276	0.5	2197	2272	2272	2297	1500
7.386266216400248	7.386266216400248	0	0	2	0	-0.0030505248230685246	0.35581427922195363	2107.0594734139004	2182.0594734139004	2182.0594734139004	2207.0594734139004	0.5849056839942932	0.5267857313156128	0.5853658318519592	0.5322580933570862	0.5	2107	2182	2182	2207	1500
7.395668126545651	7.395668126545651	0	0	2	0	-0.002687759621589774	0.3366313800215721	2028.5055011883378	2103.505501188338	2103.505501188338	2128.505501188338	0.5660377144813538	0.5	0.5609756112098694	0.5	0.5	2028	2103	2103	2128	1500
7.413542334845843	7.413542729585544	0	0	2	0	-0.002317627457812126	0.31758920428651605	1950.5277915532831	2025.5277915532831	2025.5277915532831	2050.5277915532834	0.5283018946647644	0.4910714328289032	0.5365853905677795	0.4677419364452362	0.5	1950	2025	2025	2050	1500
7.428762708151176	7.428762708151176	0	0	2	0	-0.0019411428382689242	0.306244290521021	1904.070369683581	1979.070369683581	1979.070369683581	2004.070369683581	0.5094339847564697	0.4732142984867096	0.5365853905677795	0.4516128897666931	0.5	1904	1979	1979	2004	1500
7.4458355948628565	7.4458355948628565	0	0	2	0	-0.0015593376811332115	0.28364908323571214	1811.5429958502411	1886.5429958502411	1886.5429958502411	1911.5429958502411	0.49056604504585266	0.4375	0.5121951103210449	0.4032258093357086	0.5	1811	1886	1886	1911	1500
7.466176136800989	7.466175742061292	0	0	2	0	-0.001173258487801746	0.2676855325347134	1746.1722557296514	1821.1722557296514	1821.1722557296514	1846.1722557296514	0.4528301954269409	0.4196428656578064	0.5121951103210449	0.3870967626571655	0.5	1746	1821	1821	1846	1500
7.479433864324019	7.479434259063716	0	0	2	0	-0.0007839634745074134	0.24997786063199712	1673.6593392880281	1748.6593392880281	1748.6593392880281	1773.6593392880281	0.43396225571632385	0.3928571343421936	0.4878048896789551	0.35483869910240173	0.5	1673	1748	1748	1773	1500
7.495719245336645	7.495719245336645	0	0	2	0	-0.00039251967182208893	0.23411266131723707	1608.6913480940857	1683.6913480940857	1683.6913480940857	1708.6913480940857	0.3962264060974121	0.375	0.4878048896789551	0.33870968222618103	0.5	1608	1683	1683	1708	1500
7.512650025756766	7.512650025756766	0	0	2	0	-8.039065796791711e-18	0.21217975531866662	1518.8760980299398	1593.8760980299398	1593.8760980299398	1618.8760980299398	0.35849055647850037	0.3482142984867096	0.46341463923454285	0.30645161867141724	0.5	1518	1593	1593	1618	1500
7.533183200667899	7.533184779626694	0	0	2	0	0.00039251967182207294	0.20523062859823815	1490.4194241097853	1565.4194241097853	1565.4194241097853	1590.4194241097853	0.3396226465702057	0.3214285671710968	0.4390243887901306	0.29032257199287415	0.5	1490	1565	1565	1590	1500
7.546258558450095	7.5462581637103945	0	0	2	0	0.0007839634745073974	0.1971274758656132	1457.237013669686	1532.237013669686	1532.237013669686	1557.237013669686	0.3396226465702057	0.3214285671710968	0.4390243887901306	0.29032257199287415	0.5	1457	1532	1532	1557	1500
7.563189338870213	7.563189733609914	0	0	2	0	0.00117325848780173	0.1861759494084434	1412.3905128275755	1487.3905128275755	1487.3905128275755	1512.3905128275755	0.3207547068595886	0.3035714328289032	0.4390243887901306	0.27419355511665344	0.5	1412	1487	1487	1512	1500
7.578624450571681	7.578624450571681	0	0	2	0	0.0015593376811331957	0.1736508626329627	1361.1002824819823	1436.1002824819823	1436.1002824819823	1461.1002824819823	0.30188679695129395	0.2857142984867096	0.4146341383457184	0.25806450843811035	0.5	1361	1436	1436	1461	1500
7.599535786114242	7.599536180853939	0	0	2	0	0.0019411428382689084	0.15279977486698204	1275.7150780802915	1350.7150780802915	1350.7150780802915	1375.7150780802915	0.2641509473323822	0.2589285671710968	0.39024388790130615	0.22580644488334656	0.5	1275	1350	1350	1375	1500
7.613440886743259	7.613441281482956	0	0	2	0	0.0023176274578121103	0.15279977486698204	1275.7150780802915	1350.7150780802915	1350.7150780802915	1375.7150780802915	0.22641509771347046	0.25	0.3658536672592163	0.20967741310596466	0.5	1275	1350	1350	1375	1500
7.628709023552144	7.628709023552144	0	0	2	0	0.002687759621589759	0.13828158705992832	1216.2630990104064	1291.2630990104064	1291.2630990104064	1316.2630990104064	0.22641509771347046	0.25	0.3658536672592163	0.20967741310596466	0.5	1216	1291	1291	1316	1500
7.645569540305882	7.645569145566185	0	0	2	0	0.0030505248230685103	0.11844012547170057	1135.0123138066137	1210.0123138066137	1210.0123138066137	1235.0123138066137	0.2075471729040146	0.2142857164144516	0.2926829159259796	0.17741934955120087	0.5	1135	1210	1210	1235	1500
7.666232979317613	7.666233374057313	0	0	2	0	0.0034049287480466114	0.10486306554332292	1079.4142533999075	1154.4142533999075	1154.4142533999075	1179.4142533999075	0.18867924809455872	0.1875	0.26829269528388977	0.16129031777381897	0.5	1079	1154	1154	1179	1500
7.679508470127086	7.679508470127086	0	0	2	0	0.0037500000000000124	0.09371484140773911	1033.7622755646917	1108.7622755646917	1108.7622755646917	1133.7622755646917	0.16981132328510284	0.1696428507566452	0.2195121943950653	0.16129031777381897	0.5	1033	1108	1108	1133	1500
7.6956951662150175	7.6956951662150175	0	0	2	0	0.004084792762612716	0.08276331680002502	988.9157822961024	1063.9157822961024	1063.9157822961024	1088.9157822961024	0.15094339847564697	0.1517857164144516	0.19512194395065308	0.14516128599643707	0.5	988	1063	1063	1088	1500
7.712707657752787	7.712707657752787	0	0	2	0	0.004408389392193564	0.07200848450994135	944.8747440682098	1019.8747440682098	1019.8747440682098	1044.8747440682098	0.1320754736661911	0.1339285671710968	0.17073170840740204	0.12903225421905518	0.5	944	1019	1019	1044	1500
7.732849250882737	7.732849250882737	0	0	2	0	0.004719902932873797	0.06368249275939236	910.7798078497117	985.7798078497117	985.7798078497117	1010.7798078497117	0.11320754885673523	0.125	0.1463414579629898	0.11290322244167328	0.5	910	985	985	1010	1500
7.746168952538472	7.746168952538472	0	0	2	0	0.005018479547691453	0.050892213938345976	858.4036160775267	933.4036160775267	933.4036160775267	958.4036160775267	0.09433962404727936	0.0982142835855484	0.09756097197532654	0.11290322244167328	0.5	858	933	933	958	1500
7.762766177913129	7.762766572652829	0	0	2	0	0.005303300858899124	0.0504988229340404	856.7926799148954	931.7926799148954	931.7926799148954	956.7926799148954	0.09433962404727936	0.0982142835855484	0.09756097197532654	0.09677419066429138	0.5	856	931	931	956	1500
7.778842741625102	7.778843136364802	0	0	2	0	0.0055735861910804745	0.04354969993890223	828.3360212498046	903.3360212498046	903.3360212498046	928.3360212498046	0.07547169923782349	0.0892857164144516	0.09756097197532654	0.09677419066429138	0.5	828	903	903	928	1500
7.799551575702193	7.79955197044189	0	0	2	0	0.0058285947109273	0.040432426523795334	815.5707866149419	890.5707866149419	890.5707866149419	915.5707866149419	0.07547169923782349	0.0803571417927742	0.0731707289814949	0.08064515888690948	0.5	815	890	890	915	1500
7.812743381695526	7.812743381695526	0	0	2	0	0.006067627457812124	0.040432426523795334	815.5707866149419	890.5707866149419	890.5707866149419	915.5707866149419	0.07547169923782349	0.0803571417927742	0.0731707289814949	0.08064515888690948	0.5	815	890	890	915	1500
7.828766655548165	7.82877178716425	0	0	2	0	0.006290029259590699	0.033975042284039136	789.1277981531402	864.1277981531402	864.1277981531402	889.1277981531402	0.056603774428367615	0.0714285746216774	0.09756097197532654	0.08064515888690948	0.5	789	864	864	889	1500
7.845579408798354	7.845579014058654	0	0	2	0	0.006495190528383307	0.030956116620008634	776.7652975589353	851.7652975589353	851.7652975589353	876.7652975589353	0.056603774428367615	0.0625	0.0731707289814949	0.06451612710952759	0.5	776	851	851	876	1500
7.86622390030454	7.86622705822213	0	0	2	0	0.006682548931412777	0.026239135417644666	757.4492595352549	832.4492595352549	832.4492595352549	857.4492595352549	0.03773584961891174	0.0625	0.0731707289814949	0.06451612710952759	0.5	757	832	832	857	1500
7.87939794301143	7.879398337751127	0	0	2	0	0.006851590932319523	0.023711949440318708	747.1004329581051	822.1004329581051	822.1004329581051	847.1004329581051	0.03773584961891174	0.0535714291036129	0.0731707289814949	0.04838709533214569	0.5	747	822	822	847	1500
7.895815561823145	7.895815561823145	0	0	2	0	0.007001853198729028	0.021479806716221933	737.9598085029288	812.9598085029288	812.9598085029288	837.9598085029288	0.03773584961891174	0.0446428582072258	0.0731707289814949	0.04838709533214569	0.5	737	812	812	837	1500
7.91276371079001	7.91276371079001	0	0	2	0	0.007132923872213665	0.021774849969451116	739.1680106249023	814.1680106249023	814.1680106249023	839.1680106249023	0.03773584961891174	0.0446428582072258	0.09756097197532654	0.04838709533214569	0.5	739	814	814	839	1500
7.932869777347072	7.932869382607372	0	0	2	0	0.0072444436971680235	0.021774849969451116	739.1680106249023	814.1680106249023	814.1680106249023	839.1680106249023	0.03773584961891174	0.0446428582072258	0.09756097197532654	0.04838709533214569	0.5	739	814	814	839	1500
7.946330006335572	7.946329611595871	0	0	2	0	0.007336107005503552	0.014432335038684796	709.1004119834142	784.1004119834142	784.1004119834142	809.1004119834142	0.01886792480945587	0.0357142873108387	0.09756097197532654	0.032258063554763794	0.5	709	784	784	809	1500
7.963102890876183	7.963103285615883	0	0	2	0	0.007407662554463541	0.014432335038684796	709.1004119834142	784.1004119834142	784.1004119834142	809.1004119834142	0.01886792480945587	0.0357142873108387	0.09756097197532654	0.032258063554763794	0.5	709	784	784	809	1500
7.97870537220993	7.97870537220993	0	0	2	0	0.007458914215262055	0.014432335038684796	709.1004119834142	784.1004119834142	784.1004119834142	809.1004119834142	0.01886792480945587	0.0357142873108387	0.09756097197532654	0.032258063554763794	0.5	709	784	784	809	1500
7.99950736485593	7.99950736485593	0	0	2	0	0.007489721510659307	0.011806800844621157	698.3488494587236	773.3488494587236	773.3488494587236	798.3488494587236	0.01886792480945587	0.02678571455180645	0.09756097197532654	0.016129031777381897	0.5	698	773	773	798	1500
8.012809303225222	8.012809697964919	0	0	2	0	0.0075	0.011806800844621157	698.3488494587236	773.3488494587236	773.3488494587236	798.3488494587236	0.01886792480945587	0.02678571455180645	0.09756097197532654	0.016129031777381897	0.5	698	773	773	798	1500
8.028756392315998	8.028755997576297	0	0	2	0	0.007489721510659301	0.011806800844621157	698.3488494587236	773.3488494587236	773.3488494587236	798.3488494587236	0.01886792480945587	0.02678571455180645	0.09756097197532654	0.016129031777381897	0.5	698	773	773	798	1500
8.045824147411594	8.045824147411594	0	0	2	0	0.007458914215262044	0.004857676918160414	669.8921869798669	744.8921869798669	744.8921869798669	769.8921869798669	0.0	0.01785714365541935	0.09756097197532654	0.016129031777381897	0.5	669	744	744	769	1500
8.066216400250266	8.066216400250266	0	0	2	0	0.007407662554463523	0.00475932916708402	669.4894529392091	744.4894529392091	744.4894529392091	769.4894529392091	0.0	0.01785714365541935	0.0731707289814949	0.016129031777381897	0.5	669	744	744	769	1500
8.07943346958432	8.07943346958432	0	0	2	0	0.007336107005503528	0.002527186210156601	660.3488275305913	735.3488275305913	735.3488275305913	760.3488275305913	0.0	0.008928571827709675	0.0731707289814949	0.016129031777381897	0.5	660	735	735	760	1500
8.095733061226099	8.0957334559658	0	0	2	0	0.007244443697167994	0.002527186210156601	660.3488275305913	735.3488275305913	735.3488275305913	760.3488275305913	0.0	0.008928571827709675	0.0731707289814949	0.016129031777381897	0.5	660	735	735	760	1500
8.112825684922718	8.112825684922718	0	0	2	0	0.00713292387221363	0.002527186210156601	660.3488275305913	735.3488275305913	735.3488275305913	760.3488275305913	0.0	0.008928571827709675	0.0731707289814949	0.016129031777381897	0.5	660	735	735	760	1500
8.132858329895807	8.132858329895807	0	0	2	0	0.007001853198728986	0.0005900865064583649	652.416404243947	727.416404243947	727.416404243947	752.416404243947	0.0	0.0	0.0731707289814949	0.032258063554763794	0.5	652	727	727	752	1500
8.146717245980067	8.146717640719768	0	0	2	0	0.006851590932319475	0.005307067708822333	671.7324422676274	746.7324422676274	746.7324422676274	771.7324422676274	0.01886792480945587	0.0	0.0731707289814949	0.032258063554763794	0.5	671	746	746	771	1500
8.17332428063624	8.17332428063624	0	0	2	0	0.006682548931412723	0.0051103722066695445	670.9269741863118	745.9269741863118	745.9269741863118	770.9269741863118	0.01886792480945587	0.0	0.04878048598766327	0.032258063554763794	0.5	670	745	745	770	1500
8.178861294390945	8.178861294390945	0	0	2	0	0.006495190528383249	0.0051103722066695445	670.9269741863118	745.9269741863118	745.9269741863118	770.9269741863118	0.01886792480945587	0.0	0.04878048598766327	0.032258063554763794	0.5	670	745	745	770	1500
8.199683024021883	8.199683024021883	0	0	2	0	0.006290029259590635	0.0051103722066695445	670.9269741863118	745.9269741863118	745.9269741863118	770.9269741863118	0.01886792480945587	0.0	0.04878048598766327	0.032258063554763794	0.5	670	745	745	770	1500
8.212695223452275	8.212695618191972	0	0	2	0	0.0060676274578120555	0.0051103722066695445	670.9269741863118	745.9269741863118	745.9269741863118	770.9269741863118	0.01886792480945587	0.0	0.04878048598766327	0.032258063554763794	0.5	670	745	745	770	1500
8.22871691834612	8.228717313085816	0	0	2	0	0.005828594710927226	0.0051103722066695445	670.9269741863118	745.9269741863118	745.9269741863118	770.9269741863118	0.01886792480945587	0.0	0.04878048598766327	0.032258063554763794	0.5	670	745	745	770	1500
8.245618093288833	8.245617698549133	0	0	2	0	0.0055735861910803965	0.004913676704516756	670.1215061049961	745.1215061049961	745.1215061049961	770.1215061049961	0.01886792480945587	0.0	0.024390242993831635	0.032258063554763794	0.5	670	745	745	770	1500
8.26622784770153	8.26622784770153	0	0	2	0	0.005303300858899042	0.007244167412520569	679.6648655542717	754.6648655542717	754.6648655542717	779.6648655542717	0.01886792480945587	0.008928571827709675	0.024390242993831635	0.04838709533214569	0.5	679	754	754	779	1500
8.279510443825579	8.279510443825579	0	0	2	0	0.005018479547691366	0.007244167412520569	679.6648655542717	754.6648655542717	754.6648655542717	779.6648655542717	0.01886792480945587	0.008928571827709675	0.024390242993831635	0.04838709533214569	0.5	679	754	754	779	1500
8.295708587364775	8.295708587364775	0	0	2	0	0.004719902932873706	0.011961148614884537	698.9809035779522	773.9809035779522	773.9809035779522	798.9809035779522	0.03773584961891174	0.008928571827709675	0.024390242993831635	0.04838709533214569	0.5	698	773	773	798	1500
8.312605420170804	8.312605420170804	0	0	2	0	0.004408389392193469	0.012059496365960931	699.38363761861	774.38363761861	774.38363761861	799.38363761861	0.03773584961891174	0.008928571827709675	0.024390242993831635	0.06451612710952759	0.5	699	774	774	799	1500
8.332894645948095	8.332894251208398	0	0	2	0	0.004084792762612619	0.019008620525252318	727.8403010509082	802.8403010509082	802.8403010509082	827.8403010509082	0.056603774428367615	0.01785714365541935	0.024390242993831635	0.06451612710952759	0.5	727	802	802	827	1500
8.345753291635663	8.345753291635663	0	0	2	0	0.0037499999999999114	0.021240763249349093	736.9809255060845	811.9809255060845	811.9809255060845	836.9809255060845	0.056603774428367615	0.02678571455180645	0.024390242993831635	0.06451612710952759	0.5	736	811	811	836	1500
8.362750388325178	8.362749993585478	0	0	2	0	0.0034049287480465078	0.026056092202789455	756.6996975704228	831.6996975704228	831.6996975704228	856.6996975704228	0.07547169923782349	0.02678571455180645	0.024390242993831635	0.08064515888690948	0.5	756	831	831	856	1500
8.378578266026924	8.378577871287227	0	0	2	0	0.003050524823068404	0.028779974147929488	767.8539941357712	842.8539941357712	842.8539941357712	867.8539941357712	0.07547169923782349	0.0357142873108387	0.04878048598766327	0.08064515888690948	0.5	767	842	842	867	1500
8.399547233565507	8.399547233565507	0	0	2	0	0.0026877596215896505	0.04444848152022607	832.0165318253257	907.0165318253257	907.0165318253257	932.0165318253257	0.11320754885673523	0.0535714291036129	0.09756097197532654	0.11290322244167328	0.5	832	907	907	932	1500
8.413219437772245	8.413219832511945	0	0	2	0	0.002317627457812	0.04444848152022607	832.0165318253257	907.0165318253257	907.0165318253257	932.0165318253257	0.11320754885673523	0.0535714291036129	0.09756097197532654	0.11290322244167328	0.5	832	907	907	932	1500
8.428756787055693	8.428756392315996	0	0	2	0	0.0019411428382687965	0.05431818356993956	872.4329617189026	947.4329617189026	947.4329617189026	972.4329617189026	0.1320754736661911	0.0714285746216774	0.12195122241973877	0.11290322244167328	0.5	872	947	947	972	1500
8.445608619536063	8.445608619536063	0	0	2	0	0.001559337681133082	0.08575354585531048	1001.1607702774963	1076.1607702774963	1076.1607702774963	1101.1607702774963	0.2075471729040146	0.1071428582072258	0.19512194395065308	0.14516128599643707	0.5	1001	1076	1076	1101	1500
8.46577626548613	8.465776660225831	0	0	2	0	0.0011732584878016152	0.09670507232566972	1046.0072711736175	1121.0072711736175	1121.0072711736175	1146.0072711736175	0.22641509771347046	0.125	0.2195121943950653	0.16129031777381897	0.5	1046	1121	1121	1146	1500
8.479082940731807	8.479082940731807	0	0	2	0	0.0007839634745072818	0.10421814061085788	1076.773285801463	1151.773285801463	1151.773285801463	1176.773285801463	0.22641509771347046	0.1428571492433548	0.26829269528388977	0.17741934955120087	0.5	1076	1151	1151	1176	1500
8.495725561171824	8.495725561171824	0	0	2	0	0.0003925196718219568	0.12379069869017434	1156.9229111362638	1231.9229111362638	1231.9229111362638	1256.9229111362638	0.2641509473323822	0.1696428507566452	0.2926829159259796	0.20967741310596466	0.5	1156	1231	1231	1256	1500
8.512809895334769	8.512809895334769	0	0	2	0	-1.2426921205886656e-16	0.13776114721944444	1214.131897863625	1289.131897863625	1289.131897863625	1314.131897863625	0.2830188572406769	0.1964285671710968	0.31707316637039185	0.22580644488334656	0.5	1214	1289	1289	1314	1500
8.532979909723029	8.532979909723029	0	0	2	0	-0.00039251967182220505	0.15421643852308264	1281.5163157520233	1356.5163157520233	1356.5163157520233	1381.5163157520233	0.3207547068595886	0.2142857164144516	0.31707316637039185	0.25806450843811035	0.5	1281	1356	1356	1381	1500
8.54574381788289	8.54574381788289	0	0	2	0	-0.000783963474507529	0.1669083745295752	1333.4897936986104	1408.4897936986104	1408.4897936986104	1433.4897936986104	0.3396226465702057	0.2410714328289032	0.31707316637039185	0.27419355511665344	0.5	1333	1408	1408	1433	1500
8.562652887619581	8.562654466578376	0	0	2	0	-0.0011732584878018542	0.18385540019284075	1402.8878637896828	1477.8878637896828	1477.8878637896828	1502.8878637896828	0.37735849618911743	0.2589285671710968	0.3414634168148041	0.29032257199287415	0.5	1402	1477	1477	1502	1500
8.57875668837077	8.57875668837077	0	0	2	0	-0.0015593376811333186	0.2016315592891067	1475.681235288892	1550.681235288892	1550.681235288892	1575.681235288892	0.3962264060974121	0.2946428656578064	0.3414634168148041	0.33870968222618103	0.5	1475	1550	1550	1575	1500
8.599073545926977	8.599073545926977	0	0	2	0	-0.00194114283826903	0.21907032376710678	1547.0929758263023	1622.0929758263023	1622.0929758263023	1647.0929758263023	0.43396225571632385	0.3125	0.3658536672592163	0.35483869910240173	0.5	1547	1622	1622	1647	1500
8.613448386797536	8.613448781537233	0	0	2	0	-0.00231762745781223	0.23120202499285725	1596.7722923457504	1671.7722923457504	1671.7722923457504	1696.7722923457504	0.4528301954269409	0.3303571343421936	0.3658536672592163	0.3870967626571655	0.5	1596	1671	1671	1696	1500
8.62878441883461	8.62878441883461	0	0	2	0	-0.002687759621589876	0.24654934463258993	1659.6195662704558	1734.6195662704558	1734.6195662704558	1759.6195662704558	0.4716981053352356	0.3571428656578064	0.39024388790130615	0.4032258093357086	0.5	1659	1734	1734	1759	1500
8.64569980440648	8.64569980440648	0	0	2	0	-0.003050524823068625	0.2615331313613125	1720.9781729245747	1795.9781729245747	1795.9781729245747	1820.9781729245747	0.49056604504585266	0.375	0.4146341383457184	0.4354838728904724	0.5	1720	1795	1795	1820	1500
8.66575771272029	8.66575771272029	0	0	2	0	-0.0034049287480467233	0.2793354293980719	1793.8785833851043	1868.8785833851043	1868.8785833851043	1893.8785833851043	0.5283018946647644	0.4017857015132904	0.4146341383457184	0.4516128897666931	0.5	1793	1868	1868	1893	1500
8.678994519039282	8.678994913778979	0	0	2	0	-0.0037500000000001204	0.3040942810475826	1895.2660808898509	1970.2660808898509	1970.2660808898509	1995.2660808898509	0.5471698045730591	0.4375	0.46341463923454285	0.5	0.5	1895	1970	1970	1995	1500
8.695600428687314	8.695600033947613	0	0	2	0	-0.004084792762612822	0.3173762895372043	1949.6559056548517	2024.6559056548517	2024.6559056548517	2049.6559056548517	0.5660377144813538	0.4642857015132904	0.46341463923454285	0.5161290168762207	0.5	1949	2024	2024	2049	1500
8.71274515802417	8.712745552763867	0	0	2	0	-0.004408389392193665	0.3336386158652047	2016.2501319680132	2091.250131968013	2091.250131968013	2116.250131968013	0.5849056839942932	0.4821428656578064	0.4878048896789551	0.5483871102333069	0.5	2016	2091	2091	2116	1500
8.73251016948149	8.73250977474179	0	0	2	0	-0.004719902932873894	0.3412798792065175	2047.5411053506891	2122.541105350689	2122.541105350689	2147.541105350689	0.5849056839942932	0.4910714328289032	0.5121951103210449	0.5645161271095276	0.5	2047	2122	2122	2147	1500
8.745730791472834	8.745730396733133	0	0	2	0	-0.005018479547691547	0.34822899847636535	2075.997748760716	2150.997748760716	2150.997748760716	2175.997748760716	0.6037735939025879	0.5	0.5121951103210449	0.5645161271095276	0.5	2075	2150	2150	2175	1500
8.76270775643771	8.76270775643771	0	0	2	0	-0.005303300858899213	0.3651797415807341	2145.4110417731063	2220.4110417731063	2220.4110417731063	2245.4110417731063	0.6226415038108826	0.5178571343421936	0.5365853905677795	0.5967742204666138	0.5	2145	2220	2220	2245	1500
8.77871129330541	8.77871129330541	0	0	2	0	-0.005573586191080559	0.37868830005335674	2200.7285887184958	2275.7285887184958	2275.7285887184958	2300.7285887184958	0.6415094137191772	0.5357142686843872	0.5365853905677795	0.6290322542190552	0.5	2200	2275	2275	2300	1500
8.799090519734023	8.799090914473723	0	0	2	0	-0.005828594710927379	0.4070860324977046	2317.0173030781	2392.0173030781	2392.0173030781	2417.0173030781	0.6603773832321167	0.5714285969734192	0.5853658318519592	0.6774193644523621	0.5	2317	2392	2392	2417	1500
8.812672723289445	8.812672723289445	0	0	2	0	-0.006067627457812198	0.4070860324977046	2317.0173030781	2392.0173030781	2392.0173030781	2417.0173030781	0.6603773832321167	0.5714285969734192	0.5853658318519592	0.6774193644523621	0.5	2317	2392	2392	2417	1500
8.828647049419438	8.828647049419438	0	0	2	0	-0.006290029259590766	0.420624448008466	2372.4571145946684	2447.4571145946684	2447.4571145946684	2472.4571145946684	0.6792452931404114	0.5803571343421936	0.6097561120986938	0.6935483813285828	0.5	2372	2447	2447	2472	1500
8.845859673984481	8.845859673984481	0	0	2	0	-0.0064951905283833706	0.43882384705177735	2446.983653677028	2521.983653677028	2521.983653677028	2546.983653677028	0.698113203048706	0.6071428656578064	0.6341463327407837	0.7096773982048035	0.5	2446	2521	2521	2546	1500
8.865768765431856	8.865768765431856	0	0	2	0	-0.006682548931412833	0.4506940729359208	2495.5922286725954	2570.5922286725954	2570.5922286725954	2595.5922286725954	0.698113203048706	0.6160714030265808	0.6585366129875183	0.7419354915618896	0.5	2495	2570	2570	2595	1500
8.879028071913677	8.879028466653377	0	0	2	0	-0.006851590932319573	0.4625307359358253	2544.0633636572047	2619.0633636572047	2619.0633636572047	2644.0633636572047	0.7169811129570007	0.6339285969734192	0.6585366129875183	0.7580645084381104	0.5	2544	2619	2619	2644	1500
8.895648586930562	8.895648981670263	0	0	2	0	-0.007001853198729073	0.47685593741789845	2602.725063726294	2677.725063726294	2677.725063726294	2702.725063726294	0.7358490824699402	0.6428571343421936	0.6829268336296082	0.774193525314331	0.5	2602	2677	2677	2702	1500
8.913261082810468	8.913261082810468	0	0	2	0	-0.007132923872213704	0.48132022100344685	2621.006305009115	2696.006305009115	2696.006305009115	2721.006305009115	0.7358490824699402	0.6607142686843872	0.6829268336296082	0.774193525314331	0.5	2621	2696	2696	2721	1500
8.932552011889559	8.932552011889559	0	0	2	0	-0.0072444436971680565	0.4888930014451125	2652.016840917736	2727.016840917736	2727.016840917736	2752.016840917736	0.7358490824699402	0.6607142686843872	0.707317054271698	0.7903226017951965	0.5	2652	2727	2727	2752	1500
8.945812897330178	8.945812897330178	0	0	2	0	-0.007336107005503578	0.5009263446840313	2701.293381481108	2776.293381481108	2776.293381481108	2801.293381481108	0.7547169923782349	0.6785714030265808	0.707317054271698	0.8064516186714172	0.5	2701	2776	2776	2801	1500
8.963195654705395	8.963196049445095	0	0	2	0	-0.007407662554463561	0.5238763167574874	2795.2735171219106	2870.2735171219106	2870.2735171219106	2895.2735171219106	0.7735849022865295	0.6964285969734192	0.7317073345184326	0.8548387289047241	0.5	2795	2870	2870	2895	1500
8.985788186625033	8.985788186625033	0	0	2	0	-0.007458914215262068	0.5720768478280629	2992.6546918559175	3067.6546918559175	3067.6546918559175	3092.6546918559175	0.8113207817077637	0.75	0.8048780560493469	0.9032257795333862	0.5	2992	3067	3067	3092	1500
8.995570231100356	8.995569836360659	0	0	2	0	-0.007489721510659314	0.5720768478280629	2992.6546918559175	3067.6546918559175	3067.6546918559175	3092.6546918559175	0.8113207817077637	0.75	0.8048780560493469	0.9032257795333862	0.5	2992	3067	3067	3092	1500
9.012767460817148	9.012767066077451	0	0	2	0	-0.0075	0.5797866163445589	3024.2261939309687	3099.2261939309687	3099.2261939309687	3124.2261939309687	0.8113207817077637	0.7678571343421936	0.8048780560493469	0.9193548560142517	0.5	3024	3099	3099	3124	1500
9.028759550233588	9.028759944973284	0	0	2	0	-0.007489721510659294	0.581258108890685	3030.251955907355	3105.251955907355	3105.251955907355	3130.251955907355	0.8301886916160583	0.7678571343421936	0.8048780560493469	0.9032257795333862	0.5	3030	3105	3105	3130	1500
9.04576414697738	9.04576414697738	0	0	2	0	-0.00745891421526203	0.5743089970714177	3001.7953430074554	3076.7953430074554	3076.7953430074554	3101.7953430074554	0.8113207817077637	0.7589285969734192	0.8048780560493469	0.9032257795333862	0.5	3001	3076	3076	3101	1500
9.065717054531316	9.065716659791615	0	0	2	0	-0.007407662554463503	0.5797866163445589	3024.2261939309687	3099.2261939309687	3099.2261939309687	3124.2261939309687	0.8113207817077637	0.7678571343421936	0.8048780560493469	0.9193548560142517	0.5	3024	3099	3099	3124	1500
9.079039124625243	9.079039124625243	0	0	2	0	-0.007336107005503502	0.5797866163445589	3024.2261939309687	3099.2261939309687	3099.2261939309687	3124.2261939309687	0.8113207817077637	0.7678571343421936	0.8048780560493469	0.9193548560142517	0.5	3024	3099	3099	3124	1500
9.095692403037127	9.095692008297426	0	0	2	0	-0.007244443697167961	0.5845035938216325	3043.5422166995854	3118.5422166995854	3118.5422166995854	3143.5422166995854	0.8301886916160583	0.7678571343421936	0.8048780560493469	0.9193548560142517	0.5	3043	3118	3118	3143	1500
9.112629104552731	9.112629104552731	0	0	2	0	-0.007132923872213591	0.5743089970714177	3001.7953430074554	3076.7953430074554	3076.7953430074554	3101.7953430074554	0.8113207817077637	0.7589285969734192	0.8048780560493469	0.9032257795333862	0.5	3001	3076	3076	3101	1500
9.132506222084501	9.1325058273448	0	0	2	0	-0.007001853198728941	0.5710635241340878	2988.5051313290896	3063.5051313290896	3063.5051313290896	3088.5051313290896	0.8113207817077637	0.7589285969734192	0.8048780560493469	0.8870967626571655	0.5	2988	3063	3063	3088	1500
9.145759212731143	9.145759607470843	0	0	2	0	-0.006851590932319425	0.568831374890733	2979.3644801775517	3054.3644801775517	3054.3644801775517	3079.3644801775517	0.8113207817077637	0.75	0.8048780560493469	0.8870967626571655	0.5	2979	3054	3054	3079	1500
9.163102101396785	9.163102890876182	0	0	2	0	-0.006682548931412667	0.5634222402289382	2957.2140737375016	3032.2140737375016	3032.2140737375016	3057.2140737375016	0.8113207817077637	0.75	0.7804877758026123	0.8870967626571655	0.5	2957	3032	3032	3057	1500
9.1858631871678	9.185863581907501	0	0	2	0	-0.006495190528383187	0.5665992256473782	2970.223829026014	3045.223829026014	3045.223829026014	3070.223829026014	0.8113207817077637	0.7410714030265808	0.8048780560493469	0.8870967626571655	0.5	2970	3045	3045	3070	1500
9.195619178823005	9.195619178823005	0	0	2	0	-0.006290029259590567	0.5526637063895876	2913.1578776653614	2988.1578776653614	2988.1578776653614	3013.1578776653614	0.8113207817077637	0.7321428656578064	0.7804877758026123	0.8548387289047241	0.5	2913	2988	2988	3013	1500
9.213187069116948	9.213187463856645	0	0	2	0	-0.006067627457811982	0.5321724377425987	2829.2461325559416	2904.2461325559416	2904.2461325559416	2929.2461325559416	0.7924528121948242	0.6875	0.7317073345184326	0.7903226017951965	0.5	2829	2904	2904	2929	1500
9.228785997793405	9.228785997793405	0	0	2	0	-0.005828594710927147	0.514559414141015	2757.1208009074567	2832.1208009074567	2832.1208009074567	2857.1208009074567	0.7924528121948242	0.6875	0.7317073345184326	0.7903226017951965	0.5	2757	2832	2832	2857	1500
9.245728620404488	9.245728225664791	0	0	2	0	-0.005573586191080312	0.45928155739273624	2530.757977523255	2605.757977523255	2605.757977523255	2630.757977523255	0.7358490824699402	0.6339285969734192	0.6585366129875183	0.7096773982048035	0.5	2530	2605	2605	2630	1500
9.265807449922335	9.265807055182634	0	0	2	0	-0.005303300858898952	0.43842674607746623	2445.3575251872244	2520.3575251872244	2520.3575251872244	2545.3575251872244	0.7169811129570007	0.6071428656578064	0.6341463327407837	0.6774193644523621	0.5	2445	2520	2520	2545	1500
9.279030835091568	9.279030835091568	0	0	2	0	-0.005018479547691274	0.4177387990204018	2360.6403819885454	2435.6403819885454	2435.6403819885454	2460.6403819885454	0.698113203048706	0.5892857313156128	0.6097561120986938	0.6290322542190552	0.5	2360	2435	2435	2460	1500
9.295724376952727	9.295724376952727	0	0	2	0	-0.004719902932873609	0.3883351629276053	2240.232492188544	2315.232492188544	2315.232492188544	2340.232492188544	0.6415094137191772	0.5625	0.5853658318519592	0.5967742204666138	0.5	2240	2315	2315	2340	1500
9.312976080747951	9.312976080747951	0	0	2	0	-0.004408389392193368	0.359547779890236	2122.348158650517	2197.348158650517	2197.348158650517	2222.348158650517	0.6037735939025879	0.5267857313156128	0.5609756112098694	0.5483871102333069	0.5	2122	2197	2197	2222	1500
9.332416616172878	9.332417010912579	0	0	2	0	-0.004084792762612514	0.3430165722966194	2054.6528635546565	2129.6528635546565	2129.6528635546565	2154.6528635546565	0.6037735939025879	0.5	0.5365853905677795	0.5	0.5	2054	2129	2129	2154	1500
9.345772633880902	9.345773028620602	0	0	2	0	-0.0037499999999998025	0.3287212214924331	1996.1134020115135	2071.1134020115132	2071.1134020115132	2096.1134020115132	0.5849056839942932	0.4821428656578064	0.5121951103210449	0.4838709533214569	0.5	1996	2071	2071	2096	1500
9.362742098791504	9.362742098791504	0	0	2	0	-0.003404928748046396	0.3174746371834978	1950.0586392664234	2025.0586392664234	2025.0586392664234	2050.0586392664236	0.5660377144813538	0.4642857015132904	0.5121951103210449	0.4677419364452362	0.5	1950	2025	2025	2050	1500
9.378718398619988	9.378718398619988	0	0	2	0	-0.003050524823068289	0.31317719068000116	1932.4605958346046	2007.4605958346046	2007.4605958346046	2032.4605958346046	0.5660377144813538	0.4553571343421936	0.5121951103210449	0.4516128897666931	0.5	1932	2007	2007	2032	1500
9.39906880905059	9.39906920379029	0	0	2	0	-0.002687759621589533	0.2881270237648046	1829.8801623168747	1904.8801623168747	1904.8801623168747	1929.8801623168747	0.5283018946647644	0.4196428656578064	0.4878048896789551	0.4193548262119293	0.5	1829	1904	1904	1929	1500
9.412816408539797	9.412816408539797	0	0	2	0	-0.0023176274578118805	0.2881270237648046	1829.8801623168747	1904.8801623168747	1904.8801623168747	1929.8801623168747	0.5283018946647644	0.4196428656578064	0.4878048896789551	0.4193548262119293	0.5	1829	1904	1904	1929	1500
9.42874218168684	9.42874218168684	0	0	2	0	-0.0019411428382686748	0.265702371500919	1738.0512112962633	1813.0512112962633	1813.0512112962633	1838.0512112962633	0.49056604504585266	0.3928571343421936	0.46341463923454285	0.3870967626571655	0.5	1738	1813	1813	1838	1500
9.445638225013468	9.445637830273771	0	0	2	0	-0.0015593376811329591	0.25933962501732033	1711.9957644459269	1786.9957644459269	1786.9957644459269	1811.9957644459269	0.49056604504585266	0.3839285671710968	0.4390243887901306	0.3709677457809448	0.5	1711	1786	1786	1811	1500
9.465725344064989	9.46572573880469	0	0	2	0	-0.0011732584878014912	0.25062023708193815	1676.2898708505368	1751.2898708505368	1751.2898708505368	1776.2898708505368	0.4716981053352356	0.375	0.4390243887901306	0.35483869910240173	0.5	1676	1751	1751	1776	1500
9.47902372977699	9.479024124516691	0	0	2	0	-0.0007839634745071568	0.25062023708193815	1676.2898708505368	1751.2898708505368	1751.2898708505368	1776.2898708505368	0.4716981053352356	0.375	0.4390243887901306	0.35483869910240173	0.5	1676	1751	1751	1776	1500
9.495654902765743	9.495654902765743	0	0	2	0	-0.0003925196718218313	0.24190085986812315	1640.5840211599643	1715.5840211599643	1715.5840211599643	1740.5840211599643	0.4528301954269409	0.3660714328289032	0.4390243887901306	0.33870968222618103	0.5	1640	1715	1715	1740	1500
9.512833579716695	9.512833184976994	0	0	2	0	2.499161517667739e-16	0.23318147193274097	1604.8781275645742	1679.8781275645742	1679.8781275645742	1704.8781275645742	0.43396225571632385	0.3571428656578064	0.4390243887901306	0.32258063554763794	0.5	1604	1679	1679	1704	1500
9.53241266877589	9.532412274036194	0	0	2	0	0.00039251967182233054	0.2240002034195383	1567.2808330030093	1642.2808330030093	1642.2808330030093	1667.2808330030093	0.4150943458080292	0.3392857015132904	0.4390243887901306	0.32258063554763794	0.5	1567	1642	1642	1667	1500
9.545748949498975	9.545749344238676	0	0	2	0	0.0007839634745076539	0.21341221082301987	1523.9230033202664	1598.9230033202664	1598.9230033202664	1623.9230033202664	0.3962264060974121	0.3303571343421936	0.4146341383457184	0.30645161867141724	0.5	1523	1598	1598	1623	1500
9.562686440493977	9.562686440493977	0	0	2	0	0.0011732584878019847	0.21118006903024567	1514.782382678856	1589.782382678856	1589.782382678856	1614.782382678856	0.3962264060974121	0.3214285671710968	0.4146341383457184	0.30645161867141724	0.5	1514	1589	1589	1614	1500
9.578862873349742	9.578862873349742	0	0	2	0	0.001559337681133448	0.20727601389449757	1498.7952768979676	1573.7952768979676	1573.7952768979676	1598.7952768979676	0.3962264060974121	0.3125	0.4146341383457184	0.29032257199287415	0.5	1498	1573	1573	1598	1500
9.599060519516918	9.599060914256615	0	0	2	0	0.0019411428382691577	0.2003268946246497	1470.3386334879406	1545.3386334879406	1545.3386334879406	1570.3386334879406	0.37735849618911743	0.3035714328289032	0.4146341383457184	0.29032257199287415	0.5	1470	1545	1545	1570	1500
9.61295022529768	9.612950225297684	0	0	2	0	0.0023176274578123562	0.1917058576505124	1435.0354870788483	1510.0354870788483	1510.0354870788483	1535.0354870788483	0.35849055647850037	0.2946428656578064	0.4146341383457184	0.27419355511665344	0.5	1435	1510	1510	1535	1500
9.628739813248647	9.62873941850895	0	0	2	0	0.0026877596215899996	0.1830848260107798	1399.7323625141432	1474.7323625141432	1474.7323625141432	1499.7323625141432	0.3396226465702057	0.2857142984867096	0.39024388790130615	0.27419355511665344	0.5	1399	1474	1474	1499	1500
9.645855331847795	9.645855331847795	0	0	2	0	0.0030505248230687457	0.17075642200082797	1349.2475480933904	1424.2475480933904	1424.2475480933904	1449.2475480933904	0.3207547068595886	0.2678571343421936	0.3658536672592163	0.25806450843811035	0.5	1349	1424	1424	1449	1500
9.665735212557458	9.665735212557458	0	0	2	0	0.0034049287480468413	0.16928120564455407	1343.206537114449	1418.206537114449	1418.206537114449	1443.206537114449	0.3207547068595886	0.2678571343421936	0.3658536672592163	0.24193547666072845	0.5	1343	1418	1418	1443	1500
9.678923071153804	9.678923071153804	0	0	2	0	0.0037500000000002353	0.1623320863747062	1314.749893704422	1389.749893704422	1389.749893704422	1414.749893704422	0.30188679695129395	0.2589285671710968	0.3658536672592163	0.24193547666072845	0.5	1314	1389	1389	1414	1500
9.695748850814052	9.695749245553749	0	0	2	0	0.004084792762612933	0.1623320863747062	1314.749893704422	1389.749893704422	1389.749893704422	1414.749893704422	0.30188679695129395	0.2589285671710968	0.3658536672592163	0.24193547666072845	0.5	1314	1389	1389	1414	1500
9.713300951520043	9.71330134625974	0	0	2	0	0.004408389392193772	0.15253087436233703	1274.6139305137701	1349.6139305137701	1349.6139305137701	1374.6139305137701	0.2830188572406769	0.25	0.3414634168148041	0.22580644488334656	0.5	1274	1349	1349	1374	1500
9.732445826910588	9.732445826910588	0	0	2	0	0.0047199029328739974	0.14558175509248916	1246.157287103743	1321.157287103743	1321.157287103743	1346.157287103743	0.2641509473323822	0.2410714328289032	0.3414634168148041	0.22580644488334656	0.5	1246	1321	1321	1346	1500
9.74571263344669	9.74571263344669	0	0	2	0	0.005018479547691645	0.1372557594363939	1212.062334892033	1287.062334892033	1287.062334892033	1312.062334892033	0.24528302252292633	0.2321428507566452	0.31707316637039185	0.22580644488334656	0.5	1212	1287	1287	1312	1500
9.762909468423786	9.762909468423786	0	0	2	0	0.005303300858899306	0.1359772386423581	1206.8267922404566	1281.8267922404566	1281.8267922404566	1306.8267922404566	0.24528302252292633	0.2321428507566452	0.31707316637039185	0.20967741310596466	0.5	1206	1281	1281	1306	1500
9.778684056266197	9.778684056266197	0	0	2	0	0.005573586191080647	0.13246657569503617	1192.450627471173	1267.450627471173	1267.450627471173	1292.450627471173	0.24528302252292633	0.2232142835855484	0.2926829159259796	0.20967741310596466	0.5	1192	1267	1267	1292	1500
9.799082624940048	9.799083019679745	0	0	2	0	0.005828594710927462	0.1209249659628262	1145.1877356177733	1220.1877356177733	1220.1877356177733	1245.1877356177733	0.22641509771347046	0.2053571492433548	0.26829269528388977	0.19354838132858276	0.5	1145	1220	1220	1245	1500
9.812694433972876	9.812694433972876	0	0	2	0	0.006067627457812276	0.1209249659628262	1145.1877356177733	1220.1877356177733	1220.1877356177733	1245.1877356177733	0.22641509771347046	0.2053571492433548	0.26829269528388977	0.19354838132858276	0.5	1145	1220	1220	1245	1500
9.8286592863501	9.8286592863501	0	0	2	0	0.006290029259590839	0.11181218829811979	1107.8709110808004	1182.8709110808004	1182.8709110808004	1207.8709110808004	0.2075471729040146	0.1964285671710968	0.24390244483947754	0.17741934955120087	0.5	1107	1182	1182	1207	1500
9.845592040468713	9.845592040468713	0	0	2	0	0.0064951905283834365	0.09371484140773911	1033.7622755646917	1108.7622755646917	1108.7622755646917	1133.7622755646917	0.16981132328510284	0.1696428507566452	0.2195121943950653	0.16129031777381897	0.5	1033	1108	1108	1133	1500
9.865708370257941	9.865707975518244	0	0	2	0	0.006682548931412893	0.09049922180377434	1020.5943132864559	1095.5943132864559	1095.5943132864559	1120.5943132864559	0.16981132328510284	0.1607142835855484	0.19512194395065308	0.16129031777381897	0.5	1020	1095	1095	1120	1500
9.87900438753175	9.87900438753175	0	0	2	0	0.006851590932319628	0.08748029800238899	1008.2318203197829	1083.2318203197829	1083.2318203197829	1108.2318203197829	0.16981132328510284	0.1517857164144516	0.19512194395065308	0.14516128599643707	0.5	1008	1083	1083	1108	1500
9.895634771041106	9.895634771041106	0	0	2	0	0.0070018531987291206	0.07964604551794724	976.1505563959939	1051.150556395994	1051.150556395994	1076.150556395994	0.15094339847564697	0.1428571492433548	0.17073170840740204	0.14516128599643707	0.5	976	1051	1051	1076	1500
9.913120555477704	9.913120950217401	0	0	2	0	0.007132923872213745	0.07672546571230532	964.1907820918902	1039.1907820918902	1039.1907820918902	1064.1907820918902	0.15094339847564697	0.1339285671710968	0.17073170840740204	0.12903225421905518	0.5	964	1039	1039	1064	1500
9.932418984611072	9.932419379350772	0	0	2	0	0.007244443697168091	0.06675741681279534	923.3716218483969	998.3716218483969	998.3716218483969	1023.3716218483969	0.1320754736661911	0.1160714253783226	0.1463414579629898	0.12903225421905518	0.5	923	998	998	1023	1500
9.945759607470844	9.945759607470844	0	0	2	0	0.007336107005503606	0.06204043561043138	904.0555838247165	979.0555838247165	979.0555838247165	1004.0555838247165	0.11320754885673523	0.1160714253783226	0.1463414579629898	0.12903225421905518	0.5	904	979	979	1004	1500
9.96318460199383	9.96318460199383	0	0	2	0	0.007407662554463582	0.05698606365577946	883.3579306704169	958.3579306704169	958.3579306704169	983.3579306704169	0.11320754885673523	0.0982142835855484	0.1463414579629898	0.11290322244167328	0.5	883	958	958	983	1500
9.985758186407928	9.985758186407928	0	0	2	0	0.007458914215262083	0.052269082453415494	864.0418926467364	939.0418926467364	939.0418926467364	964.0418926467364	0.09433962404727936	0.0982142835855484	0.1463414579629898	0.11290322244167328	0.5	864	939	939	964	1500
9.999006045438485	9.999006440178185	0	0	2	0	0.00748972151065932	0.04944685415418293	852.4848677613791	927.4848677613791	927.4848677613791	952.4848677613791	0.09433962404727936	0.0892857164144516	0.1463414579629898	0.09677419066429138	0.5	852	927	927	952	1500
10.012745355394017	10.012745355394017	0	0	2	0	0.0075	0.04944685415418293	852.4848677613791	927.4848677613791	927.4848677613791	952.4848677613791	0.09433962404727936	0.0892857164144516	0.1463414579629898	0.09677419066429138	0.5	852	927	927	952	1500
10.028681786512927	10.028681786512927	0	0	2	0	0.007489721510659287	0.04721471049876358	843.3442394924368	918.3442394924368	918.3442394924368	943.3442394924368	0.09433962404727936	0.0803571417927742	0.1463414579629898	0.09677419066429138	0.5	843	918	918	943	1500
10.045751910046718	10.045751910046718	0	0	2	0	0.007458914215262016	0.03967550117742302	812.4711773215473	887.4711773215473	887.4711773215473	912.4711773215473	0.07547169923782349	0.0714285746216774	0.12195122241973877	0.09677419066429138	0.5	812	887	887	912	1500
10.065748633707216	10.065748633707216	0	0	2	0	0.007407662554463482	0.03918376239199839	810.4575069952334	885.4575069952334	885.4575069952334	910.4575069952334	0.07547169923782349	0.0714285746216774	0.12195122241973877	0.08064515888690948	0.5	810	885	885	910	1500
10.079002019093558	10.079002413833258	0	0	2	0	0.007336107005503474	0.03272637613938373	784.0145102907763	859.0145102907763	859.0145102907763	884.0145102907763	0.056603774428367615	0.0625	0.1463414579629898	0.08064515888690948	0.5	784	859	859	884	1500
10.095709376844173	10.095709771583874	0	0	2	0	0.007244443697167927	0.030002494810118296	772.8602162474344	847.8602162474344	847.8602162474344	872.8602162474344	0.056603774428367615	0.0535714291036129	0.12195122241973877	0.08064515888690948	0.5	772	847	847	872	1500
10.113180950651614	10.113181345391315	0	0	2	0	0.00713292387221355	0.030002494810118296	772.8602162474344	847.8602162474344	847.8602162474344	872.8602162474344	0.056603774428367615	0.0535714291036129	0.12195122241973877	0.08064515888690948	0.5	772	847	847	872	1500
10.132515301097573	10.13251569583727	0	0	2	0	0.007001853198728894	0.029510756024693663	770.8465459211205	845.8465459211205	845.8465459211205	870.8465459211205	0.056603774428367615	0.0535714291036129	0.12195122241973877	0.06451612710952759	0.5	770	845	845	870	1500
10.145638817123018	10.145638817123018	0	0	2	0	0.00685159093231937	0.02528551360775433	753.544178223754	828.544178223754	828.544178223754	853.544178223754	0.03773584961891174	0.0535714291036129	0.12195122241973877	0.08064515888690948	0.5	753	828	828	853	1500
10.162954863489144	10.163070127481184	0	0	2	0	0.006682548931412607	0.02256163209823292	742.3898834422638	817.3898834422638	817.3898834422638	842.3898834422638	0.03773584961891174	0.0446428582072258	0.12195122241973877	0.06451612710952759	0.5	742	817	817	842	1500
10.178766951602938	10.178766951602938	0	0	2	0	0.00649519052838312	0.02256163209823292	742.3898834422638	817.3898834422638	817.3898834422638	842.3898834422638	0.03773584961891174	0.0446428582072258	0.12195122241973877	0.06451612710952759	0.5	742	817	817	842	1500
10.19908223020035	10.199082624940047	0	0	2	0	0.006290029259590495	0.02777035208602152	763.7195917922581	838.7195917922581	838.7195917922581	863.7195917922581	0.056603774428367615	0.0446428582072258	0.12195122241973877	0.08064515888690948	0.5	763	838	838	863	1500
10.213295227794411	10.21329483305471	0	0	2	0	0.006067627457811904	0.02777035208602152	763.7195917922581	838.7195917922581	838.7195917922581	863.7195917922581	0.056603774428367615	0.0446428582072258	0.09756097197532654	0.08064515888690948	0.5	763	838	838	863	1500
10.228795076806477	10.228795471546174	0	0	2	0	0.005828594710927064	0.027278613180426237	761.7059209738454	836.7059209738454	836.7059209738454	861.7059209738454	0.056603774428367615	0.0446428582072258	0.09756097197532654	0.08064515888690948	0.5	761	836	836	861	1500
10.245749146868825	10.245749146868825	0	0	2	0	0.005573586191080225	0.02455473170094749	750.55162631538	825.55162631538	825.55162631538	850.55162631538	0.056603774428367615	0.0357142873108387	0.0731707289814949	0.08064515888690948	0.5	750	825	825	850	1500
10.265768765431854	10.265768765431854	0	0	2	0	0.0053033008588988595	0.02455473170094749	750.55162631538	825.55162631538	825.55162631538	850.55162631538	0.056603774428367615	0.0357142873108387	0.0731707289814949	0.08064515888690948	0.5	750	825	825	850	1500
10.278993729559883	10.278993729559886	0	0	2	0	0.005018479547691176	0.02455473170094749	750.55162631538	825.55162631538	825.55162631538	850.55162631538	0.056603774428367615	0.0357142873108387	0.0731707289814949	0.08064515888690948	0.5	750	825	825	850	1500
10.295730692787906	10.295730692787906	0	0	2	0	0.0047199029328735065	0.02956675615654064	771.0758664610339	846.0758664610339	846.0758664610339	871.0758664610339	0.07547169923782349	0.0357142873108387	0.0731707289814949	0.09677419066429138	0.5	771	846	846	871	1500
10.312827658621213	10.312827658621213	0	0	2	0	0.00440838939219326	0.02956675615654064	771.0758664610339	846.0758664610339	846.0758664610339	871.0758664610339	0.07547169923782349	0.0357142873108387	0.0731707289814949	0.09677419066429138	0.5	771	846	846	871	1500
10.332468327073418	10.332468327073418	0	0	2	0	0.004084792762612402	0.03238898538709578	782.6328951601572	857.6328951601572	857.6328951601572	882.6328951601572	0.07547169923782349	0.0446428582072258	0.09756097197532654	0.09677419066429138	0.5	782	857	857	882	1500
10.345825529000539	10.345825923740236	0	0	2	0	0.003749999999999688	0.039338109313556524	811.089557639014	886.089557639014	886.089557639014	911.089557639014	0.09433962404727936	0.0535714291036129	0.09756097197532654	0.09677419066429138	0.5	811	886	886	911	1500
10.362931968586615	10.362932363326312	0	0	2	0	0.003404928748046278	0.04444848152022607	832.0165318253257	907.0165318253257	907.0165318253257	932.0165318253257	0.11320754885673523	0.0535714291036129	0.09756097197532654	0.11290322244167328	0.5	832	907	907	932	1500
10.378585766081201	10.378585766081201	0	0	2	0	0.0030505248230681685	0.055596704123634044	877.6685033862814	952.6685033862814	952.6685033862814	977.6685033862814	0.1320754736661911	0.0714285746216774	0.1463414579629898	0.12903225421905518	0.5	877	952	952	977	1500
10.399046308887762	10.399046308887762	0	0	2	0	0.00268775962158941	0.06254582711877221	906.1251620513722	981.1251620513722	981.1251620513722	1006.1251620513722	0.15094339847564697	0.0803571417927742	0.1463414579629898	0.12903225421905518	0.5	906	981	981	1006	1500
10.413252595906943	10.413252595906943	0	0	2	0	0.0023176274578117547	0.07028173422550799	937.8037016534552	1012.8037016534552	1012.8037016534552	1037.8037016534552	0.16981132328510284	0.0892857164144516	0.17073170840740204	0.12903225421905518	0.5	937	1012	1012	1037	1500
10.428564548822393	10.428564154082693	0	0	2	0	0.0019411428382685471	0.08015143516364293	978.2201269951178	1053.2201269951179	1053.2201269951179	1078.2201269951179	0.18867924809455872	0.1071428582072258	0.17073170840740204	0.14516128599643707	0.5	978	1053	1053	1078	1500
10.445596777345099	10.445596777345099	0	0	2	0	0.0015593376811328297	0.09100461331211518	1022.6638915131116	1097.6638915131116	1097.6638915131116	1122.6638915131116	0.2075471729040146	0.125	0.19512194395065308	0.16129031777381897	0.5	1022	1097	1097	1122	1500
10.465775870746434	10.465775476006733	0	0	2	0	0.0011732584878013604	0.11148845183096656	1106.545210247808	1181.545210247808	1181.545210247808	1206.545210247808	0.2641509473323822	0.1428571492433548	0.2195121943950653	0.17741934955120087	0.5	1106	1181	1181	1206	1500
10.478986229505608	10.478986229505608	0	0	2	0	0.0007839634745070253	0.1364104288134117	1208.600705990921	1283.600705990921	1283.600705990921	1308.600705990921	0.30188679695129395	0.1875	0.26829269528388977	0.20967741310596466	0.5	1208	1283	1283	1308	1500
10.495861351628204	10.495861351628204	0	0	2	0	0.00039251967182169927	0.15617968593991527	1289.5558139239529	1364.5558139239529	1364.5558139239529	1389.5558139239529	0.3396226465702057	0.2142857164144516	0.2926829159259796	0.24193547666072845	0.5	1289	1364	1364	1389	1500
10.512679631234171	10.512680025973872	0	0	2	0	-3.8222442962243216e-16	0.16877326553351857	1341.1265223597584	1416.1265223597584	1416.1265223597584	1441.1265223597584	0.35849055647850037	0.2410714328289032	0.2926829159259796	0.25806450843811035	0.5	1341	1416	1416	1441	1500
10.53246477441613	10.53246477441613	0	0	2	0	-0.00039251967182246265	0.1890342594025456	1424.0952922534243	1499.0952922534243	1499.0952922534243	1524.0952922534243	0.3962264060974121	0.2678571343421936	0.31707316637039185	0.29032257199287415	0.5	1424	1499	1499	1524	1500
10.545688949064761	10.545688949064761	0	0	2	0	-0.0007839634745077855	0.2099538380170225	1509.760966679707	1584.760966679707	1584.760966679707	1609.760966679707	0.43396225571632385	0.3035714328289032	0.31707316637039185	0.32258063554763794	0.5	1509	1584	1584	1609	1500
10.563098548739497	10.563098548739497	0	0	2	0	-0.0011732584878021155	0.23191289440453944	1599.683302586589	1674.683302586589	1674.683302586589	1699.683302586589	0.49056604504585266	0.3214285671710968	0.3414634168148041	0.33870968222618103	0.5	1599	1674	1674	1699	1500
10.578715240702397	10.578715240702397	0	0	2	0	-0.0015593376811335773	0.2460800493114066	1657.69780193021	1732.69780193021	1732.69780193021	1757.69780193021	0.5094339847564697	0.3482142984867096	0.3414634168148041	0.3709677457809448	0.5	1657	1732	1732	1757	1500
10.599056966859628	10.599056966859628	0	0	2	0	-0.0019411428382692857	0.27120242169951947	1760.5739168595321	1835.5739168595321	1835.5739168595321	1860.5739168595321	0.5283018946647644	0.3928571343421936	0.39024388790130615	0.4193548262119293	0.5	1760	1835	1835	1860	1500
10.613262069659715	10.613262069659715	0	0	2	0	-0.0023176274578124816	0.27120242169951947	1760.5739168595321	1835.5739168595321	1835.5739168595321	1860.5739168595321	0.5471698045730591	0.4107142984867096	0.39024388790130615	0.4354838728904724	0.5	1760	1835	1835	1860	1500
10.62878441883461	10.62878441883461	0	0	2	0	-0.002687759621590123	0.2819572556837162	1804.614962024818	1879.614962024818	1879.614962024818	1904.614962024818	0.5471698045730591	0.4107142984867096	0.39024388790130615	0.4354838728904724	0.5	1804	1879	1879	1904	1500
10.64571164659744	10.64571164659744	0	0	2	0	-0.0030505248230688667	0.3063190064878796	1904.3763315678668	1979.3763315678668	1979.3763315678668	2004.3763315678668	0.5849056839942932	0.4464285671710968	0.4146341383457184	0.4677419364452362	0.5	1904	1979	1979	2004	1500
10.665731659900171	10.665731659900171	0	0	2	0	-0.003404928748046959	0.317890469445008	1951.7614723773077	2026.7614723773077	2026.7614723773077	2051.7614723773077	0.6037735939025879	0.4553571343421936	0.4390243887901306	0.4838709533214569	0.5	1951	2026	2026	2051	1500
10.678951492412114	10.678951492412114	0	0	2	0	-0.0037500000000003494	0.32660984992980957	1987.4673354625702	2062.46733546257	2062.46733546257	2087.46733546257	0.6226415038108826	0.4642857015132904	0.4390243887901306	0.5	0.5	1987	2062	2062	2087	1500
10.695684113503454	10.695684113503454	0	0	2	0	-0.004084792762613043	0.3306122571171315	2003.8571928946535	2078.8571928946535	2078.8571928946535	2103.8571928946535	0.6226415038108826	0.4732142984867096	0.4390243887901306	0.5161290168762207	0.5	2003	2078	2078	2103	1500
10.713044765455539	10.713044765455539	0	0	2	0	-0.004408389392193879	0.3359915279057155	2025.885306773905	2100.885306773905	2100.885306773905	2125.885306773905	0.6226415038108826	0.4821428656578064	0.46341463923454285	0.5161290168762207	0.5	2025	2100	2100	2125	1500
10.733094778975374	10.733095173715071	0	0	2	0	-0.0047199029328741	0.34667786534943046	2069.645858605918	2144.645858605918	2144.645858605918	2169.645858605918	0.6415094137191772	0.5089285969734192	0.4878048896789551	0.5483871102333069	0.5	2069	2144	2144	2169	1500
10.745594211537057	10.745594211537057	0	0	2	0	-0.005018479547691743	0.3544859811253289	2101.620092708222	2176.620092708222	2176.620092708222	2201.620092708222	0.6415094137191772	0.5089285969734192	0.4878048896789551	0.5483871102333069	0.5	2101	2176	2176	2201	1500
10.763666579166031	10.763666973905732	0	0	2	0	-0.0053033008588994	0.3634020611702411	2138.1314404921372	2213.1314404921372	2213.1314404921372	2238.1314404921372	0.6603773832321167	0.5178571343421936	0.4878048896789551	0.5645161271095276	0.5	2138	2213	2213	2238	1500
10.785759765366723	10.78576016010642	0	0	2	0	-0.005573586191080736	0.3758586570092959	2189.1412004530666	2264.1412004530666	2264.1412004530666	2289.1412004530666	0.6792452931404114	0.5267857313156128	0.5121951103210449	0.5806451439857483	0.0	2189	2264	2264	2289	1400
10.798993413768127	10.798993413768127	0	0	2	0	-0.0058285947109275454	0.38015609987836285	2206.739229001896	2281.739229001896	2281.739229001896	2306.739229001896	0.6792452931404114	0.5357142686843872	0.5121951103210449	0.5967742204666138	0.0	2206	2281	2281	2306	1400
10.813245490592365	10.813245885332066	0	0	2	0	-0.006067627457812354	0.3904229047892134	2248.7817951118286	2323.7817951118286	2323.7817951118286	2348.7817951118286	0.6792452931404114	0.5535714030265808	0.5365853905677795	0.6129032373428345	0.5	2248	2323	2323	2348	1500
10.828748892261718	10.828748892261721	0	0	2	0	-0.006290029259590911	0.40176782945799694	2295.2392616304974	2370.2392616304974	2370.2392616304974	2395.2392616304974	0.698113203048706	0.5714285969734192	0.5365853905677795	0.6290322542190552	0.5	2295	2370	2370	2395	1500
10.84565125142353	10.84565125142353	0	0	2	0	-0.006495190528383502	0.4170765010544768	2357.9282718180825	2432.9282718180825	2432.9282718180825	2457.9282718180825	0.7169811129570007	0.5803571343421936	0.5609756112098694	0.6612903475761414	0.5	2357	2432	2432	2457	1500
10.865916398079197	10.865916398079197	0	0	2	0	-0.006682548931412953	0.42625777701826006	2395.525596889775	2470.525596889775	2470.525596889775	2495.525596889775	0.7358490824699402	0.5982142686843872	0.5609756112098694	0.6612903475761414	0.5	2395	2470	2470	2495	1500
10.878971229397052	10.878972018876453	0	0	2	0	-0.006851590932319682	0.43488252447825726	2430.8439377384634	2505.8439377384634	2505.8439377384634	2530.8439377384634	0.7358490824699402	0.6071428656578064	0.5853658318519592	0.6774193644523621	0.5	2430	2505	2505	2530	1500
10.895766614100495	10.895767008840195	0	0	2	0	-0.007001853198729167	0.4531117808879781	2505.4927427362704	2580.4927427362704	2580.4927427362704	2605.4927427362704	0.7547169923782349	0.625	0.6097561120986938	0.7096773982048035	0.5	2505	2580	2580	2605	1500
10.913124502874691	10.913124108134994	0	0	2	0	-0.007132923872213786	0.46222827588827187	2542.8247897624733	2617.8247897624733	2617.8247897624733	2642.8247897624733	0.7547169923782349	0.6339285969734192	0.6341463327407837	0.725806474685669	0.5	2542	2617	2617	2642	1500
10.93254530131468	10.93254530131468	0	0	2	0	-0.007244443697168125	0.46924959869951266	2571.5771066745046	2646.5771066745046	2646.5771066745046	2671.5771066745046	0.7547169923782349	0.6517857313156128	0.6341463327407837	0.7419354915618896	0.5	2571	2646	2646	2671	1500
10.945714607145181	10.945714607145181	0	0	2	0	-0.007336107005503633	0.4856102504393043	2638.5739755489512	2713.5739755489512	2713.5739755489512	2738.5739755489512	0.7735849022865295	0.6696428656578064	0.6585366129875183	0.7580645084381104	0.5	2638	2713	2713	2738	1500
10.963843422551083	10.963843817290783	0	0	2	0	-0.007407662554463602	0.49023259059474	2657.50245848546	2732.50245848546	2732.50245848546	2757.50245848546	0.7735849022865295	0.6696428656578064	0.6829268336296082	0.7580645084381104	0.0	2657	2732	2732	2757	1400
10.98572226509534	10.98572226509534	0	0	2	0	-0.007458914215262096	0.4878423847814979	2647.714565680234	2722.714565680234	2722.714565680234	2747.714565680234	0.7735849022865295	0.6785714030265808	0.6585366129875183	0.7580645084381104	0.5	2647	2722	2722	2747	1500
10.998964597770115	10.998964992509812	0	0	2	0	-0.007489721510659327	0.49993543702021626	2697.2356145977856	2772.2356145977856	2772.2356145977856	2797.2356145977856	0.7924528121948242	0.6785714030265808	0.6829268336296082	0.774193525314331	0.5	2697	2772	2772	2797	1500
11.01274456591462	11.01274496065432	0	0	2	0	-0.0075	0.49993543702021626	2697.2356145977856	2772.2356145977856	2772.2356145977856	2797.2356145977856	0.7924528121948242	0.6785714030265808	0.6829268336296082	0.774193525314331	0.5	2697	2772	2772	2797	1500
11.028695602402387	11.028695997142083	0	0	2	0	-0.00748972151065928	0.4974506087864974	2687.060242980707	2762.060242980707	2762.060242980707	2787.060242980707	0.7735849022865295	0.6875	0.6829268336296082	0.774193525314331	0.5	2687	2762	2762	2787	1500
11.045755857443705	11.045756646923103	0	0	2	0	-0.007458914215262003	0.5049213310461829	2717.6528506341187	2792.6528506341187	2792.6528506341187	2817.6528506341187	0.7924528121948242	0.6875	0.6829268336296082	0.7903226017951965	0.5	2717	2792	2792	2817	1500
11.065712317654931	11.065712712394628	0	0	2	0	-0.007407662554463461	0.502167586263571	2706.3762657493235	2781.3762657493235	2781.3762657493235	2806.3762657493235	0.7924528121948242	0.6875	0.6829268336296082	0.774193525314331	0.5	2706	2781	2781	2806	1500
11.0789242553729	11.078924650112597	0	0	2	0	-0.007336107005503446	0.4856102504393043	2638.5739755489512	2713.5739755489512	2713.5739755489512	2738.5739755489512	0.7735849022865295	0.6696428656578064	0.6585366129875183	0.7580645084381104	0.5	2638	2713	2713	2738	1500
11.095753192950738	11.095753192950738	0	0	2	0	-0.007244443697167893	0.48072271415982826	2618.5595144844965	2693.5595144844965	2693.5595144844965	2718.5595144844965	0.7735849022865295	0.6607142686843872	0.6585366129875183	0.7419354915618896	0.5	2618	2693	2693	2718	1500
11.113186082267699	11.1131864770074	0	0	2	0	-0.007132923872213509	0.47849057981763465	2609.4189243532137	2684.4189243532137	2684.4189243532137	2709.4189243532137	0.7735849022865295	0.6517857313156128	0.6585366129875183	0.7419354915618896	0.5	2609	2684	2684	2709	1500
11.133204516611631	11.133205306091032	0	0	2	0	-0.0070018531987288465	0.47140953695089394	2580.4220538139107	2655.4220538139107	2655.4220538139107	2680.4220538139107	0.7547169923782349	0.6428571343421936	0.6341463327407837	0.7096773982048035	0.5	2580	2655	2655	2680	1500
11.145652238272778	11.145652238272778	0	0	2	0	-0.0068515909323193175	0.46190336155525635	2541.4942655687746	2616.4942655687746	2616.4942655687746	2641.4942655687746	0.7547169923782349	0.6428571343421936	0.6341463327407837	0.7096773982048035	0.5	2541	2616	2616	2641	1500
11.16315578599582	11.163155391256119	0	0	2	0	-0.006682548931412546	0.45065308923237346	2495.4244004065695	2570.4244004065695	2570.4244004065695	2595.4244004065695	0.7547169923782349	0.625	0.6097561120986938	0.6935483813285828	0.5	2495	2570	2570	2595	1500
11.178671424595834	11.178671424595834	0	0	2	0	-0.006495190528383055	0.4365544448585421	2437.69045169573	2512.69045169573	2512.69045169573	2537.69045169573	0.7358490824699402	0.6071428656578064	0.6097561120986938	0.6612903475761414	0.5	2437	2512	2512	2537	1500
11.199011966533966	11.199011966533966	0	0	2	0	-0.006290029259590423	0.42098055210149177	2373.915360855609	2448.915360855609	2448.915360855609	2473.915360855609	0.7169811129570007	0.5892857313156128	0.5853658318519592	0.6451612710952759	0.5	2373	2448	2448	2473	1500
11.213190227034538	11.213189832294837	0	0	2	0	-0.0060676274578118266	0.42098055210149177	2373.915360855609	2448.915360855609	2448.915360855609	2473.915360855609	0.7169811129570007	0.5892857313156128	0.5853658318519592	0.6451612710952759	0.5	2373	2448	2448	2473	1500
11.228800208422559	11.228800208422559	0	0	2	0	-0.005828594710926981	0.4139032307792423	2344.933730040997	2419.933730040997	2419.933730040997	2444.933730040997	0.698113203048706	0.5892857313156128	0.5853658318519592	0.6290322542190552	0.5	2344	2419	2419	2444	1500
11.245809936782436	11.245810331522136	0	0	2	0	-0.005573586191080136	0.407835522668039	2320.08646532562	2395.08646532562	2395.08646532562	2420.08646532562	0.698113203048706	0.5803571343421936	0.5609756112098694	0.6290322542190552	0.5	2320	2395	2395	2420	1500
11.26593455610534	11.26593455610534	0	0	2	0	-0.005303300858898766	0.4010793957756693	2292.4201257013656	2367.4201257013656	2367.4201257013656	2392.4201257013656	0.698113203048706	0.5714285969734192	0.5609756112098694	0.5967742204666138	0.5	2292	2367	2367	2392	1500
11.27895938720609	11.278960176685487	0	0	2	0	-0.005018479547691077	0.3860955993834674	2231.061479475299	2306.061479475299	2306.061479475299	2331.061479475299	0.6792452931404114	0.5535714030265808	0.5365853905677795	0.5806451439857483	0.5	2231	2306	2306	2331	1500
11.295742140239174	11.295742140239174	0	0	2	0	-0.004719902932873403	0.37130851297984435	2170.5083606524627	2245.5083606524627	2245.5083606524627	2270.5083606524627	0.6603773832321167	0.5357142686843872	0.5121951103210449	0.5645161271095276	0.5	2170	2245	2245	2270	1500
11.312953185845423	11.312953580585123	0	0	2	0	-0.004408389392193153	0.3559313267000448	2107.5387828366834	2182.5387828366834	2182.5387828366834	2207.5387828366834	0.6415094137191772	0.5178571343421936	0.5121951103210449	0.5161290168762207	0.5	2107	2182	2182	2207	1500
11.332369642148727	11.332370036888424	0	0	2	0	-0.004084792762612291	0.3485851138830185	2077.4560413509607	2152.4560413509607	2152.4560413509607	2177.4560413509607	0.6415094137191772	0.5089285969734192	0.4878048896789551	0.5	0.5	2077	2152	2152	2177	1500
11.345670791038618	11.345670791038618	0	0	2	0	-0.0037499999999995736	0.33546993508641876	2023.7493841788848	2098.7493841788846	2098.7493841788846	2123.7493841788846	0.6226415038108826	0.4910714328289032	0.4878048896789551	0.4677419364452362	0.5	2023	2098	2098	2123	1500
11.362896836753421	11.362897231493122	0	0	2	0	-0.00340492874804616	0.31275024683889585	1930.7122608052784	2005.7122608052784	2005.7122608052784	2030.7122608052784	0.5849056839942932	0.4642857015132904	0.46341463923454285	0.4354838728904724	0.5	1930	2005	2005	2030	1500
11.378597213532466	11.378596818792769	0	0	2	0	-0.0030505248230680475	0.2921942002092357	1846.5352498568202	1921.5352498568202	1921.5352498568202	1946.5352498568202	0.5471698045730591	0.4375	0.4390243887901306	0.4193548262119293	0.5	1846	1921	1921	1946	1500
11.399035256176195	11.399035650915895	0	0	2	0	-0.002687759621589286	0.2794724199876928	1794.439559849602	1869.439559849602	1869.439559849602	1894.439559849602	0.5283018946647644	0.4196428656578064	0.4390243887901306	0.3870967626571655	0.5	1794	1869	1869	1894	1500
11.412741407997032	11.41274180273673	0	0	2	0	-0.0023176274578116285	0.26131907291856926	1720.1016036015412	1795.1016036015412	1795.1016036015412	1820.1016036015412	0.4716981053352356	0.4107142984867096	0.4390243887901306	0.3709677457809448	0.5	1720	1795	1795	1820	1500
11.428759944973287	11.428759550233586	0	0	2	0	-0.0019411428382684192	0.24987580534876752	1673.2414229032029	1748.2414229032029	1748.2414229032029	1773.2414229032029	0.4528301954269409	0.3928571343421936	0.4146341383457184	0.3709677457809448	0.5	1673	1748	1748	1773	1500
11.445688751694913	11.445688751694913	0	0	2	0	-0.0015593376811327004	0.2420676981665364	1641.2672239919666	1716.2672239919666	1716.2672239919666	1741.2672239919666	0.4528301954269409	0.375	0.4146341383457184	0.33870968222618103	0.5	1641	1716	1716	1741	1500
11.46569218593029	11.465692185930294	0	0	2	0	-0.0011732584878012297	0.22649753883328616	1577.5074215223067	1652.5074215223067	1652.5074215223067	1677.5074215223067	0.4150943458080292	0.3571428656578064	0.4146341383457184	0.32258063554763794	0.5	1577	1652	1652	1677	1500
11.478988992683497	11.4789885979438	0	0	2	0	-0.0007839634745068937	0.21787650185914886	1542.2042751132146	1617.2042751132146	1617.2042751132146	1642.2042751132146	0.3962264060974121	0.3482142984867096	0.4146341383457184	0.30645161867141724	0.5	1542	1617	1617	1642	1500
11.495756745608027	11.495756745608027	0	0	2	0	-0.0003925196718215671	0.21397243927282017	1526.2171388221986	1601.2171388221986	1601.2171388221986	1626.2171388221986	0.3962264060974121	0.3392857015132904	0.4146341383457184	0.29032257199287415	0.5	1526	1601	1601	1626	1500
11.51263581512761	11.51263581512761	0	0	2	0	5.145327074780904e-16	0.20525305994282927	1490.5112804658859	1565.5112804658859	1565.5112804658859	1590.5112804658859	0.37735849618911743	0.3303571343421936	0.39024388790130615	0.29032257199287415	0.5	1490	1565	1565	1590	1500
11.53236411579294	11.53236411579294	0	0	2	0	0.00039251967182259476	0.19673037065895027	1455.6108678484013	1530.6108678484013	1530.6108678484013	1555.6108678484013	0.35849055647850037	0.3214285671710968	0.39024388790130615	0.27419355511665344	0.5	1455	1530	1530	1555	1500
11.545686185886872	11.545686185886872	0	0	2	0	0.0007839634745079172	0.19449822886617607	1446.470247206991	1521.470247206991	1521.470247206991	1546.470247206991	0.35849055647850037	0.3125	0.39024388790130615	0.27419355511665344	0.5	1446	1521	1521	1546	1500
11.56329749754768	11.563297892287377	0	0	2	0	0.0011732584878022462	0.18374340233255992	1402.429232551833	1477.429232551833	1477.429232551833	1502.429232551833	0.3396226465702057	0.2946428656578064	0.39024388790130615	0.25806450843811035	0.5	1402	1477	1477	1502	1500
11.585753449531541	11.585753844271242	0	0	2	0	0.001559337681133707	0.1667963699602546	1333.0311349872427	1408.0311349872427	1408.0311349872427	1433.0311349872427	0.30188679695129395	0.2767857015132904	0.3658536672592163	0.24193547666072845	0.5	1333	1408	1408	1433	1500
11.599019466588246	11.599019861327942	0	0	2	0	0.0019411428382694134	0.1645642281674804	1323.8905143458323	1398.8905143458323	1398.8905143458323	1423.8905143458323	0.30188679695129395	0.2678571343421936	0.3658536672592163	0.24193547666072845	0.5	1323	1398	1398	1423	1500
11.612689302356792	11.612689302356792	0	0	2	0	0.0023176274578126073	0.1645642281674804	1323.8905143458323	1398.8905143458323	1398.8905143458323	1423.8905143458323	0.30188679695129395	0.2678571343421936	0.3658536672592163	0.24193547666072845	0.5	1323	1398	1398	1423	1500
11.628663628486784	11.628663628486784	0	0	2	0	0.0026877596215902464	0.15004603867803756	1264.4385283865638	1339.4385283865638	1339.4385283865638	1364.4385283865638	0.2641509473323822	0.2589285671710968	0.3414634168148041	0.22580644488334656	0.5	1264	1339	1339	1364	1500
11.645826515849784	11.645826515849784	0	0	2	0	0.0030505248230689877	0.1382093841604226	1215.9674281369307	1290.9674281369307	1290.9674281369307	1315.9674281369307	0.24528302252292633	0.2410714328289032	0.31707316637039185	0.20967741310596466	0.5	1215	1290	1290	1315	1500
11.665700475463968	11.665700475463968	0	0	2	0	0.0034049287480470767	0.13128640268211944	1187.617818983279	1262.617818983279	1262.617818983279	1287.617818983279	0.24528302252292633	0.2232142835855484	0.2926829159259796	0.19354838132858276	0.5	1187	1262	1262	1287	1500
11.67899215060109	11.678992545340787	0	0	2	0	0.0037500000000004643	0.12430742419640628	1159.0389020842838	1234.0389020842838	1234.0389020842838	1259.0389020842838	0.22641509771347046	0.2232142835855484	0.26829269528388977	0.17741934955120087	0.5	1159	1234	1234	1259	1500
11.695712534761764	11.695712534761764	0	0	2	0	0.004084792762613155	0.12207528240363208	1149.8982814428734	1224.8982814428734	1224.8982814428734	1249.8982814428734	0.22641509771347046	0.2142857164144516	0.26829269528388977	0.17741934955120087	0.5	1149	1224	1224	1249	1500
11.713152134653605	11.713152134653605	0	0	2	0	0.004408389392193986	0.11512615940849391	1121.4416227777826	1196.4416227777826	1196.4416227777826	1221.4416227777826	0.2075471729040146	0.2053571492433548	0.26829269528388977	0.17741934955120087	0.0	1121	1196	1196	1221	1400
11.732356615738667	11.732356615738667	0	0	2	0	0.004719902932874203	0.10709520709575582	1088.55487305712	1163.55487305712	1163.55487305712	1188.55487305712	0.18867924809455872	0.1964285671710968	0.24390244483947754	0.17741934955120087	0.5	1088	1163	1163	1188	1500
11.745833818534212	11.745834213273913	0	0	2	0	0.005018479547691842	0.09594698692580361	1042.9029114611658	1117.9029114611658	1117.9029114611658	1142.9029114611658	0.16981132328510284	0.1785714328289032	0.2195121943950653	0.16129031777381897	0.5	1042	1117	1117	1142	1500
11.763300655465269	11.763300655465269	0	0	2	0	0.005303300858899494	0.0928297116180089	1030.1376690757465	1105.1376690757465	1105.1376690757465	1130.1376690757465	0.16981132328510284	0.1696428507566452	0.2195121943950653	0.14516128599643707	0.5	1030	1105	1105	1130	1500
11.778757477850167	11.778757872589868	0	0	2	0	0.005573586191080825	0.08971243979516319	1017.3724409611932	1092.3724409611932	1092.3724409611932	1117.3724409611932	0.16981132328510284	0.1607142835855484	0.19512194395065308	0.14516128599643707	0.5	1017	1092	1092	1117	1500
11.799009598095775	11.799009598095775	0	0	2	0	0.005828594710927629	0.08499545859279922	998.0564029375128	1073.0564029375128	1073.0564029375128	1098.0564029375128	0.15094339847564697	0.1607142835855484	0.19512194395065308	0.14516128599643707	0.5	998	1073	1073	1098	1500
11.81324746429086	11.81324746429086	0	0	2	0	0.006067627457812431	0.08197653479141387	985.6939099708397	1060.6939099708397	1060.6939099708397	1085.6939099708397	0.15094339847564697	0.1517857164144516	0.19512194395065308	0.12903225421905518	0.5	985	1060	1060	1085	1500
11.828763102890875	11.828763497630575	0	0	2	0	0.006290029259590983	0.0750274117962757	957.2372513057489	1032.237251305749	1032.237251305749	1057.237251305749	0.1320754736661911	0.1428571492433548	0.19512194395065308	0.12903225421905518	0.5	957	1032	1032	1057	1500
11.845803620947255	11.845803620947255	0	0	2	0	0.006495190528383569	0.06437092722722576	913.5989469954895	988.5989469954895	988.5989469954895	1013.5989469954895	0.11320754885673523	0.125	0.17073170840740204	0.11290322244167328	0.5	913	988	988	1013	1500
11.865718633490111	11.865718633490111	0	0	2	0	0.006682548931413013	0.06437092722722576	913.5989469954895	988.5989469954895	988.5989469954895	1013.5989469954895	0.11320754885673523	0.125	0.17073170840740204	0.11290322244167328	0.5	913	988	988	1013	1500
11.87893096594778	11.87893096594778	0	0	2	0	0.006851590932319736	0.05673336808186502	882.3231422952373	957.3231422952373	957.3231422952373	982.3231422952373	0.09433962404727936	0.1160714253783226	0.17073170840740204	0.09677419066429138	0.5	882	957	957	982	1500
11.895678981887368	11.895679376627069	0	0	2	0	0.007001853198729215	0.05450122628909082	873.1825216538269	948.1825216538269	948.1825216538269	973.1825216538269	0.09433962404727936	0.1071428582072258	0.17073170840740204	0.09677419066429138	0.5	873	948	948	973	1500
11.913041212798248	11.913041607537949	0	0	2	0	0.0071329238722138266	0.05158064834609405	861.2227549772551	936.2227549772551	936.2227549772551	961.2227549772551	0.09433962404727936	0.0982142835855484	0.17073170840740204	0.08064515888690948	0.5	861	936	936	961	1500
11.932366484231135	11.932366484231135	0	0	2	0	0.00724444369716816	0.04686366714373008	841.9067169535747	916.9067169535747	916.9067169535747	941.9067169535747	0.07547169923782349	0.0982142835855484	0.17073170840740204	0.08064515888690948	0.5	841	916	916	941	1500
11.945716580843676	11.945716580843676	0	0	2	0	0.007336107005503661	0.04463152535095588	832.7660963121643	907.7660963121643	907.7660963121643	932.7660963121643	0.07547169923782349	0.0892857164144516	0.17073170840740204	0.08064515888690948	0.5	832	907	907	932	1500
11.963556052050375	11.963556446790076	0	0	2	0	0.007407662554463622	0.04171094740795911	820.8063296355925	895.8063296355925	895.8063296355925	920.8063296355925	0.07547169923782349	0.0803571417927742	0.17073170840740204	0.06451612710952759	0.5	820	895	895	920	1500
11.985656738305341	11.985656738305341	0	0	2	0	0.00745891421526211	0.04171094740795911	820.8063296355925	895.8063296355925	895.8063296355925	920.8063296355925	0.07547169923782349	0.0803571417927742	0.17073170840740204	0.06451612710952759	0.5	820	895	895	920	1500
11.998960650373128	11.998960650373128	0	0	2	0	0.007489721510659335	0.03947880561518491	811.6657089941822	886.6657089941822	886.6657089941822	911.6657089941822	0.07547169923782349	0.0714285746216774	0.17073170840740204	0.06451612710952759	0.5	811	886	886	911	1500
12.012769829255344	12.012770223995041	0	0	2	0	0.0075	0.03947880561518491	811.6657089941822	886.6657089941822	886.6657089941822	911.6657089941822	0.07547169923782349	0.0714285746216774	0.17073170840740204	0.06451612710952759	0.5	811	886	886	911	1500
12.028637180926967	12.028637180926967	0	0	2	0	0.007489721510659273	0.03947880561518491	811.6657089941822	886.6657089941822	886.6657089941822	911.6657089941822	0.07547169923782349	0.0714285746216774	0.17073170840740204	0.06451612710952759	0.5	811	886	886	911	1500
12.045604672139074	12.045604672139074	0	0	2	0	0.0074589142152619884	0.04016723990276233	814.4848474018117	889.4848474018117	889.4848474018117	914.4848474018117	0.07547169923782349	0.0714285746216774	0.17073170840740204	0.08064515888690948	0.5	814	889	889	914	1500
12.065705607080051	12.065705607080051	0	0	2	0	0.00740766255446344	0.03793509624734298	805.3442191328695	880.3442191328695	880.3442191328695	905.3442191328695	0.07547169923782349	0.0625	0.17073170840740204	0.08064515888690948	0.5	805	880	880	905	1500
12.07892109745531	12.078921492195008	0	0	2	0	0.0073361070055034195	0.04016723990276233	814.4848474018117	889.4848474018117	889.4848474018117	914.4848474018117	0.07547169923782349	0.0714285746216774	0.17073170840740204	0.08064515888690948	0.5	814	889	889	914	1500
12.095702271529596	12.095702271529596	0	0	2	0	0.007244443697167859	0.0448842211051263	833.8008854254922	908.8008854254922	908.8008854254922	933.8008854254922	0.09433962404727936	0.0714285746216774	0.17073170840740204	0.08064515888690948	0.5	833	908	908	933	1500
12.112633051949718	12.112633051949718	0	0	2	0	0.007132923872213468	0.049601202307490266	853.1169234491726	928.1169234491726	928.1169234491726	953.1169234491726	0.11320754885673523	0.0714285746216774	0.17073170840740204	0.08064515888690948	0.5	853	928	928	953	1500
12.132366878970835	12.132366484231135	0	0	2	0	0.007001853198728799	0.05028963659506769	855.9360618568022	930.9360618568022	930.9360618568022	955.9360618568022	0.11320754885673523	0.0714285746216774	0.17073170840740204	0.09677419066429138	0.5	855	930	930	955	1500
12.145757239032651	12.145757633772348	0	0	2	0	0.006851590932319263	0.05723875959020586	884.392720521893	959.392720521893	959.392720521893	984.392720521893	0.1320754736661911	0.0803571417927742	0.17073170840740204	0.09677419066429138	0.5	884	959	959	984	1500
12.162811967718188	12.162812362457885	0	0	2	0	0.006682548931412486	0.059470903245625206	893.5333487908352	968.5333487908352	968.5333487908352	993.5333487908352	0.1320754736661911	0.0892857164144516	0.17073170840740204	0.09677419066429138	0.5	893	968	968	993	1500
12.17873418820794	12.17873458294764	0	0	2	0	0.006495190528382989	0.059470903245625206	893.5333487908352	968.5333487908352	968.5333487908352	993.5333487908352	0.1320754736661911	0.0892857164144516	0.17073170840740204	0.09677419066429138	0.5	893	968	968	993	1500
12.199238941860763	12.19923933660046	0	0	2	0	0.00629002925959035	0.0648763187355666	915.6685252221453	990.6685252221453	990.6685252221453	1015.6685252221453	0.15094339847564697	0.0892857164144516	0.17073170840740204	0.11290322244167328	0.5	915	990	990	1015	1500
12.213174832186287	12.213175226925983	0	0	2	0	0.0060676274578117485	0.07182544173070476	944.1251838872361	1019.1251838872361	1019.1251838872361	1044.125183887236	0.16981132328510284	0.0982142835855484	0.17073170840740204	0.11290322244167328	0.5	944	1019	1019	1044	1500
12.228701523497868	12.228701128758168	0	0	2	0	0.0058285947109268975	0.07405758538612411	953.2658121561783	1028.2658121561783	1028.2658121561783	1053.2658121561783	0.16981132328510284	0.1071428582072258	0.17073170840740204	0.11290322244167328	0.5	953	1028	1028	1053	1500
12.245815463138218	12.245815463138218	0	0	2	0	0.005573586191080047	0.08100670838126228	981.7224708212691	1056.722470821269	1056.722470821269	1081.722470821269	0.18867924809455872	0.1160714253783226	0.17073170840740204	0.11290322244167328	0.5	981	1056	1056	1081	1500
12.265655869878003	12.265655869878007	0	0	2	0	0.005303300858898672	0.09087640931939722	1022.1388961629316	1097.1388961629316	1097.1388961629316	1122.1388961629316	0.2075471729040146	0.1339285671710968	0.17073170840740204	0.12903225421905518	0.5	1022	1097	1097	1122	1500
12.278986229505609	12.278986229505609	0	0	2	0	0.005018479547690979	0.09310855483746172	1031.2795320594057	1106.2795320594057	1106.2795320594057	1131.2795320594057	0.2075471729040146	0.1428571492433548	0.17073170840740204	0.12903225421905518	0.5	1031	1106	1106	1131	1500
12.29570740314568	12.295707797885377	0	0	2	0	0.004719902932873301	0.1016312416094809	1066.1799343908242	1141.1799343908242	1141.1799343908242	1166.1799343908242	0.22641509771347046	0.1517857164144516	0.19512194395065308	0.14516128599643707	0.5	1066	1141	1141	1166	1500
12.312881737959945	12.312882132699645	0	0	2	0	0.004408389392193047	0.10936714661323022	1097.8584653811777	1172.8584653811777	1172.8584653811777	1197.8584653811777	0.24528302252292633	0.1607142835855484	0.19512194395065308	0.16129031777381897	0.5	1097	1172	1172	1197	1500
12.332568985696607	12.332569380436304	0	0	2	0	0.004084792762612181	0.12041702272735366	1143.1077080685131	1218.1077080685131	1218.1077080685131	1243.1077080685131	0.2641509473323822	0.1785714328289032	0.2195121943950653	0.17741934955120087	0.5	1143	1218	1218	1243	1500
12.345678685832596	12.345678291092895	0	0	2	0	0.0037499999999994586	0.132968256714586	1194.5050112462297	1269.5050112462297	1269.5050112462297	1294.5050112462297	0.30188679695129395	0.1875	0.2195121943950653	0.19354838132858276	0.5	1194	1269	1269	1294	1500
12.363162891310395	12.363163286050096	0	0	2	0	0.003404928748046042	0.14332969487592706	1236.9351005169215	1311.9351005169215	1311.9351005169215	1336.9351005169215	0.3207547068595886	0.2053571492433548	0.24390244483947754	0.19354838132858276	0.5	1236	1311	1311	1336	1500
12.378656819226979	12.378656819226979	0	0	2	0	0.0030505248230679265	0.14654531423955053	1250.1030618109594	1325.1030618109594	1325.1030618109594	1350.1030618109594	0.3207547068595886	0.2142857164144516	0.24390244483947754	0.20967741310596466	0.5	1250	1325	1325	1350	1500
12.399038808833485	12.399038414093784	0	0	2	0	0.0026877596215891626	0.16510825683630237	1326.118311744658	1401.118311744658	1401.118311744658	1426.118311744658	0.3396226465702057	0.25	0.2926829159259796	0.24193547666072845	0.5	1326	1401	1401	1426	1500
12.412902067054432	12.412902067054432	0	0	2	0	0.0023176274578115027	0.16510825683630237	1326.118311744658	1401.118311744658	1401.118311744658	1426.118311744658	0.3396226465702057	0.2678571343421936	0.2926829159259796	0.25806450843811035	0.5	1326	1401	1401	1426	1500
12.428582312108837	12.428582706848537	0	0	2	0	0.0019411428382682915	0.17546969091184117	1368.5483842839894	1443.5483842839894	1443.5483842839894	1468.5483842839894	0.35849055647850037	0.2678571343421936	0.2926829159259796	0.25806450843811035	0.5	1368	1443	1443	1468	1500
12.445842700177433	12.445843094917134	0	0	2	0	0.001559337681132571	0.2086753184041763	1504.525428865102	1579.525428865102	1579.525428865102	1604.525428865102	0.43396225571632385	0.3035714328289032	0.31707316637039185	0.30645161867141724	0.5	1504	1579	1579	1604	1500
12.465655080398609	12.465655080398609	0	0	2	0	0.0011732584878010991	0.21913510653022517	1547.358261241272	1622.358261241272	1622.358261241272	1647.358261241272	0.4528301954269409	0.3214285671710968	0.31707316637039185	0.32258063554763794	0.5	1547	1622	1622	1647	1500
12.47894636079603	12.47894636079603	0	0	2	0	0.0007839634745067622	0.2291753648287147	1588.4731189735867	1663.4731189735867	1663.4731189735867	1688.4731189735867	0.4528301954269409	0.3482142984867096	0.3414634168148041	0.33870968222618103	0.5	1588	1663	1663	1688	1500
12.495615034056168	12.495614639316468	0	0	2	0	0.000392519671821435	0.24111036304164646	1637.3469366555423	1712.3469366555423	1712.3469366555423	1737.3469366555423	0.4716981053352356	0.3660714328289032	0.3414634168148041	0.3709677457809448	0.5	1637	1712	1712	1737	1500
12.512710420930677	12.512710420930677	0	0	2	0	-6.468409853337487e-16	0.2562609873975852	1699.3887433931113	1774.3887433931113	1774.3887433931113	1799.3887433931113	0.49056604504585266	0.3928571343421936	0.3658536672592163	0.3870967626571655	0.5	1699	1774	1774	1799	1500
12.532488853537757	12.532488853537757	0	0	2	0	-0.00039251967182272687	0.26937617269512426	1753.095427186534	1828.095427186534	1828.095427186534	1853.095427186534	0.5094339847564697	0.4107142984867096	0.39024388790130615	0.4032258093357086	0.5	1753	1828	1828	1853	1500
12.545767897004517	12.545767897004517	0	0	2	0	-0.0007839634745080487	0.28170456179219094	1803.580180539022	1878.580180539022	1878.580180539022	1903.580180539022	0.5283018946647644	0.4285714328289032	0.39024388790130615	0.4354838728904724	0.5	1803	1878	1878	1903	1500
12.562725519724154	12.562725914463854	0	0	2	0	-0.0011732584878023768	0.298258190512962	1871.3672901505793	1946.3672901505793	1946.3672901505793	1971.3672901505793	0.5660377144813538	0.4464285671710968	0.4146341383457184	0.4354838728904724	0.5	1871	1946	1946	1971	1500
12.578719977578785	12.578720372318482	0	0	2	0	-0.0015593376811338364	0.3198699247968375	1959.8673420430496	2034.8673420430496	2034.8673420430496	2059.8673420430496	0.5849056839942932	0.4821428656578064	0.4390243887901306	0.4838709533214569	0.5	1959	2034	2034	2059	1500
12.59900407173999	12.599004466479691	0	0	2	0	-0.0019411428382695413	0.33387022837996483	2017.198585215956	2092.198585215956	2092.198585215956	2117.198585215956	0.6037735939025879	0.5	0.46341463923454285	0.5	0.5	2017	2092	2092	2117	1500
12.613213911416462	12.613214306156163	0	0	2	0	-0.002317627457812733	0.3449200950768123	2062.4477893395465	2137.4477893395465	2137.4477893395465	2162.4477893395465	0.6226415038108826	0.5178571343421936	0.46341463923454285	0.5161290168762207	0.5	2062	2137	2137	2162	1500
12.628602443833476	12.628602443833476	0	0	2	0	-0.00268775962159037	0.3589502647108773	2119.9013339910425	2194.9013339910425	2194.9013339910425	2219.9013339910425	0.6415094137191772	0.5267857313156128	0.4878048896789551	0.5483871102333069	0.0	2119	2194	2194	2219	1400
12.645827305329181	12.645827305329181	0	0	2	0	-0.0030505248230691083	0.3700984939991443	2165.553332926496	2240.553332926496	2240.553332926496	2265.553332926496	0.6603773832321167	0.5446428656578064	0.4878048896789551	0.5645161271095276	0.5	2165	2240	2240	2265	1500
12.665668501548367	12.665668501548367	0	0	2	0	-0.003404928748047195	0.38950420165746635	2245.0197057873247	2320.0197057873247	2320.0197057873247	2345.0197057873247	0.698113203048706	0.5625	0.5121951103210449	0.5806451439857483	0.5	2245	2320	2320	2345	1500
12.678915965839227	12.678916360578924	0	0	2	0	-0.0037500000000005793	0.4122998062535874	2338.3677066084406	2413.3677066084406	2413.3677066084406	2438.3677066084406	0.698113203048706	0.5982142686843872	0.5609756112098694	0.6290322542190552	0.0	2338	2413	2413	2438	1400
12.695685692462249	12.695685692462249	0	0	2	0	-0.004084792762613266	0.42767697002923377	2401.3371922697124	2476.3371922697124	2476.3371922697124	2501.3371922697124	0.7169811129570007	0.6160714030265808	0.5853658318519592	0.6451612710952759	0.0	2401	2476	2476	2501	1400
12.713213319306917	12.713213319306917	0	0	2	0	-0.004408389392194093	0.43698646421862986	2439.4595709752894	2514.4595709752894	2514.4595709752894	2539.4595709752894	0.7358490824699402	0.625	0.5853658318519592	0.6612903475761414	0.5	2439	2514	2514	2539	1500
12.732362142094448	12.732362142094448	0	0	2	0	-0.004719902932874305	0.4504265468201236	2494.496709228406	2569.496709228406	2569.496709228406	2594.496709228406	0.7547169923782349	0.6339285969734192	0.6097561120986938	0.6774193644523621	0.5	2494	2569	2569	2594	1500
12.745792370865843	12.745792370865843	0	0	2	0	-0.005018479547691941	0.4598082137168813	2532.914635170629	2607.914635170629	2607.914635170629	2632.914635170629	0.7547169923782349	0.6517857313156128	0.6097561120986938	0.7096773982048035	0.5	2532	2607	2607	2632	1500
12.762990390062033	12.762990784801733	0	0	2	0	-0.005303300858899587	0.47364167129308754	2589.5626439451935	2664.5626439451935	2664.5626439451935	2689.5626439451935	0.7735849022865295	0.6607142686843872	0.6341463327407837	0.725806474685669	0.0	2589	2664	2664	2689	1400
12.785681606906365	12.785681606906365	0	0	2	0	-0.0055735861910809125	0.4921361244658051	2665.297429687472	2740.297429687472	2740.297429687472	2765.297429687472	0.7924528121948242	0.6875	0.6585366129875183	0.7419354915618896	0.5	2665	2740	2740	2765	1500
12.79893025541632	12.79893065015602	0	0	2	0	-0.005828594710927712	0.5038781352429105	2713.3809638197185	2788.3809638197185	2788.3809638197185	2813.3809638197185	0.7924528121948242	0.7053571343421936	0.6829268336296082	0.7580645084381104	0.5	2713	2788	2788	2813	1500
12.813265227577304	12.813264832837607	0	0	2	0	-0.006067627457812508	0.5038781352429105	2713.3809638197185	2788.3809638197185	2788.3809638197185	2813.3809638197185	0.8113207817077637	0.7142857313156128	0.6829268336296082	0.774193525314331	0.5	2713	2788	2788	2813	1500
12.828623365037508	12.828623365037508	0	0	2	0	-0.006290029259591055	0.5135810114707091	2753.114241972554	2828.114241972554	2828.114241972554	2853.114241972554	0.8113207817077637	0.7142857313156128	0.6829268336296082	0.774193525314331	0.5	2753	2828	2828	2853	1500
12.845702962324069	12.845702962324069	0	0	2	0	-0.006495190528383635	0.5425688139830491	2871.819293260586	2946.819293260586	2946.819293260586	2971.819293260586	0.8301886916160583	0.75	0.7317073345184326	0.8064516186714172	0.5	2871	2946	2946	2971	1500
12.86567639634234	12.865676001602644	0	0	2	0	-0.006682548931413073	0.5524683706902032	2912.357977976382	2987.357977976382	2987.357977976382	3012.357977976382	0.849056601524353	0.7589285969734192	0.7317073345184326	0.8225806355476379	0.5	2912	2987	2987	3012	1500
12.878925834331696	12.878925834331696	0	0	2	0	-0.006851590932319789	0.5547005050323968	2921.4985681076646	2996.4985681076646	2996.4985681076646	3021.4985681076646	0.849056601524353	0.7678571343421936	0.7317073345184326	0.8225806355476379	0.5	2921	2996	2996	3021	1500
12.89571332424116	12.89571332424116	0	0	2	0	-0.007001853198729263	0.5547005050323968	2921.4985681076646	2996.4985681076646	2996.4985681076646	3021.4985681076646	0.849056601524353	0.7678571343421936	0.7317073345184326	0.8225806355476379	0.5	2921	2996	2996	3021	1500
12.913127266052584	12.913126871312883	0	0	2	0	-0.007132923872213867	0.5597162358316261	2942.037985730509	3017.037985730509	3017.037985730509	3042.037985730509	0.849056601524353	0.7678571343421936	0.7560975551605225	0.8225806355476379	0.5	2942	3017	3017	3042	1500
12.932520432713655	12.932520827453356	0	0	2	0	-0.0072444436971681936	0.5597162358316261	2942.037985730509	3017.037985730509	3017.037985730509	3042.037985730509	0.849056601524353	0.7678571343421936	0.7560975551605225	0.8225806355476379	0.5	2942	3017	3017	3042	1500
12.945666448901932	12.945666054162235	0	0	2	0	-0.007336107005503688	0.5619483850749809	2951.1786368820467	3026.1786368820467	3026.1786368820467	3051.1786368820467	0.849056601524353	0.7767857313156128	0.7560975551605225	0.8225806355476379	0.5	2951	3026	3026	3051	1500
12.963663421248441	12.963663421248441	0	0	2	0	-0.007407662554463643	0.5672292969739878	2972.8039711084803	3047.8039711084803	3047.8039711084803	3072.8039711084803	0.849056601524353	0.7857142686843872	0.7560975551605225	0.8387096524238586	0.5	2972	3047	3047	3072	1500
12.985652790908354	12.985652396168657	0	0	2	0	-0.007458914215262124	0.5619483850749809	2951.1786368820467	3026.1786368820467	3026.1786368820467	3051.1786368820467	0.849056601524353	0.7767857313156128	0.7560975551605225	0.8225806355476379	0.5	2951	3026	3026	3051	1500
12.998856439092652	12.998856439092652	0	0	2	0	-0.007489721510659341	0.5597162358316261	2942.037985730509	3017.037985730509	3017.037985730509	3042.037985730509	0.849056601524353	0.7678571343421936	0.7560975551605225	0.8225806355476379	0.5	2942	3017	3017	3042	1500
13.012827461251362	13.012827461251362	0	0	2	0	-0.0075	0.5495179407034776	2900.2759671807407	2975.2759671807407	2975.2759671807407	3000.2759671807407	0.849056601524353	0.7589285969734192	0.7317073345184326	0.8064516186714172	0.5	2900	2975	2975	3000	1500
13.028592575341005	13.028592180601308	0	0	2	0	-0.007489721510659266	0.5472857914601228	2891.135316029203	2966.135316029203	2966.135316029203	2991.135316029203	0.849056601524353	0.75	0.7317073345184326	0.8064516186714172	0.5	2891	2966	2966	2991	1500
13.045601514221485	13.045601119481784	0	0	2	0	-0.0074589142152619746	0.5396183839963236	2859.737282464945	2934.737282464945	2934.737282464945	2959.737282464945	0.8301886916160583	0.75	0.7317073345184326	0.7903226017951965	0.5	2859	2934	2934	2959	1500
13.065540605885964	13.065540605885964	0	0	2	0	-0.007407662554463419	0.5297150946010483	2819.1833123912925	2894.1833123912925	2894.1833123912925	2919.1833123912925	0.8301886916160583	0.7410714030265808	0.707317054271698	0.774193525314331	0.5	2819	2894	2894	2919	1500
13.078806228202968	13.078806228202968	0	0	2	0	-0.007336107005503392	0.5252508110154999	2800.902071108472	2875.902071108472	2875.902071108472	2900.902071108472	0.8301886916160583	0.7232142686843872	0.707317054271698	0.774193525314331	0.5	2800	2875	2875	2900	1500
13.09581398286435	13.095814377604047	0	0	2	0	-0.007244443697167825	0.49419772980791876	2673.7397035634276	2748.7397035634276	2748.7397035634276	2773.7397035634276	0.8113207817077637	0.6875	0.6585366129875183	0.725806474685669	0.5	2673	2748	2748	2773	1500
13.113182134870712	13.113182529610413	0	0	2	0	-0.0071329238722134276	0.4732445608692597	2587.9364767596185	2662.9364767596185	2662.9364767596185	2687.9364767596185	0.7924528121948242	0.6607142686843872	0.6341463327407837	0.6935483813285828	0.5	2587	2662	2662	2687	1500
13.132263062430056	13.132263062430056	0	0	2	0	-0.007001853198728752	0.46150626058094524	2539.868137078971	2614.868137078971	2614.868137078971	2639.868137078971	0.7735849022865295	0.6428571343421936	0.6341463327407837	0.6774193644523621	0.5	2539	2614	2614	2639	1500
13.145615132741092	13.145614738001392	0	0	2	0	-0.006851590932319209	0.44327700517948543	2465.219336209993	2540.219336209993	2540.219336209993	2565.219336209993	0.7547169923782349	0.625	0.6097561120986938	0.6451612710952759	0.5	2465	2540	2540	2565	1500
13.1629363107233	13.1629363107233	0	0	2	0	-0.006682548931412426	0.4278014842200992	2401.847077881306	2476.847077881306	2476.847077881306	2501.847077881306	0.7358490824699402	0.6071428656578064	0.5853658318519592	0.6290322542190552	0.5	2401	2476	2476	2501	1500
13.185762133804914	13.185762133804914	0	0	2	0	-0.006495190528382922	0.41497764921652625	2349.3334735416747	2424.3334735416747	2424.3334735416747	2449.3334735416747	0.7358490824699402	0.5892857313156128	0.5609756112098694	0.5967742204666138	0.5	2349	2424	2424	2449	1500
13.198895518322828	13.198895518322828	0	0	2	0	-0.006290029259590279	0.38960626814587673	2245.437668057365	2320.437668057365	2320.437668057365	2345.437668057365	0.6792452931404114	0.5625	0.5609756112098694	0.5645161271095276	0.5	2245	2320	2320	2345	1500
13.213211937717968	13.213211542978271	0	0	2	0	-0.006067627457811671	0.3726555414491992	2176.024442234471	2251.024442234471	2251.024442234471	2276.024442234471	0.6603773832321167	0.5267857313156128	0.5121951103210449	0.5161290168762207	0.5	2176	2251	2251	2276	1500
13.228795471546174	13.22880060316226	0	0	2	0	-0.005828594710926814	0.36288046832163445	2135.995517777093	2210.995517777093	2210.995517777093	2235.995517777093	0.6603773832321167	0.5267857313156128	0.5121951103210449	0.5161290168762207	0.5	2135	2210	2210	2235	1500
13.245781515524126	13.245781515524126	0	0	2	0	-0.0055735861910799584	0.33770207687919296	2032.8900048202952	2107.890004820295	2107.890004820295	2132.890004820295	0.6226415038108826	0.5	0.4878048896789551	0.4677419364452362	0.5	2032	2107	2107	2132	1500
13.265647185604632	13.265647185604632	0	0	2	0	-0.0053033008588985785	0.32655385885765753	1987.2380520221077	2062.2380520221077	2062.2380520221077	2087.2380520221077	0.6037735939025879	0.4821428656578064	0.4878048896789551	0.4516128897666931	0.5	1987	2062	2062	2087	1500
13.278945571316633	13.278945571316633	0	0	2	0	-0.005018479547690881	0.31275024683889585	1930.7122608052784	2005.7122608052784	2005.7122608052784	2030.7122608052784	0.5849056839942932	0.4642857015132904	0.46341463923454285	0.4354838728904724	0.5	1930	2005	2005	2030	1500
13.295725561171825	13.295725561171825	0	0	2	0	-0.004719902932873198	0.2881656594070321	1830.0383752717964	1905.0383752717964	1905.0383752717964	1930.0383752717964	0.5283018946647644	0.4375	0.46341463923454285	0.4032258093357086	0.5	1830	1905	1905	1930	1500
13.312644499400982	13.312644499400982	0	0	2	0	-0.00440838939219294	0.2747554425106191	1775.1235370809852	1850.1235370809852	1850.1235370809852	1875.1235370809852	0.5094339847564697	0.4196428656578064	0.4390243887901306	0.3870967626571655	0.5	1775	1850	1850	1875	1500
13.332463590197033	13.332463984936734	0	0	2	0	-0.00408479276261207	0.268520893530523	1749.5930590074918	1824.5930590074918	1824.5930590074918	1849.5930590074918	0.5094339847564697	0.4017857015132904	0.4390243887901306	0.3709677457809448	0.5	1749	1824	1824	1849	1500
13.345953424662941	13.345953424662941	0	0	2	0	-0.003749999999999344	0.25930976775349546	1711.873498950564	1786.873498950564	1786.873498950564	1811.873498950564	0.49056604504585266	0.3928571343421936	0.4146341383457184	0.3709677457809448	0.5	1711	1786	1786	1811	1500
13.363143549065157	13.36314315432546	0	0	2	0	-0.0034049287480459245	0.2506887276900931	1676.570339890931	1751.570339890931	1751.570339890931	1776.570339890931	0.4716981053352356	0.3839285671710968	0.4146341383457184	0.35483869910240173	0.5	1676	1751	1751	1776	1500
13.378609450463127	13.378609450463127	0	0	2	0	-0.003050524823067806	0.24455253385083586	1651.442626119173	1726.442626119173	1726.442626119173	1751.442626119173	0.4716981053352356	0.3660714328289032	0.4146341383457184	0.33870968222618103	0.5	1651	1726	1726	1751	1500
13.39901709815005	13.399017492889751	0	0	2	0	-0.002687759621589039	0.21564435261579407	1533.0636239616767	1608.0636239616767	1608.0636239616767	1633.0636239616767	0.3962264060974121	0.3392857015132904	0.4146341383457184	0.30645161867141724	0.5	1533	1608	1608	1633	1500
13.413281017165254	13.413281017165254	0	0	2	0	-0.0023176274578113774	0.21564435261579407	1533.0636239616767	1608.0636239616767	1608.0636239616767	1633.0636239616767	0.37735849618911743	0.3303571343421936	0.39024388790130615	0.29032257199287415	0.5	1533	1608	1608	1633	1500
13.42870744459335	13.42870744459335	0	0	2	0	-0.0019411428382681635	0.20078877635728087	1472.2300391830652	1547.2300391830652	1547.2300391830652	1572.2300391830652	0.37735849618911743	0.3125	0.39024388790130615	0.29032257199287415	0.5	1472	1547	1547	1572	1500
13.445688356955213	13.445688356955213	0	0	2	0	-0.0015593376811324415	0.19226608707340187	1437.3296265655806	1512.3296265655806	1512.3296265655806	1537.3296265655806	0.35849055647850037	0.3035714328289032	0.39024388790130615	0.27419355511665344	0.5	1437	1512	1512	1537	1500
13.465604553717164	13.465604158977467	0	0	2	0	-0.0011732584878009686	0.18374340233255992	1402.429232551833	1477.429232551833	1477.429232551833	1502.429232551833	0.3396226465702057	0.2946428656578064	0.39024388790130615	0.25806450843811035	0.5	1402	1477	1477	1502	1500
13.47900201909356	13.47900162435386	0	0	2	0	-0.0007839634745066304	0.17298856379360217	1358.3881687348007	1433.3881687348007	1433.3881687348007	1458.3881687348007	0.3207547068595886	0.2767857015132904	0.3658536672592163	0.25806450843811035	0.5	1358	1433	1433	1458	1500
13.495817140781938	13.495817140781938	0	0	2	0	-0.0003925196718213029	0.16928120564455407	1343.206537114449	1418.206537114449	1418.206537114449	1443.206537114449	0.3207547068595886	0.2678571343421936	0.3658536672592163	0.24193547666072845	0.5	1343	1418	1418	1443	1500
13.513190819144086	13.513191213883783	0	0	2	0	7.791492631894069e-16	0.16085686965792034	1308.7088812491838	1383.7088812491838	1383.7088812491838	1408.7088812491838	0.30188679695129395	0.2589285671710968	0.3414634168148041	0.24193547666072845	0.5	1308	1383	1383	1408	1500
13.53248135348348	13.53248135348348	0	0	2	0	0.000392519671822859	0.15115400542667023	1268.9756522222146	1343.9756522222146	1343.9756522222146	1368.9756522222146	0.2830188572406769	0.25	0.31707316637039185	0.22580644488334656	0.5	1268	1343	1343	1368	1500
13.545775791798494	13.545775791798494	0	0	2	0	0.0007839634745081803	0.14892186363389603	1259.8350315808043	1334.8350315808043	1334.8350315808043	1359.8350315808043	0.2830188572406769	0.2410714328289032	0.31707316637039185	0.22580644488334656	0.5	1259	1334	1334	1359	1500
13.563708816313802	13.5637092110535	0	0	2	0	0.0011732584878025075	0.14292636536278658	1235.2834661606112	1310.2834661606112	1310.2834661606112	1335.2834661606112	0.2641509473323822	0.2410714328289032	0.31707316637039185	0.20967741310596466	0.5	1235	1310	1310	1335	1500
13.58567608055058	13.58567608055058	0	0	2	0	0.0015593376811339657	0.13469871748781037	1201.5912481125833	1276.5912481125833	1276.5912481125833	1301.5912481125833	0.24528302252292633	0.2321428507566452	0.2926829159259796	0.20967741310596466	0.5	1201	1276	1276	1301	1500
13.59890854473289	13.59890854473289	0	0	2	0	0.001941142838269669	0.13128640268211944	1187.617818983279	1262.617818983279	1262.617818983279	1287.617818983279	0.24528302252292633	0.2232142835855484	0.2926829159259796	0.19354838132858276	0.5	1187	1262	1262	1287	1500
13.613203253444595	13.613203253444595	0	0	2	0	0.0023176274578128593	0.1253892495483746	1163.468976900594	1238.468976900594	1238.468976900594	1263.468976900594	0.22641509771347046	0.2232142835855484	0.26829269528388977	0.19354838132858276	0.5	1163	1238	1238	1263	1500
13.628709418291841	13.628709813031541	0	0	2	0	0.002687759621590494	0.11844012655323644	1135.0123182355032	1210.0123182355032	1210.0123182355032	1235.0123182355032	0.2075471729040146	0.2142857164144516	0.26829269528388977	0.19354838132858276	0.0	1135	1210	1210	1235	1400
13.645664277833589	13.645663883093889	0	0	2	0	0.0030505248230692293	0.11404433381618428	1117.0115469772745	1192.0115469772745	1192.0115469772745	1217.0115469772745	0.2075471729040146	0.2053571492433548	0.24390244483947754	0.17741934955120087	0.5	1117	1192	1192	1217	1500
13.665635738153366	13.665635738153366	0	0	2	0	0.0034049287480473127	0.11181218829811979	1107.8709110808004	1182.8709110808004	1182.8709110808004	1207.8709110808004	0.2075471729040146	0.1964285671710968	0.24390244483947754	0.17741934955120087	0.5	1107	1182	1182	1207	1500
13.678904123648262	13.678904518387963	0	0	2	0	0.0037500000000006933	0.10387958773213235	1075.386911763082	1150.386911763082	1150.386911763082	1175.386911763082	0.18867924809455872	0.1875	0.24390244483947754	0.16129031777381897	0.5	1075	1150	1150	1175	1500
13.695724376952729	13.695724376952729	0	0	2	0	0.004084792762613376	0.10289610992094178	1071.3595701262566	1146.3595701262566	1146.3595701262566	1171.3595701262566	0.18867924809455872	0.1875	0.2195121943950653	0.16129031777381897	0.5	1071	1146	1146	1171	1500
13.71307358145355	13.713073976193247	0	0	2	0	0.0044083893921942	0.09594698692580361	1042.9029114611658	1117.9029114611658	1117.9029114611658	1142.9029114611658	0.16981132328510284	0.1785714328289032	0.2195121943950653	0.16129031777381897	0.0	1042	1117	1117	1142	1400
13.732428063624145	13.732428458363842	0	0	2	0	0.004719902932874409	0.09594698692580361	1042.9029114611658	1117.9029114611658	1117.9029114611658	1142.9029114611658	0.16981132328510284	0.1785714328289032	0.2195121943950653	0.16129031777381897	0.5	1042	1117	1117	1142	1500
13.745783686592468	13.745784081332168	0	0	2	0	0.005018479547692039	0.0928297116180089	1030.1376690757465	1105.1376690757465	1105.1376690757465	1130.1376690757465	0.16981132328510284	0.1696428507566452	0.2195121943950653	0.14516128599643707	0.5	1030	1105	1105	1130	1500
13.76281709933427	13.762817494073971	0	0	2	0	0.00530330085889968	0.08499545859279922	998.0564029375128	1073.0564029375128	1073.0564029375128	1098.0564029375128	0.15094339847564697	0.1607142835855484	0.19512194395065308	0.14516128599643707	0.5	998	1073	1073	1098	1500
13.778628792708368	13.778628792708368	0	0	2	0	0.005573586191081001	0.08276331680002502	988.9157822961024	1063.9157822961024	1063.9157822961024	1088.9157822961024	0.15094339847564697	0.1517857164144516	0.19512194395065308	0.14516128599643707	0.5	988	1063	1063	1088	1500
13.798963413551018	13.798963808290718	0	0	2	0	0.005828594710927795	0.0750274117962757	957.2372513057489	1032.237251305749	1032.237251305749	1057.237251305749	0.1320754736661911	0.1428571492433548	0.19512194395065308	0.12903225421905518	0.5	957	1032	1032	1057	1500
13.81269956558896	13.81269956558896	0	0	2	0	0.006067627457812587	0.0750274117962757	957.2372513057489	1032.237251305749	1032.237251305749	1057.237251305749	0.1320754736661911	0.1428571492433548	0.19512194395065308	0.12903225421905518	0.5	957	1032	1032	1057	1500
13.828716918346117	13.828716918346117	0	0	2	0	0.006290029259591127	0.0750274117962757	957.2372513057489	1032.237251305749	1032.237251305749	1057.237251305749	0.1320754736661911	0.1428571492433548	0.19512194395065308	0.12903225421905518	0.5	957	1032	1032	1057	1500
13.845732567801477	13.845732567801477	0	0	2	0	0.006495190528383701	0.06729150330757738	925.5587060445293	1000.5587060445293	1000.5587060445293	1025.5587060445293	0.11320754885673523	0.1339285671710968	0.17073170840740204	0.12903225421905518	0.5	925	1000	1000	1025	1500
13.865652317220714	13.865652317220714	0	0	2	0	0.006682548931413134	0.06729150330757738	925.5587060445293	1000.5587060445293	1000.5587060445293	1025.5587060445293	0.11320754885673523	0.1339285671710968	0.17073170840740204	0.12903225421905518	0.5	925	1000	1000	1025	1500
13.878926229071393	13.878926623811093	0	0	2	0	0.006851590932319843	0.06660306901999996	922.7395676368999	997.7395676368999	997.7395676368999	1022.7395676368999	0.11320754885673523	0.1339285671710968	0.17073170840740204	0.11290322244167328	0.5	922	997	997	1022	1500
13.895613455097372	13.895613455097372	0	0	2	0	0.0070018531987293105	0.06437092722722576	913.5989469954895	988.5989469954895	988.5989469954895	1013.5989469954895	0.11320754885673523	0.125	0.17073170840740204	0.11290322244167328	0.5	913	988	988	1013	1500
13.913216477224505	13.913216082484809	0	0	2	0	0.007132923872213908	0.05965394602486179	894.2829089718091	969.2829089718091	969.2829089718091	994.2829089718091	0.09433962404727936	0.125	0.17073170840740204	0.11290322244167328	0.5	894	969	969	994	1500
13.932488064058358	13.932488064058358	0	0	2	0	0.007244443697168227	0.05965394602486179	894.2829089718091	969.2829089718091	969.2829089718091	994.2829089718091	0.09433962404727936	0.125	0.17073170840740204	0.11290322244167328	0.5	894	969	969	994	1500
13.945656185669765	13.945656185669765	0	0	2	0	0.007336107005503715	0.05673336808186502	882.3231422952373	957.3231422952373	957.3231422952373	982.3231422952373	0.09433962404727936	0.1160714253783226	0.17073170840740204	0.09677419066429138	0.5	882	957	957	982	1500
13.963939344297884	13.963939739037585	0	0	2	0	0.007407662554463664	0.05673336808186502	882.3231422952373	957.3231422952373	957.3231422952373	982.3231422952373	0.09433962404727936	0.1160714253783226	0.17073170840740204	0.09677419066429138	0.5	882	957	957	982	1500
13.985682396385762	13.985682396385762	0	0	2	0	0.007458914215262138	0.05673336808186502	882.3231422952373	957.3231422952373	957.3231422952373	982.3231422952373	0.09433962404727936	0.1160714253783226	0.17073170840740204	0.09677419066429138	0.5	882	957	957	982	1500
13.998902228897709	13.998904597335901	0	0	2	0	0.007489721510659348	0.05450122628909082	873.1825216538269	948.1825216538269	948.1825216538269	973.1825216538269	0.09433962404727936	0.1071428582072258	0.17073170840740204	0.09677419066429138	0.5	873	948	948	973	1500
14.013275096069773	14.013274701330076	0	0	2	0	0.0075	0.04978424508672685	853.8664836301465	928.8664836301465	928.8664836301465	953.8664836301465	0.07547169923782349	0.1071428582072258	0.17073170840740204	0.09677419066429138	0.5	853	928	928	953	1500
14.028700339278771	14.028700339278771	0	0	2	0	0.007489721510659259	0.04919415840001251	851.4500786480512	926.4500786480512	926.4500786480512	951.4500786480512	0.07547169923782349	0.1071428582072258	0.1463414579629898	0.09677419066429138	0.5	851	926	926	951	1500
14.045646909286841	14.045646909286845	0	0	2	0	0.0074589142152619616	0.046371928238134796	839.893046135162	914.893046135162	914.893046135162	939.893046135162	0.07547169923782349	0.0982142835855484	0.1463414579629898	0.08064515888690948	0.5	839	914	914	939	1500
14.065658238316196	14.065658633055897	0	0	2	0	0.007407662554463399	0.046371928238134796	839.893046135162	914.893046135162	914.893046135162	939.893046135162	0.07547169923782349	0.0982142835855484	0.1463414579629898	0.08064515888690948	0.5	839	914	914	939	1500
14.078892676196997	14.078892676196997	0	0	2	0	0.007336107005503364	0.046371928238134796	839.893046135162	914.893046135162	914.893046135162	939.893046135162	0.07547169923782349	0.0982142835855484	0.1463414579629898	0.08064515888690948	0.5	839	914	914	939	1500
14.095761087744712	14.095761087744712	0	0	2	0	0.00724444369716779	0.04472987295181896	833.1688297376986	908.1688297376986	908.1688297376986	933.1688297376986	0.07547169923782349	0.0892857164144516	0.1463414579629898	0.09677419066429138	0.5	833	908	908	933	1500
14.112696999780919	14.112696999780919	0	0	2	0	0.007132923872213387	0.04249772929639961	824.0282014687564	899.0282014687564	899.0282014687564	924.0282014687564	0.07547169923782349	0.0803571417927742	0.1463414579629898	0.09677419066429138	0.5	824	899	899	924	1500
14.13261280180317	14.13261319654287	0	0	2	0	0.007001853198728705	0.04498256870598938	834.2036188510265	909.2036188510265	909.2036188510265	934.2036188510265	0.09433962404727936	0.0714285746216774	0.1463414579629898	0.09677419066429138	0.5	834	909	909	934	1500
14.145613159042597	14.145613159042597	0	0	2	0	0.006851590932319155	0.04498256870598938	834.2036188510265	909.2036188510265	909.2036188510265	934.2036188510265	0.09433962404727936	0.0714285746216774	0.1463414579629898	0.09677419066429138	0.5	834	909	909	934	1500
14.16277880958349	14.16277880958349	0	0	2	0	0.006682548931412366	0.04498256870598938	834.2036188510265	909.2036188510265	909.2036188510265	934.2036188510265	0.09433962404727936	0.0714285746216774	0.1463414579629898	0.09677419066429138	0.5	834	909	909	934	1500
14.185593579953537	14.18559357995354	0	0	2	0	0.006495190528382856	0.049699549908353347	853.5196568747069	928.5196568747069	928.5196568747069	953.5196568747069	0.11320754885673523	0.0714285746216774	0.1463414579629898	0.09677419066429138	0.5	853	928	928	953	1500
14.198881702433372	14.198881702433372	0	0	2	0	0.006290029259590206	0.054416531110717314	872.8356948983874	947.8356948983874	947.8356948983874	972.8356948983874	0.1320754736661911	0.0714285746216774	0.1463414579629898	0.09677419066429138	0.5	872	947	947	972	1500
14.21266798641306	14.21266798641306	0	0	2	0	0.006067627457811592	0.054416531110717314	872.8356948983874	947.8356948983874	947.8356948983874	972.8356948983874	0.1320754736661911	0.0714285746216774	0.1463414579629898	0.09677419066429138	0.5	872	947	947	972	1500
14.229404554901382	14.229404554901382	0	0	2	0	0.005828594710926731	0.05500661761717568	875.2520991423344	950.2520991423344	950.2520991423344	975.2520991423344	0.15094339847564697	0.0714285746216774	0.1463414579629898	0.09677419066429138	0.5	875	950	950	975	1500
14.25289314593724	14.25289314593724	0	0	2	0	0.005573586191079871	0.06667272181467782	923.0247958311056	998.0247958311056	998.0247958311056	1023.0247958311056	0.16981132328510284	0.0803571417927742	0.1463414579629898	0.11290322244167328	0.5	923	998	998	1023	1500
14.265630211797586	14.265630211797586	0	0	2	0	0.005303300858898486	0.06890486547009717	932.1654241000479	1007.1654241000479	1007.1654241000479	1032.1654241000479	0.16981132328510284	0.0892857164144516	0.1463414579629898	0.11290322244167328	0.5	932	1007	1007	1032	1500
14.278973203095546	14.27897280835585	0	0	2	0	0.005018479547690782	0.07585398846523533	960.6220827651387	1035.6220827651387	1035.6220827651387	1060.6220827651387	0.18867924809455872	0.0982142835855484	0.1463414579629898	0.11290322244167328	0.5	960	1035	1035	1060	1500
14.295738587581884	14.295738587581884	0	0	2	0	0.004719902932873095	0.08280311332301865	989.0787490577613	1064.0787490577613	1064.0787490577613	1089.0787490577613	0.2075471729040146	0.1071428582072258	0.1463414579629898	0.11290322244167328	0.5	989	1064	1064	1089	1500
14.312648052058272	14.312648052058272	0	0	2	0	0.0044083893921928324	0.08280311332301865	989.0787490577613	1064.0787490577613	1064.0787490577613	1089.0787490577613	0.2075471729040146	0.1071428582072258	0.1463414579629898	0.11290322244167328	0.5	989	1064	1064	1089	1500
14.332428458363843	14.332428458363843	0	0	2	0	0.004084792762611958	0.09112910507356764	1023.1736852762594	1098.1736852762594	1098.1736852762594	1123.1736852762594	0.22641509771347046	0.1160714253783226	0.17073170840740204	0.12903225421905518	0.5	1023	1098	1098	1123	1500
14.345893424228727	14.345893818968428	0	0	2	0	0.0037499999999992296	0.10279521113371493	1070.9463895925626	1145.9463895925626	1145.9463895925626	1170.9463895925626	0.2641509473323822	0.125	0.17073170840740204	0.12903225421905518	0.5	1070	1145	1145	1170	1500
14.362771704268912	14.362772099008609	0	0	2	0	0.0034049287480458065	0.11489705200197892	1120.5034279481038	1195.5034279481038	1195.5034279481038	1220.5034279481038	0.2830188572406769	0.1517857164144516	0.17073170840740204	0.14516128599643707	0.5	1120	1195	1195	1220	1500
14.385674896331487	14.385674501591787	0	0	2	0	0.003050524823067685	0.11880110529266785	1136.4905261734748	1211.4905261734748	1211.4905261734748	1236.4905261734748	0.2830188572406769	0.1607142835855484	0.19512194395065308	0.16129031777381897	0.5	1136	1211	1211	1236	1500
14.398886439309756	14.398886439309756	0	0	2	0	0.0026877596215889154	0.12575023201309632	1164.9472000936294	1239.9472000936294	1239.9472000936294	1264.9472000936294	0.30188679695129395	0.1696428507566452	0.19512194395065308	0.16129031777381897	0.5	1164	1239	1239	1264	1500
14.412784434624196	14.412784434624196	0	0	2	0	0.0023176274578112516	0.13571827880961984	1205.7663517253932	1280.7663517253932	1280.7663517253932	1305.7663517253932	0.3207547068595886	0.1875	0.19512194395065308	0.17741934955120087	0.5	1205	1280	1280	1305	1500
14.428779681958225	14.428779681958225	0	0	2	0	0.0019411428382680358	0.13903224619470367	1219.3370481673114	1294.3370481673114	1294.3370481673114	1319.3370481673114	0.3207547068595886	0.1964285671710968	0.2195121943950653	0.17741934955120087	0.5	1219	1294	1294	1319	1500
14.44580164724876	14.445802041988461	0	0	2	0	0.001559337681132312	0.1515834839072263	1270.7343666000918	1345.7343666000918	1345.7343666000918	1370.7343666000918	0.35849055647850037	0.2053571492433548	0.2195121943950653	0.19354838132858276	0.5	1270	1345	1345	1370	1500
14.4656254749212	14.4656254749212	0	0	2	0	0.0011732584878008379	0.1683761682463949	1339.5004089689871	1414.5004089689871	1414.5004089689871	1439.5004089689871	0.37735849618911743	0.2410714328289032	0.24390244483947754	0.22580644488334656	0.0	1339	1414	1414	1439	1400
14.47911451990771	14.479114914647408	0	0	2	0	0.0007839634745064989	0.17854090687986623	1381.1250136730523	1456.1250136730523	1456.1250136730523	1481.1250136730523	0.3962264060974121	0.2589285671710968	0.24390244483947754	0.24193547666072845	0.5	1381	1456	1456	1481	1500
14.49571095580297	14.49571095580297	0	0	2	0	0.0003925196718211707	0.18870565296391817	1422.7496488872448	1497.7496488872448	1497.7496488872448	1522.7496488872448	0.4150943458080292	0.2767857015132904	0.24390244483947754	0.25806450843811035	0.5	1422	1497	1497	1522	1500
14.513450952605577	14.513450952605577	0	0	2	0	-9.11457541045065e-16	0.2016241366789624	1475.6508397003508	1550.6508397003508	1550.6508397003508	1575.6508397003508	0.43396225571632385	0.2946428656578064	0.26829269528388977	0.29032257199287415	0.5	1475	1550	1550	1575	1500
14.532311615413004	14.532311615413004	0	0	2	0	-0.00039251967182299115	0.21375583719248192	1525.3301533032136	1600.3301533032136	1600.3301533032136	1625.3301533032136	0.4528301954269409	0.3125	0.2926829159259796	0.30645161867141724	0.5	1525	1600	1600	1625	1500
14.545784870811563	14.545785265551263	0	0	2	0	-0.0007839634745083118	0.2241172701776919	1567.7602213776483	1642.7602213776483	1642.7602213776483	1667.7602213776483	0.4716981053352356	0.3303571343421936	0.2926829159259796	0.32258063554763794	0.5	1567	1642	1642	1667	1500
14.562631571675848	14.562631571675848	0	0	2	0	-0.0011732584878026383	0.24349315045951014	1647.104451131694	1722.104451131694	1722.104451131694	1747.104451131694	0.5094339847564697	0.3571428656578064	0.31707316637039185	0.33870968222618103	0.0	1647	1722	1722	1747	1400
14.57875668837077	14.57875668837077	0	0	2	0	-0.0015593376811340951	0.26444257143665073	1732.8923300330848	1807.8923300330848	1807.8923300330848	1832.8923300330848	0.5471698045730591	0.3839285671710968	0.3414634168148041	0.3709677457809448	0.5	1732	1807	1807	1832	1500
14.598919202704757	14.598919202704757	0	0	2	0	-0.0019411428382697968	0.2884831298098707	1831.3384165714203	1906.3384165714203	1906.3384165714203	1931.3384165714203	0.5660377144813538	0.4285714328289032	0.3658536672592163	0.4354838728904724	0.0	1831	1906	1906	1931	1400
14.612748908051309	14.612748908051309	0	0	2	0	-0.002317627457812985	0.2884831298098707	1831.3384165714203	1906.3384165714203	1906.3384165714203	1931.3384165714203	0.5660377144813538	0.4285714328289032	0.3658536672592163	0.4354838728904724	0.0	1831	1906	1906	1931	1400
14.62872955001648	14.62872915527678	0	0	2	0	-0.0026877596215906176	0.3018933552735721	1886.2532898452778	1961.2532898452778	1961.2532898452778	1986.2532898452778	0.5849056839942932	0.4464285671710968	0.39024388790130615	0.4516128897666931	0.0	1886	1961	1961	1986	1400
14.64568954117431	14.64568954117431	0	0	2	0	-0.0030505248230693503	0.33330628275871277	2014.8892278969288	2089.889227896929	2089.889227896929	2114.889227896929	0.6226415038108826	0.4910714328289032	0.4390243887901306	0.5	0.0	2014	2089	2089	2114	1400
14.665634159194571	14.665634159194571	0	0	2	0	-0.0034049287480474306	0.35074506608005773	2086.3010455978365	2161.3010455978365	2161.3010455978365	2186.3010455978365	0.6603773832321167	0.5089285969734192	0.4390243887901306	0.5322580933570862	0.0	2086	2161	2161	2186	1400
14.678902939429165	14.678902939429165	0	0	2	0	-0.0037500000000008082	0.3669090154606418	2152.492418311328	2227.492418311328	2227.492418311328	2252.492418311328	0.6792452931404114	0.5267857313156128	0.46341463923454285	0.5645161271095276	0.0	2152	2227	2227	2252	1400
14.69561108665918	14.69561108665918	0	0	2	0	-0.004084792762613487	0.3787493853940447	2200.9787331886128	2275.9787331886128	2275.9787331886128	2300.9787331886128	0.6792452931404114	0.5446428656578064	0.4878048896789551	0.5967742204666138	0.0	2200	2275	2275	2300	1400
14.712718710464351	14.712718710464351	0	0	2	0	-0.004408389392194307	0.3914026618355564	2252.793900216603	2327.793900216603	2327.793900216603	2352.793900216603	0.698113203048706	0.5535714030265808	0.5121951103210449	0.6129032373428345	0.0	2252	2327	2327	2352	1400
14.732289509989876	14.732289509989876	0	0	2	0	-0.004719902932874511	0.4064848069350706	2314.555284399114	2389.555284399114	2389.555284399114	2414.555284399114	0.7169811129570007	0.5714285969734192	0.5365853905677795	0.6290322542190552	0.0	2314	2389	2389	2414	1400
14.745767502264819	14.745767897004516	0	0	2	0	-0.005018479547692137	0.42402564267606646	2386.385006758492	2461.385006758492	2461.385006758492	2486.385006758492	0.7358490824699402	0.5892857313156128	0.5609756112098694	0.6612903475761414	0.0	2386	2461	2461	2486	1400
14.762725124984456	14.762725519724157	0	0	2	0	-0.005303300858899775	0.4307519225367029	2413.9291227877984	2488.9291227877984	2488.9291227877984	2513.9291227877984	0.7358490824699402	0.6071428656578064	0.5609756112098694	0.6774193644523621	0.0	2413	2488	2488	2513	1400
14.785653185648052	14.785653580387752	0	0	2	0	-0.00557358619108109	0.4647517426922789	2553.1583863248825	2628.1583863248825	2628.1583863248825	2653.1583863248825	0.7735849022865295	0.6428571343421936	0.6097561120986938	0.725806474685669	0.0	2553	2628	2628	2653	1400
14.798874991858494	14.79887538659819	0	0	2	0	-0.0058285947109278785	0.47396657617658633	2590.8931294431213	2665.8931294431213	2665.8931294431213	2690.8931294431213	0.7735849022865295	0.6517857313156128	0.6341463327407837	0.7419354915618896	0.0	2590	2665	2665	2690	1400
14.812768250296546	14.812768250296546	0	0	2	0	-0.006067627457812664	0.4857048764649008	2638.9614691237684	2713.9614691237684	2713.9614691237684	2738.9614691237684	0.7924528121948242	0.6696428656578064	0.6341463327407837	0.7580645084381104	0.0	2638	2713	2713	2738	1400
14.828715734127023	14.828715339387323	0	0	2	0	-0.006290029259591199	0.49993174167292764	2697.2204821506384	2772.2204821506384	2772.2204821506384	2797.2204821506384	0.8113207817077637	0.6785714030265808	0.6585366129875183	0.774193525314331	0.0	2697	2772	2772	2797	1400
14.84572862040449	14.845729015144187	0	0	2	0	-0.006495190528383767	0.5118704726677725	2746.1095855745284	2821.1095855745284	2821.1095855745284	2846.1095855745284	0.8113207817077637	0.6964285969734192	0.6829268336296082	0.7903226017951965	0.0	2746	2821	2821	2846	1400
14.865621922263909	14.865621922263909	0	0	2	0	-0.006682548931413194	0.5168563416161751	2766.5267189182373	2841.5267189182373	2841.5267189182373	2866.5267189182373	0.8113207817077637	0.7053571343421936	0.6829268336296082	0.8064516186714172	0.0	2766	2841	2841	2866	1400
14.878901360470373	14.87890175521007	0	0	2	0	-0.006851590932319897	0.5309549859079388	2824.260667293009	2899.260667293009	2899.260667293009	2924.260667293009	0.8301886916160583	0.7232142686843872	0.707317054271698	0.8064516186714172	0.0	2824	2899	2899	2924	1400
14.895699508351704	14.895699508351704	0	0	2	0	-0.007001853198729357	0.5309549859079388	2824.260667293009	2899.260667293009	2899.260667293009	2924.260667293009	0.8301886916160583	0.7232142686843872	0.707317054271698	0.8064516186714172	0.0	2824	2899	2899	2924	1400
14.912752658078446	14.912752658078446	0	0	2	0	-0.00713292387221395	0.5309549859079388	2824.260667293009	2899.260667293009	2899.260667293009	2924.260667293009	0.8301886916160583	0.7232142686843872	0.707317054271698	0.8064516186714172	0.5	2824	2899	2899	2924	1500
14.93235819469746	14.93235819469746	0	0	2	0	-0.007244443697168262	0.5309549859079388	2824.260667293009	2899.260667293009	2899.260667293009	2924.260667293009	0.8301886916160583	0.7232142686843872	0.707317054271698	0.8064516186714172	0.0	2824	2899	2899	2924	1400
14.945760002210541	14.945759607470844	0	0	2	0	-0.007336107005503743	0.5331871351512936	2833.401318444547	2908.401318444547	2908.401318444547	2933.401318444547	0.8301886916160583	0.7321428656578064	0.707317054271698	0.8064516186714172	0.5	2833	2908	2908	2933	1500
14.963503551670438	14.963503551670438	0	0	2	0	-0.007407662554463685	0.5331871351512936	2833.401318444547	2908.401318444547	2908.401318444547	2933.401318444547	0.8301886916160583	0.7321428656578064	0.707317054271698	0.8064516186714172	0.5	2833	2908	2908	2933	1500
14.985757791668227	14.985757791668227	0	0	2	0	-0.0074589142152621515	0.5331871351512936	2833.401318444547	2908.401318444547	2908.401318444547	2933.401318444547	0.8301886916160583	0.7321428656578064	0.707317054271698	0.8064516186714172	0.5	2833	2908	2908	2933	1500
14.99557891537373	14.99557891537373	0	0	2	0	-0.0074897215106593555	0.5309549859079388	2824.260667293009	2899.260667293009	2899.260667293009	2924.260667293009	0.8301886916160583	0.7232142686843872	0.707317054271698	0.8064516186714172	0.5	2824	2899	2899	2924	1500
15.013410886526152	15.013410886526152	0	0	2	0	-0.0075	0.5309549859079388	2824.260667293009	2899.260667293009	2899.260667293009	2924.260667293009	0.8301886916160583	0.7232142686843872	0.707317054271698	0.8064516186714172	0.5	2824	2899	2899	2924	1500
15.028731128975274	15.028731128975274	0	0	2	0	-0.007489721510659252	0.5309549859079388	2824.260667293009	2899.260667293009	2899.260667293009	2924.260667293009	0.8301886916160583	0.7232142686843872	0.707317054271698	0.8064516186714172	0.5	2824	2899	2899	2924	1500
15.045788226099003	15.045788226099003	0	0	2	0	-0.007458914215261947	0.5331871351512936	2833.401318444547	2908.401318444547	2908.401318444547	2933.401318444547	0.8301886916160583	0.7321428656578064	0.707317054271698	0.8064516186714172	0.5	2833	2908	2908	2933	1500
15.065660212014691	15.065660212014691	0	0	2	0	-0.007407662554463379	0.5309549859079388	2824.260667293009	2899.260667293009	2899.260667293009	2924.260667293009	0.8301886916160583	0.7232142686843872	0.707317054271698	0.8064516186714172	0.5	2824	2899	2899	2924	1500
15.078868202335673	15.078868202335673	0	0	2	0	-0.007336107005503337	0.5309549859079388	2824.260667293009	2899.260667293009	2899.260667293009	2924.260667293009	0.8301886916160583	0.7232142686843872	0.707317054271698	0.8064516186714172	0.5	2824	2899	2899	2924	1500
15.095761482484413	15.095761482484413	0	0	2	0	-0.0072444436971677555	0.5210517337303946	2783.706849625966	2858.706849625966	2858.706849625966	2883.706849625966	0.8301886916160583	0.7142857313156128	0.6829268336296082	0.7903226017951965	0.5	2783	2858	2858	2883	1500
15.11284818508555	15.11284818508555	0	0	2	0	-0.007132923872213346	0.5188195844870398	2774.566198474428	2849.566198474428	2849.566198474428	2874.566198474428	0.8301886916160583	0.7053571343421936	0.6829268336296082	0.7903226017951965	0.5	2774	2849	2849	2874	1500
15.132263062430056	15.132263062430056	0	0	2	0	-0.007001853198728657	0.5091167278851607	2734.833000689733	2809.833000689733	2809.833000689733	2834.833000689733	0.8113207817077637	0.6964285969734192	0.6829268336296082	0.774193525314331	0.5	2734	2809	2809	2834	1500
15.145740265225601	15.145740265225601	0	0	2	0	-0.0068515909323191015	0.5041308440355969	2714.4158063257696	2789.4158063257696	2789.4158063257696	2814.4158063257696	0.8113207817077637	0.6875	0.6829268336296082	0.7580645084381104	0.5	2714	2789	2789	2814	1500
15.163179075638048	15.163179470377745	0	0	2	0	-0.006682548931412306	0.4876718408802567	2647.016188404651	2722.016188404651	2722.016188404651	2747.016188404651	0.7924528121948242	0.6696428656578064	0.6585366129875183	0.7419354915618896	0.0	2647	2722	2722	2747	1400
15.185647659292272	15.185647659292272	0	0	2	0	-0.006495190528382789	0.4300373225970402	2411.0028360348797	2486.0028360348797	2486.0028360348797	2511.0028360348797	0.7169811129570007	0.6160714030265808	0.5853658318519592	0.6612903475761414	0.5	2411	2486	2486	2511	1500
15.198887228789154	15.198887623528854	0	0	2	0	-0.006290029259590135	0.40557352639295097	2310.8235905791344	2385.8235905791344	2385.8235905791344	2410.8235905791344	0.698113203048706	0.5803571343421936	0.5609756112098694	0.6129032373428345	0.5	2310	2385	2385	2410	1500
15.213238385277787	15.213238385277787	0	0	2	0	-0.006067627457811515	0.39304472610389585	2259.5181533954537	2334.5181533954537	2334.5181533954537	2359.5181533954537	0.698113203048706	0.5625	0.5365853905677795	0.5806451439857483	0.5	2259	2334	2334	2359	1500
15.22870033927877	15.22870033927877	0	0	2	0	-0.005828594710926648	0.37619233880570135	2190.507627409347	2265.507627409347	2265.507627409347	2290.507627409347	0.6792452931404114	0.5446428656578064	0.5121951103210449	0.5483871102333069	0.5	2190	2265	2265	2290	1500
15.245724673007501	15.245729015144189	0	0	2	0	-0.005573586191079782	0.3617003037646285	2131.162743916154	2206.162743916154	2206.162743916154	2231.162743916154	0.6603773832321167	0.5267857313156128	0.4878048896789551	0.5322580933570862	0.5	2131	2206	2206	2231	1500
15.26564126450915	15.26564126450915	0	0	2	0	-0.005303300858898391	0.3508172482252121	2086.5966314822435	2161.5966314822435	2161.5966314822435	2186.5966314822435	0.6415094137191772	0.5178571343421936	0.4878048896789551	0.5	0.5	2086	2161	2161	2186	1500
15.279096361881564	15.279096361881564	0	0	2	0	-0.005018479547690684	0.33484999113587954	2021.2107137014268	2096.210713701427	2096.210713701427	2121.210713701427	0.6226415038108826	0.5	0.46341463923454285	0.4677419364452362	0.0	2021	2096	2096	2121	1400
15.295693587256224	15.295693192516524	0	0	2	0	-0.004719902932872991	0.32156797919354974	1966.8208747975862	2041.8208747975862	2041.8208747975862	2066.820874797586	0.6037735939025879	0.4732142984867096	0.46341463923454285	0.4516128897666931	0.5	1966	2041	2041	2066	1500
15.312787395171938	15.312787395171938	0	0	2	0	-0.004408389392192726	0.29914331947908357	1874.9918932668472	1949.9918932668472	1949.9918932668472	1974.9918932668472	0.5660377144813538	0.4464285671710968	0.4390243887901306	0.4193548262119293	0.5	1874	1949	1949	1974	1500
15.332252799197889	15.332252799197889	0	0	2	0	-0.004084792762611848	0.2904239422652686	1839.2860435762748	1914.2860435762748	1914.2860435762748	1939.2860435762748	0.5471698045730591	0.4375	0.4390243887901306	0.4032258093357086	0.5	1839	1914	1914	1939	1500
15.345719344021568	15.345719344021568	0	0	2	0	-0.003749999999999115	0.28642153925754066	1822.896203259629	1897.896203259629	1897.896203259629	1922.896203259629	0.5471698045730591	0.4285714328289032	0.4390243887901306	0.3870967626571655	0.5	1822	1897	1897	1922	1500
15.362935521243902	15.362935521243902	0	0	2	0	-0.003404928748045688	0.2771120732408354	1784.773939921221	1859.773939921221	1859.773939921221	1884.773939921221	0.5283018946647644	0.4196428656578064	0.4146341383457184	0.3870967626571655	0.5	1784	1859	1859	1884	1500
15.385668185756607	15.385668185756607	0	0	2	0	-0.003050524823067564	0.2684910437172787	1749.4708240222565	1824.4708240222565	1824.4708240222565	1849.4708240222565	0.5094339847564697	0.4107142984867096	0.4146341383457184	0.3709677457809448	0.5	1749	1824	1824	1849	1500
15.398874202379094	15.398874202379094	0	0	2	0	-0.002687759621588792	0.25763785441052156	1705.0270138110857	1780.0270138110857	1780.0270138110857	1805.0270138110857	0.49056604504585266	0.3928571343421936	0.4146341383457184	0.35483869910240173	0.5	1705	1780	1780	1805	1500
15.412843645579013	15.412843645579013	0	0	2	0	-0.0023176274578111254	0.2420676981665364	1641.2672239919666	1716.2672239919666	1716.2672239919666	1741.2672239919666	0.4528301954269409	0.375	0.4146341383457184	0.33870968222618103	0.5	1641	1716	1716	1741	1500
15.428704681415457	15.428705076155154	0	0	2	0	-0.0019411428382679079	0.23619668740840716	1617.2254349374273	1692.2254349374273	1692.2254349374273	1717.2254349374273	0.4528301954269409	0.3660714328289032	0.39024388790130615	0.32258063554763794	0.5	1617	1692	1692	1717	1500
15.445787436619607	15.445787831359304	0	0	2	0	-0.0015593376811321826	0.22544185633175395	1573.1844016785326	1648.1844016785326	1648.1844016785326	1673.1844016785326	0.43396225571632385	0.3482142984867096	0.39024388790130615	0.30645161867141724	0.5	1573	1648	1648	1673	1500
15.46558679043072	15.46558679043072	0	0	2	0	-0.001173258487800707	0.2169191641403314	1538.2839771546571	1613.2839771546571	1613.2839771546571	1638.2839771546571	0.4150943458080292	0.3392857015132904	0.39024388790130615	0.29032257199287415	0.5	1538	1613	1613	1638	1500
15.478931755427176	15.478931755427176	0	0	2	0	-0.0007839634745063674	0.2083964748564524	1503.3835645371726	1578.3835645371726	1578.3835645371726	1603.3835645371726	0.3962264060974121	0.3303571343421936	0.39024388790130615	0.27419355511665344	0.5	1503	1578	1578	1603	1500
15.495747666594955	15.495747271855254	0	0	2	0	-0.0003925196718210386	0.20226028094392046	1478.2558504653543	1553.2558504653543	1553.2558504653543	1578.2558504653543	0.3962264060974121	0.3125	0.3658536672592163	0.27419355511665344	0.5	1478	1553	1553	1578	1500
15.512882132699644	15.512882527439341	0	0	2	0	1.0437658189007235e-15	0.1891189590272333	1424.4421372165202	1499.4421372165202	1499.4421372165202	1524.4421372165202	0.35849055647850037	0.3035714328289032	0.3658536672592163	0.25806450843811035	0.5	1424	1499	1499	1524	1500
15.532381484339687	15.532381484339687	0	0	2	0	0.00039251967182312326	0.18216983975738543	1395.9854938064932	1470.9854938064932	1470.9854938064932	1495.9854938064932	0.3396226465702057	0.2946428656578064	0.3658536672592163	0.25806450843811035	0.5	1395	1470	1470	1495	1500
15.545758423251748	15.545758817991445	0	0	2	0	0.0007839634745084434	0.17846248160833733	1380.8038621861415	1455.8038621861415	1455.8038621861415	1480.8038621861415	0.3396226465702057	0.2857142984867096	0.3658536672592163	0.24193547666072845	0.5	1380	1455	1455	1480	1500
15.562709335396505	15.562709730136206	0	0	2	0	0.001173258487802769	0.1700381307205424	1346.3061453006212	1421.3061453006212	1421.3061453006212	1446.3061453006212	0.3207547068595886	0.2767857015132904	0.3414634168148041	0.24193547666072845	0.5	1346	1421	1421	1446	1500
15.585592790474141	15.58559239573444	0	0	2	0	0.0015593376811342246	0.1594800010827655	1303.0706044339247	1378.0706044339247	1378.0706044339247	1403.0706044339247	0.30188679695129395	0.2589285671710968	0.3414634168148041	0.22580644488334656	0.5	1303	1378	1378	1403	1500
15.59885367591476	15.59885367591476	0	0	2	0	0.0019411428382699247	0.15115400542667023	1268.9756522222146	1343.9756522222146	1343.9756522222146	1368.9756522222146	0.2830188572406769	0.25	0.31707316637039185	0.22580644488334656	0.5	1268	1343	1343	1368	1500
15.613185490158152	15.613185490158152	0	0	2	0	0.002317627457813111	0.15115400542667023	1268.9756522222146	1343.9756522222146	1343.9756522222146	1368.9756522222146	0.2641509473323822	0.2410714328289032	0.31707316637039185	0.22580644488334656	0.5	1268	1343	1343	1368	1500
15.628808892695933	15.628808892695933	0	0	2	0	0.0026877596215907408	0.14420488615682236	1240.5190088121876	1315.5190088121876	1315.5190088121876	1340.5190088121876	0.2641509473323822	0.2410714328289032	0.31707316637039185	0.22580644488334656	0.5	1240	1315	1315	1340	1500
15.645832436945266	15.645832831684967	0	0	2	0	0.0030505248230694713	0.13469871748781037	1201.5912481125833	1276.5912481125833	1276.5912481125833	1301.5912481125833	0.24528302252292633	0.2321428507566452	0.2926829159259796	0.20967741310596466	0.5	1201	1276	1276	1301	1500
15.665622711743307	15.665622711743307	0	0	2	0	0.0034049287480475486	0.13128640268211944	1187.617818983279	1262.617818983279	1262.617818983279	1287.617818983279	0.24528302252292633	0.2232142835855484	0.2926829159259796	0.19354838132858276	0.5	1187	1262	1262	1287	1500
15.678945176576935	15.678945176576935	0	0	2	0	0.003750000000000923	0.1231571077556004	1154.3283562591837	1229.3283562591837	1229.3283562591837	1254.3283562591837	0.22641509771347046	0.2142857164144516	0.26829269528388977	0.19354838132858276	0.5	1154	1229	1229	1254	1500
15.69577135097688	15.69577135097688	0	0	2	0	0.004084792762613599	0.11984314061085788	1140.757660801463	1215.757660801463	1215.757660801463	1240.757660801463	0.22641509771347046	0.2053571492433548	0.26829269528388977	0.17741934955120087	0.5	1140	1215	1215	1240	1500
15.713124502874692	15.713124502874692	0	0	2	0	0.0044083893921944145	0.11181218829811979	1107.8709110808004	1182.8709110808004	1182.8709110808004	1207.8709110808004	0.2075471729040146	0.1964285671710968	0.24390244483947754	0.17741934955120087	0.5	1107	1182	1182	1207	1500
15.732306878536619	15.732306878536619	0	0	2	0	0.004719902932874614	0.10378123971067199	1074.9841766152017	1149.9841766152017	1149.9841766152017	1174.9841766152017	0.18867924809455872	0.1875	0.2195121943950653	0.17741934955120087	0.5	1074	1149	1149	1174	1500
15.745755660073854	15.745756054813555	0	0	2	0	0.0050184795476922355	0.09744834479891251	1049.0509719515467	1124.0509719515467	1124.0509719515467	1149.0509719515467	0.18867924809455872	0.1696428507566452	0.19512194395065308	0.16129031777381897	0.5	1049	1124	1124	1149	1500
15.763222891744611	15.763223286484308	0	0	2	0	0.005303300858899867	0.08971243979516319	1017.3724409611932	1092.3724409611932	1092.3724409611932	1117.3724409611932	0.16981132328510284	0.1607142835855484	0.19512194395065308	0.14516128599643707	0.5	1017	1092	1092	1117	1500
15.785548579627878	15.785548184888178	0	0	2	0	0.005573586191081179	0.08748029800238899	1008.2318203197829	1083.2318203197829	1083.2318203197829	1108.2318203197829	0.16981132328510284	0.1517857164144516	0.19512194395065308	0.14516128599643707	0.5	1008	1083	1083	1108	1500
15.798859202270542	15.798859202270542	0	0	2	0	0.005828594710927962	0.08187818731072144	985.2911770374043	1060.2911770374044	1060.2911770374044	1085.2911770374044	0.15094339847564697	0.1517857164144516	0.17073170840740204	0.14516128599643707	0.5	985	1060	1060	1085	1500
15.81311483175207	15.813115621231468	0	0	2	0	0.0060676274578127425	0.07895761123036982	973.3314179883644	1048.3314179883644	1048.3314179883644	1073.3314179883644	0.15094339847564697	0.1428571492433548	0.17073170840740204	0.12903225421905518	0.5	973	1048	1048	1073	1500
15.828791918888886	15.828791918888886	0	0	2	0	0.006290029259591271	0.07200848450994135	944.8747440682098	1019.8747440682098	1019.8747440682098	1044.8747440682098	0.1320754736661911	0.1339285671710968	0.17073170840740204	0.12903225421905518	0.5	944	1019	1019	1044	1500
15.845868752997553	15.845868752997553	0	0	2	0	0.006495190528383834	0.07200848450994135	944.8747440682098	1019.8747440682098	1019.8747440682098	1044.8747440682098	0.1320754736661911	0.1339285671710968	0.17073170840740204	0.12903225421905518	0.5	944	1019	1019	1044	1500
15.865606922155358	15.865606527415657	0	0	2	0	0.006682548931413254	0.06839947396175633	930.0958458733921	1005.0958458733921	1005.0958458733921	1030.0958458733921	0.1320754736661911	0.125	0.1463414579629898	0.11290322244167328	0.5	930	1005	1005	1030	1500
15.878871360253264	15.878871360253264	0	0	2	0	0.006851590932319951	0.06368249275939236	910.7798078497117	985.7798078497117	985.7798078497117	1010.7798078497117	0.11320754885673523	0.125	0.1463414579629898	0.11290322244167328	0.5	910	985	985	1010	1500
15.89567819240797	15.89567819240797	0	0	2	0	0.007001853198729405	0.06145034910397301	901.6391795807695	976.6391795807695	976.6391795807695	1001.6391795807695	0.11320754885673523	0.1160714253783226	0.1463414579629898	0.11290322244167328	0.5	901	976	976	1001	1500
15.913253977495888	15.913254372235588	0	0	2	0	0.0071329238722139905	0.06145034910397301	901.6391795807695	976.6391795807695	976.6391795807695	1001.6391795807695	0.11320754885673523	0.1160714253783226	0.1463414579629898	0.11290322244167328	0.5	901	976	976	1001	1500
15.932218851583794	15.932219641063192	0	0	2	0	0.007244443697168296	0.054501226108834844	873.1825209156787	948.1825209156787	948.1825209156787	973.1825209156787	0.09433962404727936	0.1071428582072258	0.1463414579629898	0.11290322244167328	0.5	873	948	948	973	1500
15.945803818317106	15.945804213056803	0	0	2	0	0.007336107005503771	0.054501226108834844	873.1825209156787	948.1825209156787	948.1825209156787	973.1825209156787	0.09433962404727936	0.1071428582072258	0.1463414579629898	0.11290322244167328	0.5	873	948	948	973	1500
15.962933942285108	15.962934337024805	0	0	2	0	0.007407662554463706	0.054501226108834844	873.1825209156787	948.1825209156787	948.1825209156787	973.1825209156787	0.09433962404727936	0.1071428582072258	0.1463414579629898	0.11290322244167328	0.5	873	948	948	973	1500
15.985616474856066	15.985616474856066	0	0	2	0	0.007458914215262165	0.052269082453415494	864.0418926467364	939.0418926467364	939.0418926467364	964.0418926467364	0.09433962404727936	0.0982142835855484	0.1463414579629898	0.11290322244167328	0.5	864	939	939	964	1500
15.99885367591476	15.99885367591476	0	0	2	0	0.0074897215106593616	0.05167899594695713	861.6254884027894	936.6254884027894	936.6254884027894	961.6254884027894	0.09433962404727936	0.0982142835855484	0.1463414579629898	0.09677419066429138	0.5	861	936	936	961	1500
16.01267746016583	16.012677065426132	0	0	2	0	0.0075	0.05167899594695713	861.6254884027894	936.6254884027894	936.6254884027894	961.6254884027894	0.09433962404727936	0.0982142835855484	0.1463414579629898	0.09677419066429138	0.5	861	936	936	961	1500
16.028738234289854	16.02873862902955	0	0	2	0	0.007489721510659245	0.0563959771493211	880.9415264264699	955.9415264264699	955.9415264264699	980.9415264264699	0.11320754885673523	0.0982142835855484	0.1463414579629898	0.09677419066429138	0.5	880	955	955	980	1500
16.045573882442568	16.045573882442568	0	0	2	0	0.007458914215261934	0.06170304485814343	902.6739686940973	977.6739686940973	977.6739686940973	1002.6739686940973	0.1320754736661911	0.0982142835855484	0.1463414579629898	0.11290322244167328	0.5	902	977	977	1002	1500
16.065617580127224	16.065617580127224	0	0	2	0	0.007407662554463358	0.06170304485814343	902.6739686940973	977.6739686940973	977.6739686940973	1002.6739686940973	0.1320754736661911	0.0982142835855484	0.1463414579629898	0.11290322244167328	0.5	902	977	977	1002	1500
16.07887570238995	16.07887609712965	0	0	2	0	0.007336107005503309	0.06170304485814343	902.6739686940973	977.6739686940973	977.6739686940973	1002.6739686940973	0.1320754736661911	0.0982142835855484	0.1463414579629898	0.11290322244167328	0.5	902	977	977	1002	1500
16.095726350651223	16.095726350651223	0	0	2	0	0.007244443697167722	0.06924225622238511	933.547039230667	1008.547039230667	1008.547039230667	1033.547039230667	0.15094339847564697	0.1071428582072258	0.1463414579629898	0.12903225421905518	0.5	933	1008	1008	1033	1500
16.113191213883784	16.113191608623485	0	0	2	0	0.007132923872213304	0.07395923742474908	952.8630772543474	1027.8630772543474	1027.8630772543474	1052.8630772543474	0.16981132328510284	0.1071428582072258	0.1463414579629898	0.12903225421905518	0.5	952	1027	1027	1052	1500
16.132227930596866	16.132227535857165	0	0	2	0	0.00700185319872861	0.07697816146647574	965.2255712052181	1040.225571205218	1040.225571205218	1065.225571205218	0.16981132328510284	0.1160714253783226	0.17073170840740204	0.12903225421905518	0.5	965	1040	1040	1065	1500
16.145737502047712	16.14573789678741	0	0	2	0	0.006851590932319048	0.0816951426688397	984.5416092288986	1059.5416092288986	1059.5416092288986	1084.5416092288986	0.18867924809455872	0.1160714253783226	0.17073170840740204	0.12903225421905518	0.5	984	1059	1059	1084	1500
16.162672624604518	16.16267301934422	0	0	2	0	0.006682548931412246	0.09156484360697464	1024.9580345705613	1099.9580345705613	1099.9580345705613	1124.9580345705613	0.2075471729040146	0.1339285671710968	0.17073170840740204	0.14516128599643707	0.5	1024	1099	1099	1124	1500
16.17873734612553	16.17873734612553	0	0	2	0	0.0064951905283827235	0.09851397032740311	1053.4147084907158	1128.4147084907158	1128.4147084907158	1153.4147084907158	0.22641509771347046	0.1428571492433548	0.17073170840740204	0.14516128599643707	0.5	1053	1128	1128	1153	1500
16.198903807856503	16.198903807856503	0	0	2	0	0.006290029259590062	0.10713500482045601	1088.7178447397673	1163.7178447397673	1163.7178447397673	1188.7178447397673	0.24528302252292633	0.1517857164144516	0.19512194395065308	0.16129031777381897	0.5	1088	1163	1163	1188	1500
16.21319614813002	16.21319614813002	0	0	2	0	0.006067627457811438	0.11408412781559418	1117.1745034048581	1192.1745034048581	1192.1745034048581	1217.1745034048581	0.2641509473323822	0.1607142835855484	0.19512194395065308	0.16129031777381897	0.5	1117	1192	1192	1217	1500
16.22881362957232	16.22881362957232	0	0	2	0	0.0058285947109265645	0.1218200290940532	1148.8530191401478	1223.8530191401478	1223.8530191401478	1248.8530191401478	0.2830188572406769	0.1696428507566452	0.19512194395065308	0.17741934955120087	0.5	1148	1223	1223	1248	1500
16.245695462269794	16.245695462269794	0	0	2	0	0.005573586191079693	0.12876915953977197	1177.3097083153662	1252.3097083153662	1252.3097083153662	1277.3097083153662	0.30188679695129395	0.1785714328289032	0.19512194395065308	0.17741934955120087	0.5	1177	1252	1252	1277	1500
16.26555086911813	16.26555126385783	0	0	2	0	0.005303300858898298	0.1430346512922286	1235.726897041676	1310.726897041676	1310.726897041676	1335.726897041676	0.3207547068595886	0.2053571492433548	0.2195121943950653	0.20967741310596466	0.5	1235	1310	1310	1335	1500
16.2788910972382	16.278891097238205	0	0	2	0	0.005018479547690586	0.15310104959516146	1276.9487980921863	1351.9487980921863	1351.9487980921863	1376.9487980921863	0.3396226465702057	0.2232142835855484	0.2195121943950653	0.22580644488334656	0.5	1276	1351	1351	1376	1500
16.29580056171459	16.29580095645429	0	0	2	0	0.004719902932872889	0.1624105153715254	1315.0710604463966	1390.0710604463966	1390.0710604463966	1415.0710604463966	0.35849055647850037	0.2321428507566452	0.24390244483947754	0.24193547666072845	0.5	1315	1390	1390	1415	1500
16.31327884609691	16.31327924083661	0	0	2	0	0.004408389392192618	0.17191668788599834	1353.9988368931631	1428.9988368931631	1428.9988368931631	1453.9988368931631	0.37735849618911743	0.2410714328289032	0.26829269528388977	0.25806450843811035	0.5	1353	1428	1428	1453	1500
16.332240957006924	16.332240957006924	0	0	2	0	0.004084792762611737	0.17746279782298324	1376.7101570851164	1451.7101570851164	1451.7101570851164	1476.7101570851164	0.37735849618911743	0.2589285671710968	0.26829269528388977	0.27419355511665344	0.5	1376	1451	1451	1476	1500
16.345756054813553	16.345756449553253	0	0	2	0	0.0037499999999990002	0.19244286816575973	1438.053545138786	1513.053545138786	1513.053545138786	1538.053545138786	0.4150943458080292	0.2767857015132904	0.26829269528388977	0.29032257199287415	0.5	1438	1513	1513	1538	1500
16.363209470594853	16.363209470594853	0	0	2	0	0.0034049287480455706	0.20234242688650506	1478.5922381002383	1553.5922381002383	1553.5922381002383	1578.5922381002383	0.43396225571632385	0.2857142984867096	0.2926829159259796	0.30645161867141724	0.5	1478	1553	1553	1578	1500
16.385621606472153	16.385621606472153	0	0	2	0	0.003050524823067443	0.21716815090784403	1539.3035779676213	1614.3035779676213	1614.3035779676213	1639.3035779676213	0.4528301954269409	0.3214285671710968	0.2926829159259796	0.32258063554763794	0.5	1539	1614	1614	1639	1500
16.398852491695664	16.398852491695664	0	0	2	0	0.002687759621588668	0.2295948895680726	1590.1910727812574	1665.1910727812574	1665.1910727812574	1690.1910727812574	0.4716981053352356	0.3392857015132904	0.31707316637039185	0.33870968222618103	0.5	1590	1665	1665	1690	1500
16.413133384517913	16.413133384517913	0	0	2	0	0.0023176274578109997	0.2295948895680726	1590.1910727812574	1665.1910727812574	1665.1910727812574	1690.1910727812574	0.49056604504585266	0.3482142984867096	0.31707316637039185	0.35483869910240173	0.5	1590	1665	1665	1690	1500
16.428824682283885	16.428825077023582	0	0	2	0	0.0019411428382677801	0.23782254335192787	1623.8833150261446	1698.8833150261446	1698.8833150261446	1723.8833150261446	0.49056604504585266	0.3482142984867096	0.31707316637039185	0.35483869910240173	0.5	1623	1698	1698	1723	1500
16.44579848933117	16.44579848933117	0	0	2	0	0.0015593376811320532	0.26110246126268155	1719.214578870681	1794.214578870681	1794.214578870681	1819.214578870681	0.5283018946647644	0.3839285671710968	0.3414634168148041	0.3870967626571655	0.5	1719	1794	1794	1819	1500
16.46553507953018	16.46553507953018	0	0	2	0	0.0011732584878005763	0.2766041224756455	1782.6938815377682	1857.6938815377682	1857.6938815377682	1882.6938815377682	0.5660377144813538	0.3928571343421936	0.3658536672592163	0.4032258093357086	0.5	1782	1857	1857	1882	1500
16.478861097021095	16.478861097021095	0	0	2	0	0.0007839634745062358	0.28254362850513726	1807.016158728537	1882.016158728537	1882.016158728537	1907.016158728537	0.5660377144813538	0.4107142984867096	0.3658536672592163	0.4193548262119293	0.5	1807	1882	1882	1907	1500
16.49580332489248	16.49580332489248	0	0	2	0	0.00039251967182090644	0.2911385167463383	1842.2122260762553	1917.2122260762553	1917.2122260762553	1942.2122260762553	0.5660377144813538	0.4285714328289032	0.39024388790130615	0.4354838728904724	0.5	1842	1917	1917	1942	1500
16.51317937169282	16.51317937169282	0	0	2	0	-1.1760740967563817e-15	0.3018933552735721	1886.2532898452778	1961.2532898452778	1961.2532898452778	1986.2532898452778	0.5849056839942932	0.4464285671710968	0.39024388790130615	0.4516128897666931	0.5	1886	1961	1961	1986	1500
16.53224174648632	16.532241746486324	0	0	2	0	-0.0003925196718232554	0.31159621241475355	1925.9864898384158	2000.9864898384158	2000.9864898384158	2025.9864898384158	0.6037735939025879	0.4553571343421936	0.4146341383457184	0.4516128897666931	0.5	1925	2000	2000	2025	1500
16.545624211754163	16.545624211754163	0	0	2	0	-0.000783963474508575	0.3224493942709301	1970.4302695394588	2045.4302695394588	2045.4302695394588	2070.430269539459	0.6226415038108826	0.4732142984867096	0.4146341383457184	0.4677419364452362	0.5	1970	2045	2045	2070	1500
16.563195259965696	16.563195259965696	0	0	2	0	-0.0011732584878028998	0.3340208572280585	2017.8154103488996	2092.8154103488996	2092.8154103488996	2117.8154103488996	0.6415094137191772	0.4821428656578064	0.4390243887901306	0.4838709533214569	0.5	2017	2092	2092	2117	1500
16.585592000994744	16.585592000994744	0	0	2	0	-0.0015593376811343538	0.3451727889683376	2063.4825708253425	2138.4825708253425	2138.4825708253425	2163.4825708253425	0.6415094137191772	0.5	0.46341463923454285	0.5161290168762207	0.5	2063	2138	2138	2163	1500
16.59881814934187	16.59881814934187	0	0	2	0	-0.0019411428382700524	0.3562226774717625	2108.731864246867	2183.731864246867	2183.731864246867	2208.731864246867	0.6603773832321167	0.5178571343421936	0.46341463923454285	0.5322580933570862	0.5	2108	2183	2183	2208	1500
16.613132200298818	16.613131805559117	0	0	2	0	-0.0023176274578132366	0.3636672570891122	2139.2174177799143	2214.2174177799143	2214.2174177799143	2239.2174177799143	0.6603773832321167	0.5267857313156128	0.4878048896789551	0.5483871102333069	0.5	2139	2214	2214	2239	1500
16.628757576535094	16.628757576535094	0	0	2	0	-0.0026877596215908644	0.37061636890837946	2167.6740306798138	2242.6740306798138	2242.6740306798138	2267.6740306798138	0.6792452931404114	0.5357142686843872	0.4878048896789551	0.5483871102333069	0.5	2167	2242	2242	2267	1500
16.645768883853766	16.645768883853766	0	0	2	0	-0.003050524823069592	0.37481547147621797	2184.8693556951125	2259.8693556951125	2259.8693556951125	2284.8693556951125	0.6792452931404114	0.5446428656578064	0.4878048896789551	0.5645161271095276	0.5	2184	2259	2259	2284	1500
16.66561560642873	16.665616001168427	0	0	2	0	-0.003404928748047666	0.38727205241411156	2235.879054635787	2310.879054635787	2310.879054635787	2335.879054635787	0.698113203048706	0.5535714030265808	0.5121951103210449	0.5806451439857483	0.5	2235	2310	2310	2335	1500
16.678813333517546	16.678813333517546	0	0	2	0	-0.0037500000000010372	0.39835178855598485	2281.2505741367577	2356.2505741367577	2356.2505741367577	2381.2505741367577	0.7169811129570007	0.5625	0.5121951103210449	0.6129032373428345	0.5	2281	2356	2356	2381	1500
16.69567108709339	16.69567108709339	0	0	2	0	-0.0040847927626137094	0.4043211582300703	2305.6951429521378	2380.6951429521378	2380.6951429521378	2405.6951429521378	0.7169811129570007	0.5714285969734192	0.5365853905677795	0.6129032373428345	0.5	2305	2380	2380	2405	1500
16.713011212581144	16.71301160732084	0	0	2	0	-0.004408389392194521	0.4087169412772642	2323.695874530397	2398.695874530397	2398.695874530397	2423.695874530397	0.7169811129570007	0.5803571343421936	0.5365853905677795	0.6290322542190552	0.5	2323	2398	2398	2423	1500
16.732607275447386	16.73260727544739	0	0	2	0	-0.004719902932874717	0.4156660828988539	2352.1526094708065	2427.1526094708065	2427.1526094708065	2452.1526094708065	0.7358490824699402	0.5892857313156128	0.5365853905677795	0.6290322542190552	0.5	2352	2427	2427	2452	1500
16.7456123695632	16.7456123695632	0	0	2	0	-0.0050184795476923335	0.4287127498610577	2405.578710681031	2480.578710681031	2480.578710681031	2505.578710681031	0.7547169923782349	0.5982142686843872	0.5609756112098694	0.6451612710952759	0.5	2405	2480	2480	2505	1500
16.763044864140465	16.763044864140465	0	0	2	0	-0.005303300858899961	0.43543903808088213	2433.1228609412124	2508.1228609412124	2508.1228609412124	2533.1228609412124	0.7547169923782349	0.6160714030265808	0.5609756112098694	0.6612903475761414	0.5	2433	2508	2508	2533	1500
16.77877682009541	16.778777214835106	0	0	2	0	-0.005573586191081266	0.448780763017953	2487.7572245585175	2562.7572245585175	2562.7572245585175	2587.7572245585175	0.7735849022865295	0.625	0.5853658318519592	0.6774193644523621	0.5	2487	2562	2562	2587	1500
16.799021440286737	16.799021440286737	0	0	2	0	-0.005828594710928045	0.4576022159528019	2523.881074326724	2598.881074326724	2598.881074326724	2623.881074326724	0.7735849022865295	0.6339285969734192	0.6097561120986938	0.6935483813285828	0.5	2523	2598	2598	2623	1500
16.81280614530763	16.81280614530763	0	0	2	0	-0.00606762745781282	0.4576022159528019	2523.881074326724	2598.881074326724	2598.881074326724	2623.881074326724	0.7735849022865295	0.6339285969734192	0.6097561120986938	0.6935483813285828	0.5	2523	2598	2598	2623	1500
16.82878481357431	16.828785208314006	0	0	2	0	-0.006290029259591343	0.46229304195060017	2543.090006787708	2618.090006787708	2618.090006787708	2643.090006787708	0.7735849022865295	0.6428571343421936	0.6097561120986938	0.7096773982048035	0.5	2543	2618	2618	2643	1500
16.845690725393407	16.845690725393407	0	0	2	0	-0.0064951905283839	0.4831478372392084	2628.4903934945587	2703.4903934945587	2703.4903934945587	2728.4903934945587	0.7924528121948242	0.6696428656578064	0.6341463327407837	0.7419354915618896	0.5	2628	2703	2703	2728	1500
16.86557376402066	16.865573369280963	0	0	2	0	-0.006682548931413314	0.4995085038801612	2695.4873233892604	2770.4873233892604	2770.4873233892604	2795.4873233892604	0.8113207817077637	0.6875	0.6585366129875183	0.7580645084381104	0.5	2695	2770	2770	2795	1500
16.878867807595974	16.878867807595974	0	0	2	0	-0.0068515909323200045	0.4995085038801612	2695.4873233892604	2770.4873233892604	2770.4873233892604	2795.4873233892604	0.8113207817077637	0.6875	0.6585366129875183	0.7580645084381104	0.5	2695	2770	2770	2795	1500
16.895719245336643	16.895719245336643	0	0	2	0	-0.007001853198729453	0.4995085038801612	2695.4873233892604	2770.4873233892604	2770.4873233892604	2795.4873233892604	0.8113207817077637	0.6875	0.6585366129875183	0.7580645084381104	0.5	2695	2770	2770	2795	1500
16.913133581887763	16.913133581887763	0	0	2	0	-0.007132923872214031	0.4995085038801612	2695.4873233892604	2770.4873233892604	2770.4873233892604	2795.4873233892604	0.8113207817077637	0.6875	0.6585366129875183	0.7580645084381104	0.5	2695	2770	2770	2795	1500
16.932174640737532	16.932174640737532	0	0	2	0	-0.00724444369716833	0.4995085038801612	2695.4873233892604	2770.4873233892604	2770.4873233892604	2795.4873233892604	0.8113207817077637	0.6875	0.6585366129875183	0.7580645084381104	0.5	2695	2770	2770	2795	1500
16.945696843858737	16.945696843858737	0	0	2	0	-0.0073361070055037985	0.4995085038801612	2695.4873233892604	2770.4873233892604	2770.4873233892604	2795.4873233892604	0.8113207817077637	0.6875	0.6585366129875183	0.7580645084381104	0.5	2695	2770	2770	2795	1500
16.962806046622706	16.962806441362403	0	0	2	0	-0.007407662554463726	0.4995085038801612	2695.4873233892604	2770.4873233892604	2770.4873233892604	2795.4873233892604	0.8113207817077637	0.6875	0.6585366129875183	0.7580645084381104	0.5	2695	2770	2770	2795	1500
16.98559002729625	16.98558963255655	0	0	2	0	-0.007458914215262179	0.4995085038801612	2695.4873233892604	2770.4873233892604	2770.4873233892604	2795.4873233892604	0.8113207817077637	0.6875	0.6585366129875183	0.7580645084381104	0.5	2695	2770	2770	2795	1500
16.99881775460217	16.99881814934187	0	0	2	0	-0.0074897215106593685	0.4972763546368064	2686.3466722377225	2761.3466722377225	2761.3466722377225	2786.3466722377225	0.8113207817077637	0.6785714030265808	0.6585366129875183	0.7580645084381104	0.5	2686	2761	2761	2786	1500
17.012678644384927	17.012678249645226	0	0	2	0	-0.0075	0.4946209676006852	2675.4728623248056	2750.4728623248056	2750.4728623248056	2775.4728623248056	0.8113207817077637	0.6785714030265808	0.6585366129875183	0.7419354915618896	0.5	2675	2750	2750	2775	1500
17.028811655873824	17.028811655873824	0	0	2	0	-0.007489721510659238	0.4923888332584916	2666.332272193523	2741.332272193523	2741.332272193523	2766.332272193523	0.8113207817077637	0.6696428656578064	0.6585366129875183	0.7419354915618896	0.5	2666	2741	2741	2766	1500
17.052263141377995	17.052263141377995	0	0	2	0	-0.00745891421526192	0.4830756411483961	2628.194750502682	2703.194750502682	2703.194750502682	2728.194750502682	0.8113207817077637	0.6607142686843872	0.6341463327407837	0.725806474685669	0.5	2628	2703	2703	2728	1500
17.065647185604632	17.065647185604632	0	0	2	0	-0.007407662554463337	0.4761265144279676	2599.7380765825274	2674.7380765825274	2674.7380765825274	2699.7380765825274	0.7924528121948242	0.6517857313156128	0.6341463327407837	0.725806474685669	0.5	2599	2674	2674	2699	1500
17.078803859764776	17.078803859764776	0	0	2	0	-0.0073361070055032816	0.46662033903233	2560.8102883373913	2635.8102883373913	2635.8102883373913	2660.8102883373913	0.7735849022865295	0.6428571343421936	0.6341463327407837	0.7096773982048035	0.5	2560	2635	2635	2660	1500
17.095818325001037	17.095818719740734	0	0	2	0	-0.007244443697167687	0.4419561355872288	2459.810375229702	2534.810375229702	2534.810375229702	2559.810375229702	0.7735849022865295	0.6071428656578064	0.5853658318519592	0.6612903475761414	0.5	2459	2534	2534	2559	1500
17.113293451465765	17.113293451465765	0	0	2	0	-0.007132923872213263	0.424218619243776	2387.175245803263	2462.175245803263	2462.175245803263	2487.175245803263	0.7547169923782349	0.5892857313156128	0.5609756112098694	0.6290322542190552	0.5	2387	2462	2462	2487	1500
17.132265430868248	17.132265430868248	0	0	2	0	-0.007001853198728562	0.4046423526599501	2307.010434142496	2382.010434142496	2382.010434142496	2407.010434142496	0.7358490824699402	0.5625	0.5365853905677795	0.5967742204666138	0.5	2307	2382	2382	2407	1500
17.145724080897953	17.145724080897953	0	0	2	0	-0.006851590932318994	0.3955295543376147	2269.6935250125325	2344.6935250125325	2344.6935250125325	2369.6935250125325	0.7169811129570007	0.5535714030265808	0.5365853905677795	0.5806451439857483	0.5	2269	2344	2344	2369	1500
17.162695519507047	17.162695914246747	0	0	2	0	-0.006682548931412186	0.38769159465442016	2237.5970801098506	2312.5970801098506	2312.5970801098506	2337.5970801098506	0.7169811129570007	0.5446428656578064	0.5121951103210449	0.5645161271095276	0.5	2237	2312	2312	2337	1500
17.178600766189753	17.178600766189756	0	0	2	0	-0.006495190528382658	0.37437973180265516	2183.0850017318726	2258.0850017318726	2258.0850017318726	2283.0850017318726	0.698113203048706	0.5267857313156128	0.5121951103210449	0.5322580933570862	0.5	2183	2258	2258	2283	1500
17.198916044787165	17.198915650047468	0	0	2	0	-0.00629002925958999	0.35750119392793067	2113.967389134876	2188.967389134876	2188.967389134876	2213.967389134876	0.6603773832321167	0.5178571343421936	0.4878048896789551	0.5161290168762207	0.5	2113	2188	2188	2213	1500
17.21319220073303	17.21319220073303	0	0	2	0	-0.00606762745781136	0.34438600768075034	2060.260701452673	2135.260701452673	2135.260701452673	2160.260701452673	0.6415094137191772	0.4821428656578064	0.46341463923454285	0.4677419364452362	0.5	2060	2135	2135	2160	1500
17.228662839007388	17.228662839007388	0	0	2	0	-0.005828594710926481	0.3351026850274048	2022.2454951872228	2097.245495187223	2097.245495187223	2122.245495187223	0.6415094137191772	0.4821428656578064	0.46341463923454285	0.4677419364452362	0.5	2022	2097	2097	2122	1500
17.245800857769364	17.245800857769364	0	0	2	0	-0.0055735861910796046	0.31933582995019494	1957.6802236460483	2032.6802236460483	2032.6802236460483	2057.680223646048	0.6037735939025879	0.4642857015132904	0.46341463923454285	0.4516128897666931	0.5	1957	2032	2032	2057	1500
17.26555086911813	17.26555126385783	0	0	2	0	-0.005303300858898205	0.31257969234212	1930.0138401409815	2005.0138401409815	2005.0138401409815	2030.0138401409815	0.6037735939025879	0.4553571343421936	0.4390243887901306	0.4354838728904724	0.5	1930	2005	2005	2030	1500
17.278822807270316	17.278822807270316	0	0	2	0	-0.005018479547690488	0.30386031185731843	1894.307977055719	1969.307977055719	1969.307977055719	1994.307977055719	0.5849056839942932	0.4464285671710968	0.4390243887901306	0.4193548262119293	0.5	1894	1969	1969	1994	1500
17.295717666377847	17.295717666377847	0	0	2	0	-0.004719902932872786	0.2881918004724944	1830.1454229348644	1905.1454229348644	1905.1454229348644	1930.1454229348644	0.5471698045730591	0.4285714328289032	0.4390243887901306	0.4032258093357086	0.5	1830	1905	1905	1930	1500
17.31296739647458	17.312967791214277	0	0	2	0	-0.004408389392192511	0.2748799314480612	1775.6333192798106	1850.6333192798106	1850.6333192798106	1875.6333192798106	0.5283018946647644	0.4107142984867096	0.4146341383457184	0.3870967626571655	0.5	1775	1850	1850	1875	1500
17.332743460643464	17.332743460643464	0	0	2	0	-0.004084792762611626	0.2670718168152495	1743.6590898584466	1818.6590898584466	1818.6590898584466	1843.6590898584466	0.5283018946647644	0.3928571343421936	0.4146341383457184	0.35483869910240173	0.5	1743	1818	1818	1843	1500
17.345733159911024	17.345733159911024	0	0	2	0	-0.0037499999999988857	0.2601226975454016	1715.2024464484196	1790.2024464484196	1790.2024464484196	1815.2024464484196	0.5094339847564697	0.3839285671710968	0.4146341383457184	0.35483869910240173	0.5	1715	1790	1790	1815	1500
17.36281078349909	17.36281078349909	0	0	2	0	-0.0034049287480454526	0.24943635707690337	1671.4418822299194	1746.4418822299194	1746.4418822299194	1771.4418822299194	0.49056604504585266	0.375	0.39024388790130615	0.33870968222618103	0.5	1671	1746	1746	1771	1500
17.38554818488818	17.38554818488818	0	0	2	0	-0.0030505248230673224	0.23396454561563296	1608.084814296017	1683.084814296017	1683.084814296017	1708.084814296017	0.4528301954269409	0.3571428656578064	0.39024388790130615	0.32258063554763794	0.5	1608	1683	1683	1708	1500
17.398817359862473	17.398817359862473	0	0	2	0	-0.002687759621588545	0.2184927296113255	1544.727727758378	1619.727727758378	1619.727727758378	1644.727727758378	0.4150943458080292	0.3392857015132904	0.39024388790130615	0.30645161867141724	0.5	1544	1619	1619	1644	1500
17.413337859681878	17.41333746494218	0	0	2	0	-0.002317627457810874	0.2184927296113255	1544.727727758378	1619.727727758378	1619.727727758378	1644.727727758378	0.3962264060974121	0.3214285671710968	0.3658536672592163	0.29032257199287415	0.5	1544	1619	1619	1644	1500
17.428778497739128	17.428778892478828	0	0	2	0	-0.0019411428382676522	0.20226028094392046	1478.2558504653543	1553.2558504653543	1553.2558504653543	1578.2558504653543	0.3962264060974121	0.3125	0.3658536672592163	0.27419355511665344	0.5	1478	1553	1553	1578	1500
17.445775989168343	17.44577638390804	0	0	2	0	-0.0015593376811319237	0.1953111616740726	1449.7992070553273	1524.7992070553273	1524.7992070553273	1549.7992070553273	0.37735849618911743	0.3035714328289032	0.3658536672592163	0.27419355511665344	0.5	1449	1524	1524	1549	1500
17.465463236905002	17.465463236905002	0	0	2	0	-0.0011732584878004458	0.19059417674641832	1430.483153776583	1505.483153776583	1505.483153776583	1530.483153776583	0.35849055647850037	0.3035714328289032	0.3658536672592163	0.27419355511665344	0.5	1430	1505	1505	1530	1500
17.478865044418082	17.478865044418082	0	0	2	0	-0.0007839634745061043	0.1853132527365542	1408.8577699561893	1483.8577699561893	1483.8577699561893	1508.8577699561893	0.35849055647850037	0.2946428656578064	0.3414634168148041	0.25806450843811035	0.5	1408	1483	1483	1508	1500
17.49572279799393	17.49572279799393	0	0	2	0	-0.00039251967182077433	0.17475511564819668	1365.6221985793654	1440.6221985793654	1440.6221985793654	1465.6221985793654	0.3396226465702057	0.2767857015132904	0.3414634168148041	0.24193547666072845	0.5	1365	1440	1440	1465	1500
17.513154897831498	17.513155292571195	0	0	2	0	1.30838237461204e-15	0.15338614721944444	1278.116272863625	1353.116272863625	1353.116272863625	1378.116272863625	0.2830188572406769	0.2589285671710968	0.31707316637039185	0.22580644488334656	0.5	1278	1353	1353	1378	1500
17.532231088514454	17.532231088514457	0	0	2	0	0.00039251967182338753	0.13813717909784506	1215.6717484056755	1290.6717484056755	1290.6717484056755	1315.6717484056755	0.2641509473323822	0.2321428507566452	0.26829269528388977	0.20967741310596466	0.5	1215	1290	1290	1315	1500
17.54567000155922	17.54567000155922	0	0	2	0	0.0007839634745087067	0.13590503730507086	1206.5311277642652	1281.5311277642652	1281.5311277642652	1306.5311277642652	0.2641509473323822	0.2232142835855484	0.26829269528388977	0.20967741310596466	0.5	1206	1281	1281	1306	1500
17.56310762775257	17.56310762775257	0	0	2	0	0.0011732584878030303	0.12446177379176149	1159.6709636772632	1234.6709636772632	1234.6709636772632	1259.6709636772632	0.24528302252292633	0.2053571492433548	0.24390244483947754	0.19354838132858276	0.5	1159	1234	1234	1259	1500
17.58558331672137	17.58558331672137	0	0	2	0	0.0015593376811344833	0.11633247369790434	1126.3814797929183	1201.3814797929183	1201.3814797929183	1226.3814797929183	0.22641509771347046	0.1964285671710968	0.2195121943950653	0.19354838132858276	0.5	1126	1201	1201	1226	1500
17.59876604370163	17.59876604370163	0	0	2	0	0.0019411428382701804	0.10518425352795213	1080.729518196964	1155.729518196964	1155.729518196964	1180.729518196964	0.2075471729040146	0.1785714328289032	0.19512194395065308	0.17741934955120087	0.5	1080	1155	1155	1180	1500
17.612997594061536	17.612997594061536	0	0	2	0	0.002317627457813363	0.09715330187615262	1047.842771182845	1122.842771182845	1122.842771182845	1147.842771182845	0.18867924809455872	0.1696428507566452	0.17073170840740204	0.17741934955120087	0.5	1047	1122	1122	1147	1500
17.628660470569194	17.628660470569194	0	0	2	0	0.002687759621590988	0.08951574459343703	1016.5669741101246	1091.5669741101246	1091.5669741101246	1116.5669741101246	0.16981132328510284	0.1607142835855484	0.17073170840740204	0.16129031777381897	0.5	1016	1091	1091	1116	1500
17.64574835738943	17.64574835738943	0	0	2	0	0.003050524823069713	0.08630012498947226	1003.3990118318889	1078.3990118318889	1078.3990118318889	1103.3990118318889	0.16981132328510284	0.1517857164144516	0.1463414579629898	0.16129031777381897	0.5	1003	1078	1078	1103	1500
17.665607711634756	17.665607711634756	0	0	2	0	0.003404928748047784	0.07787578599857214	968.9013436641529	1043.901343664153	1043.901343664153	1068.901343664153	0.15094339847564697	0.1428571492433548	0.12195122241973877	0.14516128599643707	0.5	968	1043	1043	1068	1500
17.67881096507935	17.678810965079354	0	0	2	0	0.003750000000001152	0.07092665927814368	940.4446697439984	1015.4446697439984	1015.4446697439984	1040.4446697439985	0.1320754736661911	0.1339285671710968	0.12195122241973877	0.14516128599643707	0.5	940	1015	1015	1040	1500
17.695693587256223	17.695693587256223	0	0	2	0	0.0040847927626138205	0.07004152924807217	936.8200622708555	1011.8200622708555	1011.8200622708555	1036.8200622708555	0.1320754736661911	0.1339285671710968	0.09756097197532654	0.14516128599643707	0.5	936	1011	1011	1036	1500
17.71320226659535	17.71320266133505	0	0	2	0	0.004408389392194629	0.063092406252934	908.3634036057647	983.3634036057647	983.3634036057647	1008.3634036057647	0.11320754885673523	0.125	0.09756097197532654	0.14516128599643707	0.5	908	983	983	1008	1500
17.732235035911444	17.732235035911444	0	0	2	0	0.00471990293287482	0.063092406252934	908.3634036057647	983.3634036057647	983.3634036057647	1008.3634036057647	0.11320754885673523	0.125	0.09756097197532654	0.14516128599643707	0.5	908	983	983	1008	1500
17.745707107090904	17.745707107090904	0	0	2	0	0.0050184795476924315	0.05968008958459792	894.3899668489285	969.3899668489285	969.3899668489285	994.3899668489285	0.11320754885673523	0.1160714253783226	0.0731707289814949	0.12903225421905518	0.5	894	969	969	994	1500
17.76276262525584	17.76276262525584	0	0	2	0	0.005303300858900055	0.05968008958459792	894.3899668489285	969.3899668489285	969.3899668489285	994.3899668489285	0.11320754885673523	0.1160714253783226	0.0731707289814949	0.12903225421905518	0.5	894	969	969	994	1500
17.785590816775645	17.785591211515346	0	0	2	0	0.005573586191081356	0.05496310838223395	875.073928825248	950.073928825248	950.073928825248	975.073928825248	0.09433962404727936	0.1160714253783226	0.0731707289814949	0.12903225421905518	0.5	875	950	950	975	1500
17.798820123040365	17.798820123040365	0	0	2	0	0.005828594710928128	0.05273096658945975	865.9333081838377	940.9333081838377	940.9333081838377	965.9333081838377	0.09433962404727936	0.1071428582072258	0.0731707289814949	0.12903225421905518	0.5	865	940	940	965	1500
17.81282627703227	17.81282627703227	0	0	2	0	0.006067627457812898	0.05273096658945975	865.9333081838377	940.9333081838377	940.9333081838377	965.9333081838377	0.09433962404727936	0.1071428582072258	0.0731707289814949	0.12903225421905518	0.5	865	940	940	965	1500
17.828760734452683	17.828760734452683	0	0	2	0	0.006290029259591415	0.05273096658945975	865.9333081838377	940.9333081838377	940.9333081838377	965.9333081838377	0.09433962404727936	0.1071428582072258	0.0731707289814949	0.12903225421905518	0.5	865	940	940	965	1500
17.85229985216998	17.85229985216998	0	0	2	0	0.006495190528383966	0.05273096658945975	865.9333081838377	940.9333081838377	940.9333081838377	965.9333081838377	0.09433962404727936	0.1071428582072258	0.0731707289814949	0.12903225421905518	0.5	865	940	940	965	1500
17.865585606211624	17.86558600095132	0	0	2	0	0.0066825489314133735	0.0504988229340404	856.7926799148954	931.7926799148954	931.7926799148954	956.7926799148954	0.09433962404727936	0.0982142835855484	0.0731707289814949	0.12903225421905518	0.5	856	931	931	956	1500
17.878796359710496	17.878796359710496	0	0	2	0	0.006851590932320058	0.05020377968081122	855.5844777929219	930.5844777929219	930.5844777929219	955.5844777929219	0.09433962404727936	0.0982142835855484	0.0731707289814949	0.11290322244167328	0.5	855	930	930	955	1500
17.895728719089412	17.895728719089412	0	0	2	0	0.0070018531987295	0.05020377968081122	855.5844777929219	930.5844777929219	930.5844777929219	955.5844777929219	0.09433962404727936	0.0982142835855484	0.0731707289814949	0.11290322244167328	0.5	855	930	930	955	1500
17.91313752928475	17.913137134545053	0	0	2	0	0.007132923872214073	0.0504988229340404	856.7926799148954	931.7926799148954	931.7926799148954	956.7926799148954	0.09433962404727936	0.0982142835855484	0.0731707289814949	0.12903225421905518	0.5	856	931	931	956	1500
17.932402405543723	17.932402800283423	0	0	2	0	0.007244443697168365	0.049712040925429246	853.5708075896328	928.5708075896328	928.5708075896328	953.5708075896328	0.09433962404727936	0.0982142835855484	0.04878048598766327	0.12903225421905518	0.5	853	928	928	953	1500
17.945731975691928	17.945731975691928	0	0	2	0	0.007336107005503826	0.049712040925429246	853.5708075896328	928.5708075896328	928.5708075896328	953.5708075896328	0.09433962404727936	0.0982142835855484	0.04878048598766327	0.12903225421905518	0.5	853	928	928	953	1500
17.963456182906587	17.963456182906587	0	0	2	0	0.007407662554463747	0.0504988229340404	856.7926799148954	931.7926799148954	931.7926799148954	956.7926799148954	0.09433962404727936	0.0982142835855484	0.0731707289814949	0.12903225421905518	0.5	856	931	931	956	1500
17.985526868944447	17.985526868944447	0	0	2	0	0.007458914215262192	0.0482666811412662	847.6520592734851	922.6520592734851	922.6520592734851	947.6520592734851	0.09433962404727936	0.0892857164144516	0.0731707289814949	0.12903225421905518	0.5	847	922	922	947	1500
17.99894091338819	17.99894091338819	0	0	2	0	0.007489721510659376	0.0482666811412662	847.6520592734851	922.6520592734851	922.6520592734851	947.6520592734851	0.09433962404727936	0.0892857164144516	0.0731707289814949	0.12903225421905518	0.5	847	922	922	947	1500
18.01314167405159	18.01314167405159	0	0	2	0	0.0075	0.047479899132655046	844.4301869482224	919.4301869482224	919.4301869482224	944.4301869482224	0.09433962404727936	0.0892857164144516	0.04878048598766327	0.12903225421905518	0.5	844	919	919	944	1500
18.02870665511395	18.02870704985365	0	0	2	0	0.0074897215106592314	0.04603453748584685	838.5114310045428	913.5114310045428	913.5114310045428	938.5114310045428	0.09433962404727936	0.0803571417927742	0.0731707289814949	0.12903225421905518	0.5	838	913	913	938	1500
18.04560269844058	18.04560269844058	0	0	2	0	0.007458914215261905	0.05075151868821082	857.8274690282233	932.8274690282233	932.8274690282233	957.8274690282233	0.11320754885673523	0.0803571417927742	0.0731707289814949	0.12903225421905518	0.5	857	932	932	957	1500
18.065481789670844	18.065481789670844	0	0	2	0	0.007407662554463316	0.05075151868821082	857.8274690282233	932.8274690282233	932.8274690282233	957.8274690282233	0.11320754885673523	0.0803571417927742	0.0731707289814949	0.12903225421905518	0.5	857	932	932	957	1500
18.078840965296457	18.078840965296457	0	0	2	0	0.007336107005503255	0.055468499890574785	877.1435070519037	952.1435070519037	952.1435070519037	977.1435070519037	0.1320754736661911	0.0803571417927742	0.0731707289814949	0.12903225421905518	0.5	877	952	952	977	1500
18.0957014820502	18.0957014820502	0	0	2	0	0.007244443697167653	0.055468499890574785	877.1435070519037	952.1435070519037	952.1435070519037	977.1435070519037	0.1320754736661911	0.0803571417927742	0.0731707289814949	0.12903225421905518	0.5	877	952	952	977	1500
18.11309292369879	18.113093318438487	0	0	2	0	0.007132923872213222	0.055468499890574785	877.1435070519037	952.1435070519037	952.1435070519037	977.1435070519037	0.1320754736661911	0.0803571417927742	0.0731707289814949	0.12903225421905518	0.5	877	952	952	977	1500
18.132154114273195	18.132154114273195	0	0	2	0	0.007001853198728515	0.055468499890574785	877.1435070519037	952.1435070519037	952.1435070519037	977.1435070519037	0.1320754736661911	0.0803571417927742	0.0731707289814949	0.12903225421905518	0.5	877	952	952	977	1500
18.145739870485905	18.145739870485905	0	0	2	0	0.00685159093231894	0.055468499890574785	877.1435070519037	952.1435070519037	952.1435070519037	977.1435070519037	0.1320754736661911	0.0803571417927742	0.0731707289814949	0.12903225421905518	0.5	877	952	952	977	1500
18.163228418100392	18.163228418100392	0	0	2	0	0.006682548931412125	0.0624176247483581	905.6001733445264	980.6001733445264	980.6001733445264	1005.6001733445264	0.15094339847564697	0.0892857164144516	0.0731707289814949	0.12903225421905518	0.5	905	980	980	1005	1500
18.18548344757758	18.18548344757758	0	0	2	0	0.006495190528382592	0.06359779776127483	910.4329818324204	985.4329818324204	985.4329818324204	1010.4329818324204	0.15094339847564697	0.0892857164144516	0.09756097197532654	0.14516128599643707	0.5	910	985	985	1010	1500
18.198822886218256	18.198822886218256	0	0	2	0	0.006290029259589918	0.06582993955404903	919.5736024738308	994.5736024738308	994.5736024738308	1019.5736024738308	0.15094339847564697	0.0982142835855484	0.09756097197532654	0.14516128599643707	0.5	919	994	994	1019	1500
18.213350886091938	18.213350886091938	0	0	2	0	0.006067627457811282	0.06582993955404903	919.5736024738308	994.5736024738308	994.5736024738308	1019.5736024738308	0.16981132328510284	0.0982142835855484	0.12195122241973877	0.14516128599643707	0.5	919	994	994	1019	1500
18.22871573412702	18.22871573412702	0	0	2	0	0.005828594710926398	0.07143205078648451	942.5142479706541	1017.5142479706541	1017.5142479706541	1042.5142479706542	0.16981132328510284	0.0982142835855484	0.12195122241973877	0.14516128599643707	0.5	942	1017	1017	1042	1500
18.245575856141063	18.245575461401366	0	0	2	0	0.005573586191079517	0.08061331743704203	980.1115349046871	1055.1115349046872	1055.1115349046872	1080.1115349046872	0.18867924809455872	0.1160714253783226	0.12195122241973877	0.14516128599643707	0.5	980	1055	1055	1080	1500
18.26553507953018	18.26553507953018	0	0	2	0	0.005303300858898111	0.08621542812870958	1003.0521781870657	1078.0521781870657	1078.0521781870657	1103.0521781870657	0.2075471729040146	0.1160714253783226	0.1463414579629898	0.14516128599643707	0.5	1003	1078	1078	1103	1500
18.27886307071959	18.27886267597989	0	0	2	0	0.005018479547690389	0.0890376582905873	1014.6092106999549	1089.609210699955	1089.609210699955	1114.609210699955	0.2075471729040146	0.125	0.1463414579629898	0.16129031777381897	0.5	1014	1089	1089	1114	1500
18.295705824186886	18.295705824186886	0	0	2	0	0.004719902932872683	0.09598678128572546	1043.0658693650457	1118.0658693650457	1118.0658693650457	1143.0658693650457	0.22641509771347046	0.1339285671710968	0.1463414579629898	0.16129031777381897	0.5	1043	1118	1118	1143	1500
18.313075949891743	18.31307634463144	0	0	2	0	0.004408389392192404	0.09989083890255795	1059.0529853059747	1134.0529853059747	1134.0529853059747	1159.0529853059747	0.22641509771347046	0.1428571492433548	0.17073170840740204	0.17741934955120087	0.5	1059	1134	1134	1159	1500
18.33221411470741	18.33221411470741	0	0	2	0	0.004084792762611515	0.10792178682906717	1091.93971706503	1166.93971706503	1166.93971706503	1191.93971706503	0.24528302252292633	0.1517857164144516	0.19512194395065308	0.17741934955120087	0.5	1091	1166	1166	1191	1500
18.345752107416565	18.345752107416565	0	0	2	0	0.0037499999999987712	0.11565769183281649	1123.6182480553834	1198.6182480553834	1198.6182480553834	1223.6182480553834	0.2641509473323822	0.1607142835855484	0.19512194395065308	0.19354838132858276	0.5	1123	1198	1198	1223	1500
18.362787099117163	18.362787099117163	0	0	2	0	0.0034049287480453347	0.12260681110266436	1152.0748914654105	1227.0748914654105	1227.0748914654105	1252.0748914654105	0.2830188572406769	0.1696428507566452	0.19512194395065308	0.19354838132858276	0.5	1152	1227	1227	1252	1500
18.385578579844985	18.385578579844985	0	0	2	0	0.0030505248230672014	0.13608552829709042	1207.2702383765852	1282.2702383765852	1282.2702383765852	1307.2702383765852	0.30188679695129395	0.1964285671710968	0.2195121943950653	0.20967741310596466	0.5	1207	1282	1282	1307	1500
18.398794070220244	18.398794464959945	0	0	2	0	0.0026877596215884214	0.1439197810819588	1239.3515035306214	1314.3515035306214	1314.3515035306214	1339.3515035306214	0.3207547068595886	0.2053571492433548	0.2195121943950653	0.22580644488334656	0.5	1239	1314	1314	1339	1500
18.413235622099897	18.413235622099897	0	0	2	0	0.002317627457810748	0.15546139610167753	1286.6144170363696	1361.6144170363696	1361.6144170363696	1386.6144170363696	0.3396226465702057	0.2232142835855484	0.24390244483947754	0.24193547666072845	0.5	1286	1361	1361	1386	1500
18.42874573434413	18.42874573434413	0	0	2	0	0.0019411428382675245	0.16496755744027958	1325.5421477179448	1400.5421477179448	1400.5421477179448	1425.5421477179448	0.35849055647850037	0.2321428507566452	0.26829269528388977	0.25806450843811035	0.5	1325	1400	1400	1425	1500
18.445649672464736	18.445649277725035	0	0	2	0	0.0015593376811317945	0.17414882967877254	1363.1394575345735	1438.1394575345735	1438.1394575345735	1463.1394575345735	0.37735849618911743	0.25	0.26829269528388977	0.25806450843811035	0.5	1363	1438	1438	1463	1500
18.46568350165692	18.46568350165692	0	0	2	0	0.001173258487800315	0.1821797753000569	1396.026179853733	1471.026179853733	1471.026179853733	1496.026179853733	0.3962264060974121	0.2589285671710968	0.26829269528388977	0.27419355511665344	0.5	1396	1471	1471	1496	1500
18.478848070611036	18.478848465350737	0	0	2	0	0.0007839634745059725	0.19244286816575973	1438.053545138786	1513.053545138786	1513.053545138786	1538.053545138786	0.4150943458080292	0.2767857015132904	0.26829269528388977	0.29032257199287415	0.5	1438	1513	1513	1538	1500
18.495663192299418	18.495662797559717	0	0	2	0	0.0003925196718206422	0.2027059630303989	1480.0809186094834	1555.0809186094834	1555.0809186094834	1580.0809186094834	0.43396225571632385	0.2946428656578064	0.26829269528388977	0.30645161867141724	0.5	1480	1555	1555	1580	1500
18.512908580259463	18.51290897499916	0	0	2	0	-1.4406906524676981e-15	0.21493600911506983	1530.162957326211	1605.162957326211	1605.162957326211	1630.162957326211	0.4528301954269409	0.3125	0.2926829159259796	0.32258063554763794	0.5	1530	1605	1605	1630	1500
18.533074647250736	18.533075436730133	0	0	2	0	-0.00039251967182351964	0.22306530248816325	1563.4524136890286	1638.4524136890286	1638.4524136890286	1663.4524136890286	0.4716981053352356	0.3214285671710968	0.2926829159259796	0.33870968222618103	0.5	1563	1638	1638	1663	1500
18.545741054705	18.545741054705	0	0	2	0	-0.0007839634745088382	0.23001442920859172	1591.9090876091832	1666.9090876091832	1666.9090876091832	1691.9090876091832	0.49056604504585266	0.3303571343421936	0.2926829159259796	0.33870968222618103	0.5	1591	1666	1666	1691	1500
18.562673019344217	18.562673019344217	0	0	2	0	-0.0011732584878031609	0.2403758770949629	1634.339216703873	1709.339216703873	1709.339216703873	1734.339216703873	0.5094339847564697	0.3482142984867096	0.2926829159259796	0.35483869910240173	0.5	1634	1709	1709	1734	1500
18.578727477633063	18.578727477633063	0	0	2	0	-0.0015593376811346127	0.24948864754943	1671.6560117149158	1746.6560117149158	1746.6560117149158	1771.6560117149158	0.5283018946647644	0.3571428656578064	0.31707316637039185	0.35483869910240173	0.5	1671	1746	1746	1771	1500
18.598852491695663	18.598852491695663	0	0	2	0	-0.001941142838270308	0.2716605921725088	1762.4501249464236	1837.4501249464236	1837.4501249464236	1862.4501249464236	0.5471698045730591	0.4017857015132904	0.3414634168148041	0.4032258093357086	0.5	1762	1837	1837	1862	1500
18.613164568954115	18.613164568954115	0	0	2	0	-0.0023176274578134886	0.2716605921725088	1762.4501249464236	1837.4501249464236	1837.4501249464236	1862.4501249464236	0.5660377144813538	0.4196428656578064	0.3658536672592163	0.4354838728904724	0.5	1762	1837	1837	1862	1500
18.6287224447019	18.628722444701904	0	0	2	0	-0.002687759621591111	0.2862509880170965	1822.19779593001	1897.19779593001	1897.19779593001	1922.19779593001	0.5660377144813538	0.4196428656578064	0.3658536672592163	0.4354838728904724	0.5	1822	1897	1897	1922	1500
18.645740067855755	18.645739673116054	0	0	2	0	-0.003050524823069834	0.30884247454341995	1914.7099332553048	1989.7099332553048	1989.7099332553048	2014.7099332553048	0.6037735939025879	0.4553571343421936	0.39024388790130615	0.4516128897666931	0.5	1914	1989	1989	2014	1500
18.665536263749278	18.665536263749278	0	0	2	0	-0.003404928748047902	0.3173651592842619	1949.6103272690525	2024.6103272690525	2024.6103272690525	2049.6103272690525	0.6226415038108826	0.4642857015132904	0.39024388790130615	0.4677419364452362	0.5	1949	2024	2024	2049	1500
18.67880543872357	18.67880543872357	0	0	2	0	-0.003750000000001266	0.32635344631741314	1986.4173626698068	2061.4173626698066	2061.4173626698066	2086.4173626698066	0.6226415038108826	0.4821428656578064	0.4146341383457184	0.4838709533214569	0.5	1986	2061	2061	2086	1500
18.69583608828748	18.695836088287482	0	0	2	0	-0.0040847927626139315	0.33330628275871277	2014.8892278969288	2089.889227896929	2089.889227896929	2114.889227896929	0.6226415038108826	0.4910714328289032	0.4390243887901306	0.5	0.5	2014	2089	2089	2114	1500
18.71293502781928	18.71293502781928	0	0	2	0	-0.0044083893921947346	0.34202565997252776	2050.5950775875012	2125.5950775875012	2125.5950775875012	2150.5950775875012	0.6415094137191772	0.5	0.4390243887901306	0.5161290168762207	0.5	2050	2125	2125	2150	1500
18.732182140791807	18.732182535531507	0	0	2	0	-0.004719902932874923	0.35435406493212085	2101.079895897035	2176.079895897035	2176.079895897035	2201.079895897035	0.6603773832321167	0.5178571343421936	0.46341463923454285	0.5161290168762207	0.5	2101	2176	2176	2201	1500
18.74567276473711	18.74567276473711	0	0	2	0	-0.0050184795476925295	0.3584548267151173	2117.872515398405	2192.872515398405	2192.872515398405	2217.872515398405	0.6603773832321167	0.5267857313156128	0.46341463923454285	0.5322580933570862	0.5	2117	2192	2192	2217	1500
18.763056706331426	18.763057101071126	0	0	2	0	-0.005303300858900148	0.37061636890837946	2167.6740306798138	2242.6740306798138	2242.6740306798138	2267.6740306798138	0.6792452931404114	0.5357142686843872	0.4878048896789551	0.5483871102333069	0.5	2167	2242	2242	2267	1500
18.785556474421853	18.785556474421853	0	0	2	0	-0.005573586191081444	0.3852067515195401	2227.4216474725167	2302.4216474725167	2302.4216474725167	2327.4216474725167	0.698113203048706	0.5535714030265808	0.5121951103210449	0.5645161271095276	0.5	2227	2302	2302	2327	1500
18.798793280740846	18.798793280740846	0	0	2	0	-0.005828594710928212	0.3915695101843397	2253.4771442048714	2328.4771442048714	2328.4771442048714	2353.4771442048714	0.698113203048706	0.5625	0.5121951103210449	0.5967742204666138	0.5	2253	2328	2328	2353	1500
18.812620617649205	18.812620617649205	0	0	2	0	-0.006067627457812976	0.4065532925722639	2314.8357330834206	2389.8357330834206	2389.8357330834206	2414.8357330834206	0.7169811129570007	0.5803571343421936	0.5365853905677795	0.6129032373428345	0.5	2314	2389	2389	2414	1500
18.82871652360642	18.82871612886672	0	0	2	0	-0.006290029259591488	0.42173377610889595	2376.999813165929	2451.999813165929	2451.999813165929	2476.999813165929	0.7358490824699402	0.5982142686843872	0.5609756112098694	0.6290322542190552	0.5	2376	2451	2451	2476	1500
18.845736120458767	18.845736120458767	0	0	2	0	-0.006495190528384032	0.42396592535225075	2386.140464317467	2461.140464317467	2461.140464317467	2486.140464317467	0.7358490824699402	0.6071428656578064	0.5609756112098694	0.6290322542190552	0.5	2386	2461	2461	2486	1500
18.865536263749277	18.865536263749277	0	0	2	0	-0.006682548931413433	0.43239396240746863	2420.653276058584	2495.653276058584	2495.653276058584	2520.653276058584	0.7358490824699402	0.6160714030265808	0.5853658318519592	0.6451612710952759	0.5	2420	2495	2495	2520	1500
18.878787675437124	18.878787675437124	0	0	2	0	-0.006851590932320112	0.4393430891278971	2449.1099499787388	2524.1099499787388	2524.1099499787388	2549.1099499787388	0.7547169923782349	0.625	0.5853658318519592	0.6451612710952759	0.5	2449	2524	2524	2549	1500
18.895796614317604	18.895796614317604	0	0	2	0	-0.007001853198729547	0.46206649953835033	2542.1623156095447	2617.1623156095447	2617.1623156095447	2642.1623156095447	0.7735849022865295	0.6517857313156128	0.6097561120986938	0.6935483813285828	0.5	2542	2617	2617	2642	1500
18.9130254232103	18.913025817949997	0	0	2	0	-0.007132923872214114	0.4710846226178784	2579.091529620212	2654.091529620212	2654.091529620212	2679.091529620212	0.7735849022865295	0.6607142686843872	0.6341463327407837	0.7096773982048035	0.5	2579	2654	2654	2679	1500
18.932172667039037	18.932172667039037	0	0	2	0	-0.007244443697168399	0.48459319133724765	2634.409118526029	2709.409118526029	2709.409118526029	2734.409118526029	0.7924528121948242	0.6785714030265808	0.6585366129875183	0.7096773982048035	0.5	2634	2709	2709	2734	1500
18.94574658106078	18.945746581060785	0	0	2	0	-0.007336107005503854	0.4872485881863291	2645.282968623018	2720.282968623018	2720.282968623018	2745.282968623018	0.7924528121948242	0.6785714030265808	0.6585366129875183	0.725806474685669	0.5	2645	2720	2720	2745	1500
18.963768027268618	18.963768027268618	0	0	2	0	-0.007407662554463767	0.4894807374296839	2654.423619774556	2729.423619774556	2729.423619774556	2754.423619774556	0.7924528121948242	0.6875	0.6585366129875183	0.725806474685669	0.5	2654	2729	2729	2754	1500
18.98554897436758	18.98554897436758	0	0	2	0	-0.007458914215262207	0.4894807374296839	2654.423619774556	2729.423619774556	2729.423619774556	2754.423619774556	0.7924528121948242	0.6875	0.6585366129875183	0.725806474685669	0.5	2654	2729	2729	2754	1500
18.9987755174544	18.9987755174544	0	0	2	0	-0.007489721510659382	0.4917128866730387	2663.5642709260937	2738.5642709260937	2738.5642709260937	2763.5642709260937	0.7924528121948242	0.6964285969734192	0.6585366129875183	0.725806474685669	0.5	2663	2738	2738	2763	1500
19.012907198670515	19.012907198670515	0	0	2	0	-0.0075	0.4917128866730387	2663.5642709260937	2738.5642709260937	2738.5642709260937	2763.5642709260937	0.7924528121948242	0.6964285969734192	0.6585366129875183	0.725806474685669	0.5	2663	2738	2738	2763	1500
19.02872007626371	19.02872007626371	0	0	2	0	-0.007489721510659225	0.49642987905127356	2682.8803547149655	2757.8803547149655	2757.8803547149655	2782.8803547149655	0.8113207817077637	0.6964285969734192	0.6585366129875183	0.725806474685669	0.5	2682	2757	2757	2782	1500
19.04561217219335	19.04561217219335	0	0	2	0	-0.007458914215261892	0.49642987905127356	2682.8803547149655	2757.8803547149655	2757.8803547149655	2782.8803547149655	0.8113207817077637	0.6964285969734192	0.6585366129875183	0.725806474685669	0.5	2682	2757	2757	2782	1500
19.065569027144274	19.065569027144274	0	0	2	0	-0.007407662554463295	0.49419772980791876	2673.7397035634276	2748.7397035634276	2748.7397035634276	2773.7397035634276	0.8113207817077637	0.6875	0.6585366129875183	0.725806474685669	0.5	2673	2748	2748	2773	1500
19.078853991706517	19.078853991706517	0	0	2	0	-0.007336107005503227	0.49196558056456396	2664.5990524118897	2739.5990524118897	2739.5990524118897	2764.5990524118897	0.8113207817077637	0.6785714030265808	0.6585366129875183	0.725806474685669	0.5	2664	2739	2739	2764	1500
19.095637928958695	19.095638323698395	0	0	2	0	-0.007244443697167619	0.4872485881863291	2645.282968623018	2720.282968623018	2720.282968623018	2745.282968623018	0.7924528121948242	0.6785714030265808	0.6585366129875183	0.725806474685669	0.5	2645	2720	2720	2745	1500
19.113240951085828	19.113240951085828	0	0	2	0	-0.007132923872213181	0.4872485881863291	2645.282968623018	2720.282968623018	2720.282968623018	2745.282968623018	0.7924528121948242	0.6785714030265808	0.6585366129875183	0.725806474685669	0.5	2645	2720	2720	2745	1500
19.13219437772247	19.13219398298277	0	0	2	0	-0.007001853198728467	0.48236105699505405	2625.268528394746	2700.268528394746	2700.268528394746	2725.268528394746	0.7924528121948242	0.6696428656578064	0.6585366129875183	0.7096773982048035	0.5	2625	2700	2700	2725	1500
19.145768291744215	19.145768291744215	0	0	2	0	-0.0068515909323188864	0.48236105699505405	2625.268528394746	2700.268528394746	2700.268528394746	2725.268528394746	0.7924528121948242	0.6696428656578064	0.6585366129875183	0.7096773982048035	0.5	2625	2700	2700	2725	1500
19.1635161833408	19.1635157886011	0	0	2	0	-0.0066825489314120655	0.48236105699505405	2625.268528394746	2700.268528394746	2700.268528394746	2725.268528394746	0.7924528121948242	0.6696428656578064	0.6585366129875183	0.7096773982048035	0.5	2625	2700	2700	2725	1500
19.178746819878302	19.178747214618	0	0	2	0	-0.006495190528382525	0.4758016000949521	2598.4075523888287	2673.4075523888287	2673.4075523888287	2698.4075523888287	0.7924528121948242	0.6607142686843872	0.6341463327407837	0.7096773982048035	0.5	2598	2673	2673	2698	1500
19.198829202053435	19.198829202053435	0	0	2	0	-0.006290029259589846	0.45983435029499553	2533.021664458007	2608.021664458007	2608.021664458007	2633.021664458007	0.7735849022865295	0.6428571343421936	0.6097561120986938	0.6935483813285828	0.5	2533	2608	2608	2633	1500
19.21259732800698	19.21259732800698	0	0	2	0	-0.006067627457811204	0.46150626058094524	2539.868137078971	2614.868137078971	2614.868137078971	2639.868137078971	0.7735849022865295	0.6428571343421936	0.6341463327407837	0.6774193644523621	0.5	2539	2614	2614	2639	1500
19.228785603053705	19.228785603053705	0	0	2	0	-0.005828594710926315	0.4551435242971973	2513.8127319970226	2588.8127319970226	2588.8127319970226	2613.8127319970226	0.7735849022865295	0.6339285969734192	0.6097561120986938	0.6774193644523621	0.5	2513	2588	2588	2613	1500
19.245622830165217	19.245622830165217	0	0	2	0	-0.005573586191079428	0.45045268339823785	2494.6037385157842	2569.6037385157842	2569.6037385157842	2594.6037385157842	0.7735849022865295	0.625	0.6097561120986938	0.6612903475761414	0.5	2494	2569	2569	2594	1500
19.26550310561458	19.26550310561458	0	0	2	0	-0.005303300858898017	0.4347505960393665	2430.3036907812057	2505.3036907812057	2505.3036907812057	2530.3036907812057	0.7547169923782349	0.6160714030265808	0.5853658318519592	0.6290322542190552	0.5	2430	2505	2505	2530	1500
19.278786885957725	19.278786885957725	0	0	2	0	-0.00501847954769029	0.41497764921652625	2349.3334735416747	2424.3334735416747	2424.3334735416747	2449.3334735416747	0.7358490824699402	0.5892857313156128	0.5609756112098694	0.5967742204666138	0.5	2349	2424	2424	2449	1500
19.295720824295437	19.295721219035137	0	0	2	0	-0.00471990293287258	0.3737074956708213	2180.3321947720133	2255.3321947720133	2255.3321947720133	2280.3321947720133	0.6603773832321167	0.5535714030265808	0.5121951103210449	0.5483871102333069	0.5	2180	2255	2255	2280	1500
19.31280989533477	19.31280989533477	0	0	2	0	-0.004408389392192297	0.324416351036398	1978.4849574940497	2053.48495749405	2053.48495749405	2078.48495749405	0.6226415038108826	0.4732142984867096	0.46341463923454285	0.4354838728904724	0.5	1978	2053	2053	2078	1500
19.3322176673647	19.3322176673647	0	0	2	0	-0.004084792762611404	0.28877816998775696	1832.5466060998647	1907.5466060998647	1907.5466060998647	1932.5466060998647	0.5660377144813538	0.4285714328289032	0.4146341383457184	0.3870967626571655	0.5	1832	1907	1907	1932	1500
19.34577066018241	19.34577066018241	0	0	2	0	-0.0037499999999986568	0.2579590463607824	1706.3422948474038	1781.3422948474038	1781.3422948474038	1806.3422948474038	0.5094339847564697	0.3839285671710968	0.39024388790130615	0.35483869910240173	0.5	1706	1781	1781	1806	1500
19.362736572435722	19.36273696717542	0	0	2	0	-0.003404928748045217	0.22829023561052786	1584.8485148251116	1659.8485148251116	1659.8485148251116	1684.8485148251116	0.4528301954269409	0.3482142984867096	0.3658536672592163	0.30645161867141724	0.5	1584	1659	1659	1684	1500
19.37864063489933	19.378640240159633	0	0	2	0	-0.0030505248230670804	0.20697726587157472	1497.5719037440986	1572.5719037440986	1572.5719037440986	1597.5719037440986	0.4150943458080292	0.3125	0.3658536672592163	0.27419355511665344	0.5	1497	1572	1572	1597	1500
19.398822096738858	19.398822096738858	0	0	2	0	-0.002687759621588298	0.17141499929569726	1351.9444221158801	1426.9444221158801	1426.9444221158801	1451.9444221158801	0.3207547068595886	0.2767857015132904	0.3414634168148041	0.25806450843811035	0.5	1351	1426	1426	1451	1500
19.41273548690155	19.41273548690155	0	0	2	0	-0.002317627457810622	0.1558709903543245	1288.2917055009589	1363.2917055009589	1363.2917055009589	1388.2917055009589	0.30188679695129395	0.25	0.31707316637039185	0.22580644488334656	0.5	1288	1363	1363	1388	1500
19.428833761296957	19.428833761296957	0	0	2	0	-0.0019411428382673972	0.14884966109490227	1259.5393621836247	1334.5393621836247	1334.5393621836247	1359.5393621836247	0.30188679695129395	0.2321428507566452	0.2926829159259796	0.20967741310596466	0.5	1259	1334	1334	1359	1500
19.445774015469848	19.445774804949245	0	0	2	0	-0.001559337681131665	0.12446177379176149	1159.6709636772632	1234.6709636772632	1234.6709636772632	1259.6709636772632	0.24528302252292633	0.2053571492433548	0.24390244483947754	0.19354838132858276	0.5	1159	1234	1234	1259	1500
19.46547310539747	19.46547310539747	0	0	2	0	-0.0011732584878001843	0.11652916950048375	1127.1869491044808	1202.1869491044808	1202.1869491044808	1227.1869491044808	0.22641509771347046	0.1964285671710968	0.24390244483947754	0.17741934955120087	0.5	1127	1202	1202	1227	1500
19.47881135981905	19.47881135981905	0	0	2	0	-0.000783963474505841	0.11321520211539993	1113.6162526625626	1188.6162526625626	1188.6162526625626	1213.6162526625626	0.22641509771347046	0.1875	0.2195121943950653	0.17741934955120087	0.5	1113	1188	1188	1213	1500
19.49581121968646	19.49581121968646	0	0	2	0	-0.0003925196718205101	0.09968049031697701	1058.1916078480208	1133.1916078480208	1133.1916078480208	1158.1916078480208	0.18867924809455872	0.1785714328289032	0.19512194395065308	0.16129031777381897	0.5	1058	1133	1133	1158	1500
19.512871474727778	19.512871869467475	0	0	2	0	1.5729989303233564e-15	0.09744834479891251	1049.0509719515467	1124.0509719515467	1124.0509719515467	1149.0509719515467	0.18867924809455872	0.1696428507566452	0.19512194395065308	0.16129031777381897	0.5	1049	1124	1124	1149	1500
19.53220464095464	19.53220464095464	0	0	2	0	0.00039251967182365175	0.094232725795801	1035.883012133805	1110.883012133805	1110.883012133805	1135.883012133805	0.18867924809455872	0.1607142835855484	0.17073170840740204	0.16129031777381897	0.5	1035	1110	1110	1135	1500
19.545840134369392	19.545840529109093	0	0	2	0	0.0007839634745089697	0.08951574459343703	1016.5669741101246	1091.5669741101246	1091.5669741101246	1116.5669741101246	0.16981132328510284	0.1607142835855484	0.17073170840740204	0.16129031777381897	0.5	1016	1091	1091	1116	1500
19.562688414192472	19.562688414192472	0	0	2	0	0.0011732584878032916	0.08659516851308541	1004.6072150610847	1079.6072150610848	1079.6072150610848	1104.6072150610848	0.16981132328510284	0.1517857164144516	0.17073170840740204	0.14516128599643707	0.5	1004	1079	1079	1104	1500
19.58553160582083	19.58553160582083	0	0	2	0	0.0015593376811347424	0.07876091548787573	972.5259489228511	1047.525948922851	1047.525948922851	1072.525948922851	0.15094339847564697	0.1428571492433548	0.1463414579629898	0.14516128599643707	0.5	972	1047	1047	1072	1500
19.59882683361524	19.59882683361524	0	0	2	0	0.0019411428382704356	0.07652876996981123	963.3853130263769	1038.385313026377	1038.385313026377	1063.385313026377	0.15094339847564697	0.1339285671710968	0.1463414579629898	0.14516128599643707	0.5	963	1038	1038	1063	1500
19.613142858270685	19.613142858270685	0	0	2	0	0.0023176274578136143	0.07652876996981123	963.3853130263769	1038.385313026377	1038.385313026377	1063.385313026377	0.15094339847564697	0.1339285671710968	0.1463414579629898	0.14516128599643707	0.5	963	1038	1038	1063	1500
19.628707839333046	19.628707839333046	0	0	2	0	0.0026877596215912347	0.07652876996981123	963.3853130263769	1038.385313026377	1038.385313026377	1063.385313026377	0.15094339847564697	0.1339285671710968	0.1463414579629898	0.14516128599643707	0.5	963	1038	1038	1063	1500
19.64562243542552	19.64562204068582	0	0	2	0	0.0030505248230699544	0.07652876996981123	963.3853130263769	1038.385313026377	1038.385313026377	1063.385313026377	0.15094339847564697	0.1339285671710968	0.1463414579629898	0.14516128599643707	0.5	963	1038	1038	1063	1500
19.665617974866922	19.665617974866922	0	0	2	0	0.00340492874804802	0.07515190169508301	957.7470374413649	1032.747037441365	1032.747037441365	1057.747037441365	0.15094339847564697	0.1339285671710968	0.12195122241973877	0.12903225421905518	0.5	957	1032	1032	1057	1500
19.678754517302426	19.678754517302426	0	0	2	0	0.003750000000001381	0.07043492049271904	938.4309994176845	1013.4309994176845	1013.4309994176845	1038.4309994176845	0.1320754736661911	0.1339285671710968	0.12195122241973877	0.12903225421905518	0.5	938	1013	1013	1038	1500
19.695701482050197	19.695701482050197	0	0	2	0	0.0040847927626140425	0.07043492049271904	938.4309994176845	1013.4309994176845	1013.4309994176845	1038.4309994176845	0.1320754736661911	0.1339285671710968	0.12195122241973877	0.12903225421905518	0.5	938	1013	1013	1038	1500
19.712740815887482	19.712741210627183	0	0	2	0	0.004408389392194842	0.07043492049271904	938.4309994176845	1013.4309994176845	1013.4309994176845	1038.4309994176845	0.1320754736661911	0.1339285671710968	0.12195122241973877	0.12903225421905518	0.5	938	1013	1013	1038	1500
19.732120561398798	19.7321201666591	0	0	2	0	0.004719902932875025	0.06820277869994484	929.2903787762741	1004.2903787762741	1004.2903787762741	1029.290378776274	0.1320754736661911	0.125	0.12195122241973877	0.12903225421905518	0.5	929	1004	1004	1029	1500
19.745755265334157	19.745755265334157	0	0	2	0	0.005018479547692628	0.06820277869994484	929.2903787762741	1004.2903787762741	1004.2903787762741	1029.290378776274	0.1320754736661911	0.125	0.12195122241973877	0.12903225421905518	0.5	929	1004	1004	1029	1500
19.7631940757466	19.763194470486297	0	0	2	0	0.005303300858900241	0.06820277869994484	929.2903787762741	1004.2903787762741	1004.2903787762741	1029.290378776274	0.1320754736661911	0.125	0.12195122241973877	0.12903225421905518	0.5	929	1004	1004	1029	1500
19.778728661852156	19.778728661852156	0	0	2	0	0.005573586191081533	0.06820277869994484	929.2903787762741	1004.2903787762741	1004.2903787762741	1029.290378776274	0.1320754736661911	0.125	0.12195122241973877	0.12903225421905518	0.5	929	1004	1004	1029	1500
19.79885328117506	19.798852886435363	0	0	2	0	0.005828594710928295	0.06820277869994484	929.2903787762741	1004.2903787762741	1004.2903787762741	1029.290378776274	0.1320754736661911	0.125	0.12195122241973877	0.12903225421905518	0.5	929	1004	1004	1029	1500
19.813251806427544	19.813251806427544	0	0	2	0	0.006067627457813053	0.06820277869994484	929.2903787762741	1004.2903787762741	1004.2903787762741	1029.290378776274	0.1320754736661911	0.125	0.12195122241973877	0.12903225421905518	0.5	929	1004	1004	1029	1500
19.828755997576298	19.828755997576298	0	0	2	0	0.006290029259591559	0.06820277869994484	929.2903787762741	1004.2903787762741	1004.2903787762741	1029.290378776274	0.1320754736661911	0.125	0.12195122241973877	0.12903225421905518	0.5	929	1004	1004	1029	1500
19.845643751369252	19.845643356629555	0	0	2	0	0.006495190528384097	0.06348579749758088	909.9743407525937	984.9743407525937	984.9743407525937	1009.9743407525937	0.11320754885673523	0.125	0.12195122241973877	0.12903225421905518	0.5	909	984	984	1009	1500
19.865460868466812	19.865460868466812	0	0	2	0	0.006682548931413494	0.06348579749758088	909.9743407525937	984.9743407525937	984.9743407525937	1009.9743407525937	0.11320754885673523	0.125	0.12195122241973877	0.12903225421905518	0.5	909	984	984	1009	1500
19.87883780737887	19.87883820211857	0	0	2	0	0.006851590932320166	0.06348579749758088	909.9743407525937	984.9743407525937	984.9743407525937	1009.9743407525937	0.11320754885673523	0.125	0.12195122241973877	0.12903225421905518	0.5	909	984	984	1009	1500
19.895860562148805	19.895860562148805	0	0	2	0	0.007001853198729595	0.06269901524862842	906.7524674431334	981.7524674431334	981.7524674431334	1006.7524674431334	0.11320754885673523	0.125	0.09756097197532654	0.12903225421905518	0.5	906	981	981	1006	1500
19.91325318801649	19.91325358275619	0	0	2	0	0.007132923872214154	0.062305624244322844	905.141531280502	980.141531280502	980.141531280502	1005.141531280502	0.11320754885673523	0.125	0.09756097197532654	0.11290322244167328	0.5	905	980	980	1005	1500
19.932154903752593	19.932154903752593	0	0	2	0	0.007244443697168434	0.06299405871215624	907.9606704262799	982.9606704262799	982.9606704262799	1007.9606704262799	0.11320754885673523	0.125	0.12195122241973877	0.11290322244167328	0.5	907	982	982	1007	1500
19.945703159693917	19.945703159693917	0	0	2	0	0.007336107005503881	0.061253653842161526	900.8337124836514	975.8337124836514	975.8337124836514	1000.8337124836514	0.11320754885673523	0.1160714253783226	0.12195122241973877	0.12903225421905518	0.5	900	975	975	1000	1500
19.962770914789512	19.962770914789516	0	0	2	0	0.007407662554463788	0.060073480588903494	896.0009030115598	971.0009030115598	971.0009030115598	996.0009030115598	0.11320754885673523	0.1160714253783226	0.09756097197532654	0.11290322244167328	0.5	896	971	971	996	1500
19.97875589889137	19.978756293631072	0	0	2	0	0.007458914215262221	0.06076191505673689	898.8200421573376	973.8200421573376	973.8200421573376	998.8200421573376	0.11320754885673523	0.1160714253783226	0.12195122241973877	0.11290322244167328	0.5	898	973	973	998	1500
19.998826833615244	19.998826833615244	0	0	2	0	0.007489721510659389	0.06076191505673689	898.8200421573376	973.8200421573376	973.8200421573376	998.8200421573376	0.11320754885673523	0.1160714253783226	0.12195122241973877	0.11290322244167328	0.5	898	973	973	998	1500
20.01316022681743	20.01316022681743	0	0	2	0	0.0075	0.06076191505673689	898.8200421573376	973.8200421573376	973.8200421573376	998.8200421573376	0.11320754885673523	0.1160714253783226	0.12195122241973877	0.11290322244167328	0.5	898	973	973	998	1500
20.02872007626371	20.028720471003407	0	0	2	0	0.007489721510659218	0.06076191505673689	898.8200421573376	973.8200421573376	973.8200421573376	998.8200421573376	0.11320754885673523	0.1160714253783226	0.12195122241973877	0.11290322244167328	0.5	898	973	973	998	1500
20.045729804623587	20.045729804623587	0	0	2	0	0.007458914215261878	0.05852977326396269	889.6794215159273	964.6794215159273	964.6794215159273	989.6794215159273	0.11320754885673523	0.1071428582072258	0.12195122241973877	0.11290322244167328	0.5	889	964	964	989	1500
20.06559981684078	20.06559981684078	0	0	2	0	0.0074076625544632745	0.05852977326396269	889.6794215159273	964.6794215159273	964.6794215159273	989.6794215159273	0.11320754885673523	0.1071428582072258	0.12195122241973877	0.11290322244167328	0.5	889	964	964	989	1500
20.078748201467246	20.078748596206946	0	0	2	0	0.007336107005503199	0.05852977326396269	889.6794215159273	964.6794215159273	964.6794215159273	989.6794215159273	0.11320754885673523	0.1071428582072258	0.12195122241973877	0.11290322244167328	0.5	889	964	964	989	1500
20.09574016654068	20.095740561280376	0	0	2	0	0.007244443697167585	0.05852977326396269	889.6794215159273	964.6794215159273	964.6794215159273	989.6794215159273	0.11320754885673523	0.1071428582072258	0.12195122241973877	0.11290322244167328	0.5	889	964	964	989	1500
20.113091739479692	20.113091739479692	0	0	2	0	0.0071329238722131405	0.05852977326396269	889.6794215159273	964.6794215159273	964.6794215159273	989.6794215159273	0.11320754885673523	0.1071428582072258	0.12195122241973877	0.11290322244167328	0.5	889	964	964	989	1500
20.132148587917413	20.13214898265711	0	0	2	0	0.00700185319872842	0.06324675446632666	908.9954595396077	983.9954595396077	983.9954595396077	1008.9954595396077	0.1320754736661911	0.1071428582072258	0.12195122241973877	0.11290322244167328	0.5	908	983	983	1008	1500
20.145720528240663	20.145720528240663	0	0	2	0	0.006851590932318833	0.06324675446632666	908.9954595396077	983.9954595396077	983.9954595396077	1008.9954595396077	0.1320754736661911	0.1071428582072258	0.12195122241973877	0.11290322244167328	0.5	908	983	983	1008	1500
20.162847889030775	20.162848283770472	0	0	2	0	0.006682548931412006	0.0637384932517513	911.0091298659215	986.0091298659215	986.0091298659215	1011.0091298659215	0.1320754736661911	0.1071428582072258	0.12195122241973877	0.12903225421905518	0.5	911	986	986	1011	1500
20.178714451223	20.178714451223	0	0	2	0	0.006495190528382459	0.0637384932517513	911.0091298659215	986.0091298659215	986.0091298659215	1011.0091298659215	0.1320754736661911	0.1071428582072258	0.12195122241973877	0.12903225421905518	0.5	911	986	986	1011	1500
20.198730122389044	20.198729727649344	0	0	2	0	0.006290029259589774	0.06924225622238511	933.547039230667	1008.547039230667	1008.547039230667	1033.547039230667	0.15094339847564697	0.1071428582072258	0.1463414579629898	0.12903225421905518	0.5	933	1008	1008	1033	1500
20.21328851721953	20.21328851721953	0	0	2	0	0.006067627457811127	0.07147439801515931	942.6876598720773	1017.6876598720773	1017.6876598720773	1042.6876598720773	0.15094339847564697	0.1160714253783226	0.1463414579629898	0.12903225421905518	0.5	942	1017	1017	1042	1500
20.228728365797384	20.22872876053708	0	0	2	0	0.005828594710926231	0.07619137921752328	962.0036978957578	1037.0036978957578	1037.0036978957578	1062.0036978957578	0.16981132328510284	0.1160714253783226	0.1463414579629898	0.12903225421905518	0.5	962	1037	1037	1062	1500
20.24574796264973	20.245752699526115	0	0	2	0	0.005573586191079339	0.08933270181420044	1015.8174139291508	1090.817413929151	1090.817413929151	1115.817413929151	0.2075471729040146	0.125	0.17073170840740204	0.14516128599643707	0.5	1015	1090	1090	1115	1500
20.26558007985584	20.26558007985584	0	0	2	0	0.005303300858897924	0.10018588182531785	1060.2611860746765	1135.2611860746765	1135.2611860746765	1160.2611860746765	0.22641509771347046	0.1428571492433548	0.19512194395065308	0.16129031777381897	0.5	1060	1135	1135	1160	1500
20.278774254287367	20.278774649027064	0	0	2	0	0.005018479547690192	0.10792178682906717	1091.93971706503	1166.93971706503	1166.93971706503	1191.93971706503	0.24528302252292633	0.1517857164144516	0.19512194395065308	0.17741934955120087	0.5	1091	1166	1166	1191	1500
20.295791877441218	20.295791877441218	0	0	2	0	0.004719902932872478	0.11907000699901937	1137.5916786609844	1212.5916786609844	1212.5916786609844	1237.5916786609844	0.2641509473323822	0.1696428507566452	0.2195121943950653	0.19354838132858276	0.5	1137	1212	1212	1237	1500
20.312962659598195	20.312962659598195	0	0	2	0	0.004408389392192191	0.12719930336758623	1170.8811472902657	1245.8811472902657	1245.8811472902657	1270.8811472902657	0.2830188572406769	0.1785714328289032	0.24390244483947754	0.19354838132858276	0.5	1170	1245	1245	1270	1500
20.3325385907398	20.332540169698596	0	0	2	0	0.004084792762611293	0.13736404945163816	1212.5057825044582	1287.5057825044582	1287.5057825044582	1312.5057825044582	0.30188679695129395	0.1964285671710968	0.24390244483947754	0.20967741310596466	0.5	1212	1287	1287	1312	1500
20.34570315969392	20.34570315969392	0	0	2	0	0.0037499999999985423	0.15224577673805406	1273.4464557423314	1348.4464557423314	1348.4464557423314	1373.4464557423314	0.3396226465702057	0.2142857164144516	0.24390244483947754	0.22580644488334656	0.5	1273	1348	1348	1373	1500
20.36318104933654	20.36318144407624	0	0	2	0	0.003404928748045099	0.16712750029917967	1334.3871137251408	1409.3871137251408	1409.3871137251408	1434.3871137251408	0.37735849618911743	0.2321428507566452	0.24390244483947754	0.24193547666072845	0.5	1334	1409	1409	1434	1500
20.385530026862035	20.38552963212234	0	0	2	0	0.00305052482306696	0.18772588323810546	1418.7374918600417	1493.7374918600417	1493.7374918600417	1518.7374918600417	0.3962264060974121	0.2767857015132904	0.26829269528388977	0.29032257199287415	0.5	1418	1493	1493	1518	1500
20.398729727649343	20.398729727649343	0	0	2	0	0.0026877596215881742	0.19798898555332523	1460.7648958408668	1535.7648958408668	1535.7648958408668	1560.7648958408668	0.4150943458080292	0.2946428656578064	0.26829269528388977	0.30645161867141724	0.5	1460	1535	1535	1560	1500
20.412646670469325	20.412647065209025	0	0	2	0	0.002317627457810496	0.19798898555332523	1460.7648958408668	1535.7648958408668	1535.7648958408668	1560.7648958408668	0.4150943458080292	0.2946428656578064	0.26829269528388977	0.30645161867141724	0.5	1460	1535	1535	1560	1500
20.428862182555267	20.428862182555267	0	0	2	0	0.0019411428382672693	0.21021902418741556	1510.8469040474668	1585.8469040474668	1585.8469040474668	1610.8469040474668	0.43396225571632385	0.3125	0.2926829159259796	0.32258063554763794	0.5	1510	1585	1585	1610	1500
20.44573256780148	20.445732962541175	0	0	2	0	0.0015593376811315356	0.24956085345320211	1671.9516948908627	1746.9516948908627	1746.9516948908627	1771.9516948908627	0.5094339847564697	0.3660714328289032	0.31707316637039185	0.3870967626571655	0.5	1671	1746	1746	1771	1500
20.465479421232654	20.465479421232654	0	0	2	0	0.0011732584878000535	0.26247933110988675	1724.8528608949862	1799.8528608949862	1799.8528608949862	1824.8528608949862	0.5283018946647644	0.3839285671710968	0.3414634168148041	0.4032258093357086	0.5	1724	1799	1799	1824	1500
20.478746227768752	20.478746622508453	0	0	2	0	0.0007839634745057094	0.2708775243076351	1759.2434620397657	1834.2434620397657	1834.2434620397657	1859.2434620397657	0.5283018946647644	0.4017857015132904	0.3658536672592163	0.4193548262119293	0.5	1759	1834	1834	1859	1500
20.49571766637785	20.49571766637785	0	0	2	0	0.00039251967182037795	0.2927120793097888	1848.6559647735853	1923.6559647735853	1923.6559647735853	1948.6559647735853	0.5660377144813538	0.4285714328289032	0.39024388790130615	0.4516128897666931	0.5	1848	1923	1923	1948	1500
20.51299937039018	20.51299976512988	0	0	2	0	-1.7053072081790148e-15	0.3102230585343626	1920.3634246982149	1995.3634246982149	1995.3634246982149	2020.3634246982149	0.5849056839942932	0.4553571343421936	0.4146341383457184	0.4838709533214569	0.5	1920	1995	1995	2020	1500
20.53215845640988	20.53215885114958	0	0	2	0	-0.0003925196718237839	0.328127421432832	1993.6817907674472	2068.681790767447	2068.681790767447	2093.681790767447	0.6037735939025879	0.4821428656578064	0.4390243887901306	0.5161290168762207	0.5	1993	2068	2068	2093	1500
20.54568934380446	20.54568934380446	0	0	2	0	-0.0007839634745091013	0.3413110962247492	2047.668939040348	2122.668939040348	2122.668939040348	2147.668939040348	0.6226415038108826	0.5089285969734192	0.4390243887901306	0.5322580933570862	0.5	2047	2122	2122	2147	1500
20.563024337676126	20.563024337676126	0	0	2	0	-0.0011732584878034224	0.35560643997110786	2106.208371681687	2181.208371681687	2181.208371681687	2206.208371681687	0.6415094137191772	0.5267857313156128	0.46341463923454285	0.5483871102333069	0.5	2106	2181	2181	2206	1500
20.58550200034342	20.58550200034342	0	0	2	0	-0.0015593376811348716	0.3762645422591646	2190.803300551279	2265.803300551279	2265.803300551279	2290.803300551279	0.6603773832321167	0.5535714030265808	0.4878048896789551	0.5967742204666138	0.5	2190	2265	2265	2290	1500
20.598755385729763	20.598755385729763	0	0	2	0	-0.0019411428382705633	0.3889178336018375	2242.6185285995243	2317.6185285995243	2317.6185285995243	2342.6185285995243	0.6792452931404114	0.5625	0.5121951103210449	0.6129032373428345	0.5	2242	2317	2317	2342	1500
20.613352070311034	20.613352070311034	0	0	2	0	-0.00231762745781374	0.3954474180819574	2269.3571770456156	2344.3571770456156	2344.3571770456156	2369.3571770456156	0.6792452931404114	0.5803571343421936	0.5121951103210449	0.6290322542190552	0.5	2269	2344	2344	2369	1500
20.62874139220744	20.62874218168684	0	0	2	0	-0.0026877596215913587	0.40839576174854564	2322.3806443602944	2397.3806443602944	2397.3806443602944	2422.3806443602944	0.698113203048706	0.5892857313156128	0.5365853905677795	0.6451612710952759	0.5	2322	2397	2397	2422	1500
20.652262746638296	20.652262746638296	0	0	2	0	-0.0030505248230700754	0.41905595640630633	2366.0341414838244	2441.0341414838244	2441.0341414838244	2466.0341414838244	0.698113203048706	0.6071428656578064	0.5609756112098694	0.6612903475761414	0.5	2366	2441	2441	2466	1500
20.66550547405277	20.665505868792472	0	0	2	0	-0.003404928748048138	0.4352162061222513	2432.210364070619	2507.210364070619	2507.210364070619	2532.210364070619	0.7358490824699402	0.625	0.5609756112098694	0.6774193644523621	0.5	2432	2507	2507	2532	1500
20.67869530634761	20.67869530634761	0	0	2	0	-0.003750000000001496	0.44617143549452987	2477.0720283500996	2552.0720283500996	2552.0720283500996	2577.0720283500996	0.7358490824699402	0.6428571343421936	0.5853658318519592	0.6935483813285828	0.5	2477	2552	2552	2577	1500
20.695737403362788	20.695737403362788	0	0	2	0	-0.0040847927626141535	0.45312056221495833	2505.528702270254	2580.528702270254	2580.528702270254	2605.528702270254	0.7547169923782349	0.6517857313156128	0.5853658318519592	0.6935483813285828	0.5	2505	2580	2580	2605	1500
20.71284068503127	20.712840685031274	0	0	2	0	-0.00440838939219495	0.45548090606013414	2515.1943103162494	2590.1943103162494	2590.1943103162494	2615.1943103162494	0.7547169923782349	0.6517857313156128	0.5853658318519592	0.7096773982048035	0.5	2515	2590	2590	2615	1500
20.73214306156163	20.73214306156163	0	0	2	0	-0.0047199029328751285	0.4642724973024297	2551.1958764534497	2626.1958764534497	2626.1958764534497	2651.1958764534497	0.7547169923782349	0.6696428656578064	0.6097561120986938	0.7096773982048035	0.5	2551	2626	2626	2651	1500
20.745677501613496	20.745677501613496	0	0	2	0	-0.005018479547692726	0.46896333238630206	2570.404846121907	2645.404846121907	2645.404846121907	2670.404846121907	0.7547169923782349	0.6785714030265808	0.6097561120986938	0.725806474685669	0.5	2570	2645	2645	2670	1500
20.762871573412703	20.7628719681524	0	0	2	0	-0.005303300858900336	0.4759124591067305	2598.861520042062	2673.861520042062	2673.861520042062	2698.861520042062	0.7735849022865295	0.6875	0.6097561120986938	0.725806474685669	0.5	2598	2673	2673	2698	1500
20.785468447469025	20.785468842208726	0	0	2	0	-0.005573586191081621	0.48289514334768313	2627.4556120087627	2702.4556120087627	2702.4556120087627	2727.4556120087627	0.7735849022865295	0.6875	0.6341463327407837	0.7419354915618896	0.5	2627	2702	2702	2727	1500
20.798678411488503	20.798678016748806	0	0	2	0	-0.005828594710928378	0.4876843318167303	2647.0673387895104	2722.0673387895104	2722.0673387895104	2747.0673387895104	0.7735849022865295	0.6964285969734192	0.6341463327407837	0.7580645084381104	0.5	2647	2722	2722	2747	1500
20.812865356262446	20.812865356262446	0	0	2	0	-0.006067627457813132	0.4876843318167303	2647.0673387895104	2722.0673387895104	2722.0673387895104	2747.0673387895104	0.7735849022865295	0.6964285969734192	0.6585366129875183	0.774193525314331	0.5	2647	2722	2722	2747	1500
20.828755602836598	20.828755997576298	0	0	2	0	-0.006290029259591632	0.5041433313669508	2714.4669419476636	2789.4669419476636	2789.4669419476636	2814.4669419476636	0.7924528121948242	0.7142857313156128	0.6585366129875183	0.774193525314331	0.5	2714	2789	2789	2814	1500
20.845626777562206	20.845626382822505	0	0	2	0	-0.006495190528384164	0.5230311741810629	2791.8126582714526	2866.8126582714526	2866.8126582714526	2891.8126582714526	0.8113207817077637	0.7410714030265808	0.6829268336296082	0.7903226017951965	0.5	2791	2866	2866	2891	1500
20.865492447642712	20.865492842382412	0	0	2	0	-0.006682548931413554	0.5230311741810629	2791.8126582714526	2866.8126582714526	2866.8126582714526	2891.8126582714526	0.8113207817077637	0.7410714030265808	0.6829268336296082	0.7903226017951965	0.5	2791	2866	2866	2891	1500
20.87872806974261	20.87872806974261	0	0	2	0	-0.00685159093232022	0.5230311741810629	2791.8126582714526	2866.8126582714526	2866.8126582714526	2891.8126582714526	0.8113207817077637	0.7410714030265808	0.6829268336296082	0.7903226017951965	0.5	2791	2866	2866	2891	1500
20.89573661388339	20.89573621914369	0	0	2	0	-0.007001853198729643	0.5230311741810629	2791.8126582714526	2866.8126582714526	2866.8126582714526	2891.8126582714526	0.8113207817077637	0.7410714030265808	0.6829268336296082	0.7903226017951965	0.5	2791	2866	2866	2891	1500
20.913068449837464	20.913068449837464	0	0	2	0	-0.007132923872214195	0.5230311741810629	2791.8126582714526	2866.8126582714526	2866.8126582714526	2891.8126582714526	0.8113207817077637	0.7410714030265808	0.6829268336296082	0.7903226017951965	0.5	2791	2866	2866	2891	1500
20.93219753564006	20.93219753564006	0	0	2	0	-0.007244443697168468	0.5182121385220091	2772.0787072476273	2847.0787072476273	2847.0787072476273	2872.0787072476273	0.8113207817077637	0.7410714030265808	0.6585366129875183	0.7903226017951965	0.5	2772	2847	2847	2872	1500
20.94569644911904	20.945696843858737	0	0	2	0	-0.007336107005503909	0.5155567416729276	2761.204857150639	2836.204857150639	2836.204857150639	2861.204857150639	0.8113207817077637	0.7410714030265808	0.6585366129875183	0.774193525314331	0.5	2761	2836	2836	2861	1500
20.963146312243047	20.963146312243047	0	0	2	0	-0.007407662554463809	0.5086076149524992	2732.7481832304843	2807.7481832304843	2807.7481832304843	2832.7481832304843	0.7924528121948242	0.7321428656578064	0.6585366129875183	0.774193525314331	0.5	2732	2807	2807	2832	1500
20.985395025885055	20.985395025885055	0	0	2	0	-0.007458914215262234	0.5037200786730232	2712.73372216603	2787.73372216603	2787.73372216603	2812.73372216603	0.7924528121948242	0.7232142686843872	0.6585366129875183	0.7580645084381104	0.5	2712	2787	2787	2812	1500
20.998717490718683	20.998717490718683	0	0	2	0	-0.007489721510659397	0.505952227916378	2721.874373317568	2796.874373317568	2796.874373317568	2821.874373317568	0.7924528121948242	0.7321428656578064	0.6585366129875183	0.7580645084381104	0.5	2721	2796	2796	2821	1500
21.01269956558896	21.01269956558896	0	0	2	0	-0.0075	0.5013298764649008	2702.945844123769	2777.945844123769	2777.945844123769	2802.945844123769	0.7924528121948242	0.7321428656578064	0.6341463327407837	0.7580645084381104	0.5	2702	2777	2777	2802	1500
21.02874573434413	21.02874573434413	0	0	2	0	-0.007489721510659211	0.499097727221546	2693.8051929722305	2768.8051929722305	2768.8051929722305	2793.8051929722305	0.7924528121948242	0.7232142686843872	0.6341463327407837	0.7580645084381104	0.5	2693	2768	2768	2793	1500
21.04573414676027	21.04573414676027	0	0	2	0	-0.0074589142152618635	0.48959157617658633	2654.8775044431213	2729.8775044431213	2729.8775044431213	2754.8775044431213	0.7735849022865295	0.7142857313156128	0.6341463327407837	0.7419354915618896	0.5	2654	2729	2729	2754	1500
21.065456921069824	21.065456921069824	0	0	2	0	-0.007407662554463255	0.4803767426922789	2617.1427613248825	2692.1427613248825	2692.1427613248825	2717.1427613248825	0.7735849022865295	0.7053571343421936	0.6097561120986938	0.725806474685669	0.5	2617	2692	2692	2717	1500
21.07872175390743	21.07872175390743	0	0	2	0	-0.007336107005503172	0.47565976521520525	2597.826738556266	2672.826738556266	2672.826738556266	2697.826738556266	0.7547169923782349	0.7053571343421936	0.6097561120986938	0.725806474685669	0.5	2597	2672	2672	2697	1500
21.09569713991351	21.09569713991351	0	0	2	0	-0.007244443697167551	0.4709689301313329	2578.6177688878083	2653.6177688878083	2653.6177688878083	2678.6177688878083	0.7547169923782349	0.6964285969734192	0.6097561120986938	0.7096773982048035	0.5	2578	2653	2653	2678	1500
21.11262910455273	21.11262870981303	0	0	2	0	-0.0071329238722131	0.46204912938605514	2542.0911848358955	2617.0911848358955	2617.0911848358955	2642.0911848358955	0.7547169923782349	0.6875	0.5853658318519592	0.6935483813285828	0.5	2542	2617	2617	2642	1500
21.13225279919789	21.13225279919789	0	0	2	0	-0.007001853198728373	0.45273965882045086	2503.968902869746	2578.968902869746	2578.968902869746	2603.968902869746	0.7358490824699402	0.6785714030265808	0.5853658318519592	0.6774193644523621	0.5	2503	2578	2578	2603	1500
21.14572842303464	21.14572842303464	0	0	2	0	-0.006851590932318779	0.4373886380417904	2441.1064727811317	2516.1064727811317	2516.1064727811317	2541.1064727811317	0.7358490824699402	0.6517857313156128	0.5609756112098694	0.6451612710952759	0.5	2441	2516	2516	2541	1500
21.163612894567	21.1636132893067	0	0	2	0	-0.006682548931411946	0.4199461582300703	2369.6795179521378	2444.6795179521378	2444.6795179521378	2469.6795179521378	0.7169811129570007	0.6339285969734192	0.5365853905677795	0.6129032373428345	0.5	2369	2444	2444	2469	1500
21.185500421384628	21.185500421384628	0	0	2	0	-0.006495190528382392	0.40247753270726605	2298.1454964362547	2373.1454964362547	2373.1454964362547	2398.1454964362547	0.6792452931404114	0.625	0.5121951103210449	0.5967742204666138	0.5	2298	2373	2373	2398	1500
21.19872459603326	21.19872499077296	0	0	2	0	-0.006290029259589702	0.3938826397002728	2262.9494095726172	2337.9494095726172	2337.9494095726172	2362.9494095726172	0.6792452931404114	0.6071428656578064	0.5121951103210449	0.5645161271095276	0.5	2262	2337	2337	2362	1500
21.212679433864324	21.212679433864324	0	0	2	0	-0.006067627457811049	0.3938826397002728	2262.9494095726172	2337.9494095726172	2337.9494095726172	2362.9494095726172	0.6792452931404114	0.6071428656578064	0.5121951103210449	0.5645161271095276	0.5	2262	2337	2337	2362	1500
21.228730339495876	21.22873033949588	0	0	2	0	-0.005828594710926148	0.3815243914313058	2212.342382911197	2287.342382911197	2287.342382911197	2312.342382911197	0.6603773832321167	0.5982142686843872	0.4878048896789551	0.5483871102333069	0.5	2212	2287	2287	2312	1500
21.245708488679853	21.24570888341955	0	0	2	0	-0.005573586191079251	0.3542122058570385	2100.4989829845726	2175.4989829845726	2175.4989829845726	2200.4989829845726	0.6226415038108826	0.5625	0.46341463923454285	0.5	0.5	2100	2175	2175	2200	1500
21.265385473184345	21.265385078444645	0	0	2	0	-0.00530330085889783	0.3431623357074829	2055.2497647221426	2130.2497647221426	2130.2497647221426	2155.2497647221426	0.6037735939025879	0.5446428656578064	0.46341463923454285	0.4838709533214569	0.5	2055	2130	2130	2155	1500
21.278725306564716	21.278725306564716	0	0	2	0	-0.005018479547690093	0.334344603352829	2019.1411507298349	2094.141150729835	2094.141150729835	2119.141150729835	0.5849056839942932	0.5357142686843872	0.46341463923454285	0.4677419364452362	0.5	2019	2094	2094	2119	1500
21.29574292971857	21.29574292971857	0	0	2	0	-0.004719902932872375	0.3227731296741334	1971.7559660155764	2046.7559660155764	2046.7559660155764	2071.7559660155766	0.5660377144813538	0.5267857313156128	0.4390243887901306	0.4516128897666931	0.5	1971	2046	2046	2071	1500
21.313027396908794	21.31302779164849	0	0	2	0	-0.004408389392192083	0.3187707224868115	1955.366108583493	2030.366108583493	2030.366108583493	2055.366108583493	0.5660377144813538	0.5178571343421936	0.4390243887901306	0.4354838728904724	0.5	1955	2030	2030	2055	1500
21.3321849039697	21.3321849039697	0	0	2	0	-0.004084792762611183	0.31476832692966417	1938.9762987769748	2013.9762987769748	2013.9762987769748	2038.9762987769748	0.5660377144813538	0.5089285969734192	0.4390243887901306	0.4193548262119293	0.5	1938	2013	2013	2038	1500
21.34574381788289	21.345743423143194	0	0	2	0	-0.0037499999999984273	0.3013581058536572	1884.061443470726	1959.061443470726	1959.061443470726	1984.061443470726	0.5471698045730591	0.4910714328289032	0.4146341383457184	0.4032258093357086	0.5	1884	1959	1959	1984	1500
21.362803283444812	21.362803678184513	0	0	2	0	-0.003404928748044981	0.2888330211943524	1832.7712217908731	1907.7712217908731	1907.7712217908731	1932.7712217908731	0.5283018946647644	0.4732142984867096	0.4146341383457184	0.3709677457809448	0.5	1832	1907	1907	1932	1500
21.385502395083122	21.385502395083122	0	0	2	0	-0.0030505248230668384	0.2779798393381758	1788.32744208983	1863.32744208983	1863.32744208983	1888.32744208983	0.5094339847564697	0.4553571343421936	0.4146341383457184	0.35483869910240173	0.5	1788	1863	1863	1888	1500
21.398720253896574	21.39872064863627	0	0	2	0	-0.0026877596215880506	0.27326285441052156	1769.0113888110857	1844.0113888110857	1844.0113888110857	1869.0113888110857	0.49056604504585266	0.4553571343421936	0.4146341383457184	0.35483869910240173	0.5	1769	1844	1844	1869	1500
21.41344957101663	21.41344957101663	0	0	2	0	-0.0023176274578103704	0.26935880236403853	1753.0242956807379	1828.0242956807379	1828.0242956807379	1853.0242956807379	0.49056604504585266	0.4464285671710968	0.4146341383457184	0.33870968222618103	0.5	1753	1828	1828	1853	1500
21.42899718353225	21.428997578271947	0	0	2	0	-0.0019411428382671415	0.26073776230063617	1717.7211366211052	1792.7211366211052	1792.7211366211052	1817.7211366211052	0.4716981053352356	0.4375	0.4146341383457184	0.32258063554763794	0.5	1717	1792	1792	1817	1500
21.445692304352203	21.445692304352203	0	0	2	0	-0.0015593376811314063	0.2515565012380141	1680.1238725696678	1755.1238725696678	1755.1238725696678	1780.1238725696678	0.4528301954269409	0.4196428656578064	0.4146341383457184	0.32258063554763794	0.5	1680	1755	1755	1780	1500
21.465465605343194	21.465465210603497	0	0	2	0	-0.001173258487799923	0.2429354642638768	1644.8207261605755	1719.8207261605755	1719.8207261605755	1744.8207261605755	0.43396225571632385	0.4107142984867096	0.4146341383457184	0.30645161867141724	0.5	1644	1719	1719	1744	1500
21.478778596424053	21.478778596424053	0	0	2	0	-0.0007839634745055779	0.2390314016775481	1628.8335898695595	1703.8335898695595	1703.8335898695595	1728.8335898695595	0.43396225571632385	0.4017857015132904	0.4146341383457184	0.29032257199287415	0.5	1628	1703	1703	1728	1500
21.495733455965798	21.495733455965798	0	0	2	0	-0.00039251967182024584	0.23208228240770024	1600.3769464595325	1675.3769464595325	1675.3769464595325	1700.3769464595325	0.4150943458080292	0.3928571343421936	0.4146341383457184	0.29032257199287415	0.5	1600	1675	1675	1700	1500
21.51269660504122	21.512696999780918	0	0	2	0	1.8376154860346732e-15	0.22122910364078874	1555.93317940903	1630.93317940903	1630.93317940903	1655.93317940903	0.3962264060974121	0.375	0.4146341383457184	0.27419355511665344	0.5	1555	1630	1630	1655	1500
21.532135166767652	21.532135166767652	0	0	2	0	0.000392519671823916	0.21037592923519277	1511.4894302181144	1586.4894302181144	1586.4894302181144	1611.4894302181144	0.37735849618911743	0.3571428656578064	0.4146341383457184	0.25806450843811035	0.5	1511	1586	1586	1611	1500
21.545759607470842	21.545759607470842	0	0	2	0	0.000783963474509233	0.20657022294451366	1495.9050629577835	1570.9050629577835	1570.9050629577835	1595.9050629577835	0.37735849618911743	0.3482142984867096	0.39024388790130615	0.25806450843811035	0.5	1495	1570	1570	1595	1500
21.562803283444815	21.562803678184512	0	0	2	0	0.001173258487803553	0.1958153829635081	1451.8639932355657	1526.8639932355657	1526.8639932355657	1551.8639932355657	0.35849055647850037	0.3303571343421936	0.39024388790130615	0.24193547666072845	0.5	1451	1526	1526	1551	1500
21.585485421276076	21.585485421276076	0	0	2	0	0.001559337681135001	0.18739104877943413	1417.366344751783	1492.366344751783	1492.366344751783	1517.366344751783	0.3396226465702057	0.3214285671710968	0.3658536672592163	0.24193547666072845	0.5	1417	1492	1492	1517	1500
21.598694201076455	21.598694201076455	0	0	2	0	0.0019411428382706912	0.18119884749550597	1392.0092804940969	1467.0092804940969	1467.0092804940969	1492.0092804940969	0.3207547068595886	0.3214285671710968	0.3658536672592163	0.22580644488334656	0.5	1392	1467	1467	1492	1500
21.613249832729053	21.613249832729053	0	0	2	0	0.002317627457813866	0.1742497282256581	1363.5526370840698	1438.5526370840698	1438.5526370840698	1463.5526370840698	0.30188679695129395	0.2946428656578064	0.3414634168148041	0.20967741310596466	0.5	1363	1438	1438	1463	1500
21.628721655222503	21.628722049962203	0	0	2	0	0.002687759621591482	0.16703170712928805	1333.9948406944345	1408.9948406944345	1408.9948406944345	1433.9948406944345	0.30188679695129395	0.2946428656578064	0.3414634168148041	0.20967741310596466	0.5	1333	1408	1408	1433	1500
21.645608224796362	21.645608224796362	0	0	2	0	0.0030505248230701964	0.15657191001095705	1291.1619714948692	1366.1619714948692	1366.1619714948692	1391.1619714948692	0.2830188572406769	0.2767857015132904	0.31707316637039185	0.20967741310596466	0.5	1291	1366	1366	1391	1500
21.665546526981444	21.665546526981444	0	0	2	0	0.003404928748048256	0.14834426958656144	1257.469783956969	1332.469783956969	1332.469783956969	1357.469783956969	0.2641509473323822	0.2678571343421936	0.2926829159259796	0.20967741310596466	0.5	1257	1332	1332	1357	1500
21.67870556957978	21.67870556957978	0	0	2	0	0.00375000000000161	0.1471640965736447	1252.636975469075	1327.636975469075	1327.636975469075	1352.636975469075	0.2641509473323822	0.2678571343421936	0.2926829159259796	0.19354838132858276	0.5	1252	1327	1327	1352	1500
21.69574924555375	21.69574924555375	0	0	2	0	0.0040847927626142646	0.14021497357850654	1224.1803168039842	1299.1803168039842	1299.1803168039842	1324.1803168039842	0.24528302252292633	0.2589285671710968	0.2926829159259796	0.19354838132858276	0.5	1224	1299	1299	1324	1500
21.71303371274397	21.713034107483672	0	0	2	0	0.004408389392195056	0.13100385330001918	1186.4607792635784	1261.4607792635784	1261.4607792635784	1286.4607792635784	0.22641509771347046	0.25	0.26829269528388977	0.17741934955120087	0.5	1186	1261	1261	1286	1500
21.732150956355603	21.732150956355603	0	0	2	0	0.004719902932875231	0.12182258478681651	1148.8634847020137	1223.8634847020137	1223.8634847020137	1248.8634847020137	0.2075471729040146	0.2321428507566452	0.26829269528388977	0.17741934955120087	0.5	1148	1223	1223	1248	1500
21.74572487037735	21.74572526511705	0	0	2	0	0.005018479547692824	0.11752513983088342	1131.2654476074676	1206.2654476074676	1206.2654476074676	1231.2654476074676	0.2075471729040146	0.2232142835855484	0.24390244483947754	0.16129031777381897	0.5	1131	1206	1206	1231	1500
21.76286012596144	21.762860520701135	0	0	2	0	0.005303300858900429	0.11752513983088342	1131.2654476074676	1206.2654476074676	1206.2654476074676	1231.2654476074676	0.2075471729040146	0.2232142835855484	0.24390244483947754	0.16129031777381897	0.5	1131	1206	1206	1231	1500
21.78548068439969	21.785481079139387	0	0	2	0	0.00557358619108171	0.11057601683574525	1102.8087889423769	1177.8087889423769	1177.8087889423769	1202.8087889423769	0.18867924809455872	0.2142857164144516	0.24390244483947754	0.16129031777381897	0.5	1102	1177	1177	1202	1500
21.798717490718683	21.798717490718683	0	0	2	0	0.005828594710928461	0.10736039747212178	1089.6408276483387	1164.6408276483387	1164.6408276483387	1189.6408276483387	0.18867924809455872	0.2053571492433548	0.24390244483947754	0.14516128599643707	0.5	1089	1164	1164	1189	1500
21.812854303550882	21.812854303550882	0	0	2	0	0.006067627457813209	0.10736039747212178	1089.6408276483387	1164.6408276483387	1164.6408276483387	1189.6408276483387	0.18867924809455872	0.2053571492433548	0.24390244483947754	0.14516128599643707	0.5	1089	1164	1164	1189	1500
21.828734681632564	21.82873507637226	0	0	2	0	0.006290029259591703	0.10264341626975781	1070.3247896246583	1145.3247896246583	1145.3247896246583	1170.3247896246583	0.16981132328510284	0.2053571492433548	0.24390244483947754	0.14516128599643707	0.5	1070	1145	1145	1170	1500
21.845605461618472	21.845605066878772	0	0	2	0	0.00649519052838423	0.09942779318084405	1057.1568130755563	1132.1568130755563	1132.1568130755563	1157.1568130755563	0.16981132328510284	0.1964285671710968	0.24390244483947754	0.12903225421905518	0.5	1057	1132	1132	1157	1500
21.865601395799573	21.865601790539273	0	0	2	0	0.006682548931413614	0.09719565138806985	1048.016192434146	1123.016192434146	1123.016192434146	1148.016192434146	0.16981132328510284	0.1875	0.24390244483947754	0.12903225421905518	0.5	1048	1123	1123	1148	1500
21.878722543386825	21.878722543386825	0	0	2	0	0.006851590932320274	0.09719565138806985	1048.016192434146	1123.016192434146	1123.016192434146	1148.016192434146	0.16981132328510284	0.1875	0.24390244483947754	0.12903225421905518	0.5	1048	1123	1123	1148	1500
21.895733850705497	21.895733850705497	0	0	2	0	0.0070018531987296895	0.09719565138806985	1048.016192434146	1123.016192434146	1123.016192434146	1148.016192434146	0.16981132328510284	0.1875	0.24390244483947754	0.12903225421905518	0.5	1048	1123	1123	1148	1500
21.913009238882648	21.913009633622348	0	0	2	0	0.007132923872214236	0.09247867018570588	1028.7001544104655	1103.7001544104655	1103.7001544104655	1128.7001544104655	0.15094339847564697	0.1875	0.24390244483947754	0.12903225421905518	0.5	1028	1103	1103	1128	1500
21.932177009175724	21.932177009175724	0	0	2	0	0.0072444436971685015	0.09247867018570588	1028.7001544104655	1103.7001544104655	1103.7001544104655	1128.7001544104655	0.15094339847564697	0.1875	0.24390244483947754	0.12903225421905518	0.5	1028	1103	1103	1128	1500
21.945656185669765	21.945656185669765	0	0	2	0	0.007336107005503936	0.09024652839293168	1019.5595337690552	1094.5595337690552	1094.5595337690552	1119.5595337690552	0.15094339847564697	0.1785714328289032	0.24390244483947754	0.12903225421905518	0.5	1019	1094	1094	1119	1500
21.96292091587505	21.96292091587505	0	0	2	0	0.00740766255446383	0.09024652839293168	1019.5595337690552	1094.5595337690552	1094.5595337690552	1119.5595337690552	0.15094339847564697	0.1785714328289032	0.24390244483947754	0.12903225421905518	0.5	1019	1094	1094	1119	1500
21.97863116114656	21.97863116114656	0	0	2	0	0.007458914215262249	0.09024652839293168	1019.5595337690552	1094.5595337690552	1094.5595337690552	1119.5595337690552	0.15094339847564697	0.1785714328289032	0.24390244483947754	0.12903225421905518	0.5	1019	1094	1094	1119	1500
21.9987755174544	21.9987755174544	0	0	2	0	0.007489721510659403	0.09024652839293168	1019.5595337690552	1094.5595337690552	1094.5595337690552	1119.5595337690552	0.15094339847564697	0.1785714328289032	0.24390244483947754	0.12903225421905518	0.5	1019	1094	1094	1119	1500
22.01261943343011	22.012619828169807	0	0	2	0	0.0075	0.08801438287486718	1010.418897872581	1085.418897872581	1085.418897872581	1110.418897872581	0.15094339847564697	0.1696428507566452	0.24390244483947754	0.12903225421905518	0.5	1010	1085	1085	1110	1500
22.02911600018158	22.02911600018158	0	0	2	0	0.0074897215106592046	0.08801438287486718	1010.418897872581	1085.418897872581	1085.418897872581	1110.418897872581	0.15094339847564697	0.1696428507566452	0.24390244483947754	0.12903225421905518	0.5	1010	1085	1085	1110	1500
22.045752304786415	22.045752304786415	0	0	2	0	0.0074589142152618505	0.09049922228445695	1020.5943152548512	1095.5943152548512	1095.5943152548512	1120.5943152548512	0.16981132328510284	0.1607142835855484	0.24390244483947754	0.12903225421905518	0.5	1020	1095	1095	1120	1500
22.06544507887886	22.06544507887886	0	0	2	0	0.007407662554463234	0.09049922228445695	1020.5943152548512	1095.5943152548512	1095.5943152548512	1120.5943152548512	0.16981132328510284	0.1607142835855484	0.24390244483947754	0.12903225421905518	0.5	1020	1095	1095	1120	1500
22.078717411770743	22.078717411770743	0	0	2	0	0.0073361070055031445	0.09049922228445695	1020.5943152548512	1095.5943152548512	1095.5943152548512	1120.5943152548512	0.16981132328510284	0.1607142835855484	0.24390244483947754	0.12903225421905518	0.5	1020	1095	1095	1120	1500
22.095740561280376	22.09574016654068	0	0	2	0	0.007244443697167517	0.09049922228445695	1020.5943152548512	1095.5943152548512	1095.5943152548512	1120.5943152548512	0.16981132328510284	0.1607142835855484	0.24390244483947754	0.12903225421905518	0.5	1020	1095	1095	1120	1500
22.113205819252638	22.113205819252638	0	0	2	0	0.007132923872213059	0.09049922228445695	1020.5943152548512	1095.5943152548512	1095.5943152548512	1120.5943152548512	0.16981132328510284	0.1607142835855484	0.24390244483947754	0.12903225421905518	0.5	1020	1095	1095	1120	1500
22.132116219262112	22.132116219262112	0	0	2	0	0.007001853198728325	0.09298406169404672	1030.7697326371213	1105.7697326371213	1105.7697326371213	1130.7697326371213	0.18867924809455872	0.1517857164144516	0.24390244483947754	0.12903225421905518	0.5	1030	1105	1105	1130	1500
22.145730001993435	22.145729607253735	0	0	2	0	0.006851590932318725	0.09521620348682092	1039.9103532785316	1114.9103532785316	1114.9103532785316	1139.9103532785316	0.18867924809455872	0.1607142835855484	0.24390244483947754	0.12903225421905518	0.5	1039	1114	1114	1139	1500
22.16265288761958	22.16265288761958	0	0	2	0	0.006682548931411886	0.09521620348682092	1039.9103532785316	1114.9103532785316	1114.9103532785316	1139.9103532785316	0.18867924809455872	0.1607142835855484	0.24390244483947754	0.12903225421905518	0.5	1039	1114	1114	1139	1500
22.185478710701194	22.185478710701194	0	0	2	0	0.006495190528382326	0.09993318468918488	1059.226391302212	1134.226391302212	1134.226391302212	1159.226391302212	0.2075471729040146	0.1607142835855484	0.24390244483947754	0.12903225421905518	0.5	1059	1134	1134	1159	1500
22.198733280306634	22.19873367504633	0	0	2	0	0.00629002925958963	0.10563364346239812	1082.5697699785203	1157.5697699785203	1157.5697699785203	1182.5697699785203	0.22641509771347046	0.1607142835855484	0.24390244483947754	0.14516128599643707	0.5	1082	1157	1157	1182	1500
22.21323127996321	22.213231674702907	0	0	2	0	0.0060676274578109705	0.10563364346239812	1082.5697699785203	1157.5697699785203	1157.5697699785203	1182.5697699785203	0.22641509771347046	0.1696428507566452	0.26829269528388977	0.14516128599643707	0.5	1082	1157	1157	1182	1500
22.228755997576297	22.228755997576297	0	0	2	0	0.005828594710926065	0.10875091528524383	1095.3349980930734	1170.3349980930734	1170.3349980930734	1195.3349980930734	0.22641509771347046	0.1696428507566452	0.26829269528388977	0.14516128599643707	0.5	1095	1170	1170	1195	1500
22.245706909721058	22.245706909721058	0	0	2	0	0.005573586191079162	0.12041702320803627	1143.1077100369084	1218.1077100369084	1218.1077100369084	1243.1077100369084	0.2641509473323822	0.1785714328289032	0.26829269528388977	0.14516128599643707	0.5	1143	1218	1218	1243	1500
22.265417447099946	22.265417841839643	0	0	2	0	0.005303300858897737	0.125963132145553	1165.8190261360396	1240.8190261360396	1240.8190261360396	1265.8190261360396	0.2641509473323822	0.1964285671710968	0.26829269528388977	0.16129031777381897	0.5	1165	1240	1240	1265	1500
22.278739122454176	22.278739517193873	0	0	2	0	0.005018479547689995	0.13399408049265948	1198.7057596174404	1273.7057596174404	1273.7057596174404	1298.7057596174404	0.2830188572406769	0.2053571492433548	0.26829269528388977	0.17741934955120087	0.5	1198	1273	1273	1298	1500
22.295757535087425	22.295757140347725	0	0	2	0	0.004719902932872272	0.14094320721308795	1227.162433537595	1302.162433537595	1302.162433537595	1327.162433537595	0.30188679695129395	0.2142857164144516	0.26829269528388977	0.17741934955120087	0.5	1227	1302	1302	1327	1500
22.31879849130487	22.31879849130487	0	0	2	0	0.004408389392191976	0.15579878409004044	1287.9960208487155	1362.9960208487155	1362.9960208487155	1387.9960208487155	0.3207547068595886	0.2410714328289032	0.2926829159259796	0.20967741310596466	0.5	1287	1362	1362	1387	1500
22.328634615118926	22.328634220379225	0	0	2	0	0.004084792762611071	0.15579878409004044	1287.9960208487155	1362.9960208487155	1362.9960208487155	1387.9960208487155	0.3207547068595886	0.2410714328289032	0.2926829159259796	0.20967741310596466	0.5	1287	1362	1362	1387	1500
22.345669212079823	22.345669212079823	0	0	2	0	0.003749999999998313	0.1686450613004593	1340.6015260253807	1415.6015260253807	1415.6015260253807	1440.6015260253807	0.35849055647850037	0.25	0.2926829159259796	0.22580644488334656	0.5	1340	1415	1415	1440	1500
22.362995916417816	22.362995916417816	0	0	2	0	0.0034049287480448632	0.18688310866839863	1415.2863299970923	1490.2863299970923	1490.2863299970923	1515.2863299970923	0.37735849618911743	0.2946428656578064	0.2926829159259796	0.25806450843811035	0.5	1415	1490	1490	1515	1500
22.385489368673063	22.385489368673063	0	0	2	0	0.003050524823066718	0.20586558292457946	1493.0195620761529	1568.0195620761529	1568.0195620761529	1593.0195620761529	0.4150943458080292	0.3214285671710968	0.31707316637039185	0.27419355511665344	0.5	1493	1568	1568	1593	1500
22.398703674829225	22.398703674829225	0	0	2	0	0.002687759621587927	0.21632536360004773	1535.8523639421956	1610.8523639421956	1610.8523639421956	1635.8523639421956	0.43396225571632385	0.3392857015132904	0.31707316637039185	0.29032257199287415	0.5	1535	1610	1610	1635	1500
22.412608380718545	22.412608775458242	0	0	2	0	0.0023176274578102446	0.22901730333183057	1587.8258571438462	1662.8258571438462	1662.8258571438462	1687.8258571438462	0.4528301954269409	0.3660714328289032	0.31707316637039185	0.30645161867141724	0.5	1587	1662	1662	1687	1500
22.428860603596473	22.428860603596473	0	0	2	0	0.0019411428382670136	0.2367270621526063	1619.3973195149229	1694.3973195149229	1694.3973195149229	1719.3973195149229	0.4528301954269409	0.3839285671710968	0.3414634168148041	0.32258063554763794	0.5	1619	1694	1694	1719	1500
22.445745594211537	22.445745594211537	0	0	2	0	0.0015593376811312766	0.25423432723344264	1691.0895700209476	1766.0895700209476	1766.0895700209476	1791.0895700209476	0.49056604504585266	0.4107142984867096	0.3414634168148041	0.33870968222618103	0.5	1691	1766	1766	1791	1500
22.465437184084884	22.465437184084884	0	0	2	0	0.0011732584877997925	0.2813199498023131	1802.0051944404722	1877.0051944404722	1877.0051944404722	1902.0051944404722	0.5283018946647644	0.4553571343421936	0.3658536672592163	0.3870967626571655	0.5	1802	1877	1877	1902	1500
22.478707938017973	22.478707938017973	0	0	2	0	0.0007839634745054463	0.29600869021272214	1862.155586421097	1937.155586421097	1937.155586421097	1962.155586421097	0.5471698045730591	0.4732142984867096	0.39024388790130615	0.4193548262119293	0.5	1862	1937	1937	1962	1500
22.495710166323573	22.495710166323573	0	0	2	0	0.00039251967182011373	0.3089956585391125	1915.3372217176657	1990.3372217176657	1990.3372217176657	2015.3372217176657	0.5660377144813538	0.5	0.39024388790130615	0.4354838728904724	0.5	1915	1990	1990	2015	1500
22.51290700130067	22.512907396040365	0	0	2	0	-1.9699237638903314e-15	0.3225042349376799	1970.654842069799	2045.654842069799	2045.654842069799	2070.654842069799	0.5849056839942932	0.5178571343421936	0.4146341383457184	0.4516128897666931	0.5	1970	2045	2045	2070	1500
22.532092534880185	22.532092929619882	0	0	2	0	-0.00039251967182404813	0.33335740934327585	2015.0985912607146	2090.098591260715	2090.098591260715	2115.098591260715	0.6037735939025879	0.5357142686843872	0.4146341383457184	0.4677419364452362	0.5	2015	2090	2090	2115	1500
22.545733949390424	22.54573394939042	0	0	2	0	-0.0007839634745093646	0.35588040202856064	2107.330246306956	2182.330246306956	2182.330246306956	2207.330246306956	0.6415094137191772	0.5625	0.4390243887901306	0.5	0.5	2107	2182	2182	2207	1500
22.562812757197584	22.56281315193728	0	0	2	0	-0.0011732584878036837	0.36997906493212085	2165.064270897035	2240.064270897035	2240.064270897035	2265.064270897035	0.6603773832321167	0.5803571343421936	0.46341463923454285	0.5161290168762207	0.5	2165	2240	2240	2265	1500
22.585474763304205	22.58547436856451	0	0	2	0	-0.0015593376811351306	0.39070565249392786	2249.9396469626345	2324.9396469626345	2324.9396469626345	2349.9396469626345	0.6792452931404114	0.6160714030265808	0.4878048896789551	0.5483871102333069	0.5	2249	2324	2324	2349	1500
22.59868985893977	22.598690253679468	0	0	2	0	-0.001941142838270819	0.39490475506176637	2267.134971977933	2342.134971977933	2342.134971977933	2367.134971977933	0.6792452931404114	0.625	0.4878048896789551	0.5645161271095276	0.5	2267	2342	2342	2367	1500
22.612785224103597	22.612785618843294	0	0	2	0	-0.0023176274578139916	0.39490475506176637	2267.134971977933	2342.134971977933	2342.134971977933	2367.134971977933	0.6792452931404114	0.625	0.4878048896789551	0.5645161271095276	0.5	2267	2342	2342	2367	1500
22.628714944647626	22.628714944647623	0	0	2	0	-0.0026877596215916055	0.4116587937698881	2335.742760487692	2410.742760487692	2410.742760487692	2435.742760487692	0.698113203048706	0.6428571343421936	0.5121951103210449	0.5967742204666138	0.5	2335	2410	2410	2435	1500
22.64581585787792	22.645815857877917	0	0	2	0	-0.003050524823070317	0.442383298774951	2461.559608483424	2536.559608483424	2536.559608483424	2561.559608483424	0.7358490824699402	0.6875	0.5365853905677795	0.6451612710952759	0.5	2461	2536	2536	2561	1500
22.665516526764335	22.66551652676434	0	0	2	0	-0.0034049287480483735	0.4602453140446654	2534.704561012905	2609.704561012905	2609.704561012905	2634.704561012905	0.7735849022865295	0.6964285969734192	0.5609756112098694	0.6612903475761414	0.5	2534	2609	2609	2634	1500
22.6788279388864	22.678831096803986	0	0	2	0	-0.003750000000001725	0.46473944466194705	2553.108025890673	2628.108025890673	2628.108025890673	2653.108025890673	0.7735849022865295	0.7053571343421936	0.5609756112098694	0.6774193644523621	0.5	2553	2628	2628	2653	1500
22.695693192516522	22.695693192516526	0	0	2	0	-0.004084792762614376	0.473462539692032	2588.829100038871	2663.829100038871	2663.829100038871	2688.829100038871	0.7735849022865295	0.7142857313156128	0.5853658318519592	0.6935483813285828	0.5	2588	2663	2663	2688	1500
22.71270528931459	22.712705289314595	0	0	2	0	-0.004408389392195164	0.4802871671227562	2616.7759493676867	2691.7759493676867	2691.7759493676867	2716.7759493676867	0.7735849022865295	0.7321428656578064	0.5853658318519592	0.7096773982048035	0.5	2616	2691	2691	2716	1500
22.732096087537478	22.732096087537474	0	0	2	0	-0.004719902932875334	0.4895966315098299	2654.8982060327535	2729.8982060327535	2729.8982060327535	2754.8982060327535	0.7924528121948242	0.7410714030265808	0.5853658318519592	0.725806474685669	0.5	2654	2729	2729	2754	1500
22.745639211862716	22.74563921186272	0	0	2	0	-0.005018479547692923	0.49871312823940883	2692.230260140379	2767.230260140379	2767.230260140379	2792.230260140379	0.7924528121948242	0.75	0.6097561120986938	0.7419354915618896	0.5	2692	2767	2767	2792	1500
22.76309420660281	22.763094996082206	0	0	2	0	-0.005303300858900523	0.5081209615166031	2730.75533741049	2805.75533741049	2805.75533741049	2830.75533741049	0.8113207817077637	0.7589285969734192	0.6097561120986938	0.7580645084381104	0.5	2730	2805	2805	2830	1500
22.778725898674267	22.778725898674264	0	0	2	0	-0.005573586191081798	0.5150700733358704	2759.2119503103895	2834.2119503103895	2834.2119503103895	2859.2119503103895	0.8301886916160583	0.7678571343421936	0.6097561120986938	0.7580645084381104	0.5	2759	2834	2834	2859	1500
22.798702095870432	22.79870209587043	0	0	2	0	-0.005828594710928545	0.5244816019603533	2797.752160027647	2872.752160027647	2872.752160027647	2897.752160027647	0.8301886916160583	0.7767857313156128	0.6341463327407837	0.774193525314331	0.5	2797	2872	2872	2897	1500
22.812842461359914	22.812842856099618	0	0	2	0	-0.006067627457813286	0.5244816019603533	2797.752160027647	2872.752160027647	2872.752160027647	2897.752160027647	0.8301886916160583	0.7767857313156128	0.6341463327407837	0.774193525314331	0.5	2797	2872	2872	2897	1500
22.828722444701903	22.828722049962206	0	0	2	0	-0.006290029259591776	0.529270784977756	2817.363864483911	2892.363864483911	2892.363864483911	2917.363864483911	0.8301886916160583	0.7857142686843872	0.6341463327407837	0.7903226017951965	0.5	2817	2892	2892	2917	1500
22.845728620404486	22.84572901514419	0	0	2	0	-0.006495190528384297	0.543694346170084	2876.4283475664943	2951.4283475664943	2951.4283475664943	2976.4283475664943	0.849056601524353	0.7946428656578064	0.6585366129875183	0.8064516186714172	0.5	2876	2951	2951	2976	1500
22.86541942079844	22.865419420798442	0	0	2	0	-0.0066825489314136744	0.5459264805122777	2885.568937697777	2960.568937697777	2960.568937697777	2985.568937697777	0.849056601524353	0.8035714030265808	0.6585366129875183	0.8064516186714172	0.5	2885	2960	2960	2985	1500
22.87874662250845	22.878746622508455	0	0	2	0	-0.006851590932320327	0.5459264805122777	2885.568937697777	2960.568937697777	2960.568937697777	2985.568937697777	0.849056601524353	0.8035714030265808	0.6585366129875183	0.8064516186714172	0.5	2885	2960	2960	2985	1500
22.8956675344361	22.895667534436104	0	0	2	0	-0.007001853198729737	0.5555309942688273	2924.899421530848	2999.899421530848	2999.899421530848	3024.899421530848	0.8679245114326477	0.8125	0.6585366129875183	0.8225806355476379	0.5	2924	2999	2999	3024	1500
22.91276055287242	22.912760552872424	0	0	2	0	-0.007132923872214277	0.5577631435121821	2934.040072682386	3009.040072682386	3009.040072682386	3034.040072682386	0.8679245114326477	0.8214285969734192	0.6585366129875183	0.8225806355476379	0.5	2934	3009	3009	3034	1500
22.932063718882176	22.932064113621873	0	0	2	0	-0.007244443697168536	0.5599952778543758	2943.1806628136687	3018.1806628136687	3018.1806628136687	3043.1806628136687	0.8679245114326477	0.8303571343421936	0.6585366129875183	0.8225806355476379	0.5	2943	3018	3018	3043	1500
22.945755660073857	22.945755660073853	0	0	2	0	-0.007336107005503963	0.5599952778543758	2943.1806628136687	3018.1806628136687	3018.1806628136687	3043.1806628136687	0.8679245114326477	0.8303571343421936	0.6585366129875183	0.8225806355476379	0.5	2943	3018	3018	3043	1500
22.96270736169801	22.962707756437712	0	0	2	0	-0.0074076625544638505	0.5599952778543758	2943.1806628136687	3018.1806628136687	3018.1806628136687	3043.1806628136687	0.8679245114326477	0.8303571343421936	0.6585366129875183	0.8225806355476379	0.5	2943	3018	3018	3043	1500
22.9855406848339	22.985540684833904	0	0	2	0	-0.007458914215262262	0.562650664890497	2954.054472726585	3029.054472726585	3029.054472726585	3054.054472726585	0.8679245114326477	0.8303571343421936	0.6585366129875183	0.8387096524238586	0.5	2954	3029	3029	3054	1500
22.998678411488505	22.998678806228202	0	0	2	0	-0.00748972151065941	0.5599952778543758	2943.1806628136687	3018.1806628136687	3018.1806628136687	3043.1806628136687	0.8679245114326477	0.8303571343421936	0.6585366129875183	0.8225806355476379	0.5	2943	3018	3018	3043	1500
23.01276390815986	23.01276430289956	0	0	2	0	-0.0075	0.5599952778543758	2943.1806628136687	3018.1806628136687	3018.1806628136687	3043.1806628136687	0.8679245114326477	0.8303571343421936	0.6585366129875183	0.8225806355476379	0.5	2943	3018	3018	3043	1500
23.028752444919007	23.02875205017931	0	0	2	0	-0.007489721510659197	0.5599952778543758	2943.1806628136687	3018.1806628136687	3018.1806628136687	3043.1806628136687	0.8679245114326477	0.8303571343421936	0.6585366129875183	0.8225806355476379	0.5	2943	3018	3018	3043	1500
23.04571914665172	23.045719541391417	0	0	2	0	-0.007458914215261837	0.5555309942688273	2924.899421530848	2999.899421530848	2999.899421530848	3024.899421530848	0.8679245114326477	0.8125	0.6585366129875183	0.8225806355476379	0.5	2924	2999	2999	3024	1500
23.065443894659765	23.06544389465976	0	0	2	0	-0.007407662554463213	0.5528756072327061	2914.0256116179316	2989.0256116179316	2989.0256116179316	3014.0256116179316	0.8679245114326477	0.8125	0.6585366129875183	0.8064516186714172	0.5	2914	2989	2989	3014	1500
23.07881175455875	23.078811754558746	0	0	2	0	-0.007336107005503117	0.5528756072327061	2914.0256116179316	2989.0256116179316	2989.0256116179316	3014.0256116179316	0.8679245114326477	0.8125	0.6585366129875183	0.8064516186714172	0.5	2914	2989	2989	3014	1500
23.095708982104476	23.09570858736478	0	0	2	0	-0.0072444436971674814	0.5481586297556325	2894.709588849315	2969.709588849315	2969.709588849315	2994.709588849315	0.849056601524353	0.8125	0.6585366129875183	0.8064516186714172	0.5	2894	2969	2969	2994	1500
23.1127660792282	23.112766079228205	0	0	2	0	-0.007132923872213018	0.5384520460403781	2854.9611285353485	2929.9611285353485	2929.9611285353485	2954.9611285353485	0.849056601524353	0.8035714030265808	0.6341463327407837	0.7903226017951965	0.5	2854	2929	2929	2954	1500
23.13208029794952	23.132080297949525	0	0	2	0	-0.0070018531987282775	0.5336628630229754	2835.349424079084	2910.349424079084	2910.349424079084	2935.349424079084	0.849056601524353	0.7946428656578064	0.6341463327407837	0.774193525314331	0.5	2835	2910	2910	2935	1500
23.145767107525117	23.14576750226482	0	0	2	0	-0.006851590932318671	0.5242513343984925	2796.809214361827	2871.809214361827	2871.809214361827	2896.809214361827	0.849056601524353	0.7857142686843872	0.6097561120986938	0.7580645084381104	0.5	2796	2871	2871	2896	1500
23.16265920345476	23.162659992934156	0	0	2	0	-0.006682548931411825	0.5126113816802658	2749.143607980688	2824.143607980688	2824.143607980688	2849.143607980688	0.8301886916160583	0.7678571343421936	0.6097561120986938	0.7419354915618896	0.5	2749	2824	2824	2849	1500
23.1853480518609	23.185348051860903	0	0	2	0	-0.006495190528382261	0.49877792237477436	2692.495592124701	2767.495592124701	2767.495592124701	2792.495592124701	0.8113207817077637	0.7589285969734192	0.5853658318519592	0.725806474685669	0.5	2692	2767	2767	2792	1500
23.198523673526587	23.198523673526584	0	0	2	0	-0.006290029259589558	0.49418542056361314	2673.689297207996	2748.689297207996	2748.689297207996	2773.689297207996	0.8113207817077637	0.75	0.5853658318519592	0.7096773982048035	0.5	2673	2748	2748	2773	1500
23.21317720062448	23.213177200624475	0	0	2	0	-0.006067627457810893	0.48536397796344044	2637.5654897602885	2712.5654897602885	2712.5654897602885	2737.5654897602885	0.8113207817077637	0.7410714030265808	0.5609756112098694	0.6935483813285828	0.5	2637	2712	2712	2737	1500
23.228688891827503	23.228688891827506	0	0	2	0	-0.005828594710925982	0.4739207057245691	2590.7052899421105	2665.7052899421105	2665.7052899421105	2690.7052899421105	0.7924528121948242	0.7232142686843872	0.5609756112098694	0.6774193644523621	0.5	2590	2665	2665	2690	1500
23.245725067747202	23.2457250677472	0	0	2	0	-0.005573586191079074	0.4631621714924661	2546.6490922616485	2621.6490922616485	2621.6490922616485	2646.6490922616485	0.7924528121948242	0.7053571343421936	0.5365853905677795	0.6612903475761414	0.5	2546	2621	2621	2646	1500
23.265325078010434	23.26532468327073	0	0	2	0	-0.005303300858897643	0.4540494029724531	2509.3323051721954	2584.3323051721954	2584.3323051721954	2609.3323051721954	0.7735849022865295	0.6964285969734192	0.5365853905677795	0.6451612710952759	0.5	2509	2584	2584	2609	1500
23.27867951675966	23.278679516759663	0	0	2	0	-0.005018479547689897	0.44110105930586485	2456.3088378575167	2531.3088378575167	2531.3088378575167	2556.3088378575167	0.7547169923782349	0.6875	0.5121951103210449	0.6290322542190552	0.5	2456	2531	2531	2556	1500
23.295635955260202	23.2956359552602	0	0	2	0	-0.004719902932872169	0.4368036091679386	2438.710779542708	2513.710779542708	2513.710779542708	2538.710779542708	0.7547169923782349	0.6785714030265808	0.5121951103210449	0.6129032373428345	0.5	2438	2513	2513	2538	1500
23.312665420605015	23.31266581534472	0	0	2	0	-0.004408389392191869	0.4234917386838717	2384.1986699104546	2459.1986699104546	2459.1986699104546	2484.1986699104546	0.7358490824699402	0.6607142686843872	0.5121951103210449	0.5806451439857483	0.5	2384	2459	2459	2484	1500
23.332144245780725	23.33214424578073	0	0	2	0	-0.00408479276261096	0.4088029936014621	2324.0482587979873	2399.0482587979873	2399.0482587979873	2424.0482587979873	0.7169811129570007	0.6428571343421936	0.4878048896789551	0.5645161271095276	0.5	2324	2399	2399	2424	1500
23.345578816688807	23.345579211428504	0	0	2	0	-0.0037499999999981984	0.3998869284577111	2287.536972034327	2362.536972034327	2362.536972034327	2387.536972034327	0.698113203048706	0.6339285969734192	0.4878048896789551	0.5483871102333069	0.5	2287	2362	2362	2387	1500
23.362713677533193	23.36271367753319	0	0	2	0	-0.0034049287480447453	0.3937208652965296	2262.286943389289	2337.286943389289	2337.286943389289	2362.286943389289	0.698113203048706	0.625	0.4878048896789551	0.5161290168762207	0.5	2262	2337	2337	2362	1500
23.378600766189756	23.378600766189752	0	0	2	0	-0.0030505248230665973	0.3817560039460659	2213.29083615914	2288.29083615914	2288.29083615914	2313.29083615914	0.6792452931404114	0.6160714030265808	0.46341463923454285	0.5	0.5	2213	2288	2288	2313	1500
23.398604595164834	23.398604200425137	0	0	2	0	-0.002687759621587804	0.36822129066163023	2157.866185259376	2232.866185259376	2232.866185259376	2257.866185259376	0.6415094137191772	0.6071428656578064	0.46341463923454285	0.4838709533214569	0.5	2157	2232	2232	2257	1500
23.41266680219396	23.412666802193964	0	0	2	0	-0.0023176274578101184	0.35717142396478274	2112.6169811357854	2187.6169811357854	2187.6169811357854	2212.6169811357854	0.6226415038108826	0.5892857313156128	0.46341463923454285	0.4677419364452362	0.5	2112	2187	2187	2212	1500
23.42860718070986	23.428607180709857	0	0	2	0	-0.001941142838266886	0.3489699256580754	2079.031845569819	2154.031845569819	2154.031845569819	2179.031845569819	0.6226415038108826	0.5714285969734192	0.46341463923454285	0.4354838728904724	0.5	2079	2154	2154	2179	1500
23.445734936239667	23.44573533097937	0	0	2	0	-0.0015593376811311472	0.3244114792916739	1978.4650076994046	2053.465007699405	2053.465007699405	2078.465007699405	0.5849056839942932	0.5357142686843872	0.4390243887901306	0.4032258093357086	0.5	1978	2053	2053	2078	1500
23.465380736307957	23.46538073630796	0	0	2	0	-0.0011732584877996617	0.3156920913562917	1942.7591141040145	2017.7591141040145	2017.7591141040145	2042.7591141040145	0.5660377144813538	0.5267857313156128	0.4390243887901306	0.3870967626571655	0.5	1942	2017	2017	2042	1500
23.478639648050084	23.47863964805008	0	0	2	0	-0.0007839634745053146	0.30474057234970253	1897.912643772032	1972.912643772032	1972.912643772032	1997.912643772032	0.5471698045730591	0.5089285969734192	0.4390243887901306	0.3709677457809448	0.5	1897	1972	1972	1997	1500
23.495624902548634	23.495624902548638	0	0	2	0	-0.00039251967181998156	0.29602118441432035	1862.206750176642	1937.206750176642	1937.206750176642	1962.206750176642	0.5283018946647644	0.5	0.4390243887901306	0.35483869910240173	0.5	1862	1937	1937	1962	1500
23.512752263338747	23.512752658078444	0	0	2	0	2.1022320417459897e-15	0.28506966540773115	1817.360279844659	1892.360279844659	1892.360279844659	1917.360279844659	0.5094339847564697	0.4821428656578064	0.4390243887901306	0.33870968222618103	0.5	1817	1892	1892	1917	1500
23.532099245455065	23.53209964019476	0	0	2	0	0.0003925196718241803	0.27883511315664844	1791.8297883764753	1866.8297883764753	1866.8297883764753	1891.8297883764753	0.5094339847564697	0.4642857015132904	0.4390243887901306	0.32258063554763794	0.5	1791	1866	1866	1891	1500
23.545585132523982	23.545585132523986	0	0	2	0	0.0007839634745094961	0.2719843364243757	1763.7758576578185	1838.7758576578185	1838.7758576578185	1863.7758576578185	0.49056604504585266	0.4553571343421936	0.46341463923454285	0.30645161867141724	0.5	1763	1838	1838	1863	1500
23.562711309095	23.562711309094997	0	0	2	0	0.0011732584878038144	0.2609344599790502	1718.5266136142104	1793.5266136142104	1793.5266136142104	1818.5266136142104	0.4716981053352356	0.4375	0.4390243887901306	0.30645161867141724	0.5	1718	1793	1793	1818	1500
23.57856958175355	23.578569581753552	0	0	2	0	0.0015593376811352598	0.2499829377014744	1673.6801298875375	1748.6801298875375	1748.6801298875375	1773.6801298875375	0.4528301954269409	0.4196428656578064	0.4390243887901306	0.29032257199287415	0.5	1673	1748	1748	1773	1500
23.598668148256337	23.598668148256333	0	0	2	0	0.0019411428382709467	0.23031202330892242	1593.1277354500373	1668.1277354500373	1668.1277354500373	1693.1277354500373	0.4150943458080292	0.3928571343421936	0.4390243887901306	0.25806450843811035	0.5	1593	1668	1668	1693	1500
23.61269877610956	23.612698776109564	0	0	2	0	0.0023176274578141174	0.23031202330892242	1593.1277354500373	1668.1277354500373	1668.1277354500373	1693.1277354500373	0.4150943458080292	0.3928571343421936	0.4390243887901306	0.25806450843811035	0.5	1593	1668	1668	1693	1500
23.628600864874677	23.62860086487468	0	0	2	0	0.002687759621591729	0.21712835342348513	1539.1406072691716	1614.1406072691716	1614.1406072691716	1639.1406072691716	0.3962264060974121	0.3660714328289032	0.4390243887901306	0.24193547666072845	0.5	1539	1614	1614	1639	1500
23.645590066770218	23.64558967203052	0	0	2	0	0.0030505248230704384	0.21489621163071093	1529.9999866277612	1604.9999866277612	1604.9999866277612	1629.9999866277612	0.3962264060974121	0.3571428656578064	0.4390243887901306	0.24193547666072845	0.5	1530	1605	1605	1630	1500
23.665319551654648	23.66531915691495	0	0	2	0	0.0034049287480484914	0.20617683278140264	1494.294130239844	1569.294130239844	1569.294130239844	1594.294130239844	0.37735849618911743	0.3482142984867096	0.4390243887901306	0.22580644488334656	0.5	1494	1569	1569	1594	1500
23.67861359522996	23.678613200490265	0	0	2	0	0.003750000000001839	0.20394468353804784	1485.153479088306	1560.153479088306	1560.153479088306	1585.153479088306	0.37735849618911743	0.3392857015132904	0.4390243887901306	0.22580644488334656	0.5	1485	1560	1560	1585	1500
23.695607139262194	23.69560674452249	0	0	2	0	0.004084792762614487	0.19522529723815896	1449.4475921902608	1524.4475921902608	1524.4475921902608	1549.4475921902608	0.35849055647850037	0.3303571343421936	0.4390243887901306	0.20967741310596466	0.5	1449	1524	1524	1549	1500
23.712612525485383	23.71261213074568	0	0	2	0	0.004408389392195271	0.19299315544538476	1440.3069715488505	1515.3069715488505	1515.3069715488505	1540.3069715488505	0.35849055647850037	0.3214285671710968	0.4390243887901306	0.20967741310596466	0.5	1440	1515	1515	1540	1500
23.731909375659953	23.731908980920256	0	0	2	0	0.004719902932875436	0.18476551502098915	1406.6147840109506	1481.6147840109506	1481.6147840109506	1506.6147840109506	0.3396226465702057	0.3125	0.4146341383457184	0.20967741310596466	0.5	1406	1481	1481	1506	1500
23.7455800009079	23.745580000907903	0	0	2	0	0.005018479547693022	0.17614447650221932	1371.311631276588	1446.311631276588	1446.311631276588	1471.311631276588	0.3207547068595886	0.3035714328289032	0.4146341383457184	0.19354838132858276	0.5	1371	1446	1446	1471	1500
23.762620913703977	23.76262091370398	0	0	2	0	0.005303300858900616	0.17496430312879063	1366.4788213123975	1441.4788213123975	1441.4788213123975	1466.4788213123975	0.3207547068595886	0.3035714328289032	0.39024388790130615	0.19354838132858276	0.5	1366	1441	1441	1466	1500
23.778616555777703	23.778616555777706	0	0	2	0	0.0055735861910818875	0.16801518385894276	1338.0221779023705	1413.0221779023705	1413.0221779023705	1438.0221779023705	0.30188679695129395	0.2946428656578064	0.39024388790130615	0.19354838132858276	0.5	1338	1413	1413	1438	1500
23.79857025281104	23.798570252811043	0	0	2	0	0.005828594710928628	0.16420947804894626	1322.4378126104348	1397.4378126104348	1397.4378126104348	1422.4378126104348	0.30188679695129395	0.2857142984867096	0.39024388790130615	0.17741934955120087	0.5	1322	1397	1397	1422	1500
23.812713776218118	23.812713776218114	0	0	2	0	0.006067627457813364	0.16197732880559146	1313.2971614588969	1388.2971614588969	1388.2971614588969	1413.2971614588969	0.30188679695129395	0.2767857015132904	0.39024388790130615	0.17741934955120087	0.5	1313	1388	1388	1413	1500
23.82859731221739	23.828596917477693	0	0	2	0	0.006290029259591848	0.15394637781473053	1280.4104171513216	1355.4104171513216	1355.4104171513216	1380.4104171513216	0.2830188572406769	0.2678571343421936	0.3658536672592163	0.17741934955120087	0.5	1280	1355	1355	1380	1500
23.84559993526269	23.845599935262687	0	0	2	0	0.006495190528384363	0.14552204218860876	1245.912762762353	1320.912762762353	1320.912762762353	1345.912762762353	0.2641509473323822	0.2589285671710968	0.3658536672592163	0.16129031777381897	0.5	1245	1320	1320	1345	1500
23.86531915691495	23.865319156914953	0	0	2	0	0.006682548931413734	0.142306422584644	1232.7448004841171	1307.7448004841171	1307.7448004841171	1332.7448004841171	0.2641509473323822	0.25	0.3414634168148041	0.16129031777381897	0.5	1232	1307	1307	1332	1500
23.87859267402593	23.878592674025928	0	0	2	0	0.006851590932320382	0.142306422584644	1232.7448004841171	1307.7448004841171	1307.7448004841171	1332.7448004841171	0.2641509473323822	0.25	0.3414634168148041	0.16129031777381897	0.5	1232	1307	1307	1332	1500
23.89571450846026	23.89571411372056	0	0	2	0	0.007001853198729785	0.13535729958950582	1204.2881418190264	1279.2881418190264	1279.2881418190264	1304.2881418190264	0.24528302252292633	0.2410714328289032	0.3414634168148041	0.16129031777381897	0.5	1204	1279	1279	1304	1500
23.91269344712363	23.912693447123633	0	0	2	0	0.0071329238722143175	0.13312515407144132	1195.1475059225522	1270.1475059225522	1270.1475059225522	1295.1475059225522	0.24528302252292633	0.2321428507566452	0.3414634168148041	0.16129031777381897	0.5	1195	1270	1270	1295	1500
23.93191055987905	23.931910954618747	0	0	2	0	0.00724444369716857	0.12840817286907735	1175.8314678988718	1250.8314678988718	1250.8314678988718	1275.8314678988718	0.22641509771347046	0.2321428507566452	0.3414634168148041	0.16129031777381897	0.5	1175	1250	1250	1275	1500
23.94560526424862	23.945604869508923	0	0	2	0	0.007336107005503991	0.12840817286907735	1175.8314678988718	1250.8314678988718	1250.8314678988718	1275.8314678988718	0.22641509771347046	0.2321428507566452	0.3414634168148041	0.16129031777381897	0.5	1175	1250	1250	1275	1500
23.962674203563317	23.962674203563314	0	0	2	0	0.007407662554463871	0.1270313042939225	1170.1931910836126	1245.1931910836126	1245.1931910836126	1270.1931910836126	0.22641509771347046	0.2321428507566452	0.3414634168148041	0.14516128599643707	0.5	1170	1245	1245	1270	1500
23.978635503283243	23.978635108543546	0	0	2	0	0.0074589142152622755	0.12479916250114831	1161.0525704422023	1236.0525704422023	1236.0525704422023	1261.0525704422023	0.22641509771347046	0.2232142835855484	0.3414634168148041	0.14516128599643707	0.5	1161	1236	1236	1261	1500
23.99859196349447	23.998591963494473	0	0	2	0	0.007489721510659418	0.1239140324710768	1157.4279629690595	1232.4279629690595	1232.4279629690595	1257.4279629690595	0.22641509771347046	0.2232142835855484	0.31707316637039185	0.14516128599643707	0.5	1157	1232	1232	1257	1500
24.013093910548037	24.013094305287733	0	0	2	0	0.0075	0.1239140324710768	1157.4279629690595	1232.4279629690595	1232.4279629690595	1257.4279629690595	0.2075471729040146	0.2232142835855484	0.31707316637039185	0.14516128599643707	0.5	1157	1232	1232	1257	1500
24.028594154299803	24.0285941542998	0	0	2	0	0.00748972151065919	0.11919705126871283	1138.111924945379	1213.111924945379	1213.111924945379	1238.111924945379	0.2075471729040146	0.2232142835855484	0.31707316637039185	0.14516128599643707	0.5	1138	1213	1213	1238	1500
24.04572230456931	24.045722699309007	0	0	2	0	0.007458914215261823	0.1216818906783026	1148.2873423276492	1223.2873423276492	1223.2873423276492	1248.2873423276492	0.22641509771347046	0.2142857164144516	0.31707316637039185	0.14516128599643707	0.5	1148	1223	1223	1248	1500
24.065270209192306	24.065270209192303	0	0	2	0	0.007407662554463192	0.1239140324710768	1157.4279629690595	1232.4279629690595	1232.4279629690595	1257.4279629690595	0.22641509771347046	0.2232142835855484	0.31707316637039185	0.14516128599643707	0.5	1157	1232	1232	1257	1500
24.078585963451047	24.07858596345105	0	0	2	0	0.007336107005503089	0.1216818906783026	1148.2873423276492	1223.2873423276492	1223.2873423276492	1248.2873423276492	0.22641509771347046	0.2142857164144516	0.31707316637039185	0.14516128599643707	0.5	1148	1223	1223	1248	1500
24.09571964007634	24.095719640076343	0	0	2	0	0.007244443697167448	0.1216818906783026	1148.2873423276492	1223.2873423276492	1223.2873423276492	1248.2873423276492	0.22641509771347046	0.2142857164144516	0.31707316637039185	0.14516128599643707	0.5	1148	1223	1223	1248	1500
24.112646867839175	24.11264686783917	0	0	2	0	0.007132923872212977	0.12394388928352895	1157.550226616051	1232.550226616051	1232.550226616051	1257.550226616051	0.22641509771347046	0.2142857164144516	0.3414634168148041	0.16129031777381897	0.5	1157	1232	1232	1257	1500
24.13204319241784	24.132043192417836	0	0	2	0	0.00700185319872823	0.12866087048589292	1176.8662646397315	1251.8662646397315	1251.8662646397315	1276.8662646397315	0.24528302252292633	0.2142857164144516	0.3414634168148041	0.16129031777381897	0.5	1176	1251	1251	1276	1500
24.145578421949104	24.145578027209407	0	0	2	0	0.006851590932318617	0.12767739267470235	1172.838923002906	1247.838923002906	1247.838923002906	1272.838923002906	0.24528302252292633	0.2142857164144516	0.31707316637039185	0.16129031777381897	0.5	1172	1247	1247	1272	1500
24.1627101248759	24.162710124875904	0	0	2	0	0.006682548931411765	0.13462651566984052	1201.2955816679969	1276.2955816679969	1276.2955816679969	1301.2955816679969	0.2641509473323822	0.2232142835855484	0.31707316637039185	0.16129031777381897	0.5	1201	1276	1276	1301	1500
24.178622082133487	24.17862168739379	0	0	2	0	0.006495190528382194	0.13462651566984052	1201.2955816679969	1276.2955816679969	1276.2955816679969	1301.2955816679969	0.2641509473323822	0.2232142835855484	0.31707316637039185	0.16129031777381897	0.5	1201	1276	1276	1301	1500
24.198581305522602	24.198580910782905	0	0	2	0	0.006290029259589486	0.13462651566984052	1201.2955816679969	1276.2955816679969	1276.2955816679969	1301.2955816679969	0.2641509473323822	0.2232142835855484	0.31707316637039185	0.16129031777381897	0.5	1201	1276	1276	1301	1500
24.213212332457665	24.21321272719737	0	0	2	0	0.006067627457810815	0.13685865746261472	1210.4362023094072	1285.4362023094072	1285.4362023094072	1310.4362023094072	0.2641509473323822	0.2321428507566452	0.31707316637039185	0.16129031777381897	0.5	1210	1285	1285	1310	1500
24.228641128323957	24.228641128323954	0	0	2	0	0.005828594710925898	0.14285415573372418	1234.9877677296004	1309.9877677296004	1309.9877677296004	1334.9877677296004	0.2830188572406769	0.2321428507566452	0.31707316637039185	0.17741934955120087	0.5	1234	1309	1309	1334	1500
24.245619277507927	24.24561927750793	0	0	2	0	0.005573586191078985	0.14757114066137844	1254.3038210083446	1329.3038210083446	1329.3038210083446	1354.3038210083446	0.30188679695129395	0.2321428507566452	0.31707316637039185	0.17741934955120087	0.5	1254	1329	1329	1354	1500
24.265248103769174	24.26524810376917	0	0	2	0	0.00530330085889755	0.14980328617944294	1263.4444569048187	1338.4444569048187	1338.4444569048187	1363.4444569048187	0.30188679695129395	0.2410714328289032	0.31707316637039185	0.17741934955120087	0.5	1263	1338	1338	1363	1500
24.278620305804843	24.278620305804846	0	0	2	0	0.005018479547689799	0.1567524054492908	1291.9011003148457	1366.9011003148457	1366.9011003148457	1391.9011003148457	0.3207547068595886	0.25	0.31707316637039185	0.17741934955120087	0.5	1291	1366	1366	1391	1500
24.29572950856881	24.295729508568808	0	0	2	0	0.004719902932872067	0.1580309262433266	1297.1366429664224	1372.1366429664224	1372.1366429664224	1397.1366429664224	0.3207547068595886	0.25	0.31707316637039185	0.19354838132858276	0.5	1297	1372	1372	1397	1500
24.31315016095511	24.3131548978315	0	0	2	0	0.004408389392191762	0.16379987959032638	1320.7605069223864	1395.7605069223864	1395.7605069223864	1420.7605069223864	0.3396226465702057	0.2589285671710968	0.2926829159259796	0.19354838132858276	0.5	1320	1395	1395	1420	1500
24.332287931031082	24.33228832577078	0	0	2	0	0.00408479276261085	0.16721219475652926	1334.7339375279873	1409.7339375279873	1409.7339375279873	1434.7339375279873	0.3396226465702057	0.2678571343421936	0.31707316637039185	0.19354838132858276	0.5	1334	1409	1409	1434	1500
24.345597764194345	24.34559776419435	0	0	2	0	0.003749999999998084	0.17543983482041292	1368.426123589591	1443.426123589591	1443.426123589591	1468.426123589591	0.35849055647850037	0.2767857015132904	0.31707316637039185	0.20967741310596466	0.5	1368	1443	1443	1468	1500
24.362824204648845	24.36282459938855	0	0	2	0	0.0034049287480446273	0.1801568197480672	1387.7421768683353	1462.7421768683353	1462.7421768683353	1487.7421768683353	0.37735849618911743	0.2767857015132904	0.31707316637039185	0.20967741310596466	0.5	1387	1462	1462	1487	1500
24.38555173754547	24.385552132285166	0	0	2	0	0.0030505248230664763	0.18589963157823197	1411.25899131286	1486.25899131286	1486.25899131286	1511.25899131286	0.37735849618911743	0.2946428656578064	0.31707316637039185	0.22580644488334656	0.5	1411	1486	1486	1511	1500
24.39854617368941	24.398546173689414	0	0	2	0	0.0026877596215876803	0.19412727164211563	1444.9511773744634	1519.9511773744634	1519.9511773744634	1544.9511773744634	0.3962264060974121	0.3035714328289032	0.31707316637039185	0.24193547666072845	0.5	1444	1519	1519	1544	1500
24.41350522931416	24.413505229314158	0	0	2	0	0.002317627457809993	0.19635941343488983	1454.0917980158738	1529.0917980158738	1529.0917980158738	1554.0917980158738	0.3962264060974121	0.3125	0.31707316637039185	0.24193547666072845	0.5	1454	1529	1529	1554	1500
24.42861665446263	24.428616259722933	0	0	2	0	0.001941142838266758	0.19635941343488983	1454.0917980158738	1529.0917980158738	1529.0917980158738	1554.0917980158738	0.3962264060974121	0.3125	0.31707316637039185	0.24193547666072845	0.5	1454	1529	1529	1554	1500
24.44573296254118	24.445733357280876	0	0	2	0	0.0015593376811310177	0.21153618021920195	1516.2406579976318	1591.2406579976318	1591.2406579976318	1616.2406579976318	0.43396225571632385	0.3303571343421936	0.31707316637039185	0.25806450843811035	0.5	1516	1591	1591	1616	1500
24.46534836765266	24.465348367652663	0	0	2	0	0.001173258487799531	0.2219959781582106	1559.0735305578723	1634.0735305578723	1634.0735305578723	1659.0735305578723	0.4528301954269409	0.3482142984867096	0.31707316637039185	0.27419355511665344	0.5	1559	1634	1634	1659	1500
24.478663727171707	24.47866372717171	0	0	2	0	0.0007839634745051831	0.2277387813566052	1582.5903096552984	1657.5903096552984	1657.5903096552984	1682.5903096552984	0.4528301954269409	0.3660714328289032	0.31707316637039185	0.29032257199287415	0.5	1582	1657	1657	1682	1500
24.495585823318457	24.49558582331846	0	0	2	0	0.00039251967181984945	0.2322030649421536	1600.871550938119	1675.871550938119	1675.871550938119	1700.871550938119	0.4528301954269409	0.3839285671710968	0.31707316637039185	0.29032257199287415	0.5	1600	1675	1675	1700	1500
24.512740026408082	24.512740421147786	0	0	2	0	-2.234540319601648e-15	0.24043070618722684	1634.563741836694	1709.563741836694	1709.563741836694	1734.563741836694	0.4716981053352356	0.3928571343421936	0.31707316637039185	0.30645161867141724	0.5	1634	1709	1709	1734	1500
24.53251293265938	24.532513327399077	0	0	2	0	-0.0003925196718243124	0.25285745738623744	1685.4512879966423	1760.4512879966423	1760.4512879966423	1785.4512879966423	0.49056604504585266	0.4107142984867096	0.3414634168148041	0.32258063554763794	0.5	1685	1760	1760	1785	1500
24.545588685181272	24.545588290441575	0	0	2	0	-0.0007839634745096277	0.25646646902621684	1700.230190662358	1775.230190662358	1775.230190662358	1800.230190662358	0.49056604504585266	0.4196428656578064	0.3414634168148041	0.33870968222618103	0.5	1700	1775	1775	1800	1500
24.56275117780458	24.562751572544276	0	0	2	0	-0.0011732584878039452	0.2703647150164932	1757.1435079925395	1832.1435079925395	1832.1435079925395	1857.1435079925395	0.5283018946647644	0.4375	0.3414634168148041	0.33870968222618103	0.5	1757	1832	1832	1857	1500
24.585444763087104	24.5854447630871	0	0	2	0	-0.0015593376811353892	0.27981487754512546	1795.8419235472888	1870.8419235472888	1870.8419235472888	1895.8419235472888	0.5283018946647644	0.4642857015132904	0.3414634168148041	0.3709677457809448	0.5	1795	1870	1870	1895	1500
24.59868946420007	24.598689464200067	0	0	2	0	-0.0019411428382710746	0.29273336010829	1848.7431096434475	1923.7431096434475	1923.7431096434475	1948.7431096434475	0.5471698045730591	0.4821428656578064	0.3658536672592163	0.3870967626571655	0.5	1848	1923	1923	1948	1500
24.612639565154744	24.612639565154748	0	0	2	0	-0.002317627457814243	0.30584853050466787	1902.449732416615	1977.449732416615	1977.449732416615	2002.449732416615	0.5660377144813538	0.5	0.39024388790130615	0.4032258093357086	0.5	1902	1977	1977	2002	1500
24.628636786187265	24.628636391447568	0	0	2	0	-0.0026877596215918523	0.31660336903190167	1946.4907961856372	2021.4907961856372	2021.4907961856372	2046.4907961856372	0.5849056839942932	0.5178571343421936	0.39024388790130615	0.4193548262119293	0.5	1946	2021	2021	2046	1500
24.645612566933046	24.64561256693305	0	0	2	0	-0.003050524823070559	0.31883551827525647	1955.6314473371751	2030.6314473371751	2030.6314473371751	2055.631447337175	0.5849056839942932	0.5267857313156128	0.39024388790130615	0.4193548262119293	0.5	1955	2030	2030	2055	1500
24.665449421015545	24.66544942101555	0	0	2	0	-0.0034049287480486094	0.3300135857465931	2001.4056336322988	2076.4056336322988	2076.4056336322988	2101.4056336322988	0.6037735939025879	0.5357142686843872	0.4146341383457184	0.4354838728904724	0.5	2001	2076	2076	2101	1500
24.67858714767015	24.678586752930446	0	0	2	0	-0.003750000000001954	0.3470029688926075	2070.977157615228	2145.977157615228	2145.977157615228	2170.977157615228	0.6226415038108826	0.5714285969734192	0.4146341383457184	0.4677419364452362	0.5	2070	2145	2145	2170	1500
24.695634771041107	24.695634771041103	0	0	2	0	-0.004084792762614598	0.3585744243991553	2118.362267914541	2193.362267914541	2193.362267914541	2218.362267914541	0.6415094137191772	0.5803571343421936	0.4390243887901306	0.4838709533214569	0.5	2118	2193	2193	2218	1500
24.713059370824396	24.713060555043487	0	0	2	0	-0.004408389392195378	0.3695259615778923	2163.208812661469	2238.208812661469	2238.208812661469	2263.208812661469	0.6603773832321167	0.5982142686843872	0.4390243887901306	0.5	0.5	2163	2238	2238	2263	1500
24.732242930705418	24.732243325445115	0	0	2	0	-0.00471990293287554	0.3836246095802913	2220.942776231293	2295.942776231293	2295.942776231293	2320.942776231293	0.6792452931404114	0.6160714030265808	0.46341463923454285	0.5161290168762207	0.5	2220	2295	2295	2320	1500
24.74557763246971	24.745577632469708	0	0	2	0	-0.00501847954769312	0.3905737363007198	2249.3994501514476	2324.3994501514476	2324.3994501514476	2349.3994501514476	0.698113203048706	0.625	0.46341463923454285	0.5161290168762207	0.5	2249	2324	2324	2349	1500
24.762695519507048	24.76269551950705	0	0	2	0	-0.00530330085890071	0.3993914755607899	2285.5080924214344	2360.5080924214344	2360.5080924214344	2385.5080924214344	0.7169811129570007	0.6339285969734192	0.46341463923454285	0.5322580933570862	0.5	2285	2360	2360	2385	1500
24.778629187448068	24.778628792708364	0	0	2	0	-0.005573586191081975	0.4048690869524947	2307.938911070466	2382.938911070466	2382.938911070466	2407.938911070466	0.7169811129570007	0.6428571343421936	0.4878048896789551	0.5322580933570862	0.5	2307	2382	2382	2407	1500
24.79857972656381	24.79857933182411	0	0	2	0	-0.005828594710928711	0.41798426956524537	2361.6455838696797	2436.6455838696797	2436.6455838696797	2461.6455838696797	0.7358490824699402	0.6607142686843872	0.4878048896789551	0.5645161271095276	0.5	2361	2436	2436	2461	1500
24.813209964019478	24.813209964019475	0	0	2	0	-0.0060676274578134425	0.41798426956524537	2361.6455838696797	2436.6455838696797	2436.6455838696797	2461.6455838696797	0.7358490824699402	0.6696428656578064	0.4878048896789551	0.5645161271095276	0.5	2361	2436	2436	2461	1500
24.828604812271664	24.828604417531967	0	0	2	0	-0.00629002925959192	0.42021641880860017	2370.7862350212176	2445.7862350212176	2445.7862350212176	2470.7862350212176	0.7358490824699402	0.6696428656578064	0.4878048896789551	0.5645161271095276	0.5	2370	2445	2445	2470	1500
24.84562598808281	24.84562559334311	0	0	2	0	-0.006495190528384429	0.4369704575167219	2439.3940235309765	2514.3940235309765	2514.3940235309765	2539.3940235309765	0.7547169923782349	0.6875	0.5121951103210449	0.5967742204666138	0.5	2439	2514	2514	2539	1500
24.865305341025497	24.865305341025493	0	0	2	0	-0.006682548931413794	0.4439195842371504	2467.850697451131	2542.850697451131	2542.850697451131	2567.850697451131	0.7735849022865295	0.6964285969734192	0.5121951103210449	0.5967742204666138	0.5	2467	2542	2542	2567	1500
24.8786029372581	24.878602542518397	0	0	2	0	-0.006851590932320435	0.4519542399046461	2500.7526124095257	2575.7526124095257	2575.7526124095257	2600.7526124095257	0.7735849022865295	0.7053571343421936	0.5365853905677795	0.6129032373428345	0.5	2500	2575	2575	2600	1500
24.895826219795012	24.89582621979501	0	0	2	0	-0.007001853198729832	0.4541863891480009	2509.8932635610636	2584.8932635610636	2584.8932635610636	2609.8932635610636	0.7735849022865295	0.7142857313156128	0.5365853905677795	0.6129032373428345	0.5	2509	2584	2584	2609	1500
24.913164371584266	24.91316476632397	0	0	2	0	-0.007132923872214358	0.4563500378530012	2518.75340500804	2593.75340500804	2593.75340500804	2618.75340500804	0.7735849022865295	0.7142857313156128	0.5365853905677795	0.6290322542190552	0.5	2518	2593	2593	2618	1500
24.932080297949526	24.932080297949522	0	0	2	0	-0.007244443697168604	0.4585821721951948	2527.8939951393227	2602.8939951393227	2602.8939951393227	2627.8939951393227	0.7735849022865295	0.7232142686843872	0.5365853905677795	0.6290322542190552	0.5	2527	2602	2602	2627	1500
24.945595001016457	24.945595001016454	0	0	2	0	-0.007336107005504019	0.4585821721951948	2527.8939951393227	2602.8939951393227	2602.8939951393227	2627.8939951393227	0.7735849022865295	0.7232142686843872	0.5365853905677795	0.6290322542190552	0.5	2527	2602	2602	2627	1500
24.963413156279422	24.96341355101912	0	0	2	0	-0.007407662554463892	0.4676949476206236	2565.2108105064535	2640.2108105064535	2640.2108105064535	2665.2108105064535	0.7924528121948242	0.7321428656578064	0.5365853905677795	0.6451612710952759	0.5	2565	2640	2640	2665	1500
24.985431736677043	24.98543134193734	0	0	2	0	-0.00745891421526229	0.4720907386635629	2583.21157482729	2658.21157482729	2658.21157482729	2683.21157482729	0.7924528121948242	0.7410714030265808	0.5365853905677795	0.6612903475761414	0.5	2583	2658	2658	2683	1500
24.998657095544772	24.99865709554477	0	0	2	0	-0.007489721510659424	0.4720907386635629	2583.21157482729	2658.21157482729	2658.21157482729	2683.21157482729	0.7924528121948242	0.7410714030265808	0.5365853905677795	0.6612903475761414	0.5	2583	2658	2658	2683	1500
25.013310227902963	25.013310227902966	0	0	2	0	-0.0075	0.4720907386635629	2583.21157482729	2658.21157482729	2658.21157482729	2683.21157482729	0.7924528121948242	0.7410714030265808	0.5365853905677795	0.6612903475761414	0.5	2583	2658	2658	2683	1500
25.0287879714919	25.028787971491898	0	0	2	0	-0.007489721510659184	0.476486536611918	2601.212367425804	2676.212367425804	2676.212367425804	2701.212367425804	0.7924528121948242	0.75	0.5365853905677795	0.6774193644523621	0.5	2601	2676	2676	2701	1500
25.05281932961357	25.052819329613566	0	0	2	0	-0.007458914215261809	0.48511128407191517	2636.5307082744926	2711.5307082744926	2711.5307082744926	2736.5307082744926	0.7924528121948242	0.7589285969734192	0.5609756112098694	0.6935483813285828	0.5	2636	2711	2711	2736	1500
25.065329814886816	25.06532981488682	0	0	2	0	-0.007407662554463171	0.49206041079234364	2664.987382194647	2739.987382194647	2739.987382194647	2764.987382194647	0.8113207817077637	0.7678571343421936	0.5609756112098694	0.6935483813285828	0.5	2664	2739	2739	2764	1500
25.078659385035024	25.07865938503502	0	0	2	0	-0.007336107005503062	0.49206041079234364	2664.987382194647	2739.987382194647	2739.987382194647	2764.987382194647	0.8113207817077637	0.7678571343421936	0.5609756112098694	0.6935483813285828	0.5	2664	2739	2739	2764	1500
25.095635165780806	25.09563477104111	0	0	2	0	-0.007244443697167414	0.49206041079234364	2664.987382194647	2739.987382194647	2739.987382194647	2764.987382194647	0.8113207817077637	0.7678571343421936	0.5609756112098694	0.6935483813285828	0.5	2664	2739	2739	2764	1500
25.112681210192967	25.11268121019297	0	0	2	0	-0.007132923872212937	0.48982827645015004	2655.8467920633643	2730.8467920633643	2730.8467920633643	2755.8467920633643	0.8113207817077637	0.7589285969734192	0.5609756112098694	0.6935483813285828	0.5	2655	2730	2730	2755	1500
25.1319595076017	25.131959507601696	0	0	2	0	-0.007001853198728183	0.48982827645015004	2655.8467920633643	2730.8467920633643	2730.8467920633643	2755.8467920633643	0.8113207817077637	0.7589285969734192	0.5609756112098694	0.6935483813285828	0.5	2655	2730	2730	2755	1500
25.145626974932057	25.145626974932053	0	0	2	0	-0.006851590932318564	0.48982827645015004	2655.8467920633643	2730.8467920633643	2730.8467920633643	2755.8467920633643	0.8113207817077637	0.7589285969734192	0.5609756112098694	0.6935483813285828	0.5	2655	2730	2730	2755	1500
25.162667887728134	25.162667887728137	0	0	2	0	-0.006682548931411705	0.48343567823350764	2629.669102366214	2704.669102366214	2704.669102366214	2729.669102366214	0.8113207817077637	0.7589285969734192	0.5365853905677795	0.6774193644523621	0.5	2629	2704	2704	2729	1500
25.17878116223209	25.178781556971796	0	0	2	0	-0.0064951905283821285	0.48120352899015284	2620.528451214676	2695.528451214676	2695.528451214676	2720.528451214676	0.8113207817077637	0.75	0.5365853905677795	0.6774193644523621	0.5	2620	2695	2695	2720	1500
25.19902736138222	25.199027361382218	0	0	2	0	-0.006290029259589413	0.4720907386635629	2583.21157482729	2658.21157482729	2658.21157482729	2683.21157482729	0.7924528121948242	0.7410714030265808	0.5365853905677795	0.6612903475761414	0.5	2583	2658	2658	2683	1500
25.212697591890468	25.212697986630165	0	0	2	0	-0.006067627457810738	0.4651416268442956	2554.7549619273905	2629.7549619273905	2629.7549619273905	2654.7549619273905	0.7735849022865295	0.7321428656578064	0.5365853905677795	0.6612903475761414	0.5	2554	2629	2629	2654	1500
25.228643496762146	25.22864310202245	0	0	2	0	-0.005828594710925815	0.4629094776009408	2545.6143107758526	2620.6143107758526	2620.6143107758526	2645.6143107758526	0.7735849022865295	0.7232142686843872	0.5365853905677795	0.6612903475761414	0.5	2545	2620	2620	2645	1500
25.245858489765382	25.245858489765386	0	0	2	0	-0.005573586191078896	0.4525144696118417	2503.046753060492	2578.046753060492	2578.046753060492	2603.046753060492	0.7735849022865295	0.7142857313156128	0.5121951103210449	0.6290322542190552	0.5	2503	2578	2578	2603	1500
25.265261524918927	25.26526152491893	0	0	2	0	-0.005303300858897456	0.4502823203684869	2493.906101908954	2568.906101908954	2568.906101908954	2593.906101908954	0.7735849022865295	0.7053571343421936	0.5121951103210449	0.6290322542190552	0.5	2493	2568	2568	2593	1500
25.27859188454653	25.278591884546532	0	0	2	0	-0.0050184795476897	0.43753069635688746	2441.6882015814545	2516.6882015814545	2516.6882015814545	2541.6882015814545	0.7547169923782349	0.6964285969734192	0.4878048896789551	0.6129032373428345	0.5	2441	2516	2516	2541	1500
25.295881483352836	25.29588148335284	0	0	2	0	-0.0047199029328719635	0.4263824670686205	2396.0362026460007	2471.0362026460007	2471.0362026460007	2496.0362026460007	0.7358490824699402	0.6785714030265808	0.4878048896789551	0.5967742204666138	0.5	2396	2471	2471	2496	1500
25.313165161063665	25.313165555803362	0	0	2	0	-0.0044083893921916546	0.4221833721330839	2378.8409088849785	2453.8409088849785	2453.8409088849785	2478.8409088849785	0.7358490824699402	0.6696428656578064	0.4878048896789551	0.5806451439857483	0.5	2378	2453	2453	2478	1500
25.33204595559573	25.332045955595728	0	0	2	0	-0.004084792762610739	0.4199512228897291	2369.7002577334406	2444.7002577334406	2444.7002577334406	2469.7002577334406	0.7358490824699402	0.6607142686843872	0.4878048896789551	0.5806451439857483	0.5	2369	2444	2444	2469	1500
25.345641185561213	25.34564118556121	0	0	2	0	-0.0037499999999979694	0.41575213522305177	2352.504993738397	2427.504993738397	2427.504993738397	2452.504993738397	0.7358490824699402	0.6517857313156128	0.4878048896789551	0.5645161271095276	0.5	2352	2427	2427	2452	1500
25.362651308660787	25.362651308660784	0	0	2	0	-0.00340492874804451	0.4082092079154438	2321.6167064137426	2396.6167064137426	2396.6167064137426	2421.6167064137426	0.7358490824699402	0.6428571343421936	0.46341463923454285	0.5483871102333069	0.5	2321	2396	2396	2421	1500
25.378714056483304	25.378713661743607	0	0	2	0	-0.0030505248230663553	0.3993914755607899	2285.5080924214344	2360.5080924214344	2360.5080924214344	2385.5080924214344	0.7169811129570007	0.6339285969734192	0.46341463923454285	0.5322580933570862	0.5	2285	2360	2360	2385	1500
25.398625911108567	25.398625911108564	0	0	2	0	-0.0026877596215875567	0.3861094527151714	2231.118208868627	2306.118208868627	2306.118208868627	2331.118208868627	0.698113203048706	0.6071428656578064	0.46341463923454285	0.5161290168762207	0.5	2231	2306	2306	2331	1500
25.412687723397994	25.412687723397998	0	0	2	0	-0.0023176274578098673	0.3861094527151714	2231.118208868627	2306.118208868627	2306.118208868627	2331.118208868627	0.698113203048706	0.6071428656578064	0.46341463923454285	0.5161290168762207	0.5	2231	2306	2306	2331	1500
25.42863323352998	25.428633233529975	0	0	2	0	-0.0019411428382666302	0.37024054349781865	2166.1350256235673	2241.1350256235673	2241.1350256235673	2266.1350256235673	0.6792452931404114	0.5892857313156128	0.4390243887901306	0.4838709533214569	0.5	2166	2241	2241	2266	1500
25.44562559334311	25.445625198603413	0	0	2	0	-0.0015593376811308885	0.36623813631049673	2149.745168191484	2224.745168191484	2224.745168191484	2249.745168191484	0.6792452931404114	0.5803571343421936	0.4390243887901306	0.4677419364452362	0.5	2149	2224	2224	2249	1500
25.46524257741339	25.465242182673688	0	0	2	0	-0.0011732584877994002	0.35528661403292094	2104.8986844648116	2179.8986844648116	2179.8986844648116	2204.8986844648116	0.6603773832321167	0.5625	0.4390243887901306	0.4516128897666931	0.5	2104	2179	2179	2204	1500
25.478592674025933	25.47859227928623	0	0	2	0	-0.0007839634745050515	0.34167968994409526	2049.17833032107	2124.17833032107	2124.17833032107	2149.17833032107	0.6415094137191772	0.5446428656578064	0.4146341383457184	0.4354838728904724	0.5	2049	2124	2124	2149	1500
25.49574411393767	25.495744903417066	0	0	2	0	-0.00039251967181971734	0.3330586498806929	2013.8751712614373	2088.8751712614376	2088.8751712614376	2113.8751712614376	0.6226415038108826	0.5357142686843872	0.4146341383457184	0.4193548262119293	0.5	2013	2088	2088	2113	1500
25.513076344631443	25.51307673937114	0	0	2	0	2.366848597457306e-15	0.3244376278077168	1978.5720858726002	2053.5720858726	2053.5720858726	2078.5720858726	0.6037735939025879	0.5267857313156128	0.4146341383457184	0.4032258093357086	0.5	1978	2053	2053	2078	1500
25.532052271430913	25.53205227143091	0	0	2	0	0.0003925196718244446	0.3183014308791945	1953.4443594503014	2028.4443594503014	2028.4443594503014	2053.4443594503014	0.6037735939025879	0.5089285969734192	0.4146341383457184	0.3870967626571655	0.5	1953	2028	2028	2053	1500
25.545597369454647	25.54559697471495	0	0	2	0	0.0007839634745097593	0.307448252112283	1909.000592399799	1984.000592399799	1984.000592399799	2009.000592399799	0.5849056839942932	0.4910714328289032	0.4146341383457184	0.3709677457809448	0.5	1909	1984	1984	2009	1500
25.56283170470313	25.562831704703125	0	0	2	0	0.0011732584878040757	0.29659506280552583	1864.5567821886282	1939.5567821886282	1939.5567821886282	1964.5567821886282	0.5660377144813538	0.4732142984867096	0.4146341383457184	0.35483869910240173	0.5	1864	1939	1939	1964	1500
25.585305025233737	25.585304630494033	0	0	2	0	0.0015593376811355187	0.28102490656154067	1800.796992369509	1875.796992369509	1875.796992369509	1900.796992369509	0.5283018946647644	0.4553571343421936	0.4146341383457184	0.33870968222618103	0.5	1800	1875	1875	1900	1500
25.59857854234471	25.598578147605014	0	0	2	0	0.0019411428382712023	0.27488870963301837	1775.6692659472103	1850.6692659472103	1850.6692659472103	1875.6692659472103	0.5283018946647644	0.4375	0.4146341383457184	0.32258063554763794	0.5	1775	1850	1850	1875	1500
25.612688118137697	25.612688512877394	0	0	2	0	0.002317627457814369	0.2679395903631705	1747.2126225371833	1822.2126225371833	1822.2126225371833	1847.2126225371833	0.5094339847564697	0.4285714328289032	0.4146341383457184	0.32258063554763794	0.5	1747	1822	1822	1847	1500
25.628624549256607	25.62862415451691	0	0	2	0	0.002687759621591976	0.2593185533890332	1711.909476128091	1786.909476128091	1786.909476128091	1811.909476128091	0.49056604504585266	0.4196428656578064	0.4146341383457184	0.30645161867141724	0.5	1711	1786	1786	1811	1500
25.64566427783359	25.645664277833585	0	0	2	0	0.0030505248230706795	0.25023562414241907	1674.7148808632062	1749.7148808632062	1749.7148808632062	1774.7148808632062	0.4716981053352356	0.4017857015132904	0.4390243887901306	0.29032257199287415	0.5	1674	1749	1749	1774	1500
25.665271393411402	25.6652717881511	0	0	2	0	0.0034049287480487273	0.23928410513582987	1629.8684105312232	1704.8684105312232	1704.8684105312232	1729.8684105312232	0.4528301954269409	0.3839285671710968	0.4390243887901306	0.27419355511665344	0.5	1629	1704	1704	1729	1500
25.678621095284242	25.67862109528424	0	0	2	0	0.003750000000002069	0.23928410513582987	1629.8684105312232	1704.8684105312232	1704.8684105312232	1729.8684105312232	0.4528301954269409	0.3839285671710968	0.4390243887901306	0.27419355511665344	0.5	1629	1704	1704	1729	1500
25.695576349565684	25.695576349565687	0	0	2	0	0.004084792762614708	0.2323349784154014	1601.4117366110686	1676.4117366110686	1676.4117366110686	1701.4117366110686	0.43396225571632385	0.375	0.4390243887901306	0.27419355511665344	0.5	1601	1676	1676	1701	1500
25.71283555341519	25.712835553415186	0	0	2	0	0.004408389392195484	0.2323349784154014	1601.4117366110686	1676.4117366110686	1676.4117366110686	1701.4117366110686	0.43396225571632385	0.375	0.4390243887901306	0.27419355511665344	0.5	1601	1676	1676	1701	1500
25.732004113187664	25.73200411318766	0	0	2	0	0.004719902932875642	0.22538585914555354	1572.9550932010416	1647.9550932010416	1647.9550932010416	1672.9550932010416	0.4150943458080292	0.3660714328289032	0.4390243887901306	0.27419355511665344	0.5	1572	1647	1647	1672	1500
[truncated: 25,937 more rows]
