# Supplementary material for: Active inference under visuo-proprioceptive conflict: Simulation and empirical results
Source: Sci Rep. 2020 Mar 4;10:4010. doi: 10.1038/s41598-020-61097-w (PMC7055248; doi:10.1038/s41598-020-61097-w)
Supplement: Supplementary file 1 — Supplementary Information. [file 41598_2020_61097_MOESM1_ESM.zip › log_sj01_run2_20190411-153638.csv]

0	0	1	0	0	0	999	0.014769689807280936	710.4818797608154	785.4818797608154	785.4818797608154	810.4818797608154	0.0181818176060915	0.0390625	0.040816325694322586	0.04494382068514824	0.2291666716337204	710	785	785	810	1445
0.013121937066649991	0.013122331806350473	1	0	1	0	0.004052267294011048	0.014769689807280936	710.4818797608154	785.4818797608154	785.4818797608154	810.4818797608154	0.0181818176060915	0.0390625	0.040816325694322586	0.04494382068514824	0.2291666716337204	710	785	785	810	1445
0.028304810100600264	0.028304810100600264	1	0	1	0	0.0075	0.014769689807280936	710.4818797608154	785.4818797608154	785.4818797608154	810.4818797608154	0.0181818176060915	0.0390625	0.040816325694322586	0.04494382068514824	0.2291666716337204	710	785	785	810	1445
0.04438413699046606	0.04438453173016299	1	0	1	0	0.0075	0.014769689807280936	710.4818797608154	785.4818797608154	785.4818797608154	810.4818797608154	0.0181818176060915	0.0390625	0.040816325694322586	0.04494382068514824	0.2291666716337204	710	785	785	810	1445
0.061391102172450474	0.061390707432753544	1	0	1	0	0.0075	0.014769689807280936	710.4818797608154	785.4818797608154	785.4818797608154	810.4818797608154	0.0181818176060915	0.0390625	0.040816325694322586	0.04494382068514824	0.2291666716337204	710	785	785	810	1445
0.07839530417654572	0.07839490943684524	1	0	1	0	0.0075	0.014769689807280936	710.4818797608154	785.4818797608154	785.4818797608154	810.4818797608154	0.0181818176060915	0.0390625	0.040816325694322586	0.04494382068514824	0.2291666716337204	710	785	785	810	1445
0.09444739402719549	0.09444778876689242	1	0	1	0	0.0075	0.014769689807280936	710.4818797608154	785.4818797608154	785.4818797608154	810.4818797608154	0.0181818176060915	0.0390625	0.040816325694322586	0.04494382068514824	0.2291666716337204	710	785	785	810	1445
0.11143856962122811	0.11143856962122811	1	0	1	0	0.0075	0.014769689807280936	710.4818797608154	785.4818797608154	785.4818797608154	810.4818797608154	0.0181818176060915	0.0390625	0.040816325694322586	0.04494382068514824	0.2291666716337204	710	785	785	810	1445
0.1285236932635705	0.1285236932635705	1	0	1	0	0.0075	0.014769689807280936	710.4818797608154	785.4818797608154	785.4818797608154	810.4818797608154	0.0181818176060915	0.0390625	0.040816325694322586	0.04494382068514824	0.2291666716337204	710	785	785	810	1445
0.14626684798376743	0.14626684798376743	1	0	1	0	0.0075	0.014884342418223742	710.9513822026262	785.9513822026262	785.9513822026262	810.9513822026262	0.0181818176060915	0.0390625	0.040816325694322586	0.056179776787757874	0.2291666716337204	710	785	785	810	1445
0.16134827291513432	0.16134827291513432	1	0	1	0	0.0075	0.014884342418223742	710.9513822026262	785.9513822026262	785.9513822026262	810.9513822026262	0.0181818176060915	0.0390625	0.040816325694322586	0.056179776787757874	0.2291666716337204	710	785	785	810	1445
0.17838010669814253	0.17838050143783946	1	0	1	0	0.0075	0.014769689807280936	710.4818797608154	785.4818797608154	785.4818797608154	810.4818797608154	0.0181818176060915	0.0390625	0.040816325694322586	0.04494382068514824	0.2291666716337204	710	785	785	810	1445
0.19449140750360883	0.19449140750360883	1	0	1	0	0.0075	0.014769689807280936	710.4818797608154	785.4818797608154	785.4818797608154	810.4818797608154	0.0181818176060915	0.0390625	0.040816325694322586	0.04494382068514824	0.2291666716337204	710	785	785	810	1445
0.21143876699107622	0.2114391617307767	1	0	1	0	0.0075	0.014769689807280936	710.4818797608154	785.4818797608154	785.4818797608154	810.4818797608154	0.0181818176060915	0.0390625	0.040816325694322586	0.04494382068514824	0.2291666716337204	710	785	785	810	1445
0.22852704855100825	0.2285270485510118	1	0	1	0	0.0075	0.014884342418223742	710.9513822026262	785.9513822026262	785.9513822026262	810.9513822026262	0.0181818176060915	0.0390625	0.040816325694322586	0.056179776787757874	0.2291666716337204	710	785	785	810	1445
0.24444374268498237	0.24444374268498237	1	0	1	0	0.0075	0.014769689807280936	710.4818797608154	785.4818797608154	785.4818797608154	810.4818797608154	0.0181818176060915	0.0390625	0.040816325694322586	0.04494382068514824	0.2291666716337204	710	785	785	810	1445
0.26139781274732954	0.26139781274732954	1	0	1	0	0.0075	0.014769689807280936	710.4818797608154	785.4818797608154	785.4818797608154	810.4818797608154	0.0181818176060915	0.0390625	0.040816325694322586	0.04494382068514824	0.2291666716337204	710	785	785	810	1445
0.2782725401302244	0.27827214539052747	1	0	1	0	0.0075	0.014769689807280936	710.4818797608154	785.4818797608154	785.4818797608154	810.4818797608154	0.0181818176060915	0.0390625	0.040816325694322586	0.04494382068514824	0.2291666716337204	710	785	785	810	1445
0.2942997613798539	0.2942997613798539	1	0	1	0	0.0075	0.014884342418223742	710.9513822026262	785.9513822026262	785.9513822026262	810.9513822026262	0.0181818176060915	0.0390625	0.040816325694322586	0.056179776787757874	0.2291666716337204	710	785	785	810	1445
0.3113130423970176	0.3113130423970176	1	0	1	0	0.0075	0.014884342418223742	710.9513822026262	785.9513822026262	785.9513822026262	810.9513822026262	0.0181818176060915	0.0390625	0.040816325694322586	0.056179776787757874	0.2291666716337204	710	785	785	810	1445
0.3283815869720108	0.3283815869720108	1	0	1	0	0.0075	0.014884342418223742	710.9513822026262	785.9513822026262	785.9513822026262	810.9513822026262	0.0181818176060915	0.0390625	0.040816325694322586	0.056179776787757874	0.2291666716337204	710	785	785	810	1445
0.3462265845344952	0.3462265845344952	1	0	1	0	0.0075	0.014769689807280936	710.4818797608154	785.4818797608154	785.4818797608154	810.4818797608154	0.0181818176060915	0.0390625	0.040816325694322586	0.04494382068514824	0.2291666716337204	710	785	785	810	1445
0.36134985187392843	0.3613494571342315	1	0	1	0	0.0075	0.014769689807280936	710.4818797608154	785.4818797608154	785.4818797608154	810.4818797608154	0.0181818176060915	0.0390625	0.040816325694322586	0.04494382068514824	0.2291666716337204	710	785	785	810	1445
0.3783015534980869	0.3783015534980869	1	0	1	0	0.0075	0.014884342418223742	710.9513822026262	785.9513822026262	785.9513822026262	810.9513822026262	0.0181818176060915	0.0390625	0.040816325694322586	0.056179776787757874	0.2291666716337204	710	785	785	810	1445
0.3945636448684837	0.3945636448684837	1	0	1	0	0.0075	0.014884342418223742	710.9513822026262	785.9513822026262	785.9513822026262	810.9513822026262	0.0181818176060915	0.0390625	0.040816325694322586	0.056179776787757874	0.2291666716337204	710	785	785	810	1445
0.41135745061313145	0.41135705587343097	1	0	1	0	0.0075	0.014884342418223742	710.9513822026262	785.9513822026262	785.9513822026262	810.9513822026262	0.0181818176060915	0.0390625	0.040816325694322586	0.056179776787757874	0.2291666716337204	710	785	785	810	1445
0.428294152128732	0.428294152128732	1	0	1	0	0.0075	0.014769689807280936	710.4818797608154	785.4818797608154	785.4818797608154	810.4818797608154	0.0181818176060915	0.0390625	0.040816325694322586	0.04494382068514824	0.2291666716337204	710	785	785	810	1445
0.4443434788014926	0.4443434788014926	1	0	1	0	0.0075	0.014884342418223742	710.9513822026262	785.9513822026262	785.9513822026262	810.9513822026262	0.0181818176060915	0.0390625	0.040816325694322586	0.056179776787757874	0.2291666716337204	710	785	785	810	1445
0.4613982074870293	0.46139781274732883	1	0	1	0	0.0075	0.014884342418223742	710.9513822026262	785.9513822026262	785.9513822026262	810.9513822026262	0.0181818176060915	0.0390625	0.040816325694322586	0.056179776787757874	0.2291666716337204	710	785	785	810	1445
0.4795676810819032	0.47956728634220624	1	0	1	0	0.0075	0.014884342418223742	710.9513822026262	785.9513822026262	785.9513822026262	810.9513822026262	0.0181818176060915	0.0390625	0.040816325694322586	0.056179776787757874	0.2291666716337204	710	785	785	810	1445
0.494310814091417	0.494310814091417	1	0	1	0	0.0075	0.014884342418223742	710.9513822026262	785.9513822026262	785.9513822026262	810.9513822026262	0.0181818176060915	0.0390625	0.040816325694322586	0.056179776787757874	0.2291666716337204	710	785	785	810	1445
0.5114697540574298	0.5114697540574298	1	0	1	0	0.0075	0.014769689807280936	710.4818797608154	785.4818797608154	785.4818797608154	810.4818797608154	0.0181818176060915	0.0390625	0.040816325694322586	0.04494382068514824	0.2291666716337204	710	785	785	810	1445
0.5284261925579727	0.5284261925579727	1	0	1	0	0.0075	0.014769689807280936	710.4818797608154	785.4818797608154	785.4818797608154	810.4818797608154	0.0181818176060915	0.0390625	0.040816325694322586	0.04494382068514824	0.2291666716337204	710	785	785	810	1445
0.5461886895234116	0.5461882947837147	1	0	1	0	0.0075	0.014769689807280936	710.4818797608154	785.4818797608154	785.4818797608154	810.4818797608154	0.0181818176060915	0.0390625	0.040816325694322586	0.04494382068514824	0.2291666716337204	710	785	785	810	1445
0.5612949830557987	0.5612949830557987	1	0	1	0	0.0075	0.014884342418223742	710.9513822026262	785.9513822026262	785.9513822026262	810.9513822026262	0.0181818176060915	0.0390625	0.040816325694322586	0.056179776787757874	0.2291666716337204	710	785	785	810	1445
0.5784886601153048	0.5784886601153048	1	0	1	0	0.0075	0.016722814807280936	718.4799266358154	793.4799266358154	793.4799266358154	818.4799266358154	0.0181818176060915	0.046875	0.040816325694322586	0.04494382068514824	0.2291666716337204	718	793	793	818	1445
0.5946868036545006	0.5946868036545006	1	0	1	0	0.0075	0.016722814807280936	718.4799266358154	793.4799266358154	793.4799266358154	818.4799266358154	0.0181818176060915	0.046875	0.040816325694322586	0.04494382068514824	0.2291666716337204	718	793	793	818	1445
0.6114194247458364	0.6114190300061395	1	0	1	0	0.0075	0.016722814807280936	718.4799266358154	793.4799266358154	793.4799266358154	818.4799266358154	0.0181818176060915	0.046875	0.040816325694322586	0.04494382068514824	0.2291666716337204	718	793	793	818	1445
0.6284417847760757	0.6284417847760757	1	0	1	0	0.0075	0.016722814807280936	718.4799266358154	793.4799266358154	793.4799266358154	818.4799266358154	0.0181818176060915	0.046875	0.040816325694322586	0.04494382068514824	0.2291666716337204	718	793	793	818	1445
0.6443892686065489	0.6443892686065489	1	0	1	0	0.0075	0.016722814807280936	718.4799266358154	793.4799266358154	793.4799266358154	818.4799266358154	0.0181818176060915	0.046875	0.040816325694322586	0.04494382068514824	0.2291666716337204	718	793	793	818	1445
0.6612864961522753	0.6612864961522753	1	0	1	0	0.0075	0.016722814807280936	718.4799266358154	793.4799266358154	793.4799266358154	818.4799266358154	0.0181818176060915	0.046875	0.040816325694322586	0.04494382068514824	0.2291666716337204	718	793	793	818	1445
0.679522286016546	0.6795218912768455	1	0	1	0	0.0075	0.016722814807280936	718.4799266358154	793.4799266358154	793.4799266358154	818.4799266358154	0.0181818176060915	0.046875	0.040816325694322586	0.04494382068514824	0.2291666716337204	718	793	793	818	1445
0.6943167351868986	0.6943167351868986	1	0	1	0	0.0075	0.016722814807280936	718.4799266358154	793.4799266358154	793.4799266358154	818.4799266358154	0.0181818176060915	0.046875	0.040816325694322586	0.04494382068514824	0.2291666716337204	718	793	793	818	1445
0.7113090950000291	0.7113090950000291	1	0	1	0	0.0075	0.016722814807280936	718.4799266358154	793.4799266358154	793.4799266358154	818.4799266358154	0.0181818176060915	0.046875	0.040816325694322586	0.04494382068514824	0.2291666716337204	718	793	793	818	1445
0.7284029029157466	0.7284029029157466	1	0	1	0	0.0075	0.016837467418223742	718.9494290776262	793.9494290776262	793.9494290776262	818.9494290776262	0.0181818176060915	0.046875	0.040816325694322586	0.056179776787757874	0.2291666716337204	718	793	793	818	1445
0.7464523756421926	0.7464527703818931	1	0	1	0	0.0075	0.016837467418223742	718.9494290776262	793.9494290776262	793.9494290776262	818.9494290776262	0.0181818176060915	0.046875	0.040816325694322586	0.056179776787757874	0.2291666716337204	718	793	793	818	1445
0.7612961672748959	0.7612961672748959	1	0	1	0	0.0075	0.016722814807280936	718.4799266358154	793.4799266358154	793.4799266358154	818.4799266358154	0.0181818176060915	0.046875	0.040816325694322586	0.04494382068514824	0.2291666716337204	718	793	793	818	1445
0.7784787916228346	0.7784787916228346	1	0	1	0	0.0075	0.016837467418223742	718.9494290776262	793.9494290776262	793.9494290776262	818.9494290776262	0.0181818176060915	0.046875	0.040816325694322586	0.056179776787757874	0.2291666716337204	718	793	793	818	1445
0.7942944323939187	0.7942944323939187	1	0	1	0	0.0075	0.014769689807280936	710.4818797608154	785.4818797608154	785.4818797608154	810.4818797608154	0.0181818176060915	0.0390625	0.040816325694322586	0.04494382068514824	0.2291666716337204	710	785	785	810	1445
0.8128527245920871	0.8128527245920871	1	0	1	0	0.0075	0.014884342418223742	710.9513822026262	785.9513822026262	785.9513822026262	810.9513822026262	0.0181818176060915	0.0390625	0.040816325694322586	0.056179776787757874	0.2291666716337204	710	785	785	810	1445
0.8282803362392777	0.8282803362392777	1	0	1	0	0.0075	0.016722814807280936	718.4799266358154	793.4799266358154	793.4799266358154	818.4799266358154	0.0181818176060915	0.046875	0.040816325694322586	0.04494382068514824	0.2291666716337204	718	793	793	818	1445
0.8443103206667963	0.8443103206667963	1	0	1	0	0.0075	0.016722814807280936	718.4799266358154	793.4799266358154	793.4799266358154	818.4799266358154	0.0181818176060915	0.046875	0.040816325694322586	0.04494382068514824	0.2291666716337204	718	793	793	818	1445
0.8612801803170953	0.8612801803170953	1	0	1	0	0.0075	0.016722814807280936	718.4799266358154	793.4799266358154	793.4799266358154	818.4799266358154	0.0181818176060915	0.046875	0.040816325694322586	0.04494382068514824	0.2291666716337204	718	793	793	818	1445
0.8794768909511852	0.8794764962114883	1	0	1	0	0.0075	0.016837467418223742	718.9494290776262	793.9494290776262	793.9494290776262	818.9494290776262	0.0181818176060915	0.046875	0.040816325694322586	0.056179776787757874	0.2291666716337204	718	793	793	818	1445
0.8943475248834041	0.8943475248834041	1	0	1	0	0.0075	0.016722814807280936	718.4799266358154	793.4799266358154	793.4799266358154	818.4799266358154	0.0181818176060915	0.046875	0.040816325694322586	0.04494382068514824	0.2291666716337204	718	793	793	818	1445
0.91130001598696	0.91130001598696	1	0	1	0	0.0075	0.016722814807280936	718.4799266358154	793.4799266358154	793.4799266358154	818.4799266358154	0.0181818176060915	0.046875	0.040816325694322586	0.04494382068514824	0.2291666716337204	718	793	793	818	1445
0.9283290865920755	0.9283290865920755	1	0	1	0	0.0075	0.016722814807280936	718.4799266358154	793.4799266358154	793.4799266358154	818.4799266358154	0.0181818176060915	0.046875	0.040816325694322586	0.04494382068514824	0.2291666716337204	718	793	793	818	1445
0.9464369807939406	0.9464369807939406	1	0	1	0	0.0075	0.016837467418223742	718.9494290776262	793.9494290776262	793.9494290776262	818.9494290776262	0.0181818176060915	0.046875	0.040816325694322586	0.056179776787757874	0.2291666716337204	718	793	793	818	1445
0.9612894567000154	0.9612894567000154	1	0	1	0	0.0075	0.016837467418223742	718.9494290776262	793.9494290776262	793.9494290776262	818.9494290776262	0.0181818176060915	0.046875	0.040816325694322586	0.056179776787757874	0.2291666716337204	718	793	793	818	1445
0.9784673441715697	0.9784673441715697	1	0	1	0	0.0075	0.016837467418223742	718.9494290776262	793.9494290776262	793.9494290776262	818.9494290776262	0.0181818176060915	0.046875	0.040816325694322586	0.056179776787757874	0.2291666716337204	718	793	793	818	1445
0.9943027219275926	0.9943023271878957	1	0	1	0	0.0075	0.014884342418223742	710.9513822026262	785.9513822026262	785.9513822026262	810.9513822026262	0.0181818176060915	0.0390625	0.040816325694322586	0.056179776787757874	0.2291666716337204	710	785	785	810	1445
1.0128045663488372	1.0128045663488372	1	0	1	0	0.0075	0.016722814807280936	718.4799266358154	793.4799266358154	793.4799266358154	818.4799266358154	0.0181818176060915	0.046875	0.040816325694322586	0.04494382068514824	0.2291666716337204	718	793	793	818	1445
1.0284271794072204	1.02842678466752	1	0	1	0	0.0075	0.014884342418223742	710.9513822026262	785.9513822026262	785.9513822026262	810.9513822026262	0.0181818176060915	0.0390625	0.040816325694322586	0.056179776787757874	0.2291666716337204	710	785	785	810	1445
1.0442795309702895	1.0442795309702895	1	0	1	0	0.0075	0.016837467418223742	718.9494290776262	793.9494290776262	793.9494290776262	818.9494290776262	0.0181818176060915	0.046875	0.040816325694322586	0.056179776787757874	0.2291666716337204	718	793	793	818	1445
1.061280969796492	1.061280575056795	1	0	1	0	0.0075	0.016722814807280936	718.4799266358154	793.4799266358154	793.4799266358154	818.4799266358154	0.0181818176060915	0.046875	0.040816325694322586	0.04494382068514824	0.2291666716337204	718	793	793	818	1445
1.0795155754416648	1.0795155754416648	1	0	1	0	0.0075	0.016837467418223742	718.9494290776262	793.9494290776262	793.9494290776262	818.9494290776262	0.0181818176060915	0.046875	0.040816325694322586	0.056179776787757874	0.2291666716337204	718	793	793	818	1445
1.094296998201962	1.094296998201962	1	0	1	0	0.0075	0.016837467418223742	718.9494290776262	793.9494290776262	793.9494290776262	818.9494290776262	0.0181818176060915	0.046875	0.040816325694322586	0.056179776787757874	0.2291666716337204	718	793	793	818	1445
1.11136712173575	1.11136712173575	1	0	1	0	0.0075	0.016722814807280936	718.4799266358154	793.4799266358154	793.4799266358154	818.4799266358154	0.0181818176060915	0.046875	0.040816325694322586	0.04494382068514824	0.2291666716337204	718	793	793	818	1445
1.1284107977097193	1.1284104029700224	1	0	1	0	0.0075	0.016722814807280936	718.4799266358154	793.4799266358154	793.4799266358154	818.4799266358154	0.0181818176060915	0.046875	0.040816325694322586	0.04494382068514824	0.2291666716337204	718	793	793	818	1445
1.1462613216279856	1.1462609268882886	1	0	1	0	0.0075	0.016837467418223742	718.9494290776262	793.9494290776262	793.9494290776262	818.9494290776262	0.0181818176060915	0.046875	0.040816325694322586	0.056179776787757874	0.2291666716337204	718	793	793	818	1445
1.1612740618517634	1.1612740618517634	1	0	1	0	0.0075	0.016837467418223742	718.9494290776262	793.9494290776262	793.9494290776262	818.9494290776262	0.0181818176060915	0.046875	0.040816325694322586	0.056179776787757874	0.2291666716337204	718	793	793	818	1445
1.1782940534438069	1.1782940534438069	1	0	1	0	0.0075	0.016837467418223742	718.9494290776262	793.9494290776262	793.9494290776262	818.9494290776262	0.0181818176060915	0.046875	0.040816325694322586	0.056179776787757874	0.2291666716337204	718	793	793	818	1445
1.1945158813649321	1.1945158813649321	1	0	1	0	0.0075	0.016837467418223742	718.9494290776262	793.9494290776262	793.9494290776262	818.9494290776262	0.0181818176060915	0.046875	0.040816325694322586	0.056179776787757874	0.2291666716337204	718	793	793	818	1445
1.2113621874895166	1.2113617927498161	1	0	1	0	0.0075	0.016722814807280936	718.4799266358154	793.4799266358154	793.4799266358154	818.4799266358154	0.0181818176060915	0.046875	0.040816325694322586	0.04494382068514824	0.2291666716337204	718	793	793	818	1445
1.228305599579997	1.2283052048403	1	0	1	0	0.0075	0.014884342418223742	710.9513822026262	785.9513822026262	785.9513822026262	810.9513822026262	0.0181818176060915	0.0390625	0.040816325694322586	0.056179776787757874	0.2291666716337204	710	785	785	810	1445
1.2443028206125177	1.2443028206125177	1	0	1	0	0.0075	0.016837467418223742	718.9494290776262	793.9494290776262	793.9494290776262	818.9494290776262	0.0181818176060915	0.046875	0.040816325694322586	0.056179776787757874	0.2291666716337204	718	793	793	818	1445
1.2613962337885347	1.2613962337885347	1	0	1	0	0.0075	0.016837467418223742	718.9494290776262	793.9494290776262	793.9494290776262	818.9494290776262	0.0181818176060915	0.046875	0.040816325694322586	0.056179776787757874	0.2291666716337204	718	793	793	818	1445
1.2795384703441925	1.2795384703441925	1	0	1	0	0.0075	0.016722814807280936	718.4799266358154	793.4799266358154	793.4799266358154	818.4799266358154	0.0181818176060915	0.046875	0.040816325694322586	0.04494382068514824	0.2291666716337204	718	793	793	818	1445
1.2943376563909368	1.2943372616512363	1	0	1	0	0.0075	0.016837467418223742	718.9494290776262	793.9494290776262	793.9494290776262	818.9494290776262	0.0181818176060915	0.046875	0.040816325694322586	0.056179776787757874	0.2291666716337204	718	793	793	818	1445
1.3120298896899918	1.3120298896899918	1	0	1	0	0.0075	0.016722814807280936	718.4799266358154	793.4799266358154	793.4799266358154	818.4799266358154	0.0181818176060915	0.046875	0.040816325694322586	0.056179776787757874	0.2291666716337204	718	793	793	818	1445
1.3285367196736289	1.3285371144133293	1	0	1	0	0.0075	0.016837467418223742	718.9494290776262	793.9494290776262	793.9494290776262	818.9494290776262	0.0181818176060915	0.046875	0.040816325694322586	0.056179776787757874	0.2291666716337204	718	793	793	818	1445
1.3442994653250793	1.3442990705853788	1	0	1	0	0.0075	0.016722814807280936	718.4799266358154	793.4799266358154	793.4799266358154	818.4799266358154	0.0181818176060915	0.046875	0.040816325694322586	0.04494382068514824	0.2291666716337204	718	793	793	818	1445
1.3612787987281507	1.3612784039884502	1	0	1	0	0.0075	0.016837467418223742	718.9494290776262	793.9494290776262	793.9494290776262	818.9494290776262	0.0181818176060915	0.046875	0.040816325694322586	0.056179776787757874	0.2291666716337204	718	793	793	818	1445
1.3784026068609698	1.3784037910800677	1	0	1	0	0.0075	0.016837467418223742	718.9494290776262	793.9494290776262	793.9494290776262	818.9494290776262	0.0181818176060915	0.046875	0.040816325694322586	0.056179776787757874	0.2291666716337204	718	793	793	818	1445
1.3944491703558377	1.3944491703558377	1	0	1	0	0.0075	0.016837467418223742	718.9494290776262	793.9494290776262	793.9494290776262	818.9494290776262	0.0181818176060915	0.046875	0.040816325694322586	0.056179776787757874	0.2291666716337204	718	793	793	818	1445
1.411291923823132	1.411291923823132	1	0	1	0	0.0075	0.016837467418223742	718.9494290776262	793.9494290776262	793.9494290776262	818.9494290776262	0.0181818176060915	0.046875	0.040816325694322586	0.056179776787757874	0.2291666716337204	718	793	793	818	1445
1.428284678375963	1.428284678375963	1	0	1	0	0.0075	0.016722814807280936	718.4799266358154	793.4799266358154	793.4799266358154	818.4799266358154	0.0181818176060915	0.046875	0.040816325694322586	0.04494382068514824	0.2291666716337204	718	793	793	818	1445
1.444293741599445	1.444293741599445	1	0	1	0	0.0075	0.016837467418223742	718.9494290776262	793.9494290776262	793.9494290776262	818.9494290776262	0.0181818176060915	0.046875	0.040816325694322586	0.056179776787757874	0.2291666716337204	718	793	793	818	1445
1.4613784705020905	1.4613784705020905	1	0	1	0	0.0075	0.016722814807280936	718.4799266358154	793.4799266358154	793.4799266358154	818.4799266358154	0.0181818176060915	0.046875	0.040816325694322586	0.04494382068514824	0.2291666716337204	718	793	793	818	1445
1.47950136481251	1.4795009700728095	1	0	1	0	0.0075	0.016837467418223742	718.9494290776262	793.9494290776262	793.9494290776262	818.9494290776262	0.0181818176060915	0.046875	0.040816325694322586	0.056179776787757874	0.2291666716337204	718	793	793	818	1445
1.4943356826924408	1.4943352879527438	1	0	1	0	0.0075	0.016837467418223742	718.9494290776262	793.9494290776262	793.9494290776262	818.9494290776262	0.0181818176060915	0.046875	0.040816325694322586	0.056179776787757874	0.2291666716337204	718	793	793	818	1445
1.5113927798161697	1.5113931745558702	1	0	1	0	0.0075	0.016837467418223742	718.9494290776262	793.9494290776262	793.9494290776262	818.9494290776262	0.0181818176060915	0.046875	0.040816325694322586	0.056179776787757874	0.2291666716337204	718	793	793	818	1445
1.5282959284573785	1.5282959284573785	1	0	1	0	0.0075	0.016837467418223742	718.9494290776262	793.9494290776262	793.9494290776262	818.9494290776262	0.0181818176060915	0.046875	0.040816325694322586	0.056179776787757874	0.2291666716337204	718	793	793	818	1445
1.5462052685907608	1.5462048738510603	1	0	1	0	0.0075	0.016837467418223742	718.9494290776262	793.9494290776262	793.9494290776262	818.9494290776262	0.0181818176060915	0.046875	0.040816325694322586	0.056179776787757874	0.2291666716337204	718	793	793	818	1445
1.5613727467764562	1.5613727467764562	1	0	1	0	0.0075	0.016837467418223742	718.9494290776262	793.9494290776262	793.9494290776262	818.9494290776262	0.0181818176060915	0.046875	0.040816325694322586	0.056179776787757874	0.2291666716337204	718	793	793	818	1445
1.5785356341394596	1.5785356341394596	1	0	1	0	0.0075	0.016837467418223742	718.9494290776262	793.9494290776262	793.9494290776262	818.9494290776262	0.0181818176060915	0.046875	0.040816325694322586	0.056179776787757874	0.2291666716337204	718	793	793	818	1445
1.5944515387940328	1.5944515387940328	1	0	1	0	0.0075	0.016837467418223742	718.9494290776262	793.9494290776262	793.9494290776262	818.9494290776262	0.0181818176060915	0.046875	0.040816325694322586	0.056179776787757874	0.2291666716337204	718	793	793	818	1445
1.6132506222084508	1.6132506222084508	1	0	1	0	0.0075	0.016837467418223742	718.9494290776262	793.9494290776262	793.9494290776262	818.9494290776262	0.0181818176060915	0.046875	0.040816325694322586	0.056179776787757874	0.2291666716337204	718	793	793	818	1445
1.6282752046231934	1.6282752046231934	1	0	1	0	0.0075	0.016837467418223742	718.9494290776262	793.9494290776262	793.9494290776262	818.9494290776262	0.0181818176060915	0.046875	0.040816325694322586	0.056179776787757874	0.2291666716337204	718	793	793	818	1445
1.6443332155693255	1.6443336103090225	1	0	1	0	0.0075	0.016722814807280936	718.4799266358154	793.4799266358154	793.4799266358154	818.4799266358154	0.0181818176060915	0.046875	0.040816325694322586	0.04494382068514824	0.2291666716337204	718	793	793	818	1445
1.661275048701011	1.6612746539613141	1	0	1	0	0.0075	0.016722814807280936	718.4799266358154	793.4799266358154	793.4799266358154	818.4799266358154	0.0181818176060915	0.046875	0.040816325694322586	0.04494382068514824	0.2291666716337204	718	793	793	818	1445
1.6799320258238701	1.6799320258238737	1	0	1	0	0.0075	0.016837467418223742	718.9494290776262	793.9494290776262	793.9494290776262	818.9494290776262	0.0181818176060915	0.046875	0.040816325694322586	0.056179776787757874	0.2291666716337204	718	793	793	818	1445
1.6943088403929245	1.6943084456532276	1	0	1	0	0.0075	0.016837467418223742	718.9494290776262	793.9494290776262	793.9494290776262	818.9494290776262	0.0181818176060915	0.046875	0.040816325694322586	0.056179776787757874	0.2291666716337204	718	793	793	818	1445
1.7113410689156296	1.7113406741759327	1	0	1	0	0.0075	0.016837467418223742	718.9494290776262	793.9494290776262	793.9494290776262	818.9494290776262	0.0181818176060915	0.046875	0.040816325694322586	0.056179776787757874	0.2291666716337204	718	793	793	818	1445
1.7283961923408668	1.7283957976011664	1	0	1	0	0.0075	0.016837467418223742	718.9494290776262	793.9494290776262	793.9494290776262	818.9494290776262	0.0181818176060915	0.046875	0.040816325694322586	0.056179776787757874	0.2291666716337204	718	793	793	818	1445
1.7466655350795293	1.7466651403398323	1	0	1	0	0.0075	0.016837467418223742	718.9494290776262	793.9494290776262	793.9494290776262	818.9494290776262	0.0181818176060915	0.046875	0.040816325694322586	0.056179776787757874	0.2291666716337204	718	793	793	818	1445
1.7612823513854394	1.761281956645739	1	0	1	0	0.0075	0.016837467418223742	718.9494290776262	793.9494290776262	793.9494290776262	818.9494290776262	0.0181818176060915	0.046875	0.040816325694322586	0.056179776787757874	0.2291666716337204	718	793	793	818	1445
1.7782707638015793	1.7782711585412798	1	0	1	0	0.0075	0.016722814807280936	718.4799266358154	793.4799266358154	793.4799266358154	818.4799266358154	0.0181818176060915	0.046875	0.040816325694322586	0.04494382068514824	0.2291666716337204	718	793	793	818	1445
1.7944290386312005	1.7944290386312005	1	0	1	0	0.0075	0.016722814807280936	718.4799266358154	793.4799266358154	793.4799266358154	818.4799266358154	0.0181818176060915	0.046875	0.040816325694322586	0.04494382068514824	0.2291666716337204	718	793	793	818	1445
1.8113945561448155	1.8113949508845124	1	0	1	0	0.0075	0.016837467418223742	718.9494290776262	793.9494290776262	793.9494290776262	818.9494290776262	0.0181818176060915	0.046875	0.040816325694322586	0.056179776787757874	0.2291666716337204	718	793	793	818	1445
1.8283150733327673	1.8283150733327673	1	0	1	0	0.0075	0.016722814807280936	718.4799266358154	793.4799266358154	793.4799266358154	818.4799266358154	0.0181818176060915	0.046875	0.040816325694322586	0.04494382068514824	0.2291666716337204	718	793	793	818	1445
1.8442633466426415	1.8442633466426415	1	0	1	0	0.0075	0.016837467418223742	718.9494290776262	793.9494290776262	793.9494290776262	818.9494290776262	0.0181818176060915	0.046875	0.040816325694322586	0.056179776787757874	0.2291666716337204	718	793	793	818	1445
1.8613851810769688	1.8613855758166693	1	0	1	0	0.0075	0.016837467418223742	718.9494290776262	793.9494290776262	793.9494290776262	818.9494290776262	0.0181818176060915	0.046875	0.040816325694322586	0.056179776787757874	0.2291666716337204	718	793	793	818	1445
1.879990447299292	1.8799900525595916	1	0	1	0	0.0075	0.016837467418223742	718.9494290776262	793.9494290776262	793.9494290776262	818.9494290776262	0.0181818176060915	0.046875	0.040816325694322586	0.056179776787757874	0.2291666716337204	718	793	793	818	1445
1.8943147614884062	1.8943143667487092	1	0	1	0	0.0075	0.016837467418223742	718.9494290776262	793.9494290776262	793.9494290776262	818.9494290776262	0.0181818176060915	0.046875	0.040816325694322586	0.056179776787757874	0.2291666716337204	718	793	793	818	1445
1.9112960685899694	1.9112960685899694	1	0	1	0	0.0075	0.016722814807280936	718.4799266358154	793.4799266358154	793.4799266358154	818.4799266358154	0.0181818176060915	0.046875	0.040816325694322586	0.04494382068514824	0.2291666716337204	718	793	793	818	1445
1.9283677710825557	1.9283677710825557	1	0	1	0	0.0075	0.016722814807280936	718.4799266358154	793.4799266358154	793.4799266358154	818.4799266358154	0.0181818176060915	0.046875	0.040816325694322586	0.04494382068514824	0.2291666716337204	718	793	793	818	1445
1.9465593501005607	1.9465593501005607	1	0	1	0	0.0075	0.016722814807280936	718.4799266358154	793.4799266358154	793.4799266358154	818.4799266358154	0.0181818176060915	0.046875	0.040816325694322586	0.04494382068514824	0.2291666716337204	718	793	793	818	1445
1.961297351493993	1.961297351493993	1	0	1	0	0.0075	0.016837467418223742	718.9494290776262	793.9494290776262	793.9494290776262	818.9494290776262	0.0181818176060915	0.046875	0.040816325694322586	0.056179776787757874	0.2083333283662796	718	793	793	818	1441
1.9784290544207899	1.9784290544207899	1	0	1	0	0.0075	0.016837467418223742	718.9494290776262	793.9494290776262	793.9494290776262	818.9494290776262	0.0181818176060915	0.046875	0.040816325694322586	0.056179776787757874	0.2291666716337204	718	793	793	818	1445
1.99430351140699	1.994303116667293	1	0	1	0	0.0075	0.016722814807280936	718.4799266358154	793.4799266358154	793.4799266358154	818.4799266358154	0.0181818176060915	0.046875	0.040816325694322586	0.04494382068514824	0.2291666716337204	718	793	793	818	1445
2.013209569279777	2.01320917454008	1	0	1	0	0.0075	0.016837467418223742	718.9494290776262	793.9494290776262	793.9494290776262	818.9494290776262	0.0181818176060915	0.046875	0.040816325694322586	0.056179776787757874	0.2291666716337204	718	793	793	818	1445
2.0282902047317464	2.0282902047317464	1	0	1	0	0.0075	0.016837467418223742	718.9494290776262	793.9494290776262	793.9494290776262	818.9494290776262	0.0181818176060915	0.046875	0.040816325694322586	0.056179776787757874	0.2291666716337204	718	793	793	818	1445
2.0442957152979417	2.0442957152979417	1	0	1	0	0.0075	0.016722814807280936	718.4799266358154	793.4799266358154	793.4799266358154	818.4799266358154	0.0181818176060915	0.046875	0.040816325694322586	0.04494382068514824	0.2291666716337204	718	793	793	818	1445
2.0613820231593785	2.0613820231593785	1	0	1	0	0.0075	0.016837467418223742	718.9494290776262	793.9494290776262	793.9494290776262	818.9494290776262	0.0181818176060915	0.046875	0.040816325694322586	0.056179776787757874	0.2291666716337204	718	793	793	818	1445
2.0799276836871847	2.0799276836871847	1	0	1	0	0.0075	0.014769689807280936	710.4818797608154	785.4818797608154	785.4818797608154	810.4818797608154	0.0181818176060915	0.0390625	0.040816325694322586	0.04494382068514824	0.2291666716337204	710	785	785	810	1445
2.0943325247748525	2.0943325247748525	1	0	1	0	0.0075	0.014884342418223742	710.9513822026262	785.9513822026262	785.9513822026262	810.9513822026262	0.0181818176060915	0.0390625	0.040816325694322586	0.056179776787757874	0.2291666716337204	710	785	785	810	1445
2.1112937001517764	2.1112933054120795	1	0	1	0	0.0075	0.014769689807280936	710.4818797608154	785.4818797608154	785.4818797608154	810.4818797608154	0.0181818176060915	0.0390625	0.040816325694322586	0.04494382068514824	0.2291666716337204	710	785	785	810	1445
2.1283867185880965	2.1283867185880965	1	0	1	0	0.0075	0.010338888016700867	692.33774642839	767.33774642839	767.33774642839	792.33774642839	0.0	0.0390625	0.040816325694322586	0.056179776787757874	0.2291666716337204	692	767	767	792	1445
2.146629613766944	2.146629613766944	1	0	1	0	0.0075	0.014884342418223742	710.9513822026262	785.9513822026262	785.9513822026262	810.9513822026262	0.0181818176060915	0.0390625	0.040816325694322586	0.056179776787757874	0.2291666716337204	710	785	785	810	1445
2.1612997199321846	2.161299325192484	1	0	1	0	0.0075	0.010338888016700867	692.33774642839	767.33774642839	767.33774642839	792.33774642839	0.0	0.0390625	0.040816325694322586	0.056179776787757874	0.2291666716337204	692	767	767	792	1445
2.1782762901573633	2.1782762901573633	1	0	1	0	0.0075	0.014769689807280936	710.4818797608154	785.4818797608154	785.4818797608154	810.4818797608154	0.0181818176060915	0.0390625	0.040816325694322586	0.04494382068514824	0.2291666716337204	710	785	785	810	1445
2.1946496981228165	2.1946500928625134	1	0	1	0	0.0075	0.014769689807280936	710.4818797608154	785.4818797608154	785.4818797608154	810.4818797608154	0.0181818176060915	0.0390625	0.040816325694322586	0.04494382068514824	0.2291666716337204	710	785	785	810	1445
2.2133678598989874	2.2133678598989874	1	0	1	0	0.0075	0.014769689807280936	710.4818797608154	785.4818797608154	785.4818797608154	810.4818797608154	0.0181818176060915	0.0390625	0.040816325694322586	0.04494382068514824	0.2291666716337204	710	785	785	810	1445
2.2284390215981844	2.2284390215981844	1	0	1	0	0.0075	0.014884342418223742	710.9513822026262	785.9513822026262	785.9513822026262	810.9513822026262	0.0181818176060915	0.0390625	0.040816325694322586	0.056179776787757874	0.2291666716337204	710	785	785	810	1445
2.244307557488902	2.2443071627492053	1	0	1	0	0.0075	0.014884342418223742	710.9513822026262	785.9513822026262	785.9513822026262	810.9513822026262	0.0181818176060915	0.0390625	0.040816325694322586	0.056179776787757874	0.2291666716337204	710	785	785	810	1445
2.2614345235393145	2.2614345235393145	1	0	1	0	0.0075	0.014769689807280936	710.4818797608154	785.4818797608154	785.4818797608154	810.4818797608154	0.0181818176060915	0.0390625	0.040816325694322586	0.04494382068514824	0.2083333283662796	710	785	785	810	1441
2.2800287370500705	2.2800283423103735	1	0	1	0	0.0075	0.014884342418223742	710.9513822026262	785.9513822026262	785.9513822026262	810.9513822026262	0.0181818176060915	0.0390625	0.040816325694322586	0.056179776787757874	0.2083333283662796	710	785	785	810	1441
2.2943333142542492	2.2943329195145488	1	0	1	0	0.0075	0.014884342418223742	710.9513822026262	785.9513822026262	785.9513822026262	810.9513822026262	0.0181818176060915	0.0390625	0.040816325694322586	0.056179776787757874	0.2083333283662796	710	785	785	810	1441
2.311459885564961	2.311459490825264	1	0	1	0	0.0075	0.01022423540575806	691.8682439865793	766.8682439865793	766.8682439865793	791.8682439865793	0.0	0.0390625	0.040816325694322586	0.04494382068514824	0.2291666716337204	691	766	766	791	1445
2.328451455898694	2.328451455898694	1	0	1	0	0.0075	0.014769689807280936	710.4818797608154	785.4818797608154	785.4818797608154	810.4818797608154	0.0181818176060915	0.0390625	0.040816325694322586	0.04494382068514824	0.2291666716337204	710	785	785	810	1445
2.3466434296563996	2.3466434296563996	1	0	1	0	0.0075	0.014769689807280936	710.4818797608154	785.4818797608154	785.4818797608154	810.4818797608154	0.0181818176060915	0.0390625	0.040816325694322586	0.04494382068514824	0.2291666716337204	710	785	785	810	1445
2.3613494571342315	2.361349062394531	1	0	1	0	0.0075	0.01022423540575806	691.8682439865793	766.8682439865793	766.8682439865793	791.8682439865793	0.0	0.0390625	0.040816325694322586	0.04494382068514824	0.2291666716337204	691	766	766	791	1445
2.37852852882488	2.378530107783675	1	0	1	0	0.0075	0.00999493020287903	690.9292391807896	765.9292391807896	765.9292391807896	790.9292391807896	0.0	0.0390625	0.020408162847161293	0.04494382068514824	0.2291666716337204	690	765	765	790	1445
2.3943477222532543	2.3943477222532543	1	0	1	0	0.0075	0.01022423540575806	691.8682439865793	766.8682439865793	766.8682439865793	791.8682439865793	0.0	0.0390625	0.040816325694322586	0.04494382068514824	0.2291666716337204	691	766	766	791	1445
2.4133943074588053	2.4133943074588053	1	0	1	0	0.0075	0.014769689807280936	710.4818797608154	785.4818797608154	785.4818797608154	810.4818797608154	0.0181818176060915	0.0390625	0.040816325694322586	0.04494382068514824	0.2291666716337204	710	785	785	810	1445
2.4282933626493346	2.4282933626493346	1	0	1	0	0.0075	0.01022423540575806	691.8682439865793	766.8682439865793	766.8682439865793	791.8682439865793	0.0	0.0390625	0.040816325694322586	0.04494382068514824	0.2291666716337204	691	766	766	791	1445
2.4448483508762244	2.4448483508762244	1	0	1	0	0.0075	0.014769689807280936	710.4818797608154	785.4818797608154	785.4818797608154	810.4818797608154	0.0181818176060915	0.0390625	0.040816325694322586	0.04494382068514824	0.2291666716337204	710	785	785	810	1445
2.4612936014668527	2.4612936014668527	1	0	1	0	0.0075	0.010338888016700867	692.33774642839	767.33774642839	767.33774642839	792.33774642839	0.0	0.0390625	0.040816325694322586	0.056179776787757874	0.2083333283662796	692	767	767	792	1441
2.4800417634601324	2.480041368720432	1	0	1	0	0.0075	0.010338888016700867	692.33774642839	767.33774642839	767.33774642839	792.33774642839	0.0	0.0390625	0.040816325694322586	0.056179776787757874	0.2291666716337204	692	767	767	792	1445
2.494335287952744	2.4943356826924408	1	0	1	0	0.0075	0.014769689807280936	710.4818797608154	785.4818797608154	785.4818797608154	810.4818797608154	0.0181818176060915	0.0390625	0.040816325694322586	0.04494382068514824	0.2291666716337204	710	785	785	810	1445
2.5117958090486177	2.5117958090486177	1	0	1	0	0.0075	0.01022423540575806	691.8682439865793	766.8682439865793	766.8682439865793	791.8682439865793	0.0	0.0390625	0.040816325694322586	0.04494382068514824	0.2291666716337204	691	766	766	791	1445
2.5284080345318287	2.5284080345318287	1	0	1	0	0.0075	0.01022423540575806	691.8682439865793	766.8682439865793	766.8682439865793	791.8682439865793	0.0	0.0390625	0.040816325694322586	0.04494382068514824	0.2291666716337204	691	766	766	791	1445
2.544367755292967	2.544367755292967	1	0	1	0	0.0075	0.01022423540575806	691.8682439865793	766.8682439865793	766.8682439865793	791.8682439865793	0.0	0.0390625	0.040816325694322586	0.04494382068514824	0.2291666716337204	691	766	766	791	1445
2.5614280103342857	2.5614280103342857	1	0	1	0	0.0075	0.01022423540575806	691.8682439865793	766.8682439865793	766.8682439865793	791.8682439865793	0.0	0.0390625	0.040816325694322586	0.04494382068514824	0.2291666716337204	691	766	766	791	1445
2.5783181325654354	2.5783181325654354	1	0	1	0	0.0075	0.014884342418223742	710.9513822026262	785.9513822026262	785.9513822026262	810.9513822026262	0.0181818176060915	0.0390625	0.040816325694322586	0.056179776787757874	0.2291666716337204	710	785	785	810	1445
2.5942983797909065	2.5942983797909065	1	0	1	0	0.0075	0.014769689807280936	710.4818797608154	785.4818797608154	785.4818797608154	810.4818797608154	0.0181818176060915	0.0390625	0.040816325694322586	0.04494382068514824	0.2291666716337204	710	785	785	810	1445
2.6133793073502503	2.6133793073502503	1	0	1	0	0.0075	0.014769689807280936	710.4818797608154	785.4818797608154	785.4818797608154	810.4818797608154	0.0181818176060915	0.0390625	0.040816325694322586	0.04494382068514824	0.2291666716337204	710	785	785	810	1445
2.6283719158493923	2.628371521109692	1	0	1	0	0.0075	0.014769689807280936	710.4818797608154	785.4818797608154	785.4818797608154	810.4818797608154	0.0181818176060915	0.0390625	0.040816325694322586	0.04494382068514824	0.2291666716337204	710	785	785	810	1445
2.6444394005482934	2.644439795287994	1	0	1	0	0.0075	0.014769689807280936	710.4818797608154	785.4818797608154	785.4818797608154	810.4818797608154	0.0181818176060915	0.0390625	0.040816325694322586	0.04494382068514824	0.2291666716337204	710	785	785	810	1445
2.6614325498408213	2.6614325498408213	1	0	1	0	0.0075	0.014884342418223742	710.9513822026262	785.9513822026262	785.9513822026262	810.9513822026262	0.0181818176060915	0.0390625	0.040816325694322586	0.056179776787757874	0.2291666716337204	710	785	785	810	1445
2.6800591320068783	2.6800591320068783	1	0	1	0	0.0075	0.014769689807280936	710.4818797608154	785.4818797608154	785.4818797608154	810.4818797608154	0.0181818176060915	0.0390625	0.040816325694322586	0.04494382068514824	0.2083333283662796	710	785	785	810	1441
2.694448972985988	2.694448972985988	1	0	1	0	0.0075	0.014769689807280936	710.4818797608154	785.4818797608154	785.4818797608154	810.4818797608154	0.0181818176060915	0.0390625	0.040816325694322586	0.04494382068514824	0.2083333283662796	710	785	785	810	1441
2.7113331741216555	2.7113331741216555	1	0	1	0	0.0075	0.014769689807280936	710.4818797608154	785.4818797608154	785.4818797608154	810.4818797608154	0.0181818176060915	0.0390625	0.040816325694322586	0.04494382068514824	0.2083333283662796	710	785	785	810	1441
2.7284526401177907	2.7284526401177907	1	0	1	0	0.0075	0.014769689807280936	710.4818797608154	785.4818797608154	785.4818797608154	810.4818797608154	0.0181818176060915	0.0390625	0.040816325694322586	0.04494382068514824	0.2291666716337204	710	785	785	810	1445
2.746686456283566	2.7466860615438655	1	0	1	0	0.0075	0.014769689807280936	710.4818797608154	785.4818797608154	785.4818797608154	810.4818797608154	0.0181818176060915	0.0390625	0.040816325694322586	0.04494382068514824	0.2291666716337204	710	785	785	810	1445
2.761414983924226	2.761414983924226	1	0	1	0	0.0075	0.014884342418223742	710.9513822026262	785.9513822026262	785.9513822026262	810.9513822026262	0.0181818176060915	0.0390625	0.040816325694322586	0.056179776787757874	0.2291666716337204	710	785	785	810	1445
2.7783951068066948	2.7783951068066948	1	0	1	0	0.0075	0.014884342418223742	710.9513822026262	785.9513822026262	785.9513822026262	810.9513822026262	0.0181818176060915	0.0390625	0.040816325694322586	0.056179776787757874	0.2083333283662796	710	785	785	810	1441
2.794274300669283	2.794274300669283	1	0	1	0	0.0075	0.014769689807280936	710.4818797608154	785.4818797608154	785.4818797608154	810.4818797608154	0.0181818176060915	0.0390625	0.040816325694322586	0.04494382068514824	0.2291666716337204	710	785	785	810	1445
2.8133686493783827	2.8133686493783827	1	0	1	0	0.0075	0.014769689807280936	710.4818797608154	785.4818797608154	785.4818797608154	810.4818797608154	0.0181818176060915	0.0390625	0.040816325694322586	0.04494382068514824	0.2291666716337204	710	785	785	810	1445
2.8283482314674657	2.8283478367277652	1	0	1	0	0.0075	0.014769689807280936	710.4818797608154	785.4818797608154	785.4818797608154	810.4818797608154	0.0181818176060915	0.0390625	0.040816325694322586	0.04494382068514824	0.2291666716337204	710	785	785	810	1445
2.844325320775347	2.844325320775347	1	0	1	0	0.0075	0.014769689807280936	710.4818797608154	785.4818797608154	785.4818797608154	810.4818797608154	0.0181818176060915	0.0390625	0.040816325694322586	0.04494382068514824	0.2083333283662796	710	785	785	810	1441
2.8614080759794973	2.8614080759794973	1	0	1	0	0.0075	0.012292013016700867	700.33579330339	775.33579330339	775.33579330339	800.33579330339	0.0	0.046875	0.040816325694322586	0.056179776787757874	0.2291666716337204	700	775	775	800	1445
2.880000315791758	2.8800003157917615	1	0	1	0	0.0075	0.014884342418223742	710.9513822026262	785.9513822026262	785.9513822026262	810.9513822026262	0.0181818176060915	0.0390625	0.040816325694322586	0.056179776787757874	0.2291666716337204	710	785	785	810	1445
2.894380288278402	2.894379893538705	1	0	1	0	0.0075	0.014769689807280936	710.4818797608154	785.4818797608154	785.4818797608154	810.4818797608154	0.0181818176060915	0.0390625	0.040816325694322586	0.04494382068514824	0.2291666716337204	710	785	785	810	1445
2.911310673958827	2.911310673958827	1	0	1	0	0.0075	0.014769689807280936	710.4818797608154	785.4818797608154	785.4818797608154	810.4818797608154	0.0181818176060915	0.0390625	0.040816325694322586	0.04494382068514824	0.2083333283662796	710	785	785	810	1441
2.9285047457580298	2.9285047457580298	1	0	1	0	0.0075	0.014769689807280936	710.4818797608154	785.4818797608154	785.4818797608154	810.4818797608154	0.0181818176060915	0.0390625	0.040816325694322586	0.04494382068514824	0.2291666716337204	710	785	785	810	1445
2.9467065880082046	2.9467065880082046	1	0	1	0	0.0075	0.014769689807280936	710.4818797608154	785.4818797608154	785.4818797608154	810.4818797608154	0.0181818176060915	0.0390625	0.040816325694322586	0.04494382068514824	0.2291666716337204	710	785	785	810	1445
2.961335641244773	2.961335641244773	1	0	1	0	0.0075	0.014769689807280936	710.4818797608154	785.4818797608154	785.4818797608154	810.4818797608154	0.0181818176060915	0.0390625	0.040816325694322586	0.04494382068514824	0.2291666716337204	710	785	785	810	1445
2.97826839536339	2.97826839536339	1	0	1	0	0.0075	0.014769689807280936	710.4818797608154	785.4818797608154	785.4818797608154	810.4818797608154	0.0181818176060915	0.0390625	0.040816325694322586	0.04494382068514824	0.2291666716337204	710	785	785	810	1445
2.994314169378857	2.994314169378857	1	0	1	0	0.0075	0.014769689807280936	710.4818797608154	785.4818797608154	785.4818797608154	810.4818797608154	0.0181818176060915	0.0390625	0.040816325694322586	0.04494382068514824	0.2291666716337204	710	785	785	810	1445
3.013333122805495	3.0133327280657944	1	0	1	0	0.0075	0.016837467418223742	718.9494290776262	793.9494290776262	793.9494290776262	818.9494290776262	0.0181818176060915	0.046875	0.040816325694322586	0.056179776787757874	0.2083333283662796	718	793	793	818	1441
3.0282965205669257	3.0282965205669257	1	0	1	0	0.0075	0.016722814807280936	718.4799266358154	793.4799266358154	793.4799266358154	818.4799266358154	0.0181818176060915	0.046875	0.040816325694322586	0.04494382068514824	0.2291666716337204	718	793	793	818	1445
3.0444504532598593	3.0444504532598593	1	0	1	0	0.0075	0.014884342418223742	710.9513822026262	785.9513822026262	785.9513822026262	810.9513822026262	0.0181818176060915	0.0390625	0.040816325694322586	0.056179776787757874	0.2291666716337204	710	785	785	810	1445
3.061457023702147	3.061457023702147	1	0	1	0	0.0075	0.014769689807280936	710.4818797608154	785.4818797608154	785.4818797608154	810.4818797608154	0.0181818176060915	0.0390625	0.040816325694322586	0.04494382068514824	0.2291666716337204	710	785	785	810	1445
3.0801376852069318	3.0801376852069318	1	0	1	0	0.0075	0.014884342418223742	710.9513822026262	785.9513822026262	785.9513822026262	810.9513822026262	0.0181818176060915	0.0390625	0.040816325694322586	0.056179776787757874	0.2291666716337204	710	785	785	810	1445
3.094330945816054	3.0943309458160577	1	0	1	0	0.0075	0.014884342418223742	710.9513822026262	785.9513822026262	785.9513822026262	810.9513822026262	0.0181818176060915	0.0390625	0.040816325694322586	0.056179776787757874	0.2291666716337204	710	785	785	810	1445
3.111294094891477	3.111294094891477	1	0	1	0	0.0075	0.014597710909873308	709.7776261759312	784.7776261759312	784.7776261759312	809.7776261759312	0.0181818176060915	0.0390625	0.020408162847161293	0.056179776787757874	0.2291666716337204	709	784	784	809	1445
3.1283282971126773	3.1283282971126773	1	0	1	0	0.0075	0.014769689807280936	710.4818797608154	785.4818797608154	785.4818797608154	810.4818797608154	0.0181818176060915	0.0390625	0.040816325694322586	0.04494382068514824	0.2291666716337204	710	785	785	810	1445
3.146593297714656	3.146593297714656	1	0	1	0	0.0075	0.016837467418223742	718.9494290776262	793.9494290776262	793.9494290776262	818.9494290776262	0.0181818176060915	0.046875	0.040816325694322586	0.056179776787757874	0.2291666716337204	718	793	793	818	1445
3.1613119568628463	3.1613119568628463	1	0	1	0	0.0075	0.016722814807280936	718.4799266358154	793.4799266358154	793.4799266358154	818.4799266358154	0.0181818176060915	0.046875	0.040816325694322586	0.04494382068514824	0.2291666716337204	718	793	793	818	1445
3.1783694487262757	3.1783694487262757	1	0	1	0	0.0075	0.014769689807280936	710.4818797608154	785.4818797608154	785.4818797608154	810.4818797608154	0.0181818176060915	0.0390625	0.040816325694322586	0.04494382068514824	0.2291666716337204	710	785	785	810	1445
3.194355617047229	3.194355617047229	1	0	1	0	0.0075	0.014769689807280936	710.4818797608154	785.4818797608154	785.4818797608154	810.4818797608154	0.0181818176060915	0.0390625	0.040816325694322586	0.04494382068514824	0.2291666716337204	710	785	785	810	1445
3.2132075955812844	3.2132075955812844	1	0	1	0	0.0075	0.014769689807280936	710.4818797608154	785.4818797608154	785.4818797608154	810.4818797608154	0.0181818176060915	0.0390625	0.040816325694322586	0.04494382068514824	0.2291666716337204	710	785	785	810	1445
3.228329283961923	3.228329283961923	1	0	1	0	0.0075	0.014769689807280936	710.4818797608154	785.4818797608154	785.4818797608154	810.4818797608154	0.0181818176060915	0.0390625	0.040816325694322586	0.04494382068514824	0.2291666716337204	710	785	785	810	1445
3.244328478692939	3.244328478692939	1	0	1	0	0.0075	0.014769689807280936	710.4818797608154	785.4818797608154	785.4818797608154	810.4818797608154	0.0181818176060915	0.0390625	0.040816325694322586	0.04494382068514824	0.2291666716337204	710	785	785	810	1445
3.2613911021724498	3.2613911021724498	1	0	1	0	0.0075	0.016722814807280936	718.4799266358154	793.4799266358154	793.4799266358154	818.4799266358154	0.0181818176060915	0.046875	0.040816325694322586	0.04494382068514824	0.2083333283662796	718	793	793	818	1441
3.2798972887303783	3.2798968939906814	1	0	1	0	0.0075	0.016722814807280936	718.4799266358154	793.4799266358154	793.4799266358154	818.4799266358154	0.0181818176060915	0.046875	0.040816325694322586	0.04494382068514824	0.2291666716337204	718	793	793	818	1445
3.294330945816057	3.2943305510763565	1	0	1	0	0.0075	0.014769689807280936	710.4818797608154	785.4818797608154	785.4818797608154	810.4818797608154	0.0181818176060915	0.0390625	0.040816325694322586	0.04494382068514824	0.2291666716337204	710	785	785	810	1445
3.3113130423970176	3.3113126476573207	1	0	1	0	0.0075	0.014769689807280936	710.4818797608154	785.4818797608154	785.4818797608154	810.4818797608154	0.0181818176060915	0.0390625	0.040816325694322586	0.04494382068514824	0.2291666716337204	710	785	785	810	1445
3.3283804027529165	3.3283804027529165	1	0	1	0	0.0075	0.014769689807280936	710.4818797608154	785.4818797608154	785.4818797608154	810.4818797608154	0.0181818176060915	0.0390625	0.040816325694322586	0.04494382068514824	0.2291666716337204	710	785	785	810	1445
3.346571192291524	3.3465707975518235	1	0	1	0	0.0075	0.014769689807280936	710.4818797608154	785.4818797608154	785.4818797608154	810.4818797608154	0.0181818176060915	0.0390625	0.040816325694322586	0.04494382068514824	0.2291666716337204	710	785	785	810	1445
3.3612689302356813	3.361268535495981	1	0	1	0	0.0075	0.016722814807280936	718.4799266358154	793.4799266358154	793.4799266358154	818.4799266358154	0.0181818176060915	0.046875	0.040816325694322586	0.04494382068514824	0.2291666716337204	718	793	793	818	1445
3.378330369496094	3.378330369496094	1	0	1	0	0.0075	0.016722814807280936	718.4799266358154	793.4799266358154	793.4799266358154	818.4799266358154	0.0181818176060915	0.046875	0.040816325694322586	0.04494382068514824	0.2291666716337204	718	793	793	818	1445
3.3942979850512067	3.3942979850512067	1	0	1	0	0.0075	0.014769689807280936	710.4818797608154	785.4818797608154	785.4818797608154	810.4818797608154	0.0181818176060915	0.0390625	0.040816325694322586	0.04494382068514824	0.2291666716337204	710	785	785	810	1445
3.4132131219370656	3.413213121937069	1	0	1	0	0.0075	0.016837467418223742	718.9494290776262	793.9494290776262	793.9494290776262	818.9494290776262	0.0181818176060915	0.046875	0.040816325694322586	0.056179776787757874	0.2291666716337204	718	793	793	818	1445
3.428286257334758	3.4282858625950574	1	0	1	0	0.0075	0.014769689807280936	710.4818797608154	785.4818797608154	785.4818797608154	810.4818797608154	0.0181818176060915	0.0390625	0.040816325694322586	0.04494382068514824	0.2291666716337204	710	785	785	810	1445
3.444298478475833	3.444298478475833	1	0	1	0	0.0075	0.016722814807280936	718.4799266358154	793.4799266358154	793.4799266358154	818.4799266358154	0.0181818176060915	0.046875	0.040816325694322586	0.04494382068514824	0.2291666716337204	718	793	793	818	1445
3.461298338343237	3.461298338343237	1	0	1	0	0.0075	0.016722814807280936	718.4799266358154	793.4799266358154	793.4799266358154	818.4799266358154	0.0181818176060915	0.046875	0.040816325694322586	0.04494382068514824	0.2083333283662796	718	793	793	818	1441
3.479886236018814	3.479885841279117	1	0	1	0	0.0075	0.016722814807280936	718.4799266358154	793.4799266358154	793.4799266358154	818.4799266358154	0.0181818176060915	0.046875	0.040816325694322586	0.04494382068514824	0.2291666716337204	718	793	793	818	1445
3.494332524774851	3.4943329195145516	1	0	1	0	0.0075	0.016722814807280936	718.4799266358154	793.4799266358154	793.4799266358154	818.4799266358154	0.0181818176060915	0.046875	0.040816325694322586	0.04494382068514824	0.2291666716337204	718	793	793	818	1445
3.511382121844303	3.511382121844303	1	0	1	0	0.0075	0.016837467418223742	718.9494290776262	793.9494290776262	793.9494290776262	818.9494290776262	0.0181818176060915	0.046875	0.040816325694322586	0.056179776787757874	0.2291666716337204	718	793	793	818	1445
3.5284443505841168	3.5284443505841168	1	0	1	0	0.0075	0.016722814807280936	718.4799266358154	793.4799266358154	793.4799266358154	818.4799266358154	0.0181818176060915	0.046875	0.040816325694322586	0.04494382068514824	0.2291666716337204	718	793	793	818	1445
3.546555797443272	3.5465554027035715	1	0	1	0	0.0075	0.016722814807280936	718.4799266358154	793.4799266358154	793.4799266358154	818.4799266358154	0.0181818176060915	0.046875	0.040816325694322586	0.04494382068514824	0.2291666716337204	718	793	793	818	1445
3.56126853549598	3.56126853549598	1	0	1	0	0.0075	0.016722814807280936	718.4799266358154	793.4799266358154	793.4799266358154	818.4799266358154	0.0181818176060915	0.046875	0.040816325694322586	0.04494382068514824	0.2291666716337204	718	793	793	818	1445
3.5784464229675343	3.5784464229675343	1	0	1	0	0.0075	0.016837467418223742	718.9494290776262	793.9494290776262	793.9494290776262	818.9494290776262	0.0181818176060915	0.046875	0.040816325694322586	0.056179776787757874	0.2291666716337204	718	793	793	818	1445
3.59432285365223	3.594322458912533	1	0	1	0	0.0075	0.016722814807280936	718.4799266358154	793.4799266358154	793.4799266358154	818.4799266358154	0.0181818176060915	0.046875	0.040816325694322586	0.04494382068514824	0.2291666716337204	718	793	793	818	1445
3.613183911199357	3.613183911199357	1	0	1	0	0.0075	0.016722814807280936	718.4799266358154	793.4799266358154	793.4799266358154	818.4799266358154	0.0181818176060915	0.046875	0.040816325694322586	0.04494382068514824	0.2291666716337204	718	793	793	818	1445
3.628499022032397	3.628499022032397	1	0	1	0	0.0075	0.016722814807280936	718.4799266358154	793.4799266358154	793.4799266358154	818.4799266358154	0.0181818176060915	0.046875	0.040816325694322586	0.04494382068514824	0.2291666716337204	718	793	793	818	1445
3.6443426893220945	3.6443426893220945	1	0	1	0	0.0075	0.016722814807280936	718.4799266358154	793.4799266358154	793.4799266358154	818.4799266358154	0.0181818176060915	0.046875	0.040816325694322586	0.04494382068514824	0.2291666716337204	718	793	793	818	1445
3.6613125489723934	3.6613125489723934	1	0	1	0	0.0075	0.016722814807280936	718.4799266358154	793.4799266358154	793.4799266358154	818.4799266358154	0.0181818176060915	0.046875	0.040816325694322586	0.04494382068514824	0.2291666716337204	718	793	793	818	1445
3.679869656951464	3.679869656951464	1	0	1	0	0.0075	0.016722814807280936	718.4799266358154	793.4799266358154	793.4799266358154	818.4799266358154	0.0181818176060915	0.046875	0.040816325694322586	0.04494382068514824	0.2291666716337204	718	793	793	818	1445
3.6943052877356344	3.6943052877356344	1	0	1	0	0.0075	0.016722814807280936	718.4799266358154	793.4799266358154	793.4799266358154	818.4799266358154	0.0181818176060915	0.046875	0.040816325694322586	0.04494382068514824	0.2291666716337204	718	793	793	818	1445
3.7113312004231602	3.7113312004231602	1	0	1	0	0.0075	0.016722814807280936	718.4799266358154	793.4799266358154	793.4799266358154	818.4799266358154	0.0181818176060915	0.046875	0.040816325694322586	0.04494382068514824	0.2291666716337204	718	793	793	818	1445
3.728473166582127	3.728473166582127	1	0	1	0	0.0075	0.016722814807280936	718.4799266358154	793.4799266358154	793.4799266358154	818.4799266358154	0.0181818176060915	0.046875	0.040816325694322586	0.04494382068514824	0.2083333283662796	718	793	793	818	1441
3.746631982205134	3.746631982205134	1	0	1	0	0.0075	0.016837467418223742	718.9494290776262	793.9494290776262	793.9494290776262	818.9494290776262	0.0181818176060915	0.046875	0.040816325694322586	0.056179776787757874	0.2291666716337204	718	793	793	818	1445
3.761313141081942	3.761313141081942	1	0	1	0	0.0075	0.016722814807280936	718.4799266358154	793.4799266358154	793.4799266358154	818.4799266358154	0.0181818176060915	0.046875	0.040816325694322586	0.04494382068514824	0.2291666716337204	718	793	793	818	1445
3.778410501654946	3.778410501654946	1	0	1	0	0.0075	0.016837467418223742	718.9494290776262	793.9494290776262	793.9494290776262	818.9494290776262	0.0181818176060915	0.046875	0.040816325694322586	0.056179776787757874	0.2291666716337204	718	793	793	818	1445
3.7944377229045756	3.7944377229045756	1	0	1	0	0.0075	0.016722814807280936	718.4799266358154	793.4799266358154	793.4799266358154	818.4799266358154	0.0181818176060915	0.046875	0.040816325694322586	0.04494382068514824	0.2291666716337204	718	793	793	818	1445
3.8131468056676745	3.8131468056676745	1	0	1	0	0.0075	0.016722814807280936	718.4799266358154	793.4799266358154	793.4799266358154	818.4799266358154	0.0181818176060915	0.046875	0.040816325694322586	0.04494382068514824	0.2291666716337204	718	793	793	818	1445
3.8283845475197538	3.8283845475197538	1	0	1	0	0.0075	0.016837467418223742	718.9494290776262	793.9494290776262	793.9494290776262	818.9494290776262	0.0181818176060915	0.046875	0.040816325694322586	0.056179776787757874	0.2291666716337204	718	793	793	818	1445
3.844318610200471	3.8443182154607705	1	0	1	0	0.0075	0.016722814807280936	718.4799266358154	793.4799266358154	793.4799266358154	818.4799266358154	0.0181818176060915	0.046875	0.040816325694322586	0.04494382068514824	0.2291666716337204	718	793	793	818	1445
3.861447549949375	3.861447549949375	1	0	1	0	0.0075	0.016837467418223742	718.9494290776262	793.9494290776262	793.9494290776262	818.9494290776262	0.0181818176060915	0.046875	0.040816325694322586	0.056179776787757874	0.2291666716337204	718	793	793	818	1445
3.879881104402731	3.879881104402731	1	0	1	0	0.0075	0.016837467418223742	718.9494290776262	793.9494290776262	793.9494290776262	818.9494290776262	0.0181818176060915	0.046875	0.040816325694322586	0.056179776787757874	0.2083333283662796	718	793	793	818	1441
3.894315945707504	3.8943155509678036	1	0	1	0	0.0075	0.016722814807280936	718.4799266358154	793.4799266358154	793.4799266358154	818.4799266358154	0.0181818176060915	0.046875	0.040816325694322586	0.04494382068514824	0.2083333283662796	718	793	793	818	1441
3.9113087002603315	3.9113087002603315	1	0	1	0	0.0075	0.016722814807280936	718.4799266358154	793.4799266358154	793.4799266358154	818.4799266358154	0.0181818176060915	0.046875	0.040816325694322586	0.04494382068514824	0.2083333283662796	718	793	793	818	1441
3.9284155345861045	3.9284151398464076	1	0	1	0	0.0075	0.016722814807280936	718.4799266358154	793.4799266358154	793.4799266358154	818.4799266358154	0.0181818176060915	0.046875	0.040816325694322586	0.04494382068514824	0.2291666716337204	718	793	793	818	1445
3.9465230340482726	3.9465230340482726	1	0	1	0	0.0075	0.016722814807280936	718.4799266358154	793.4799266358154	793.4799266358154	818.4799266358154	0.0181818176060915	0.046875	0.040816325694322586	0.04494382068514824	0.2291666716337204	718	793	793	818	1445
3.9613257727523035	3.9613253780126065	1	0	1	0	0.0075	0.016722814807280936	718.4799266358154	793.4799266358154	793.4799266358154	818.4799266358154	0.0181818176060915	0.046875	0.040816325694322586	0.04494382068514824	0.2291666716337204	718	793	793	818	1445
3.9783189220448314	3.978318527305131	1	0	1	0	0.0075	0.016837467418223742	718.9494290776262	793.9494290776262	793.9494290776262	818.9494290776262	0.0181818176060915	0.046875	0.040816325694322586	0.056179776787757874	0.2291666716337204	718	793	793	818	1445
3.994296011352713	3.994296011352713	1	0	1	0	0.0075	0.016837467418223742	718.9494290776262	793.9494290776262	793.9494290776262	818.9494290776262	0.0181818176060915	0.046875	0.040816325694322586	0.056179776787757874	0.2291666716337204	718	793	793	818	1445
4.013204042923995	4.013204042923995	1	0	1	0	0.0075	0.016837467418223742	718.9494290776262	793.9494290776262	793.9494290776262	818.9494290776262	0.0181818176060915	0.046875	0.040816325694322586	0.056179776787757874	0.2291666716337204	718	793	793	818	1445
4.028293757389033	4.028294152128733	1	0	1	0	0.0075	0.016837467418223742	718.9494290776262	793.9494290776262	793.9494290776262	818.9494290776262	0.0181818176060915	0.046875	0.040816325694322586	0.056179776787757874	0.2291666716337204	718	793	793	818	1445
4.04431821546077	4.04431821546077	1	0	1	0	0.0075	0.016722814807280936	718.4799266358154	793.4799266358154	793.4799266358154	818.4799266358154	0.0181818176060915	0.046875	0.040816325694322586	0.04494382068514824	0.2291666716337204	718	793	793	818	1445
4.061269127605531	4.061269127605531	1	0	1	0	0.0075	0.016837467418223742	718.9494290776262	793.9494290776262	793.9494290776262	818.9494290776262	0.0181818176060915	0.046875	0.040816325694322586	0.056179776787757874	0.2291666716337204	718	793	793	818	1445
4.079896499250982	4.079896499250982	1	0	1	0	0.0075	0.016722814807280936	718.4799266358154	793.4799266358154	793.4799266358154	818.4799266358154	0.0181818176060915	0.046875	0.040816325694322586	0.04494382068514824	0.2291666716337204	718	793	793	818	1445
4.094286734969792	4.094286734969792	1	0	1	0	0.0075	0.016722814807280936	718.4799266358154	793.4799266358154	793.4799266358154	818.4799266358154	0.0181818176060915	0.046875	0.040816325694322586	0.04494382068514824	0.2291666716337204	718	793	793	818	1445
4.111272778947743	4.111272384208043	1	0	1	0	0.0075	0.016837467418223742	718.9494290776262	793.9494290776262	793.9494290776262	818.9494290776262	0.0181818176060915	0.046875	0.040816325694322586	0.056179776787757874	0.2083333283662796	718	793	793	818	1441
4.1282994811146665	4.1282994811146665	1	0	1	0	0.0075	0.016722814807280936	718.4799266358154	793.4799266358154	793.4799266358154	818.4799266358154	0.0181818176060915	0.046875	0.040816325694322586	0.04494382068514824	0.2291666716337204	718	793	793	818	1445
4.146507244460324	4.146507244460324	1	0	1	0	0.0075	0.016837467418223742	718.9494290776262	793.9494290776262	793.9494290776262	818.9494290776262	0.0181818176060915	0.046875	0.040816325694322586	0.056179776787757874	0.2083333283662796	718	793	793	818	1441
4.161382615268927	4.161382220529227	1	0	1	0	0.0075	0.016722814807280936	718.4799266358154	793.4799266358154	793.4799266358154	818.4799266358154	0.0181818176060915	0.046875	0.040816325694322586	0.04494382068514824	0.2083333283662796	718	793	793	818	1441
4.178555371124396	4.178555371124396	1	0	1	0	0.0075	0.016837467418223742	718.9494290776262	793.9494290776262	793.9494290776262	818.9494290776262	0.0181818176060915	0.046875	0.040816325694322586	0.056179776787757874	0.2291666716337204	718	793	793	818	1445
4.194313379899459	4.194312985159762	1	0	1	0	0.0075	0.016722814807280936	718.4799266358154	793.4799266358154	793.4799266358154	818.4799266358154	0.0181818176060915	0.046875	0.040816325694322586	0.04494382068514824	0.2291666716337204	718	793	793	818	1445
4.213168911090804	4.213168516351107	1	0	1	0	0.0075	0.016722814807280936	718.4799266358154	793.4799266358154	793.4799266358154	818.4799266358154	0.0181818176060915	0.046875	0.040816325694322586	0.04494382068514824	0.2291666716337204	718	793	793	818	1445
4.228268099308615	4.228268099308615	1	0	1	0	0.0075	0.016722814807280936	718.4799266358154	793.4799266358154	793.4799266358154	818.4799266358154	0.0181818176060915	0.046875	0.040816325694322586	0.04494382068514824	0.2291666716337204	718	793	793	818	1445
4.2443280839532385	4.2443280839532385	1	0	1	0	0.0075	0.016722814807280936	718.4799266358154	793.4799266358154	793.4799266358154	818.4799266358154	0.0181818176060915	0.046875	0.040816325694322586	0.04494382068514824	0.2291666716337204	718	793	793	818	1445
4.261389523213655	4.261389523213655	1	0	1	0	0.0075	0.016722814807280936	718.4799266358154	793.4799266358154	793.4799266358154	818.4799266358154	0.0181818176060915	0.046875	0.040816325694322586	0.04494382068514824	0.2291666716337204	718	793	793	818	1445
4.279909130921343	4.279909130921343	1	0	1	0	0.0075	0.016837467418223742	718.9494290776262	793.9494290776262	793.9494290776262	818.9494290776262	0.0181818176060915	0.046875	0.040816325694322586	0.056179776787757874	0.2291666716337204	718	793	793	818	1445
4.294311603570815	4.294311603570815	1	0	1	0	0.0075	0.016722814807280936	718.4799266358154	793.4799266358154	793.4799266358154	818.4799266358154	0.0181818176060915	0.046875	0.040816325694322586	0.04494382068514824	0.2291666716337204	718	793	793	818	1445
4.311351726887498	4.311351726887498	1	0	1	0	0.0075	0.016722814807280936	718.4799266358154	793.4799266358154	793.4799266358154	818.4799266358154	0.0181818176060915	0.046875	0.040816325694322586	0.04494382068514824	0.2083333283662796	718	793	793	818	1441
4.3283429024815305	4.3283429024815305	1	0	1	0	0.0075	0.016722814807280936	718.4799266358154	793.4799266358154	793.4799266358154	818.4799266358154	0.0181818176060915	0.046875	0.040816325694322586	0.04494382068514824	0.2291666716337204	718	793	793	818	1445
4.346914221089758	4.346914221089758	1	0	1	0	0.0075	0.016722814807280936	718.4799266358154	793.4799266358154	793.4799266358154	818.4799266358154	0.0181818176060915	0.046875	0.040816325694322586	0.04494382068514824	0.2291666716337204	718	793	793	818	1445
4.361314325301038	4.361314720040738	1	0	1	0	0.0075	0.016722814807280936	718.4799266358154	793.4799266358154	793.4799266358154	818.4799266358154	0.0181818176060915	0.046875	0.040816325694322586	0.04494382068514824	0.2291666716337204	718	793	793	818	1445
4.378450370364522	4.378450765104223	1	0	1	0	0.0075	0.016722814807280936	718.4799266358154	793.4799266358154	793.4799266358154	818.4799266358154	0.0181818176060915	0.046875	0.040816325694322586	0.04494382068514824	0.2291666716337204	718	793	793	818	1445
4.394432196548792	4.394432196548792	1	0	1	0	0.0075	0.016837467418223742	718.9494290776262	793.9494290776262	793.9494290776262	818.9494290776262	0.0181818176060915	0.046875	0.040816325694322586	0.056179776787757874	0.2083333283662796	718	793	793	818	1441
4.413241148455679	4.413241148455679	1	0	1	0	0.0075	0.016722814807280936	718.4799266358154	793.4799266358154	793.4799266358154	818.4799266358154	0.0181818176060915	0.046875	0.040816325694322586	0.04494382068514824	0.2291666716337204	718	793	793	818	1445
4.428384152780055	4.428384152780055	1	0	1	0	0.0075	0.016722814807280936	718.4799266358154	793.4799266358154	793.4799266358154	818.4799266358154	0.0181818176060915	0.046875	0.040816325694322586	0.04494382068514824	0.2291666716337204	718	793	793	818	1445
4.444277557271796	4.444277162532099	1	0	1	0	0.0075	0.016722814807280936	718.4799266358154	793.4799266358154	793.4799266358154	818.4799266358154	0.0181818176060915	0.046875	0.040816325694322586	0.04494382068514824	0.2291666716337204	718	793	793	818	1445
4.461278996097999	4.461278996097999	1	0	1	0	0.0075	0.016722814807280936	718.4799266358154	793.4799266358154	793.4799266358154	818.4799266358154	0.0181818176060915	0.046875	0.040816325694322586	0.04494382068514824	0.2291666716337204	718	793	793	818	1445
4.480102553373744	4.480102553373744	1	0	1	0	0.0075	0.016722814807280936	718.4799266358154	793.4799266358154	793.4799266358154	818.4799266358154	0.0181818176060915	0.046875	0.040816325694322586	0.04494382068514824	0.2291666716337204	718	793	793	818	1445
4.494422130686473	4.494422130686473	1	0	1	0	0.0075	0.016722814807280936	718.4799266358154	793.4799266358154	793.4799266358154	818.4799266358154	0.0181818176060915	0.046875	0.040816325694322586	0.04494382068514824	0.2291666716337204	718	793	793	818	1445
4.511279489522622	4.511279094782925	1	1	1	0	0.0075	0.016837467418223742	718.9494290776262	793.9494290776262	793.9494290776262	818.9494290776262	0.0181818176060915	0.046875	0.040816325694322586	0.056179776787757874	0.2291666716337204	718	793	793	818	1445
4.682902442057149	4.682902442057149	1	1	1	0	0.0075	0.016722814807280936	718.4799266358154	793.4799266358154	793.4799266358154	818.4799266358154	0.0181818176060915	0.046875	0.040816325694322586	0.04494382068514824	0.2291666716337204	718	793	793	818	1445
4.683366655942905	4.683366261203208	1	1	1	0	0.0075	0.016722814807280936	718.4799266358154	793.4799266358154	793.4799266358154	818.4799266358154	0.0181818176060915	0.046875	0.040816325694322586	0.04494382068514824	0.2291666716337204	718	793	793	818	1445
4.683750342930114	4.683749948190414	1	1	1	0	0.0075	0.016722814807280936	718.4799266358154	793.4799266358154	793.4799266358154	818.4799266358154	0.0181818176060915	0.046875	0.040816325694322586	0.04494382068514824	0.2291666716337204	718	793	793	818	1445
4.684095345426844	4.684094950687143	1	1	1	0	0.0075	0.016722814807280936	718.4799266358154	793.4799266358154	793.4799266358154	818.4799266358154	0.0181818176060915	0.046875	0.040816325694322586	0.04494382068514824	0.2291666716337204	718	793	793	818	1445
4.684455742771824	4.684455348032124	1	1	1	0	0.0075	0.016722814807280936	718.4799266358154	793.4799266358154	793.4799266358154	818.4799266358154	0.0181818176060915	0.046875	0.040816325694322586	0.04494382068514824	0.2291666716337204	718	793	793	818	1445
4.695294505420765	4.695294505420765	1	1	1	0	0.0075	0.016722814807280936	718.4799266358154	793.4799266358154	793.4799266358154	818.4799266358154	0.0181818176060915	0.046875	0.040816325694322586	0.04494382068514824	0.2291666716337204	718	793	793	818	1445
4.712336207696239	4.712336207696239	1	1	1	0	0.0075	0.016722814807280936	718.4799266358154	793.4799266358154	793.4799266358154	818.4799266358154	0.0181818176060915	0.046875	0.040816325694322586	0.04494382068514824	0.2291666716337204	718	793	793	818	1445
4.7331299108085645	4.7331299108085645	1	1	1	0	0.0075	0.016722814807280936	718.4799266358154	793.4799266358154	793.4799266358154	818.4799266358154	0.0181818176060915	0.046875	0.040816325694322586	0.04494382068514824	0.2291666716337204	718	793	793	818	1445
4.746583429222184	4.746583034482487	1	1	1	0	0.0075	0.016837467418223742	718.9494290776262	793.9494290776262	793.9494290776262	818.9494290776262	0.0181818176060915	0.046875	0.040816325694322586	0.056179776787757874	0.2083333283662796	718	793	793	818	1441
4.761408668089047	4.7614090628287435	1	1	1	0	0.0075	0.016722814807280936	718.4799266358154	793.4799266358154	793.4799266358154	818.4799266358154	0.0181818176060915	0.046875	0.040816325694322586	0.04494382068514824	0.2083333283662796	718	793	793	818	1441
4.778457475679101	4.778457475679101	1	1	1	0	0.0075	0.016837467418223742	718.9494290776262	793.9494290776262	793.9494290776262	818.9494290776262	0.0181818176060915	0.046875	0.040816325694322586	0.056179776787757874	0.2291666716337204	718	793	793	818	1445
4.794312590420063	4.794312590420063	1	1	1	0	0.0075	0.016837467418223742	718.9494290776262	793.9494290776262	793.9494290776262	818.9494290776262	0.0181818176060915	0.046875	0.040816325694322586	0.056179776787757874	0.2291666716337204	718	793	793	818	1445
4.813320885874834	4.813320885874834	1	1	1	0	0.0075	0.016722814807280936	718.4799266358154	793.4799266358154	793.4799266358154	818.4799266358154	0.0181818176060915	0.046875	0.040816325694322586	0.04494382068514824	0.2291666716337204	718	793	793	818	1445
4.828302836402106	4.828302836402106	1	1	1	0	0.0075	0.016722814807280936	718.4799266358154	793.4799266358154	793.4799266358154	818.4799266358154	0.0181818176060915	0.046875	0.040816325694322586	0.04494382068514824	0.2291666716337204	718	793	793	818	1445
4.84453769073329	4.84453769073329	1	1	1	0	0.0075	0.016837467418223742	718.9494290776262	793.9494290776262	793.9494290776262	818.9494290776262	0.0181818176060915	0.046875	0.040816325694322586	0.056179776787757874	0.2291666716337204	718	793	793	818	1445
4.8614064970207025	4.8614064970207025	1	1	1	0	0.0075	0.016722814807280936	718.4799266358154	793.4799266358154	793.4799266358154	818.4799266358154	0.0181818176060915	0.046875	0.040816325694322586	0.04494382068514824	0.2291666716337204	718	793	793	818	1445
4.880125843015971	4.880125843015971	1	1	1	0	0.0075	0.016722814807280936	718.4799266358154	793.4799266358154	793.4799266358154	818.4799266358154	0.0181818176060915	0.046875	0.040816325694322586	0.04494382068514824	0.2291666716337204	718	793	793	818	1445
4.894313972009009	4.894313577269308	1	1	1	0	0.0075	0.016722814807280936	718.4799266358154	793.4799266358154	793.4799266358154	818.4799266358154	0.0181818176060915	0.046875	0.040816325694322586	0.04494382068514824	0.2291666716337204	718	793	793	818	1445
4.911413306280508	4.911413306280508	1	1	1	0	0.0075	0.016722814807280936	718.4799266358154	793.4799266358154	793.4799266358154	818.4799266358154	0.0181818176060915	0.046875	0.040816325694322586	0.04494382068514824	0.2291666716337204	718	793	793	818	1445
4.928275796732741	4.928275401993041	1	1	1	0	0.0075	0.016722814807280936	718.4799266358154	793.4799266358154	793.4799266358154	818.4799266358154	0.0181818176060915	0.046875	0.040816325694322586	0.04494382068514824	0.2291666716337204	718	793	793	818	1445
4.94665645606646	4.94665645606646	1	1	1	0	0.0075	0.016722814807280936	718.4799266358154	793.4799266358154	793.4799266358154	818.4799266358154	0.0181818176060915	0.046875	0.040816325694322586	0.04494382068514824	0.2291666716337204	718	793	793	818	1445
4.9613569571885066	4.9613569571885066	1	1	1	0	0.0075	0.016837467418223742	718.9494290776262	793.9494290776262	793.9494290776262	818.9494290776262	0.0181818176060915	0.046875	0.040816325694322586	0.056179776787757874	0.2291666716337204	718	793	793	818	1445
4.978393527847899	4.978393527847899	1	1	1	0	0.0075	0.016722814807280936	718.4799266358154	793.4799266358154	793.4799266358154	818.4799266358154	0.0181818176060915	0.046875	0.040816325694322586	0.04494382068514824	0.2291666716337204	718	793	793	818	1445
4.994281011244162	4.994281011244162	1	1	1	0	0.0075	0.014769689807280936	710.4818797608154	785.4818797608154	785.4818797608154	810.4818797608154	0.0181818176060915	0.0390625	0.040816325694322586	0.04494382068514824	0.2291666716337204	710	785	785	810	1445
5.013249832729052	5.013249437989355	1	1	1	0	0.0075	0.016722814807280936	718.4799266358154	793.4799266358154	793.4799266358154	818.4799266358154	0.0181818176060915	0.046875	0.040816325694322586	0.04494382068514824	0.2291666716337204	718	793	793	818	1445
5.028294152128733	5.028293757389033	1	1	1	0	0.0075	0.016722814807280936	718.4799266358154	793.4799266358154	793.4799266358154	818.4799266358154	0.0181818176060915	0.046875	0.040816325694322586	0.04494382068514824	0.2291666716337204	718	793	793	818	1445
5.044323741816552	5.044323741816555	1	1	1	0	0.0075	0.012292013016700867	700.33579330339	775.33579330339	775.33579330339	800.33579330339	0.0	0.046875	0.040816325694322586	0.056179776787757874	0.2291666716337204	700	775	775	800	1445
5.061277811878902	5.061277417139205	1	1	1	0	0.0075	0.016837467418223742	718.9494290776262	793.9494290776262	793.9494290776262	818.9494290776262	0.0181818176060915	0.046875	0.040816325694322586	0.056179776787757874	0.2291666716337204	718	793	793	818	1445
5.080030316008866	5.080029921269169	1	1	1	0	0.0075	0.016837467418223742	718.9494290776262	793.9494290776262	793.9494290776262	818.9494290776262	0.0181818176060915	0.046875	0.040816325694322586	0.056179776787757874	0.2291666716337204	718	793	793	818	1445
5.094346340664309	5.094346735404006	1	1	1	0	0.0075	0.016722814807280936	718.4799266358154	793.4799266358154	793.4799266358154	818.4799266358154	0.0181818176060915	0.046875	0.040816325694322586	0.04494382068514824	0.2083333283662796	718	793	793	818	1441
5.111413701020204	5.111413306280507	1	1	1	0	0.0075	0.016722814807280936	718.4799266358154	793.4799266358154	793.4799266358154	818.4799266358154	0.0181818176060915	0.046875	0.040816325694322586	0.04494382068514824	0.2291666716337204	718	793	793	818	1445
5.1283227707568955	5.128322376017195	1	1	1	0	0.0075	0.016837467418223742	718.9494290776262	793.9494290776262	793.9494290776262	818.9494290776262	0.0181818176060915	0.046875	0.040816325694322586	0.056179776787757874	0.2291666716337204	718	793	793	818	1445
5.146523428787972	5.146523034048272	1	1	1	0	0.0075	0.016722814807280936	718.4799266358154	793.4799266358154	793.4799266358154	818.4799266358154	0.0181818176060915	0.046875	0.040816325694322586	0.04494382068514824	0.2291666716337204	718	793	793	818	1445
5.161322614834713	5.161322220095016	1	1	1	0	0.0075	0.01217736040575806	699.8662908615793	774.8662908615793	774.8662908615793	799.8662908615793	0.0	0.046875	0.040816325694322586	0.04494382068514824	0.2291666716337204	699	774	774	799	1445
5.178407343737355	5.178407343737359	1	1	1	0	0.0075	0.016722814807280936	718.4799266358154	793.4799266358154	793.4799266358154	818.4799266358154	0.0181818176060915	0.046875	0.040816325694322586	0.04494382068514824	0.2291666716337204	718	793	793	818	1445
5.194358774964819	5.194358774964819	1	1	1	0	0.0075	0.016722814807280936	718.4799266358154	793.4799266358154	793.4799266358154	818.4799266358154	0.0181818176060915	0.046875	0.040816325694322586	0.04494382068514824	0.2291666716337204	718	793	793	818	1445
5.213303122588389	5.213303122588389	1	1	1	0	0.0075	0.012292013016700867	700.33579330339	775.33579330339	775.33579330339	800.33579330339	0.0	0.046875	0.040816325694322586	0.056179776787757874	0.2291666716337204	700	775	775	800	1445
5.228270862486507	5.228270467746807	1	1	1	0	0.0075	0.016722814807280936	718.4799266358154	793.4799266358154	793.4799266358154	818.4799266358154	0.0181818176060915	0.046875	0.040816325694322586	0.04494382068514824	0.2083333283662796	718	793	793	818	1441
5.244332031350229	5.244332031350229	1	1	1	0	0.0075	0.01217736040575806	699.8662908615793	774.8662908615793	774.8662908615793	799.8662908615793	0.0	0.046875	0.040816325694322586	0.04494382068514824	0.2291666716337204	699	774	774	799	1445
5.26213873916193	5.262139133901627	1	1	1	0	0.0075	0.012292013016700867	700.33579330339	775.33579330339	775.33579330339	800.33579330339	0.0	0.046875	0.040816325694322586	0.056179776787757874	0.2291666716337204	700	775	775	800	1445
5.280115185044103	5.280115185044103	1	1	1	0	0.0075	0.01022423540575806	691.8682439865793	766.8682439865793	766.8682439865793	791.8682439865793	0.0	0.0390625	0.040816325694322586	0.04494382068514824	0.2291666716337204	691	766	766	791	1445
5.294291866585876	5.294291866585876	1	1	1	0	0.0075	0.01022423540575806	691.8682439865793	766.8682439865793	766.8682439865793	791.8682439865793	0.0	0.0390625	0.040816325694322586	0.04494382068514824	0.2291666716337204	691	766	766	791	1445
5.311415674718699	5.311416069458399	1	1	1	0	0.0075	0.010338888016700867	692.33774642839	767.33774642839	767.33774642839	792.33774642839	0.0	0.0390625	0.040816325694322586	0.056179776787757874	0.2291666716337204	692	767	767	792	1445
5.3282789546503295	5.328278559910633	1	1	1	0	0.0075	0.014769689807280936	710.4818797608154	785.4818797608154	785.4818797608154	810.4818797608154	0.0181818176060915	0.0390625	0.040816325694322586	0.04494382068514824	0.2291666716337204	710	785	785	810	1445
5.346576718647306	5.346576718647306	1	1	1	0	0.0075	0.01022423540575806	691.8682439865793	766.8682439865793	766.8682439865793	791.8682439865793	0.0	0.0390625	0.040816325694322586	0.04494382068514824	0.2291666716337204	691	766	766	791	1445
5.361306825246761	5.361306825246764	1	1	1	0	0.0075	0.01022423540575806	691.8682439865793	766.8682439865793	766.8682439865793	791.8682439865793	0.0	0.0390625	0.040816325694322586	0.04494382068514824	0.2291666716337204	691	766	766	791	1445
5.378306290374471	5.378305895634771	1	1	1	0	0.0075	0.01217736040575806	699.8662908615793	774.8662908615793	774.8662908615793	799.8662908615793	0.0	0.046875	0.040816325694322586	0.04494382068514824	0.2083333283662796	699	774	774	799	1441
5.394412854303553	5.394412854303553	1	1	1	0	0.0075	0.01217736040575806	699.8662908615793	774.8662908615793	774.8662908615793	799.8662908615793	0.0	0.046875	0.040816325694322586	0.04494382068514824	0.2083333283662796	699	774	774	799	1441
5.413200885006404	5.413200885006404	1	1	1	0	0.0075	0.01022423540575806	691.8682439865793	766.8682439865793	766.8682439865793	791.8682439865793	0.0	0.0390625	0.040816325694322586	0.04494382068514824	0.2291666716337204	691	766	766	791	1445
5.428274415143793	5.428274020404096	1	1	1	0	0.0075	0.014769689807280936	710.4818797608154	785.4818797608154	785.4818797608154	810.4818797608154	0.0181818176060915	0.0390625	0.040816325694322586	0.04494382068514824	0.2291666716337204	710	785	785	810	1445
5.444285846805471	5.444285846805471	1	1	1	0	0.0075	0.01022423540575806	691.8682439865793	766.8682439865793	766.8682439865793	791.8682439865793	0.0	0.0390625	0.040816325694322586	0.04494382068514824	0.2291666716337204	691	766	766	791	1445
5.461535182162503	5.461535182162503	1	1	1	0	0.0075	0.010338888016700867	692.33774642839	767.33774642839	767.33774642839	792.33774642839	0.0	0.0390625	0.040816325694322586	0.056179776787757874	0.2291666716337204	692	767	767	792	1445
5.479866499033875	5.479866104294178	1	1	1	0	0.0075	0.01022423540575806	691.8682439865793	766.8682439865793	766.8682439865793	791.8682439865793	0.0	0.0390625	0.040816325694322586	0.04494382068514824	0.2291666716337204	691	766	766	791	1445
5.494328182638164	5.494328182638164	1	1	1	0	0.0075	0.01022423540575806	691.8682439865793	766.8682439865793	766.8682439865793	791.8682439865793	0.0	0.0390625	0.040816325694322586	0.04494382068514824	0.2291666716337204	691	766	766	791	1445
5.511278700043224	5.511278305303527	1	0	1	0	0.0075	0.01022423540575806	691.8682439865793	766.8682439865793	766.8682439865793	791.8682439865793	0.0	0.0390625	0.040816325694322586	0.04494382068514824	0.2291666716337204	691	766	766	791	1445
5.528601851723927	5.528601851723927	1	0	1	0	0.0075	0.01022423540575806	691.8682439865793	766.8682439865793	766.8682439865793	791.8682439865793	0.0	0.0390625	0.040816325694322586	0.04494382068514824	0.2291666716337204	691	766	766	791	1445
5.546485139037191	5.546484744297491	1	0	1	0	0.0075	0.01022423540575806	691.8682439865793	766.8682439865793	766.8682439865793	791.8682439865793	0.0	0.0390625	0.040816325694322586	0.04494382068514824	0.2291666716337204	691	766	766	791	1445
5.561296167274897	5.561295772535196	1	0	1	0	0.0075	0.01022423540575806	691.8682439865793	766.8682439865793	766.8682439865793	791.8682439865793	0.0	0.0390625	0.040816325694322586	0.04494382068514824	0.2291666716337204	691	766	766	791	1445
5.57872471445517	5.57872510919487	1	0	1	0	0.0075	0.01022423540575806	691.8682439865793	766.8682439865793	766.8682439865793	791.8682439865793	0.0	0.0390625	0.040816325694322586	0.04494382068514824	0.2291666716337204	691	766	766	791	1445
5.594507197091559	5.594507591831256	1	0	1	0	0.0075	0.01217736040575806	699.8662908615793	774.8662908615793	774.8662908615793	799.8662908615793	0.0	0.046875	0.040816325694322586	0.04494382068514824	0.2083333283662796	699	774	774	799	1441
5.613132989778215	5.613132989778215	1	0	1	0	0.0075	0.01022423540575806	691.8682439865793	766.8682439865793	766.8682439865793	791.8682439865793	0.0	0.0390625	0.040816325694322586	0.04494382068514824	0.2291666716337204	691	766	766	791	1445
5.628296125827227	5.628296125827227	1	0	1	0	0.0075	0.01022423540575806	691.8682439865793	766.8682439865793	766.8682439865793	791.8682439865793	0.0	0.0390625	0.040816325694322586	0.04494382068514824	0.2291666716337204	691	766	766	791	1445
5.644332426089925	5.644332426089928	1	0	1	0	0.0075	0.01022423540575806	691.8682439865793	766.8682439865793	766.8682439865793	791.8682439865793	0.0	0.0390625	0.040816325694322586	0.04494382068514824	0.2291666716337204	691	766	766	791	1445
5.661467286934315	5.661467286934315	1	0	1	0	0.0075	0.01022423540575806	691.8682439865793	766.8682439865793	766.8682439865793	791.8682439865793	0.0	0.0390625	0.040816325694322586	0.04494382068514824	0.2291666716337204	691	766	766	791	1445
5.679756366657916	5.679755971918219	1	0	1	0	0.0075	0.01022423540575806	691.8682439865793	766.8682439865793	766.8682439865793	791.8682439865793	0.0	0.0390625	0.040816325694322586	0.04494382068514824	0.2291666716337204	691	766	766	791	1445
5.6943273931587655	5.6943269984190685	1	0	1	0	0.0075	0.01022423540575806	691.8682439865793	766.8682439865793	766.8682439865793	791.8682439865793	0.0	0.0390625	0.040816325694322586	0.04494382068514824	0.2291666716337204	691	766	766	791	1445
5.711451201291588	5.711451201291588	1	0	1	0	0.0075	0.01022423540575806	691.8682439865793	766.8682439865793	766.8682439865793	791.8682439865793	0.0	0.0390625	0.040816325694322586	0.04494382068514824	0.2291666716337204	691	766	766	791	1445
5.728299086374967	5.728299086374967	1	0	1	0	0.0075	0.01022423540575806	691.8682439865793	766.8682439865793	766.8682439865793	791.8682439865793	0.0	0.0390625	0.040816325694322586	0.04494382068514824	0.2291666716337204	691	766	766	791	1445
5.746539218375922	5.746539218375922	1	0	1	0	0.0075	0.01217736040575806	699.8662908615793	774.8662908615793	774.8662908615793	799.8662908615793	0.0	0.046875	0.040816325694322586	0.04494382068514824	0.2291666716337204	699	774	774	799	1445
5.761279982947247	5.761279982947247	1	0	1	0	0.0075	0.01217736040575806	699.8662908615793	774.8662908615793	774.8662908615793	799.8662908615793	0.0	0.046875	0.040816325694322586	0.04494382068514824	0.2291666716337204	699	774	774	799	1445
5.778341027467963	5.778341027467963	1	0	1	0	0.0075	0.01022423540575806	691.8682439865793	766.8682439865793	766.8682439865793	791.8682439865793	0.0	0.0390625	0.040816325694322586	0.04494382068514824	0.2291666716337204	691	766	766	791	1445
5.7943287747477115	5.7943283800080145	1	0	1	0	0.0075	0.01217736040575806	699.8662908615793	774.8662908615793	774.8662908615793	799.8662908615793	0.0	0.046875	0.040816325694322586	0.04494382068514824	0.2291666716337204	699	774	774	799	1445
5.813280622425559	5.813281017165256	1	0	1	0	0.0075	0.01217736040575806	699.8662908615793	774.8662908615793	774.8662908615793	799.8662908615793	0.0	0.046875	0.040816325694322586	0.04494382068514824	0.2291666716337204	699	774	774	799	1445
5.8282724414453	5.828272046705603	1	0	1	0	0.0075	0.012292013016700867	700.33579330339	775.33579330339	775.33579330339	800.33579330339	0.0	0.046875	0.040816325694322586	0.056179776787757874	0.2291666716337204	700	775	775	800	1445
5.8444050581945	5.844404663454803	1	0	1	0	0.0075	0.01217736040575806	699.8662908615793	774.8662908615793	774.8662908615793	799.8662908615793	0.0	0.046875	0.040816325694322586	0.04494382068514824	0.2291666716337204	699	774	774	799	1445
5.861280575056792	5.861280575056792	1	0	1	0	0.0075	0.016837467418223742	718.9494290776262	793.9494290776262	793.9494290776262	818.9494290776262	0.0181818176060915	0.046875	0.040816325694322586	0.056179776787757874	0.2291666716337204	718	793	793	818	1445
5.87985189366502	5.87985189366502	1	0	1	0	0.0075	0.01217736040575806	699.8662908615793	774.8662908615793	774.8662908615793	799.8662908615793	0.0	0.046875	0.040816325694322586	0.04494382068514824	0.2291666716337204	699	774	774	799	1445
5.8943210773235855	5.8943210773235855	1	0	1	0	0.0075	0.01217736040575806	699.8662908615793	774.8662908615793	774.8662908615793	799.8662908615793	0.0	0.046875	0.040816325694322586	0.04494382068514824	0.2291666716337204	699	774	774	799	1445
5.9112810684814185	5.9112810684814185	1	0	1	0	0.0075	0.016722814807280936	718.4799266358154	793.4799266358154	793.4799266358154	818.4799266358154	0.0181818176060915	0.046875	0.040816325694322586	0.04494382068514824	0.2291666716337204	718	793	793	818	1445
5.928491719347971	5.928491719347971	1	0	1	0	0.0075	0.016837467418223742	718.9494290776262	793.9494290776262	793.9494290776262	818.9494290776262	0.0181818176060915	0.046875	0.040816325694322586	0.056179776787757874	0.2083333283662796	718	793	793	818	1441
5.9465932977146565	5.9465932977146565	1	0	1	0	0.0075	0.018675939807280936	726.4779735108154	801.4779735108154	801.4779735108154	826.4779735108154	0.0181818176060915	0.0546875	0.040816325694322586	0.04494382068514824	0.2291666716337204	726	801	801	826	1445
5.9612890619603185	5.961288667220618	1	0	1	0	0.0075	0.019077223952734923	728.1212320864495	803.1212320864495	803.1212320864495	828.1212320864495	0.0181818176060915	0.0546875	0.06122449040412903	0.056179776787757874	0.2291666716337204	728	803	803	828	1445
5.97834221168706	5.97834181694736	1	0	1	0	0.0075	0.02322139420880381	745.0916092850516	820.0916092850516	820.0916092850516	845.0916092850516	0.036363635212183	0.0546875	0.040816325694322586	0.04494382068514824	0.2291666716337204	745	820	820	845	1445
5.994314169378857	5.99431377463916	1	0	1	0	0.0075	0.02322139420880381	745.0916092850516	820.0916092850516	820.0916092850516	845.0916092850516	0.036363635212183	0.0546875	0.040816325694322586	0.04494382068514824	0.2291666716337204	745	820	820	845	1445
6.013116410710868	6.013116410710868	0	0	1	0	0.0075	0.023622678354257798	746.7348678606857	821.7348678606857	821.7348678606857	846.7348678606857	0.036363635212183	0.0546875	0.06122449040412903	0.056179776787757874	0.2291666716337204	746	821	821	846	1445
6.02831467859307	6.02831467859307	0	0	1	0	0.0074897215106593034	0.018675939807280936	726.4779735108154	801.4779735108154	801.4779735108154	826.4779735108154	0.0181818176060915	0.0546875	0.040816325694322586	0.04494382068514824	0.2083333283662796	726	801	801	826	1441
6.044277952011495	6.044277952011495	0	0	1	0	0.007458914215262049	0.023622678354257798	746.7348678606857	821.7348678606857	821.7348678606857	846.7348678606857	0.036363635212183	0.0546875	0.06122449040412903	0.056179776787757874	0.2291666716337204	746	821	821	846	1445
6.066586666087716	6.066586271348019	0	0	1	0	0.007407662554463533	0.023622678354257798	746.7348678606857	821.7348678606857	821.7348678606857	846.7348678606857	0.036363635212183	0.0546875	0.06122449040412903	0.056179776787757874	0.2083333283662796	746	821	821	846	1441
6.079808867037855	6.079808472298154	0	0	1	0	0.007336107005503543	0.023622678354257798	746.7348678606857	821.7348678606857	821.7348678606857	846.7348678606857	0.036363635212183	0.0546875	0.06122449040412903	0.056179776787757874	0.2291666716337204	746	821	821	846	1445
6.094388577812076	6.094388972551776	0	0	1	0	0.007244443697168012	0.018905245031088563	727.4169784023077	802.4169784023077	802.4169784023077	827.4169784023077	0.0181818176060915	0.0546875	0.06122449040412903	0.04494382068514824	0.2291666716337204	727	802	802	827	1445
6.111333174121654	6.111333174121654	0	0	1	0	0.007132923872213651	0.023622678354257798	746.7348678606857	821.7348678606857	821.7348678606857	846.7348678606857	0.036363635212183	0.0546875	0.06122449040412903	0.056179776787757874	0.2291666716337204	746	821	821	846	1445
6.133174121654829	6.133174121654829	0	0	1	0	0.007001853198729013	0.018675939807280936	726.4779735108154	801.4779735108154	801.4779735108154	826.4779735108154	0.0181818176060915	0.0546875	0.040816325694322586	0.04494382068514824	0.2291666716337204	726	801	801	826	1445
6.146471323147733	6.146471323147733	0	0	1	0	0.006851590932319507	0.018905245031088563	727.4169784023077	802.4169784023077	802.4169784023077	827.4169784023077	0.0181818176060915	0.0546875	0.06122449040412903	0.04494382068514824	0.2291666716337204	727	802	802	827	1445
6.1613834047483245	6.1613834047483245	0	0	1	0	0.006682548931412759	0.018905245031088563	727.4169784023077	802.4169784023077	802.4169784023077	827.4169784023077	0.0181818176060915	0.0546875	0.06122449040412903	0.04494382068514824	0.2291666716337204	727	802	802	827	1445
6.178277869116158	6.178277869116158	0	0	1	0	0.006495190528383289	0.019077223952734923	728.1212320864495	803.1212320864495	803.1212320864495	828.1212320864495	0.0181818176060915	0.0546875	0.06122449040412903	0.056179776787757874	0.2291666716337204	728	803	803	828	1445
6.199962894468317	6.199962894468317	0	0	1	0	0.0062900292595906805	0.023622678354257798	746.7348678606857	821.7348678606857	821.7348678606857	846.7348678606857	0.036363635212183	0.0546875	0.06122449040412903	0.056179776787757874	0.2291666716337204	746	821	821	846	1445
6.213253385386341	6.213253385386341	0	0	1	0	0.006067627457812106	0.019077223952734923	728.1212320864495	803.1212320864495	803.1212320864495	828.1212320864495	0.0181818176060915	0.0546875	0.06122449040412903	0.056179776787757874	0.2083333283662796	728	803	803	828	1441
6.228287046814156	6.2282866520744555	0	0	1	0	0.005828594710927282	0.018675939807280936	726.4779735108154	801.4779735108154	801.4779735108154	826.4779735108154	0.0181818176060915	0.0546875	0.040816325694322586	0.04494382068514824	0.2083333283662796	726	801	801	826	1441
6.244999536180856	6.244999536180856	0	0	1	0	0.005573586191080457	0.019077223952734923	728.1212320864495	803.1212320864495	803.1212320864495	828.1212320864495	0.0181818176060915	0.0546875	0.06122449040412903	0.056179776787757874	0.2083333283662796	728	803	803	828	1441
6.266613903126931	6.266613903126931	0	0	1	0	0.005303300858899107	0.019077223952734923	728.1212320864495	803.1212320864495	803.1212320864495	828.1212320864495	0.0181818176060915	0.0546875	0.06122449040412903	0.056179776787757874	0.2291666716337204	728	803	803	828	1445
6.280082816388802	6.280082816388802	0	0	1	0	0.0050184795476914375	0.019077223952734923	728.1212320864495	803.1212320864495	803.1212320864495	828.1212320864495	0.0181818176060915	0.0546875	0.06122449040412903	0.056179776787757874	0.2291666716337204	728	803	803	828	1445
6.294346340664308	6.294346735404009	0	0	1	0	0.004719902932873782	0.019077223952734923	728.1212320864495	803.1212320864495	803.1212320864495	828.1212320864495	0.0181818176060915	0.0546875	0.06122449040412903	0.056179776787757874	0.2291666716337204	728	803	803	828	1445
6.311635939470616	6.311636334210313	0	0	1	0	0.00440838939219355	0.023622678354257798	746.7348678606857	821.7348678606857	821.7348678606857	846.7348678606857	0.036363635212183	0.0546875	0.06122449040412903	0.056179776787757874	0.2291666716337204	746	821	821	846	1445
6.333187542804588	6.333187148064887	0	0	1	0	0.004084792762612705	0.024138614982306766	748.8476283525462	823.8476283525462	823.8476283525462	848.8476283525462	0.036363635212183	0.0546875	0.08163265138864517	0.06741572916507721	0.2291666716337204	748	823	823	848	1445
6.34646934944924	6.346468954709543	0	0	1	0	0.0037500000000000025	0.03293427773848487	784.8658673390955	859.8658673390955	859.8658673390955	884.8658673390955	0.05454545468091965	0.0703125	0.10204081982374191	0.06741572916507721	0.2291666716337204	784	859	859	884	1445
6.361347088696036	6.361347088696036	0	0	1	0	0.0034049287480466027	0.040522056624269415	815.9378218763833	890.9378218763833	890.9378218763833	915.9378218763833	0.072727270424366	0.078125	0.1428571492433548	0.07865168899297714	0.2291666716337204	815	890	890	915	1445
6.378345369604649	6.378344974864952	0	0	1	0	0.003050524823068503	0.052761328775872196	866.0576413371966	941.0576413371966	941.0576413371966	966.0576413371966	0.09090909361839294	0.1015625	0.18367347121238708	0.10112359374761581	0.2291666716337204	866	941	941	966	1445
6.399842498860188	6.399842498860188	0	0	1	0	0.002687759621589753	0.08746465915723067	1008.1677792488597	1083.1677792488597	1083.1677792488597	1108.1677792488597	0.145454540848732	0.15625	0.30612245202064514	0.15730337798595428	0.2291666716337204	1008	1083	1083	1108	1445
6.4130682524676175	6.413067857727917	0	0	1	0	0.002317627457812106	0.08746465915723067	1008.1677792488597	1083.1677792488597	1083.1677792488597	1108.1677792488597	0.145454540848732	0.15625	0.30612245202064514	0.15730337798595428	0.2291666716337204	1008	1083	1083	1108	1445
6.428501785210287	6.428501785210287	0	0	1	0	0.0019411428382689055	0.12883854935377514	1177.5938596037092	1252.5938596037092	1252.5938596037092	1277.5938596037092	0.2181818187236786	0.21875	0.36734694242477417	0.21348313987255096	0.2291666716337204	1177	1252	1252	1277	1445
6.444523085364434	6.444523085364434	0	0	1	0	0.0015593376811331942	0.15250646185263994	1274.5139612865605	1349.5139612865605	1349.5139612865605	1374.5139612865605	0.2545454502105713	0.25	0.40816327929496765	0.2584269642829895	0.2291666716337204	1274	1349	1349	1374	1445
6.466487586423323	6.466487586423323	0	0	1	0	0.0011732584878017302	0.17824618017262095	1379.9181078068827	1454.9181078068827	1454.9181078068827	1479.9181078068827	0.290909081697464	0.296875	0.4285714328289032	0.2921348214149475	0.2291666716337204	1379	1454	1454	1479	1445
6.479792287970504	6.479791893230807	0	0	1	0	0.0007839634745073992	0.2034045784889873	1482.941748912403	1557.941748912403	1557.941748912403	1582.941748912403	0.3272727131843567	0.328125	0.4693877696990967	0.33707866072654724	0.2291666716337204	1482	1557	1557	1582	1445
6.4944063410985216	6.4944063410985216	0	0	1	0	0.0003925196718220764	0.23143332405111927	1597.7194619893335	1672.7194619893335	1672.7194619893335	1697.7194619893335	0.3636363744735718	0.3671875	0.5102040767669678	0.3820224702358246	0.2291666716337204	1597	1672	1672	1697	1445
6.511430280087556	6.511430280087556	0	0	1	0	-2.871426524195212e-18	0.26192709613088283	1722.5914586559652	1797.5914586559652	1797.5914586559652	1822.5914586559652	0.4000000059604645	0.40625	0.5510203838348389	0.43820226192474365	0.2291666716337204	1722	1797	1797	1822	1445
6.533279911894098	6.533279911894098	0	0	1	0	-0.00039251967182208215	0.2964503922574675	1863.9643562943295	1938.9643562943295	1938.9643562943295	1963.9643562943295	0.4545454680919647	0.4453125	0.5918367505073547	0.483146071434021	0.2291666716337204	1863	1938	1938	1963	1445
6.54661698209658	6.54661698209658	0	0	1	0	-0.000783963474507405	0.34311823503491645	2055.0691724679828	2130.0691724679828	2130.0691724679828	2155.0691724679828	0.4909090995788574	0.5	0.6530612111091614	0.584269642829895	0.2291666716337204	2055	2130	2130	2155	1445
6.561405115431757	6.561405115431757	0	0	1	0	-0.0011732584878017358	0.3653322828045624	2146.035698084683	2221.035698084683	2221.035698084683	2246.035698084683	0.5090909004211426	0.5234375	0.6938775777816772	0.617977499961853	0.2291666716337204	2146	2221	2221	2246	1445
6.5783220799624225	6.5783220799624225	0	0	1	0	-0.0015593376811331998	0.39146120915634874	2253.033651495248	2328.033651495248	2328.033651495248	2353.033651495248	0.5454545617103577	0.546875	0.7142857313156128	0.6629213690757751	0.2291666716337204	2253	2328	2328	2353	1445
6.599900130856209	6.599900130856209	0	0	1	0	-0.001941142838268911	0.40948639876373427	2326.8468029374917	2401.8468029374917	2401.8468029374917	2426.8468029374917	0.5636363625526428	0.5625	0.7346938848495483	0.6966292262077332	0.2291666716337204	2326	2401	2401	2426	1445
6.6132668065360996	6.613266411796403	0	0	1	0	-0.002317627457812111	0.4298086709329443	2410.0665074704066	2485.0665074704066	2485.0665074704066	2510.0665074704066	0.581818163394928	0.5859375	0.7551020383834839	0.7303370833396912	0.2291666716337204	2410	2485	2485	2510	1445
6.628332441879515	6.628332441879515	0	0	1	0	-0.002687759621589758	0.4508888418795838	2496.3898074968956	2571.3898074968956	2571.3898074968956	2596.3898074968956	0.6181818246841431	0.6015625	0.7755101919174194	0.7528089880943298	0.2291666716337204	2496	2571	2571	2596	1445
6.644338347185407	6.644338347185407	0	0	1	0	-0.003050524823068508	0.46369733988241	2548.840606818469	2623.840606818469	2623.840606818469	2648.840606818469	0.6363636255264282	0.6171875	0.7755101919174194	0.7752808928489685	0.2291666716337204	2548	2623	2623	2648	1445
6.666521139297718	6.666521139297718	0	0	1	0	-0.003404928748046606	0.5039772323322689	2713.786766400641	2788.786766400641	2788.786766400641	2813.786766400641	0.6545454263687134	0.65625	0.8367347121238708	0.8426966071128845	0.2291666716337204	2713	2788	2788	2813	1445
6.67978478791623	6.679784393176529	0	0	1	0	-0.003750000000000004	0.5259046679658645	2803.5796153202155	2878.5796153202155	2878.5796153202155	2903.5796153202155	0.6727272868156433	0.6796875	0.8571428656578064	0.8764045238494873	0.2291666716337204	2803	2878	2878	2903	1445
6.694360156553767	6.6943597618140664	0	0	1	0	-0.004084792762612706	0.5259046679658645	2803.5796153202155	2878.5796153202155	2878.5796153202155	2903.5796153202155	0.6727272868156433	0.6796875	0.8571428656578064	0.8764045238494873	0.2291666716337204	2803	2878	2878	2903	1445
6.711396332473459	6.711396332473459	0	0	1	0	-0.004408389392193551	0.5437578784267281	2876.6885121574514	2951.6885121574514	2951.6885121574514	2976.6885121574514	0.6909090876579285	0.6953125	0.8775510191917419	0.898876428604126	0.2291666716337204	2876	2951	2951	2976	1445
6.733122410754287	6.733122410754291	0	0	1	0	-0.004719902932873782	0.5824046291272538	3034.946956276104	3109.946956276104	3109.946956276104	3134.946956276104	0.7454545497894287	0.7265625	0.8979591727256775	0.9550561904907227	0.2291666716337204	3034	3109	3109	3134	1445
6.746714088062479	6.746714088062479	0	0	1	0	-0.005018479547691437	0.6104659631940592	3149.8581192796723	3224.8581192796723	3224.8581192796723	3249.8581192796723	0.7636363506317139	0.75	0.9387755393981934	0.9887640476226807	0.2291666716337204	3149	3224	3224	3249	1445
6.7613541940106145	6.761353799270918	0	0	1	0	-0.005303300858899106	0.6240643858909607	3205.543660223484	3280.543660223484	3280.543660223484	3305.543660223484	0.7636363506317139	0.7734375	0.9591836929321289	1.0	0.2291666716337204	3205	3280	3280	3305	1445
6.778488265375607	6.778488265375607	0	0	1	0	-0.005573586191080455	0.6376181393861771	3261.046280786395	3336.046280786395	3336.046280786395	3361.046280786395	0.7818182110786438	0.7890625	0.9795918464660645	1.0	0.2291666716337204	3261	3336	3336	3361	1445
6.7998464462571775	6.799846051517481	0	0	1	0	-0.00582859471092728	0.6596235781908035	3351.1585526913404	3426.1585526913404	3426.1585526913404	3451.1585526913404	0.8181818127632141	0.8203125	1.0	1.0	0.2291666716337204	3351	3426	3426	3451	1445
6.813063910330932	6.813063910330932	0	0	1	0	-0.006067627457812103	0.6596235781908035	3351.1585526913404	3426.1585526913404	3426.1585526913404	3451.1585526913404	0.8181818127632141	0.8203125	1.0	1.0	0.2291666716337204	3351	3426	3426	3451	1445
6.8283095469769854	6.8283091522372885	0	0	1	0	-0.006290029259590677	0.6700284034013748	3393.76631192863	3468.76631192863	3468.76631192863	3493.76631192863	0.8363636136054993	0.84375	1.0	1.0	0.2291666716337204	3393	3468	3468	3493	1445
6.844292557380349	6.844292162640652	0	0	1	0	-0.006495190528383286	0.6830255687236786	3446.989703923464	3521.989703923464	3521.989703923464	3546.989703923464	0.8727272748947144	0.859375	1.0	1.0	0.2291666716337204	3446	3521	3521	3546	1445
6.866538113104767	6.866537718365066	0	0	1	0	-0.006682548931412756	0.6908380687236786	3478.981891423464	3553.981891423464	3553.981891423464	3578.981891423464	0.8727272748947144	0.890625	1.0	1.0	0.2291666716337204	3478	3553	3553	3578	1445
6.879790314272011	6.879789919532314	0	0	1	0	-0.006851590932319503	0.6973366439342499	3505.5935569107533	3580.5935569107533	3580.5935569107533	3605.5935569107533	0.8909090757369995	0.8984375	1.0	1.0	0.2291666716337204	3505	3580	3580	3605	1445
6.894350682800994	6.894351077540694	0	0	1	0	-0.0070018531987290095	0.7038352340459824	3532.2052834182978	3607.2052834182978	3607.2052834182978	3632.2052834182978	0.9090909361839294	0.90625	1.0	1.0	0.2291666716337204	3532	3607	3607	3632	1445
6.911709361054587	6.911709755794288	0	0	1	0	-0.007132923872213648	0.7122869342565536	3566.814995780587	3641.814995780587	3641.814995780587	3666.814995780587	0.9272727370262146	0.921875	1.0	1.0	0.2291666716337204	3566	3641	3641	3666	1445
6.9332838592910875	6.9332838592910875	0	0	1	0	-0.007244443697168009	0.7142400592565536	3574.813042655587	3649.813042655587	3649.813042655587	3674.813042655587	0.9272727370262146	0.9296875	1.0	1.0	0.2291666716337204	3574	3649	3649	3674	1445
6.9465932977146565	6.9465932977146565	0	0	1	0	-0.007336107005503539	0.7187855094671249	3593.4266612678766	3668.4266612678766	3668.4266612678766	3693.4266612678766	0.9454545378684998	0.9296875	1.0	1.0	0.2291666716337204	3593	3668	3668	3693	1445
6.961473405399644	6.961473405399644	0	0	1	0	-0.00740766255446353	0.7148792594671249	3577.4305675178766	3652.4305675178766	3652.4305675178766	3677.4305675178766	0.9454545378684998	0.9140625	1.0	1.0	0.2291666716337204	3577	3652	3652	3677	1445
6.978375369821755	6.978375764561456	0	0	1	0	-0.007458914215262048	0.7148792594671249	3577.4305675178766	3652.4305675178766	3652.4305675178766	3677.4305675178766	0.9454545378684998	0.9140625	1.0	1.0	0.2291666716337204	3577	3652	3652	3677	1445
6.999997236822111	6.99999684208241	0	0	1	0	-0.007489721510659303	0.7129261344671249	3569.4325206428766	3644.4325206428766	3644.4325206428766	3669.4325206428766	0.9454545378684998	0.90625	1.0	1.0	0.2291666716337204	3569	3644	3644	3669	1445
7.013202858704901	7.013202858704901	0	0	1	0	-0.0075	0.7109730094671249	3561.4344737678766	3636.4344737678766	3636.4344737678766	3661.4344737678766	0.9454545378684998	0.8984375	1.0	1.0	0.2291666716337204	3561	3636	3636	3661	1445
7.028459942802218	7.028459942802218	0	0	1	0	-0.007489721510659305	0.7070667594671249	3545.4383800178766	3620.4383800178766	3620.4383800178766	3645.4383800178766	0.9454545378684998	0.8828125	1.0	1.0	0.2291666716337204	3545	3620	3620	3645	1445
7.045154274142774	7.045154274142774	0	0	1	0	-0.007458914215262052	0.6940696090459824	3492.2150490432978	3567.2150490432978	3567.2150490432978	3592.2150490432978	0.9090909361839294	0.8671875	1.0	1.0	0.2291666716337204	3492	3567	3567	3592	1445
7.066480086369047	7.066480086369047	0	0	1	0	-0.0074076625544635365	0.6817116439342499	3441.6091819107533	3516.6091819107533	3516.6091819107533	3541.6091819107533	0.8909090757369995	0.8359375	1.0	1.0	0.2291666716337204	3441	3516	3516	3541	1445
7.079765840410687	7.07976544567099	0	0	1	0	-0.007336107005503547	0.6674253046512604	3383.1066225469112	3458.1066225469112	3458.1066225469112	3483.1066225469112	0.8909090757369995	0.8125	1.0	0.966292142868042	0.2291666716337204	3383	3458	3458	3483	1445
7.094334498473344	7.094334893213045	0	0	1	0	-0.0072444436971680175	0.6674253046512604	3383.1066225469112	3458.1066225469112	3458.1066225469112	3483.1066225469112	0.8909090757369995	0.8125	1.0	0.966292142868042	0.2291666716337204	3383	3458	3458	3483	1445
7.1114476486343	7.1114476486343	0	0	1	0	-0.007132923872213658	0.6485402211700659	3305.77220569142	3380.77220569142	3380.77220569142	3405.77220569142	0.8727272748947144	0.796875	0.9795918464660645	0.9438202381134033	0.2291666716337204	3305	3380	3380	3405	1445
7.133149253053805	7.133149253053805	0	0	1	0	-0.007001853198729022	0.5926468437676364	3076.888825228471	3151.888825228471	3151.888825228471	3176.888825228471	0.8363636136054993	0.75	0.918367326259613	0.8539325594902039	0.2291666716337204	3076	3151	3151	3176	1445
7.146434612355748	7.146434217616051	0	0	1	0	-0.006851590932319517	0.5587048949389741	2937.896544775099	3012.896544775099	3012.896544775099	3037.896544775099	0.7818182110786438	0.7265625	0.8979591727256775	0.8089887499809265	0.2291666716337204	2937	3012	3012	3037	1445
7.161355378229711	7.161355378229711	0	0	1	0	-0.0066825489314127715	0.5328219592045054	2831.9059229424497	2906.9059229424497	2906.9059229424497	2931.9059229424497	0.7636363506317139	0.703125	0.8571428656578064	0.7752808928489685	0.2291666716337204	2831	2906	2906	2931	1445
7.1783287905373	7.1783287905373	0	0	1	0	-0.006495190528383305	0.5179090627978029	2770.8376121570027	2845.8376121570027	2845.8376121570027	2870.8376121570027	0.7636363506317139	0.6875	0.8367347121238708	0.7415730357170105	0.2291666716337204	2770	2845	2845	2870	1445
7.2000528951196365	7.200052500379936	0	0	1	0	-0.006290029259590696	0.4857568703634536	2639.1743841383422	2714.1743841383422	2714.1743841383422	2739.1743841383422	0.7272727489471436	0.65625	0.8163265585899353	0.6853932738304138	0.2291666716337204	2639	2714	2714	2739	1445
7.21316417421442	7.213163779474719	0	0	1	0	-0.006067627457812124	0.4857568703634536	2639.1743841383422	2714.1743841383422	2714.1743841383422	2739.1743841383422	0.7272727489471436	0.65625	0.8163265585899353	0.6853932738304138	0.2291666716337204	2639	2714	2714	2739	1445
7.228451258528846	7.228451258528846	0	0	1	0	-0.005828594710927302	0.45727756755788285	2522.5516391495303	2597.5516391495303	2597.5516391495303	2622.5516391495303	0.6909090876579285	0.6328125	0.7755101919174194	0.6516854166984558	0.2291666716337204	2522	2597	2597	2622	1445
7.244374268497996	7.244374663237696	0	0	1	0	-0.005573586191080479	0.43311039154216857	2423.5870533651805	2498.5870533651805	2498.5870533651805	2523.5870533651805	0.6727272868156433	0.6015625	0.7551020383834839	0.6067415475845337	0.2291666716337204	2423	2498	2498	2523	1445
7.2665917977038	7.266591402964103	0	0	1	0	-0.005303300858899131	0.38698648789338463	2234.70966792341	2309.70966792341	2309.70966792341	2334.70966792341	0.6000000238418579	0.5546875	0.7142857313156128	0.550561785697937	0.2291666716337204	2234	2309	2309	2334	1445
7.279920578372607	7.279920578372607	0	0	1	0	-0.0050184795476914635	0.378326187820452	2199.245739124751	2274.245739124751	2274.245739124751	2299.245739124751	0.6000000238418579	0.546875	0.6938775777816772	0.5280898809432983	0.2291666716337204	2199	2274	2274	2299	1445
7.294904502598374	7.294904502598374	0	0	1	0	-0.004719902932873809	0.3633965951427083	2138.1090571093905	2213.1090571093905	2213.1090571093905	2238.1090571093905	0.581818163394928	0.53125	0.6734693646430969	0.5056179761886597	0.2291666716337204	2138	2213	2213	2238	1445
7.311328831984969	7.311328831984969	0	0	1	0	-0.004408389392193576	0.3511613600777803	2088.0057695185105	2163.0057695185105	2163.0057695185105	2188.0057695185105	0.5636363625526428	0.515625	0.6734693646430969	0.483146071434021	0.2291666716337204	2088	2163	2163	2188	1445
7.333190305982477	7.333190305982477	0	0	1	0	-0.00408479276261273	0.33278818156530043	2012.7676035099053	2087.7676035099053	2087.7676035099053	2112.7676035099053	0.5454545617103577	0.4921875	0.6530612111091614	0.449438214302063	0.2291666716337204	2012	2087	2087	2112	1445
7.346540007855321	7.346540007855321	0	0	1	0	-0.003750000000000026	0.3015938434912999	1885.0267890968732	1960.0267890968732	1960.0267890968732	1985.0267890968732	0.4909090995788574	0.4609375	0.6122449040412903	0.4157303273677826	0.2291666716337204	1885	1960	1960	1985	1445
7.361315509520136	7.361315114780435	0	0	1	0	-0.0034049287480466253	0.2684910610519782	1749.4708950078507	1824.4708950078507	1824.4708950078507	1849.4708950078507	0.41818180680274963	0.4296875	0.5918367505073547	0.3820224702358246	0.2291666716337204	1749	1824	1824	1849	1445
7.378308658812664	7.378308658812664	0	0	1	0	-0.0030505248230685246	0.2436852394420601	1647.891055515236	1722.891055515236	1722.891055515236	1747.891055515236	0.4000000059604645	0.3828125	0.5510203838348389	0.3483146131038666	0.2291666716337204	1647	1722	1722	1747	1445
7.399934473210003	7.399934078470306	0	0	1	0	-0.002687759621589774	0.23047545038008188	1593.7969693064354	1668.7969693064354	1668.7969693064354	1693.7969693064354	0.38181817531585693	0.3671875	0.5306122303009033	0.3258427083492279	0.2291666716337204	1593	1668	1668	1693	1445
7.413182332240563	7.413181937500866	0	0	1	0	-0.002317627457812126	0.21438267332606564	1527.8970472702388	1602.8970472702388	1602.8970472702388	1627.8970472702388	0.34545454382896423	0.3515625	0.5102040767669678	0.31460675597190857	0.2291666716337204	1527	1602	1602	1627	1445
7.4283127048945765	7.4283127048945765	0	0	1	0	-0.0019411428382689242	0.19766791443695197	1459.4501096193185	1534.4501096193185	1534.4501096193185	1559.4501096193185	0.3272727131843567	0.3203125	0.4897959232330322	0.2921348214149475	0.2291666716337204	1459	1534	1534	1559	1445
7.44438295277137	7.444383347511067	0	0	1	0	-0.0015593376811332115	0.17916743161925153	1383.6906324808351	1458.6906324808351	1458.6906324808351	1483.6906324808351	0.290909081697464	0.3046875	0.44897958636283875	0.26966291666030884	0.2291666716337204	1383	1458	1458	1483	1445
7.466606403072653	7.466606403072653	0	0	1	0	-0.001173258487801746	0.1525465582720158	1274.6781561239047	1349.6781561239047	1349.6781561239047	1374.6781561239047	0.2181818187236786	0.28125	0.4285714328289032	0.2584269642829895	0.2291666716337204	1274	1349	1349	1374	1445
7.480050842473204	7.480050842473204	0	0	1	0	-0.0007839634745074134	0.13124166959176997	1187.434636978298	1262.434636978298	1262.434636978298	1287.434636978298	0.20000000298023224	0.2421875	0.3877550959587097	0.21348313987255096	0.2291666716337204	1187	1262	1262	1287	1445
7.494443841369904	7.494443841369904	0	0	1	0	-0.00039251967182208893	0.13124166959176997	1187.434636978298	1262.434636978298	1262.434636978298	1287.434636978298	0.20000000298023224	0.2421875	0.3877550959587097	0.21348313987255096	0.2291666716337204	1187	1262	1262	1287	1445
7.511296463329671	7.511296463329671	0	0	1	0	-8.039065796791711e-18	0.11963702038073998	1139.9135984591303	1214.9135984591303	1214.9135984591303	1239.9135984591303	0.1818181872367859	0.2265625	0.3469387888908386	0.20224718749523163	0.2291666716337204	1139	1214	1214	1239	1445
7.533258595950365	7.533258201210668	0	0	1	0	0.00039251967182207294	0.09073170541186204	1021.5463336615751	1096.546333661575	1096.546333661575	1121.546333661575	0.12727272510528564	0.1875	0.2857142984867096	0.16853933036327362	0.2291666716337204	1021	1096	1096	1121	1445
7.546495797009058	7.546495797009058	0	0	1	0	0.0007839634745073974	0.08522031830469556	998.9772034577284	1073.9772034577284	1073.9772034577284	1098.9772034577284	0.12727272510528564	0.171875	0.26530611515045166	0.15730337798595428	0.2291666716337204	998	1073	1073	1098	1445
7.561470642221753	7.5614710369614535	0	0	1	0	0.00117325848780173	0.07723125512567552	966.2619897396412	1041.2619897396412	1041.2619897396412	1066.2619897396412	0.1090909093618393	0.1640625	0.2448979616165161	0.14606741070747375	0.2291666716337204	966	1041	1041	1066	1445
7.578462607295187	7.578462607295187	0	0	1	0	0.0015593376811331957	0.07130996995331962	942.0143269588439	1017.0143269588439	1017.0143269588439	1042.0143269588439	0.09090909361839294	0.1640625	0.22448979318141937	0.13483145833015442	0.2291666716337204	942	1017	1017	1042	1445
7.599590260192674	7.599590260192674	0	0	1	0	0.0019411428382689084	0.06798101389963018	928.3822519189856	1003.3822519189856	1003.3822519189856	1028.3822519189857	0.09090909361839294	0.15625	0.18367347121238708	0.12359550595283508	0.2291666716337204	928	1003	1003	1028	1445
7.612724828929682	7.612724828929682	0	0	1	0	0.0023176274578121103	0.06746507730575035	926.2694915670477	1001.2694915670477	1001.2694915670477	1026.2694915670477	0.09090909361839294	0.15625	0.18367347121238708	0.12359550595283508	0.2291666716337204	926	1001	1001	1026	1445
7.628299678484517	7.628299678484517	0	0	1	0	0.002687759621589759	0.06637587753820517	921.8092185189503	996.8092185189503	996.8092185189503	1021.8092185189503	0.09090909361839294	0.15625	0.16326530277729034	0.11235955357551575	0.2083333283662796	921	996	996	1021	1441
7.644600849085094	7.644601243824791	0	0	1	0	0.0030505248230685103	0.06591726694238129	919.9312081290514	994.9312081290514	994.9312081290514	1019.9312081290514	0.09090909361839294	0.15625	0.16326530277729034	0.10112359374761581	0.2083333283662796	919	994	994	1019	1441
7.666090478286357	7.666090478286357	0	0	1	0	0.0034049287480466114	0.0585014656556839	889.5635018600256	964.5635018600256	964.5635018600256	989.5635018600256	0.072727270424366	0.1484375	0.1428571492433548	0.08988764137029648	0.2083333283662796	889	964	964	989	1441
7.679483601526066	7.679483206786365	0	0	1	0	0.0037500000000000124	0.0585014656556839	889.5635018600256	964.5635018600256	964.5635018600256	989.5635018600256	0.072727270424366	0.1484375	0.1428571492433548	0.08988764137029648	0.2083333283662796	889	964	964	989	1441
7.694425683343763	7.694425288604062	0	0	1	0	0.004084792762612716	0.056147056624269415	879.9221968763833	954.9221968763833	954.9221968763833	979.9221968763833	0.072727270424366	0.140625	0.1428571492433548	0.07865168899297714	0.2083333283662796	879	954	954	979	1441
7.711307910780935	7.711307910780935	0	0	1	0	0.004408389392193564	0.055745772326762755	878.2789376780935	953.2789376780935	953.2789376780935	978.2789376780935	0.072727270424366	0.140625	0.1428571492433548	0.06741572916507721	0.2083333283662796	878	953	953	978	1441
7.732807803214367	7.732807408474667	0	0	1	0	0.004719902932873797	0.055745772326762755	878.2789376780935	953.2789376780935	953.2789376780935	978.2789376780935	0.072727270424366	0.140625	0.1428571492433548	0.06741572916507721	0.2083333283662796	878	953	953	978	1441
7.746040267396673	7.746040267396673	0	0	1	0	0.005018479547691453	0.05339136329534827	868.6376326944512	943.6376326944512	943.6376326944512	968.6376326944512	0.072727270424366	0.1328125	0.1428571492433548	0.056179776787757874	0.2083333283662796	868	943	943	968	1441
7.761326562231702	7.761326562231702	0	0	1	0	0.005303300858899124	0.05339136329534827	868.6376326944512	943.6376326944512	943.6376326944512	968.6376326944512	0.072727270424366	0.1328125	0.1428571492433548	0.056179776787757874	0.2083333283662796	868	943	943	968	1441
7.778508791839943	7.778508791839943	0	0	1	0	0.0055735861910804745	0.04844462519502611	848.3807401736319	923.3807401736319	923.3807401736319	948.3807401736319	0.05454545468091965	0.1328125	0.1428571492433548	0.04494382068514824	0.2083333283662796	848	923	923	948	1441
7.799454469736293	7.799454074996596	0	0	1	0	0.0058285947109273	0.04649150019502611	840.3826932986319	915.3826932986319	915.3826932986319	940.3826932986319	0.05454545468091965	0.125	0.1428571492433548	0.04494382068514824	0.2083333283662796	840	915	915	940	1441
7.812715355176913	7.812715355176913	0	0	1	0	0.006067627457812124	0.04413709103056554	830.7413877701658	905.7413877701658	905.7413877701658	930.7413877701658	0.05454545468091965	0.1171875	0.1428571492433548	0.033707864582538605	0.2083333283662796	830	905	905	930	1441
7.828538890741974	7.828538890741974	0	0	1	0	0.006290029259590699	0.04201198708606857	822.0390871174508	897.0390871174508	897.0390871174508	922.0390871174508	0.05454545468091965	0.109375	0.12244898080825806	0.033707864582538605	0.2083333283662796	822	897	897	922	1441
7.8445057168176895	7.844506111557386	0	0	1	0	0.006495190528383307	0.04005886208606857	814.0410402424508	889.0410402424508	889.0410402424508	914.0410402424508	0.05454545468091965	0.1015625	0.12244898080825806	0.033707864582538605	0.2083333283662796	814	889	889	914	1441
7.8660324515506375	7.8660324515506375	0	0	1	0	0.006682548931412777	0.0397149042997956	812.632533107663	887.632533107663	887.632533107663	912.632533107663	0.05454545468091965	0.1015625	0.12244898080825806	0.02247191034257412	0.2083333283662796	812	887	887	912	1441
7.879353337425467	7.879353337425471	0	0	1	0	0.006851590932319523	0.03321632443261144	786.0208485515438	861.0208485515438	861.0208485515438	886.0208485515438	0.036363635212183	0.09375	0.12244898080825806	0.02247191034257412	0.2083333283662796	786	861	861	886	1441
7.894367261868343	7.894367261868343	0	0	1	0	0.007001853198729028	0.03310167184163622	785.5513461915003	860.5513461915003	860.5513461915003	885.5513461915003	0.036363635212183	0.09375	0.10204081982374191	0.02247191034257412	0.2083333283662796	785	860	860	885	1441
7.911420806334782	7.911420411595085	0	0	1	0	0.007132923872213665	0.03114854684163622	777.5532993165003	852.5532993165003	852.5532993165003	877.5532993165003	0.036363635212183	0.0859375	0.10204081982374191	0.02247191034257412	0.2083333283662796	777	852	852	877	1441
7.932756092313827	7.932755697574127	0	0	1	0	0.0072444436971680235	0.02919542184163622	769.5552524415003	844.5552524415003	844.5552524415003	869.5552524415003	0.036363635212183	0.078125	0.10204081982374191	0.02247191034257412	0.2083333283662796	769	844	844	869	1441
7.946021714630831	7.946021714630831	0	0	1	0	0.007336107005503552	0.02712764420880381	761.0877030350516	836.0877030350516	836.0877030350516	861.0877030350516	0.036363635212183	0.0703125	0.08163265138864517	0.02247191034257412	0.2083333283662796	761	836	836	861	1441
7.961292614617605	7.961292614617605	0	0	1	0	0.007407662554463541	0.023106741617828594	744.6221069250081	819.6221069250081	819.6221069250081	844.6221069250081	0.036363635212183	0.0546875	0.06122449040412903	0.02247191034257412	0.2083333283662796	744	819	819	844	1441
7.978434975516272	7.978434975516272	0	0	1	0	0.007458914215262055	0.018446634604401907	725.5389687050258	800.5389687050258	800.5389687050258	825.5389687050258	0.0181818176060915	0.0546875	0.040816325694322586	0.02247191034257412	0.2083333283662796	725	800	800	825	1441
7.999444206504126	7.999444206504126	0	0	1	0	0.007489721510659307	0.016436183298930502	717.3061706091204	792.3061706091204	792.3061706091204	817.3061706091204	0.0181818176060915	0.046875	0.020408162847161293	0.033707864582538605	0.2083333283662796	717	792	792	817	1441
8.012727986847274	8.012727986847274	0	0	1	0	0.0075	0.012357954401522875	700.6058232742362	775.6058232742362	775.6058232742362	800.6058232742362	0.0181818176060915	0.03125	0.0	0.033707864582538605	0.2083333283662796	700	775	775	800	1441
8.028307178538792	8.028306783799096	0	0	1	0	0.007489721510659301	0.012357954401522875	700.6058232742362	775.6058232742362	775.6058232742362	800.6058232742362	0.0181818176060915	0.03125	0.0	0.033707864582538605	0.2083333283662796	700	775	775	800	1441
8.044495058845822	8.044495058845822	0	0	1	0	0.007458914215262044	0.010404829401522875	692.6077763992362	767.6077763992362	767.6077763992362	792.6077763992362	0.0181818176060915	0.0234375	0.0	0.033707864582538605	0.2083333283662796	692	767	767	792	1441
8.066083372971779	8.066082978232082	0	0	1	0	0.007407662554463523	0.012357954401522875	700.6058232742362	775.6058232742362	775.6058232742362	800.6058232742362	0.0181818176060915	0.03125	0.0	0.04494382068514824	0.2083333283662796	700	775	775	800	1441
8.079287415895774	8.079287415895774	0	0	1	0	0.007336107005503528	0.012357954401522875	700.6058232742362	775.6058232742362	775.6058232742362	800.6058232742362	0.0181818176060915	0.03125	0.0	0.04494382068514824	0.2083333283662796	700	775	775	800	1441
8.094494368051347	8.094494368051347	0	0	1	0	0.007244443697167994	0.012357954401522875	700.6058232742362	775.6058232742362	775.6058232742362	800.6058232742362	0.0181818176060915	0.03125	0.0	0.04494382068514824	0.2083333283662796	700	775	775	800	1441
8.111301200206054	8.111300805466357	0	0	1	0	0.00713292387221363	0.014311079401522875	708.6038701492362	783.6038701492362	783.6038701492362	808.6038701492362	0.0181818176060915	0.0390625	0.0	0.056179776787757874	0.2083333283662796	708	783	783	808	1441
8.132642407280581	8.132642012540881	0	0	1	0	0.007001853198728986	0.019200491597861004	728.6260130932408	803.6260130932408	803.6260130932408	828.6260130932408	0.036363635212183	0.0390625	0.020408162847161293	0.06741572916507721	0.2083333283662796	728	803	803	828	1441
8.146380927756713	8.146380533017016	0	0	1	0	0.006851590932319475	0.021153616597861004	736.6240599682408	811.6240599682408	811.6240599682408	836.6240599682408	0.036363635212183	0.046875	0.020408162847161293	0.06741572916507721	0.2083333283662796	736	811	811	836	1441
8.161373536255855	8.161373536255855	0	0	1	0	0.006682548931412723	0.02356535204163223	746.5001166104839	821.5001166104839	821.5001166104839	846.5001166104839	0.036363635212183	0.0546875	0.040816325694322586	0.07865168899297714	0.2083333283662796	746	821	821	846	1441
8.178478396883136	8.178478396883136	0	0	1	0	0.006495190528383249	0.031095805293262155	777.3373226759086	852.3373226759086	852.3373226759086	877.3373226759086	0.05454545468091965	0.0625	0.08163265138864517	0.08988764137029648	0.2083333283662796	777	852	852	877	1441
8.19930486339046	8.199304468650762	0	0	1	0	0.006290029259590635	0.0335075408245918	787.2133796767034	862.2133796767034	862.2133796767034	887.2133796767034	0.05454545468091965	0.0703125	0.10204081982374191	0.08988764137029648	0.2083333283662796	787	862	862	887	1441
8.21270667090354	8.21270667090354	0	0	1	0	0.0060676274578120555	0.04535414365211421	835.7252182554078	910.7252182554078	910.7252182554078	935.7252182554078	0.09090909361839294	0.078125	0.12244898080825806	0.10112359374761581	0.2083333283662796	835	910	910	935	1441
8.2283367840162	8.2283367840162	0	0	1	0	0.005828594710927226	0.05213073978311178	863.4753794118427	938.4753794118427	938.4753794118427	963.4753794118427	0.09090909361839294	0.1015625	0.1428571492433548	0.11235955357551575	0.2083333283662796	863	938	938	963	1441
8.244439795287992	8.244440190027692	0	0	1	0	0.0055735861910803965	0.059661191765785326	894.3125802808909	969.3125802808909	969.3125802808909	994.3125802808909	0.1090909093618393	0.109375	0.16326530277729034	0.12359550595283508	0.2083333283662796	894	969	969	994	1441
8.266149294501474	8.266149294501474	0	0	1	0	0.005303300858899042	0.06925942177135336	933.617332153692	1008.617332153692	1008.617332153692	1033.6173321536921	0.12727272510528564	0.125	0.18367347121238708	0.13483145833015442	0.2083333283662796	933	1008	1008	1033	1441
8.279478864649679	8.279478864649679	0	0	1	0	0.005018479547691366	0.07971754591724955	976.443350531137	1051.443350531137	1051.443350531137	1076.443350531137	0.145454540848732	0.140625	0.22448979318141937	0.14606741070747375	0.2083333283662796	976	1051	1051	1076	1441
8.294415814851291	8.294415814851291	0	0	1	0	0.004719902932873706	0.08960240830408273	1016.9218620052188	1091.9218620052188	1091.9218620052188	1116.9218620052188	0.16363635659217834	0.15625	0.2448979616165161	0.15730337798595428	0.2083333283662796	1016	1091	1091	1116	1441
8.311419622115686	8.311419622115686	0	0	1	0	0.004408389392193469	0.10500727488059869	1080.0047906360517	1155.0047906360517	1155.0047906360517	1180.0047906360517	0.20000000298023224	0.171875	0.2857142984867096	0.16853933036327362	0.2083333283662796	1080	1155	1155	1180	1441
8.332793197845511	8.332792803105814	0	0	1	0	0.004084792762612619	0.11896633324861472	1137.1671346530773	1212.1671346530773	1212.1671346530773	1237.1671346530773	0.2181818187236786	0.1953125	0.3265306055545807	0.1910112351179123	0.2083333283662796	1137	1212	1212	1237	1441
8.346021319891133	8.346021319891133	0	0	1	0	0.0037499999999999114	0.12378980383205185	1156.9192466922523	1231.9192466922523	1231.9192466922523	1256.9192466922523	0.2181818187236786	0.2109375	0.3265306055545807	0.20224718749523163	0.2083333283662796	1156	1231	1231	1256	1441
8.361490379206693	8.361490379206693	0	0	1	0	0.0034049287480465078	0.13338400328963673	1196.2074934710624	1271.2074934710624	1271.2074934710624	1296.2074934710624	0.23636363446712494	0.21875	0.36734694242477417	0.21348313987255096	0.2083333283662796	1196	1271	1271	1296	1441
8.37840260686097	8.37840260686097	0	0	1	0	0.003050524823068404	0.14286758178173198	1235.0427473961925	1310.0427473961925	1310.0427473961925	1335.0427473961925	0.2545454502105713	0.234375	0.36734694242477417	0.2247191071510315	0.2083333283662796	1235	1310	1310	1335	1441
8.399479338337319	8.399478943597618	0	0	1	0	0.0026877596215896505	0.1535550144011344	1278.8077839726452	1353.8077839726452	1353.8077839726452	1378.8077839726452	0.27272728085517883	0.25	0.3877550959587097	0.23595505952835083	0.2083333283662796	1278	1353	1353	1378	1441
8.412637986195953	8.412637986195953	0	0	1	0	0.002317627457812	0.16890255159343281	1341.6559487751074	1416.6559487751074	1416.6559487751074	1441.6559487751074	0.30909091234207153	0.265625	0.40816327929496765	0.24719101190567017	0.2083333283662796	1341	1416	1416	1441	1441
8.428402310806199	8.428402705545896	0	0	1	0	0.0019411428382687965	0.1785007775960863	1380.9606842559733	1455.9606842559733	1455.9606842559733	1480.9606842559733	0.3272727131843567	0.28125	0.40816327929496765	0.2584269642829895	0.2083333283662796	1380	1455	1455	1480	1441
8.444420058303056	8.444420058303056	0	0	1	0	0.001559337681133082	0.1849293839395716	1407.2858272325457	1482.2858272325457	1482.2858272325457	1507.2858272325457	0.3272727131843567	0.296875	0.4285714328289032	0.26966291666030884	0.2083333283662796	1407	1482	1482	1507	1441
8.466277190163876	8.466277190163876	0	0	1	0	0.0011732584878016152	0.21475192161976975	1529.4091190329573	1604.4091190329573	1604.4091190329573	1629.4091190329573	0.38181817531585693	0.3359375	0.44897958636283875	0.31460675597190857	0.2083333283662796	1529	1604	1604	1629	1441
8.479395574573239	8.479395179833539	0	0	1	0	0.0007839634745072818	0.21475192161976975	1529.4091190329573	1604.4091190329573	1604.4091190329573	1629.4091190329573	0.38181817531585693	0.3359375	0.44897958636283875	0.31460675597190857	0.2083333283662796	1529	1604	1604	1629	1441
8.494333708993949	8.494334103733646	0	0	1	0	0.0003925196718219568	0.22612727202630545	1575.9911789477208	1650.9911789477208	1650.9911789477208	1675.9911789477208	0.4000000059604645	0.3515625	0.4693877696990967	0.3258427083492279	0.2083333283662796	1575	1650	1650	1675	1441
8.511409358883519	8.511409358883519	0	0	1	0	-1.2426921205886656e-16	0.23721598155029433	1621.3994444484551	1696.3994444484551	1696.3994444484551	1721.3994444484551	0.41818180680274963	0.3671875	0.4693877696990967	0.3483146131038666	0.2083333283662796	1621	1696	1696	1721	1441
8.53275846075202	8.53275846075202	0	0	1	0	-0.00039251967182220505	0.260024004149221	1714.79829699106	1789.79829699106	1789.79829699106	1814.79829699106	0.4545454680919647	0.3984375	0.4897959232330322	0.3820224702358246	0.2083333283662796	1714	1789	1789	1814	1441
8.546016583014747	8.546016188275047	0	0	1	0	-0.000783963474507529	0.26731250463303446	1744.644706472276	1819.644706472276	1819.644706472276	1844.644706472276	0.4545454680919647	0.4140625	0.5102040767669678	0.3932584226131439	0.2083333283662796	1744	1819	1819	1844	1441
8.561338799162364	8.561338404422663	0	0	1	0	-0.0011732584878018542	0.2807515912856484	1799.6777663147302	1874.6777663147302	1874.6777663147302	1899.6777663147302	0.4727272689342499	0.4296875	0.5306122303009033	0.4157303273677826	0.2083333283662796	1799	1874	1874	1899	1441
8.578356027576515	8.578356027576515	0	0	1	0	-0.0015593376811333186	0.29218426977541156	1846.4945847303104	1921.4945847303104	1921.4945847303104	1946.4945847303104	0.4909090995788574	0.4453125	0.5306122303009033	0.43820226192474365	0.2083333283662796	1846	1921	1921	1946	1441
8.599448548640812	8.599448548640812	0	0	1	0	-0.00194114283826903	0.3024663794439775	1888.5998238230877	1963.5998238230877	1963.5998238230877	1988.5998238230877	0.5272727012634277	0.46875	0.5714285969734192	0.47191011905670166	0.2083333283662796	1888	1963	1963	1988	1441
8.612666802193964	8.612666802193964	0	0	1	0	-0.00231762745781223	0.3164214096233895	1945.74567240778	2020.74567240778	2020.74567240778	2045.74567240778	0.5272727012634277	0.46875	0.5714285969734192	0.47191011905670166	0.2083333283662796	1945	2020	2020	2045	1441
8.62831388911367	8.628313889113674	0	0	1	0	-0.002687759621589876	0.33262884719700914	2012.1151292717525	2087.1151292717523	2087.1151292717523	2112.1151292717523	0.5636363625526428	0.484375	0.5714285969734192	0.49438202381134033	0.2083333283662796	2012	2087	2087	2112	1441
8.64435295255426	8.644352952554264	0	0	1	0	-0.003050524823068625	0.3569106641158246	2111.549169554302	2186.549169554302	2186.549169554302	2211.549169554302	0.581818163394928	0.515625	0.6122449040412903	0.5393258333206177	0.2083333283662796	2111	2186	2186	2211	1441
8.666094030943647	8.666094030943647	0	0	1	0	-0.0034049287480467233	0.3642564914083568	2141.630332317221	2216.630332317221	2216.630332317221	2241.630332317221	0.581818163394928	0.53125	0.6122449040412903	0.5617977380752563	0.2083333283662796	2141	2216	2216	2241	1441
8.679622944639732	8.679622944639732	0	0	1	0	-0.0037500000000001204	0.37539851005007385	2187.2568986550523	2262.2568986550523	2262.2568986550523	2287.2568986550523	0.6000000238418579	0.5390625	0.6326530575752258	0.5730336904525757	0.2083333283662796	2187	2262	2262	2287	1441
8.694328577377863	8.694328972117564	0	0	1	0	-0.004084792762612822	0.3874044400737855	2236.4211821021518	2311.4211821021518	2311.4211821021518	2336.4211821021518	0.6181818246841431	0.5546875	0.6326530575752258	0.5955055952072144	0.2083333283662796	2236	2311	2311	2336	1441
8.711336332039245	8.711336332039245	0	0	1	0	-0.004408389392193665	0.39606473981186063	2271.8851095295695	2346.8851095295695	2346.8851095295695	2371.8851095295695	0.6181818246841431	0.5625	0.6530612111091614	0.617977499961853	0.2083333283662796	2271	2346	2346	2371	1441
8.73271346042636	8.73271346042636	0	0	1	0	-0.004719902932873894	0.4141066126205919	2345.766578681324	2420.766578681324	2420.766578681324	2445.766578681324	0.6545454263687134	0.578125	0.6734693646430969	0.6292135119438171	0.2083333283662796	2345	2420	2420	2445	1441
8.746183163167629	8.746182768427929	0	0	1	0	-0.005018479547691547	0.43356901516241386	2425.4651170900847	2500.4651170900847	2500.4651170900847	2525.4651170900847	0.6727272868156433	0.6015625	0.6938775777816772	0.6629213690757751	0.2083333283662796	2425	2500	2500	2525	1441
8.761421299759405	8.761421694499106	0	0	1	0	-0.005303300858899213	0.439424359017325	2449.442750175946	2524.442750175946	2524.442750175946	2549.442750175946	0.6727272868156433	0.6171875	0.6938775777816772	0.6741573214530945	0.2083333283662796	2449	2524	2524	2549	1441
8.778427475461996	8.778427475461996	0	0	1	0	-0.005573586191080559	0.45337535098888715	2506.572062299493	2581.572062299493	2581.572062299493	2606.572062299493	0.6909090876579285	0.625	0.7142857313156128	0.6966292262077332	0.2083333283662796	2506	2581	2581	2606	1441
8.799478154118223	8.799478154118223	0	0	1	0	-0.005828594710927379	0.4638334713146737	2549.398065033589	2624.398065033589	2624.398065033589	2649.398065033589	0.7090908885002136	0.640625	0.7142857313156128	0.7078651785850525	0.2083333283662796	2549	2624	2624	2649	1441
8.812649433647216	8.812649433647216	0	0	1	0	-0.006067627457812198	0.4754787693771849	2597.085560599572	2672.085560599572	2672.085560599572	2697.085560599572	0.7090908885002136	0.65625	0.7346938848495483	0.7303370833396912	0.2083333283662796	2597	2672	2672	2697	1441
8.82846191650071	8.82846191650071	0	0	1	0	-0.006290029259590766	0.49432321516739286	2674.253566110474	2749.253566110474	2749.253566110474	2774.253566110474	0.7454545497894287	0.671875	0.7551020383834839	0.7415730357170105	0.2083333283662796	2674	2749	2749	2774	1441
8.84444729534227	8.844447690081967	0	0	1	0	-0.0064951905283833706	0.5024716104390397	2707.6212447478674	2782.6212447478674	2782.6212447478674	2807.6212447478674	0.7454545497894287	0.6875	0.7551020383834839	0.7640449404716492	0.2083333283662796	2707	2782	2782	2807	1441
8.86615679455575	8.86615679455575	0	0	1	0	-0.006682548931412833	0.5273799843448916	2809.6210358923313	2884.6210358923313	2884.6210358923313	2909.6210358923313	0.7636363506317139	0.7109375	0.795918345451355	0.7977527976036072	0.2083333283662796	2809	2884	2884	2909	1441
8.879285442197279	8.879285442197279	0	0	1	0	-0.006851590932319573	0.5273799843448916	2809.6210358923313	2884.6210358923313	2884.6210358923313	2909.6210358923313	0.7636363506317139	0.7109375	0.795918345451355	0.7977527976036072	0.2083333283662796	2809	2884	2884	2909	1441
8.894486078517673	8.894486473257373	0	0	1	0	-0.007001853198729073	0.5315688345013232	2826.7743772829185	2901.7743772829185	2901.7743772829185	2926.7743772829185	0.7636363506317139	0.71875	0.795918345451355	0.8089887499809265	0.2083333283662796	2826	2901	2901	2926	1441
8.911432648525746	8.911432648525746	0	0	1	0	-0.007132923872213704	0.5444879799063012	2879.6782777163035	2954.6782777163035	2954.6782777163035	2979.6782777163035	0.7818182110786438	0.7265625	0.8163265585899353	0.8202247023582458	0.2083333283662796	2879	2954	2954	2979	1441
8.932746618561055	8.932747013300755	0	0	1	0	-0.0072444436971680565	0.5594748758758543	2941.0496167116235	3016.0496167116235	3016.0496167116235	3041.0496167116235	0.800000011920929	0.7421875	0.8367347121238708	0.8314606547355652	0.2083333283662796	2941	3016	3016	3041	1441
8.946050135889141	8.946050135889141	0	0	1	0	-0.007336107005503578	0.5637783787203228	2958.672460859722	3033.672460859722	3033.672460859722	3058.672460859722	0.800000011920929	0.75	0.8367347121238708	0.8426966071128845	0.2083333283662796	2958	3033	3033	3058	1441
8.961355772969409	8.961355772969412	0	0	1	0	-0.007407662554463561	0.5657315037203228	2966.670507734722	3041.670507734722	3041.670507734722	3066.670507734722	0.800000011920929	0.7578125	0.8367347121238708	0.8426966071128845	0.2083333283662796	2966	3041	3041	3066	1441
8.978552213206807	8.978552213206807	0	0	1	0	-0.007458914215262068	0.5657315037203228	2966.670507734722	3041.670507734722	3041.670507734722	3066.670507734722	0.800000011920929	0.7578125	0.8367347121238708	0.8426966071128845	0.2083333283662796	2966	3041	3041	3066	1441
8.999407495712141	8.999407495712141	0	0	1	0	-0.007489721510659314	0.5657315037203228	2966.670507734722	3041.670507734722	3041.670507734722	3066.670507734722	0.800000011920929	0.7578125	0.8367347121238708	0.8426966071128845	0.2083333283662796	2966	3041	3041	3066	1441
9.012669565371855	9.012669960111555	0	0	1	0	-0.0075	0.5743918032602169	3002.134434350588	3077.134434350588	3077.134434350588	3102.134434350588	0.800000011920929	0.765625	0.8571428656578064	0.8539325594902039	0.2291666716337204	3002	3077	3077	3102	1445
9.028414942476559	9.028414547736858	0	0	1	0	-0.007489721510659294	0.5743918032602169	3002.134434350588	3077.134434350588	3077.134434350588	3102.134434350588	0.800000011920929	0.765625	0.8571428656578064	0.8539325594902039	0.2083333283662796	3002	3077	3077	3102	1441
9.044485190353353	9.04452742750112	0	0	1	0	-0.00745891421526203	0.5743918032602169	3002.134434350588	3077.134434350588	3077.134434350588	3102.134434350588	0.800000011920929	0.765625	0.8571428656578064	0.8539325594902039	0.2083333283662796	3002	3077	3077	3102	1441
9.066414559579052	9.066414559579052	0	0	1	0	-0.007407662554463503	0.5743918032602169	3002.134434350588	3077.134434350588	3077.134434350588	3102.134434350588	0.800000011920929	0.765625	0.8571428656578064	0.8539325594902039	0.2083333283662796	3002	3077	3077	3102	1441
9.07934662685059	9.07934662685059	0	0	1	0	-0.007336107005503502	0.5789372534707882	3020.7480529628774	3095.7480529628774	3095.7480529628774	3120.7480529628774	0.8181818127632141	0.765625	0.8571428656578064	0.8539325594902039	0.2083333283662796	3020	3095	3095	3120	1441
9.09443910449352	9.09443870975382	0	0	1	0	-0.007244443697167961	0.5789372534707882	3020.7480529628774	3095.7480529628774	3095.7480529628774	3120.7480529628774	0.8181818127632141	0.765625	0.8571428656578064	0.8539325594902039	0.2291666716337204	3020	3095	3095	3120	1445
9.111337121518645	9.111336726778944	0	0	1	0	-0.007132923872213591	0.5745804567753625	3002.9069704951094	3077.9069704951094	3077.9069704951094	3102.9069704951094	0.8181818127632141	0.765625	0.8367347121238708	0.8539325594902039	0.2083333283662796	3002	3077	3077	3102	1441
9.132752934396237	9.132752934396237	0	0	1	0	-0.007001853198728941	0.5702769539308941	2985.2841263470114	3060.2841263470114	3060.2841263470114	3085.2841263470114	0.8181818127632141	0.7578125	0.8367347121238708	0.8426966071128845	0.2083333283662796	2985	3060	3060	3085	1441
9.146039872656974	9.146039872656974	0	0	1	0	-0.006851590932319425	0.5633811258758543	2957.0457104616235	3032.0457104616235	3032.0457104616235	3057.0457104616235	0.800000011920929	0.7578125	0.8367347121238708	0.8314606547355652	0.2291666716337204	2957	3032	3032	3057	1445
9.161492747644886	9.161492747644886	0	0	1	0	-0.006682548931412667	0.5614280008758543	2949.0476635866235	3024.0476635866235	3024.0476635866235	3049.0476635866235	0.800000011920929	0.75	0.8367347121238708	0.8314606547355652	0.2083333283662796	2949	3024	3024	3049	1441
9.178512344497232	9.178512344497232	0	0	1	0	-0.006495190528383187	0.5614280008758543	2949.0476635866235	3024.0476635866235	3024.0476635866235	3049.0476635866235	0.800000011920929	0.75	0.8367347121238708	0.8314606547355652	0.2083333283662796	2949	3024	3024	3049	1441
9.19936565330407	9.19936565330407	0	0	1	0	-0.006290029259590567	0.5571244980313859	2931.424819438525	3006.424819438525	3006.424819438525	3031.424819438525	0.800000011920929	0.7421875	0.8367347121238708	0.8202247023582458	0.2083333283662796	2931	3006	3006	3031	1441
9.212668775892457	9.212669170632157	0	0	1	0	-0.006067627457811982	0.5441480533221368	2878.28627835415	2953.28627835415	2953.28627835415	2978.28627835415	0.7818182110786438	0.734375	0.8163265585899353	0.8089887499809265	0.2083333283662796	2878	2953	2953	2978	1441
9.228416916175053	9.228416916175053	0	0	1	0	-0.005828594710927147	0.531360249143761	2825.9202202437014	2900.9202202437014	2900.9202202437014	2925.9202202437014	0.7818182110786438	0.7265625	0.795918345451355	0.7752808928489685	0.2083333283662796	2825	2900	2900	2925	1441
9.244536111774494	9.244536111774494	0	0	1	0	-0.005573586191080312	0.508511574470349	2732.354897456079	2807.354897456079	2807.354897456079	2832.354897456079	0.7636363506317139	0.6953125	0.7755101919174194	0.7415730357170105	0.2083333283662796	2732	2807	2807	2832	1441
9.266238900413097	9.266239295152793	0	0	1	0	-0.005303300858898952	0.44984182562338226	2492.1022759277503	2567.1022759277503	2567.1022759277503	2592.1022759277503	0.7090908885002136	0.6328125	0.7142857313156128	0.6404494643211365	0.2083333283662796	2492	2567	2567	2592	1441
9.279354521644564	9.279354521644564	0	0	1	0	-0.005018479547691274	0.44984182562338226	2492.1022759277503	2567.1022759277503	2567.1022759277503	2592.1022759277503	0.7090908885002136	0.6328125	0.7142857313156128	0.6404494643211365	0.2083333283662796	2492	2567	2567	2592	1441
9.294450157205087	9.294450157205087	0	0	1	0	-0.004719902932873609	0.4188361404153138	2365.13399500071	2440.13399500071	2440.13399500071	2465.13399500071	0.6727272868156433	0.6015625	0.6734693646430969	0.5955055952072144	0.2083333283662796	2365	2440	2440	2465	1441
9.311456332907674	9.311456332907674	0	0	1	0	-0.004408389392193368	0.3915566680211864	2253.4245555467583	2328.4245555467583	2328.4245555467583	2353.4245555467583	0.6363636255264282	0.5703125	0.6530612111091614	0.550561785697937	0.2083333283662796	2253	2328	2328	2353	1441
9.332778592476657	9.332778197736957	0	0	1	0	-0.004084792762612514	0.336023191100713	2026.0149675574196	2101.0149675574194	2101.0149675574194	2126.0149675574194	0.5636363625526428	0.5078125	0.5918367505073547	0.4606741666793823	0.2083333283662796	2026	2101	2101	2126	1441
9.346038293698179	9.346038293698179	0	0	1	0	-0.0037499999999998025	0.3038502745270537	1894.2668741882849	1969.2668741882849	1969.2668741882849	1994.2668741882849	0.5090909004211426	0.46875	0.5714285969734192	0.4157303273677826	0.2083333283662796	1894	1969	1969	1994	1441
9.361471431701151	9.361471431701151	0	0	1	0	-0.003404928748046396	0.26718923310106213	1744.1399095488493	1819.1399095488493	1819.1399095488493	1844.1399095488493	0.4363636374473572	0.4296875	0.5306122303009033	0.3820224702358246	0.2083333283662796	1744	1819	1819	1844	1441
9.37852892356458	9.378529318304277	0	0	1	0	-0.003050524823068289	0.25053583560146286	1675.9442467879903	1750.9442467879903	1750.9442467879903	1775.9442467879903	0.41818180680274963	0.40625	0.5102040767669678	0.3483146131038666	0.2083333283662796	1675	1750	1750	1775	1441
9.399422890560391	9.399422890560395	0	0	1	0	-0.002687759621589533	0.24014768424185284	1633.4047669703873	1708.4047669703873	1708.4047669703873	1733.4047669703873	0.41818180680274963	0.3828125	0.4897959232330322	0.3258427083492279	0.2083333283662796	1633	1708	1708	1733	1441
9.412689697096493	9.412689697096493	0	0	1	0	-0.0023176274578118805	0.22089792655452456	1554.5770092407781	1629.5770092407781	1629.5770092407781	1654.5770092407781	0.38181817531585693	0.359375	0.4693877696990967	0.30337077379226685	0.2083333283662796	1554	1629	1629	1654	1441
9.428371126369996	9.428371126369996	0	0	1	0	-0.0019411428382686748	0.20118552877750728	1473.8547403438924	1548.8547403438924	1548.8547403438924	1573.8547403438924	0.34545454382896423	0.328125	0.44897958636283875	0.2921348214149475	0.2083333283662796	1473	1548	1548	1573	1441
9.444438216329196	9.444438216329196	0	0	1	0	-0.0015593376811329591	0.1888356339395716	1423.2819209825457	1498.2819209825457	1498.2819209825457	1523.2819209825457	0.3272727131843567	0.3125	0.4285714328289032	0.26966291666030884	0.2083333283662796	1423	1498	1498	1523	1441
9.466105478394912	9.466105478394912	0	0	1	0	-0.0011732584878014912	0.15141267725218466	1270.0349133476961	1345.0349133476961	1345.0349133476961	1370.0349133476961	0.23636363446712494	0.2734375	0.3877550959587097	0.24719101190567017	0.2083333283662796	1270	1345	1345	1370	1441
9.479343468933	9.479343468933	0	0	1	0	-0.0007839634745071568	0.15141267725218466	1270.0349133476961	1345.0349133476961	1345.0349133476961	1370.0349133476961	0.23636363446712494	0.2734375	0.3877550959587097	0.24719101190567017	0.2083333283662796	1270	1345	1345	1370	1441
9.494573315991104	9.494573710730801	0	0	1	0	-0.0003925196718218313	0.1376829239100088	1213.811573411486	1288.811573411486	1288.811573411486	1313.811573411486	0.2181818187236786	0.25	0.36734694242477417	0.2247191071510315	0.2083333283662796	1213	1288	1288	1313	1441
9.511419622115689	9.511419622115689	0	0	1	0	2.499161517667739e-16	0.13165560017991873	1189.1296827367673	1264.1296827367673	1264.1296827367673	1289.1296827367673	0.2181818187236786	0.234375	0.3469387888908386	0.21348313987255096	0.2083333283662796	1189	1264	1264	1289	1441
9.532847277184242	9.532847277184242	0	0	1	0	0.00039251967182233054	0.12315059989619026	1154.301706574899	1229.301706574899	1229.301706574899	1254.301706574899	0.20000000298023224	0.2265625	0.3265306055545807	0.20224718749523163	0.2083333283662796	1154	1229	1229	1254	1441
9.546035925259986	9.546035925259986	0	0	1	0	0.0007839634745076539	0.11280712872364329	1111.9451921233192	1186.9451921233192	1186.9451921233192	1211.9451921233192	0.1818181872367859	0.2109375	0.30612245202064514	0.1910112351179123	0.2083333283662796	1111	1186	1186	1211	1441
9.561482879152415	9.561482879152415	0	0	1	0	0.0011732584878019847	0.10453143134641418	1078.056211363566	1153.056211363566	1153.056211363566	1178.056211363566	0.16363635659217834	0.203125	0.2857142984867096	0.17977528274059296	0.2083333283662796	1078	1153	1153	1178	1441
9.578411291134344	9.578411291134344	0	0	1	0	0.001559337681133448	0.09441726395936767	1036.6386959136107	1111.6386959136107	1111.6386959136107	1136.6386959136107	0.145454540848732	0.1875	0.26530611515045166	0.16853933036327362	0.2083333283662796	1036	1111	1111	1136	1441
9.599332495169374	9.599332495169374	0	0	1	0	0.0019411428382691577	0.08372983406153711	992.8736704819944	1067.8736704819944	1067.8736704819944	1092.8736704819944	0.12727272510528564	0.171875	0.2448979616165161	0.14606741070747375	0.2083333283662796	992	1067	1067	1092	1441
9.6126553547427	9.6126553547427	0	0	1	0	0.0023176274578123562	0.08103146698138797	981.8238572887838	1056.8238572887838	1056.8238572887838	1081.8238572887838	0.12727272510528564	0.1640625	0.22448979318141937	0.14606741070747375	0.2083333283662796	981	1056	1056	1081	1441
9.628448495350955	9.628448495350955	0	0	1	0	0.0026877596215899996	0.07516750861347965	957.8109477721991	1032.8109477721991	1032.8109477721991	1057.8109477721991	0.1090909093618393	0.1640625	0.20408163964748383	0.13483145833015442	0.2083333283662796	957	1032	1032	1057	1441
9.644503348379494	9.644503348379494	0	0	1	0	0.0030505248230687457	0.07201053124161194	944.8831254344009	1019.8831254344009	1019.8831254344009	1044.8831254344009	0.1090909093618393	0.15625	0.18367347121238708	0.12359550595283508	0.2083333283662796	944	1019	1019	1044	1441
9.666090873026054	9.666091267765754	0	0	1	0	0.0034049287480468413	0.06896820647406676	932.4248055113035	1007.4248055113035	1007.4248055113035	1032.4248055113035	0.1090909093618393	0.1484375	0.16326530277729034	0.11235955357551575	0.2083333283662796	932	1007	1007	1032	1441
9.679346232110891	9.679347021590289	0	0	1	0	0.0037500000000002353	0.062469627538205175	905.8131247689502	980.8131247689502	980.8131247689502	1005.8131247689502	0.09090909361839294	0.140625	0.16326530277729034	0.11235955357551575	0.2083333283662796	905	980	980	1005	1441
9.694552394787067	9.694552394787067	0	0	1	0	0.004084792762612933	0.06149508048560512	901.822354588553	976.822354588553	976.822354588553	1001.822354588553	0.09090909361839294	0.140625	0.1428571492433548	0.10112359374761581	0.2083333283662796	901	976	976	1001	1441
9.71141843789659	9.71141843789659	0	0	1	0	0.004408389392193772	0.061093796454190635	900.1790964799106	975.1790964799106	975.1790964799106	1000.1790964799106	0.09090909361839294	0.140625	0.1428571492433548	0.08988764137029648	0.2083333283662796	900	975	975	1000	1441
9.732718197302745	9.732718197302745	0	0	1	0	0.0047199029328739974	0.053792647395101034	870.2808910829388	945.2808910829388	945.2808910829388	970.2808910829388	0.072727270424366	0.1328125	0.12244898080825806	0.07865168899297714	0.2083333283662796	870	945	945	970	1441
9.746053688546432	9.746053688546432	0	0	1	0	0.005018479547691645	0.053792647395101034	870.2808910829388	945.2808910829388	945.2808910829388	970.2808910829388	0.072727270424366	0.1328125	0.12244898080825806	0.07865168899297714	0.2083333283662796	870	945	945	970	1441
9.76145169471621	9.76145169471621	0	0	1	0	0.005303300858899306	0.051839522395101034	862.2828442079388	937.2828442079388	937.2828442079388	962.2828442079388	0.072727270424366	0.125	0.12244898080825806	0.07865168899297714	0.2083333283662796	862	937	937	962	1441
9.778454712501208	9.778455107240909	0	0	1	0	0.005573586191080647	0.04695011050190723	842.2607025053101	917.2607025053101	917.2607025053101	942.2607025053101	0.05454545468091965	0.125	0.12244898080825806	0.06741572916507721	0.2083333283662796	842	917	917	942	1441
9.799380653412623	9.799381048152323	0	0	1	0	0.005828594710927462	0.04660615273848487	840.8521954640955	915.8521954640955	915.8521954640955	940.8521954640955	0.05454545468091965	0.125	0.10204081982374191	0.06741572916507721	0.2083333283662796	840	915	915	940	1441
9.812665617974869	9.812665617974869	0	0	1	0	0.006067627457812276	0.04436639629046432	831.6803928094514	906.6803928094514	906.6803928094514	931.6803928094514	0.05454545468091965	0.1171875	0.10204081982374191	0.056179776787757874	0.2083333283662796	831	906	906	931	1441
9.828465863897701	9.828465863897701	0	0	1	0	0.006290029259590839	0.04436639629046432	831.6803928094514	906.6803928094514	906.6803928094514	931.6803928094514	0.05454545468091965	0.1171875	0.10204081982374191	0.056179776787757874	0.2083333283662796	831	906	906	931	1441
9.844495058845823	9.844495058845823	0	0	1	0	0.0064951905283834365	0.04241327129046432	823.6823459344514	898.6823459344514	898.6823459344514	923.6823459344514	0.05454545468091965	0.109375	0.10204081982374191	0.056179776787757874	0.2083333283662796	823	898	898	923	1441
9.866090478286356	9.866090478286356	0	0	1	0	0.006682548931412893	0.035628059880226694	795.8969052095283	870.8969052095283	870.8969052095283	895.8969052095283	0.036363635212183	0.1015625	0.10204081982374191	0.04494382068514824	0.2083333283662796	795	870	870	895	1441
9.879353732165168	9.879353732165168	0	0	1	0	0.006851590932319628	0.035628059880226694	795.8969052095283	870.8969052095283	870.8969052095283	895.8969052095283	0.036363635212183	0.1015625	0.10204081982374191	0.04494382068514824	0.2083333283662796	795	870	870	895	1441
9.894488841695566	9.894488841695566	0	0	1	0	0.0070018531987291206	0.03344562961456187	786.9598532716309	861.9598532716309	861.9598532716309	886.9598532716309	0.036363635212183	0.09375	0.08163265138864517	0.04494382068514824	0.2083333283662796	786	861	861	886	1441
9.911327253026172	9.911327253026172	0	0	1	0	0.007132923872213745	0.03149250461456187	778.9618063966309	853.9618063966309	853.9618063966309	878.9618063966309	0.036363635212183	0.0859375	0.08163265138864517	0.04494382068514824	0.2083333283662796	778	853	853	878	1441
9.93274898699925	9.93274898699925	0	0	1	0	0.007244443697168091	0.03126319943261144	778.0228016765438	853.0228016765438	853.0228016765438	878.0228016765438	0.036363635212183	0.0859375	0.06122449040412903	0.04494382068514824	0.2083333283662796	778	853	853	878	1441
9.946053293806731	9.946053293806731	0	0	1	0	0.007336107005503606	0.029310074432611438	770.0247548015438	845.0247548015438	845.0247548015438	870.0247548015438	0.036363635212183	0.078125	0.06122449040412903	0.04494382068514824	0.2083333283662796	770	845	845	870	1441
9.961337220203568	9.961337220203568	0	0	1	0	0.007407662554463582	0.02517451920880381	753.0896561600516	828.0896561600516	828.0896561600516	853.0896561600516	0.036363635212183	0.0625	0.040816325694322586	0.04494382068514824	0.2083333283662796	753	828	828	853	1441
9.978396685765489	9.978396685765489	0	0	1	0	0.007458914215262083	0.025289171819746617	753.5591586018624	828.5591586018624	828.5591586018624	853.5591586018624	0.036363635212183	0.0625	0.040816325694322586	0.056179776787757874	0.2083333283662796	753	828	828	853	1441
9.999416574725213	9.999416574725213	0	0	1	0	0.00748972151065932	0.03012125822144196	773.3465524168048	848.3465524168048	848.3465524168048	873.3465524168048	0.05454545468091965	0.0625	0.06122449040412903	0.056179776787757874	0.2083333283662796	773	848	848	873	1441
10.012651012606014	10.012651407345711	0	0	1	0	0.0075	0.03736507908326446	803.009998845968	878.009998845968	878.009998845968	903.009998845968	0.072727270424366	0.0703125	0.08163265138864517	0.07865168899297714	0.2083333283662796	803	878	878	903	1441
10.028504548388181	10.028504943127878	0	0	1	0	0.007489721510659287	0.04426494411093958	831.2649461342976	906.2649461342976	906.2649461342976	931.2649461342976	0.09090909361839294	0.078125	0.10204081982374191	0.07865168899297714	0.2083333283662796	831	906	906	931	1441
10.044389663346248	10.044389663346248	0	0	1	0	0.007458914215262016	0.046504700558960124	840.4367487889417	915.4367487889417	915.4367487889417	940.4367487889417	0.09090909361839294	0.0859375	0.10204081982374191	0.08988764137029648	0.2083333283662796	840	915	915	940	1441
10.06608376771148	10.06608376771148	0	0	1	0	0.007407662554463482	0.0557589725879758	878.332992747761	953.332992747761	953.332992747761	978.332992747761	0.1090909093618393	0.1015625	0.12244898080825806	0.10112359374761581	0.2083333283662796	878	953	953	978	1441
10.079340311015411	10.079340311015411	0	0	1	0	0.007336107005503474	0.06317477265483495	908.7006940215491	983.7006940215491	983.7006940215491	1008.7006940215491	0.12727272510528564	0.109375	0.1428571492433548	0.11235955357551575	0.2083333283662796	908	983	983	1008	1441
10.094561868539838	10.094562263279538	0	0	1	0	0.007244443697167927	0.0778343930491967	968.7318395364605	1043.7318395364605	1043.7318395364605	1068.7318395364605	0.16363635659217834	0.125	0.18367347121238708	0.12359550595283508	0.2083333283662796	968	1043	1043	1068	1441
10.111441727538818	10.111441727538818	0	0	1	0	0.00713292387221355	0.0874899530822163	1008.2713578716757	1083.2713578716757	1083.2713578716757	1108.2713578716757	0.1818181872367859	0.140625	0.20408163964748383	0.13483145833015442	0.2083333283662796	1008	1083	1083	1108	1441
10.13270674985148	10.13270674985148	0	0	1	0	0.007001853198728894	0.10328748535960264	1072.962252547573	1147.962252547573	1147.962252547573	1172.962252547573	0.20000000298023224	0.171875	0.2448979616165161	0.16853933036327362	0.2083333283662796	1072	1147	1147	1172	1441
10.146034346301192	10.146034346301192	0	0	1	0	0.00685159093231937	0.11426154687928924	1117.9010344706894	1192.9010344706894	1192.9010344706894	1217.9010344706894	0.2181818187236786	0.1875	0.2857142984867096	0.17977528274059296	0.2083333283662796	1117	1192	1192	1217	1441
10.161429194553381	10.161429194553381	0	0	1	0	0.006682548931412607	0.1298957137902227	1181.922947970962	1256.922947970962	1256.922947970962	1281.922947970962	0.2545454502105713	0.203125	0.30612245202064514	0.20224718749523163	0.2083333283662796	1181	1256	1256	1281	1441
10.178469712609765	10.178469712609765	0	0	1	0	0.00649519052838312	0.14029651494836404	1224.514228713551	1299.514228713551	1299.514228713551	1324.514228713551	0.27272728085517883	0.21875	0.3265306055545807	0.21348313987255096	0.2083333283662796	1224	1299	1299	1324	1441
10.199355784811601	10.199355784811601	0	0	1	0	0.006290029259590495	0.15535742180442025	1286.188642289101	1361.188642289101	1361.188642289101	1386.188642289101	0.30909091234207153	0.234375	0.3469387888908386	0.2247191071510315	0.2083333283662796	1286	1361	1361	1386	1441
10.212676670686434	10.212676670686434	0	0	1	0	0.006067627457811904	0.16403439571293799	1321.7208504444811	1396.7208504444811	1396.7208504444811	1421.7208504444811	0.3272727131843567	0.2421875	0.36734694242477417	0.23595505952835083	0.2083333283662796	1321	1396	1396	1421	1441
10.228441390036377	10.228441390036377	0	0	1	0	0.005828594710927064	0.17327602137955633	1359.5653075492833	1434.5653075492833	1434.5653075492833	1459.5653075492833	0.3272727131843567	0.265625	0.3877550959587097	0.2584269642829895	0.2083333283662796	1359	1434	1434	1459	1441
10.244459137533234	10.24445953227293	0	0	1	0	0.005573586191080225	0.18419276104932036	1404.2693564969668	1479.2693564969668	1479.2693564969668	1504.2693564969668	0.34545454382896423	0.28125	0.40816327929496765	0.26966291666030884	0.2083333283662796	1404	1479	1479	1504	1441
10.266093241464247	10.266093241464247	0	0	1	0	0.0053033008588988595	0.20803668062960545	1501.9102071782345	1576.9102071782345	1576.9102071782345	1601.9102071782345	0.38181817531585693	0.3203125	0.4285714328289032	0.30337077379226685	0.2083333283662796	1501	1576	1576	1601	1441
10.279355705863662	10.279355705863662	0	0	1	0	0.005018479547691176	0.20803668062960545	1501.9102071782345	1576.9102071782345	1576.9102071782345	1601.9102071782345	0.38181817531585693	0.3203125	0.4285714328289032	0.30337077379226685	0.2083333283662796	1501	1576	1576	1601	1441
10.29448055216189	10.294480552161893	0	0	1	0	0.0047199029328735065	0.21734425428092163	1540.0247212803743	1615.0247212803743	1615.0247212803743	1640.0247212803743	0.4000000059604645	0.328125	0.44897958636283875	0.31460675597190857	0.2083333283662796	1540	1615	1615	1640	1441
10.311475675152913	10.311475280413216	0	0	1	0	0.00440838939219326	0.2348168937780255	1611.5751800210146	1686.5751800210146	1686.5751800210146	1711.5751800210146	0.4363636374473572	0.3515625	0.44897958636283875	0.33707866072654724	0.2083333283662796	1611	1686	1686	1711	1441
10.332721749960033	10.332721749960033	0	0	1	0	0.004084792762612402	0.2495785265293069	1672.024066137512	1747.024066137512	1747.024066137512	1772.024066137512	0.4545454680919647	0.375	0.4693877696990967	0.3595505654811859	0.2083333283662796	1672	1747	1747	1772	1441
10.346045399012755	10.346045004273059	0	0	1	0	0.003749999999999688	0.2612404984427794	1719.7798411231818	1794.7798411231818	1794.7798411231818	1819.7798411231818	0.4727272689342499	0.390625	0.4897959232330322	0.37078651785850525	0.2083333283662796	1719	1794	1794	1819	1441
10.361357746667903	10.361358141407603	0	0	1	0	0.003404928748046278	0.27244386793795705	1765.6576392059342	1840.6576392059342	1840.6576392059342	1865.6576392059342	0.4909090995788574	0.40625	0.4897959232330322	0.3932584226131439	0.2083333283662796	1765	1840	1840	1865	1441
10.378475633705243	10.378475633705246	0	0	1	0	0.0030505248230681685	0.2797896946820746	1795.7387997230956	1870.7387997230956	1870.7387997230956	1895.7387997230956	0.4909090995788574	0.421875	0.5102040767669678	0.40449437499046326	0.2083333283662796	1795	1870	1870	1895	1441
10.399383416590517	10.399383416590517	0	0	1	0	0.00268775962158941	0.28967455206996284	1836.2172907264978	1911.2172907264978	1911.2172907264978	1936.2172907264978	0.5090909004211426	0.4375	0.5102040767669678	0.4157303273677826	0.2083333283662796	1836	1911	1911	1936	1441
10.412639959894449	10.412639959894449	0	0	1	0	0.0023176274578117547	0.3058206353082866	1902.3355015874338	1977.3355015874338	1977.3355015874338	2002.3355015874338	0.5454545617103577	0.4453125	0.5306122303009033	0.43820226192474365	0.2083333283662796	1902	1977	1977	2002	1441
10.42845323222734	10.428453626967038	0	0	1	0	0.0019411428382685471	0.32505773937270277	1981.111442731218	2056.1114427312177	2056.1114427312177	2081.1114427312177	0.5636363625526428	0.4765625	0.5510203838348389	0.47191011905670166	0.2083333283662796	1981	2056	2056	2081	1441
10.444557427718227	10.444557427718227	0	0	1	0	0.0015593376811328297	0.3310237110713512	2005.5420968371832	2080.542096837183	2080.542096837183	2105.542096837183	0.5636363625526428	0.484375	0.5714285969734192	0.483146071434021	0.2083333283662796	2005	2080	2080	2105	1441
10.466059688589851	10.466059688589851	0	0	1	0	0.0011732584878013604	0.3410805474075804	2046.724841634042	2121.7248416340417	2121.7248416340417	2146.7248416340417	0.581818163394928	0.5	0.5714285969734192	0.49438202381134033	0.2083333283662796	2046	2121	2121	2146	1441
10.479318600331975	10.479318600331975	0	0	1	0	0.0007839634745070253	0.35342641835282684	2097.281183154826	2172.281183154826	2172.281183154826	2197.281183154826	0.6000000238418579	0.5078125	0.5918367505073547	0.516853928565979	0.2083333283662796	2097	2172	2172	2197	1441
10.49456502645743	10.49456502645743	0	0	1	0	0.00039251967182169927	0.3606575931247509	2126.892843845855	2201.892843845855	2201.892843845855	2226.892843845855	0.6000000238418579	0.5234375	0.5918367505073547	0.5393258333206177	0.2083333283662796	2126	2201	2201	2226	1441
10.511439359100624	10.511439359100628	0	0	1	0	-3.8222442962243216e-16	0.3716276180843945	2171.8150960555954	2246.8150960555954	2246.8150960555954	2271.8150960555954	0.6181818246841431	0.53125	0.6122449040412903	0.550561785697937	0.2083333283662796	2171	2246	2246	2271	1441
10.532790434667621	10.532790434667621	0	0	1	0	-0.00039251967182246265	0.38839566047121643	2240.480229629631	2315.480229629631	2315.480229629631	2340.480229629631	0.6363636255264282	0.5546875	0.6326530575752258	0.5730336904525757	0.2083333283662796	2240	2315	2315	2340	1441
10.546011056658962	10.546011056658962	0	0	1	0	-0.0007839634745077855	0.3984484654949281	2281.6464662017306	2356.6464662017306	2356.6464662017306	2381.6464662017306	0.6545454263687134	0.5625	0.6326530575752258	0.5955055952072144	0.2083333283662796	2281	2356	2356	2381	1441
10.561428405073986	10.561428405073986	0	0	1	0	-0.0011732584878021155	0.40722744906612895	2317.596403925798	2392.596403925798	2392.596403925798	2417.596403925798	0.6545454263687134	0.578125	0.6530612111091614	0.6067415475845337	0.2083333283662796	2317	2392	2392	2417	1441
10.578506423401748	10.578506818141449	0	0	1	0	-0.0015593376811335773	0.4175136053447357	2359.718213886693	2434.718213886693	2434.718213886693	2459.718213886693	0.6727272868156433	0.59375	0.6530612111091614	0.617977499961853	0.2083333283662796	2359	2434	2434	2459	1441
10.599360126948287	10.599360126948287	0	0	1	0	-0.0019411428382692857	0.430948670370074	2414.734805165453	2489.734805165453	2489.734805165453	2514.734805165453	0.6909090876579285	0.6015625	0.6734693646430969	0.6404494643211365	0.2083333283662796	2414	2489	2489	2514	1441
10.612572064666256	10.61257206466626	0	0	1	0	-0.0023176274578124816	0.44129213800782363	2457.0913051420375	2532.0913051420375	2532.0913051420375	2557.0913051420375	0.7090908885002136	0.6171875	0.6734693646430969	0.6516854166984558	0.2083333283662796	2457	2532	2532	2557	1441
10.628445337433362	10.628445337433362	0	0	1	0	-0.002687759621590123	0.4530647556952889	2505.300174572208	2580.300174572208	2580.300174572208	2605.300174572208	0.7272727489471436	0.625	0.6938775777816772	0.6629213690757751	0.2083333283662796	2505	2580	2580	2605	1441
10.64441847934426	10.64441847934426	0	0	1	0	-0.0030505248230688667	0.4589200995502001	2529.2778076580694	2604.2778076580694	2604.2778076580694	2629.2778076580694	0.7272727489471436	0.640625	0.6938775777816772	0.6741573214530945	0.2083333283662796	2529	2604	2604	2629	1441
10.666410612182062	10.666410612182062	0	0	1	0	-0.003404928748046959	0.4748242165217622	2594.4051666566165	2669.4051666566165	2669.4051666566165	2694.4051666566165	0.7454545497894287	0.65625	0.7142857313156128	0.6966292262077332	0.2083333283662796	2594	2669	2669	2694	1441
10.67931386345559	10.67931425819529	0	0	1	0	-0.0037500000000003494	0.4748242165217622	2594.4051666566165	2669.4051666566165	2669.4051666566165	2694.4051666566165	0.7454545497894287	0.65625	0.7142857313156128	0.6966292262077332	0.2083333283662796	2594	2669	2669	2694	1441
10.694371998744728	10.694371998744728	0	0	1	0	-0.004084792762613043	0.48073688663697745	2618.617550778423	2693.617550778423	2693.617550778423	2718.617550778423	0.7454545497894287	0.671875	0.7142857313156128	0.7078651785850525	0.2083333283662796	2618	2693	2693	2718	1441
10.711436595922734	10.711436595922734	0	0	1	0	-0.004408389392193879	0.49291076353454066	2668.469576673944	2743.469576673944	2743.469576673944	2768.469576673944	0.7636363506317139	0.6796875	0.7346938848495483	0.7191011309623718	0.2083333283662796	2668	2743	2743	2768	1441
10.732798329461595	10.732798329461595	0	0	1	0	-0.0047199029328741	0.5073203804896966	2727.476958105308	2802.476958105308	2802.476958105308	2827.476958105308	0.7818182110786438	0.6875	0.7551020383834839	0.7415730357170105	0.2083333283662796	2727	2802	2802	2827	1441
10.746115267939441	10.746115267939441	0	0	1	0	-0.005018479547691743	0.5178931533360913	2770.772462911294	2845.772462911294	2845.772462911294	2870.772462911294	0.800000011920929	0.703125	0.7551020383834839	0.7528089880943298	0.2083333283662796	2770	2845	2845	2870	1441
10.76141972080061	10.76141972080061	0	0	1	0	-0.0053033008588994	0.5219673509719147	2787.456302229991	2862.456302229991	2862.456302229991	2887.456302229991	0.800000011920929	0.7109375	0.7551020383834839	0.7640449404716492	0.2083333283662796	2787	2862	2862	2887	1441
10.778501686525363	10.778501686525363	0	0	1	0	-0.005573586191080736	0.5278186625849077	2811.417423285197	2886.417423285197	2886.417423285197	2911.417423285197	0.800000011920929	0.71875	0.7755101919174194	0.7640449404716492	0.2083333283662796	2811	2886	2886	2911	1441
10.799405916753347	10.799405916753347	0	0	1	0	-0.0058285947109275454	0.5319501864810352	2828.336013639839	2903.336013639839	2903.336013639839	2928.336013639839	0.800000011920929	0.7265625	0.7755101919174194	0.7752808928489685	0.2083333283662796	2828	2903	2903	2928	1441
10.812618643950714	10.812618643950714	0	0	1	0	-0.006067627457812354	0.5446399997213351	2880.3007988588674	2955.3007988588674	2955.3007988588674	2980.3007988588674	0.8181818127632141	0.734375	0.795918345451355	0.7865168452262878	0.2083333283662796	2880	2955	2955	2980	1441
10.828354942042345	10.828354547302645	0	0	1	0	-0.006290029259590911	0.5488288498777667	2897.4541402494547	2972.4541402494547	2972.4541402494547	2997.4541402494547	0.8181818127632141	0.7421875	0.795918345451355	0.7977527976036072	0.2083333283662796	2897	2972	2972	2997	1441
10.844525848542325	10.844525848542325	0	0	1	0	-0.006495190528383502	0.553374300088338	2916.067758861744	2991.067758861744	2991.067758861744	3016.067758861744	0.8363636136054993	0.7421875	0.795918345451355	0.7977527976036072	0.2083333283662796	2916	2991	2991	3016	1441
10.865975214294316	10.865975214294316	0	0	1	0	-0.006682548931412953	0.565936830538015	2967.5113210531717	3042.5113210531717	3042.5113210531717	3067.5113210531717	0.8363636136054993	0.7578125	0.8163265585899353	0.8202247023582458	0.2083333283662796	2967	3042	3042	3067	1441
10.879341100494806	10.879341100494806	0	0	1	0	-0.006851590932319682	0.5721361321221794	2992.8974610403247	3067.8974610403247	3067.8974610403247	3092.8974610403247	0.8363636136054993	0.7734375	0.8163265585899353	0.8314606547355652	0.2083333283662796	2992	3067	3067	3092	1441
10.894460025697555	10.894460420437255	0	0	1	0	-0.007001853198729167	0.5766815972339119	3011.5111406728693	3086.5111406728693	3086.5111406728693	3111.5111406728693	0.8545454740524292	0.7734375	0.8163265585899353	0.8314606547355652	0.2083333283662796	3011	3086	3086	3111	1441
10.911417253677495	10.911417253677495	0	0	1	0	-0.007132923872213786	0.5828768664087294	3036.880767943747	3111.880767943747	3111.880767943747	3136.880767943747	0.8545454740524292	0.78125	0.8367347121238708	0.8314606547355652	0.2083333283662796	3036	3111	3111	3136	1441
10.932746618561055	10.932746618561055	0	0	1	0	-0.007244443697168125	0.5828768664087294	3036.880767943747	3111.880767943747	3111.880767943747	3136.880767943747	0.8545454740524292	0.78125	0.8367347121238708	0.8314606547355652	0.2083333283662796	3036	3111	3111	3136	1441
10.946102636269078	10.946102636269078	0	0	1	0	-0.007336107005503633	0.5852272442531978	3046.5055652168453	3121.5055652168453	3121.5055652168453	3146.5055652168453	0.8545454740524292	0.78125	0.8367347121238708	0.8426966071128845	0.2083333283662796	3046	3121	3121	3146	1441
10.961426036635793	10.961426036635793	0	0	1	0	-0.007407662554463602	0.6003861190036632	3108.581157320001	3183.581157320001	3183.581157320001	3208.581157320001	0.8727272748947144	0.796875	0.8571428656578064	0.8539325594902039	0.2083333283662796	3108	3183	3183	3208	1441
10.97850287074446	10.97850287074446	0	0	1	0	-0.007458914215262096	0.6027938231084358	3118.4407056290443	3193.4407056290443	3193.4407056290443	3218.4407056290443	0.8727272748947144	0.796875	0.8571428656578064	0.8651685118675232	0.2083333283662796	3118	3193	3193	3218	1441
10.99938183763172	10.99938183763172	0	0	1	0	-0.007489721510659327	0.6003861190036632	3108.581157320001	3183.581157320001	3183.581157320001	3208.581157320001	0.8727272748947144	0.796875	0.8571428656578064	0.8539325594902039	0.2083333283662796	3108	3183	3183	3208	1441
11.012611933375833	11.012611933375833	0	0	1	0	-0.0075	0.6003861190036632	3108.581157320001	3183.581157320001	3183.581157320001	3208.581157320001	0.8727272748947144	0.796875	0.8571428656578064	0.8539325594902039	0.2083333283662796	3108	3183	3183	3208	1441
11.028279941499576	11.028279941499576	0	0	1	0	-0.00748972151065928	0.6003861190036632	3108.581157320001	3183.581157320001	3183.581157320001	3208.581157320001	0.8727272748947144	0.796875	0.8571428656578064	0.8539325594902039	0.2083333283662796	3108	3183	3183	3208	1441
11.044503743119193	11.044503743119193	0	0	1	0	-0.007458914215262003	0.6003861190036632	3108.581157320001	3183.581157320001	3183.581157320001	3208.581157320001	0.8727272748947144	0.796875	0.8571428656578064	0.8539325594902039	0.2083333283662796	3108	3183	3183	3208	1441
11.066037977906419	11.066037583166722	0	0	1	0	-0.007407662554463461	0.5871803692531978	3054.5036120918453	3129.5036120918453	3129.5036120918453	3154.5036120918453	0.8545454740524292	0.7890625	0.8367347121238708	0.8426966071128845	0.2083333283662796	3054	3129	3129	3154	1441
11.079285836936979	11.079285836936979	0	0	1	0	-0.007336107005503446	0.5871803692531978	3054.5036120918453	3129.5036120918453	3129.5036120918453	3154.5036120918453	0.8545454740524292	0.7890625	0.8367347121238708	0.8426966071128845	0.2083333283662796	3054	3129	3129	3154	1441
11.094540947335805	11.094540947335805	0	0	1	0	-0.007244443697167893	0.5828768664087294	3036.880767943747	3111.880767943747	3111.880767943747	3136.880767943747	0.8545454740524292	0.78125	0.8367347121238708	0.8314606547355652	0.2083333283662796	3036	3111	3111	3136	1441
11.111468964578034	11.111468964578034	0	0	1	0	-0.007132923872213509	0.5701423690655831	2984.733001323563	3059.733001323563	3059.733001323563	3084.733001323563	0.8363636136054993	0.75	0.795918345451355	0.7865168452262878	0.2083333283662796	2984	3059	3059	3084	1441
11.132708328810274	11.132707934070577	0	0	1	0	-0.0070018531987288465	0.534317237795479	2838.0290887724864	2913.0290887724864	2913.0290887724864	2938.0290887724864	0.8181818127632141	0.7265625	0.7755101919174194	0.7640449404716492	0.2083333283662796	2838	2913	2913	2938	1441
11.145996056550409	11.145996056550409	0	0	1	0	-0.0068515909323193175	0.5156041330644445	2761.3989248989005	2836.3989248989005	2836.3989248989005	2861.3989248989005	0.800000011920929	0.7109375	0.7551020383834839	0.7303370833396912	0.2083333283662796	2761	2836	2836	2861	1441
11.161481694933318	11.161481694933318	0	0	1	0	-0.006682548931412546	0.49641169747049396	2682.8059011416726	2757.8059011416726	2757.8059011416726	2782.8059011416726	0.7636363506317139	0.6875	0.7551020383834839	0.7078651785850525	0.2083333283662796	2682	2757	2757	2782	1441
11.178553002686204	11.178553002686204	0	0	1	0	-0.006495190528383055	0.4827026530324634	2626.6673641679376	2701.6673641679376	2701.6673641679376	2726.6673641679376	0.7636363506317139	0.671875	0.7346938848495483	0.6741573214530945	0.2083333283662796	2626	2701	2701	2726	1441
11.199366442783468	11.199366837523169	0	0	1	0	-0.006290029259590423	0.45762229934112675	2523.963315801914	2598.963315801914	2598.963315801914	2623.963315801914	0.7454545497894287	0.6484375	0.6938775777816772	0.6292135119438171	0.2083333283662796	2523	2598	2598	2623	1441
11.21262653874469	11.21262653874469	0	0	1	0	-0.0060676274578118266	0.43637875594818887	2436.9710056078334	2511.9710056078334	2511.9710056078334	2536.9710056078334	0.7272727489471436	0.6171875	0.6734693646430969	0.5955055952072144	0.2083333283662796	2436	2511	2511	2536	1441
11.228412574038366	11.228412574038366	0	0	1	0	-0.005828594710926981	0.41105240855406144	2333.2596130288816	2408.2596130288816	2408.2596130288816	2433.2596130288816	0.6909090876579285	0.59375	0.6530612111091614	0.550561785697937	0.2083333283662796	2333	2408	2408	2433	1441
11.244524269583529	11.244524269583529	0	0	1	0	-0.005573586191080136	0.38963690632473735	2245.563131399799	2320.563131399799	2320.563131399799	2345.563131399799	0.6727272868156433	0.5625	0.6122449040412903	0.5280898809432983	0.2083333283662796	2245	2320	2320	2345	1441
11.26606087280895	11.26606087280895	0	0	1	0	-0.005303300858898766	0.35718139401955007	2112.6578085100573	2187.6578085100573	2187.6578085100573	2212.6578085100573	0.6181818246841431	0.53125	0.5918367505073547	0.47191011905670166	0.2083333283662796	2112	2187	2187	2212	1441
11.279289784333965	11.279290179073666	0	0	1	0	-0.005018479547691077	0.3460520321015945	2067.0830714560298	2142.0830714560298	2142.0830714560298	2167.0830714560298	0.6181818246841431	0.515625	0.5714285969734192	0.43820226192474365	0.2083333283662796	2067	2142	2142	2167	1441
11.294538973637309	11.294538973637309	0	0	1	0	-0.004719902932873403	0.3222694522903016	1969.6934071287849	2044.6934071287849	2044.6934071287849	2069.693407128785	0.581818163394928	0.484375	0.5510203838348389	0.40449437499046326	0.2083333283662796	1969	2044	2044	2069	1441
11.311673439741998	11.311673439741998	0	0	1	0	-0.004408389392193153	0.30227446416681225	1887.813930763096	1962.813930763096	1962.813930763096	1987.813930763096	0.5454545617103577	0.4609375	0.5306122303009033	0.3820224702358246	0.2083333283662796	1887	1962	1962	1987	1441
11.332708328810273	11.332708328810273	0	0	1	0	-0.004084792762612291	0.27734536948047683	1785.7292880225527	1860.7292880225527	1860.7292880225527	1885.7292880225527	0.5090909004211426	0.4296875	0.4897959232330322	0.3483146131038666	0.2083333283662796	1785	1860	1860	1885	1441
11.346001188166493	11.346001188166493	0	0	1	0	-0.0037499999999995736	0.2596434247747279	1713.2398244525107	1788.2398244525107	1788.2398244525107	1813.2398244525107	0.4727272689342499	0.40625	0.4897959232330322	0.3258427083492279	0.2083333283662796	1713	1788	1788	1813	1441
11.361451694716212	11.361451299976515	0	0	1	0	-0.00340492874804616	0.2462576329024717	1658.4250067356215	1733.4250067356215	1733.4250067356215	1758.4250067356215	0.4545454680919647	0.3828125	0.4693877696990967	0.31460675597190857	0.2083333283662796	1658	1733	1733	1758	1441
11.378444054529343	11.378444054529343	0	0	1	0	-0.0030505248230680475	0.22458751931038234	1569.6858915760158	1644.6858915760158	1644.6858915760158	1669.6858915760158	0.4000000059604645	0.3671875	0.44897958636283875	0.2921348214149475	0.2083333283662796	1569	1644	1644	1669	1441
11.399341968922144	11.399341574182447	0	0	1	0	-0.002687759621589286	0.20183279926187536	1476.5053129773796	1551.5053129773796	1551.5053129773796	1576.5053129773796	0.3636363744735718	0.328125	0.4285714328289032	0.26966291666030884	0.2083333283662796	1476	1551	1551	1576	1441
11.412598117486379	11.412598512226076	0	0	1	0	-0.0023176274578116285	0.1832136268040041	1400.2598017623968	1475.2598017623968	1475.2598017623968	1500.2598017623968	0.3272727131843567	0.3046875	0.40816327929496765	0.24719101190567017	0.2083333283662796	1400	1475	1475	1500	1441
11.42837270532879	11.42837270532879	0	0	1	0	-0.0019411428382684192	0.17241154727285757	1356.0252860823516	1431.0252860823516	1431.0252860823516	1456.0252860823516	0.30909091234207153	0.2890625	0.3877550959587097	0.23595505952835083	0.2083333283662796	1356	1431	1431	1456	1441
11.444454795396545	11.444454795396545	0	0	1	0	-0.0015593376811327004	0.16172411465345515	1312.2602495058989	1387.2602495058989	1387.2602495058989	1412.2602495058989	0.290909081697464	0.2734375	0.36734694242477417	0.2247191071510315	0.2083333283662796	1312	1387	1387	1412	1441
11.466021398839072	11.466021398839072	0	0	1	0	-0.0011732584878012297	0.1522405398866502	1273.4250108358326	1348.4250108358326	1348.4250108358326	1373.4250108358326	0.27272728085517883	0.2578125	0.36734694242477417	0.21348313987255096	0.2083333283662796	1273	1348	1348	1373	1441
11.47927517896511	11.479275573704811	0	0	1	0	-0.0007839634745068937	0.13913275718832474	1219.74864068619	1294.74864068619	1294.74864068619	1319.74864068619	0.23636363446712494	0.25	0.3469387888908386	0.20224718749523163	0.2083333283662796	1219	1294	1294	1319	1441
11.4944458150684	11.4944458150684	0	0	1	0	-0.0003925196718215671	0.13068508324861472	1185.1554159030773	1260.1554159030773	1260.1554159030773	1285.1554159030773	0.2181818187236786	0.2421875	0.3265306055545807	0.1910112351179123	0.2083333283662796	1185	1260	1260	1285	1441
11.511523043916768	11.511523043916768	0	0	1	0	5.145327074780904e-16	0.12494439227223342	1161.6472863547958	1236.6472863547958	1236.6472863547958	1261.6472863547958	0.2181818187236786	0.2265625	0.30612245202064514	0.17977528274059296	0.2083333283662796	1161	1236	1236	1261	1441
11.532695302400214	11.532695302400217	0	0	1	0	0.00039251967182259476	0.10741442555638114	1089.862072653381	1164.862072653381	1164.862072653381	1189.862072653381	0.1818181872367859	0.203125	0.26530611515045166	0.16853933036327362	0.2083333283662796	1089	1164	1164	1189	1441
11.546046188492156	11.546046188492156	0	0	1	0	0.0007839634745079172	0.09741490830408273	1048.9140495052188	1123.9140495052188	1123.9140495052188	1148.9140495052188	0.16363635659217834	0.1875	0.2448979616165161	0.15730337798595428	0.2083333283662796	1048	1123	1123	1148	1441
11.5612953777955	11.5612953777955	0	0	1	0	0.0011732584878022462	0.0902284129973987	1019.4853512243476	1094.4853512243476	1094.4853512243476	1119.4853512243476	0.145454540848732	0.1796875	0.2448979616165161	0.14606741070747375	0.2083333283662796	1019	1094	1094	1119	1441
11.578447212446932	11.578447212446932	0	0	1	0	0.001559337681133707	0.08298459198138797	989.8219041637838	1064.8219041637838	1064.8219041637838	1089.8219041637838	0.12727272510528564	0.171875	0.22448979318141937	0.14606741070747375	0.2083333283662796	989	1064	1064	1089	1441
11.599304863390458	11.599304863390458	0	0	1	0	0.0019411428382694134	0.07516750861347965	957.8109477721991	1032.8109477721991	1032.8109477721991	1057.8109477721991	0.1090909093618393	0.1640625	0.20408163964748383	0.13483145833015442	0.2083333283662796	957	1032	1032	1057	1441
11.612609170197942	11.612609170197942	0	0	1	0	0.0023176274578126073	0.07252646783549177	946.9958857863388	1021.9958857863388	1021.9958857863388	1046.995885786339	0.1090909093618393	0.15625	0.18367347121238708	0.13483145833015442	0.2083333283662796	946	1021	1021	1046	1441
11.62837941590367	11.628379021163969	0	0	1	0	0.0026877596215902464	0.07005740624161194	936.8850785594009	1011.8850785594009	1011.8850785594009	1036.8850785594009	0.1090909093618393	0.1484375	0.18367347121238708	0.12359550595283508	0.2083333283662796	936	1011	1011	1036	1441
11.644390058085946	11.644390452825647	0	0	1	0	0.0030505248230689877	0.06942681676578533	934.3028146558909	1009.3028146558909	1009.3028146558909	1034.3028146558909	0.1090909093618393	0.1484375	0.16326530277729034	0.12359550595283508	0.2083333283662796	934	1009	1009	1034	1441
11.666090873026054	11.666090873026057	0	0	1	0	0.0034049287480470767	0.06189636478311178	903.4656137868427	978.4656137868427	978.4656137868427	1003.4656137868427	0.09090909361839294	0.140625	0.1428571492433548	0.11235955357551575	0.2083333283662796	903	978	978	1003	1441
11.679286231676677	11.679286231676677	0	0	1	0	0.0037500000000004643	0.06189636478311178	903.4656137868427	978.4656137868427	978.4656137868427	1003.4656137868427	0.09090909361839294	0.140625	0.1428571492433548	0.11235955357551575	0.2083333283662796	903	978	978	1003	1441
11.694497131229241	11.694497131229241	0	0	1	0	0.004084792762613155	0.06149508048560512	901.822354588553	976.822354588553	976.822354588553	1001.822354588553	0.09090909361839294	0.140625	0.1428571492433548	0.10112359374761581	0.2083333283662796	901	976	976	1001	1441
11.711517912300682	11.711518307040382	0	0	1	0	0.004408389392193986	0.05694962468709838	883.2087130936679	958.2087130936679	958.2087130936679	983.2087130936679	0.072727270424366	0.140625	0.1428571492433548	0.10112359374761581	0.2083333283662796	883	958	958	983	1441
11.732746618561055	11.732747013300756	0	0	1	0	0.004719902932874203	0.0565483406556839	881.5654549850256	956.5654549850256	956.5654549850256	981.5654549850256	0.072727270424366	0.140625	0.1428571492433548	0.08988764137029648	0.2083333283662796	881	956	956	981	1441
11.746003556604688	11.746003556604688	0	0	1	0	0.005018479547691842	0.05413660512435425	871.6893979842307	946.6893979842307	946.6893979842307	971.6893979842307	0.072727270424366	0.1328125	0.12244898080825806	0.08988764137029648	0.2083333283662796	871	946	946	971	1441
11.761406299650854	11.761406299650854	0	0	1	0	0.005303300858899494	0.05413660512435425	871.6893979842307	946.6893979842307	946.6893979842307	971.6893979842307	0.072727270424366	0.1328125	0.12244898080825806	0.08988764137029648	0.2083333283662796	871	946	946	971	1441
11.778331158975494	11.77833155371519	0	0	1	0	0.005573586191080825	0.05413660512435425	871.6893979842307	946.6893979842307	946.6893979842307	971.6893979842307	0.072727270424366	0.1328125	0.12244898080825806	0.08988764137029648	0.2083333283662796	871	946	946	971	1441
11.79936960070106	11.79936960070106	0	0	1	0	0.005828594710927629	0.053792647395101034	870.2808910829388	945.2808910829388	945.2808910829388	970.2808910829388	0.072727270424366	0.1328125	0.12244898080825806	0.07865168899297714	0.2083333283662796	870	945	945	970	1441
11.812592985870292	11.812592985870292	0	0	1	0	0.006067627457812431	0.04729406845923945	843.6692103405856	918.6692103405856	918.6692103405856	943.6692103405856	0.05454545468091965	0.125	0.12244898080825806	0.07865168899297714	0.2083333283662796	843	918	918	943	1441
11.828467837596193	11.828467837596193	0	0	1	0	0.006290029259590983	0.04729406845923945	843.6692103405856	918.6692103405856	918.6692103405856	943.6692103405856	0.05454545468091965	0.125	0.12244898080825806	0.07865168899297714	0.2083333283662796	843	918	918	943	1441
11.844329268172338	11.844328873432637	0	0	1	0	0.006495190528383569	0.04729406845923945	843.6692103405856	918.6692103405856	918.6692103405856	943.6692103405856	0.05454545468091965	0.125	0.12244898080825806	0.07865168899297714	0.2083333283662796	843	918	918	943	1441
11.866058109631059	11.866058504370756	0	0	1	0	0.006682548931413013	0.04534094345923945	835.6711634655856	910.6711634655856	910.6711634655856	935.6711634655856	0.05454545468091965	0.1171875	0.12244898080825806	0.07865168899297714	0.2083333283662796	835	910	910	935	1441
11.879380969204384	11.879380969204384	0	0	1	0	0.006851590932319736	0.04493965937657125	834.0279051470593	909.0279051470593	909.0279051470593	934.0279051470593	0.05454545468091965	0.1171875	0.10204081982374191	0.07865168899297714	0.2083333283662796	834	909	909	934	1441
11.89447502580611	11.89447502580611	0	0	1	0	0.007001853198729215	0.04258525014740287	824.3865993536148	899.3865993536148	899.3865993536148	924.3865993536148	0.05454545468091965	0.109375	0.08163265138864517	0.07865168899297714	0.2083333283662796	824	899	899	924	1441
11.911438569621229	11.911438569621229	0	0	1	0	0.0071329238722138266	0.04063212514740287	816.3885524786148	891.3885524786148	891.3885524786148	916.3885524786148	0.05454545468091965	0.1015625	0.08163265138864517	0.07865168899297714	0.2083333283662796	816	891	891	916	1441
11.932660960046423	11.932660960046423	0	0	1	0	0.00724444369716816	0.036955180293262155	801.3314633009086	876.3314633009086	876.3314633009086	901.3314633009086	0.05454545468091965	0.0859375	0.08163265138864517	0.08988764137029648	0.2083333283662796	801	876	876	901	1441
11.945968030031796	11.945968030031796	0	0	1	0	0.007336107005503661	0.036955180293262155	801.3314633009086	876.3314633009086	876.3314633009086	901.3314633009086	0.05454545468091965	0.0859375	0.08163265138864517	0.08988764137029648	0.2083333283662796	801	876	876	901	1441
11.9614552473735	11.961454852633803	0	0	1	0	0.007407662554463622	0.04150063422912374	819.9450971682618	894.9450971682618	894.9450971682618	919.9450971682618	0.072727270424366	0.0859375	0.08163265138864517	0.08988764137029648	0.2083333283662796	819	894	894	919	1441
11.978280632294052	11.978280237554351	0	0	1	0	0.00745891421526211	0.042245876208473934	822.9968630737008	897.9968630737008	897.9968630737008	922.9968630737008	0.072727270424366	0.0859375	0.10204081982374191	0.10112359374761581	0.2083333283662796	822	897	897	922	1441
11.999383021850818	11.999383021850818	0	0	1	0	0.007489721510659335	0.04679133200698067	841.6105045685858	916.6105045685858	916.6105045685858	941.6105045685858	0.09090909361839294	0.0859375	0.10204081982374191	0.10112359374761581	0.2083333283662796	841	916	916	941	1441
12.012568906748669	12.012568906748669	0	0	1	0	0.0075	0.0518527225879758	862.336898997761	937.336898997761	937.336898997761	962.336898997761	0.1090909093618393	0.0859375	0.12244898080825806	0.10112359374761581	0.2083333283662796	862	937	937	962	1441
12.02851402214095	12.02851402214095	0	0	1	0	0.007489721510659273	0.054149805545308016	871.7434537080363	946.7434537080363	946.7434537080363	971.7434537080363	0.1090909093618393	0.09375	0.12244898080825806	0.11235955357551575	0.2083333283662796	871	946	946	971	1441
12.044535322295097	12.044535717034794	0	0	1	0	0.0074589142152619884	0.05667619371897337	882.0890132791959	957.0890132791959	957.0890132791959	982.0890132791959	0.1090909093618393	0.1015625	0.1428571492433548	0.11235955357551575	0.2083333283662796	882	957	957	982	1441
12.066137057570813	12.06613745231051	0	0	1	0	0.00740766255446344	0.0707052246375085	939.5378948905973	1014.5378948905973	1014.5378948905973	1039.5378948905973	0.145454540848732	0.1171875	0.16326530277729034	0.12359550595283508	0.2083333283662796	939	1014	1014	1039	1441
12.079272021047522	12.079272021047522	0	0	1	0	0.0073361070055034195	0.0707052246375085	939.5378948905973	1014.5378948905973	1014.5378948905973	1039.5378948905973	0.145454540848732	0.1171875	0.16326530277729034	0.12359550595283508	0.2083333283662796	939	1014	1014	1039	1441
12.094397262085451	12.094397656825148	0	0	1	0	0.007244443697167859	0.07328893911333512	950.1182056691073	1025.1182056691073	1025.1182056691073	1050.1182056691073	0.145454540848732	0.125	0.18367347121238708	0.12359550595283508	0.2083333283662796	950	1025	1025	1050	1441
12.111509228027309	12.111509228027309	0	0	1	0	0.007132923872213468	0.0855368280822163	1000.2733109966757	1075.2733109966757	1075.2733109966757	1100.2733109966757	0.1818181872367859	0.1328125	0.20408163964748383	0.14606741070747375	0.2083333283662796	1000	1075	1075	1100	1441
12.132653065252448	12.132653065252448	0	0	1	0	0.007001853198728799	0.09726016145012462	1048.2803611382603	1123.2803611382603	1123.2803611382603	1148.2803611382603	0.20000000298023224	0.15625	0.22448979318141937	0.14606741070747375	0.2083333283662796	1048	1123	1123	1148	1441
12.14598618805794	12.145985793318243	0	0	1	0	0.006851590932319263	0.10519189883695779	1080.7608257373422	1155.7608257373422	1155.7608257373422	1180.7608257373422	0.2181818187236786	0.1640625	0.2448979616165161	0.15730337798595428	0.2083333283662796	1080	1155	1155	1180	1441
12.161413010225733	12.161413010225733	0	0	1	0	0.006682548931412486	0.1151914123639659	1121.7088336304405	1196.7088336304405	1196.7088336304405	1221.7088336304405	0.23636363446712494	0.1796875	0.26530611515045166	0.16853933036327362	0.2083333283662796	1121	1196	1196	1221	1441
12.178523002469099	12.178523002469099	0	0	1	0	0.006495190528382989	0.12335245475101242	1155.1283022053958	1230.1283022053958	1230.1283022053958	1255.1283022053958	0.2545454502105713	0.1875	0.2857142984867096	0.17977528274059296	0.2083333283662796	1155	1230	1230	1255	1441
12.199356179551302	12.199356179551302	0	0	1	0	0.00629002925959035	0.1318041624121643	1189.7380450778128	1264.7380450778128	1264.7380450778128	1289.7380450778128	0.27272728085517883	0.203125	0.2857142984867096	0.17977528274059296	0.2083333283662796	1189	1264	1264	1289	1441
12.212607591239149	12.212607985978845	0	0	1	0	0.0060676274578117485	0.1446253099999647	1242.2406444498556	1317.2406444498556	1317.2406444498556	1342.2406444498556	0.30909091234207153	0.2109375	0.30612245202064514	0.1910112351179123	0.2083333283662796	1242	1317	1317	1342	1441
12.228460337541918	12.228460337541918	0	0	1	0	0.0058285947109268975	0.16088144879508826	1308.8095328158865	1383.8095328158865	1383.8095328158865	1408.8095328158865	0.3272727131843567	0.2421875	0.3469387888908386	0.21348313987255096	0.2083333283662796	1308	1383	1383	1408	1441
12.24448597983275	12.24448597983275	0	0	1	0	0.005573586191080047	0.16690877252517833	1333.4914234906053	1408.4914234906053	1408.4914234906053	1433.4914234906053	0.3272727131843567	0.2578125	0.36734694242477417	0.2247191071510315	0.2083333283662796	1333	1408	1408	1433	1441
12.265943635118411	12.265943635118411	0	0	1	0	0.005303300858898672	0.17443922837408987	1364.328640191898	1439.328640191898	1439.328640191898	1464.328640191898	0.34545454382896423	0.265625	0.36734694242477417	0.23595505952835083	0.2083333283662796	1364	1439	1439	1464	1441
12.27930517918222	12.27930517918222	0	0	1	0	0.005018479547690979	0.1927717619124314	1439.4003650314066	1514.4003650314066	1514.4003650314066	1539.4003650314066	0.38181817531585693	0.2890625	0.3877550959587097	0.2584269642829895	0.2083333283662796	1439	1514	1514	1539	1441
12.294428446521653	12.294428446521653	0	0	1	0	0.004719902932873301	0.20231266902164702	1478.4703796436445	1553.4703796436445	1553.4703796436445	1578.4703796436445	0.4000000059604645	0.3046875	0.3877550959587097	0.26966291666030884	0.2083333283662796	1478	1553	1553	1578	1441
12.311307910780933	12.311307910780933	0	0	1	0	0.004408389392193047	0.2132867275848489	1523.409149459956	1598.409149459956	1598.409149459956	1623.409149459956	0.41818180680274963	0.3203125	0.40816327929496765	0.2808988690376282	0.2083333283662796	1523	1598	1598	1623	1441
12.332674381196181	12.332674775935878	0	0	1	0	0.004084792762612181	0.23068940140797278	1594.6730987656485	1669.6730987656485	1669.6730987656485	1694.6730987656485	0.4363636374473572	0.3515625	0.4285714328289032	0.31460675597190857	0.2083333283662796	1594	1669	1669	1694	1441
12.345985398578541	12.345985003838845	0	0	1	0	0.0037499999999994586	0.24034496112151094	1634.2126157925873	1709.2126157925873	1709.2126157925873	1734.2126157925873	0.4545454680919647	0.3671875	0.4285714328289032	0.3258427083492279	0.2083333283662796	1634	1709	1709	1734	1441
12.36143274721067	12.36143274721067	0	0	1	0	0.003404928748046042	0.252981479962439	1685.9591604461878	1760.9591604461878	1760.9591604461878	1785.9591604461878	0.4727272689342499	0.3828125	0.44897958636283875	0.3483146131038666	0.2083333283662796	1685	1760	1760	1785	1441
12.378414843791635	12.378414843791635	0	0	1	0	0.0030505248230679265	0.26269436593628126	1725.7334285090717	1800.7334285090717	1800.7334285090717	1825.7334285090717	0.4909090995788574	0.3984375	0.44897958636283875	0.3595505654811859	0.2083333283662796	1725	1800	1800	1825	1441
12.399351442674917	12.399351442674917	0	0	1	0	0.0026877596215891626	0.27429901426831016	1773.25446342873	1848.25446342873	1848.25446342873	1873.25446342873	0.5090909004211426	0.4140625	0.4693877696990967	0.37078651785850525	0.2083333283662796	1773	1848	1848	1873	1441
12.41259338060999	12.41259338060999	0	0	1	0	0.0023176274578115027	0.28544101835909963	1818.880970180513	1893.880970180513	1893.880970180513	1918.880970180513	0.5272727012634277	0.421875	0.4897959232330322	0.3932584226131439	0.2083333283662796	1818	1893	1893	1918	1441
12.428435468940894	12.428435468940894	0	0	1	0	0.0019411428382682915	0.295268564387845	1859.1247711682252	1934.1247711682252	1934.1247711682252	1959.1247711682252	0.5454545617103577	0.4375	0.4897959232330322	0.40449437499046326	0.2083333283662796	1859	1934	1934	1959	1441
12.4444378215895	12.4444378215895	0	0	1	0	0.001559337681132571	0.30410487456958357	1895.3094613624448	1970.3094613624448	1970.3094613624448	1995.3094613624448	0.5454545617103577	0.453125	0.5102040767669678	0.42696627974510193	0.2083333283662796	1895	1970	1970	1995	1441
12.46601587248329	12.46601547774359	0	0	1	0	0.0011732584878010991	0.32421451916705024	1977.6584559890707	2052.6584559890707	2052.6584559890707	2077.6584559890707	0.581818163394928	0.4765625	0.5306122303009033	0.449438214302063	0.2083333283662796	1977	2052	2052	2077	1441
12.479335179399325	12.479335179399325	0	0	1	0	0.0007839634745067622	0.32421451916705024	1977.6584559890707	2052.6584559890707	2052.6584559890707	2077.6584559890707	0.581818163394928	0.4765625	0.5306122303009033	0.449438214302063	0.2083333283662796	1977	2052	2052	2077	1441
12.4944462098081	12.4944462098081	0	0	1	0	0.000392519671821435	0.3311017360422923	2005.861609093187	2080.8616090931873	2080.8616090931873	2105.8616090931873	0.581818163394928	0.4921875	0.5306122303009033	0.47191011905670166	0.2083333283662796	2005	2080	2080	2105	1441
12.511500938493633	12.511501333233333	0	0	1	0	-6.468409853337487e-16	0.34155583939293166	2048.6711623140554	2123.6711623140554	2123.6711623140554	2148.6711623140554	0.6000000238418579	0.5	0.5510203838348389	0.483146071434021	0.2083333283662796	2048	2123	2123	2148	1441
12.532666486402206	12.532666486402206	0	0	1	0	-0.00039251967182272687	0.36378656019177136	2139.7059639853037	2214.7059639853037	2214.7059639853037	2239.7059639853037	0.6363636255264282	0.5234375	0.5714285969734192	0.516853928565979	0.2083333283662796	2139	2214	2214	2239	1441
12.545958951018726	12.545958951018726	0	0	1	0	-0.0007839634745080487	0.3692979463174293	2162.275090169873	2237.275090169873	2237.275090169873	2262.275090169873	0.6363636255264282	0.5390625	0.5714285969734192	0.5280898809432983	0.2083333283662796	2162	2237	2237	2262	1441
12.561416168143325	12.561416168143325	0	0	1	0	-0.0011732584878023768	0.37560786854589345	2188.114221695434	2263.114221695434	2263.114221695434	2288.114221695434	0.6363636255264282	0.546875	0.5918367505073547	0.5393258333206177	0.2083333283662796	2188	2263	2263	2288	1441
12.578483133759523	12.578483133759523	0	0	1	0	-0.0015593376811338364	0.3854313685283888	2228.341454123752	2303.341454123752	2303.341454123752	2328.341454123752	0.6545454263687134	0.5546875	0.5918367505073547	0.5617977380752563	0.2083333283662796	2228	2303	2303	2328	1441
12.599308810787448	12.599308810787448	0	0	1	0	-0.0019411428382695413	0.39392372079806925	2263.117636668094	2338.117636668094	2338.117636668094	2363.117636668094	0.6545454263687134	0.5703125	0.6122449040412903	0.5730336904525757	0.2083333283662796	2263	2338	2338	2363	1441
12.612518774806922	12.612518774806922	0	0	1	0	-0.002317627457812733	0.4051230657000904	2308.97895404187	2383.97895404187	2383.97895404187	2408.97895404187	0.6727272868156433	0.578125	0.6326530575752258	0.584269642829895	0.2083333283662796	2308	2383	2383	2408	1441
12.628398363409211	12.628398363409211	0	0	1	0	-0.00268775962159037	0.41258354551323073	2339.5296188766797	2414.5296188766797	2414.5296188766797	2439.5296188766797	0.6727272868156433	0.59375	0.6326530575752258	0.6067415475845337	0.2083333283662796	2339	2414	2414	2439	1441
12.644569664648891	12.644569664648891	0	0	1	0	-0.0030505248230691083	0.424012180555307	2386.3298793739823	2461.3298793739823	2461.3298793739823	2486.3298793739823	0.6909090876579285	0.6015625	0.6530612111091614	0.617977499961853	0.2083333283662796	2386	2461	2461	2486	1441
12.666142189186896	12.666142189186896	0	0	1	0	-0.003404928748047195	0.4315873226204259	2417.350086130644	2492.350086130644	2492.350086130644	2517.350086130644	0.6909090876579285	0.6171875	0.6530612111091614	0.6404494643211365	0.2083333283662796	2417	2492	2492	2517	1441
12.679253073541979	12.679253073541979	0	0	1	0	-0.0037500000000005793	0.44519838800782363	2473.0873988920375	2548.0873988920375	2548.0873988920375	2573.0873988920375	0.7090908885002136	0.6328125	0.6734693646430969	0.6516854166984558	0.2083333283662796	2473	2548	2548	2573	1441
12.694578447607189	12.694578447607189	0	0	1	0	-0.004084792762613266	0.44904328043500197	2488.832233381333	2563.832233381333	2563.832233381333	2588.832233381333	0.7090908885002136	0.640625	0.6734693646430969	0.6629213690757751	0.2083333283662796	2488	2563	2563	2588	1441
12.71151870178008	12.71151870178008	0	0	1	0	-0.004408389392194093	0.4608732245502001	2537.2758545330694	2612.2758545330694	2612.2758545330694	2637.2758545330694	0.7272727489471436	0.6484375	0.6938775777816772	0.6741573214530945	0.2083333283662796	2537	2612	2612	2637	1441
12.73308333152411	12.73308333152411	0	0	1	0	-0.004719902932874305	0.46477544340511123	2553.25544074393	2628.25544074393	2628.25544074393	2653.25544074393	0.7272727489471436	0.65625	0.6938775777816772	0.6853932738304138	0.2083333283662796	2553	2628	2628	2653	1441
12.746235663547566	12.746236058287266	0	0	1	0	-0.005018479547691941	0.4787304665217622	2610.4012604066165	2685.4012604066165	2685.4012604066165	2710.4012604066165	0.7454545497894287	0.671875	0.7142857313156128	0.6966292262077332	0.2083333283662796	2610	2685	2685	2710	1441
12.761369194119169	12.761369588858866	0	0	1	0	-0.005303300858899587	0.4903184383239694	2657.8540049366547	2732.8540049366547	2732.8540049366547	2757.8540049366547	0.7454545497894287	0.6875	0.7346938848495483	0.7191011309623718	0.2083333283662796	2657	2732	2732	2757	1441
12.778397869984587	12.778397869984587	0	0	1	0	-0.0055735861910809125	0.5028976312855793	2709.365800114447	2784.365800114447	2784.365800114447	2809.365800114447	0.7636363506317139	0.703125	0.7346938848495483	0.7415730357170105	0.2083333283662796	2709	2784	2784	2809	1441
12.799334468867869	12.799334468867869	0	0	1	0	-0.005828594710927712	0.51530082812552	2760.1568911740046	2835.1568911740046	2835.1568911740046	2860.1568911740046	0.7818182110786438	0.7109375	0.7551020383834839	0.7528089880943298	0.2083333283662796	2760	2835	2835	2860	1441
12.81258074893963	12.81258074893963	0	0	1	0	-0.006067627457812508	0.5213281507613434	2784.8387773677014	2859.8387773677014	2859.8387773677014	2884.8387773677014	0.7818182110786438	0.7265625	0.7551020383834839	0.7640449404716492	0.2083333283662796	2784	2859	2859	2884	1441
12.828452837487639	12.828452837487642	0	0	1	0	-0.006290029259591055	0.5293578612704639	2817.7204419025497	2892.7204419025497	2892.7204419025497	2917.7204419025497	0.7818182110786438	0.734375	0.7755101919174194	0.7752808928489685	0.2083333283662796	2817	2892	2892	2917	1441
12.844452426958355	12.844452426958355	0	0	1	0	-0.006495190528383635	0.5360817103771627	2845.2546039944814	2920.2546039944814	2920.2546039944814	2945.2546039944814	0.800000011920929	0.734375	0.7755101919174194	0.7865168452262878	0.2083333283662796	2845	2920	2920	2945	1441
12.866079030835092	12.866079030835092	0	0	1	0	-0.006682548931413073	0.548472249823627	2895.9938630277525	2970.9938630277525	2970.9938630277525	2995.9938630277525	0.800000011920929	0.75	0.795918345451355	0.8089887499809265	0.2083333283662796	2895	2970	2970	2995	1441
12.879257020938969	12.879257020938969	0	0	1	0	-0.006851590932319789	0.548472249823627	2895.9938630277525	2970.9938630277525	2970.9938630277525	2995.9938630277525	0.800000011920929	0.75	0.795918345451355	0.8089887499809265	0.2083333283662796	2895	2970	2970	2995	1441
12.894529894624238	12.894529894624238	0	0	1	0	-0.007001853198729263	0.5633445053274437	2956.8957493158823	3031.8957493158823	3031.8957493158823	3056.8957493158823	0.8181818127632141	0.765625	0.8163265585899353	0.8202247023582458	0.2083333283662796	2956	3031	3031	3056	1441
12.911521859697668	12.911521859697668	0	0	1	0	-0.007132923872213867	0.5675906819116081	2974.2838424280353	3049.2838424280353	3049.2838424280353	3074.2838424280353	0.8181818127632141	0.7734375	0.8163265585899353	0.8314606547355652	0.2083333283662796	2974	3049	3049	3074	1441
12.932613986022268	12.932613986022268	0	0	1	0	-0.0072444436971681936	0.5740892571221794	3000.8955079153247	3075.8955079153247	3075.8955079153247	3100.8955079153247	0.8363636136054993	0.78125	0.8163265585899353	0.8314606547355652	0.2083333283662796	3000	3075	3075	3100	1441
12.946095136214801	12.946095530954501	0	0	1	0	-0.007336107005503688	0.5826349041414653	3035.889932459301	3110.889932459301	3110.889932459301	3135.889932459301	0.8363636136054993	0.7890625	0.8367347121238708	0.8426966071128845	0.2083333283662796	3035	3110	3110	3135	1441
12.961457615811693	12.961457615811693	0	0	1	0	-0.007407662554463643	0.5869384069859338	3053.512776607399	3128.512776607399	3128.512776607399	3153.512776607399	0.8363636136054993	0.796875	0.8367347121238708	0.8539325594902039	0.2083333283662796	3053	3128	3128	3153	1441
12.97834852752224	12.97834813278254	0	0	1	0	-0.007458914215262124	0.5888915319859338	3061.510823482399	3136.510823482399	3136.510823482399	3161.510823482399	0.8363636136054993	0.8046875	0.8367347121238708	0.8539325594902039	0.2083333283662796	3061	3136	3136	3161	1441
12.99934631105883	12.99934631105883	0	0	1	0	-0.007489721510659341	0.6002014978978645	3107.825133891755	3182.825133891755	3182.825133891755	3207.825133891755	0.8545454740524292	0.8046875	0.8571428656578064	0.8651685118675232	0.2083333283662796	3107	3182	3182	3207	1441
13.012587064774813	13.01258745951451	0	0	1	0	-0.0075	0.595656032786132	3089.2114542592103	3164.2114542592103	3164.2114542592103	3189.2114542592103	0.8363636136054993	0.8046875	0.8571428656578064	0.8651685118675232	0.2083333283662796	3089	3164	3164	3189	1441
13.028556654028417	13.028556654028417	0	0	1	0	-0.007489721510659266	0.6002014978978645	3107.825133891755	3182.825133891755	3182.825133891755	3207.825133891755	0.8545454740524292	0.8046875	0.8571428656578064	0.8651685118675232	0.2083333283662796	3107	3182	3182	3207	1441
13.04442755835733	13.044427953097031	0	0	1	0	-0.0074589142152619746	0.6002014978978645	3107.825133891755	3182.825133891755	3182.825133891755	3207.825133891755	0.8545454740524292	0.8046875	0.8571428656578064	0.8651685118675232	0.2083333283662796	3107	3182	3182	3207	1441
13.066078241355694	13.066078241355694	0	0	1	0	-0.007407662554463419	0.6021546228978645	3115.823180766755	3190.823180766755	3190.823180766755	3215.823180766755	0.8545454740524292	0.8125	0.8571428656578064	0.8651685118675232	0.2083333283662796	3115	3190	3190	3215	1441
13.07927241578722	13.07927281052692	0	0	1	0	-0.007336107005503392	0.6021546228978645	3115.823180766755	3190.823180766755	3190.823180766755	3215.823180766755	0.8545454740524292	0.8125	0.8571428656578064	0.8651685118675232	0.2083333283662796	3115	3190	3190	3215	1441
13.094331340555755	13.094330945816058	0	0	1	0	-0.007244443697167825	0.6021546228978645	3115.823180766755	3190.823180766755	3190.823180766755	3215.823180766755	0.8545454740524292	0.8125	0.8571428656578064	0.8651685118675232	0.2083333283662796	3115	3190	3190	3215	1441
13.111460280304662	13.111460280304662	0	0	1	0	-0.0071329238722134276	0.5932483286813595	3079.351905950167	3154.351905950167	3154.351905950167	3179.351905950167	0.8363636136054993	0.8046875	0.8571428656578064	0.8539325594902039	0.2083333283662796	3079	3154	3154	3179	1441
13.132614380761968	13.132614380761968	0	0	1	0	-0.007001853198728752	0.5826349041414653	3035.889932459301	3110.889932459301	3110.889932459301	3135.889932459301	0.8363636136054993	0.7890625	0.8367347121238708	0.8426966071128845	0.2083333283662796	3035	3110	3110	3135	1441
13.145935266636798	13.1459348718971	0	0	1	0	-0.006851590932319209	0.569843080538015	2983.5074148031717	3058.5074148031717	3058.5074148031717	3083.5074148031717	0.8363636136054993	0.7734375	0.8163265585899353	0.8202247023582458	0.2083333283662796	2983	3058	3058	3083	1441
13.161386562665914	13.161386957405615	0	0	1	0	-0.006682548931412426	0.556805277159115	2930.117609966576	3005.117609966576	3005.117609966576	3030.117609966576	0.8181818127632141	0.7578125	0.8163265585899353	0.7977527976036072	0.2083333283662796	2930	3005	3005	3030	1441
13.178507212881147	13.178507212881147	0	0	1	0	-0.006495190528382922	0.5340919638993515	2837.1065921678446	2912.1065921678446	2912.1065921678446	2937.1065921678446	0.8181818127632141	0.734375	0.7755101919174194	0.7528089880943298	0.2083333283662796	2837	2912	2912	2937	1441
13.199335258347265	13.199334863607568	0	0	1	0	-0.006290029259590279	0.5156041330644445	2761.3989248989005	2836.3989248989005	2836.3989248989005	2861.3989248989005	0.800000011920929	0.7109375	0.7551020383834839	0.7303370833396912	0.2083333283662796	2761	2836	2836	2861	1441
13.212550748722524	13.212550748722524	0	0	1	0	-0.006067627457811671	0.4972349858952345	2686.177267240985	2761.177267240985	2761.177267240985	2786.177267240985	0.7818182110786438	0.6953125	0.7346938848495483	0.6966292262077332	0.2083333283662796	2686	2761	2761	2786	1441
13.228410995079571	13.228411389819268	0	0	1	0	-0.005828594710926814	0.46875166106090127	2569.5380520443905	2644.5380520443905	2644.5380520443905	2669.5380520443905	0.7454545497894287	0.6640625	0.7142857313156128	0.6516854166984558	0.2083333283662796	2569	2644	2644	2669	1441
13.244456374355341	13.244456374355341	0	0	1	0	-0.0055735861910799584	0.44028500594818887	2452.9670993578334	2527.9670993578334	2527.9670993578334	2552.9670993578334	0.7272727489471436	0.6328125	0.6734693646430969	0.5955055952072144	0.2083333283662796	2452	2527	2527	2552	1441
13.266101530997922	13.266101530997922	0	0	1	0	-0.0053033008588985785	0.41212896567723867	2337.6681144482923	2412.6681144482923	2412.6681144482923	2437.6681144482923	0.6727272868156433	0.6015625	0.6530612111091614	0.5730336904525757	0.2083333283662796	2337	2412	2412	2437	1441
13.279242810309814	13.279242810309814	0	0	1	0	-0.005018479547690881	0.3934691409620772	2261.256132239706	2336.256132239706	2336.256132239706	2361.256132239706	0.6545454263687134	0.578125	0.6326530575752258	0.5393258333206177	0.2083333283662796	2261	2336	2336	2361	1441
13.29449436805135	13.29449436805135	0	0	1	0	-0.004719902932873198	0.3833716525667388	2219.906917260795	2294.906917260795	2294.906917260795	2319.906917260795	0.6545454263687134	0.5625	0.6122449040412903	0.516853928565979	0.2083333283662796	2219	2294	2294	2319	1441
13.311410543102614	13.311410543102614	0	0	1	0	-0.00440838939219294	0.3735034692126167	2179.4967064256653	2254.4967064256653	2254.4967064256653	2279.4967064256653	0.6545454263687134	0.546875	0.5918367505073547	0.49438202381134033	0.2083333283662796	2179	2254	2254	2279	1441
13.332634117746906	13.332634117746906	0	0	1	0	-0.00408479276261207	0.3338167867978843	2016.9797419373363	2091.9797419373363	2091.9797419373363	2116.9797419373363	0.6000000238418579	0.5	0.5510203838348389	0.42696627974510193	0.2083333283662796	2016	2091	2091	2116	1441
13.345959740498124	13.345959740498124	0	0	1	0	-0.003749999999999344	0.3137071312526256	1934.630702479502	2009.630702479502	2009.630702479502	2034.630702479502	0.5636363625526428	0.4765625	0.5306122303009033	0.40449437499046326	0.2083333283662796	1934	2009	2009	2034	1441
13.361455247373502	13.361454852633802	0	0	1	0	-0.0034049287480459245	0.287848173360695	1828.738269912046	1903.738269912046	1903.738269912046	1928.738269912046	0.5090909004211426	0.453125	0.5102040767669678	0.37078651785850525	0.2083333283662796	1828	1903	1903	1928	1441
13.378414449051935	13.378414054312238	0	0	1	0	-0.003050524823067806	0.2761288751869184	1780.747743890431	1855.747743890431	1855.747743890431	1880.747743890431	0.4909090995788574	0.4375	0.4897959232330322	0.3595505654811859	0.2083333283662796	1780	1855	1855	1880	1441
13.39932696881359	13.39932696881359	0	0	1	0	-0.002687759621589039	0.27084679426990554	1759.1176225352633	1834.1176225352633	1834.1176225352633	1859.1176225352633	0.4909090995788574	0.421875	0.4897959232330322	0.3483146131038666	0.2083333283662796	1759	1834	1834	1859	1441
13.41257798576174	13.41257838050144	0	0	1	0	-0.0023176274578113774	0.2599340877697518	1714.4300894171336	1789.4300894171336	1789.4300894171336	1814.4300894171336	0.4727272689342499	0.4140625	0.4693877696990967	0.3258427083492279	0.2083333283662796	1714	1789	1789	1814	1441
13.428399942368003	13.428400337107703	0	0	1	0	-0.0019411428382681635	0.2501638829024717	1674.4211004856218	1749.4211004856218	1749.4211004856218	1774.4211004856218	0.4545454680919647	0.3984375	0.4693877696990967	0.31460675597190857	0.2083333283662796	1674	1749	1749	1774	1441
13.444371110580406	13.444371110580406	0	0	1	0	-0.0015593376811324415	0.23563155218210552	1614.9112061857222	1689.9112061857222	1689.9112061857222	1714.9112061857222	0.4363636374473572	0.375	0.44897958636283875	0.2921348214149475	0.2083333283662796	1614	1689	1689	1714	1441
13.465998503936543	13.46599889867624	0	0	1	0	-0.0011732584878009686	0.20378592426187536	1484.5033598523796	1559.5033598523796	1559.5033598523796	1584.5033598523796	0.3636363744735718	0.3359375	0.4285714328289032	0.26966291666030884	0.2083333283662796	1484	1559	1559	1584	1441
13.479247547186198	13.479247941925895	0	0	1	0	-0.0007839634745066304	0.20378592426187536	1484.5033598523796	1559.5033598523796	1559.5033598523796	1584.5033598523796	0.3636363744735718	0.3359375	0.4285714328289032	0.26966291666030884	0.2083333283662796	1484	1559	1559	1584	1441
13.494527526186044	13.494527526186047	0	0	1	0	-0.0003925196718213029	0.187759084465156	1418.8734508848138	1493.8734508848138	1493.8734508848138	1518.8734508848138	0.34545454382896423	0.3046875	0.40816327929496765	0.24719101190567017	0.2083333283662796	1418	1493	1493	1518	1441
13.511475675152912	13.511476069892613	0	0	1	0	7.791492631894069e-16	0.17695699748342886	1374.638904694641	1449.638904694641	1449.638904694641	1474.638904694641	0.3272727131843567	0.2890625	0.3877550959587097	0.23595505952835083	0.2083333283662796	1374	1449	1449	1474	1441
13.532599775393113	13.53260017013281	0	0	1	0	0.000392519671822859	0.16626957231460704	1330.8738986283158	1405.8738986283158	1405.8738986283158	1430.8738986283158	0.30909091234207153	0.2734375	0.36734694242477417	0.2247191071510315	0.2083333283662796	1330	1405	1405	1430	1441
13.545945924608667	13.545945529868966	0	0	1	0	0.0007839634745081803	0.15017679378533821	1264.97397055096	1339.97397055096	1339.97397055096	1364.97397055096	0.27272728085517883	0.2578125	0.3469387888908386	0.20224718749523163	0.2083333283662796	1264	1339	1339	1364	1441
13.561402746993565	13.561402746993565	0	0	1	0	0.0011732584878025075	0.1397759911203379	1222.3826836377837	1297.3826836377837	1297.3826836377837	1322.3826836377837	0.2545454502105713	0.2421875	0.3265306055545807	0.1910112351179123	0.2083333283662796	1222	1297	1297	1322	1441
13.578427475461993	13.578427475461993	0	0	1	0	0.0015593376811339657	0.1258616126651776	1165.4033038639022	1240.4033038639022	1240.4033038639022	1265.4033038639022	0.2181818187236786	0.2265625	0.3265306055545807	0.17977528274059296	0.2083333283662796	1165	1240	1240	1265	1441
13.599223152272813	13.599223152272813	0	0	1	0	0.001941142838269669	0.1082743209447371	1093.3833442686985	1168.3833442686985	1168.3833442686985	1193.3833442686985	0.1818181872367859	0.203125	0.2857142984867096	0.16853933036327362	0.2083333283662796	1093	1168	1168	1193	1441
13.612549959243125	13.612549959243125	0	0	1	0	0.0023176274578128593	0.10097317022075625	1063.485132053997	1138.485132053997	1138.485132053997	1163.485132053997	0.16363635659217834	0.1953125	0.2857142984867096	0.15730337798595428	0.2083333283662796	1063	1138	1138	1163	1441
13.628442179515773	13.628442574255473	0	0	1	0	0.002687759621590494	0.09747223346926592	1049.148796056644	1124.148796056644	1124.148796056644	1149.148796056644	0.16363635659217834	0.1875	0.26530611515045166	0.14606741070747375	0.2083333283662796	1049	1124	1124	1149	1441
13.64448874301064	13.64448874301064	0	0	1	0	0.0030505248230692293	0.0902284129973987	1019.4853512243476	1094.4853512243476	1094.4853512243476	1119.4853512243476	0.145454540848732	0.1796875	0.2448979616165161	0.14606741070747375	0.2083333283662796	1019	1094	1094	1119	1441
13.665981924869193	13.665981530129496	0	0	1	0	0.0034049287480473127	0.0804008778250428	979.2415946935503	1054.2415946935503	1054.2415946935503	1079.2415946935503	0.12727272510528564	0.1640625	0.22448979318141937	0.13483145833015442	0.2083333283662796	979	1054	1054	1079	1441
13.679249126144992	13.679249520884692	0	0	1	0	0.0037500000000006933	0.07718657465330014	966.0790232052641	1041.079023205264	1041.079023205264	1066.079023205264	0.12727272510528564	0.15625	0.20408163964748383	0.12359550595283508	0.2083333283662796	966	1041	1041	1066	1441
13.694440683452314	13.694441078192014	0	0	1	0	0.004084792762613376	0.07068799571743856	939.4673424629109	1014.4673424629109	1014.4673424629109	1039.467342462911	0.1090909093618393	0.1484375	0.20408163964748383	0.12359550595283508	0.2083333283662796	939	1014	1014	1039	1441
13.711502912192127	13.711502912192127	0	0	1	0	0.0044083893921942	0.06758834464773211	926.7742713324631	1001.7742713324631	1001.7742713324631	1026.774271332463	0.1090909093618393	0.140625	0.18367347121238708	0.11235955357551575	0.2083333283662796	926	1001	1001	1026	1441
13.73261951237805	13.732620301857448	0	0	1	0	0.004719902932874409	0.060057891942381286	895.9370675040514	970.9370675040514	970.9370675040514	995.9370675040514	0.09090909361839294	0.1328125	0.16326530277729034	0.10112359374761581	0.2083333283662796	895	970	970	995	1441
13.745923424445834	13.745923424445834	0	0	1	0	0.005018479547692039	0.059140671454190635	892.1810496049106	967.1810496049106	967.1810496049106	992.1810496049106	0.09090909361839294	0.1328125	0.1428571492433548	0.08988764137029648	0.2083333283662796	892	967	967	992	1441
13.761456036852898	13.761456036852898	0	0	1	0	0.00530330085889968	0.0545952156556839	873.5674081100256	948.5674081100256	948.5674081100256	973.5674081100256	0.072727270424366	0.1328125	0.1428571492433548	0.08988764137029648	0.2083333283662796	873	948	948	973	1441
13.778473265267053	13.778472870527352	0	0	1	0	0.005573586191081001	0.051839522395101034	862.2828442079388	937.2828442079388	937.2828442079388	962.2828442079388	0.072727270424366	0.125	0.12244898080825806	0.07865168899297714	0.2083333283662796	862	937	937	962	1441
13.799295784377389	13.799295389637688	0	0	1	0	0.005828594710927795	0.051839522395101034	862.2828442079388	937.2828442079388	937.2828442079388	962.2828442079388	0.072727270424366	0.125	0.12244898080825806	0.07865168899297714	0.2083333283662796	862	937	937	962	1441
13.812544038147646	13.812544038147646	0	0	1	0	0.006067627457812587	0.051839522395101034	862.2828442079388	937.2828442079388	937.2828442079388	962.2828442079388	0.072727270424366	0.125	0.12244898080825806	0.07865168899297714	0.2083333283662796	862	937	937	962	1441
13.828422047791136	13.828422047791136	0	0	1	0	0.006290029259591127	0.051495564437768815	860.8743363726633	935.8743363726633	935.8743363726633	960.8743363726633	0.072727270424366	0.125	0.12244898080825806	0.06741572916507721	0.2083333283662796	860	935	935	960	1441
13.844509664214677	13.844509664214677	0	0	1	0	0.006495190528383701	0.04499698550190723	834.2626556303101	909.2626556303101	909.2626556303101	934.2626556303101	0.05454545468091965	0.1171875	0.12244898080825806	0.06741572916507721	0.2083333283662796	834	909	909	934	1441
13.86597639851341	13.86597639851341	0	0	1	0	0.006682548931413134	0.04436639629046432	831.6803928094514	906.6803928094514	906.6803928094514	931.6803928094514	0.05454545468091965	0.1171875	0.10204081982374191	0.056179776787757874	0.2083333283662796	831	906	906	931	1441
13.87923688921433	13.87923728395403	0	0	1	0	0.006851590932319843	0.04436639629046432	831.6803928094514	906.6803928094514	906.6803928094514	931.6803928094514	0.05454545468091965	0.1171875	0.10204081982374191	0.056179776787757874	0.2083333283662796	831	906	906	931	1441
13.894508183940804	13.894508183940804	0	0	1	0	0.0070018531987293105	0.04436639629046432	831.6803928094514	906.6803928094514	906.6803928094514	931.6803928094514	0.05454545468091965	0.1171875	0.10204081982374191	0.056179776787757874	0.2083333283662796	831	906	906	931	1441
13.91141212206141	13.91141212206141	0	0	1	0	0.007132923872213908	0.04436639629046432	831.6803928094514	906.6803928094514	906.6803928094514	931.6803928094514	0.05454545468091965	0.1171875	0.10204081982374191	0.056179776787757874	0.2083333283662796	831	906	906	931	1441
13.932627012432327	13.932627012432327	0	0	1	0	0.007244443697168227	0.04430906992936129	831.4456413607345	906.4456413607345	906.4456413607345	931.4456413607345	0.05454545468091965	0.1171875	0.12244898080825806	0.04494382068514824	0.2083333283662796	831	906	906	931	1441
13.945917503350355	13.945917898090052	0	0	1	0	0.007336107005503715	0.04436639629046432	831.6803928094514	906.6803928094514	906.6803928094514	931.6803928094514	0.05454545468091965	0.1171875	0.10204081982374191	0.056179776787757874	0.2083333283662796	831	906	906	931	1441
13.961383799488022	13.961383799488022	0	0	1	0	0.007407662554463664	0.042126639747410856	822.5085897656475	897.5085897656475	897.5085897656475	922.5085897656475	0.05454545468091965	0.109375	0.10204081982374191	0.04494382068514824	0.2083333283662796	822	897	897	922	1441
13.97846773891127	13.97846773891127	0	0	1	0	0.007458914215262138	0.037581184880226694	803.8949520845283	878.8949520845283	878.8949520845283	903.8949520845283	0.036363635212183	0.109375	0.10204081982374191	0.04494382068514824	0.2083333283662796	803	878	878	903	1441
13.999311968705037	13.999311968705037	0	0	1	0	0.007489721510659348	0.03786781642328016	805.0687082533323	880.0687082533323	880.0687082533323	905.0687082533323	0.036363635212183	0.109375	0.10204081982374191	0.056179776787757874	0.2083333283662796	805	880	880	905	1441
14.012564564611981	14.012564564611981	0	0	1	0	0.0075	0.03591469142328016	797.0706613783323	872.0706613783323	872.0706613783323	897.0706613783323	0.036363635212183	0.1015625	0.10204081982374191	0.056179776787757874	0.2083333283662796	797	872	872	897	1441
14.02847849556806	14.028478100828362	0	0	1	0	0.007489721510659259	0.03454344484949093	791.4554066586653	866.4554066586653	866.4554066586653	891.4554066586653	0.05454545468091965	0.078125	0.08163265138864517	0.06741572916507721	0.2083333283662796	791	866	866	891	1441
14.044448874301064	14.044448874301064	0	0	1	0	0.0074589142152619616	0.03477275014740287	792.3944118536148	867.3944118536148	867.3944118536148	892.3944118536148	0.05454545468091965	0.078125	0.08163265138864517	0.07865168899297714	0.2083333283662796	792	867	867	892	1441
14.066318637832246	14.06631824309255	0	0	1	0	0.007407662554463399	0.03931820408326446	811.008045720968	886.008045720968	886.008045720968	911.008045720968	0.072727270424366	0.078125	0.08163265138864517	0.07865168899297714	0.2083333283662796	811	886	886	911	1441
14.079247547186199	14.079247547186199	0	0	1	0	0.007336107005503364	0.04000611976045339	813.8250604190566	888.8250604190566	888.8250604190566	913.8250604190566	0.072727270424366	0.078125	0.10204081982374191	0.08988764137029648	0.2083333283662796	813	888	888	913	1441
14.094672395655497	14.094672395655497	0	0	1	0	0.00724444369716779	0.046504700558960124	840.4367487889417	915.4367487889417	915.4367487889417	940.4367487889417	0.09090909361839294	0.0859375	0.10204081982374191	0.08988764137029648	0.2083333283662796	840	915	915	940	1441
14.11150291219213	14.111503306931827	0	0	1	0	0.007132923872213387	0.060304426523837384	896.9466266151142	971.9466266151142	971.9466266151142	996.9466266151142	0.12727272510528564	0.1015625	0.12244898080825806	0.10112359374761581	0.2083333283662796	896	971	971	996	1441
14.132586354243355	14.132586354243355	0	0	1	0	0.007001853198728705	0.0726583496375085	947.5359417655973	1022.5359417655973	1022.5359417655973	1047.5359417655973	0.145454540848732	0.125	0.16326530277729034	0.12359550595283508	0.2083333283662796	947	1022	1022	1047	1441
14.146010661919263	14.146010661919266	0	0	1	0	0.006851590932319155	0.08225657964307653	986.8406936383984	1061.8406936383985	1061.8406936383985	1086.8406936383985	0.16363635659217834	0.140625	0.18367347121238708	0.13483145833015442	0.2083333283662796	986	1061	1061	1086	1441
14.161416562883023	14.161416562883023	0	0	1	0	0.006682548931412366	0.09076158251426303	1021.6686803959071	1096.6686803959071	1096.6686803959071	1121.6686803959071	0.1818181872367859	0.1484375	0.22448979318141937	0.14606741070747375	0.2083333283662796	1021	1096	1096	1121	1441
14.178282605992543	14.178282605992543	0	0	1	0	0.006495190528382856	0.09529842250689785	1040.2470401657467	1115.2470401657467	1115.2470401657467	1140.2470401657467	0.1818181872367859	0.1640625	0.22448979318141937	0.15730337798595428	0.2083333283662796	1040	1115	1115	1140	1441
14.19926973155727	14.199270126296966	0	0	1	0	0.006290029259590206	0.10328748535960264	1072.962252547573	1147.962252547573	1147.962252547573	1172.962252547573	0.20000000298023224	0.171875	0.2448979616165161	0.16853933036327362	0.2083333283662796	1072	1147	1147	1172	1441
14.21255272242102	14.212553117160716	0	0	1	0	0.006067627457811592	0.11788977908277642	1132.7586453439694	1207.7586453439694	1207.7586453439694	1232.7586453439694	0.23636363446712494	0.1875	0.26530611515045166	0.17977528274059296	0.2083333283662796	1132	1207	1207	1232	1441
14.228448890090654	14.228448890090654	0	0	1	0	0.005828594710926731	0.1280612728138414	1174.4109121726806	1249.4109121726806	1249.4109121726806	1274.4109121726806	0.2545454502105713	0.203125	0.2857142984867096	0.1910112351179123	0.2083333283662796	1174	1249	1249	1274	1441
14.24443111101462	14.244431505754317	0	0	1	0	0.005573586191079871	0.13483383670377502	1202.1445613019587	1277.1445613019587	1277.1445613019587	1302.1445613019587	0.2545454502105713	0.21875	0.3265306055545807	0.20224718749523163	0.2083333283662796	1202	1277	1277	1302	1441
14.266351006487547	14.26635061174785	0	0	1	0	0.005303300858898486	0.15276508914326836	1275.573040041684	1350.573040041684	1350.573040041684	1375.573040041684	0.290909081697464	0.2421875	0.3469387888908386	0.2247191071510315	0.2083333283662796	1275	1350	1350	1375	1441
14.279227020721862	14.279227020721862	0	0	1	0	0.005018479547690782	0.15276508914326836	1275.573040041684	1350.573040041684	1350.573040041684	1375.573040041684	0.290909081697464	0.2421875	0.3469387888908386	0.2247191071510315	0.2083333283662796	1275	1350	1350	1375	1441
14.294451341424182	14.294450946684485	0	0	1	0	0.004719902932873095	0.1633951955023667	1319.1033255821917	1394.1033255821917	1394.1033255821917	1419.1033255821917	0.30909091234207153	0.2578125	0.36734694242477417	0.23595505952835083	0.2083333283662796	1319	1394	1394	1419	1441
14.311480806768998	14.311481201508695	0	0	1	0	0.0044083893921928324	0.17287876890069764	1357.9385586483568	1432.9385586483568	1432.9385586483568	1457.9385586483568	0.3636363744735718	0.2890625	0.3877550959587097	0.2584269642829895	0.2083333283662796	1357	1432	1432	1457	1441
14.332633723007206	14.332633723007206	0	0	1	0	0.004084792762611958	0.19914304392104354	1465.4907648566732	1540.4907648566732	1540.4907648566732	1565.4907648566732	0.38181817531585693	0.3046875	0.40816327929496765	0.26966291666030884	0.2083333283662796	1465	1540	1540	1565	1441
14.346028030466012	14.346032767342397	0	0	1	0	0.0037499999999992296	0.20419581971312573	1486.1818817252497	1561.1818817252497	1561.1818817252497	1586.1818817252497	0.38181817531585693	0.3203125	0.40816327929496765	0.2808988690376282	0.2083333283662796	1486	1561	1561	1586	1441
14.361531037395665	14.361531432135365	0	0	1	0	0.0034049287480458065	0.21648838829075734	1536.5199500506515	1611.5199500506515	1611.5199500506515	1636.5199500506515	0.4000000059604645	0.3359375	0.4285714328289032	0.30337077379226685	0.2083333283662796	1536	1611	1611	1636	1441
14.378414054312234	14.378414054312238	0	0	1	0	0.003050524823067685	0.2261439437468209	1576.0594496432316	1651.0594496432316	1651.0594496432316	1676.0594496432316	0.41818180680274963	0.3515625	0.4285714328289032	0.31460675597190857	0.2083333283662796	1576	1651	1651	1676	1441
14.399409074670935	14.399409469410635	0	0	1	0	0.0026877596215889154	0.23746196546533516	1622.4067485805476	1697.4067485805476	1697.4067485805476	1722.4067485805476	0.4363636374473572	0.3671875	0.44897958636283875	0.3258427083492279	0.2083333283662796	1622	1697	1697	1722	1441
14.412541669709451	14.412541669709451	0	0	1	0	0.0023176274578112516	0.24648290475186774	1659.3474949588986	1734.3474949588986	1734.3474949588986	1759.3474949588986	0.4545454680919647	0.375	0.44897958636283875	0.3483146131038666	0.2083333283662796	1659	1734	1734	1759	1441
14.42843941633788	14.42843941633788	0	0	1	0	0.0019411428382680358	0.2625756844010301	1725.247427622218	1800.247427622218	1800.247427622218	1825.247427622218	0.4909090995788574	0.390625	0.4693877696990967	0.3595505654811859	0.2083333283662796	1725	1800	1800	1825	1441
14.444398347619622	14.444398347619622	0	0	1	0	0.001559337681132312	0.2842245240655412	1813.8994260483912	1888.8994260483912	1888.8994260483912	1913.8994260483912	0.5090909004211426	0.4296875	0.4897959232330322	0.40449437499046326	0.2083333283662796	1813	1888	1888	1913	1441
14.466394427854414	14.466394822594111	0	0	1	0	0.0011732584878008379	0.2976062844578511	1868.6977348549003	1943.6977348549003	1943.6977348549003	1968.6977348549003	0.5272727012634277	0.4453125	0.5102040767669678	0.42696627974510193	0.2083333283662796	1868	1943	1943	1968	1441
14.479209257435418	14.479209652175115	0	0	1	0	0.0007839634745064989	0.3074911605482171	1909.1763024449492	1984.1763024449492	1984.1763024449492	2009.1763024449492	0.5454545617103577	0.4609375	0.5102040767669678	0.43820226192474365	0.2083333283662796	1909	1984	1984	2009	1441
14.494460025697556	14.494460025697556	0	0	1	0	0.0003925196718211707	0.322650035831721	1971.2518967308977	2046.2518967308977	2046.2518967308977	2071.251896730898	0.5636363625526428	0.4765625	0.5306122303009033	0.47191011905670166	0.2083333283662796	1971	2046	2046	2071	1441
14.511461069784058	14.511461069784058	0	0	1	0	-9.11457541045065e-16	0.3346519339791243	2020.399669644514	2095.399669644514	2095.399669644514	2120.399669644514	0.581818163394928	0.484375	0.5510203838348389	0.49438202381134033	0.2083333283662796	2020	2095	2095	2120	1441
14.53260017013281	14.53260017013281	0	0	1	0	-0.00039251967182299115	0.34723114864497084	2071.9115537011558	2146.9115537011558	2146.9115537011558	2171.9115537011558	0.6000000238418579	0.5	0.5714285969734192	0.5056179761886597	0.2083333283662796	2071	2146	2146	2171	1441
14.545849608122165	14.545849608122165	0	0	1	0	-0.0007839634745083118	0.3704810931072462	2167.1200762741732	2242.1200762741732	2242.1200762741732	2267.1200762741732	0.6181818246841431	0.53125	0.5918367505073547	0.5617977380752563	0.2083333283662796	2167	2242	2242	2267	1441
14.561454852633801	14.561454852633801	0	0	1	0	-0.0011732584878026383	0.38523868423376406	2227.552411937264	2302.552411937264	2302.552411937264	2327.552411937264	0.6363636255264282	0.546875	0.6122449040412903	0.584269642829895	0.2083333283662796	2227	2302	2302	2327	1441
14.578423922804706	14.578423922804706	0	0	1	0	-0.0015593376811340951	0.3939030152843568	2263.032847589441	2338.032847589441	2338.032847589441	2363.032847589441	0.6363636255264282	0.5625	0.6326530575752258	0.5955055952072144	0.2083333283662796	2263	2338	2338	2363	1441
14.599351442674916	14.599351837414613	0	0	1	0	-0.0019411428382697968	0.4059089453080684	2312.19713103654	2387.19713103654	2387.19713103654	2412.19713103654	0.6545454263687134	0.578125	0.6326530575752258	0.617977499961853	0.2083333283662796	2312	2387	2387	2412	1441
14.612581143679328	14.612581143679328	0	0	1	0	-0.002317627457812985	0.4211824974098546	2374.7423268933544	2449.7423268933544	2449.7423268933544	2474.7423268933544	0.6727272868156433	0.59375	0.6530612111091614	0.6404494643211365	0.2083333283662796	2374	2449	2449	2474	1441
14.628343494591078	14.628343494591078	0	0	1	0	-0.0026877596215906176	0.4366853302244307	2438.2264272690436	2513.2264272690436	2513.2264272690436	2538.2264272690436	0.6909090876579285	0.609375	0.6734693646430969	0.6629213690757751	0.2083333283662796	2438	2513	2513	2538	1441
14.644332031350228	14.644331636610527	0	0	1	0	-0.0030505248230693503	0.44696744028935864	2480.3316679849236	2555.3316679849236	2555.3316679849236	2580.3316679849236	0.7090908885002136	0.6171875	0.6734693646430969	0.6853932738304138	0.2083333283662796	2480	2555	2555	2580	1441
14.66591916125709	14.66591916125709	0	0	1	0	-0.0034049287480474306	0.4667164749698447	2561.203965001514	2636.203965001514	2636.203965001514	2661.203965001514	0.7272727489471436	0.640625	0.6938775777816772	0.7191011309623718	0.2083333283662796	2561	2636	2636	2661	1441
14.679225836502766	14.679225836502766	0	0	1	0	-0.0037500000000008082	0.4667164749698447	2561.203965001514	2636.203965001514	2636.203965001514	2661.203965001514	0.7272727489471436	0.640625	0.6938775777816772	0.7191011309623718	0.2083333283662796	2561	2636	2636	2661	1441
14.694336472171837	14.69433607743214	0	0	1	0	-0.004084792762613487	0.4762980266568366	2600.440419159746	2675.440419159746	2675.440419159746	2700.440419159746	0.7272727489471436	0.65625	0.7142857313156128	0.7303370833396912	0.2083333283662796	2600	2675	2675	2700	1441
14.711361200640269	14.711361200640269	0	0	1	0	-0.004408389392194307	0.4906503024505273	2659.2129885349095	2734.2129885349095	2734.2129885349095	2759.2129885349095	0.7454545497894287	0.6640625	0.7346938848495483	0.7528089880943298	0.2083333283662796	2659	2734	2734	2759	1441
14.732640433582088	14.732640433582088	0	0	1	0	-0.004719902932874511	0.5112592059212577	2743.6064482475504	2818.6064482475504	2818.6064482475504	2843.6064482475504	0.7636363506317139	0.6875	0.7551020383834839	0.7865168452262878	0.2083333283662796	2743	2818	2818	2843	1441
14.746181584208834	14.746185136866124	0	0	1	0	-0.005018479547692137	0.5198788686688136	2778.9039671987916	2853.9039671987916	2853.9039671987916	2878.9039671987916	0.7818182110786438	0.6953125	0.7551020383834839	0.7977527976036072	0.2083333283662796	2778	2853	2853	2878	1441
14.761347483435735	14.761347483435735	0	0	1	0	-0.005303300858899775	0.5300336829588463	2820.487931716476	2895.487931716476	2895.487931716476	2920.487931716476	0.7818182110786438	0.7109375	0.7755101919174194	0.8089887499809265	0.2083333283662796	2820	2895	2895	2920	1441
14.778436554475064	14.778436949214765	0	0	1	0	-0.00557358619108109	0.5341652068549738	2837.4065220711177	2912.4065220711177	2912.4065220711177	2937.4065220711177	0.7818182110786438	0.71875	0.7755101919174194	0.8202247023582458	0.2083333283662796	2837	2912	2912	2937	1441
14.79927288947486	14.79927288947486	0	0	1	0	-0.0058285947109278785	0.5470843251364901	2890.310311433927	2965.310311433927	2965.310311433927	2990.310311433927	0.800000011920929	0.7265625	0.795918345451355	0.8314606547355652	0.2083333283662796	2890	2965	2965	2990	1441
14.812936804147924	14.812937198887624	0	0	1	0	-0.006067627457812664	0.5535089004493532	2916.6189473401014	2991.6189473401014	2991.6189473401014	3016.6189473401014	0.800000011920929	0.734375	0.795918345451355	0.8539325594902039	0.2083333283662796	2916	2991	2991	3016	1441
14.828519153757036	14.828519153757036	0	0	1	0	-0.006290029259591199	0.5663174100799369	2969.0697942773413	3044.0697942773413	3044.0697942773413	3069.0697942773413	0.8181818127632141	0.75	0.8163265585899353	0.8539325594902039	0.2083333283662796	2969	3044	3044	3069	1441
14.844284267846675	14.844284267846675	0	0	1	0	-0.006495190528383767	0.5705635866641012	2986.4578873894943	3061.4578873894943	3061.4578873894943	3086.4578873894943	0.8181818127632141	0.7578125	0.8163265585899353	0.8651685118675232	0.2083333283662796	2986	3061	3061	3086	1441
14.866298900847308	14.866299295587009	0	0	1	0	-0.006682548931413194	0.5857798001431895	3048.7682815863614	3123.7682815863614	3123.7682815863614	3148.7682815863614	0.8363636136054993	0.7734375	0.8367347121238708	0.8764045238494873	0.2083333283662796	3048	3123	3123	3148	1441
14.879157941274574	14.879157941274578	0	0	1	0	-0.006851590932319897	0.5857798001431895	3048.7682815863614	3123.7682815863614	3123.7682815863614	3148.7682815863614	0.8363636136054993	0.7734375	0.8367347121238708	0.8764045238494873	0.2083333283662796	3048	3123	3123	3148	1441
14.894341603787922	14.894341603787922	0	0	1	0	-0.007001853198729357	0.5857798001431895	3048.7682815863614	3123.7682815863614	3123.7682815863614	3148.7682815863614	0.8363636136054993	0.7734375	0.8367347121238708	0.8764045238494873	0.2083333283662796	3048	3123	3123	3148	1441
14.911311068698524	14.911311068698524	0	0	1	0	-0.00713292387221395	0.5812343499326182	3030.154662974072	3105.154662974072	3105.154662974072	3130.154662974072	0.8181818127632141	0.7734375	0.8367347121238708	0.8764045238494873	0.2083333283662796	3030	3105	3105	3130	1441
14.932569775176006	14.932569380436306	0	0	1	0	-0.007244443697168262	0.5876589244527572	3056.463295634041	3131.463295634041	3131.463295634041	3156.463295634041	0.8181818127632141	0.78125	0.8571428656578064	0.8764045238494873	0.2083333283662796	3056	3131	3131	3156	1441
14.946164215662087	14.946164215662087	0	0	1	0	-0.007336107005503743	0.5874909777770867	3055.77555399717	3130.77555399717	3130.77555399717	3155.77555399717	0.8181818127632141	0.7890625	0.8367347121238708	0.8876404762268066	0.2083333283662796	3055	3130	3130	3155	1441
14.961357746667904	14.961357351928207	0	0	1	0	-0.007407662554463685	0.5920197535575298	3074.3208908180845	3149.3208908180845	3149.3208908180845	3174.3208908180845	0.8181818127632141	0.7890625	0.8571428656578064	0.8876404762268066	0.2083333283662796	3074	3149	3149	3174	1441
14.978543528933432	14.978543923673133	0	0	1	0	-0.0074589142152621515	0.6009260328728736	3110.7921046144174	3185.7921046144174	3185.7921046144174	3210.7921046144174	0.8363636136054993	0.796875	0.8571428656578064	0.898876428604126	0.2083333283662796	3110	3185	3185	3210	1441
14.999312758184434	14.999312758184434	0	0	1	0	-0.0074897215106593555	0.6074652599136208	3137.570239346277	3212.570239346277	3212.570239346277	3237.570239346277	0.8363636136054993	0.8046875	0.8775510191917419	0.898876428604126	0.2083333283662796	3137	3212	3212	3237	1441
15.012554301379815	15.012553906640115	0	0	1	0	-0.0075	0.6118834152786974	3155.662585566266	3230.662585566266	3230.662585566266	3255.662585566266	0.8363636136054993	0.8125	0.8775510191917419	0.9101123809814453	0.2083333283662796	3155	3230	3230	3255	1441
15.028320204948852	15.028320204948852	0	0	1	0	-0.007489721510659252	0.6118834152786974	3155.662585566266	3230.662585566266	3230.662585566266	3255.662585566266	0.8363636136054993	0.8125	0.8775510191917419	0.9101123809814453	0.2083333283662796	3155	3230	3230	3255	1441
15.044825455973694	15.044825455973694	0	0	1	0	-0.007458914215261947	0.6118834152786974	3155.662585566266	3230.662585566266	3230.662585566266	3255.662585566266	0.8363636136054993	0.8125	0.8775510191917419	0.9101123809814453	0.2083333283662796	3155	3230	3230	3255	1441
15.065850081809803	15.065850081809803	0	0	1	0	-0.007407662554463379	0.6118834152786974	3155.662585566266	3230.662585566266	3230.662585566266	3255.662585566266	0.8363636136054993	0.8125	0.8775510191917419	0.9101123809814453	0.2083333283662796	3155	3230	3230	3255	1441
15.079132283194156	15.079131888454455	0	0	1	0	-0.007336107005503337	0.6099302902786974	3147.664538691266	3222.664538691266	3222.664538691266	3247.664538691266	0.8363636136054993	0.8046875	0.8775510191917419	0.9101123809814453	0.2083333283662796	3147	3222	3222	3247	1441
15.09530476865293	15.09530516339263	0	0	1	0	-0.0072444436971677555	0.6074652599136208	3137.570239346277	3212.570239346277	3212.570239346277	3237.570239346277	0.8363636136054993	0.8046875	0.8775510191917419	0.898876428604126	0.2083333283662796	3137	3212	3212	3237	1441
15.112010942184451	15.112010942184451	0	0	1	0	-0.007132923872213346	0.5985183287681011	3100.932556305374	3175.932556305374	3175.932556305374	3200.932556305374	0.8363636136054993	0.796875	0.8571428656578064	0.8876404762268066	0.2083333283662796	3100	3175	3175	3200	1441
15.1325397749589	15.1325397749589	0	0	1	0	-0.007001853198728657	0.5941574996633285	3083.0749611213305	3158.0749611213305	3158.0749611213305	3183.0749611213305	0.8363636136054993	0.7890625	0.8571428656578064	0.8764045238494873	0.2083333283662796	3083	3158	3158	3183	1441
15.146191452701302	15.146191452701302	0	0	1	0	-0.0068515909323191015	0.578883959619831	3020.529814643208	3095.529814643208	3095.529814643208	3120.529814643208	0.8181818127632141	0.7734375	0.8367347121238708	0.8651685118675232	0.2083333283662796	3020	3095	3095	3120	1441
15.16133366754628	15.16133366754628	0	0	1	0	-0.006682548931412306	0.5568459301168724	2930.284083828593	3005.284083828593	3005.284083828593	3030.284083828593	0.800000011920929	0.7578125	0.8163265585899353	0.8202247023582458	0.2083333283662796	2930	3005	3005	3030	1441
15.178508397100241	15.178508397100241	0	0	1	0	-0.006495190528382789	0.5335959743001926	2835.0755147592886	2910.0755147592886	2910.0755147592886	2935.0755147592886	0.7818182110786438	0.7265625	0.795918345451355	0.7865168452262878	0.2083333283662796	2835	2910	2910	2935	1441
15.199283152707025	15.199282757967328	0	0	1	0	-0.006290029259590135	0.5213200873743364	2784.8057577979075	2859.8057577979075	2859.8057577979075	2884.8057577979075	0.7818182110786438	0.7109375	0.7755101919174194	0.7640449404716492	0.2083333283662796	2784	2859	2859	2884	1441
15.212561801434092	15.212561801434088	0	0	1	0	-0.006067627457811515	0.5088022380137875	2733.54516466646	2808.54516466646	2808.54516466646	2833.54516466646	0.7636363506317139	0.703125	0.7551020383834839	0.7528089880943298	0.2083333283662796	2733	2808	2808	2833	1441
15.228378626424274	15.22837902116397	0	0	1	0	-0.005828594710926648	0.5027749153779641	2708.8632784727633	2783.8632784727633	2783.8632784727633	2808.8632784727633	0.7636363506317139	0.6875	0.7551020383834839	0.7415730357170105	0.2083333283662796	2708	2783	2783	2808	1441
15.244478085038772	15.244478085038775	0	0	1	0	-0.005573586191079782	0.4883653133239694	2649.8559580616547	2724.8559580616547	2724.8559580616547	2749.8559580616547	0.7454545497894287	0.6796875	0.7346938848495483	0.7191011309623718	0.2083333283662796	2649	2724	2724	2749	1441
15.266405480565979	15.266405480565975	0	0	1	0	-0.005303300858898391	0.4473027955280262	2481.704947687267	2556.704947687267	2556.704947687267	2581.704947687267	0.6909090876579285	0.6328125	0.7142857313156128	0.6516854166984558	0.2083333283662796	2481	2556	2556	2581	1441
15.279193467847463	15.279193467847467	0	0	1	0	-0.005018479547690684	0.42911825048024177	2407.23923571659	2482.23923571659	2482.23923571659	2507.23923571659	0.6909090876579285	0.609375	0.6734693646430969	0.617977499961853	0.2083333283662796	2407	2482	2482	2507	1441
15.294439893972921	15.294439499233217	0	0	1	0	-0.004719902932872991	0.4138447230109872	2344.694140729993	2419.694140729993	2419.694140729993	2444.694140729993	0.6727272868156433	0.59375	0.6530612111091614	0.5955055952072144	0.2083333283662796	2344	2419	2419	2444	1441
15.31150133323333	15.311501333233334	0	0	1	0	-0.004408389392192726	0.40355856673238044	2302.572330769098	2377.572330769098	2377.572330769098	2402.572330769098	0.6545454263687134	0.578125	0.6530612111091614	0.584269642829895	0.2083333283662796	2302	2377	2377	2402	1441
15.33262859139112	15.332628591391124	0	0	1	0	-0.004084792762611848	0.39507024577521754	2267.812656449516	2342.812656449516	2342.812656449516	2367.812656449516	0.6545454263687134	0.5703125	0.6326530575752258	0.5617977380752563	0.2083333283662796	2267	2342	2342	2367	1441
15.3460951362148	15.346095530954504	0	0	1	0	-0.003749999999999115	0.3820324432949658	2214.422855292885	2289.422855292885	2289.422855292885	2314.422855292885	0.6363636255264282	0.5546875	0.6122449040412903	0.550561785697937	0.2083333283662796	2214	2289	2289	2314	1441
15.361315114780439	15.361315114780435	0	0	1	0	-0.003404928748045688	0.3749199523561675	2185.2972048985057	2260.2972048985057	2260.2972048985057	2285.2972048985057	0.6363636255264282	0.546875	0.6122449040412903	0.516853928565979	0.2083333283662796	2185	2260	2260	2285	1441
15.378430238639886	15.37842984390019	0	0	1	0	-0.003050524823067564	0.3362651390306066	2027.0057443303342	2102.005744330334	2102.005744330334	2127.005744330334	0.581818163394928	0.5	0.5714285969734192	0.4606741666793823	0.2083333283662796	2027	2102	2102	2127	1441
15.399264994680884	15.39926499468088	0	0	1	0	-0.002687759621588792	0.32586836997685253	1984.430975055211	2059.430975055211	2059.430975055211	2084.430975055211	0.5636363625526428	0.4921875	0.5510203838348389	0.449438214302063	0.2083333283662796	1984	2059	2059	2084	1441
15.412555485598908	15.412555090859211	0	0	1	0	-0.0023176274578111254	0.31432104626500923	1937.1446844552129	2012.1446844552129	2012.1446844552129	2037.1446844552129	0.5454545617103577	0.4765625	0.5510203838348389	0.42696627974510193	0.2083333283662796	1937	2012	2012	2037	1441
15.428518364277636	15.428518759017333	0	0	1	0	-0.0019411428382679079	0.30674591447967536	1906.1245197942706	1981.1245197942706	1981.1245197942706	2006.1245197942706	0.5454545617103577	0.4609375	0.5306122303009033	0.4157303273677826	0.2083333283662796	1906	1981	1981	2006	1441
15.44432926817234	15.444329268172336	0	0	1	0	-0.0015593376811321826	0.2972663574927008	1867.3057339326099	1942.3057339326099	1942.3057339326099	1967.3057339326099	0.5272727012634277	0.453125	0.5306122303009033	0.3932584226131439	0.2083333283662796	1867	1942	1942	1967	1441
15.466090478286354	15.466090478286358	0	0	1	0	-0.001173258487800707	0.28342195553801197	1810.612907928159	1885.612907928159	1885.612907928159	1910.612907928159	0.5090909004211426	0.4296875	0.5102040767669678	0.3820224702358246	0.2083333283662796	1810	1885	1885	1910	1441
15.479582286450757	15.47958189171106	0	0	1	0	-0.0007839634745063674	0.26117859231519525	1719.5263355307245	1794.5263355307245	1794.5263355307245	1819.5263355307245	0.4545454680919647	0.4140625	0.4897959232330322	0.3595505654811859	0.2083333283662796	1719	1794	1794	1819	1441
15.494294235024071	15.494294235024068	0	0	1	0	-0.0003925196718210386	0.2499752228200176	1673.648537447972	1748.648537447972	1748.648537447972	1773.648537447972	0.4363636374473572	0.3984375	0.4897959232330322	0.33707866072654724	0.2083333283662796	1673	1748	1748	1773	1441
15.511330410943764	15.511330410943767	0	0	1	0	1.0437658189007235e-15	0.24107755489802862	1637.2125873074272	1712.2125873074272	1712.2125873074272	1737.2125873074272	0.4363636374473572	0.375	0.4693877696990967	0.3258427083492279	0.2083333283662796	1637	1712	1712	1737	1441
15.532481353483483	15.532480958743779	0	0	1	0	0.00039251967182312326	0.2081467533666479	1502.360955036423	1577.360955036423	1577.360955036423	1602.360955036423	0.3636363744735718	0.34375	0.4285714328289032	0.2921348214149475	0.2083333283662796	1502	1577	1577	1602	1441
15.54605763594342	15.546057635943416	0	0	1	0	0.0007839634745084434	0.19653806865310974	1454.8233911344844	1529.8233911344844	1529.8233911344844	1554.8233911344844	0.34545454382896423	0.3203125	0.4285714328289032	0.2808988690376282	0.2083333283662796	1454	1529	1529	1554	1441
15.561347878175432	15.561347878175436	0	0	1	0	0.001173258487802769	0.179814702385515	1386.341206268684	1461.341206268684	1461.341206268684	1486.341206268684	0.30909091234207153	0.3046875	0.40816327929496765	0.2584269642829895	0.2083333283662796	1386	1461	1461	1486	1441
15.57839629102579	15.578396291025793	0	0	1	0	0.0015593376811342246	0.16440983884919813	1323.2582900874663	1398.2582900874663	1398.2582900874663	1423.2582900874663	0.27272728085517883	0.2890625	0.3877550959587097	0.24719101190567017	0.2083333283662796	1323	1398	1398	1423	1441
15.599238152381368	15.599238152381364	0	0	1	0	0.0019411428382699247	0.15821053763064352	1297.8721515974853	1372.8721515974853	1372.8721515974853	1397.8721515974853	0.27272728085517883	0.2734375	0.36734694242477417	0.23595505952835083	0.2083333283662796	1297	1372	1372	1397	1441
15.61257877524114	15.612578775241136	0	0	1	0	0.002317627457813111	0.14872695678173198	1259.0368880211925	1334.0368880211925	1334.0368880211925	1359.0368880211925	0.2545454502105713	0.2578125	0.36734694242477417	0.2247191071510315	0.2083333283662796	1259	1334	1334	1359	1441
15.628287046814158	15.628286652074454	0	0	1	0	0.0026877596215907408	0.13815417911578032	1215.7413634791205	1290.7413634791205	1290.7413634791205	1315.7413634791205	0.23636363446712494	0.2421875	0.3469387888908386	0.21348313987255096	0.2083333283662796	1215	1290	1290	1315	1441
15.644670718011774	15.644671112751478	0	0	1	0	0.0030505248230694713	0.12510372489619026	1162.299753449899	1237.299753449899	1237.299753449899	1262.299753449899	0.20000000298023224	0.234375	0.3265306055545807	0.20224718749523163	0.2083333283662796	1162	1237	1237	1262	1441
15.666285084957849	15.666285479697553	0	0	1	0	0.0034049287480475486	0.11103001400756607	1104.667907360983	1179.667907360983	1179.667907360983	1204.667907360983	0.1818181872367859	0.2109375	0.2857142984867096	0.17977528274059296	0.2083333283662796	1104	1179	1179	1204	1441
15.679075045937836	15.679074651198132	0	0	1	0	0.003750000000000923	0.11103001400756607	1104.667907360983	1179.667907360983	1179.667907360983	1204.667907360983	0.1818181872367859	0.2109375	0.2857142984867096	0.17977528274059296	0.2083333283662796	1104	1179	1179	1204	1441
15.69432936685726	15.694329366857264	0	0	1	0	0.004084792762613599	0.09637038895936767	1044.6367427886107	1119.6367427886107	1119.6367427886107	1144.6367427886107	0.145454540848732	0.1953125	0.26530611515045166	0.16853933036327362	0.2083333283662796	1044	1119	1119	1144	1441
15.711273173687445	15.711272778947741	0	0	1	0	0.0044083893921944145	0.09011376090988438	1019.0158509259766	1094.0158509259766	1094.0158509259766	1119.0158509259766	0.145454540848732	0.1796875	0.22448979318141937	0.15730337798595428	0.2083333283662796	1019	1094	1094	1119	1441
15.73248530088047	15.732484906140765	0	0	1	0	0.004719902932874614	0.08223935044538233	986.7701400738406	1061.7701400738406	1061.7701400738406	1086.7701400738406	0.12727272510528564	0.171875	0.20408163964748383	0.14606741070747375	0.2083333283662796	986	1061	1061	1086	1441
15.746031188383604	15.7460311883836	0	0	1	0	0.0050184795476922355	0.07971296254934124	976.4245816395523	1051.4245816395523	1051.4245816395523	1076.4245816395523	0.12727272510528564	0.1640625	0.20408163964748383	0.13483145833015442	0.2083333283662796	976	1051	1051	1076	1441
15.761291035658815	15.76129064091911	0	0	1	0	0.005303300858899867	0.07252646783549177	946.9958857863388	1021.9958857863388	1021.9958857863388	1046.995885786339	0.1090909093618393	0.15625	0.18367347121238708	0.13483145833015442	0.2083333283662796	946	1021	1021	1046	1441
15.778516686633914	15.778516686633917	0	0	1	0	0.005573586191081179	0.07137994176578533	942.3008615308909	1017.3008615308909	1017.3008615308909	1042.3008615308909	0.1090909093618393	0.15625	0.16326530277729034	0.12359550595283508	0.2083333283662796	942	1017	1017	1042	1441
15.799202625808476	15.79920262580848	0	0	1	0	0.005828594710927962	0.06442275253820517	913.8111716439503	988.8111716439503	988.8111716439503	1013.8111716439503	0.09090909361839294	0.1484375	0.16326530277729034	0.11235955357551575	0.2083333283662796	913	988	988	1013	1441
15.812461142810903	15.8124615375506	0	0	1	0	0.0060676274578127425	0.06149508048560512	901.822354588553	976.822354588553	976.822354588553	1001.822354588553	0.09090909361839294	0.140625	0.1428571492433548	0.10112359374761581	0.2083333283662796	901	976	976	1001	1441
15.82850020625149	15.828500206251494	0	0	1	0	0.006290029259591271	0.06149508048560512	901.822354588553	976.822354588553	976.822354588553	1001.822354588553	0.09090909361839294	0.140625	0.1428571492433548	0.10112359374761581	0.2083333283662796	901	976	976	1001	1441
15.844361242087935	15.844361242087938	0	0	1	0	0.006495190528383834	0.05954195548560512	893.824307713553	968.824307713553	968.824307713553	993.824307713553	0.09090909361839294	0.1328125	0.1428571492433548	0.10112359374761581	0.2083333283662796	893	968	968	993	1441
15.86605297801497	15.866052978014974	0	0	1	0	0.006682548931413254	0.05413660512435425	871.6893979842307	946.6893979842307	946.6893979842307	971.6893979842307	0.072727270424366	0.1328125	0.12244898080825806	0.08988764137029648	0.2083333283662796	871	946	946	971	1441
15.879076624896626	15.87907662489663	0	0	1	0	0.006851590932319951	0.05413660512435425	871.6893979842307	946.6893979842307	946.6893979842307	971.6893979842307	0.072727270424366	0.1328125	0.12244898080825806	0.08988764137029648	0.2083333283662796	871	946	946	971	1441
15.894323051022077	15.89432305102208	0	0	1	0	0.007001853198729405	0.05413660512435425	871.6893979842307	946.6893979842307	946.6893979842307	971.6893979842307	0.072727270424366	0.1328125	0.12244898080825806	0.08988764137029648	0.2083333283662796	871	946	946	971	1441
15.911596465500736	15.91159686024044	0	0	1	0	0.0071329238722139905	0.051839522395101034	862.2828442079388	937.2828442079388	937.2828442079388	962.2828442079388	0.072727270424366	0.125	0.12244898080825806	0.07865168899297714	0.2083333283662796	862	937	937	962	1441
15.93248727457896	15.932487274578964	0	0	1	0	0.007244443697168296	0.051839522395101034	862.2828442079388	937.2828442079388	937.2828442079388	962.2828442079388	0.072727270424366	0.125	0.12244898080825806	0.07865168899297714	0.2083333283662796	862	937	937	962	1441
15.945805397275905	15.945805397275901	0	0	1	0	0.007336107005503771	0.04729406845923945	843.6692103405856	918.6692103405856	918.6692103405856	943.6692103405856	0.05454545468091965	0.125	0.12244898080825806	0.07865168899297714	0.2083333283662796	843	918	918	943	1441
15.961342351819653	15.961342351819649	0	0	1	0	0.007407662554463706	0.04729406845923945	843.6692103405856	918.6692103405856	918.6692103405856	943.6692103405856	0.05454545468091965	0.125	0.12244898080825806	0.07865168899297714	0.2083333283662796	843	918	918	943	1441
15.978294448183505	15.978294053443808	0	0	1	0	0.007458914215262165	0.04534094345923945	835.6711634655856	910.6711634655856	910.6711634655856	935.6711634655856	0.05454545468091965	0.1171875	0.12244898080825806	0.07865168899297714	0.2083333283662796	835	910	910	935	1441
15.999140256936073	15.99914025693607	0	0	1	0	0.0074897215106593616	0.04493965937657125	834.0279051470593	909.0279051470593	909.0279051470593	934.0279051470593	0.05454545468091965	0.1171875	0.10204081982374191	0.07865168899297714	0.2083333283662796	834	909	909	934	1441
16.012350615695247	16.012350615695244	0	0	1	0	0.0075	0.04298653437657125	826.0298582720593	901.0298582720593	901.0298582720593	926.0298582720593	0.05454545468091965	0.109375	0.10204081982374191	0.07865168899297714	0.2083333283662796	826	901	901	926	1441
16.028323757606138	16.02832336286644	0	0	1	0	0.007489721510659245	0.040861430293262155	817.3275570509086	892.3275570509086	892.3275570509086	917.3275570509086	0.05454545468091965	0.1015625	0.08163265138864517	0.08988764137029648	0.2083333283662796	817	892	892	917	1441
16.044364005265827	16.04436400526583	0	0	1	0	0.007458914215261934	0.0393669158245918	811.2075203017034	886.2075203017034	886.2075203017034	911.2075203017034	0.05454545468091965	0.09375	0.10204081982374191	0.08988764137029648	0.2083333283662796	811	886	886	911	1441
16.066329295804117	16.066329690543814	0	0	1	0	0.007407662554463358	0.04391236976045339	829.8211541690566	904.8211541690566	904.8211541690566	929.8211541690566	0.072727270424366	0.09375	0.10204081982374191	0.08988764137029648	0.2083333283662796	829	904	904	929	1441
16.07914017798813	16.079139783248433	0	0	1	0	0.007336107005503309	0.04391236976045339	829.8211541690566	904.8211541690566	904.8211541690566	929.8211541690566	0.072727270424366	0.09375	0.10204081982374191	0.08988764137029648	0.2083333283662796	829	904	904	929	1441
16.094428841261355	16.09442844652165	0	0	1	0	0.007244443697167722	0.04437098012435425	831.6991636092307	906.6991636092307	906.6991636092307	931.6991636092307	0.072727270424366	0.09375	0.12244898080825806	0.08988764137029648	0.2083333283662796	831	906	906	931	1441
16.11130198968545	16.111301594945754	0	0	1	0	0.007132923872213304	0.05172945548560512	861.832120213553	936.832120213553	936.832120213553	961.832120213553	0.09090909361839294	0.1015625	0.1428571492433548	0.10112359374761581	0.2083333283662796	861	936	936	961	1441
16.13318635858549	16.133186358585494	0	0	1	0	0.00700185319872861	0.06172896964773211	902.7801307074631	977.7801307074631	977.7801307074631	1002.7801307074631	0.1090909093618393	0.1171875	0.18367347121238708	0.11235955357551575	0.2083333283662796	902	977	977	1002	1441
16.146044214793662	16.14604460953336	0	0	1	0	0.006851590932319048	0.0682275485835937	929.3918114498163	1004.3918114498163	1004.3918114498163	1029.3918114498163	0.12727272510528564	0.125	0.18367347121238708	0.11235955357551575	0.2083333283662796	929	1004	1004	1029	1441
16.161338404422665	16.16133840442266	0	0	1	0	0.006682548931412246	0.07845636760455921	971.27882534067	1046.27882534067	1046.27882534067	1071.27882534067	0.145454540848732	0.140625	0.22448979318141937	0.12359550595283508	0.2083333283662796	971	1046	1046	1071	1441
16.178410896394645	16.17841089639465	0	0	1	0	0.0064951905283827235	0.08558553569676597	1000.4727686782567	1075.4727686782567	1075.4727686782567	1100.4727686782567	0.16363635659217834	0.1484375	0.22448979318141937	0.13483145833015442	0.2083333283662796	1000	1075	1075	1100	1441
16.19928512640552	16.199284731665824	0	0	1	0	0.006290029259590062	0.09541307441160729	1040.7165397155318	1115.7165397155318	1115.7165397155318	1140.7165397155318	0.1818181872367859	0.1640625	0.26530611515045166	0.13483145833015442	0.2083333283662796	1040	1115	1115	1140	1441
16.212537327572768	16.212536932833064	0	0	1	0	0.006067627457811438	0.10915547400214098	1096.9916660387673	1171.9916660387673	1171.9916660387673	1196.9916660387673	0.2181818187236786	0.1796875	0.26530611515045166	0.14606741070747375	0.2083333283662796	1096	1171	1171	1196	1441
16.228341520892585	16.228341126152888	0	0	1	0	0.0058285947109265645	0.12277057688496196	1152.7455123439192	1227.7455123439192	1227.7455123439192	1252.7455123439192	0.23636363446712494	0.203125	0.30612245202064514	0.16853933036327362	0.2083333283662796	1152	1227	1227	1252	1441
16.24500782571453	16.245007825714527	0	0	1	0	0.005573586191079693	0.13299939553690077	1194.6325247236086	1269.6325247236086	1269.6325247236086	1294.6325247236086	0.2545454502105713	0.21875	0.3265306055545807	0.17977528274059296	0.2083333283662796	1194	1269	1269	1294	1441
16.265863897699262	16.265863502959565	0	0	1	0	0.005303300858898298	0.14138974685788264	1228.9910133830294	1303.9910133830294	1303.9910133830294	1328.9910133830294	0.27272728085517883	0.2265625	0.3469387888908386	0.1910112351179123	0.2083333283662796	1228	1303	1303	1328	1441
16.27925267880228	16.279252678802283	0	0	1	0	0.005018479547690586	0.1508159939959095	1267.5914954132495	1342.5914954132495	1342.5914954132495	1367.5914954132495	0.290909081697464	0.2421875	0.3469387888908386	0.20224718749523163	0.2083333283662796	1267	1342	1342	1367	1441
16.294296603462264	16.29429660346226	0	0	1	0	0.004719902932872889	0.16024224858451697	1306.192007953597	1381.192007953597	1381.192007953597	1406.192007953597	0.30909091234207153	0.2578125	0.3469387888908386	0.21348313987255096	0.2083333283662796	1306	1381	1381	1406	1441
16.311306331822138	16.31130633182214	0	0	1	0	0.004408389392192618	0.17536048018633021	1368.1011663630222	1443.1011663630222	1443.1011663630222	1468.1011663630222	0.34545454382896423	0.2734375	0.36734694242477417	0.2247191071510315	0.2083333283662796	1368	1443	1443	1468	1441
16.332546485533776	16.33254648553378	0	0	1	0	0.004084792762611737	0.18649790459264448	1413.7089193068791	1488.7089193068791	1488.7089193068791	1513.7089193068791	0.34545454382896423	0.3046875	0.3877550959587097	0.24719101190567017	0.2083333283662796	1413	1488	1488	1513	1441
16.3459356613765	16.345935661376497	0	0	1	0	0.0037499999999990002	0.19735731791839006	1458.1782168758073	1533.1782168758073	1533.1782168758073	1558.1782168758073	0.3636363744735718	0.3203125	0.40816327929496765	0.2584269642829895	0.2083333283662796	1458	1533	1533	1558	1441
16.36130129889098	16.361300904151282	0	0	1	0	0.0034049287480455706	0.21150100158219542	1516.0966014790902	1591.0966014790902	1591.0966014790902	1616.0966014790902	0.4000000059604645	0.3359375	0.40816327929496765	0.26966291666030884	0.2083333283662796	1516	1591	1591	1616	1441
16.37841484379163	16.378414843791635	0	0	1	0	0.003050524823067443	0.21919078623837107	1547.5862696461295	1622.5862696461295	1622.5862696461295	1647.5862696461295	0.4000000059604645	0.3515625	0.4285714328289032	0.2921348214149475	0.2083333283662796	1547	1622	1622	1647	1441
16.39928354744673	16.399283152707024	0	0	1	0	0.002687759621588668	0.22689321350132863	1579.127709287941	1654.127709287941	1654.127709287941	1679.127709287941	0.41818180680274963	0.359375	0.4285714328289032	0.30337077379226685	0.2083333283662796	1579	1654	1654	1679	1441
16.41250930105415	16.412509301054154	0	0	1	0	0.0023176274578109997	0.2426993698137967	1643.8539193874976	1718.8539193874976	1718.8539193874976	1743.8539193874976	0.4545454680919647	0.375	0.44897958636283875	0.31460675597190857	0.2083333283662796	1643	1718	1718	1743	1441
16.4285298117289	16.428529811728904	0	0	1	0	0.0019411428382677801	0.25045912333705833	1675.6301100652538	1750.6301100652538	1750.6301100652538	1775.6301100652538	0.4727272689342499	0.3828125	0.44897958636283875	0.3258427083492279	0.2083333283662796	1675	1750	1750	1775	1441
16.44426887299842	16.444268872998425	0	0	1	0	0.0015593376811320532	0.2586648470831694	1709.2325488055787	1784.2325488055787	1784.2325488055787	1809.2325488055787	0.4727272689342499	0.3984375	0.4693877696990967	0.3483146131038666	0.2083333283662796	1709	1784	1784	1809	1441
16.46635416440514	16.466354164405136	0	0	1	0	0.0011732584878005763	0.27830324293795705	1789.6517798309342	1864.6517798309342	1864.6517798309342	1889.6517798309342	0.4909090995788574	0.4296875	0.4897959232330322	0.3932584226131439	0.2083333283662796	1789	1864	1864	1889	1441
16.479159914973067	16.47915991497307	0	0	1	0	0.0007839634745062358	0.27830324293795705	1789.6517798309342	1864.6517798309342	1864.6517798309342	1889.6517798309342	0.4909090995788574	0.4296875	0.4897959232330322	0.3932584226131439	0.2083333283662796	1789	1864	1864	1889	1441
16.494368840827136	16.49436884082714	0	0	1	0	0.00039251967182090644	0.2901945198926459	1838.346558960385	1913.346558960385	1913.346558960385	1938.346558960385	0.5090909004211426	0.4453125	0.5102040767669678	0.40449437499046326	0.2083333283662796	1838	1913	1913	1938	1441
16.511330805683464	16.511330410943767	0	0	1	0	-1.1760740967563817e-15	0.3036909328055639	1893.6143698387843	1968.6143698387843	1968.6143698387843	1993.6143698387843	0.5272727012634277	0.4609375	0.5306122303009033	0.42696627974510193	0.2083333283662796	1893	1968	1968	1993	1441
16.532640038842388	16.53263964410269	0	0	1	0	-0.0003925196718232554	0.32546305467477765	1982.7712088932144	2057.7712088932144	2057.7712088932144	2082.7712088932144	0.5636363625526428	0.484375	0.5510203838348389	0.4606741666793823	0.2083333283662796	1982	2057	2057	2082	1441
16.546177242072147	16.54617724207215	0	0	1	0	-0.000783963474508575	0.3349299610713512	2021.5381905871832	2096.538190587183	2096.538190587183	2121.538190587183	0.5636363625526428	0.5	0.5714285969734192	0.483146071434021	0.2083333283662796	2021	2096	2096	2121	1441
16.561341562340253	16.561341167600556	0	0	1	0	-0.0011732584878028998	0.34101057825859904	2046.438317968963	2121.438317968963	2121.438317968963	2146.438317968963	0.5636363625526428	0.5078125	0.5918367505073547	0.49438202381134033	0.2083333283662796	2046	2121	2121	2146	1441
16.578455501980606	16.57845550198061	0	0	1	0	-0.0015593376811343538	0.35278720324109436	2094.6635972722815	2169.6635972722815	2169.6635972722815	2194.6635972722815	0.581818163394928	0.5234375	0.5918367505073547	0.516853928565979	0.2083333283662796	2094	2169	2169	2194	1441
16.599302889691963	16.599302889691966	0	0	1	0	-0.0019411428382700524	0.3608169141158246	2127.545263304302	2202.545263304302	2202.545263304302	2227.545263304302	0.581818163394928	0.53125	0.6122449040412903	0.5393258333206177	0.2083333283662796	2127	2202	2202	2227	1441
16.612510090533547	16.61250969579385	0	0	1	0	-0.0023176274578132366	0.3710290550317712	2169.363980355103	2244.363980355103	2244.363980355103	2269.363980355103	0.581818163394928	0.546875	0.6326530575752258	0.5617977380752563	0.2083333283662796	2169	2244	2244	2269	1441
16.628470995513787	16.628470600774083	0	0	1	0	-0.0026877596215908644	0.3840628411006666	2222.7373343072295	2297.7373343072295	2297.7373343072295	2322.7373343072295	0.6000000238418579	0.5546875	0.6530612111091614	0.584269642829895	0.2083333283662796	2222	2297	2297	2322	1441
16.644294925818542	16.644294925818546	0	0	1	0	-0.003050524823069592	0.40886060462662766	2324.2841759460402	2399.2841759460402	2399.2841759460402	2424.2841759460402	0.6181818246841431	0.5859375	0.6734693646430969	0.6404494643211365	0.2083333283662796	2324	2399	2399	2424	1441
16.66584376597462	16.665843371234924	0	0	1	0	-0.003404928748047666	0.4244780998401101	2388.237818845251	2463.237818845251	2463.237818845251	2488.237818845251	0.6363636255264282	0.6015625	0.6938775777816772	0.6629213690757751	0.2083333283662796	2388	2463	2463	2488	1441
16.67926017885656	16.679260178856556	0	0	1	0	-0.0037500000000010372	0.4337730202255816	2426.3005178237568	2501.3005178237568	2501.3005178237568	2526.3005178237568	0.6363636255264282	0.6171875	0.7142857313156128	0.6741573214530945	0.2083333283662796	2426	2501	2501	2526	1441
16.6948310810144	16.694831081014403	0	0	1	0	-0.0040847927626137094	0.4462375606665834	2477.342810929659	2552.342810929659	2552.342810929659	2577.342810929659	0.6545454263687134	0.6328125	0.7142857313156128	0.6966292262077332	0.2083333283662796	2477	2552	2552	2577	1441
16.71158343909068	16.711583439090678	0	0	1	0	-0.004408389392194521	0.460417872580523	2535.411188217242	2610.411188217242	2610.411188217242	2635.411188217242	0.6727272868156433	0.640625	0.7346938848495483	0.7191011309623718	0.2083333283662796	2535	2610	2610	2635	1441
16.732581222627267	16.73258122262727	0	0	1	0	-0.004719902932874717	0.4722351494239465	2583.802936891061	2658.802936891061	2658.802936891061	2683.802936891061	0.6727272868156433	0.65625	0.7551020383834839	0.7415730357170105	0.2083333283662796	2583	2658	2658	2683	1441
16.74585789765584	16.745857897655842	0	0	1	0	-0.0050184795476923335	0.4929587054152851	2668.6658986755924	2743.6658986755924	2743.6658986755924	2768.6658986755924	0.6909090876579285	0.6796875	0.7755101919174194	0.7752808928489685	0.2083333283662796	2668	2743	2743	2768	1441
16.76126971971508	16.761269719715077	0	0	1	0	-0.005303300858899961	0.5035888045219838	2712.196154517524	2787.196154517524	2787.196154517524	2812.196154517524	0.7090908885002136	0.6953125	0.7755101919174194	0.7865168452262878	0.2083333283662796	2712	2787	2787	2812	1441
16.778420764887116	16.778420764887112	0	0	1	0	-0.005573586191081266	0.5140262189684481	2754.937366675795	2829.937366675795	2829.937366675795	2854.937366675795	0.7090908885002136	0.703125	0.795918345451355	0.8089887499809265	0.2083333283662796	2754	2829	2829	2854	1441
16.799132756881797	16.799132756881793	0	0	1	0	-0.005828594710928045	0.5269453643734261	2807.84126710918	2882.84126710918	2882.84126710918	2907.84126710918	0.7272727489471436	0.7109375	0.8163265585899353	0.8202247023582458	0.2083333283662796	2807	2882	2882	2907	1441
16.81241930040283	16.812418905663133	0	0	1	0	-0.00606762745781282	0.5354377175417548	2842.617453333486	2917.617453333486	2917.617453333486	2942.617453333486	0.7272727489471436	0.7265625	0.8163265585899353	0.8426966071128845	0.2083333283662796	2842	2917	2917	2942	1441
16.82874533960443	16.828745339604435	0	0	1	0	-0.006290029259591343	0.5485861410319162	2896.4602475256966	2971.4602475256966	2971.4602475256966	2996.4602475256966	0.7454545497894287	0.734375	0.8367347121238708	0.8539325594902039	0.2083333283662796	2896	2971	2971	2996	1441
16.844429532055827	16.844429926795524	0	0	1	0	-0.0064951905283839	0.5618492170426856	2950.7725437897975	3025.7725437897975	3025.7725437897975	3050.7725437897975	0.7636363506317139	0.7421875	0.8571428656578064	0.8651685118675232	0.2083333283662796	2950	3025	3025	3050	1441
16.86603324103003	16.866033241030035	0	0	1	0	-0.006682548931413314	0.5750996638050978	3005.0331232818753	3080.0331232818753	3080.0331232818753	3105.0331232818753	0.7636363506317139	0.7578125	0.8775510191917419	0.8876404762268066	0.2083333283662796	3005	3080	3080	3105	1441
16.87912123048259	16.879121230482593	0	0	1	0	-0.0068515909323200045	0.5750996638050978	3005.0331232818753	3080.0331232818753	3080.0331232818753	3105.0331232818753	0.7636363506317139	0.7578125	0.8775510191917419	0.8876404762268066	0.2083333283662796	3005	3080	3080	3105	1441
16.894373577703526	16.89437318296382	0	0	1	0	-0.007001853198729453	0.5795178191701744	3023.1254695018642	3098.1254695018642	3098.1254695018642	3123.1254695018642	0.7636363506317139	0.765625	0.8775510191917419	0.898876428604126	0.2083333283662796	3023	3098	3098	3123	1441
16.91134383209352	16.911343832093525	0	0	1	0	-0.007132923872214031	0.5860164092819069	3049.7371960094088	3124.7371960094088	3124.7371960094088	3149.7371960094088	0.7818182110786438	0.7734375	0.8775510191917419	0.898876428604126	0.2083333283662796	3049	3124	3124	3149	1441
16.932502274687515	16.932501879947818	0	0	1	0	-0.00724444369716833	0.5950779929480348	3086.8443811222023	3161.8443811222023	3161.8443811222023	3186.8443811222023	0.7818182110786438	0.78125	0.8979591727256775	0.9101123809814453	0.2083333283662796	3086	3161	3161	3186	1441
16.945855923957346	16.945856713436743	0	0	1	0	-0.0073361070055037985	0.5950779929480348	3086.8443811222023	3161.8443811222023	3161.8443811222023	3186.8443811222023	0.7818182110786438	0.78125	0.8979591727256775	0.9101123809814453	0.2083333283662796	3086	3161	3161	3186	1441
16.96130129889098	16.961300904151283	0	0	1	0	-0.007407662554463726	0.5970311179480348	3094.8424279972023	3169.8424279972023	3169.8424279972023	3194.8424279972023	0.7818182110786438	0.7890625	0.8979591727256775	0.9101123809814453	0.2083333283662796	3094	3169	3169	3194	1441
16.978459054637895	16.978459449377592	0	0	1	0	-0.007458914215262179	0.5970311179480348	3094.8424279972023	3169.8424279972023	3169.8424279972023	3194.8424279972023	0.7818182110786438	0.7890625	0.8979591727256775	0.9101123809814453	0.2083333283662796	3094	3169	3169	3194	1441
16.99924644191504	16.999246441915044	0	0	1	0	-0.0074897215106593685	0.5970311179480348	3094.8424279972023	3169.8424279972023	3169.8424279972023	3194.8424279972023	0.7818182110786438	0.7890625	0.8979591727256775	0.9101123809814453	0.2083333283662796	3094	3169	3169	3194	1441
17.012503379958673	17.01250337995867	0	0	1	0	-0.0075	0.601576568158606	3113.4560466094918	3188.4560466094918	3188.4560466094918	3213.4560466094918	0.800000011920929	0.7890625	0.8979591727256775	0.9101123809814453	0.2083333283662796	3113	3188	3188	3213	1441
17.02838454751975	17.028384547519753	0	0	1	0	-0.007489721510659238	0.601576568158606	3113.4560466094918	3188.4560466094918	3188.4560466094918	3213.4560466094918	0.800000011920929	0.7890625	0.8979591727256775	0.9101123809814453	0.2083333283662796	3113	3188	3188	3213	1441
17.04434861041758	17.044348215677875	0	0	1	0	-0.00745891421526192	0.601576568158606	3113.4560466094918	3188.4560466094918	3188.4560466094918	3213.4560466094918	0.800000011920929	0.7890625	0.8979591727256775	0.9101123809814453	0.2083333283662796	3113	3188	3188	3213	1441
17.06624640046737	17.066246795207075	0	0	1	0	-0.007407662554463337	0.5925149844924782	3076.348861496698	3151.348861496698	3151.348861496698	3176.348861496698	0.800000011920929	0.78125	0.8775510191917419	0.898876428604126	0.2291666716337204	3076	3151	3151	3176	1445
17.07913702007054	17.079136625330843	0	0	1	0	-0.0073361070055032816	0.5880968291274016	3058.2565152767093	3133.2565152767093	3133.2565152767093	3158.2565152767093	0.800000011920929	0.7734375	0.8775510191917419	0.8876404762268066	0.2291666716337204	3058	3133	3133	3158	1445
17.094301735078346	17.09430173507835	0	0	1	0	-0.007244443697167687	0.5815982539168303	3031.64484978942	3106.64484978942	3106.64484978942	3131.64484978942	0.7818182110786438	0.765625	0.8775510191917419	0.8876404762268066	0.2083333283662796	3031	3106	3106	3131	1441
17.112029889689993	17.11202988968999	0	0	1	0	-0.007132923872213263	0.5746617740316147	3003.239964659462	3078.239964659462	3078.239964659462	3103.239964659462	0.7818182110786438	0.765625	0.8571428656578064	0.8764045238494873	0.2083333283662796	3003	3078	3078	3103	1441
17.132518459015166	17.132518459015163	0	0	1	0	-0.007001853198728562	0.5683478071544181	2977.384270297342	3052.384270297342	3052.384270297342	3077.384270297342	0.7818182110786438	0.75	0.8571428656578064	0.8651685118675232	0.2083333283662796	2977	3052	3052	3077	1441
17.146271979599852	17.14627237433955	0	0	1	0	-0.006851590932318994	0.5659401030496456	2967.5247219882986	3042.5247219882986	3042.5247219882986	3067.5247219882986	0.7818182110786438	0.75	0.8571428656578064	0.8539325594902039	0.2083333283662796	2967	3042	3042	3067	1441
17.16192656657384	17.161926566573836	0	0	1	0	-0.006682548931412186	0.5484308355535505	2895.8242715917895	2970.8242715917895	2970.8242715917895	2995.8242715917895	0.7636363506317139	0.734375	0.8367347121238708	0.8314606547355652	0.2083333283662796	2895	2970	2970	2995	1441
17.185846213360755	17.185846213360758	0	0	1	0	-0.006495190528382658	0.5291571100420756	2816.8983656222995	2891.8983656222995	2891.8983656222995	2916.8983656222995	0.7636363506317139	0.7109375	0.8163265585899353	0.7865168452262878	0.2083333283662796	2816	2891	2891	2916	1441
17.19915723074312	17.199157230743115	0	0	1	0	-0.00629002925958999	0.5122211086650257	2747.54543998328	2822.54543998328	2822.54543998328	2847.54543998328	0.7454545497894287	0.6953125	0.795918345451355	0.7640449404716492	0.2083333283662796	2747	2822	2822	2847	1441
17.21241377404705	17.212414168786747	0	0	1	0	-0.00606762745781136	0.4955144240492064	2679.1315664815	2754.1315664815	2754.1315664815	2779.1315664815	0.7272727489471436	0.6796875	0.7755101919174194	0.7415730357170105	0.2083333283662796	2679	2754	2754	2779	1441
17.22831704703126	17.228317047031265	0	0	1	0	-0.005828594710926481	0.4835824946851748	2630.270315735791	2705.270315735791	2705.270315735791	2730.270315735791	0.7272727489471436	0.6640625	0.7551020383834839	0.7191011309623718	0.2083333283662796	2630	2705	2705	2730	1441
17.244321373378362	17.24432137337836	0	0	1	0	-0.0055735861910796046	0.46331753387510766	2547.285301218566	2622.285301218566	2622.285301218566	2647.285301218566	0.7090908885002136	0.640625	0.7346938848495483	0.6853932738304138	0.2083333283662796	2547	2622	2622	2647	1441
17.2658496870701	17.265849687070105	0	0	1	0	-0.005303300858898205	0.4388510953174549	2447.0952353249777	2522.0952353249777	2522.0952353249777	2547.0952353249777	0.6727272868156433	0.6171875	0.7142857313156128	0.6516854166984558	0.2083333283662796	2447	2522	2522	2547	1441
17.279111361990118	17.27911096725042	0	0	1	0	-0.005018479547690488	0.4192740392914551	2366.927190898509	2441.927190898509	2441.927190898509	2466.927190898509	0.6545454263687134	0.59375	0.6938775777816772	0.617977499961853	0.2083333283662796	2366	2441	2441	2466	1441
17.294320287844187	17.29432028784419	0	0	1	0	-0.004719902932872786	0.4084313003035813	2322.5261747431655	2397.5261747431655	2397.5261747431655	2422.5261747431655	0.6545454263687134	0.578125	0.6734693646430969	0.5955055952072144	0.2083333283662796	2322	2397	2397	2422	1441
17.311423569512677	17.311423569512673	0	0	1	0	-0.004408389392192511	0.3932724253549349	2260.4505818284583	2335.4505818284583	2335.4505818284583	2360.4505818284583	0.6363636255264282	0.5625	0.6530612111091614	0.5393258333206177	0.2083333283662796	2260	2335	2335	2360	1441
17.332458853320652	17.33245885332065	0	0	1	0	-0.004084792762611626	0.3619228019350249	2132.073873923927	2207.073873923927	2207.073873923927	2232.073873923927	0.6000000238418579	0.53125	0.6122449040412903	0.516853928565979	0.2083333283662796	2132	2207	2207	2232	1441
17.346039477917273	17.346039477917277	0	0	1	0	-0.0037499999999988857	0.3438935660832083	2058.244153110738	2133.244153110738	2133.244153110738	2158.244153110738	0.581818163394928	0.5078125	0.5918367505073547	0.483146071434021	0.2083333283662796	2058	2133	2133	2158	1441
17.361310772643748	17.36131077264375	0	0	1	0	-0.0034049287480454526	0.3171173873720736	1948.5957012886415	2023.5957012886415	2023.5957012886415	2048.5957012886415	0.5272727012634277	0.484375	0.5714285969734192	0.449438214302063	0.2083333283662796	1948	2023	2023	2048	1441
17.37842155436651	17.378421554366515	0	0	1	0	-0.0030505248230673224	0.30327700594270546	1891.919339335379	1966.919339335379	1966.919339335379	1991.919339335379	0.5090909004211426	0.46875	0.5510203838348389	0.42696627974510193	0.2083333283662796	1891	1966	1966	1991	1441
17.39982236713555	17.399822761875253	0	0	1	0	-0.002687759621588545	0.2943220115468552	1855.248637284372	1930.248637284372	1930.248637284372	1955.248637284372	0.4727272689342499	0.4296875	0.5306122303009033	0.3820224702358246	0.2083333283662796	1855	1930	1930	1955	1441
17.412400352897293	17.41240035289729	0	0	1	0	-0.002317627457810874	0.2762801409727853	1781.3671772835557	1856.3671772835557	1856.3671772835557	1881.3671772835557	0.4727272689342499	0.4296875	0.5306122303009033	0.3820224702358246	0.2083333283662796	1781	1856	1856	1881	1441
17.428273230924695	17.428272836185	0	0	1	0	-0.0019411428382676522	0.2610599081010836	1719.0403236739373	1794.0403236739373	1794.0403236739373	1819.0403236739373	0.4545454680919647	0.40625	0.5102040767669678	0.3595505654811859	0.2083333283662796	1719	1794	1794	1819	1441
17.444290188942155	17.44429018894216	0	0	1	0	-0.0015593376811319237	0.2480220978200176	1665.650490572972	1740.650490572972	1740.650490572972	1765.650490572972	0.4363636374473572	0.390625	0.4897959232330322	0.33707866072654724	0.2083333283662796	1665	1740	1740	1765	1441
17.465801134087158	17.465800739347454	0	0	1	0	-0.0011732584878004458	0.20830608209019763	1503.0134061593594	1578.0134061593594	1578.0134061593594	1603.0134061593594	0.34545454382896423	0.3515625	0.44897958636283875	0.30337077379226685	0.2083333283662796	1503	1578	1578	1603	1441
17.47913780954994	17.479137809549936	0	0	1	0	-0.0007839634745061043	0.20830608209019763	1503.0134061593594	1578.0134061593594	1578.0134061593594	1603.0134061593594	0.34545454382896423	0.3515625	0.44897958636283875	0.30337077379226685	0.2083333283662796	1503	1578	1578	1603	1441
17.494332919514548	17.49433291951455	0	0	1	0	-0.00039251967182077433	0.19003948599195786	1428.2116951370674	1503.2116951370674	1503.2116951370674	1528.2116951370674	0.3272727131843567	0.3125	0.4285714328289032	0.2808988690376282	0.2083333283662796	1428	1503	1503	1528	1441
17.511565281064534	17.511565281064538	0	0	1	0	1.30838237461204e-15	0.1790081031775972	1383.0381825122604	1458.0381825122604	1458.0381825122604	1483.0381825122604	0.30909091234207153	0.296875	0.40816327929496765	0.26966291666030884	0.2083333283662796	1383	1458	1458	1483	1441
17.532485300880467	17.53248490614077	0	0	1	0	0.00039251967182338753	0.16809136350783316	1338.3341335645769	1413.3341335645769	1413.3341335645769	1438.3341335645769	0.290909081697464	0.28125	0.3877550959587097	0.2584269642829895	0.2083333283662796	1338	1413	1413	1438	1441
17.545962503676016	17.545962503676012	0	0	1	0	0.0007839634745087067	0.16050358884919813	1307.2621963374663	1382.2621963374663	1382.2621963374663	1407.2621963374663	0.27272728085517883	0.2734375	0.3877550959587097	0.24719101190567017	0.2083333283662796	1307	1382	1382	1407	1441
17.561336035984475	17.56133564124477	0	0	1	0	0.0011732584878030303	0.14975882996949164	1263.2624087250683	1338.2624087250683	1338.2624087250683	1363.2624087250683	0.2545454502105713	0.2578125	0.36734694242477417	0.23595505952835083	0.2083333283662796	1263	1338	1338	1363	1441
17.578405370038865	17.578405370038862	0	0	1	0	0.0015593376811344833	0.1357297989100088	1205.813526536486	1280.813526536486	1280.813526536486	1305.813526536486	0.2181818187236786	0.2421875	0.36734694242477417	0.2247191071510315	0.2083333283662796	1205	1280	1280	1305	1441
17.59912841474511	17.599128414745106	0	0	1	0	0.0019411428382701804	0.12119747489619026	1146.303659699899	1221.303659699899	1221.303659699899	1246.303659699899	0.20000000298023224	0.21875	0.3265306055545807	0.20224718749523163	0.2083333283662796	1146	1221	1221	1246	1441
17.61248759037072	17.612487590370723	0	0	1	0	0.002317627457813363	0.11366702304677634	1115.4664593765492	1190.4664593765492	1190.4664593765492	1215.4664593765492	0.1818181872367859	0.2109375	0.30612245202064514	0.20224718749523163	0.2083333283662796	1115	1190	1190	1215	1441
17.628285467855363	17.62828546785536	0	0	1	0	0.002687759621590988	0.10338087440924315	1073.3446807058508	1148.3446807058508	1148.3446807058508	1173.3446807058508	0.16363635659217834	0.1953125	0.2857142984867096	0.1910112351179123	0.2083333283662796	1073	1148	1148	1173	1441
17.644305978530106	17.64430597853011	0	0	1	0	0.003050524823069713	0.09970795961403978	1058.3040946194928	1133.3040946194928	1133.3040946194928	1158.3040946194928	0.16363635659217834	0.1875	0.26530611515045166	0.17977528274059296	0.2083333283662796	1058	1133	1133	1158	1441
17.666180084197975	17.66618047893768	0	0	1	0	0.003404928748047784	0.09033903528523402	1019.9383494930332	1094.9383494930332	1094.9383494930332	1119.9383494930332	0.145454540848732	0.171875	0.2448979616165161	0.17977528274059296	0.2083333283662796	1019	1094	1094	1119	1441
17.679061230048376	17.67906123004838	0	0	1	0	0.003750000000001152	0.08229264613036796	986.9883859038569	1061.9883859038569	1061.9883859038569	1086.9883859038569	0.12727272510528564	0.1640625	0.22448979318141937	0.16853933036327362	0.2083333283662796	986	1061	1061	1086	1441
17.694338051130636	17.694337656390932	0	0	1	0	0.0040847927626138205	0.07631403516582519	962.5059740040542	1037.5059740040542	1037.5059740040542	1062.5059740040542	0.1090909093618393	0.1640625	0.20408163964748383	0.15730337798595428	0.2083333283662796	962	1037	1037	1062	1441
17.711303568644247	17.71130317390455	0	0	1	0	0.004408389392194629	0.0730424044293716	949.1086461382768	1024.1086461382768	1024.1086461382768	1049.1086461382768	0.1090909093618393	0.15625	0.18367347121238708	0.14606741070747375	0.2083333283662796	949	1024	1024	1049	1441
17.732469511292514	17.732469116552817	0	0	1	0	0.00471990293287482	0.06988542705750389	936.1808238004785	1011.1808238004785	1011.1808238004785	1036.1808238004785	0.1090909093618393	0.1484375	0.16326530277729034	0.13483145833015442	0.2083333283662796	936	1011	1011	1036	1441
17.7460000039474	17.745999609207697	0	0	1	0	0.0050184795476924315	0.0633868481216423	909.5691430581253	984.5691430581253	984.5691430581253	1009.5691430581253	0.09090909361839294	0.140625	0.16326530277729034	0.13483145833015442	0.2083333283662796	909	984	984	1009	1441
17.76131590425983	17.761315904259835	0	0	1	0	0.005303300858900055	0.0633868481216423	909.5691430581253	984.5691430581253	984.5691430581253	1009.5691430581253	0.09090909361839294	0.140625	0.16326530277729034	0.13483145833015442	0.2083333283662796	909	984	984	1009	1441
17.7784894495947	17.778489449594705	0	0	1	0	0.005573586191081356	0.06292823782992374	907.6911339135377	982.6911339135377	982.6911339135377	1007.6911339135377	0.09090909361839294	0.140625	0.16326530277729034	0.12359550595283508	0.2083333283662796	907	982	982	1007	1441
17.79912328312902	17.799123283129024	0	0	1	0	0.005828594710928128	0.06097511282992374	899.6930870385377	974.6930870385377	974.6930870385377	999.6930870385377	0.09090909361839294	0.1328125	0.16326530277729034	0.12359550595283508	0.2083333283662796	899	974	974	999	1441
17.81237943169326	17.812379036953555	0	0	1	0	0.006067627457812898	0.06034452381452626	897.110825020485	972.110825020485	972.110825020485	997.110825020485	0.09090909361839294	0.1328125	0.1428571492433548	0.12359550595283508	0.2083333283662796	897	972	972	997	1441
17.82835967891873	17.828359678918726	0	0	1	0	0.006290029259591415	0.05539778398460504	876.8539254169576	951.8539254169576	951.8539254169576	976.8539254169576	0.072727270424366	0.1328125	0.1428571492433548	0.11235955357551575	0.2083333283662796	876	951	951	976	1441
17.84483611394556	17.844836113945565	0	0	1	0	0.006495190528383966	0.05539778398460504	876.8539254169576	951.8539254169576	951.8539254169576	976.8539254169576	0.072727270424366	0.1328125	0.1428571492433548	0.11235955357551575	0.2083333283662796	876	951	951	976	1441
17.8660431095225	17.866043109522504	0	0	1	0	0.0066825489314133735	0.05539778398460504	876.8539254169576	951.8539254169576	951.8539254169576	976.8539254169576	0.072727270424366	0.1328125	0.1428571492433548	0.11235955357551575	0.2083333283662796	876	951	951	976	1441
17.879063993226268	17.87906359848657	0	0	1	0	0.006851590932320058	0.05539778398460504	876.8539254169576	951.8539254169576	951.8539254169576	976.8539254169576	0.072727270424366	0.1328125	0.1428571492433548	0.11235955357551575	0.2083333283662796	876	951	951	976	1441
17.894416604330686	17.89441660433069	0	0	1	0	0.0070018531987295	0.05539778398460504	876.8539254169576	951.8539254169576	951.8539254169576	976.8539254169576	0.072727270424366	0.1328125	0.1428571492433548	0.11235955357551575	0.2083333283662796	876	951	951	976	1441
17.911583833830377	17.91158343909068	0	0	1	0	0.007132923872214073	0.05344465898460504	868.8558785419576	943.8558785419576	943.8558785419576	968.8558785419576	0.072727270424366	0.125	0.1428571492433548	0.11235955357551575	0.2083333283662796	868	943	943	968	1441
17.93243358997993	17.932433195240232	0	0	1	0	0.007244443697168365	0.05344465898460504	868.8558785419576	943.8558785419576	943.8558785419576	968.8558785419576	0.072727270424366	0.125	0.1428571492433548	0.11235955357551575	0.2083333283662796	868	943	943	968	1441
17.94586421349102	17.945864213491017	0	0	1	0	0.007336107005503826	0.05344465898460504	868.8558785419576	943.8558785419576	943.8558785419576	968.8558785419576	0.072727270424366	0.125	0.1428571492433548	0.11235955357551575	0.2083333283662796	868	943	943	968	1441
17.96128827248092	17.961288272480918	0	0	1	0	0.007407662554463747	0.05344465898460504	868.8558785419576	943.8558785419576	943.8558785419576	968.8558785419576	0.072727270424366	0.125	0.1428571492433548	0.11235955357551575	0.2083333283662796	868	943	943	968	1441
17.978429054420786	17.97842905442079	0	0	1	0	0.007458914215262192	0.05149153398460504	860.8578316669576	935.8578316669576	935.8578316669576	960.8578316669576	0.072727270424366	0.1171875	0.1428571492433548	0.11235955357551575	0.2083333283662796	860	935	935	960	1441
17.999128020005408	17.99912802000541	0	0	1	0	0.007489721510659376	0.05408386478311178	871.4734262868427	946.4734262868427	946.4734262868427	971.4734262868427	0.09090909361839294	0.109375	0.1428571492433548	0.11235955357551575	0.2083333283662796	871	946	946	971	1441
18.01238456330934	18.012384168569643	0	0	1	0	0.0075	0.05511573782992374	875.6989464135377	950.6989464135377	950.6989464135377	975.6989464135377	0.09090909361839294	0.109375	0.16326530277729034	0.12359550595283508	0.2083333283662796	875	950	950	975	1441
18.028779681958227	18.028779681958223	0	0	1	0	0.0074897215106592314	0.06207292705750389	904.1886363004785	979.1886363004785	979.1886363004785	1004.1886363004785	0.1090909093618393	0.1171875	0.16326530277729034	0.13483145833015442	0.2083333283662796	904	979	979	1004	1441
18.04431545228288	18.044315452282877	0	0	1	0	0.007458914215261905	0.06402605205750389	912.1866831754785	987.1866831754785	987.1866831754785	1012.1866831754785	0.1090909093618393	0.125	0.16326530277729034	0.13483145833015442	0.2083333283662796	912	987	987	1012	1441
18.06599810919684	18.065998109196844	0	0	1	0	0.007407662554463316	0.07121254677135336	941.615379028692	1016.615379028692	1016.615379028692	1041.6153790286921	0.12727272510528564	0.1328125	0.18367347121238708	0.13483145833015442	0.2083333283662796	941	1016	1016	1041	1441
18.079050966816204	18.079050966816208	0	0	1	0	0.007336107005503255	0.07839904148520283	971.0440748819055	1046.0440748819055	1046.0440748819055	1071.0440748819055	0.145454540848732	0.140625	0.20408163964748383	0.13483145833015442	0.2083333283662796	971	1046	1046	1071	1441
18.094374761922623	18.09437436718292	0	0	1	0	0.007244443697167653	0.08621612485311114	1003.0550312734902	1078.0550312734902	1078.0550312734902	1103.0550312734902	0.16363635659217834	0.1484375	0.22448979318141937	0.14606741070747375	0.2083333283662796	1003	1078	1078	1103	1441
18.111582254871585	18.111582649611282	0	0	1	0	0.007132923872213222	0.09076158251426303	1021.6686803959071	1096.6686803959071	1096.6686803959071	1121.6686803959071	0.1818181872367859	0.1640625	0.2448979616165161	0.15730337798595428	0.2083333283662796	1021	1096	1096	1121	1441
18.13246161649854	18.13246122175884	0	0	1	0	0.007001853198728515	0.10414737949224273	1076.483519020734	1151.483519020734	1151.483519020734	1176.483519020734	0.20000000298023224	0.171875	0.26530611515045166	0.16853933036327362	0.2083333283662796	1076	1151	1151	1176	1441
18.145945135129267	18.145945529868964	0	0	1	0	0.00685159093231894	0.11259908342810432	1111.0932466380873	1186.0932466380873	1186.0932466380873	1211.0932466380873	0.2181818187236786	0.1875	0.26530611515045166	0.16853933036327362	0.2083333283662796	1111	1186	1186	1211	1441
18.16130366732917	18.161303272589475	0	0	1	0	0.006682548931412125	0.12271325081515083	1152.5107620880426	1227.5107620880426	1227.5107620880426	1252.5107620880426	0.23636363446712494	0.203125	0.2857142984867096	0.17977528274059296	0.2083333283662796	1152	1227	1227	1252	1441
18.178456686199702	18.178456686199706	0	0	1	0	0.006495190528382592	0.1300143978138414	1182.4089590476806	1257.4089590476806	1257.4089590476806	1282.4089590476806	0.2545454502105713	0.2109375	0.2857142984867096	0.1910112351179123	0.2083333283662796	1182	1257	1257	1282	1441
18.199152099127033	18.199152099127037	0	0	1	0	0.006290029259589918	0.13748752712824153	1213.0114235901492	1288.0114235901492	1288.0114235901492	1313.0114235901492	0.27272728085517883	0.21875	0.30612245202064514	0.1910112351179123	0.2083333283662796	1213	1288	1288	1313	1441
18.212552722421016	18.21255272242102	0	0	1	0	0.006067627457811282	0.15134457932309775	1269.7560523280854	1344.7560523280854	1344.7560523280854	1369.7560523280854	0.30909091234207153	0.234375	0.30612245202064514	0.20224718749523163	0.2083333283662796	1269	1344	1344	1369	1441
18.228287836293553	18.22828783629355	0	0	1	0	0.005828594710926398	0.1597922480306585	1304.3492556855467	1379.3492556855467	1379.3492556855467	1404.3492556855467	0.3272727131843567	0.2421875	0.3265306055545807	0.21348313987255096	0.2083333283662796	1304	1379	1379	1404	1441
18.244345452499985	18.24434545249999	0	0	1	0	0.005573586191079517	0.16461571983051693	1324.1013727059667	1399.1013727059667	1399.1013727059667	1424.1013727059667	0.3272727131843567	0.2578125	0.3265306055545807	0.2247191071510315	0.2083333283662796	1324	1399	1399	1424	1441
18.266042714782806	18.266042714782802	0	0	1	0	0.005303300858898111	0.17811617353105458	1379.3857306096684	1454.3857306096684	1454.3857306096684	1479.3857306096684	0.34545454382896423	0.28125	0.3469387888908386	0.24719101190567017	0.2083333283662796	1379	1454	1454	1479	1441
18.27903162457097	18.279031624570965	0	0	1	0	0.005018479547690389	0.17811617353105458	1379.3857306096684	1454.3857306096684	1454.3857306096684	1479.3857306096684	0.34545454382896423	0.28125	0.3469387888908386	0.24719101190567017	0.2083333283662796	1379	1454	1454	1479	1441
18.295342268924315	18.295342663664012	0	0	1	0	0.004719902932872683	0.18558930311966204	1409.988196275016	1484.988196275016	1484.988196275016	1509.988196275016	0.3636363744735718	0.2890625	0.3469387888908386	0.2584269642829895	0.2083333283662796	1409	1484	1484	1509	1441
18.311278700043225	18.311278305303528	0	0	1	0	0.004408389392192404	0.19639138080909202	1454.222704413232	1529.222704413232	1529.222704413232	1554.222704413232	0.38181817531585693	0.3046875	0.36734694242477417	0.26966291666030884	0.2083333283662796	1454	1529	1529	1554	1441
18.332389773873366	18.332389379133662	0	0	1	0	0.004084792762611515	0.21944135078949767	1548.6123314829929	1623.6123314829929	1623.6123314829929	1648.6123314829929	0.4363636374473572	0.328125	0.3877550959587097	0.2921348214149475	0.2083333283662796	1548	1623	1623	1648	1441
18.34578408133217	18.345784081332166	0	0	1	0	0.0037499999999987712	0.2244368002375614	1569.068696972814	1644.068696972814	1644.068696972814	1669.068696972814	0.4363636374473572	0.34375	0.3877550959587097	0.30337077379226685	0.2083333283662796	1569	1644	1644	1669	1441
18.361309983164354	18.361309588424657	0	0	1	0	0.0034049287480453347	0.23558284832445264	1614.7117638886334	1689.7117638886334	1689.7117638886334	1714.7117638886334	0.4545454680919647	0.359375	0.40816327929496765	0.31460675597190857	0.2083333283662796	1614	1689	1689	1714	1441
18.378346159084046	18.37834576434435	0	0	1	0	0.0030505248230672014	0.23982902490861702	1632.0998570007866	1707.0998570007866	1707.0998570007866	1732.0998570007866	0.4545454680919647	0.3671875	0.40816327929496765	0.33707866072654724	0.2083333283662796	1632	1707	1707	1732	1441
18.399101177705894	18.39910078296619	0	0	1	0	0.0026877596215884214	0.252408217489241	1683.611650618442	1758.611650618442	1758.611650618442	1783.611650618442	0.4727272689342499	0.3828125	0.4285714328289032	0.3595505654811859	0.2083333283662796	1683	1758	1758	1783	1441
18.412363642105305	18.41236364210531	0	0	1	0	0.002317627457810748	0.2639555442489716	1730.8979536995387	1805.8979536995387	1805.8979536995387	1830.8979536995387	0.4909090995788574	0.3984375	0.44897958636283875	0.37078651785850525	0.2083333283662796	1730	1805	1805	1830	1441
18.428480074526853	18.428480074526856	0	0	1	0	0.0019411428382675245	0.2729764760849236	1767.838669567762	1842.838669567762	1842.838669567762	1867.838669567762	0.5090909004211426	0.40625	0.44897958636283875	0.3932584226131439	0.2083333283662796	1767	1842	1842	1867	1441
18.444314662803478	18.444315057543182	0	0	1	0	0.0015593376811317945	0.29347476111013826	1851.779146746016	1926.779146746016	1926.779146746016	1951.779146746016	0.5272727012634277	0.4375	0.4897959232330322	0.42696627974510193	0.2083333283662796	1851	1926	1926	1951	1441
18.46585481868619	18.465854818686186	0	0	1	0	0.001173258487800315	0.3033023107881476	1892.0229626774644	1967.0229626774644	1967.0229626774644	1992.0229626774644	0.5454545617103577	0.453125	0.4897959232330322	0.43820226192474365	0.2083333283662796	1892	1967	1967	1992	1441
18.479076624896628	18.47907623015693	0	0	1	0	0.0007839634745059725	0.3168560501134223	1947.5255252144643	2022.5255252144643	2022.5255252144643	2047.5255252144643	0.5636363625526428	0.46875	0.5102040767669678	0.4606741666793823	0.2083333283662796	1947	2022	2022	2047	1441
18.494456078300566	18.49445568356087	0	0	1	0	0.0003925196718206422	0.32414051926934206	1977.3554264079557	2052.3554264079557	2052.3554264079557	2077.3554264079557	0.5636363625526428	0.4765625	0.5306122303009033	0.483146071434021	0.2083333283662796	1977	2052	2052	2077	1441
18.51157396533791	18.511573965337906	0	0	1	0	-1.4406906524676981e-15	0.3340827029175344	2018.0686684473033	2093.068668447303	2093.068668447303	2118.068668447303	0.581818163394928	0.4921875	0.5306122303009033	0.49438202381134033	0.2083333283662796	2018	2093	2093	2118	1441
18.532549643451368	18.53254924871167	0	0	1	0	-0.00039251967182351964	0.348152393486707	2075.684051328065	2150.684051328065	2150.684051328065	2175.684051328065	0.6000000238418579	0.5078125	0.5510203838348389	0.516853928565979	0.2083333283662796	2075	2150	2150	2175	1441
18.54620842650835	18.546208426508354	0	0	1	0	-0.0007839634745088382	0.3660096433581739	2148.809489551722	2223.809489551722	2223.809489551722	2248.809489551722	0.6181818246841431	0.53125	0.5714285969734192	0.550561785697937	0.2083333283662796	2148	2223	2223	2248	1441
18.56141340496543	18.561413404965432	0	0	1	0	-0.0011732584878031609	0.3789327933178175	2201.7297886364627	2276.7297886364627	2276.7297886364627	2301.7297886364627	0.6363636255264282	0.546875	0.5918367505073547	0.5617977380752563	0.2083333283662796	2201	2276	2276	2301	1441
18.578438133433863	18.57843813343386	0	0	1	0	-0.0015593376811346127	0.38914493423376406	2243.548505687264	2318.548505687264	2318.548505687264	2343.548505687264	0.6363636255264282	0.5625	0.6122449040412903	0.584269642829895	0.2083333283662796	2243	2318	2318	2343	1441
18.59920538898637	18.599204994246673	0	0	1	0	-0.001941142838270308	0.39908308673686754	2284.2452401874725	2359.2452401874725	2359.2452401874725	2384.2452401874725	0.6545454263687134	0.5703125	0.6122449040412903	0.6067415475845337	0.2083333283662796	2284	2359	2359	2384	1441
18.612398773938494	18.612398773938498	0	0	1	0	-0.0023176274578134886	0.4124075354198009	2338.8088575440847	2413.8088575440847	2413.8088575440847	2438.8088575440847	0.6727272868156433	0.5859375	0.6326530575752258	0.617977499961853	0.2083333283662796	2338	2413	2413	2438	1441
18.62846152176101	18.628461521761015	0	0	1	0	-0.002687759621591111	0.42441347487077774	2387.973179595835	2462.973179595835	2462.973179595835	2487.973179595835	0.6909090876579285	0.6015625	0.6326530575752258	0.6404494643211365	0.2083333283662796	2387	2462	2462	2487	1441
18.64431426806378	18.644314268063784	0	0	1	0	-0.003050524823069834	0.4398016551647457	2450.9877778996333	2525.9877778996333	2525.9877778996333	2550.9877778996333	0.7090908885002136	0.6171875	0.6530612111091614	0.6629213690757751	0.2083333283662796	2450	2525	2525	2550	1441
18.666395217333807	18.66639521733381	0	0	1	0	-0.003404928748047902	0.4582728221482899	2526.627206697247	2601.627206697247	2601.627206697247	2626.627206697247	0.7090908885002136	0.640625	0.6938775777816772	0.6966292262077332	0.2083333283662796	2526	2601	2601	2626	1441
18.679048203638317	18.67904780889862	0	0	1	0	-0.003750000000001266	0.4582728221482899	2526.627206697247	2601.627206697247	2601.627206697247	2626.627206697247	0.7090908885002136	0.640625	0.6938775777816772	0.6966292262077332	0.2083333283662796	2526	2601	2601	2626	1441
18.694295024503468	18.694295024503464	0	0	1	0	-0.0040847927626139315	0.46867363111493354	2569.2185194156527	2644.2185194156527	2644.2185194156527	2669.2185194156527	0.7272727489471436	0.65625	0.6938775777816772	0.7078651785850525	0.2083333283662796	2569	2644	2644	2669	1441
18.711372648091533	18.71137264809153	0	0	1	0	-0.0044083893921947346	0.4762447315416214	2600.2221756629397	2675.2221756629397	2675.2221756629397	2700.2221756629397	0.7272727489471436	0.6640625	0.7142857313156128	0.7191011309623718	0.2083333283662796	2600	2675	2675	2700	1441
18.732392931790955	18.732392931790958	0	0	1	0	-0.004719902932874923	0.4945565524505273	2675.2090822849095	2750.2090822849095	2750.2090822849095	2775.2090822849095	0.7454545497894287	0.6796875	0.7346938848495483	0.7528089880943298	0.2083333283662796	2675	2750	2750	2775	1441
18.746181189469134	18.746181189469137	0	0	1	0	-0.0050184795476925295	0.5089701856496109	2734.232910235157	2809.232910235157	2809.232910235157	2834.232910235157	0.7636363506317139	0.6953125	0.7551020383834839	0.7640449404716492	0.2083333283662796	2734	2809	2809	2834	1441
18.761451299976514	18.76145129997651	0	0	1	0	-0.005303300858900148	0.5130443832854343	2750.9167495538536	2825.9167495538536	2825.9167495538536	2850.9167495538536	0.7636363506317139	0.703125	0.7551020383834839	0.7752808928489685	0.2083333283662796	2750	2825	2825	2850	1441
18.778326816838806	18.77832681683881	0	0	1	0	-0.005573586191081444	0.5211314200548589	2784.0331651246474	2859.0331651246474	2859.0331651246474	2884.0331651246474	0.7636363506317139	0.7109375	0.7755101919174194	0.7865168452262878	0.2083333283662796	2784	2859	2859	2884	1441
18.799113019896858	18.799113019896854	0	0	1	0	-0.005828594710928212	0.5252629439509864	2800.951755479289	2875.951755479289	2875.951755479289	2900.951755479289	0.7636363506317139	0.71875	0.7755101919174194	0.7977527976036072	0.2083333283662796	2800	2875	2875	2900	1441
18.812371536899278	18.81237114215958	0	0	1	0	-0.006067627457812976	0.5339399329588463	2836.484025466476	2911.484025466476	2911.484025466476	2936.484025466476	0.7818182110786438	0.7265625	0.7755101919174194	0.8089887499809265	0.2083333283662796	2836	2911	2911	2936	1441
18.828455205925835	18.82845520592583	0	0	1	0	-0.006290029259591488	0.5442093997694872	2878.5374920560503	2953.5374920560503	2953.5374920560503	2978.5374920560503	0.7818182110786438	0.7421875	0.795918345451355	0.8202247023582458	0.2083333283662796	2878	2953	2953	2978	1441
18.84444769008197	18.844447690081967	0	0	1	0	-0.006495190528384032	0.5549334580746299	2922.4525108156095	2997.4525108156095	2997.4525108156095	3022.4525108156095	0.7818182110786438	0.75	0.8163265585899353	0.8426966071128845	0.2083333283662796	2922	2997	2997	3022	1441
18.865863108219862	18.865863108219866	0	0	1	0	-0.006682548931413433	0.5611860535097515	2948.0568891224325	3023.0568891224325	3023.0568891224325	3048.0568891224325	0.7818182110786438	0.7578125	0.8367347121238708	0.8426966071128845	0.2083333283662796	2948	3023	3023	3048	1441
18.879149651740903	18.8791496517409	0	0	1	0	-0.006851590932320112	0.5611860535097515	2948.0568891224325	3023.0568891224325	3023.0568891224325	3048.0568891224325	0.7818182110786438	0.7578125	0.8367347121238708	0.8426966071128845	0.2083333283662796	2948	3023	3023	3048	1441
18.894440288712616	18.89444028871262	0	0	1	0	-0.007001853198729547	0.5611860535097515	2948.0568891224325	3023.0568891224325	3023.0568891224325	3048.0568891224325	0.7818182110786438	0.7578125	0.8367347121238708	0.8426966071128845	0.2083333283662796	2948	3023	3023	3048	1441
18.911294489631175	18.911294489631178	0	0	1	0	-0.007132923872214114	0.5611860535097515	2948.0568891224325	3023.0568891224325	3023.0568891224325	3048.0568891224325	0.7818182110786438	0.7578125	0.8367347121238708	0.8426966071128845	0.2083333283662796	2948	3023	3023	3048	1441
18.93236293157385	18.93236253683415	0	0	1	0	-0.007244443697168399	0.5611860535097515	2948.0568891224325	3023.0568891224325	3023.0568891224325	3048.0568891224325	0.7818182110786438	0.7578125	0.8367347121238708	0.8426966071128845	0.2083333283662796	2948	3023	3023	3048	1441
18.946058820162513	18.946059214902217	0	0	1	0	-0.007336107005503854	0.5654895563542199	2965.6797332705305	3040.6797332705305	3040.6797332705305	3065.6797332705305	0.7818182110786438	0.765625	0.8367347121238708	0.8539325594902039	0.2083333283662796	2965	3040	3040	3065	1441
18.9614560368529	18.961456036852898	0	0	1	0	-0.007407662554463767	0.5654895563542199	2965.6797332705305	3040.6797332705305	3040.6797332705305	3065.6797332705305	0.7818182110786438	0.765625	0.8367347121238708	0.8539325594902039	0.2083333283662796	2965	3040	3040	3065	1441
18.97848116006103	18.978481554800727	0	0	1	0	-0.007458914215262207	0.5787526323649894	3019.9920295346315	3094.9920295346315	3094.9920295346315	3119.9920295346315	0.800000011920929	0.7734375	0.8571428656578064	0.8651685118675232	0.2083333283662796	3019	3094	3094	3119	1441
18.99910512510288	18.999105125102883	0	0	1	0	-0.007489721510659382	0.583113474242186	3037.8496770217516	3112.8496770217516	3112.8496770217516	3137.8496770217516	0.800000011920929	0.78125	0.8571428656578064	0.8764045238494873	0.2083333283662796	3037	3112	3112	3137	1441
19.012376668515365	19.012376668515362	0	0	1	0	-0.0075	0.583113474242186	3037.8496770217516	3112.8496770217516	3112.8496770217516	3137.8496770217516	0.800000011920929	0.78125	0.8571428656578064	0.8764045238494873	0.2291666716337204	3037	3112	3112	3137	1445
19.028359284179032	19.02835928417903	0	0	1	0	-0.007489721510659225	0.583113474242186	3037.8496770217516	3112.8496770217516	3112.8496770217516	3137.8496770217516	0.800000011920929	0.78125	0.8571428656578064	0.8764045238494873	0.2083333283662796	3037	3112	3112	3137	1441
19.044330057651734	19.04433045239143	0	0	1	0	-0.007458914215261892	0.583113474242186	3037.8496770217516	3112.8496770217516	3112.8496770217516	3137.8496770217516	0.800000011920929	0.78125	0.8571428656578064	0.8764045238494873	0.2083333283662796	3037	3112	3112	3137	1441
19.066052978014973	19.066052978014977	0	0	1	0	-0.007407662554463295	0.589538048762325	3064.1583096817208	3139.1583096817208	3139.1583096817208	3164.1583096817208	0.800000011920929	0.7890625	0.8775510191917419	0.8764045238494873	0.2083333283662796	3064	3139	3139	3164	1441
19.079020177119702	19.079020177119705	0	0	1	0	-0.007336107005503227	0.589538048762325	3064.1583096817208	3139.1583096817208	3139.1583096817208	3164.1583096817208	0.800000011920929	0.7890625	0.8775510191917419	0.8764045238494873	0.2083333283662796	3064	3139	3139	3164	1441
19.0943159457075	19.094315550967803	0	0	1	0	-0.007244443697167619	0.5920030791274016	3074.2526090267093	3149.2526090267093	3149.2526090267093	3174.2526090267093	0.800000011920929	0.7890625	0.8775510191917419	0.8876404762268066	0.2083333283662796	3074	3149	3149	3174	1441
19.111350937408098	19.1113513321478	0	0	1	0	-0.007132923872213181	0.585066599242186	3045.8477238967516	3120.8477238967516	3120.8477238967516	3145.8477238967516	0.800000011920929	0.7890625	0.8571428656578064	0.8764045238494873	0.2083333283662796	3045	3120	3120	3145	1441
19.13245253748547	19.132452537485467	0	0	1	0	-0.007001853198728467	0.5743918032602169	3002.134434350588	3077.134434350588	3077.134434350588	3102.134434350588	0.800000011920929	0.765625	0.8571428656578064	0.8539325594902039	0.2083333283662796	3002	3077	3077	3102	1441
19.14572565985675	19.145725659856748	0	0	1	0	-0.0068515909323188864	0.5698463530496456	2983.5208157382986	3058.5208157382986	3058.5208157382986	3083.5208157382986	0.7818182110786438	0.765625	0.8571428656578064	0.8539325594902039	0.2083333283662796	2983	3058	3058	3083	1441
19.161325772752306	19.161325378012602	0	0	1	0	-0.0066825489314120655	0.5722540571544181	2993.380364047342	3068.380364047342	3068.380364047342	3093.380364047342	0.7818182110786438	0.765625	0.8571428656578064	0.8651685118675232	0.2083333283662796	2993	3068	3068	3093	1441
19.17834260642676	19.178342211687056	0	0	1	0	-0.006495190528382525	0.5698463530496456	2983.5208157382986	3058.5208157382986	3058.5208157382986	3083.5208157382986	0.7818182110786438	0.765625	0.8571428656578064	0.8539325594902039	0.2083333283662796	2983	3058	3058	3083	1441
19.199144993812453	19.199144599072756	0	0	1	0	-0.006290029259589846	0.5698463530496456	2983.5208157382986	3058.5208157382986	3058.5208157382986	3083.5208157382986	0.7818182110786438	0.765625	0.8571428656578064	0.8539325594902039	0.2083333283662796	2983	3058	3058	3083	1441
19.212367589502293	19.212367589502296	0	0	1	0	-0.006067627457811204	0.5611860535097515	2948.0568891224325	3023.0568891224325	3023.0568891224325	3048.0568891224325	0.7818182110786438	0.7578125	0.8367347121238708	0.8426966071128845	0.2083333283662796	2948	3023	3023	3048	1441
19.228422047791135	19.22842204779114	0	0	1	0	-0.005828594710926315	0.5592329285097515	2940.0588422474325	3015.0588422474325	3015.0588422474325	3040.0588422474325	0.7818182110786438	0.75	0.8367347121238708	0.8426966071128845	0.2083333283662796	2940	3015	3015	3040	1441
19.24434387354119	19.244344268280887	0	0	1	0	-0.005573586191079428	0.5506259228208146	2904.8131539512356	2979.8131539512356	2979.8131539512356	3004.8131539512356	0.7818182110786438	0.734375	0.8367347121238708	0.8202247023582458	0.2083333283662796	2904	2979	2979	3004	1441
19.26580310778565	19.265803107785647	0	0	1	0	-0.005303300858898017	0.5083229220520327	2731.5823658030736	2806.5823658030736	2806.5823658030736	2831.5823658030736	0.7454545497894287	0.6953125	0.7755101919174194	0.7640449404716492	0.2083333283662796	2731	2806	2806	2831	1441
19.279050572076507	19.27905057207651	0	0	1	0	-0.00501847954769029	0.49415526753156946	2673.5658205417767	2748.5658205417767	2748.5658205417767	2773.5658205417767	0.7454545497894287	0.6796875	0.7551020383834839	0.7303370833396912	0.2083333283662796	2673	2748	2748	2773	1441
19.29432186680298	19.294322261542685	0	0	1	0	-0.00471990293287258	0.47837844557293074	2608.9597346211513	2683.9597346211513	2683.9597346211513	2708.9597346211513	0.7454545497894287	0.65625	0.7346938848495483	0.6966292262077332	0.2083333283662796	2608	2683	2683	2708	1441
19.3113509374081	19.311350937408104	0	0	1	0	-0.004408389392192297	0.4584001309655452	2527.1485363039073	2602.1485363039073	2602.1485363039073	2627.1485363039073	0.7272727489471436	0.6328125	0.7142857313156128	0.6629213690757751	0.2083333283662796	2527	2602	2602	2627	1441
19.33233727349343	19.332337273493426	0	0	1	0	-0.004084792762611404	0.42911825048024177	2407.23923571659	2482.23923571659	2482.23923571659	2507.23923571659	0.6909090876579285	0.609375	0.6734693646430969	0.617977499961853	0.2083333283662796	2407	2482	2482	2507	1441
19.345745396841686	19.34574500210199	0	0	1	0	-0.0037499999999986568	0.40626959067723867	2313.6739738232923	2388.6739738232923	2388.6739738232923	2413.6739738232923	0.6727272868156433	0.578125	0.6530612111091614	0.5730336904525757	0.2083333283662796	2313	2388	2388	2413	1441
19.361280377686946	19.36127998294725	0	0	1	0	-0.003404928748045217	0.3720942907918623	2173.726120792676	2248.726120792676	2248.726120792676	2273.726120792676	0.6181818246841431	0.546875	0.6122449040412903	0.5280898809432983	0.2083333283662796	2173	2248	2248	2273	1441
19.378296027142305	19.3782960271423	0	0	1	0	-0.0030505248230670804	0.33546256458327406	2023.7192019685074	2098.719201968507	2098.719201968507	2123.719201968507	0.581818163394928	0.5	0.5510203838348389	0.47191011905670166	0.2083333283662796	2023	2098	2098	2123	1441
19.398994597987226	19.398994597987222	0	0	1	0	-0.002687759621588298	0.3201317105188579	1960.9393545747232	2035.9393545747232	2035.9393545747232	2060.9393545747234	0.5636363625526428	0.484375	0.5306122303009033	0.43820226192474365	0.2083333283662796	1960	2035	2035	2060	1441
19.41228114150826	19.412281141508263	0	0	1	0	-0.002317627457810622	0.30674591447967536	1906.1245197942706	1981.1245197942706	1981.1245197942706	2006.1245197942706	0.5454545617103577	0.4609375	0.5306122303009033	0.4157303273677826	0.2083333283662796	1906	1981	1981	2006	1441
19.428403100285593	19.428402705545896	0	0	1	0	-0.0019411428382673972	0.28876136271532893	1832.477780319272	1907.477780319272	1907.477780319272	1932.477780319272	0.5090909004211426	0.4453125	0.5102040767669678	0.3932584226131439	0.2083333283662796	1832	1907	1907	1932	1441
19.444343873541193	19.44434347880149	0	0	1	0	-0.001559337681131665	0.2670998734427794	1743.7739817481818	1818.7739817481818	1818.7739817481818	1843.7739817481818	0.4727272689342499	0.4140625	0.4897959232330322	0.37078651785850525	0.2083333283662796	1743	1818	1818	1843	1441
19.46609679412154	19.466096794121537	0	0	1	0	-0.0011732584878001843	0.24175685189358553	1639.9943085042328	1714.9943085042328	1714.9943085042328	1739.9943085042328	0.41818180680274963	0.390625	0.4693877696990967	0.33707866072654724	0.2083333283662796	1639	1714	1714	1739	1441
19.479156757055478	19.47915636231578	0	0	1	0	-0.000783963474505841	0.22710987928092163	1580.0149556553743	1655.0149556553743	1655.0149556553743	1680.0149556553743	0.4000000059604645	0.3671875	0.44897958636283875	0.31460675597190857	0.2083333283662796	1580	1655	1655	1680	1441
19.4945421315549	19.494542131554898	0	0	1	0	-0.0003925196718205101	0.22039463829075734	1552.5160438006515	1627.5160438006515	1627.5160438006515	1652.5160438006515	0.4000000059604645	0.3515625	0.4285714328289032	0.30337077379226685	0.2083333283662796	1552	1627	1627	1652	1441
19.511373832310632	19.51137422705033	0	0	1	0	1.5729989303233564e-15	0.20160349450255444	1475.5663099879603	1550.5663099879603	1550.5663099879603	1575.5663099879603	0.3636363744735718	0.328125	0.40816327929496765	0.26966291666030884	0.2083333283662796	1475	1550	1550	1575	1441
19.532442668993	19.532442668993003	0	0	1	0	0.00039251967182365175	0.17913539637955633	1383.5594481742833	1458.5594481742833	1458.5594481742833	1483.5594481742833	0.3272727131843567	0.2890625	0.3877550959587097	0.2584269642829895	0.2083333283662796	1383	1458	1458	1483	1441
19.545776976017592	19.54577697601759	0	0	1	0	0.0007839634745089697	0.1627559878412148	1316.4857702097747	1391.4857702097747	1391.4857702097747	1416.4857702097747	0.290909081697464	0.2734375	0.36734694242477417	0.23595505952835083	0.2083333283662796	1316	1391	1391	1416	1441
19.561339193902064	19.56133919390206	0	0	1	0	0.0011732584878032916	0.14855497819900076	1258.3326357249082	1333.3326357249082	1333.3326357249082	1358.3326357249082	0.2545454502105713	0.2578125	0.3469387888908386	0.23595505952835083	0.2083333283662796	1258	1333	1333	1358	1441
19.57840379108007	19.578403791080067	0	0	1	0	0.0015593376811347424	0.13815417911578032	1215.7413634791205	1290.7413634791205	1290.7413634791205	1315.7413634791205	0.23636363446712494	0.2421875	0.3469387888908386	0.21348313987255096	0.2083333283662796	1215	1290	1290	1315	1441
19.599167099235586	19.59916670449589	0	0	1	0	0.0019411428382704356	0.13419463276791344	1199.5270211846055	1274.5270211846055	1274.5270211846055	1299.5270211846055	0.23636363446712494	0.234375	0.3265306055545807	0.20224718749523163	0.2083333283662796	1199	1274	1274	1299	1441
19.612412984567655	19.61241298456765	0	0	1	0	0.0023176274578136143	0.12385116159536647	1157.1705067330256	1232.1705067330256	1232.1705067330256	1257.1705067330256	0.2181818187236786	0.21875	0.30612245202064514	0.1910112351179123	0.2083333283662796	1157	1232	1232	1257	1441
19.62831349437397	19.628313099634273	0	0	1	0	0.0026877596215912347	0.11637803600625662	1126.568057445621	1201.568057445621	1201.568057445621	1226.568057445621	0.20000000298023224	0.2109375	0.2857142984867096	0.1910112351179123	0.2083333283662796	1126	1201	1201	1226	1441
19.644400321318116	19.644400321318113	0	0	1	0	0.0030505248230699544	0.10620654227519166	1084.9157906169098	1159.9157906169098	1159.9157906169098	1184.9157906169098	0.1818181872367859	0.1953125	0.26530611515045166	0.17977528274059296	0.2083333283662796	1084	1159	1159	1184	1441
19.665754160063003	19.665753765323306	0	0	1	0	0.00340492874804802	0.09160424482672758	1025.1193825654495	1100.1193825654495	1100.1193825654495	1125.1193825654495	0.145454540848732	0.1796875	0.2448979616165161	0.16853933036327362	0.2083333283662796	1025	1100	1100	1125	1441
19.679029650872472	19.679029650872476	0	0	1	0	0.003750000000001381	0.09160424482672758	1025.1193825654495	1100.1193825654495	1100.1193825654495	1125.1193825654495	0.145454540848732	0.1796875	0.2448979616165161	0.16853933036327362	0.2083333283662796	1025	1100	1100	1125	1441
19.694371604005028	19.69437120926533	0	0	1	0	0.0040847927626140425	0.08028622544538233	978.7720931988406	1053.7720931988406	1053.7720931988406	1078.7720931988406	0.12727272510528564	0.1640625	0.20408163964748383	0.14606741070747375	0.2083333283662796	978	1053	1053	1078	1441
19.711604755034415	19.71160475503441	0	0	1	0	0.004408389392194842	0.07833310044538233	970.7740463238406	1045.7740463238406	1045.7740463238406	1070.7740463238406	0.12727272510528564	0.15625	0.20408163964748383	0.14606741070747375	0.2083333283662796	970	1045	1045	1070	1441
19.732497537811128	19.73249753781113	0	0	1	0	0.004719902932875025	0.07563473336523319	959.72423313063	1034.72423313063	1034.72423313063	1059.72423313063	0.12727272510528564	0.1484375	0.18367347121238708	0.14606741070747375	0.2083333283662796	959	1034	1034	1059	1441
19.74594868778656	19.745948687786555	0	0	1	0	0.005018479547692628	0.07057334283549177	938.9978389113388	1013.9978389113388	1013.9978389113388	1038.997838911339	0.1090909093618393	0.1484375	0.18367347121238708	0.13483145833015442	0.2083333283662796	938	1013	1013	1038	1441
19.761396825898082	19.761396431158385	0	0	1	0	0.005303300858900241	0.07057334283549177	938.9978389113388	1013.9978389113388	1013.9978389113388	1038.997838911339	0.1090909093618393	0.1484375	0.18367347121238708	0.13483145833015442	0.2083333283662796	938	1013	1013	1038	1441
19.778467344171567	19.77846734417157	0	0	1	0	0.005573586191081533	0.06793230205750389	928.1827769254785	1003.1827769254785	1003.1827769254785	1028.1827769254785	0.1090909093618393	0.140625	0.16326530277729034	0.13483145833015442	0.2083333283662796	928	1003	1003	1028	1441
19.799184073042632	19.799184073042635	0	0	1	0	0.005828594710928295	0.06747369176578533	926.3047677808909	1001.3047677808909	1001.3047677808909	1026.3047677808909	0.1090909093618393	0.140625	0.16326530277729034	0.12359550595283508	0.2083333283662796	926	1001	1001	1026	1441
19.812468248125484	19.81246824812548	0	0	1	0	0.006067627457813053	0.06747369176578533	926.3047677808909	1001.3047677808909	1001.3047677808909	1026.3047677808909	0.1090909093618393	0.140625	0.16326530277729034	0.12359550595283508	0.2083333283662796	926	1001	1001	1026	1441
19.82841020560017	19.828410205600175	0	0	1	0	0.006290029259591559	0.06292823782992374	907.6911339135377	982.6911339135377	982.6911339135377	1007.6911339135377	0.09090909361839294	0.140625	0.16326530277729034	0.12359550595283508	0.2083333283662796	907	982	982	1007	1441
19.84438018959348	19.844380189593476	0	0	1	0	0.006495190528384097	0.06292823782992374	907.6911339135377	982.6911339135377	982.6911339135377	1007.6911339135377	0.09090909361839294	0.140625	0.16326530277729034	0.12359550595283508	0.2083333283662796	907	982	982	1007	1441
19.866015083003894	19.86601547774359	0	0	1	0	0.006682548931413494	0.0633868481216423	909.5691430581253	984.5691430581253	984.5691430581253	1009.5691430581253	0.09090909361839294	0.140625	0.16326530277729034	0.13483145833015442	0.2083333283662796	909	984	984	1009	1441
19.87907465119813	19.879074256458434	0	0	1	0	0.006851590932320166	0.0614337231216423	901.5710961831253	976.5710961831253	976.5710961831253	1001.5710961831253	0.09090909361839294	0.1328125	0.16326530277729034	0.13483145833015442	0.2083333283662796	901	976	976	1001	1441
19.894306471954735	19.89430607721503	0	0	1	0	0.007001853198729595	0.0614337231216423	901.5710961831253	976.5710961831253	976.5710961831253	1001.5710961831253	0.09090909361839294	0.1328125	0.16326530277729034	0.13483145833015442	0.2083333283662796	901	976	976	1001	1441
19.911403043048338	19.91140304304834	0	0	1	0	0.007132923872214154	0.05993920841336087	895.4510584527127	970.4510584527127	970.4510584527127	995.4510584527127	0.1090909093618393	0.1171875	0.18367347121238708	0.15730337798595428	0.2083333283662796	895	970	970	995	1441
19.93249437989354	19.932493985153844	0	0	1	0	0.007244443697168434	0.06379271670748843	911.2311749171652	986.2311749171652	986.2311749171652	1011.2311749171652	0.1090909093618393	0.1171875	0.18367347121238708	0.15730337798595428	0.2083333283662796	911	986	986	1011	1441
19.946204479111366	19.946204479111362	0	0	1	0	0.007336107005503881	0.06516854806186628	916.8652043133425	991.8652043133425	991.8652043133425	1016.8652043133425	0.1090909093618393	0.1171875	0.20408163964748383	0.16853933036327362	0.2083333283662796	916	991	991	1016	1441
19.96131432530104	19.961313930561342	0	0	1	0	0.007407662554463788	0.07057389613036796	939.0001046538569	1014.0001046538569	1014.0001046538569	1039.0001046538569	0.12727272510528564	0.1171875	0.22448979318141937	0.16853933036327362	0.2083333283662796	939	1014	1014	1039	1441
19.978455501980605	19.97845550198061	0	0	1	0	0.007458914215262221	0.07120448528671314	941.5823672490903	1016.5823672490903	1016.5823672490903	1041.5823672490903	0.12727272510528564	0.1171875	0.22448979318141937	0.17977528274059296	0.2083333283662796	941	1016	1016	1041	1441
19.999039993052584	19.99903959831288	0	0	1	0	0.007489721510659389	0.07862028528523402	971.9500682430332	1046.9500682430332	1046.9500682430332	1071.9500682430332	0.145454540848732	0.125	0.2448979616165161	0.17977528274059296	0.2083333283662796	971	1046	1046	1071	1441
20.012302457451995	20.012302457451998	0	0	1	0	0.0075	0.07930820074374045	974.7670820456171	1049.7670820456171	1049.7670820456171	1074.7670820456171	0.145454540848732	0.125	0.2448979616165161	0.1910112351179123	0.2083333283662796	974	1049	1049	1074	1441
20.02829770478602	20.028297310046323	0	0	1	0	0.007489721510659218	0.08493423911579923	997.8057091791978	1072.805709179198	1072.805709179198	1097.805709179198	0.145454540848732	0.140625	0.26530611515045166	0.20224718749523163	0.2083333283662796	997	1072	1072	1097	1441
20.044310320666796	20.044310320666792	0	0	1	0	0.007458914215261878	0.09246469247207212	1028.6429156731353	1103.6429156731353	1103.6429156731353	1128.6429156731353	0.16363635659217834	0.1484375	0.2857142984867096	0.20224718749523163	0.2083333283662796	1028	1103	1103	1128	1441
20.0657873181977	20.065787318197696	0	0	1	0	0.0074076625544632745	0.10671441736990939	1086.995539129779	1161.995539129779	1161.995539129779	1186.995539129779	0.1818181872367859	0.1796875	0.30612245202064514	0.21348313987255096	0.2083333283662796	1086	1161	1161	1186	1441
20.07898583476591	20.078985834765913	0	0	1	0	0.007336107005503199	0.10671441736990939	1086.995539129779	1161.995539129779	1161.995539129779	1186.995539129779	0.1818181872367859	0.1796875	0.30612245202064514	0.21348313987255096	0.2083333283662796	1086	1161	1161	1186	1441
20.09447463106641	20.094474631066408	0	0	1	0	0.007244443697167585	0.11407289176929902	1117.1284917952794	1192.1284917952794	1192.1284917952794	1217.1284917952794	0.20000000298023224	0.1875	0.30612245202064514	0.2247191071510315	0.2083333283662796	1117	1192	1192	1217	1441
20.11163751842941	20.111637518429408	0	0	1	0	0.0071329238722131405	0.13108692073464612	1186.800940408376	1261.800940408376	1261.800940408376	1286.800940408376	0.23636363446712494	0.2109375	0.3265306055545807	0.23595505952835083	0.2083333283662796	1186	1261	1261	1286	1441
20.132411484556798	20.132411484556794	0	0	1	0	0.00700185319872842	0.14137306583738196	1228.9227046040792	1303.9227046040792	1303.9227046040792	1328.9227046040792	0.2545454502105713	0.2265625	0.3265306055545807	0.2584269642829895	0.2083333283662796	1228	1303	1303	1328	1441
20.145957766799626	20.14595776679963	0	0	1	0	0.006851590932318833	0.15861640185309067	1299.5341655884063	1374.5341655884063	1374.5341655884063	1399.5341655884063	0.290909081697464	0.25	0.3469387888908386	0.26966291666030884	0.2083333283662796	1299	1374	1374	1399	1441
20.161374325735252	20.161373930995556	0	0	1	0	0.006682548931412006	0.16706810951424256	1334.1439084608232	1409.1439084608232	1409.1439084608232	1434.1439084608232	0.30909091234207153	0.265625	0.3469387888908386	0.26966291666030884	0.2083333283662796	1334	1409	1409	1434	1441
20.178525370907288	20.17852537090729	0	0	1	0	0.006495190528382459	0.17649435665226942	1372.7443904910433	1447.7443904910433	1447.7443904910433	1472.7443904910433	0.3272727131843567	0.28125	0.3469387888908386	0.2808988690376282	0.2083333283662796	1372	1447	1447	1472	1441
20.199144993812453	20.199144599072756	0	0	1	0	0.006290029259589774	0.18545796931288816	1409.450384336277	1484.450384336277	1484.450384336277	1509.450384336277	0.34545454382896423	0.2890625	0.36734694242477417	0.2921348214149475	0.2083333283662796	1409	1484	1484	1509	1441
20.212388510706326	20.21238851070633	0	0	1	0	0.006067627457811127	0.20051887629707865	1471.124798436537	1546.124798436537	1546.124798436537	1571.124798436537	0.38181817531585693	0.3046875	0.36734694242477417	0.31460675597190857	0.2083333283662796	1471	1546	1546	1571	1441
20.22833323135891	20.228333231358913	0	0	1	0	0.005828594710926231	0.21838015937574196	1544.2667526436633	1619.2667526436633	1619.2667526436633	1644.2667526436633	0.4000000059604645	0.3359375	0.40816327929496765	0.33707866072654724	0.2083333283662796	1544	1619	1619	1644	1441
20.24444492690408	20.244444926904077	0	0	1	0	0.005573586191079339	0.23252384303954732	1602.1851372469464	1677.1851372469464	1677.1851372469464	1702.1851372469464	0.4363636374473572	0.3515625	0.40816327929496765	0.3483146131038666	0.2083333283662796	1602	1677	1677	1702	1441
20.26582600268818	20.265825607948482	0	0	1	0	0.005303300858897924	0.24200339227866974	1641.0038913811527	1716.0038913811527	1716.0038913811527	1741.0038913811527	0.4545454680919647	0.359375	0.4285714328289032	0.3595505654811859	0.2083333283662796	1641	1716	1716	1741	1441
20.279145309604218	20.279145309604214	0	0	1	0	0.005018479547690192	0.25286279659401356	1685.4731520524856	1760.4731520524856	1760.4731520524856	1785.4731520524856	0.4727272689342499	0.375	0.4285714328289032	0.3820224702358246	0.2083333283662796	1685	1760	1760	1785	1441
20.294349893321595	20.294349498581898	0	0	1	0	0.004719902932872478	0.2599793182132004	1714.6153080830557	1789.6153080830557	1789.6153080830557	1814.6153080830557	0.4727272689342499	0.390625	0.44897958636283875	0.3932584226131439	0.2083333283662796	1714	1789	1789	1814	1441
20.311285410618105	20.311285015878408	0	0	1	0	0.004408389392192191	0.27761990789514535	1786.8535228306202	1861.8535228306202	1861.8535228306202	1886.8535228306202	0.5090909004211426	0.40625	0.4693877696990967	0.4157303273677826	0.2083333283662796	1786	1861	1861	1886	1441
20.332513327399077	20.33251293265938	0	0	1	0	0.004084792762611293	0.29289747067641514	1849.41514241992	1924.41514241992	1924.41514241992	1949.41514241992	0.5272727012634277	0.4296875	0.4897959232330322	0.43820226192474365	0.2083333283662796	1849	1924	1924	1949	1441
20.345732370431627	20.34573276517133	0	0	1	0	0.0037499999999985423	0.3030649427255341	1891.050940461062	1966.050940461062	1966.050940461062	1991.050940461062	0.5454545617103577	0.4375	0.5102040767669678	0.449438214302063	0.2083333283662796	1891	1966	1966	1991	1441
20.361386167926213	20.361385773186516	0	0	1	0	0.003404928748045099	0.3143829572907393	1937.3982101055774	2012.3982101055774	2012.3982101055774	2037.3982101055774	0.5636363625526428	0.453125	0.5102040767669678	0.47191011905670166	0.2083333283662796	1937	2012	2012	2037	1441
20.378352869658926	20.37835286965893	0	0	1	0	0.00305052482306696	0.32673284447991335	1987.9709981452452	2062.970998145245	2062.970998145245	2087.970998145245	0.581818163394928	0.46875	0.5306122303009033	0.483146071434021	0.2083333283662796	1987	2062	2062	2087	1441
20.39908183546065	20.399081835460652	0	0	1	0	0.0026877596215881742	0.3301764529175344	2002.0725746973033	2077.072574697303	2077.072574697303	2102.072574697303	0.581818163394928	0.4765625	0.5306122303009033	0.49438202381134033	0.2083333283662796	2002	2077	2077	2102	1441
20.412361273667116	20.412360878927412	0	0	1	0	0.002317627457810496	0.3407452087887819	2045.3516299900618	2120.351629990062	2120.351629990062	2145.351629990062	0.6000000238418579	0.484375	0.5510203838348389	0.5056179761886597	0.2083333283662796	2045	2120	2120	2145	1441
20.42828270467747	20.428282704677468	0	0	1	0	0.0019411428382672693	0.3487915936972783	2078.3015761903544	2153.3015761903544	2153.3015761903544	2178.3015761903544	0.6181818246841431	0.4921875	0.5510203838348389	0.516853928565979	0.2083333283662796	2078	2153	2153	2178	1441
20.444334005048724	20.44433361030902	0	0	1	0	0.0015593376811315356	0.35854513223251594	2118.242316492153	2193.242316492153	2193.242316492153	2218.242316492153	0.6181818246841431	0.5078125	0.5714285969734192	0.5393258333206177	0.2083333283662796	2118	2193	2193	2218	1441
20.46577823918463	20.465778239184626	0	0	1	0	0.0011732584878000535	0.3750265433178175	2185.7336948864627	2260.7336948864627	2260.7336948864627	2285.7336948864627	0.6363636255264282	0.53125	0.5918367505073547	0.5617977380752563	0.2083333283662796	2185	2260	2260	2285	1441
20.479071098540842	20.479071098540846	0	0	1	0	0.0007839634745057094	0.3750265433178175	2185.7336948864627	2260.7336948864627	2260.7336948864627	2285.7336948864627	0.6363636255264282	0.53125	0.5918367505073547	0.5617977380752563	0.2083333283662796	2185	2260	2260	2285	1441
20.494335287952744	20.49433528795274	0	0	1	0	0.00039251967182037795	0.3848500433003128	2225.9609273147807	2300.9609273147807	2300.9609273147807	2325.9609273147807	0.6545454263687134	0.5390625	0.5918367505073547	0.584269642829895	0.2083333283662796	2225	2300	2300	2325	1441
20.51153409662833	20.511534096628335	0	0	1	0	-1.7053072081790148e-15	0.39150392309060145	2253.208565056013	2328.208565056013	2328.208565056013	2353.208565056013	0.6727272868156433	0.5546875	0.6122449040412903	0.6067415475845337	0.2083333283662796	2253	2328	2328	2353	1441
20.532409905598	20.532409905598005	0	0	1	0	-0.0003925196718237839	0.41482385996420756	2348.70370655343	2423.70370655343	2423.70370655343	2448.70370655343	0.6909090876579285	0.5703125	0.6326530575752258	0.6292135119438171	0.2083333283662796	2348	2423	2423	2448	1441
20.545959345758426	20.545958951018722	0	0	1	0	-0.0007839634745091013	0.4237748226204259	2385.357898630644	2460.357898630644	2460.357898630644	2485.357898630644	0.6909090876579285	0.5859375	0.6530612111091614	0.6404494643211365	0.2083333283662796	2385	2460	2460	2485	1441
20.561339193902064	20.56133879916236	0	0	1	0	-0.0011732584878034224	0.43732453043500197	2440.843952131333	2515.843952131333	2515.843952131333	2540.843952131333	0.7090908885002136	0.59375	0.6734693646430969	0.6629213690757751	0.2083333283662796	2440	2515	2515	2540	1441
20.578275105938268	20.578275105938264	0	0	1	0	-0.0015593376811348716	0.44501431528935864	2472.3336211099236	2547.3336211099236	2547.3336211099236	2572.3336211099236	0.7090908885002136	0.609375	0.6734693646430969	0.6853932738304138	0.2083333283662796	2472	2547	2547	2572	1441
20.59917894142655	20.599178546686854	0	0	1	0	-0.0019411428382705633	0.4589120372600224	2529.2447925797915	2604.2447925797915	2604.2447925797915	2629.2447925797915	0.7272727489471436	0.625	0.6938775777816772	0.6966292262077332	0.2083333283662796	2529	2604	2604	2629	1441
20.6123975897194	20.612397589719404	0	0	1	0	-0.00231762745781374	0.4749308067521927	2594.841653650229	2669.841653650229	2669.841653650229	2694.841653650229	0.7454545497894287	0.640625	0.7142857313156128	0.7191011309623718	0.2083333283662796	2594	2669	2669	2694	1441
20.628447705871558	20.628447705871555	0	0	1	0	-0.0026877596215913587	0.4911788812855793	2661.377518864447	2736.377518864447	2736.377518864447	2761.377518864447	0.7636363506317139	0.65625	0.7346938848495483	0.7415730357170105	0.2083333283662796	2661	2736	2736	2761	1441
20.64439203178444	20.644392031784438	0	0	1	0	-0.0030505248230700754	0.5198175101665914	2778.652704132192	2853.652704132192	2853.652704132192	2878.652704132192	0.7818182110786438	0.6875	0.7755101919174194	0.7865168452262878	0.2083333283662796	2778	2853	2853	2878	1441
20.665801134087154	20.66580152882685	0	0	1	0	-0.003404928748048138	0.5239490340627189	2795.5712944868337	2870.5712944868337	2870.5712944868337	2895.5712944868337	0.7818182110786438	0.6953125	0.7755101919174194	0.7977527976036072	0.2083333283662796	2795	2870	2870	2895	1441
20.678957018767896	20.6789566240282	0	0	1	0	-0.003750000000001496	0.5341611746130557	2837.390010040463	2912.390010040463	2912.390010040463	2937.390010040463	0.7818182110786438	0.7109375	0.795918345451355	0.8089887499809265	0.2083333283662796	2837	2912	2912	2937	1441
20.69430252455774	20.694302524557745	0	0	1	0	-0.0040847927626141535	0.5470803051168724	2890.293849453593	2965.293849453593	2965.293849453593	2990.293849453593	0.800000011920929	0.71875	0.8163265585899353	0.8202247023582458	0.2083333283662796	2890	2965	2965	2990	1441
20.711301989685452	20.711301989685456	0	0	1	0	-0.00440838939219495	0.5513264817010368	2907.681942565746	2982.681942565746	2982.681942565746	3007.681942565746	0.800000011920929	0.7265625	0.8163265585899353	0.8314606547355652	0.2083333283662796	2907	2982	2982	3007	1441
20.73239490548945	20.732394905489446	0	0	1	0	-0.0047199029328751285	0.5555726582852012	2925.070035677899	3000.070035677899	3000.070035677899	3025.070035677899	0.800000011920929	0.734375	0.8163265585899353	0.8426966071128845	0.2083333283662796	2925	3000	3000	3025	1441
20.74602921468511	20.746029214685105	0	0	1	0	-0.005018479547692726	0.5622225065647912	2952.30116438282	3027.30116438282	3027.30116438282	3052.30116438282	0.800000011920929	0.734375	0.8367347121238708	0.8539325594902039	0.2083333283662796	2952	3027	3027	3052	1441
20.76130919368496	20.761309193684955	0	0	1	0	-0.005303300858900336	0.5665260094092597	2969.9240085309184	3044.9240085309184	3044.9240085309184	3069.9240085309184	0.800000011920929	0.7421875	0.8367347121238708	0.8651685118675232	0.2083333283662796	2969	3044	3044	3069	1441
20.77827747437646	20.778277079636762	0	0	1	0	-0.005573586191081621	0.5665260094092597	2969.9240085309184	3044.9240085309184	3044.9240085309184	3069.9240085309184	0.800000011920929	0.7421875	0.8367347121238708	0.8651685118675232	0.2083333283662796	2969	3044	3044	3069	1441
20.798965387249517	20.798964992509813	0	0	1	0	-0.005828594710928378	0.575300974242186	3005.8574895217516	3080.8574895217516	3080.8574895217516	3105.8574895217516	0.800000011920929	0.75	0.8571428656578064	0.8764045238494873	0.2083333283662796	3005	3080	3080	3105	1441
20.812236141182602	20.8122361411826	0	0	1	0	-0.006067627457813132	0.5796618033469585	3023.715084705795	3098.715084705795	3098.715084705795	3123.715084705795	0.800000011920929	0.7578125	0.8571428656578064	0.8876404762268066	0.2083333283662796	3023	3098	3098	3123	1441
20.828311125935784	20.82831112593578	0	0	1	0	-0.006290029259591632	0.5861603785575298	3050.3267501930845	3125.3267501930845	3125.3267501930845	3150.3267501930845	0.8181818127632141	0.765625	0.8571428656578064	0.8876404762268066	0.2083333283662796	3050	3125	3125	3150	1441
20.84428624154517	20.844286241545166	0	0	1	0	-0.006495190528384164	0.5931541847030495	3078.9663863589876	3153.9663863589876	3153.9663863589876	3178.9663863589876	0.8181818127632141	0.765625	0.8775510191917419	0.898876428604126	0.2083333283662796	3078	3153	3153	3178	1441
20.865776265486133	20.86577626548613	0	0	1	0	-0.006682548931413554	0.5951073097030495	3086.9644332339876	3161.9644332339876	3161.9644332339876	3186.9644332339876	0.8181818127632141	0.7734375	0.8775510191917419	0.898876428604126	0.2083333283662796	3086	3161	3161	3186	1441
20.87900517701115	20.879004782271455	0	0	1	0	-0.00685159093232022	0.5951073097030495	3086.9644332339876	3161.9644332339876	3161.9644332339876	3186.9644332339876	0.8181818127632141	0.7734375	0.8775510191917419	0.898876428604126	0.2083333283662796	3086	3161	3161	3186	1441
20.894424499124668	20.894424893864365	0	0	1	0	-0.007001853198729643	0.5951073097030495	3086.9644332339876	3161.9644332339876	3161.9644332339876	3186.9644332339876	0.8181818127632141	0.7734375	0.8775510191917419	0.898876428604126	0.2083333283662796	3086	3161	3161	3186	1441
20.911339489956838	20.91133909521714	0	0	1	0	-0.007132923872214195	0.5951073097030495	3086.9644332339876	3161.9644332339876	3161.9644332339876	3186.9644332339876	0.8181818127632141	0.7734375	0.8775510191917419	0.898876428604126	0.2083333283662796	3086	3161	3161	3186	1441
20.93242332674776	20.932423326747763	0	0	1	0	-0.007244443697168468	0.5970604347030495	3094.9624801089876	3169.9624801089876	3169.9624801089876	3194.9624801089876	0.8181818127632141	0.78125	0.8775510191917419	0.898876428604126	0.2083333283662796	3094	3169	3169	3194	1441
20.946019740932336	20.94601974093234	0	0	1	0	-0.007336107005503909	0.6016465367437966	3113.7425679658472	3188.7425679658472	3188.7425679658472	3213.7425679658472	0.8181818127632141	0.78125	0.8979591727256775	0.898876428604126	0.2083333283662796	3113	3188	3188	3213	1441
20.96131787795833	20.961317877958326	0	0	1	0	-0.007407662554463809	0.5970604347030495	3094.9624801089876	3169.9624801089876	3169.9624801089876	3194.9624801089876	0.8181818127632141	0.78125	0.8775510191917419	0.898876428604126	0.2083333283662796	3094	3169	3169	3194	1441
20.978423133325308	20.97842273858561	0	0	1	0	-0.007458914215262234	0.5970604347030495	3094.9624801089876	3169.9624801089876	3169.9624801089876	3194.9624801089876	0.8181818127632141	0.78125	0.8775510191917419	0.898876428604126	0.2083333283662796	3094	3169	3169	3194	1441
20.999077493323966	20.999077493323963	0	0	1	0	-0.007489721510659397	0.5970604347030495	3094.9624801089876	3169.9624801089876	3169.9624801089876	3194.9624801089876	0.8181818127632141	0.78125	0.8775510191917419	0.898876428604126	0.2083333283662796	3094	3169	3169	3194	1441
21.012289431041935	21.01228903630224	0	0	1	0	-0.0075	0.5926422793379729	3076.8701338889987	3151.8701338889987	3151.8701338889987	3176.8701338889987	0.8181818127632141	0.7734375	0.8775510191917419	0.8876404762268066	0.2291666716337204	3076	3151	3151	3176	1445
21.028332836619214	21.02833283661921	0	0	1	0	-0.007489721510659211	0.5906891543379729	3068.8720870139987	3143.8720870139987	3143.8720870139987	3168.8720870139987	0.8181818127632141	0.765625	0.8775510191917419	0.8876404762268066	0.2083333283662796	3068	3143	3143	3168	1441
21.04440861085179	21.044408610851793	0	0	1	0	-0.0074589142152618635	0.5837526744527572	3040.467201884041	3115.467201884041	3115.467201884041	3140.467201884041	0.8181818127632141	0.765625	0.8571428656578064	0.8764045238494873	0.2083333283662796	3040	3115	3115	3140	1441
21.066049030617982	21.066048635878285	0	0	1	0	-0.007407662554463255	0.5750310034707882	3004.7519592128774	3079.7519592128774	3079.7519592128774	3104.7519592128774	0.8181818127632141	0.75	0.8571428656578064	0.8539325594902039	0.2083333283662796	3004	3079	3079	3104	1441
21.079041098323735	21.07904109832374	0	0	1	0	-0.007336107005503172	0.5598721287203228	2942.676367109722	3017.676367109722	3017.676367109722	3042.676367109722	0.800000011920929	0.734375	0.8367347121238708	0.8426966071128845	0.2083333283662796	2942	3017	3017	3042	1441
21.094385419894486	21.09438541989449	0	0	1	0	-0.007244443697167551	0.5555686258758543	2925.0535229616235	3000.0535229616235	3000.0535229616235	3025.0535229616235	0.800000011920929	0.7265625	0.8367347121238708	0.8314606547355652	0.2083333283662796	2925	3000	3000	3025	1441
21.111324095108586	21.11132370036888	0	0	1	0	-0.0071329238722131	0.5382886783221368	2854.29213772915	2929.29213772915	2929.29213772915	2954.29213772915	0.7818182110786438	0.7109375	0.8163265585899353	0.8089887499809265	0.2083333283662796	2854	2929	2929	2954	1441
21.132483327181973	21.132482932442276	0	0	1	0	-0.007001853198728373	0.5257834743001926	2803.0833272592886	2878.0833272592886	2878.0833272592886	2903.0833272592886	0.7818182110786438	0.6953125	0.795918345451355	0.7865168452262878	0.2083333283662796	2803	2878	2878	2903	1441
21.14607026761378	21.146070267613776	0	0	1	0	-0.006851590932318779	0.5150960340320285	2759.318259361157	2834.318259361157	2834.318259361157	2859.318259361157	0.7636363506317139	0.6796875	0.795918345451355	0.7752808928489685	0.2083333283662796	2759	2834	2834	2859	1441
21.161300904151283	21.16130090415128	0	0	1	0	-0.006682548931411946	0.508962122262604	2734.199890665363	2809.199890665363	2809.199890665363	2834.199890665363	0.7636363506317139	0.6796875	0.7755101919174194	0.7640449404716492	0.2083333283662796	2734	2809	2809	2834	1441
21.178371817164468	21.17837142242477	0	0	1	0	-0.006495190528382392	0.49237009016739286	2666.255519235474	2741.255519235474	2741.255519235474	2766.255519235474	0.7454545497894287	0.6640625	0.7551020383834839	0.7415730357170105	0.2083333283662796	2666	2741	2741	2766	1441
21.198991834809334	21.19899144006963	0	0	1	0	-0.006290029259589702	0.4817973173209982	2622.9600144294873	2697.9600144294873	2697.9600144294873	2722.9600144294873	0.7272727489471436	0.6484375	0.7551020383834839	0.7303370833396912	0.2083333283662796	2622	2697	2697	2722	1441
21.212280352028863	21.212280352028866	0	0	1	0	-0.006067627457811049	0.4731776545734423	2587.6624954782465	2662.6624954782465	2662.6624954782465	2687.6624954782465	0.7090908885002136	0.640625	0.7551020383834839	0.7191011309623718	0.2083333283662796	2587	2662	2662	2687	1441
21.228540074961067	21.22854007496107	0	0	1	0	-0.005828594710926148	0.460946451415575	2537.5757185467796	2612.5757185467796	2612.5757185467796	2637.5757185467796	0.6909090876579285	0.6328125	0.7346938848495483	0.7078651785850525	0.2083333283662796	2537	2612	2612	2637	1441
21.24436084734824	21.244360847348236	0	0	1	0	-0.005573586191079251	0.458993326415575	2529.5776716717796	2604.5776716717796	2604.5776716717796	2629.5776716717796	0.6909090876579285	0.625	0.7346938848495483	0.7078651785850525	0.2083333283662796	2529	2604	2604	2629	1441
21.265921924434977	21.26592152969528	0	0	1	0	-0.00530330085889783	0.4483672584539651	2486.063923368987	2561.063923368987	2561.063923368987	2586.063923368987	0.6727272868156433	0.6171875	0.7346938848495483	0.6853932738304138	0.2083333283662796	2486	2561	2561	2586	1441
21.279087677608196	21.279087677608192	0	0	1	0	-0.005018479547690093	0.4344122204361529	2428.918042686046	2503.918042686046	2503.918042686046	2528.918042686046	0.6545454263687134	0.6015625	0.7142857313156128	0.6741573214530945	0.2083333283662796	2428	2503	2503	2528	1441
21.294286340230094	21.294286340230098	0	0	1	0	-0.004719902932872375	0.4231682061957702	2382.8738043716794	2457.8738043716794	2457.8738043716794	2482.8738043716794	0.6545454263687134	0.5859375	0.6938775777816772	0.6516854166984558	0.2083333283662796	2382	2457	2457	2482	1441
21.311610676129895	21.31161067612989	0	0	1	0	-0.004408389392192083	0.4076080374100206	2319.1549131940346	2394.1549131940346	2394.1549131940346	2419.1549131940346	0.6181818246841431	0.5546875	0.6530612111091614	0.5955055952072144	0.2083333283662796	2319	2394	2394	2419	1441
21.33238780017487	21.332387405435174	0	0	1	0	-0.004084792762611183	0.37994396026064514	2205.8705172673417	2280.8705172673417	2280.8705172673417	2305.8705172673417	0.6181818246841431	0.5390625	0.6326530575752258	0.5730336904525757	0.2083333283662796	2205	2280	2280	2305	1441
21.345641975040607	21.34564197504061	0	0	1	0	-0.0037499999999984273	0.3634092542275571	2138.1608960618464	2213.1608960618464	2213.1608960618464	2238.1608960618464	0.6000000238418579	0.5234375	0.6122449040412903	0.5393258333206177	0.2083333283662796	2138	2213	2213	2238	1441
21.361296956754295	21.36129695675429	0	0	1	0	-0.003404928748044981	0.34047393640214985	2044.2407695668037	2119.2407695668035	2119.2407695668035	2144.2407695668035	0.5454545617103577	0.5	0.6122449040412903	0.516853928565979	0.2083333283662796	2044	2119	2119	2144	1441
21.37827668489706	21.378276684897063	0	0	1	0	-0.0030505248230668384	0.32439782555033325	1978.4090956286148	2053.4090956286145	2053.4090956286145	2078.4090956286145	0.5272727012634277	0.484375	0.5918367505073547	0.483146071434021	0.2083333283662796	1978	2053	2053	2078	1441
21.399016703410354	21.399016703410357	0	0	1	0	-0.0026877596215880506	0.31286314849773156	1931.1745930982108	2006.1745930982108	2006.1745930982108	2031.1745930982108	0.5272727012634277	0.4609375	0.5714285969734192	0.4606741666793823	0.2083333283662796	1931	2006	2006	2031	1441
21.412290220521335	21.41229022052133	0	0	1	0	-0.0023176274578103704	0.29441999453548107	1855.649877622795	1930.649877622795	1930.649877622795	1955.649877622795	0.4909090995788574	0.4453125	0.5510203838348389	0.43820226192474365	0.2083333283662796	1855	1930	1930	1955	1441
21.428518364277636	21.42851836427764	0	0	1	0	-0.0019411428382671415	0.2787984662856484	1791.6797194397302	1866.6797194397302	1866.6797194397302	1891.6797194397302	0.4727272689342499	0.421875	0.5306122303009033	0.4157303273677826	0.2083333283662796	1791	1866	1866	1891	1441
21.444274004614506	21.44427400461451	0	0	1	0	-0.0015593376811314063	0.2688562826374561	1750.9664774003827	1825.9664774003827	1825.9664774003827	1850.9664774003827	0.4545454680919647	0.40625	0.5306122303009033	0.40449437499046326	0.2083333283662796	1750	1825	1825	1850	1441
21.46574389683083	21.465743896830833	0	0	1	0	-0.001173258487799923	0.2429973247455255	1645.074044832927	1720.074044832927	1720.074044832927	1745.074044832927	0.4000000059604645	0.3828125	0.5102040767669678	0.37078651785850525	0.2083333283662796	1645	1720	1720	1745	1441
21.478972018876455	21.47897201887645	0	0	1	0	-0.0007839634745055779	0.2429973247455255	1645.074044832927	1720.074044832927	1720.074044832927	1745.074044832927	0.4000000059604645	0.3828125	0.5102040767669678	0.37078651785850525	0.2083333283662796	1645	1720	1720	1745	1441
21.49438818307238	21.494388183072378	0	0	1	0	-0.00039251967182024584	0.22990218820415542	1591.4494606960166	1666.4494606960166	1666.4494606960166	1691.4494606960166	0.38181817531585693	0.3671875	0.4897959232330322	0.3483146131038666	0.2083333283662796	1591	1666	1666	1691	1441
21.51139356929557	21.511393569295567	0	0	1	0	1.8376154860346732e-15	0.21967337346799987	1549.5624643514593	1624.5624643514593	1624.5624643514593	1649.5624643514593	0.3636363744735718	0.3515625	0.4693877696990967	0.3483146131038666	0.2083333283662796	1549	1624	1624	1649	1441
21.532370826367824	21.53237082636782	0	0	1	0	0.000392519671823916	0.21835486881129107	1544.163187782237	1619.163187782237	1619.163187782237	1644.163187782237	0.3636363744735718	0.3515625	0.4693877696990967	0.33707866072654724	0.2083333283662796	1544	1619	1619	1644	1441
21.546012240878056	21.54601224087806	0	0	1	0	0.000783963474509233	0.21185628615013918	1517.55149178482	1592.55149178482	1592.55149178482	1617.55149178482	0.34545454382896423	0.34375	0.4693877696990967	0.33707866072654724	0.2083333283662796	1517	1592	1592	1617	1441
21.5613273517111	21.561327351711096	0	0	1	0	0.001173258487803553	0.2040391988322785	1485.5405192181804	1560.5405192181804	1560.5405192181804	1585.5405192181804	0.3272727131843567	0.3359375	0.4693877696990967	0.3258427083492279	0.2083333283662796	1485	1560	1560	1585	1441
21.578478002143434	21.578478002143438	0	0	1	0	0.001559337681135001	0.1975406236217072	1458.928853730891	1533.928853730891	1533.928853730891	1558.928853730891	0.30909091234207153	0.328125	0.4693877696990967	0.3258427083492279	0.2083333283662796	1458	1533	1533	1558	1441
21.599028545601314	21.599028545601318	0	0	1	0	0.0019411428382706912	0.18944954921847446	1425.795904049653	1500.795904049653	1500.795904049653	1525.795904049653	0.30909091234207153	0.3125	0.44897958636283875	0.30337077379226685	0.2083333283662796	1425	1500	1500	1525	1441
21.61248482719283	21.612484827192826	0	0	1	0	0.002317627457813866	0.18295096655732257	1399.184208052236	1474.184208052236	1474.184208052236	1499.184208052236	0.290909081697464	0.3046875	0.44897958636283875	0.30337077379226685	0.2083333283662796	1399	1474	1474	1499	1441
21.628448495350952	21.628448495350955	0	0	1	0	0.002687759621591482	0.17973666324463222	1386.021635986769	1461.021635986769	1461.021635986769	1486.021635986769	0.290909081697464	0.296875	0.44897958636283875	0.2921348214149475	0.2083333283662796	1386	1461	1461	1486	1441
21.64430439957131	21.644304399571315	0	0	1	0	0.0030505248230701964	0.1685906279096634	1340.3786212900716	1415.3786212900716	1415.3786212900716	1440.3786212900716	0.27272728085517883	0.28125	0.4285714328289032	0.2808988690376282	0.2083333283662796	1340	1415	1415	1440	1441
21.665755739021797	21.665755739021794	0	0	1	0	0.003404928748048256	0.16543365085727713	1327.4508002605498	1402.4508002605498	1402.4508002605498	1427.4508002605498	0.27272728085517883	0.2734375	0.4285714328289032	0.26966291666030884	0.2083333283662796	1327	1402	1402	1427	1441
21.67901938764031	21.679019387640306	0	0	1	0	0.00375000000000161	0.15186725791677835	1271.8964211692073	1346.8964211692073	1346.8964211692073	1371.8964211692073	0.23636363446712494	0.265625	0.40816327929496765	0.2584269642829895	0.2083333283662796	1271	1346	1346	1371	1441
21.694467131012132	21.694466736272435	0	0	1	0	0.0040847927626142646	0.14296097331632307	1235.425185730343	1310.425185730343	1310.425185730343	1335.425185730343	0.2181818187236786	0.2578125	0.3877550959587097	0.24719101190567017	0.2083333283662796	1235	1310	1310	1335	1441
21.711608307691698	21.7116083076917	0	0	1	0	0.004408389392195056	0.13991864886825933	1222.9668671155218	1297.9668671155218	1297.9668671155218	1322.9668671155218	0.2181818187236786	0.2421875	0.36734694242477417	0.2247191071510315	0.2083333283662796	1222	1297	1297	1322	1441
21.732402405543723	21.732402010804027	0	0	1	0	0.004719902932875231	0.12819934541791356	1174.976319486356	1249.976319486356	1249.976319486356	1274.976319486356	0.20000000298023224	0.234375	0.36734694242477417	0.21348313987255096	0.2083333283662796	1174	1249	1249	1274	1441
21.74566763312103	21.745668027860727	0	0	1	0	0.005018479547692824	0.12515702124405714	1162.5180019944141	1237.5180019944141	1237.5180019944141	1262.5180019944141	0.20000000298023224	0.2265625	0.3469387888908386	0.21348313987255096	0.2083333283662796	1162	1237	1237	1262	1441
21.76159695892536	21.761596958925363	0	0	1	0	0.005303300858900429	0.11665202096032867	1127.6900258325459	1202.6900258325459	1202.6900258325459	1227.6900258325459	0.1818181872367859	0.21875	0.3265306055545807	0.20224718749523163	0.2083333283662796	1127	1202	1202	1227	1441
21.778534055180664	21.77853405518066	0	0	1	0	0.00557358619108171	0.1063085460624914	1085.3334961259022	1160.3334961259022	1160.3334961259022	1185.3334961259022	0.16363635659217834	0.203125	0.30612245202064514	0.1910112351179123	0.2083333283662796	1085	1160	1160	1185	1441
21.799008019136984	21.79900801913698	0	0	1	0	0.005828594710928461	0.0980328524105526	1051.4445306212128	1126.4445306212128	1126.4445306212128	1151.4445306212128	0.145454540848732	0.1953125	0.2857142984867096	0.17977528274059296	0.2083333283662796	1051	1126	1126	1151	1441
21.812305220629888	21.81230482589019	0	0	1	0	0.006067627457813209	0.09711563067817819	1047.6885076271396	1122.6885076271396	1122.6885076271396	1147.6885076271396	0.145454540848732	0.1953125	0.26530611515045166	0.17977528274059296	0.2083333283662796	1047	1122	1122	1147	1441
21.82848007452686	21.828480074526855	0	0	1	0	0.006290029259591703	0.09441726395936767	1036.6386959136107	1111.6386959136107	1111.6386959136107	1136.6386959136107	0.145454540848732	0.1875	0.26530611515045166	0.16853933036327362	0.2083333283662796	1036	1111	1111	1136	1441
21.844328083953236	21.84432768921354	0	0	1	0	0.00649519052838423	0.09160424482672758	1025.1193825654495	1100.1193825654495	1100.1193825654495	1125.1193825654495	0.145454540848732	0.1796875	0.2448979616165161	0.16853933036327362	0.2083333283662796	1025	1100	1100	1125	1441
21.86575218636451	21.865752186364507	0	0	1	0	0.006682548931413614	0.08361518197402279	992.4041701836234	1067.4041701836234	1067.4041701836234	1092.4041701836234	0.12727272510528564	0.171875	0.22448979318141937	0.15730337798595428	0.2083333283662796	992	1067	1067	1092	1441
21.879135441111742	21.879135441111746	0	0	1	0	0.006851590932320274	0.08361518197402279	992.4041701836234	1067.4041701836234	1067.4041701836234	1092.4041701836234	0.12727272510528564	0.171875	0.22448979318141937	0.15730337798595428	0.2083333283662796	992	1067	1067	1092	1441
21.89436134077286	21.894361340772864	0	0	1	0	0.0070018531987296895	0.08298459198138797	989.8219041637838	1064.8219041637838	1064.8219041637838	1089.8219041637838	0.12727272510528564	0.171875	0.22448979318141937	0.14606741070747375	0.2083333283662796	989	1064	1064	1089	1441
21.91155817574996	21.911558175749956	0	0	1	0	0.007132923872214236	0.07971296254934124	976.4245816395523	1051.4245816395523	1051.4245816395523	1076.4245816395523	0.12727272510528564	0.1640625	0.20408163964748383	0.13483145833015442	0.2083333283662796	976	1051	1051	1076	1441
21.93233372083614	21.932333326096437	0	0	1	0	0.0072444436971685015	0.07516750861347965	957.8109477721991	1032.8109477721991	1032.8109477721991	1057.8109477721991	0.1090909093618393	0.1640625	0.20408163964748383	0.13483145833015442	0.2083333283662796	957	1032	1032	1057	1441
21.945651448793377	21.94565105405368	0	0	1	0	0.007336107005503936	0.07516750861347965	957.8109477721991	1032.8109477721991	1032.8109477721991	1057.8109477721991	0.1090909093618393	0.1640625	0.20408163964748383	0.13483145833015442	0.2083333283662796	957	1032	1032	1057	1441
21.961299719932185	21.96129932519249	0	0	1	0	0.00740766255446383	0.07321438361347965	949.8129008971991	1024.8129008971991	1024.8129008971991	1049.8129008971991	0.1090909093618393	0.15625	0.20408163964748383	0.13483145833015442	0.2083333283662796	949	1024	1024	1049	1441
21.978468923130364	21.97846931787006	0	0	1	0	0.007458914215262249	0.07321438361347965	949.8129008971991	1024.8129008971991	1024.8129008971991	1049.8129008971991	0.1090909093618393	0.15625	0.20408163964748383	0.13483145833015442	0.2083333283662796	949	1024	1024	1049	1441
21.99921959961552	21.999219994355226	0	0	1	0	0.007489721510659403	0.07321438361347965	949.8129008971991	1024.8129008971991	1024.8129008971991	1049.8129008971991	0.1090909093618393	0.15625	0.20408163964748383	0.13483145833015442	0.2083333283662796	949	1024	1024	1049	1441
22.01228153624796	22.012281536247958	0	0	1	0	0.0075	0.07126125861347965	941.8148540221991	1016.8148540221991	1016.8148540221991	1041.8148540221991	0.1090909093618393	0.1484375	0.20408163964748383	0.13483145833015442	0.2083333283662796	941	1016	1016	1041	1441
22.028420468832344	22.02842086357204	0	0	1	0	0.0074897215106592046	0.07637997544538233	962.7759994488406	1037.7759994488406	1037.7759994488406	1062.7759994488406	0.12727272510528564	0.1484375	0.20408163964748383	0.14606741070747375	0.2083333283662796	962	1037	1037	1062	1441
22.044552296102147	22.044552296102143	0	0	1	0	0.0074589142152618505	0.07637997544538233	962.7759994488406	1037.7759994488406	1037.7759994488406	1062.7759994488406	0.12727272510528564	0.1484375	0.20408163964748383	0.14606741070747375	0.2083333283662796	962	1037	1037	1062	1441
22.065799555128358	22.06579955512836	0	0	1	0	0.007407662554463234	0.07712521698138797	965.8277635387838	1040.8277635387838	1040.8277635387838	1065.8277635387838	0.12727272510528564	0.1484375	0.22448979318141937	0.14606741070747375	0.2083333283662796	965	1040	1040	1065	1441
22.079005571750848	22.07900557175085	0	0	1	0	0.0073361070055031445	0.07712521698138797	965.8277635387838	1040.8277635387838	1040.8277635387838	1065.8277635387838	0.12727272510528564	0.1484375	0.22448979318141937	0.14606741070747375	0.2083333283662796	965	1040	1040	1065	1441
22.094361340772863	22.09436134077286	0	0	1	0	0.007244443697167517	0.07712521698138797	965.8277635387838	1040.8277635387838	1040.8277635387838	1065.8277635387838	0.12727272510528564	0.1484375	0.22448979318141937	0.14606741070747375	0.2083333283662796	965	1040	1040	1065	1441
22.111544359860503	22.1115447546002	0	0	1	0	0.007132923872213059	0.08167067091724955	984.441397406137	1059.441397406137	1059.441397406137	1084.441397406137	0.145454540848732	0.1484375	0.2448979616165161	0.15730337798595428	0.2083333283662796	984	1059	1059	1084	1441
22.132389773873363	22.132389379133667	0	0	1	0	0.007001853198728325	0.08505695436822114	998.3082281378656	1073.3082281378656	1073.3082281378656	1098.3082281378656	0.145454540848732	0.15625	0.2448979616165161	0.15730337798595428	0.2083333283662796	998	1073	1073	1098	1441
22.145689343804463	22.14568934380446	0	0	1	0	0.006851590932318725	0.08960240830408273	1016.9218620052188	1091.9218620052188	1091.9218620052188	1116.9218620052188	0.16363635659217834	0.15625	0.2448979616165161	0.15730337798595428	0.2083333283662796	1016	1091	1091	1116	1441
22.16131748321863	22.161317483218628	0	0	1	0	0.006682548931411886	0.09224344876258916	1027.7369226828027	1102.7369226828027	1102.7369226828027	1127.7369226828027	0.16363635659217834	0.1640625	0.2448979616165161	0.16853933036327362	0.2083333283662796	1027	1102	1102	1127	1441
22.178304316675977	22.17830392193628	0	0	1	0	0.006495190528382326	0.09310334289522926	1031.258189155964	1106.258189155964	1106.258189155964	1131.258189155964	0.16363635659217834	0.1640625	0.26530611515045166	0.16853933036327362	0.2083333283662796	1031	1106	1106	1131	1441
22.199068019571193	22.199068414310897	0	0	1	0	0.00629002925958963	0.09960192555638114	1057.869885153381	1132.869885153381	1132.869885153381	1157.869885153381	0.1818181872367859	0.171875	0.26530611515045166	0.16853933036327362	0.2083333283662796	1057	1132	1132	1157	1441
22.212275220412778	22.21227522041278	0	0	1	0	0.0060676274578109705	0.10489262121105325	1079.535283859263	1154.535283859263	1154.535283859263	1179.535283859263	0.20000000298023224	0.171875	0.26530611515045166	0.17977528274059296	0.2083333283662796	1079	1154	1154	1179	1441
22.22833994193379	22.228339547194093	0	0	1	0	0.005828594710926065	0.10776296794342766	1091.2893537283362	1166.2893537283362	1166.2893537283362	1191.2893537283362	0.20000000298023224	0.1796875	0.2857142984867096	0.17977528274059296	0.2083333283662796	1091	1166	1166	1191	1441
22.24433361030902	22.244333610309024	0	0	1	0	0.005573586191079162	0.11426154687928924	1117.9010344706894	1192.9010344706894	1192.9010344706894	1217.9010344706894	0.2181818187236786	0.1875	0.2857142984867096	0.17977528274059296	0.2083333283662796	1117	1192	1192	1217	1441
22.265688238533308	22.26568784379361	0	0	1	0	0.005303300858897737	0.1235158188779798	1155.7972783053274	1230.7972783053274	1230.7972783053274	1255.7972783053274	0.23636363446712494	0.203125	0.2857142984867096	0.1910112351179123	0.2083333283662796	1155	1230	1230	1255	1441
22.27894478183724	22.278944781837236	0	0	1	0	0.005018479547689995	0.1235158188779798	1155.7972783053274	1230.7972783053274	1230.7972783053274	1255.7972783053274	0.23636363446712494	0.203125	0.2857142984867096	0.1910112351179123	0.2083333283662796	1155	1230	1230	1255	1441
22.294333314254246	22.29433370899395	0	0	1	0	0.004719902932872272	0.12644349053122805	1167.786093725379	1242.786093725379	1242.786093725379	1267.786093725379	0.23636363446712494	0.2109375	0.30612245202064514	0.1910112351179123	0.2083333283662796	1167	1242	1242	1267	1441
22.3113505426684	22.311350147928703	0	0	1	0	0.004408389392191976	0.1338019637902227	1197.919041720962	1272.919041720962	1272.919041720962	1297.919041720962	0.2545454502105713	0.21875	0.30612245202064514	0.20224718749523163	0.2083333283662796	1197	1272	1272	1297	1441
22.332364510532642	22.332364115792945	0	0	1	0	0.004084792762611071	0.14420276494836404	1240.510322463551	1315.510322463551	1315.510322463551	1340.510322463551	0.27272728085517883	0.234375	0.3265306055545807	0.21348313987255096	0.2083333283662796	1240	1315	1315	1340	1441
22.34562263279537	22.34562223805567	0	0	1	0	0.003749999999998313	0.15161856195879375	1270.8780112212603	1345.8780112212603	1345.8780112212603	1370.8780112212603	0.290909081697464	0.2421875	0.3265306055545807	0.2247191071510315	0.2083333283662796	1270	1345	1345	1370	1441
22.36133208858748	22.361332088587485	0	0	1	0	0.0034049287480448632	0.15448890754223088	1282.6320763854355	1357.6320763854355	1357.6320763854355	1382.6320763854355	0.290909081697464	0.25	0.3265306055545807	0.23595505952835083	0.2083333283662796	1282	1357	1357	1382	1441
22.378337080070978	22.378336685331274	0	0	1	0	0.003050524823066718	0.1631658906593314	1318.164322249962	1393.164322249962	1393.164322249962	1418.164322249962	0.30909091234207153	0.2578125	0.3469387888908386	0.24719101190567017	0.2083333283662796	1318	1393	1393	1418	1441
22.39897920313897	22.398978808399274	0	0	1	0	0.002687759621587927	0.1716175908699027	1352.7740346122514	1427.7740346122514	1427.7740346122514	1452.7740346122514	0.3272727131843567	0.2734375	0.3469387888908386	0.24719101190567017	0.2083333283662796	1352	1427	1427	1452	1441
22.41229101000073	22.412291010000732	0	0	1	0	0.0023176274578102446	0.18690780741076107	1415.3874713470666	1490.3874713470666	1490.3874713470666	1515.3874713470666	0.3636363744735718	0.2890625	0.36734694242477417	0.2584269642829895	0.2083333283662796	1415	1490	1490	1515	1441
22.428294152128736	22.42829375738903	0	0	1	0	0.0019411428382670136	0.1948309287862804	1447.832653379818	1522.832653379818	1522.832653379818	1547.832653379818	0.3636363744735718	0.3125	0.36734694242477417	0.2808988690376282	0.2083333283662796	1447	1522	1522	1547	1441
22.444515980049857	22.444515980049854	0	0	1	0	0.0015593376811312766	0.2038518602566226	1484.7733677508695	1559.7733677508695	1559.7733677508695	1584.7733677508695	0.38181817531585693	0.3203125	0.3877550959587097	0.2921348214149475	0.2083333283662796	1484	1559	1559	1584	1441
22.465887976820888	22.465888371560585	0	0	1	0	0.0011732584877997925	0.21494057895844199	1530.18167083482	1605.18167083482	1605.18167083482	1630.18167083482	0.4000000059604645	0.3359375	0.40816327929496765	0.30337077379226685	0.2083333283662796	1530	1605	1605	1630	1441
22.479035966707656	22.47903557196796	0	0	1	0	0.0007839634745054463	0.22373220879423106	1566.1833950123762	1641.1833950123762	1641.1833950123762	1666.1833950123762	0.41818180680274963	0.34375	0.40816327929496765	0.3258427083492279	0.2083333283662796	1566	1641	1641	1666	1441
22.494339235349727	22.49433923534973	0	0	1	0	0.00039251967182011373	0.23505023051274532	1612.530693949692	1687.530693949692	1687.530693949692	1712.530693949692	0.4363636374473572	0.359375	0.4285714328289032	0.33707866072654724	0.2083333283662796	1612	1687	1687	1712	1441
22.5114800172896	22.511480017289596	0	0	1	0	-1.9699237638903314e-15	0.24275266522628347	1644.0721641016307	1719.0721641016307	1719.0721641016307	1744.0721641016307	0.4545454680919647	0.3671875	0.4285714328289032	0.3483146131038666	0.2083333283662796	1644	1719	1719	1744	1441
22.532418984611077	22.532418984611073	0	0	1	0	-0.00039251967182404813	0.2542426582751294	1691.1236856366547	1766.1236856366547	1766.1236856366547	1791.1236856366547	0.4727272689342499	0.3828125	0.44897958636283875	0.3595505654811859	0.2083333283662796	1691	1766	1766	1791	1441
22.545687764845667	22.545688159585364	0	0	1	0	-0.0007839634745093646	0.27043744837115646	1757.4413510798856	1832.4413510798856	1832.4413510798856	1857.4413510798856	0.4909090995788574	0.40625	0.4693877696990967	0.3932584226131439	0.2083333283662796	1757	1832	1832	1857	1441
22.56133761494327	22.561337220203566	0	0	1	0	-0.0011732584878036837	0.2822713990655412	1805.9013791733912	1880.9013791733912	1880.9013791733912	1905.9013791733912	0.5090909004211426	0.421875	0.4897959232330322	0.40449437499046326	0.2083333283662796	1805	1880	1880	1905	1441
22.57841365957254	22.578413264832836	0	0	1	0	-0.0015593376811351306	0.29347476111013826	1851.779146746016	1926.779146746016	1926.779146746016	1951.779146746016	0.5272727012634277	0.4375	0.4897959232330322	0.42696627974510193	0.2083333283662796	1851	1926	1926	1951	1441
22.599099204007395	22.599098809267698	0	0	1	0	-0.001941142838270819	0.3055380355482171	1901.1782555699492	1976.1782555699492	1976.1782555699492	2001.1782555699492	0.5454545617103577	0.453125	0.5102040767669678	0.43820226192474365	0.2083333283662796	1901	1976	1976	2001	1441
22.612849566674498	22.612849566674495	0	0	1	0	-0.0023176274578139916	0.31346976793610537	1933.6586996983515	2008.6586996983515	2008.6586996983515	2033.6586996983515	0.5636363625526428	0.4609375	0.5102040767669678	0.449438214302063	0.2083333283662796	1933	2008	2008	2033	1441
22.628463100719806	22.62846310071981	0	0	1	0	-0.0026877596215916055	0.3317409511540248	2008.4791949757316	2083.479194975732	2083.479194975732	2108.479194975732	0.6000000238418579	0.4765625	0.5306122303009033	0.47191011905670166	0.2083333283662796	2008	2083	2083	2108	1441
22.645046904944707	22.645047299684403	0	0	1	0	-0.003050524823070317	0.3391973990908568	2039.0133492770585	2114.0133492770583	2114.0133492770583	2139.0133492770583	0.6000000238418579	0.484375	0.5510203838348389	0.49438202381134033	0.2083333283662796	2039	2114	2114	2139	1441
22.666311532517668	22.66631153251767	0	0	1	0	-0.0034049287480483735	0.358893121106858	2119.6673309325834	2194.6673309325834	2194.6673309325834	2219.6673309325834	0.6181818246841431	0.515625	0.5714285969734192	0.5280898809432983	0.2083333283662796	2119	2194	2194	2219	1441
22.679621760420638	22.679621760420634	0	0	1	0	-0.003750000000001725	0.36520304333532216	2145.5064624581446	2220.5064624581446	2220.5064624581446	2245.5064624581446	0.6363636255264282	0.5234375	0.5918367505073547	0.5393258333206177	0.2083333283662796	2145	2220	2220	2245	1441
22.69435305123919	22.694353051239187	0	0	1	0	-0.004084792762614376	0.36974849354589345	2164.120081070434	2239.120081070434	2239.120081070434	2264.120081070434	0.6363636255264282	0.5234375	0.5918367505073547	0.5393258333206177	0.2083333283662796	2164	2239	2239	2264	1441
22.711299226507563	22.71129922650756	0	0	1	0	-0.004408389392195164	0.38439143215180316	2224.082914661634	2299.082914661634	2299.082914661634	2324.082914661634	0.6545454263687134	0.5390625	0.6122449040412903	0.5617977380752563	0.2083333283662796	2224	2299	2299	2324	1441
22.7328942512084	22.732894645948097	0	0	1	0	-0.004719902932875334	0.411269620723802	2334.149096863969	2409.149096863969	2409.149096863969	2434.149096863969	0.6909090876579285	0.5703125	0.6326530575752258	0.6067415475845337	0.2083333283662796	2334	2409	2409	2434	1441
22.746056846464022	22.746056451724325	0	0	1	0	-0.005018479547692923	0.420105930555307	2370.3337856239823	2445.3337856239823	2445.3337856239823	2470.3337856239823	0.6909090876579285	0.5859375	0.6530612111091614	0.617977499961853	0.2083333283662796	2370	2445	2445	2470	1441
22.76134945713423	22.761349457134234	0	0	1	0	-0.005303300858900523	0.428995545370074	2406.736758290453	2481.736758290453	2481.736758290453	2506.736758290453	0.6909090876579285	0.59375	0.6734693646430969	0.6404494643211365	0.2083333283662796	2406	2481	2481	2506	1441
22.778349711741335	22.778349317001638	0	0	1	0	-0.005573586191081798	0.43933901300782363	2449.0932582670375	2524.0932582670375	2524.0932582670375	2549.0932582670375	0.7090908885002136	0.609375	0.6734693646430969	0.6516854166984558	0.2083333283662796	2449	2524	2524	2549	1441
22.799422495820693	22.799422101080996	0	0	1	0	-0.005828594710928545	0.44656616558355644	2478.6884480646636	2553.6884480646636	2553.6884480646636	2578.6884480646636	0.7090908885002136	0.6171875	0.6938775777816772	0.6629213690757751	0.2083333283662796	2478	2553	2553	2578	1441
22.812692460274384	22.812692065534687	0	0	1	0	-0.006067627457813286	0.4624129711959757	2543.5811170475204	2618.5811170475204	2618.5811170475204	2643.5811170475204	0.7272727489471436	0.6328125	0.7142857313156128	0.6853932738304138	0.2083333283662796	2543	2618	2618	2643	1441
22.828331257660416	22.82833086292072	0	0	1	0	-0.006290029259591776	0.47394361673787877	2590.7991105416136	2665.7991105416136	2665.7991105416136	2690.7991105416136	0.7272727489471436	0.6484375	0.7346938848495483	0.7078651785850525	0.2083333283662796	2590	2665	2665	2690	1441
22.844388479127154	22.84438847912715	0	0	1	0	-0.006495190528384297	0.4825059383239694	2625.8618174366547	2700.8618174366547	2700.8618174366547	2725.8618174366547	0.7454545497894287	0.65625	0.7346938848495483	0.7191011309623718	0.2083333283662796	2625	2700	2700	2725	1441
22.866107452093402	22.866107452093406	0	0	1	0	-0.0066825489314136744	0.5008217903779641	2700.8652315977633	2775.8652315977633	2775.8652315977633	2800.8652315977633	0.7636363506317139	0.6796875	0.7551020383834839	0.7415730357170105	0.2083333283662796	2700	2775	2775	2800	1441
22.879397548271733	22.87939754827173	0	0	1	0	-0.006851590932320327	0.5087368483664765	2733.2773940607212	2808.2773940607212	2808.2773940607212	2833.2773940607212	0.7636363506317139	0.6875	0.7755101919174194	0.7528089880943298	0.2083333283662796	2733	2808	2808	2833	1441
22.894430025480446	22.89443002548045	0	0	1	0	-0.007001853198729737	0.5232651489873295	2792.770785103114	2867.770785103114	2867.770785103114	2892.770785103114	0.7818182110786438	0.703125	0.795918345451355	0.7640449404716492	0.2083333283662796	2792	2867	2867	2892	1441
22.911583833830377	22.911583833830374	0	0	1	0	-0.007132923872214277	0.5296897243001926	2819.0794210092886	2894.0794210092886	2894.0794210092886	2919.0794210092886	0.7818182110786438	0.7109375	0.795918345451355	0.7865168452262878	0.2083333283662796	2819	2894	2894	2919	1441
22.932807803214367	22.932807803214363	0	0	1	0	-0.007244443697168536	0.5399018767379724	2860.898185241997	2935.898185241997	2935.898185241997	2960.898185241997	0.7818182110786438	0.7265625	0.8163265585899353	0.7977527976036072	0.2083333283662796	2860	2935	2935	2960	1441
22.94614211023896	22.946142110238956	0	0	1	0	-0.007336107005503963	0.5486935035327081	2896.8998969664394	2971.8998969664394	2971.8998969664394	2996.8998969664394	0.800000011920929	0.734375	0.8163265585899353	0.8089887499809265	0.2083333283662796	2896	2971	2971	2996	1441
22.96136919411917	22.961369194119168	0	0	1	0	-0.0074076625544638505	0.5655761982419572	2966.0345318008144	3041.0345318008144	3041.0345318008144	3066.0345318008144	0.8181818127632141	0.7578125	0.8367347121238708	0.8202247023582458	0.2291666716337204	2966	3041	3041	3066	1445
22.97837142242477	22.978371422424768	0	0	1	0	-0.007458914215262262	0.5741218452612431	3001.0289563447905	3076.0289563447905	3076.0289563447905	3101.0289563447905	0.8181818127632141	0.765625	0.8571428656578064	0.8314606547355652	0.2083333283662796	3001	3076	3076	3101	1441
22.999633681559537	22.99963328681984	0	0	1	0	-0.00748972151065941	0.5897926253767851	3065.200800917935	3140.200800917935	3140.200800917935	3165.200800917935	0.8363636136054993	0.7734375	0.8775510191917419	0.8539325594902039	0.2083333283662796	3065	3140	3140	3165	1441
23.012795092596065	23.01279509259607	0	0	1	0	-0.0075	0.5961639057418617	3091.291194012924	3166.291194012924	3166.291194012924	3191.291194012924	0.8363636136054993	0.7890625	0.8775510191917419	0.8651685118675232	0.2291666716337204	3091	3166	3166	3191	1445
23.028322573387044	23.028322573387047	0	0	1	0	-0.007489721510659197	0.609598988815339	3146.3078591988133	3221.3078591988133	3221.3078591988133	3246.3078591988133	0.8545454740524292	0.796875	0.8979591727256775	0.8764045238494873	0.2083333283662796	3146	3221	3221	3246	1441
23.044986509770794	23.04498690451049	0	0	1	0	-0.007458914215261837	0.6160975640259103	3172.9195246861027	3247.9195246861027	3247.9195246861027	3272.9195246861027	0.8727272748947144	0.8046875	0.8979591727256775	0.8764045238494873	0.2083333283662796	3172	3247	3247	3272	1441
23.066137057570813	23.066136662831116	0	0	1	0	-0.007407662554463213	0.6160975640259103	3172.9195246861027	3247.9195246861027	3247.9195246861027	3272.9195246861027	0.8727272748947144	0.8046875	0.8979591727256775	0.8764045238494873	0.2083333283662796	3172	3247	3247	3272	1441
23.07961307614726	23.079613076147265	0	0	1	0	-0.007336107005503117	0.6160975640259103	3172.9195246861027	3247.9195246861027	3247.9195246861027	3272.9195246861027	0.8727272748947144	0.8046875	0.8979591727256775	0.8764045238494873	0.2083333283662796	3172	3247	3247	3272	1441
23.094320682583884	23.094320682583888	0	0	1	0	-0.0072444436971674814	0.6160975640259103	3172.9195246861027	3247.9195246861027	3247.9195246861027	3272.9195246861027	0.8727272748947144	0.8046875	0.8979591727256775	0.8764045238494873	0.2083333283662796	3172	3247	3247	3272	1441
23.111361595379968	23.111361990119665	0	0	1	0	-0.007132923872213018	0.6180506890259103	3180.9175715611027	3255.9175715611027	3255.9175715611027	3280.9175715611027	0.8727272748947144	0.8125	0.8979591727256775	0.8764045238494873	0.2083333283662796	3180	3255	3255	3280	1441
23.1328942512084	23.132894251208395	0	0	1	0	-0.0070018531987282775	0.6160975640259103	3172.9195246861027	3247.9195246861027	3247.9195246861027	3272.9195246861027	0.8727272748947144	0.8046875	0.8979591727256775	0.8764045238494873	0.2083333283662796	3172	3247	3247	3272	1441
23.146005135563485	23.14600513556348	0	0	1	0	-0.006851590932318671	0.6160975640259103	3172.9195246861027	3247.9195246861027	3247.9195246861027	3272.9195246861027	0.8727272748947144	0.8046875	0.8979591727256775	0.8764045238494873	0.2083333283662796	3172	3247	3247	3272	1441
23.161301693630676	23.16130169363068	0	0	1	0	-0.006682548931411825	0.6116220690198952	3154.592372636471	3229.592372636471	3229.592372636471	3254.592372636471	0.8727272748947144	0.796875	0.8979591727256775	0.8651685118675232	0.2083333283662796	3154	3229	3229	3254	1441
23.178378922479048	23.178378922479045	0	0	1	0	-0.006495190528382261	0.6071465873945145	3136.265275380537	3211.265275380537	3211.265275380537	3236.265275380537	0.8727272748947144	0.7890625	0.8979591727256775	0.8539325594902039	0.2083333283662796	3136	3211	3211	3236	1441
23.199345126839738	23.199344732100034	0	0	1	0	-0.006290029259589558	0.591873060123441	3073.720181205491	3148.720181205491	3148.720181205491	3173.720181205491	0.8545454740524292	0.7734375	0.8775510191917419	0.8426966071128845	0.2083333283662796	3073	3148	3148	3173	1441
23.212625749265293	23.212625354525596	0	0	1	0	-0.006067627457810893	0.5808050564787743	3028.396706280581	3103.396706280581	3103.396706280581	3128.396706280581	0.8545454740524292	0.765625	0.8571428656578064	0.8202247023582458	0.2291666716337204	3028	3103	3103	3128	1445
23.228314678593073	23.22831467859307	0	0	1	0	-0.005828594710925982	0.5744911023740018	3002.5410642215375	3077.5410642215375	3077.5410642215375	3102.5410642215375	0.8545454740524292	0.75	0.8571428656578064	0.8089887499809265	0.2083333283662796	3002	3077	3077	3102	1441
23.24449150618853	23.244491506188535	0	0	1	0	-0.005573586191079074	0.5595615177635915	2941.4044152419074	3016.4044152419074	3016.4044152419074	3041.4044152419074	0.8363636136054993	0.734375	0.8367347121238708	0.7977527976036072	0.2083333283662796	2941	3016	3016	3041	1441
23.266112583709486	23.26611258370949	0	0	1	0	-0.005303300858897643	0.5233391488850376	2793.073814684229	2868.073814684229	2868.073814684229	2893.073814684229	0.800000011920929	0.703125	0.795918345451355	0.7415730357170105	0.2083333283662796	2793	2868	2868	2893	1441
23.27943386432402	23.279433469584323	0	0	1	0	-0.005018479547689897	0.5052079181042703	2718.826424636987	2793.826424636987	2793.826424636987	2818.826424636987	0.800000011920929	0.671875	0.7755101919174194	0.7078651785850525	0.2083333283662796	2718	2793	2793	2818	1441
23.29433568269244	23.294335682692438	0	0	1	0	-0.004719902932872169	0.48678144467475626	2643.370015943127	2718.370015943127	2718.370015943127	2743.370015943127	0.7818182110786438	0.65625	0.7551020383834839	0.6741573214530945	0.2083333283662796	2643	2718	2718	2743	1441
23.31155501783237	23.311555412572066	0	0	1	0	-0.004408389392191869	0.46880953528142477	2569.7750469774346	2644.7750469774346	2644.7750469774346	2669.7750469774346	0.7636363506317139	0.6328125	0.7346938848495483	0.6516854166984558	0.2083333283662796	2569	2644	2644	2669	1441
23.33281293483045	23.332812934830454	0	0	1	0	-0.00408479276261096	0.4530200708304708	2505.117190050778	2580.117190050778	2580.117190050778	2605.117190050778	0.7454545497894287	0.6171875	0.7142857313156128	0.6292135119438171	0.2083333283662796	2505	2580	2580	2605	1441
23.34601145139866	23.346011451398663	0	0	1	0	-0.0037499999999981984	0.4374599010811515	2441.3982949273154	2516.3982949273154	2516.3982949273154	2541.3982949273154	0.7272727489471436	0.6015625	0.6938775777816772	0.6067415475845337	0.2083333283662796	2441	2516	2516	2541	1441
23.361353404531215	23.36135340453122	0	0	1	0	-0.0034049287480447453	0.4137386807715284	2344.259897759409	2419.259897759409	2419.259897759409	2444.259897759409	0.6909090876579285	0.578125	0.6734693646430969	0.5730336904525757	0.2083333283662796	2344	2419	2419	2444	1441
23.378309843031758	23.37830984303176	0	0	1	0	-0.0030505248230665973	0.383879526055507	2221.9866591973014	2296.9866591973014	2296.9866591973014	2321.9866591973014	0.6545454263687134	0.546875	0.6326530575752258	0.5280898809432983	0.2083333283662796	2221	2296	2296	2321	1441
23.399393679822687	23.399393679822683	0	0	1	0	-0.002687759621587804	0.3738393639204727	2180.8721952543356	2255.8721952543356	2255.8721952543356	2280.8721952543356	0.6545454263687134	0.53125	0.6122449040412903	0.5056179761886597	0.2083333283662796	2180	2255	2255	2280	1441
23.412678644384926	23.41267824964523	0	0	1	0	-0.0023176274578101184	0.3611455190020454	2128.890900313376	2203.890900313376	2203.890900313376	2228.890900313376	0.6363636255264282	0.515625	0.5918367505073547	0.49438202381134033	0.2083333283662796	2128	2203	2203	2228	1441
23.428283494156865	23.42828309941717	0	0	1	0	-0.001941142838266886	0.3529844814055121	2095.471451355572	2170.471451355572	2170.471451355572	2195.471451355572	0.6181818246841431	0.5078125	0.5918367505073547	0.483146071434021	0.2083333283662796	2095	2170	2170	2195	1441
23.444452426958357	23.444452426958353	0	0	1	0	-0.0015593376811311472	0.3408106041423391	2045.6194239628787	2120.6194239628785	2120.6194239628785	2145.6194239628785	0.6000000238418579	0.5	0.5714285969734192	0.4606741666793823	0.2083333283662796	2045	2120	2120	2145	1441
23.46610310995672	23.466103109956716	0	0	1	0	-0.0011732584877996617	0.32460316656871946	1979.2499670989062	2054.2499670989064	2054.2499670989064	2079.2499670989064	0.5636363625526428	0.484375	0.5714285969734192	0.43820226192474365	0.2083333283662796	1979	2054	2054	2079	1441
23.47942912744763	23.479428732707934	0	0	1	0	-0.0007839634745053146	0.31236792126500923	1929.1466375802129	2004.1466375802129	2004.1466375802129	2029.1466375802129	0.5454545617103577	0.46875	0.5510203838348389	0.42696627974510193	0.2083333283662796	1929	2004	2004	2029	1441
23.494348314362803	23.4943483143628	0	0	1	0	-0.00039251967181998156	0.305366051869159	1900.473982404206	1975.473982404206	1975.473982404206	2000.473982404206	0.5454545617103577	0.453125	0.5510203838348389	0.40449437499046326	0.2083333283662796	1900	1975	1975	2000	1441
23.511351332147797	23.5113513321478	0	0	1	0	2.1022320417459897e-15	0.2933601074927008	1851.3096401826099	1926.3096401826099	1926.3096401826099	1951.3096401826099	0.5272727012634277	0.4375	0.5306122303009033	0.3932584226131439	0.2083333283662796	1851	1926	1926	1951	1441
23.53269451292082	23.532694512920816	0	0	1	0	0.0003925196718241803	0.27210394097280677	1764.2656382836437	1839.2656382836437	1839.2656382836437	1864.2656382836437	0.4909090995788574	0.4140625	0.5102040767669678	0.3595505654811859	0.2083333283662796	1764	1839	1839	1864	1441
23.546074609750463	23.546074215010766	0	0	1	0	0.0007839634745094961	0.2641722011343379	1731.7851636451137	1806.7851636451137	1806.7851636451137	1831.7851636451137	0.4727272689342499	0.40625	0.5102040767669678	0.3483146131038666	0.2083333283662796	1731	1806	1806	1831	1441
23.56127366711207	23.561273667112065	0	0	1	0	0.0011732584878038144	0.2497418860852978	1672.6930235192945	1747.6930235192945	1747.6930235192945	1772.6930235192945	0.4363636374473572	0.390625	0.5102040767669678	0.33707866072654724	0.2083333283662796	1672	1747	1747	1772	1441
23.57849300225199	23.578493002251992	0	0	1	0	0.0015593376811352598	0.24014768424185284	1633.4047669703873	1708.4047669703873	1708.4047669703873	1733.4047669703873	0.41818180680274963	0.3828125	0.4897959232330322	0.3258427083492279	0.2083333283662796	1633	1708	1708	1733	1441
23.599411837848827	23.59941183784883	0	0	1	0	0.0019411428382709467	0.23326046758016794	1605.2016147407876	1680.2016147407876	1680.2016147407876	1705.2016147407876	0.41818180680274963	0.3671875	0.4693877696990967	0.31460675597190857	0.2083333283662796	1605	1680	1680	1705	1441
23.612667591673365	23.61266759167336	0	0	1	0	0.0023176274578141174	0.22217175455896765	1559.7933349189725	1634.7933349189725	1634.7933349189725	1659.7933349189725	0.4000000059604645	0.3515625	0.4693877696990967	0.2921348214149475	0.2083333283662796	1559	1634	1634	1659	1441
23.62847217973288	23.628471784993184	0	0	1	0	0.002687759621591729	0.2109683833365401	1513.9155297631319	1588.9155297631319	1588.9155297631319	1613.9155297631319	0.38181817531585693	0.3359375	0.44897958636283875	0.2808988690376282	0.2083333283662796	1513	1588	1588	1613	1441
23.644504137858895	23.644504532598592	0	0	1	0	0.0030505248230704384	0.20125550481327847	1474.1412922103755	1549.1412922103755	1549.1412922103755	1574.1412922103755	0.3636363744735718	0.3203125	0.44897958636283875	0.26966291666030884	0.2083333283662796	1474	1549	1549	1574	1441
23.66613547861202	23.666135083872316	0	0	1	0	0.0034049287480484914	0.17021646893228093	1347.0364402776904	1422.0364402776904	1422.0364402776904	1447.0364402776904	0.290909081697464	0.2890625	0.40816327929496765	0.24719101190567017	0.2083333283662796	1347	1422	1422	1447	1441
23.679582681190453	23.679582286450756	0	0	1	0	0.003750000000001839	0.16287064016364194	1316.9552714701138	1391.9552714701138	1391.9552714701138	1416.9552714701138	0.27272728085517883	0.2734375	0.3877550959587097	0.2247191071510315	0.2083333283662796	1316	1391	1391	1416	1441
23.69433963008943	23.694339630089427	0	0	1	0	0.004084792762614487	0.1541936648866502	1281.4230577108326	1356.4230577108326	1356.4230577108326	1381.4230577108326	0.27272728085517883	0.265625	0.36734694242477417	0.21348313987255096	0.2083333283662796	1281	1356	1356	1381	1441
23.711578307474596	23.711578307474593	0	0	1	0	0.004408389392195271	0.14367821112418633	1238.362274553543	1313.362274553543	1313.362274553543	1338.362274553543	0.2545454502105713	0.25	0.3469387888908386	0.20224718749523163	0.2083333283662796	1238	1313	1313	1338	1441
23.73288754063352	23.732887145893823	0	0	1	0	0.004719902932875436	0.1352305371844763	1203.7690497704305	1278.7690497704305	1278.7690497704305	1303.7690497704305	0.23636363446712494	0.2421875	0.3265306055545807	0.1910112351179123	0.2083333283662796	1203	1278	1278	1303	1441
23.746127504870103	23.746127110130406	0	0	1	0	0.005018479547693022	0.12494439227223342	1161.6472863547958	1236.6472863547958	1236.6472863547958	1261.6472863547958	0.2181818187236786	0.2265625	0.30612245202064514	0.17977528274059296	0.2083333283662796	1161	1236	1236	1261	1441
23.761270903934175	23.76127090393417	0	0	1	0	0.005303300858900616	0.11672602488059869	1127.9930718860517	1202.9930718860517	1202.9930718860517	1227.9930718860517	0.20000000298023224	0.21875	0.2857142984867096	0.16853933036327362	0.2083333283662796	1127	1202	1202	1227	1441
23.778551028987714	23.77855142372741	0	0	1	0	0.0055735861910818875	0.10407685117641874	1076.1947055674348	1151.1947055674348	1151.1947055674348	1176.1947055674348	0.16363635659217834	0.2109375	0.26530611515045166	0.15730337798595428	0.2083333283662796	1076	1151	1151	1176	1441
23.79955868101677	23.799558681016773	0	0	1	0	0.005828594710928628	0.09868011693326029	1054.0950788417008	1129.0950788417008	1129.0950788417008	1154.0950788417008	0.16363635659217834	0.1953125	0.2448979616165161	0.14606741070747375	0.2083333283662796	1054	1129	1129	1154	1441
23.81283219812775	23.812831803388054	0	0	1	0	0.006067627457813364	0.09080570676090438	1021.8493691859035	1096.8493691859035	1096.8493691859035	1121.8493691859035	0.145454540848732	0.1875	0.22448979318141937	0.13483145833015442	0.2083333283662796	1021	1096	1096	1121	1441
23.82835573152174	23.828356126261443	0	0	1	0	0.006290029259591848	0.08822199260455921	1011.26905971567	1086.26905971567	1086.26905971567	1111.26905971567	0.145454540848732	0.1796875	0.22448979318141937	0.12359550595283508	0.2083333283662796	1011	1086	1086	1111	1441
23.844723218391714	23.84472361313141	0	0	1	0	0.006495190528384363	0.08109282465330014	982.0751169552641	1057.075116955264	1057.075116955264	1082.075116955264	0.12727272510528564	0.171875	0.20408163964748383	0.12359550595283508	0.2083333283662796	982	1057	1057	1082	1441
23.866102715217018	23.86610232047732	0	0	1	0	0.006682548931413734	0.08051956175725905	979.7276053959758	1054.7276053959758	1054.7276053959758	1079.7276053959758	0.12727272510528564	0.171875	0.20408163964748383	0.11235955357551575	0.2083333283662796	979	1054	1054	1079	1441
23.87937978498529	23.879379784985286	0	0	1	0	0.006851590932320382	0.07402098282139746	953.1159246536226	1028.1159246536226	1028.1159246536226	1053.1159246536226	0.1090909093618393	0.1640625	0.20408163964748383	0.11235955357551575	0.2083333283662796	953	1028	1028	1053	1441
23.89429502450347	23.894294629763767	0	0	1	0	0.007001853198729785	0.0734477195452247	950.7684115376951	1025.768411537695	1025.768411537695	1050.768411537695	0.1090909093618393	0.1640625	0.20408163964748383	0.10112359374761581	0.2083333283662796	950	1025	1025	1050	1441
23.91154830725749	23.911549096736888	0	0	1	0	0.0071329238722143175	0.0714945945452247	942.7703646626951	1017.7703646626951	1017.7703646626951	1042.770364662695	0.1090909093618393	0.1484375	0.18367347121238708	0.08988764137029648	0.2083333283662796	942	1017	1017	1042	1441
23.93280859269376	23.932808592693764	0	0	1	0	0.00724444369716857	0.06850959611785395	930.546796102612	1005.546796102612	1005.546796102612	1030.546796102612	0.1090909093618393	0.1484375	0.18367347121238708	0.08988764137029648	0.2083333283662796	930	1005	1005	1030	1441
23.94610816262486	23.946108162624864	0	0	1	0	0.007336107005503991	0.06201101718199237	903.9351153602588	978.9351153602588	978.9351153602588	1003.9351153602588	0.09090909361839294	0.140625	0.18367347121238708	0.08988764137029648	0.2083333283662796	903	978	978	1003	1441
23.961319851656825	23.96131985165682	0	0	1	0	0.007407662554463871	0.06201101718199237	903.9351153602588	978.9351153602588	978.9351153602588	1003.9351153602588	0.09090909361839294	0.140625	0.18367347121238708	0.08988764137029648	0.2083333283662796	903	978	978	1003	1441
23.978418396448923	23.97841839644892	0	0	1	0	0.0074589142152622755	0.06201101718199237	903.9351153602588	978.9351153602588	978.9351153602588	1003.9351153602588	0.09090909361839294	0.140625	0.18367347121238708	0.08988764137029648	0.2083333283662796	903	978	978	1003	1441
23.999585918055985	23.99958591805599	0	0	1	0	0.007489721510659418	0.06005789218199237	895.9370684852588	970.9370684852588	970.9370684852588	995.9370684852588	0.09090909361839294	0.1328125	0.18367347121238708	0.08988764137029648	0.2083333283662796	895	970	970	995	1441
24.012754829146793	24.01275482914679	0	0	1	0	0.0075	0.06005789218199237	895.9370684852588	970.9370684852588	970.9370684852588	995.9370684852588	0.09090909361839294	0.1328125	0.18367347121238708	0.08988764137029648	0.2083333283662796	895	970	970	995	1441
24.02828862577295	24.028288625772948	0	0	1	0	0.00748972151065919	0.06460334611785395	914.550702352612	989.550702352612	989.550702352612	1014.550702352612	0.1090909093618393	0.1328125	0.18367347121238708	0.08988764137029648	0.2083333283662796	914	989	989	1014	1441
24.044271636176312	24.044271636176315	0	0	1	0	0.007458914215261823	0.06460334611785395	914.550702352612	989.550702352612	989.550702352612	1014.550702352612	0.1090909093618393	0.1328125	0.18367347121238708	0.08988764137029648	0.2083333283662796	914	989	989	1014	1441
24.066171794664307	24.066171794664303	0	0	1	0	0.007407662554463192	0.06771161164759537	927.279049696903	1002.279049696903	1002.279049696903	1027.279049696903	0.12727272510528564	0.125	0.18367347121238708	0.10112359374761581	0.2083333283662796	927	1002	1002	1027	1441
24.079510443825583	24.07951044382558	0	0	1	0	0.007336107005503089	0.06771161164759537	927.279049696903	1002.279049696903	1002.279049696903	1027.279049696903	0.145454540848732	0.125	0.18367347121238708	0.10112359374761581	0.2083333283662796	927	1002	1002	1027	1441
24.094385814634187	24.094385814634183	0	0	1	0	0.007244443697167448	0.07225706558345696	945.8926835642562	1020.8926835642562	1020.8926835642562	1045.8926835642562	0.145454540848732	0.125	0.18367347121238708	0.10112359374761581	0.2083333283662796	945	1020	1020	1045	1441
24.111287779056298	24.1112873843166	0	0	1	0	0.007132923872212977	0.07472612751945529	956.0034921921695	1031.0034921921695	1031.0034921921695	1056.0034921921695	0.145454540848732	0.1328125	0.18367347121238708	0.11235955357551575	0.2083333283662796	956	1031	1031	1056	1441
24.13298148868183	24.132981883421525	0	0	1	0	0.00700185319872823	0.08122470645531688	982.6151729345227	1057.6151729345227	1057.6151729345227	1082.6151729345227	0.16363635659217834	0.140625	0.18367347121238708	0.11235955357551575	0.2083333283662796	982	1057	1057	1082	1441
24.14597316164788	24.145973161647884	0	0	1	0	0.006851590932318617	0.08628610071034859	1003.3415824088775	1078.3415824088775	1078.3415824088775	1103.3415824088775	0.1818181872367859	0.140625	0.18367347121238708	0.12359550595283508	0.2083333283662796	1003	1078	1078	1103	1441
24.161361299325193	24.16136169406489	0	0	1	0	0.006682548931411765	0.0888698151861752	1013.9218931873875	1088.9218931873875	1088.9218931873875	1113.9218931873875	0.1818181872367859	0.1484375	0.20408163964748383	0.12359550595283508	0.2083333283662796	1013	1088	1088	1113	1441
24.178304316675977	24.17830392193628	0	0	1	0	0.006495190528382194	0.09594165701807789	1042.881085489029	1117.881085489029	1117.881085489029	1142.881085489029	0.20000000298023224	0.15625	0.20408163964748383	0.13483145833015442	0.2083333283662796	1042	1117	1117	1142	1441
24.199476969899123	24.199476969899127	0	0	1	0	0.006290029259589486	0.10698568988980106	1088.1064000987353	1163.1064000987353	1163.1064000987353	1188.1064000987353	0.23636363446712494	0.171875	0.22448979318141937	0.14606741070747375	0.2083333283662796	1088	1163	1163	1188	1441
24.212753250187994	24.212752855448297	0	0	1	0	0.006067627457810815	0.11221044432184779	1109.5017694979667	1184.5017694979667	1184.5017694979667	1209.5017694979667	0.23636363446712494	0.1796875	0.22448979318141937	0.14606741070747375	0.2083333283662796	1109	1184	1184	1209	1441
24.228335205057405	24.22833481031771	0	0	1	0	0.005828594710925898	0.12014218170868096	1141.9822340970486	1216.9822340970486	1216.9822340970486	1241.9822340970486	0.2545454502105713	0.1875	0.2448979616165161	0.15730337798595428	0.2083333283662796	1141	1216	1216	1241	1441
24.244372294799504	24.2443722947995	0	0	1	0	0.005573586191078985	0.1273286798283393	1171.4109438970495	1246.4109438970495	1246.4109438970495	1271.4109438970495	0.27272728085517883	0.1953125	0.2448979616165161	0.16853933036327362	0.2083333283662796	1171	1246	1246	1271	1441
24.266125610119545	24.266125215379848	0	0	1	0	0.00530330085889755	0.13209482396097938	1190.9283041202107	1265.9283041202107	1265.9283041202107	1290.9283041202107	0.27272728085517883	0.2109375	0.26530611515045166	0.16853933036327362	0.2083333283662796	1190	1265	1265	1290	1441
24.279331626742035	24.27933123200234	0	0	1	0	0.005018479547689799	0.1393386408903612	1220.591734446029	1295.591734446029	1295.591734446029	1320.591734446029	0.290909081697464	0.21875	0.26530611515045166	0.17977528274059296	0.2083333283662796	1220	1295	1295	1320	1441
24.294618316316765	24.29461871105646	0	0	1	0	0.004719902932872067	0.15405558855728774	1280.8576351420934	1355.8576351420934	1355.8576351420934	1380.8576351420934	0.3272727131843567	0.234375	0.2857142984867096	0.1910112351179123	0.2083333283662796	1280	1355	1355	1380	1441
24.311391990336773	24.31139199033677	0	0	1	0	0.004408389392191762	0.1613567392812686	1310.755847356795	1385.755847356795	1385.755847356795	1410.755847356795	0.34545454382896423	0.2421875	0.2857142984867096	0.20224718749523163	0.2083333283662796	1310	1385	1385	1410	1441
24.332724907877626	24.332724907877623	0	0	1	0	0.00408479276261085	0.1764663596426339	1372.6297427365857	1447.6297427365857	1447.6297427365857	1472.6297427365857	0.3636363744735718	0.2734375	0.30612245202064514	0.2247191071510315	0.2083333283662796	1372	1447	1447	1472	1441
24.345906055899093	24.34590605589909	0	0	1	0	0.003749999999998084	0.18502868094682912	1407.6924484772653	1482.6924484772653	1482.6924484772653	1507.6924484772653	0.38181817531585693	0.28125	0.3265306055545807	0.23595505952835083	0.2083333283662796	1407	1482	1482	1507	1441
24.361283140864835	24.36128314086484	0	0	1	0	0.0034049287480446273	0.19439760919141813	1446.058209638857	1521.058209638857	1521.058209638857	1546.058209638857	0.4000000059604645	0.296875	0.3265306055545807	0.24719101190567017	0.2083333283662796	1446	1521	1521	1546	1441
24.378319711524227	24.37831971152423	0	0	1	0	0.0030505248230664763	0.2050850362019565	1489.8232232470118	1564.8232232470118	1564.8232232470118	1589.8232232470118	0.41818180680274963	0.3125	0.3469387888908386	0.2584269642829895	0.2083333283662796	1489	1564	1564	1589	1441
24.39940117987696	24.399400785137264	0	0	1	0	0.0026877596215876803	0.21905674845171585	1547.0373849097764	1622.0373849097764	1622.0373849097764	1647.0373849097764	0.4545454680919647	0.328125	0.3469387888908386	0.26966291666030884	0.2083333283662796	1547	1622	1622	1647	1441
24.41268101282312	24.412681012823118	0	0	1	0	0.002317627457809993	0.2299161524014499	1591.5066440839373	1666.5066440839373	1666.5066440839373	1691.5066440839373	0.4727272689342499	0.34375	0.36734694242477417	0.2808988690376282	0.2083333283662796	1591	1666	1666	1691	1441
24.428535338084686	24.428535732824383	0	0	1	0	0.001941142838266758	0.23743395810928458	1622.2920584575204	1697.2920584575204	1697.2920584575204	1722.2920584575204	0.4727272689342499	0.359375	0.3877550959587097	0.30337077379226685	0.2083333283662796	1622	1697	1697	1722	1441
24.444341899842698	24.444342294582395	0	0	1	0	0.0015593376811310177	0.24858000619617582	1667.9351253733398	1742.9351253733398	1742.9351253733398	1767.9351253733398	0.4909090995788574	0.375	0.40816327929496765	0.31460675597190857	0.2083333283662796	1667	1742	1742	1767	1441
24.466046662179792	24.466046267440095	0	0	1	0	0.001173258487799531	0.2719039505715355	1763.4466775904377	1838.4466775904377	1838.4466775904377	1863.4466775904377	0.5272727012634277	0.40625	0.4285714328289032	0.3595505654811859	0.2083333283662796	1763	1838	1838	1863	1441
24.479356890082755	24.47935689008276	0	0	1	0	0.0007839634745051831	0.2719039505715355	1763.4466775904377	1838.4466775904377	1838.4466775904377	1863.4466775904377	0.5272727012634277	0.40625	0.4285714328289032	0.3595505654811859	0.2083333283662796	1763	1838	1838	1863	1441
24.494401998961834	24.494401998961838	0	0	1	0	0.00039251967181984945	0.28799673499241796	1829.3466297939515	1904.3466297939515	1904.3466297939515	1929.3466297939515	0.5636363625526428	0.421875	0.44897958636283875	0.37078651785850525	0.2083333283662796	1829	1904	1904	1929	1441
24.511491859480564	24.51149185948056	0	0	1	0	-2.234540319601648e-15	0.2996587096684653	1877.1024160923655	1952.1024160923655	1952.1024160923655	1977.1024160923655	0.6000000238418579	0.4609375	0.4693877696990967	0.40449437499046326	0.2083333283662796	1877	1952	1952	1977	1441
24.532702012975093	24.532701618235397	0	0	1	0	-0.0003925196718243124	0.3214222167547458	1966.223977610684	2041.223977610684	2041.223977610684	2066.223977610684	0.6000000238418579	0.4765625	0.4897959232330322	0.42696627974510193	0.2083333283662796	1966	2041	2041	2066	1441
24.54595460888204	24.545954608882038	0	0	1	0	-0.0007839634745096277	0.33296550846898043	2013.4937571804749	2088.493757180475	2088.493757180475	2113.493757180475	0.6181818246841431	0.484375	0.5102040767669678	0.449438214302063	0.2083333283662796	2013	2088	2088	2113	1441
24.56132024639652	24.561319851656823	0	0	1	0	-0.0011732584878039452	0.3466912265751674	2069.7005728253107	2144.7005728253107	2144.7005728253107	2169.7005728253107	0.6363636255264282	0.5	0.5306122303009033	0.47191011905670166	0.2083333283662796	2069	2144	2144	2169	1441
24.578333922153384	24.578333527413687	0	0	1	0	-0.0015593376811353892	0.3520879600127884	2091.8001962523686	2166.8001962523686	2166.8001962523686	2191.8001962523686	0.6363636255264282	0.515625	0.5306122303009033	0.483146071434021	0.2083333283662796	2091	2166	2166	2191	1441
24.59936881122166	24.599368811221662	0	0	1	0	-0.0019411428382710746	0.36610030942049576	2149.1807670769304	2224.1807670769304	2224.1807670769304	2249.1807670769304	0.6545454263687134	0.53125	0.5510203838348389	0.5056179761886597	0.2083333283662796	2149	2224	2224	2249	1441
24.612718118354806	24.61271772361511	0	0	1	0	-0.002317627457814243	0.38488743685030435	2226.114053901996	2301.114053901996	2301.114053901996	2326.114053901996	0.6909090876579285	0.546875	0.5714285969734192	0.5280898809432983	0.2083333283662796	2226	2301	2301	2326	1441
24.62847770608866	24.628478100828364	0	0	1	0	-0.0026877596215918523	0.4037065836226166	2303.1784599346147	2378.1784599346147	2378.1784599346147	2403.1784599346147	0.6909090876579285	0.578125	0.5918367505073547	0.584269642829895	0.2083333283662796	2303	2378	2378	2403	1441
24.644976246538626	24.645096247407057	0	0	1	0	-0.003050524823070559	0.4185788272697426	2364.080297669596	2439.080297669596	2439.080297669596	2464.080297669596	0.7090908885002136	0.59375	0.6122449040412903	0.6067415475845337	0.2083333283662796	2364	2439	2439	2464	1441
24.666129952256235	24.66613034699593	0	0	1	0	-0.0034049287480486094	0.43172727528651134	2417.923192298264	2492.923192298264	2492.923192298264	2517.923192298264	0.7272727489471436	0.6015625	0.6326530575752258	0.6292135119438171	0.2083333283662796	2417	2492	2492	2517	1441
24.679370311232518	24.679370311232514	0	0	1	0	-0.003750000000001954	0.44067823794272964	2454.577384375478	2529.577384375478	2529.577384375478	2554.577384375478	0.7272727489471436	0.6171875	0.6530612111091614	0.6404494643211365	0.2083333283662796	2454	2529	2529	2554	1441
24.694415025371896	24.694415025371892	0	0	1	0	-0.004084792762614598	0.45618107075730574	2518.061484751167	2593.061484751167	2593.061484751167	2618.061484751167	0.7454545497894287	0.6328125	0.6734693646430969	0.6629213690757751	0.2083333283662796	2518	2593	2593	2618	1441
24.711455543428272	24.711455543428276	0	0	1	0	-0.004408389392195378	0.46457141339505537	2552.419937852752	2627.419937852752	2627.419937852752	2652.419937852752	0.7636363506317139	0.640625	0.6734693646430969	0.6741573214530945	0.2083333283662796	2552	2627	2627	2652	1441
24.732843329787258	24.732843329787254	0	0	1	0	-0.00471990293287554	0.4878746769592812	2647.8468021482568	2722.8468021482568	2722.8468021482568	2747.8468021482568	0.7818182110786438	0.6640625	0.7142857313156128	0.7078651785850525	0.2083333283662796	2647	2722	2722	2747	1441
24.746048162190647	24.74604816219065	0	0	1	0	-0.00501847954769312	0.4957937671897117	2680.2754766418693	2755.2754766418693	2755.2754766418693	2780.2754766418693	0.7818182110786438	0.6796875	0.7142857313156128	0.7303370833396912	0.2083333283662796	2680	2755	2755	2780	1441
24.761293009357303	24.761293009357306	0	0	1	0	-0.00530330085890071	0.5080822966078831	2730.597004609281	2805.597004609281	2805.597004609281	2830.597004609281	0.800000011920929	0.6875	0.7346938848495483	0.7415730357170105	0.2083333283662796	2730	2805	2805	2830	1441
24.778352869658924	24.778352474919227	0	0	1	0	-0.005573586191081975	0.5120991679834024	2747.046092892033	2822.046092892033	2822.046092892033	2847.046092892033	0.800000011920929	0.6953125	0.7346938848495483	0.7528089880943298	0.2083333283662796	2747	2822	2822	2847	1441
24.799519996526293	24.79951999652629	0	0	1	0	-0.005828594710928711	0.5286338738183094	2814.755713285977	2889.755713285977	2889.755713285977	2914.755713285977	0.8181818127632141	0.7109375	0.7551020383834839	0.7752808928489685	0.2083333283662796	2814	2889	2889	2914	1441
24.812635617757763	24.81263561775776	0	0	1	0	-0.0060676274578134425	0.5412663607983053	2866.4857474690602	2941.4857474690602	2941.4857474690602	2966.4857474690602	0.8363636136054993	0.71875	0.7755101919174194	0.7865168452262878	0.2083333283662796	2866	2941	2941	2966	1441
24.82835257360415	24.828352178864453	0	0	1	0	-0.00629002925959192	0.5453978846944327	2883.404337823702	2958.404337823702	2958.404337823702	2983.404337823702	0.8363636136054993	0.7265625	0.7755101919174194	0.7977527976036072	0.2083333283662796	2883	2958	2958	2983	1441
24.844560190896118	24.84456019089612	0	0	1	0	-0.006495190528384429	0.5536569002447695	2917.2250065023313	2992.2250065023313	2992.2250065023313	3017.2250065023313	0.8363636136054993	0.734375	0.795918345451355	0.8089887499809265	0.2083333283662796	2917	2992	2992	3017	1441
24.866071136041114	24.866070741301417	0	0	1	0	-0.006682548931413794	0.5643443405129336	2960.990074400463	3035.990074400463	3035.990074400463	3060.990074400463	0.8545454740524292	0.75	0.795918345451355	0.8202247023582458	0.2083333283662796	2960	3035	3035	3060	1441
24.879357679562155	24.879357284822458	0	0	1	0	-0.006851590932320435	0.5643443405129336	2960.990074400463	3035.990074400463	3035.990074400463	3060.990074400463	0.8545454740524292	0.75	0.795918345451355	0.8202247023582458	0.2083333283662796	2960	3035	3035	3060	1441
24.89427844543612	24.894278445436118	0	0	1	0	-0.007001853198729832	0.5643443405129336	2960.990074400463	3035.990074400463	3035.990074400463	3060.990074400463	0.8545454740524292	0.75	0.795918345451355	0.8202247023582458	0.2083333283662796	2960	3035	3035	3060	1441
24.911565675804233	24.911565675804237	0	0	1	0	-0.007132923872214358	0.5708222222339119	2987.5170000478693	3062.5170000478693	3062.5170000478693	3087.5170000478693	0.8727272748947144	0.7578125	0.8163265585899353	0.8314606547355652	0.2083333283662796	2987	3062	3062	3087	1441
[truncated: 25,986 more rows]
