# Supplementary material for: Active inference under visuo-proprioceptive conflict: Simulation and empirical results
Source: Sci Rep. 2020 Mar 4;10:4010. doi: 10.1038/s41598-020-61097-w (PMC7055248; doi:10.1038/s41598-020-61097-w)
Supplement: Supplementary file 1 — Supplementary Information. [file 41598_2020_61097_MOESM1_ESM.zip › log_sj02_run1_20190425-181847.csv]

0	0	1	0	0	0	999	0.07602554778717918	961.3246181884988	1036.3246181884988	1036.3246181884988	1061.3246181884988	0.11428571492433548	0.1621621549129486	0.09333333373069763	0.29629629850387573	0.6153846383094788	961	1036	1036	1061	1523
0.016977359704576145	0.016977359704576145	1	0	2	0	0.004052267294011048	0.07602554778717918	961.3246181884988	1036.3246181884988	1036.3246181884988	1061.3246181884988	0.11428571492433548	0.1621621549129486	0.09333333373069763	0.29629629850387573	0.6153846383094788	961	1036	1036	1061	1523
0.03299905459842023	0.032998659858721524	1	0	2	0	0.0075	0.07827780242227478	970.5476009192153	1045.5476009192153	1045.5476009192153	1070.5476009192153	0.11428571492433548	0.171171173453331	0.09333333373069763	0.29629629850387573	0.6153846383094788	970	1045	1045	1070	1523
0.049956677318059306	0.0499562825783606	1	0	2	0	0.0075	0.07926545691251019	974.5920460567293	1049.5920460567293	1049.5920460567293	1074.5920460567293	0.11428571492433548	0.171171173453331	0.1066666692495346	0.29629629850387573	0.6153846383094788	974	1049	1049	1074	1523
0.06688311560149351	0.06688272086179481	1	0	2	0	0.0075	0.07926545691251019	974.5920460567293	1049.5920460567293	1049.5920460567293	1074.5920460567293	0.11428571492433548	0.171171173453331	0.1066666692495346	0.29629629850387573	0.6153846383094788	974	1049	1049	1074	1523
0.08298612687328699	0.08298573213358829	1	0	2	0	0.0075	0.07926545691251019	974.5920460567293	1049.5920460567293	1049.5920460567293	1074.5920460567293	0.11428571492433548	0.171171173453331	0.1066666692495346	0.29629629850387573	0.6153846383094788	974	1049	1049	1074	1523
0.09995717074268207	0.09995677600298336	1	0	2	0	0.0075	0.07926545691251019	974.5920460567293	1049.5920460567293	1049.5920460567293	1074.5920460567293	0.11428571492433548	0.171171173453331	0.1066666692495346	0.29629629850387573	0.6153846383094788	974	1049	1049	1074	1523
0.1168950564773823	0.1168950564773823	1	0	2	0	0.0075	0.07926545691251019	974.5920460567293	1049.5920460567293	1049.5920460567293	1074.5920460567293	0.11428571492433548	0.171171173453331	0.1066666692495346	0.29629629850387573	0.6153846383094788	974	1049	1049	1074	1523
0.13287688266165	0.13287648792195128	1	0	2	0	0.0075	0.07926545691251019	974.5920460567293	1049.5920460567293	1049.5920460567293	1074.5920460567293	0.11428571492433548	0.171171173453331	0.1066666692495346	0.29629629850387573	0.6153846383094788	974	1049	1049	1074	1523
0.1500271383542895	0.15002674361459079	1	0	2	0	0.0075	0.07926545691251019	974.5920460567293	1049.5920460567293	1049.5920460567293	1074.5920460567293	0.11428571492433548	0.171171173453331	0.1066666692495346	0.29629629850387573	0.6153846383094788	974	1049	1049	1074	1523
0.1669792347181449	0.1669788399784462	1	0	2	0	0.0075	0.07926545691251019	974.5920460567293	1049.5920460567293	1049.5920460567293	1074.5920460567293	0.11428571492433548	0.171171173453331	0.1066666692495346	0.29629629850387573	0.6153846383094788	974	1049	1049	1074	1523
0.18291685005615044	0.18291645531645173	1	0	2	0	0.0075	0.07893623899377178	973.2438986794955	1048.2438986794955	1048.2438986794955	1073.2438986794955	0.11428571492433548	0.171171173453331	0.1066666692495346	0.2839506268501282	0.6153846383094788	973	1048	1048	1073	1523
0.19986894642000586	0.19986855168030715	1	0	2	0	0.0075	0.07668398435867618	964.020915948779	1039.020915948779	1039.020915948779	1064.020915948779	0.11428571492433548	0.1621621549129486	0.1066666692495346	0.2839506268501282	0.6153846383094788	964	1039	1039	1064	1523
0.21698841241614275	0.21698801767644404	1	0	2	0	0.0075	0.07668398435867618	964.020915948779	1039.020915948779	1039.020915948779	1064.020915948779	0.11428571492433548	0.1621621549129486	0.1066666692495346	0.2839506268501282	0.6153846383094788	964	1039	1039	1064	1523
0.2328636588817421	0.2328632641420434	1	0	2	0	0.0075	0.07668398435867618	964.020915948779	1039.020915948779	1039.020915948779	1064.020915948779	0.11428571492433548	0.1621621549129486	0.1066666692495346	0.2839506268501282	0.6153846383094788	964	1039	1039	1064	1523
0.24986036083155838	0.24985996609185968	1	0	2	0	0.0075	0.07668398435867618	964.020915948779	1039.020915948779	1039.020915948779	1064.020915948779	0.11428571492433548	0.1621621549129486	0.1066666692495346	0.2839506268501282	0.6153846383094788	964	1039	1039	1064	1523
0.26687916820450575	0.26687877346480704	1	0	2	0	0.0075	0.07926545691251019	974.5920460567293	1049.5920460567293	1049.5920460567293	1074.5920460567293	0.11428571492433548	0.171171173453331	0.1066666692495346	0.29629629850387573	0.6153846383094788	974	1049	1049	1074	1523
0.28299046900997205	0.28299046900997205	1	0	2	0	0.0075	0.07926545691251019	974.5920460567293	1049.5920460567293	1049.5920460567293	1074.5920460567293	0.11428571492433548	0.171171173453331	0.1066666692495346	0.29629629850387573	0.6153846383094788	974	1049	1049	1074	1523
0.30009493489755457	0.30009493489755457	1	0	2	0	0.0075	0.07893623899377178	973.2438986794955	1048.2438986794955	1048.2438986794955	1073.2438986794955	0.11428571492433548	0.171171173453331	0.1066666692495346	0.2839506268501282	0.6153846383094788	973	1048	1048	1073	1523
0.31688400376581605	0.31688360902611734	1	0	2	0	0.0075	0.07893623899377178	973.2438986794955	1048.2438986794955	1048.2438986794955	1073.2438986794955	0.11428571492433548	0.171171173453331	0.1066666692495346	0.2839506268501282	0.6153846383094788	973	1048	1048	1073	1523
0.3329206987682145	0.3329203040285158	1	0	2	0	0.0075	0.07988274070951673	977.119823205471	1052.119823205471	1052.119823205471	1077.119823205471	0.11428571492433548	0.171171173453331	0.11999999731779099	0.2839506268501282	0.6153846383094788	977	1052	1052	1077	1523
0.3499245060326093	0.3499245060326093	1	0	2	0	0.0075	0.07988274070951673	977.119823205471	1052.119823205471	1052.119823205471	1077.119823205471	0.11428571492433548	0.171171173453331	0.11999999731779099	0.2839506268501282	0.6153846383094788	977	1052	1052	1077	1523
0.3668505495763448	0.36685015483664607	1	0	2	0	0.0075	0.07893623899377178	973.2438986794955	1048.2438986794955	1048.2438986794955	1073.2438986794955	0.11428571492433548	0.171171173453331	0.1066666692495346	0.2839506268501282	0.6153846383094788	973	1048	1048	1073	1523
0.3829168500561515	0.3829164553164528	1	0	2	0	0.0075	0.07893623899377178	973.2438986794955	1048.2438986794955	1048.2438986794955	1073.2438986794955	0.11428571492433548	0.171171173453331	0.1066666692495346	0.2839506268501282	0.6153846383094788	973	1048	1048	1073	1523
0.399906841431088	0.3999068414310898	1	0	2	0	0.0075	0.07893623899377178	973.2438986794955	1048.2438986794955	1048.2438986794955	1073.2438986794955	0.11428571492433548	0.171171173453331	0.1066666692495346	0.2839506268501282	0.6153846383094788	973	1048	1048	1073	1523
0.4170089388804783	0.4170085441407796	1	0	2	0	0.0075	0.07893623899377178	973.2438986794955	1048.2438986794955	1048.2438986794955	1073.2438986794955	0.11428571492433548	0.171171173453331	0.1066666692495346	0.2839506268501282	0.6153846383094788	973	1048	1048	1073	1523
0.43298287027077187	0.43298247553107316	1	0	2	0	0.0075	0.07860702028030475	971.895748047848	1046.895748047848	1046.895748047848	1071.895748047848	0.11428571492433548	0.171171173453331	0.1066666692495346	0.2716049253940582	0.6153846383094788	971	1046	1046	1071	1523
0.4499748353442019	0.4499744406045032	1	0	2	0	0.0075	0.07860702028030475	971.895748047848	1046.895748047848	1046.895748047848	1071.895748047848	0.11428571492433548	0.171171173453331	0.1066666692495346	0.2716049253940582	0.6153846383094788	971	1046	1046	1071	1523
0.46696087932215313	0.4669604845824544	1	0	2	0	0.0075	0.07860702028030475	971.895748047848	1046.895748047848	1046.895748047848	1071.895748047848	0.11428571492433548	0.171171173453331	0.1066666692495346	0.2716049253940582	0.6153846383094788	971	1046	1046	1071	1523
0.48297112676473297	0.48297112676473297	1	0	2	0	0.0075	0.07893623899377178	973.2438986794955	1048.2438986794955	1048.2438986794955	1073.2438986794955	0.11428571492433548	0.171171173453331	0.1066666692495346	0.2839506268501282	0.6153846383094788	973	1048	1048	1073	1523
0.4999970394522588	0.4999970394522588	1	0	2	0	0.0075	0.07668398435867618	964.020915948779	1039.020915948779	1039.020915948779	1064.020915948779	0.11428571492433548	0.1621621549129486	0.1066666692495346	0.2839506268501282	0.6153846383094788	964	1039	1039	1064	1523
0.516941635761837	0.5169412410221383	1	0	2	0	0.0075	0.07668398435867618	964.020915948779	1039.020915948779	1039.020915948779	1064.020915948779	0.11428571492433548	0.1621621549129486	0.1066666692495346	0.2839506268501282	0.6153846383094788	964	1039	1039	1064	1523
0.5329155671521306	0.5329151724124319	1	0	2	0	0.0075	0.07668398435867618	964.020915948779	1039.020915948779	1039.020915948779	1064.020915948779	0.11428571492433548	0.1621621549129486	0.1066666692495346	0.2839506268501282	0.6153846383094788	964	1039	1039	1064	1523
0.5498846373230322	0.5498842425833335	1	0	2	0	0.0075	0.07668398435867618	964.020915948779	1039.020915948779	1039.020915948779	1064.020915948779	0.11428571492433548	0.1621621549129486	0.1066666692495346	0.2839506268501282	0.6153846383094788	964	1039	1039	1064	1523
0.5670072612367587	0.5670072612367587	1	0	2	0	0.0075	0.07311255600012134	949.395916820497	1024.395916820497	1024.395916820497	1049.395916820497	0.10000000149011612	0.1621621549129486	0.1066666692495346	0.2839506268501282	0.6153846383094788	949	1024	1024	1049	1523
0.5828986920300068	0.5828982972903098	1	0	2	0	0.0075	0.07668398435867618	964.020915948779	1039.020915948779	1039.020915948779	1064.020915948779	0.11428571492433548	0.1621621549129486	0.1066666692495346	0.2839506268501282	0.6153846383094788	964	1039	1039	1064	1523
0.5999336837306046	0.5999332889909077	1	0	2	0	0.0075	0.0740590577158663	953.2718413464725	1028.2718413464725	1028.2718413464725	1053.2718413464725	0.10000000149011612	0.1621621549129486	0.11999999731779099	0.2839506268501282	0.6153846383094788	953	1028	1028	1053	1523
0.616984859758853	0.6169844650191543	1	0	2	0	0.0075	0.07763048607442113	967.8968404747545	1042.8968404747545	1042.8968404747545	1067.8968404747545	0.11428571492433548	0.1621621549129486	0.11999999731779099	0.2839506268501282	0.6153846383094788	967	1042	1042	1067	1523
0.632911422385293	0.6329110276455943	1	0	2	0	0.0075	0.07988274070951673	977.119823205471	1052.119823205471	1052.119823205471	1077.119823205471	0.11428571492433548	0.171171173453331	0.11999999731779099	0.2839506268501282	0.6153846383094788	977	1052	1052	1077	1523
0.6498800978164976	0.6498797030767989	1	0	2	0	0.0075	0.07763048607442113	967.8968404747545	1042.8968404747545	1042.8968404747545	1067.8968404747545	0.11428571492433548	0.1621621549129486	0.11999999731779099	0.2839506268501282	0.6153846383094788	967	1042	1042	1067	1523
0.6669020631070346	0.6669016683673359	1	0	2	0	0.0075	0.07988274070951673	977.119823205471	1052.119823205471	1052.119823205471	1077.119823205471	0.11428571492433548	0.171171173453331	0.11999999731779099	0.2839506268501282	0.6153846383094788	977	1052	1052	1077	1523
0.6830492852250902	0.6830492852250902	1	0	2	0	0.0075	0.07988274070951673	977.119823205471	1052.119823205471	1052.119823205471	1077.119823205471	0.11428571492433548	0.171171173453331	0.11999999731779099	0.2839506268501282	0.6153846383094788	977	1052	1052	1077	1523
0.7000294081075573	0.7000298028472578	1	0	2	0	0.0075	0.07860702028030475	971.895748047848	1046.895748047848	1046.895748047848	1071.895748047848	0.11428571492433548	0.171171173453331	0.1066666692495346	0.2716049253940582	0.6153846383094788	971	1046	1046	1071	1523
0.7168701878763599	0.7168697931366612	1	0	2	0	0.0075	0.07951236967411307	975.603153815493	1050.603153815493	1050.603153815493	1075.603153815493	0.11428571492433548	0.171171173453331	0.11999999731779099	0.2716049253940582	0.6153846383094788	975	1050	1050	1075	1523
0.7328531982797237	0.732852803540025	1	0	2	0	0.0075	0.07860702028030475	971.895748047848	1046.895748047848	1046.895748047848	1071.895748047848	0.11428571492433548	0.171171173453331	0.1066666692495346	0.2716049253940582	0.6153846383094788	971	1046	1046	1071	1523
0.749934374525079	0.749934374525079	1	0	2	0	0.0075	0.07951236967411307	975.603153815493	1050.603153815493	1050.603153815493	1075.603153815493	0.11428571492433548	0.171171173453331	0.11999999731779099	0.2716049253940582	0.6153846383094788	975	1050	1050	1075	1523
0.7670080507161554	0.7670076559764567	1	0	2	0	0.0075	0.07988274070951673	977.119823205471	1052.119823205471	1052.119823205471	1077.119823205471	0.11428571492433548	0.171171173453331	0.11999999731779099	0.2839506268501282	0.6153846383094788	977	1052	1052	1077	1523
0.782873823428984	0.7828734286892871	1	0	2	0	0.0075	0.07988274070951673	977.119823205471	1052.119823205471	1052.119823205471	1077.119823205471	0.11428571492433548	0.171171173453331	0.11999999731779099	0.2839506268501282	0.6153846383094788	977	1052	1052	1077	1523
0.7998701306391034	0.7998697358994047	1	0	2	0	0.0075	0.08345417093071672	991.744829961285	1066.744829961285	1066.744829961285	1091.744829961285	0.12857143580913544	0.171171173453331	0.11999999731779099	0.2839506268501282	0.6153846383094788	991	1066	1066	1091	1523
0.8168652536301249	0.8168648588904261	1	0	2	0	0.0075	0.08345417093071672	991.744829961285	1066.744829961285	1066.744829961285	1091.744829961285	0.12857143580913544	0.171171173453331	0.11999999731779099	0.2839506268501282	0.6153846383094788	991	1066	1066	1091	1523
0.8330326074728163	0.8330326074728163	1	0	2	0	0.0075	0.07988274070951673	977.119823205471	1052.119823205471	1052.119823205471	1077.119823205471	0.11428571492433548	0.171171173453331	0.11999999731779099	0.2839506268501282	0.6153846383094788	977	1052	1052	1077	1523
0.8499286507994466	0.8499286507994466	1	0	2	0	0.0075	0.08345417093071672	991.744829961285	1066.744829961285	1066.744829961285	1091.744829961285	0.12857143580913544	0.171171173453331	0.11999999731779099	0.2839506268501282	0.6153846383094788	991	1066	1066	1091	1523
0.8669916690186561	0.8669916690186579	1	0	2	0	0.0075	0.08345417093071672	991.744829961285	1066.744829961285	1066.744829961285	1091.744829961285	0.12857143580913544	0.171171173453331	0.11999999731779099	0.2839506268501282	0.6153846383094788	991	1066	1066	1091	1523
0.8830571800190654	0.8830567852793667	1	0	2	0	0.0075	0.07893623899377178	973.2438986794955	1048.2438986794955	1048.2438986794955	1073.2438986794955	0.11428571492433548	0.171171173453331	0.1066666692495346	0.2839506268501282	0.6153846383094788	973	1048	1048	1073	1523
0.9000088816432221	0.9000084869035234	1	0	2	0	0.0075	0.08025541457987617	978.645922704593	1053.645922704593	1053.645922704593	1078.645922704593	0.12857143580913544	0.1621621549129486	0.1066666692495346	0.2839506268501282	0.6153846383094788	978	1053	1053	1078	1523
0.9169534779528004	0.9169530832131016	1	0	2	0	0.0075	0.08250766921497177	987.8689054353094	1062.8689054353094	1062.8689054353094	1087.8689054353094	0.12857143580913544	0.171171173453331	0.1066666692495346	0.2839506268501282	0.6153846383094788	987	1062	1062	1087	1523
0.932871356305867	0.9328709615661683	1	0	2	0	0.0075	0.08308379989531306	990.228160571307	1065.228160571307	1065.228160571307	1090.228160571307	0.12857143580913544	0.171171173453331	0.11999999731779099	0.2716049253940582	0.6153846383094788	990	1065	1065	1090	1523
0.9501641130297642	0.9501641130297642	1	0	2	0	0.0075	0.08308379989531306	990.228160571307	1065.228160571307	1065.228160571307	1090.228160571307	0.12857143580913544	0.171171173453331	0.11999999731779099	0.2716049253940582	0.6153846383094788	990	1065	1065	1090	1523
0.9670534457815148	0.967053051041816	1	0	2	0	0.0075	0.08308379989531306	990.228160571307	1065.228160571307	1065.228160571307	1090.228160571307	0.12857143580913544	0.171171173453331	0.11999999731779099	0.2716049253940582	0.6153846383094788	990	1065	1065	1090	1523
0.9829835610652449	0.9829831663255462	1	0	2	0	0.0075	0.08308379989531306	990.228160571307	1065.228160571307	1065.228160571307	1090.228160571307	0.12857143580913544	0.171171173453331	0.11999999731779099	0.2716049253940582	0.6153846383094788	990	1065	1065	1090	1523
0.9999206573205459	0.9999202625808472	1	0	2	0	0.0075	0.08345417093071672	991.744829961285	1066.744829961285	1066.744829961285	1091.744829961285	0.12857143580913544	0.171171173453331	0.11999999731779099	0.2839506268501282	0.6153846383094788	991	1066	1066	1091	1523
1.0169390699537946	1.0169386752140959	1	0	2	0	0.0075	0.08345417093071672	991.744829961285	1066.744829961285	1066.744829961285	1091.744829961285	0.12857143580913544	0.171171173453331	0.11999999731779099	0.2839506268501282	0.6153846383094788	991	1066	1066	1091	1523
1.033036949609503	1.0330365548698044	1	0	2	0	0.0075	0.08345417093071672	991.744829961285	1066.744829961285	1066.744829961285	1091.744829961285	0.12857143580913544	0.171171173453331	0.11999999731779099	0.2839506268501282	0.6153846383094788	991	1066	1066	1091	1523
1.0500072039995025	1.0500068092598038	1	0	2	0	0.0075	0.08345417093071672	991.744829961285	1066.744829961285	1066.744829961285	1091.744829961285	0.12857143580913544	0.171171173453331	0.11999999731779099	0.2839506268501282	0.6153846383094788	991	1066	1066	1091	1523
1.0668578522607728	1.066857457521074	1	0	2	0	0.0075	0.08345417093071672	991.744829961285	1066.744829961285	1066.744829961285	1091.744829961285	0.12857143580913544	0.171171173453331	0.11999999731779099	0.2839506268501282	0.6153846383094788	991	1066	1066	1091	1523
1.0830327061577414	1.0830327061577414	1	0	2	0	0.0075	0.08345417093071672	991.744829961285	1066.744829961285	1066.744829961285	1091.744829961285	0.12857143580913544	0.171171173453331	0.11999999731779099	0.2839506268501282	0.6153846383094788	991	1066	1066	1091	1523
1.0999283547446712	1.099928354744673	1	0	2	0	0.0075	0.08250766921497177	987.8689054353094	1062.8689054353094	1062.8689054353094	1087.8689054353094	0.12857143580913544	0.171171173453331	0.1066666692495346	0.2839506268501282	0.6153846383094788	987	1062	1062	1087	1523
1.1169009775728629	1.1169005828331642	1	0	2	0	0.0075	0.08345417093071672	991.744829961285	1066.744829961285	1066.744829961285	1091.744829961285	0.12857143580913544	0.171171173453331	0.11999999731779099	0.2839506268501282	0.6153846383094788	991	1066	1066	1091	1523
1.132935304137069	1.132935304137069	1	0	2	0	0.0075	0.08345417093071672	991.744829961285	1066.744829961285	1066.744829961285	1091.744829961285	0.12857143580913544	0.171171173453331	0.11999999731779099	0.2839506268501282	0.6153846383094788	991	1066	1066	1091	1523
1.149962401043691	1.1499620063039924	1	0	2	0	0.0075	0.08250766921497177	987.8689054353094	1062.8689054353094	1062.8689054353094	1087.8689054353094	0.12857143580913544	0.171171173453331	0.1066666692495346	0.2839506268501282	0.6153846383094788	987	1062	1062	1087	1523
1.1669452871040509	1.1669448923643522	1	0	2	0	0.0075	0.08345417093071672	991.744829961285	1066.744829961285	1066.744829961285	1091.744829961285	0.12857143580913544	0.171171173453331	0.11999999731779099	0.2839506268501282	0.6153846383094788	991	1066	1066	1091	1523
1.18294606079386	1.1829456660541613	1	0	2	0	0.0075	0.08250766921497177	987.8689054353094	1062.8689054353094	1062.8689054353094	1087.8689054353094	0.12857143580913544	0.171171173453331	0.1066666692495346	0.2839506268501282	0.6153846383094788	987	1062	1062	1087	1523
1.199930131073316	1.199930131073316	1	0	2	0	0.0075	0.08250766921497177	987.8689054353094	1062.8689054353094	1062.8689054353094	1087.8689054353094	0.12857143580913544	0.171171173453331	0.1066666692495346	0.2839506268501282	0.6153846383094788	987	1062	1062	1087	1523
1.2170061757025863	1.2170061757025863	1	0	2	0	0.0075	0.08345417093071672	991.744829961285	1066.744829961285	1066.744829961285	1091.744829961285	0.12857143580913544	0.171171173453331	0.11999999731779099	0.2839506268501282	0.6153846383094788	991	1066	1066	1091	1523
1.2330093178305894	1.2330089230908907	1	0	2	0	0.0075	0.08345417093071672	991.744829961285	1066.744829961285	1066.744829961285	1091.744829961285	0.12857143580913544	0.171171173453331	0.11999999731779099	0.2839506268501282	0.6153846383094788	991	1066	1066	1091	1523
1.2498552292154734	1.2498548344757747	1	0	2	0	0.0075	0.08345417093071672	991.744829961285	1066.744829961285	1066.744829961285	1091.744829961285	0.12857143580913544	0.171171173453331	0.11999999731779099	0.2839506268501282	0.6153846383094788	991	1066	1066	1091	1523
1.266852720644689	1.2668523259049902	1	0	2	0	0.0075	0.08345417093071672	991.744829961285	1066.744829961285	1066.744829961285	1091.744829961285	0.12857143580913544	0.171171173453331	0.11999999731779099	0.2839506268501282	0.6153846383094788	991	1066	1066	1091	1523
1.2828578364711838	1.282857441731485	1	0	2	0	0.0075	0.08345417093071672	991.744829961285	1066.744829961285	1066.744829961285	1091.744829961285	0.12857143580913544	0.171171173453331	0.11999999731779099	0.2839506268501282	0.6153846383094788	991	1066	1066	1091	1523
1.299858485817989	1.299858485817989	1	0	2	0	0.0075	0.08345417093071672	991.744829961285	1066.744829961285	1066.744829961285	1091.744829961285	0.12857143580913544	0.171171173453331	0.11999999731779099	0.2839506268501282	0.6153846383094788	991	1066	1066	1091	1523
1.316919135599008	1.3169187408593093	1	0	2	0	0.0075	0.08345417093071672	991.744829961285	1066.744829961285	1066.744829961285	1091.744829961285	0.12857143580913544	0.171171173453331	0.11999999731779099	0.2839506268501282	0.5384615659713745	991	1066	1066	1091	1507
1.3329112250154438	1.332910830275745	1	0	2	0	0.0075	0.08345417093071672	991.744829961285	1066.744829961285	1066.744829961285	1091.744829961285	0.12857143580913544	0.171171173453331	0.11999999731779099	0.2839506268501282	0.5384615659713745	991	1066	1066	1091	1507
1.349947006195439	1.349947006195439	1	0	2	0	0.0075	0.08345417093071672	991.744829961285	1066.744829961285	1066.744829961285	1091.744829961285	0.12857143580913544	0.171171173453331	0.11999999731779099	0.2839506268501282	0.6153846383094788	991	1066	1066	1091	1523
1.3669748925814584	1.3669744978417597	1	0	2	0	0.0075	0.08345417093071672	991.744829961285	1066.744829961285	1066.744829961285	1091.744829961285	0.12857143580913544	0.171171173453331	0.11999999731779099	0.2839506268501282	0.5384615659713745	991	1066	1066	1091	1507
1.3829519818893417	1.382951587149643	1	0	2	0	0.0075	0.08345417093071672	991.744829961285	1066.744829961285	1066.744829961285	1091.744829961285	0.12857143580913544	0.171171173453331	0.11999999731779099	0.2839506268501282	0.6153846383094788	991	1066	1066	1091	1523
1.4000221054231314	1.4000221054231314	1	0	2	0	0.0075	0.08345417093071672	991.744829961285	1066.744829961285	1066.744829961285	1091.744829961285	0.12857143580913544	0.171171173453331	0.11999999731779099	0.2839506268501282	0.5384615659713745	991	1066	1066	1091	1507
1.416909069736688	1.4169086749969892	1	0	2	0	0.0075	0.08345417093071672	991.744829961285	1066.744829961285	1066.744829961285	1091.744829961285	0.12857143580913544	0.171171173453331	0.11999999731779099	0.2839506268501282	0.6153846383094788	991	1066	1066	1091	1523
1.4329808965722766	1.4329805018325779	1	0	2	0	0.0075	0.08345417093071672	991.744829961285	1066.744829961285	1066.744829961285	1091.744829961285	0.12857143580913544	0.171171173453331	0.11999999731779099	0.2839506268501282	0.6153846383094788	991	1066	1066	1091	1523
1.449919966526073	1.449919966526073	1	0	2	0	0.0075	0.08345417093071672	991.744829961285	1066.744829961285	1066.744829961285	1091.744829961285	0.12857143580913544	0.171171173453331	0.11999999731779099	0.2839506268501282	0.6153846383094788	991	1066	1066	1091	1523
1.4671164067634699	1.4671160120237712	1	0	2	0	0.0075	0.08345417093071672	991.744829961285	1066.744829961285	1066.744829961285	1091.744829961285	0.12857143580913544	0.171171173453331	0.11999999731779099	0.2839506268501282	0.6153846383094788	991	1066	1066	1091	1523
1.4829296790963618	1.482929284356663	1	0	2	0	0.0075	0.08120191629562112	982.5218472305685	1057.5218472305685	1057.5218472305685	1082.5218472305685	0.12857143580913544	0.1621621549129486	0.11999999731779099	0.2839506268501282	0.6153846383094788	982	1057	1057	1082	1523
1.5000286186281606	1.5000286186281606	1	0	2	0	0.0075	0.08120191629562112	982.5218472305685	1057.5218472305685	1057.5218472305685	1082.5218472305685	0.12857143580913544	0.1621621549129486	0.11999999731779099	0.2839506268501282	0.5384615659713745	982	1057	1057	1082	1507
1.5168650562602757	1.516864661520577	1	0	2	0	0.0075	0.08120191629562112	982.5218472305685	1057.5218472305685	1057.5218472305685	1082.5218472305685	0.12857143580913544	0.1621621549129486	0.11999999731779099	0.2839506268501282	0.5384615659713745	982	1057	1057	1082	1507
1.5329499095059234	1.5329495147662247	1	0	2	0	0.0075	0.08120191629562112	982.5218472305685	1057.5218472305685	1057.5218472305685	1082.5218472305685	0.12857143580913544	0.1621621549129486	0.11999999731779099	0.2839506268501282	0.5384615659713745	982	1057	1057	1082	1507
1.5499675326597746	1.5499675326597746	1	0	2	0	0.0075	0.08025541457987617	978.645922704593	1053.645922704593	1053.645922704593	1078.645922704593	0.12857143580913544	0.1621621549129486	0.1066666692495346	0.2839506268501282	0.5384615659713745	978	1053	1053	1078	1507
1.566974103102062	1.5669737083623634	1	0	2	0	0.0075	0.08025541457987617	978.645922704593	1053.645922704593	1053.645922704593	1078.645922704593	0.12857143580913544	0.1621621549129486	0.1066666692495346	0.2839506268501282	0.5384615659713745	978	1053	1053	1078	1507
1.5828714549907925	1.5828710602510938	1	0	2	0	0.0075	0.08025541457987617	978.645922704593	1053.645922704593	1053.645922704593	1078.645922704593	0.12857143580913544	0.1621621549129486	0.1066666692495346	0.2839506268501282	0.5384615659713745	978	1053	1053	1078	1507
1.5998772359536808	1.5998772359536808	1	0	2	0	0.0075	0.07443173344887088	954.7979484731263	1029.7979484731263	1029.7979484731263	1054.7979484731263	0.11428571492433548	0.15315315127372742	0.1066666692495346	0.2839506268501282	0.5384615659713745	954	1029	1029	1054	1507
1.6169832808000582	1.6169828860603594	1	0	2	0	0.0075	0.0747609513676093	956.1460958503601	1031.14609585036	1031.14609585036	1056.14609585036	0.11428571492433548	0.15315315127372742	0.1066666692495346	0.29629629850387573	0.5384615659713745	956	1031	1031	1056	1507
1.6331360292738957	1.633135634534197	1	0	2	0	0.0075	0.0747609513676093	956.1460958503601	1031.14609585036	1031.14609585036	1056.14609585036	0.11428571492433548	0.15315315127372742	0.1066666692495346	0.29629629850387573	0.5384615659713745	956	1031	1031	1056	1507
1.6499381245522162	1.6499381245522162	1	0	2	0	0.0075	0.0747609513676093	956.1460958503601	1031.14609585036	1031.14609585036	1056.14609585036	0.11428571492433548	0.15315315127372742	0.1066666692495346	0.29629629850387573	0.5384615659713745	956	1031	1031	1056	1507
1.6670441693985936	1.6670441693985936	1	0	2	0	0.0075	0.0747609513676093	956.1460958503601	1031.14609585036	1031.14609585036	1056.14609585036	0.11428571492433548	0.15315315127372742	0.1066666692495346	0.29629629850387573	0.5384615659713745	956	1031	1031	1056	1507
1.683007837556719	1.6830074428170203	1	0	2	0	0.0075	0.0747609513676093	956.1460958503601	1031.14609585036	1031.14609585036	1056.14609585036	0.11428571492433548	0.15315315127372742	0.1066666692495346	0.29629629850387573	0.5384615659713745	956	1031	1031	1056	1507
1.7000053289859327	1.7000053289859327	1	0	2	0	0.0075	0.0747609513676093	956.1460958503601	1031.14609585036	1031.14609585036	1056.14609585036	0.11428571492433548	0.15315315127372742	0.1066666692495346	0.29629629850387573	0.5384615659713745	956	1031	1031	1056	1507
1.7168634773014801	1.7168630825617814	1	0	2	0	0.0075	0.07443173344887088	954.7979484731263	1029.7979484731263	1029.7979484731263	1054.7979484731263	0.11428571492433548	0.15315315127372742	0.1066666692495346	0.2839506268501282	0.5384615659713745	954	1029	1029	1054	1507
1.7329021460023721	1.7329017512626734	1	0	2	0	0.0075	0.07763048607442113	967.8968404747545	1042.8968404747545	1042.8968404747545	1067.8968404747545	0.11428571492433548	0.1621621549129486	0.11999999731779099	0.2839506268501282	0.5384615659713745	967	1042	1042	1067	1507
1.749852268667734	1.7498518739280353	1	0	2	0	0.0075	0.07763048607442113	967.8968404747545	1042.8968404747545	1042.8968404747545	1067.8968404747545	0.11428571492433548	0.1621621549129486	0.11999999731779099	0.2839506268501282	0.5384615659713745	967	1042	1042	1067	1507
1.766949629240738	1.766949629240738	1	0	2	0	0.0075	0.07763048607442113	967.8968404747545	1042.8968404747545	1042.8968404747545	1067.8968404747545	0.11428571492433548	0.1621621549129486	0.11999999731779099	0.2839506268501282	0.5384615659713745	967	1042	1042	1067	1507
1.7829839558049425	1.7829835610652438	1	0	2	0	0.0075	0.08120191629562112	982.5218472305685	1057.5218472305685	1057.5218472305685	1082.5218472305685	0.12857143580913544	0.1621621549129486	0.11999999731779099	0.2839506268501282	0.5384615659713745	982	1057	1057	1082	1507
1.800140527332763	1.800140527332763	1	0	2	0	0.0075	0.08308379989531306	990.228160571307	1065.228160571307	1065.228160571307	1090.228160571307	0.12857143580913544	0.171171173453331	0.11999999731779099	0.2716049253940582	0.5384615659713745	990	1065	1065	1090	1507
1.8169951229910204	1.8169947282513217	1	0	2	0	0.0075	0.08345417093071672	991.744829961285	1066.744829961285	1066.744829961285	1091.744829961285	0.12857143580913544	0.171171173453331	0.11999999731779099	0.2839506268501282	0.5384615659713745	991	1066	1066	1091	1507
1.8330097125702878	1.8330097125702878	1	0	2	0	0.0075	0.08308379989531306	990.228160571307	1065.228160571307	1065.228160571307	1090.228160571307	0.12857143580913544	0.171171173453331	0.11999999731779099	0.2716049253940582	0.5384615659713745	990	1065	1065	1090	1507
1.8499247034024577	1.849924308662759	1	0	2	0	0.0075	0.08345417093071672	991.744829961285	1066.744829961285	1066.744829961285	1091.744829961285	0.12857143580913544	0.171171173453331	0.11999999731779099	0.2839506268501282	0.5384615659713745	991	1066	1066	1091	1507
1.8668689049723373	1.8668685102326403	1	0	2	0	0.0075	0.08345417093071672	991.744829961285	1066.744829961285	1066.744829961285	1091.744829961285	0.12857143580913544	0.171171173453331	0.11999999731779099	0.2839506268501282	0.5384615659713745	991	1066	1066	1091	1507
1.8830492852250895	1.8830488904853908	1	0	2	0	0.0075	0.08120191629562112	982.5218472305685	1057.5218472305685	1057.5218472305685	1082.5218472305685	0.12857143580913544	0.1621621549129486	0.11999999731779099	0.2839506268501282	0.5384615659713745	982	1057	1057	1082	1507
1.8999942762743665	1.8999942762743682	1	0	2	0	0.0075	0.07763048607442113	967.8968404747545	1042.8968404747545	1042.8968404747545	1067.8968404747545	0.11428571492433548	0.1621621549129486	0.11999999731779099	0.2839506268501282	0.5384615659713745	967	1042	1042	1067	1507
1.9168476877135294	1.9168472929738307	1	0	2	0	0.0075	0.07763048607442113	967.8968404747545	1042.8968404747545	1042.8968404747545	1067.8968404747545	0.11428571492433548	0.1621621549129486	0.11999999731779099	0.2839506268501282	0.5384615659713745	967	1042	1042	1067	1507
1.9328741194837598	1.932873724744061	1	0	2	0	0.0075	0.07763048607442113	967.8968404747545	1042.8968404747545	1042.8968404747545	1067.8968404747545	0.11428571492433548	0.1621621549129486	0.11999999731779099	0.2839506268501282	0.5384615659713745	967	1042	1042	1067	1507
1.950183850014703	1.950183850014703	1	0	2	0	0.0075	0.07668398435867618	964.020915948779	1039.020915948779	1039.020915948779	1064.020915948779	0.11428571492433548	0.1621621549129486	0.1066666692495346	0.2839506268501282	0.5384615659713745	964	1039	1039	1064	1507
1.9670305508789863	1.9670301561392876	1	0	2	0	0.0075	0.0747609513676093	956.1460958503601	1031.14609585036	1031.14609585036	1056.14609585036	0.11428571492433548	0.15315315127372742	0.1066666692495346	0.29629629850387573	0.5384615659713745	956	1031	1031	1056	1507
1.9829101394812714	1.9829097447415727	1	0	2	0	0.0075	0.0747609513676093	956.1460958503601	1031.14609585036	1031.14609585036	1056.14609585036	0.11428571492433548	0.15315315127372742	0.1066666692495346	0.29629629850387573	0.5384615659713745	956	1031	1031	1056	1507
2.000078158460356	2.000078158460356	1	0	2	0	0.0075	0.0747609513676093	956.1460958503601	1031.14609585036	1031.14609585036	1056.14609585036	0.11428571492433548	0.15315315127372742	0.1066666692495346	0.29629629850387573	0.5384615659713745	956	1031	1031	1056	1507
2.0168830169165695	2.0168826221768708	1	0	2	0	0.0075	0.0747609513676093	956.1460958503601	1031.14609585036	1031.14609585036	1056.14609585036	0.11428571492433548	0.15315315127372742	0.1066666692495346	0.29629629850387573	0.5384615659713745	956	1031	1031	1056	1507
2.032965106984326	2.032965106984326	1	0	2	0	0.0075	0.0747609513676093	956.1460958503601	1031.14609585036	1031.14609585036	1056.14609585036	0.11428571492433548	0.15315315127372742	0.1066666692495346	0.29629629850387573	0.5384615659713745	956	1031	1031	1056	1507
2.049988256493961	2.0499878617542624	1	0	2	0	0.0075	0.0770132022774146	965.3690633260128	1040.3690633260128	1040.3690633260128	1065.3690633260128	0.11428571492433548	0.1621621549129486	0.1066666692495346	0.29629629850387573	0.5384615659713745	965	1040	1040	1065	1507
2.066975089951308	2.0669746952116093	1	0	2	0	0.0075	0.07668398435867618	964.020915948779	1039.020915948779	1039.020915948779	1064.020915948779	0.11428571492433548	0.1621621549129486	0.1066666692495346	0.2839506268501282	0.5384615659713745	964	1039	1039	1064	1507
2.0829971795848525	2.0829971795848525	1	0	2	0	0.0075	0.07763048607442113	967.8968404747545	1042.8968404747545	1042.8968404747545	1067.8968404747545	0.11428571492433548	0.1621621549129486	0.11999999731779099	0.2839506268501282	0.5384615659713745	967	1042	1042	1067	1507
2.0999851972612955	2.099984802521597	1	0	2	0	0.0075	0.07763048607442113	967.8968404747545	1042.8968404747545	1042.8968404747545	1067.8968404747545	0.11428571492433548	0.1621621549129486	0.11999999731779099	0.2839506268501282	0.5384615659713745	967	1042	1042	1067	1507
2.1170134783870136	2.1170134783870136	1	0	2	0	0.0075	0.07763048607442113	967.8968404747545	1042.8968404747545	1042.8968404747545	1067.8968404747545	0.11428571492433548	0.1621621549129486	0.11999999731779099	0.2839506268501282	0.5384615659713745	967	1042	1042	1067	1507
2.1331137264809144	2.1331133317412156	1	0	2	0	0.0075	0.08120191629562112	982.5218472305685	1057.5218472305685	1057.5218472305685	1082.5218472305685	0.12857143580913544	0.1621621549129486	0.11999999731779099	0.2839506268501282	0.5384615659713745	982	1057	1057	1082	1507
2.149939111401464	2.149939111401464	1	0	2	0	0.0075	0.08120191629562112	982.5218472305685	1057.5218472305685	1057.5218472305685	1082.5218472305685	0.12857143580913544	0.1621621549129486	0.11999999731779099	0.2839506268501282	0.5384615659713745	982	1057	1057	1082	1507
2.1670060770176622	2.1670056822779635	1	0	2	0	0.0075	0.07763048607442113	967.8968404747545	1042.8968404747545	1042.8968404747545	1067.8968404747545	0.11428571492433548	0.1621621549129486	0.11999999731779099	0.2839506268501282	0.5384615659713745	967	1042	1042	1067	1507
2.1829429028762704	2.1829429028762704	1	0	2	0	0.0075	0.07668398435867618	964.020915948779	1039.020915948779	1039.020915948779	1064.020915948779	0.11428571492433548	0.1621621549129486	0.1066666692495346	0.2839506268501282	0.5384615659713745	964	1039	1039	1064	1507
2.1998926308019335	2.199892236062235	1	0	2	0	0.0075	0.07668398435867618	964.020915948779	1039.020915948779	1039.020915948779	1064.020915948779	0.11428571492433548	0.1621621549129486	0.1066666692495346	0.2839506268501282	0.5384615659713745	964	1039	1039	1064	1507
2.217014465236261	2.217014070496562	1	0	2	0	0.0075	0.07668398435867618	964.020915948779	1039.020915948779	1039.020915948779	1064.020915948779	0.11428571492433548	0.1621621549129486	0.1066666692495346	0.2839506268501282	0.5384615659713745	964	1039	1039	1064	1507
2.233341293917258	2.233340899177559	1	0	2	0	0.0075	0.07668398435867618	964.020915948779	1039.020915948779	1039.020915948779	1064.020915948779	0.11428571492433548	0.1621621549129486	0.1066666692495346	0.2839506268501282	0.5384615659713745	964	1039	1039	1064	1507
2.2500178619713687	2.25001746723167	1	0	2	0	0.0075	0.0770132022774146	965.3690633260128	1040.3690633260128	1040.3690633260128	1065.3690633260128	0.11428571492433548	0.1621621549129486	0.1066666692495346	0.29629629850387573	0.5384615659713745	965	1040	1040	1065	1507
2.266921800091973	2.2669214053522744	1	0	2	0	0.0075	0.0747609513676093	956.1460958503601	1031.14609585036	1031.14609585036	1056.14609585036	0.11428571492433548	0.15315315127372742	0.1066666692495346	0.29629629850387573	0.5384615659713745	956	1031	1031	1056	1507
2.28298494265419	2.2829845479144915	1	0	2	0	0.0075	0.0747609513676093	956.1460958503601	1031.14609585036	1031.14609585036	1056.14609585036	0.11428571492433548	0.15315315127372742	0.1066666692495346	0.29629629850387573	0.5384615659713745	956	1031	1031	1056	1507
2.3001288825116486	2.3001288825116486	1	0	2	0	0.0075	0.0747609513676093	956.1460958503601	1031.14609585036	1031.14609585036	1056.14609585036	0.11428571492433548	0.15315315127372742	0.1066666692495346	0.29629629850387573	0.5384615659713745	956	1031	1031	1056	1507
2.316987030827196	2.3169866360874973	1	0	2	0	0.0075	0.0747609513676093	956.1460958503601	1031.14609585036	1031.14609585036	1056.14609585036	0.11428571492433548	0.15315315127372742	0.1066666692495346	0.29629629850387573	0.5384615659713745	956	1031	1031	1056	1507
2.332878066880747	2.3328776721410485	1	0	2	0	0.0075	0.0747609513676093	956.1460958503601	1031.14609585036	1031.14609585036	1056.14609585036	0.11428571492433548	0.15315315127372742	0.1066666692495346	0.29629629850387573	0.5384615659713745	956	1031	1031	1056	1507
2.350020033039712	2.3500196383000134	1	0	2	0	0.0075	0.07118952300905446	941.521096722078	1016.521096722078	1016.521096722078	1041.521096722078	0.10000000149011612	0.15315315127372742	0.1066666692495346	0.29629629850387573	0.5384615659713745	941	1016	1016	1041	1507
2.3668758129170673	2.3668754181773686	1	0	2	0	0.0075	0.0747609513676093	956.1460958503601	1031.14609585036	1031.14609585036	1056.14609585036	0.11428571492433548	0.15315315127372742	0.1066666692495346	0.29629629850387573	0.5384615659713745	956	1031	1031	1056	1507
2.3829192184943437	2.382918823754645	1	0	2	0	0.0075	0.0747609513676093	956.1460958503601	1031.14609585036	1031.14609585036	1056.14609585036	0.11428571492433548	0.15315315127372742	0.1066666692495346	0.29629629850387573	0.5384615659713745	956	1031	1031	1056	1507
2.40002250016283	2.40002250016283	1	0	2	0	0.0075	0.0747609513676093	956.1460958503601	1031.14609585036	1031.14609585036	1056.14609585036	0.11428571492433548	0.15315315127372742	0.1066666692495346	0.29629629850387573	0.5384615659713745	956	1031	1031	1056	1507
2.4170503865488495	2.4170503865488495	1	0	2	0	0.0075	0.0747609513676093	956.1460958503601	1031.14609585036	1031.14609585036	1056.14609585036	0.11428571492433548	0.15315315127372742	0.1066666692495346	0.29629629850387573	0.5384615659713745	956	1031	1031	1056	1507
2.4329173434807743	2.4329169487410756	1	0	2	0	0.0075	0.0747609513676093	956.1460958503601	1031.14609585036	1031.14609585036	1056.14609585036	0.11428571492433548	0.15315315127372742	0.1066666692495346	0.29629629850387573	0.5384615659713745	956	1031	1031	1056	1507
2.449934177155228	2.449933782415531	1	0	2	0	0.0075	0.0747609513676093	956.1460958503601	1031.14609585036	1031.14609585036	1056.14609585036	0.11428571492433548	0.15315315127372742	0.1066666692495346	0.29629629850387573	0.5384615659713745	956	1031	1031	1056	1507
2.466885484039686	2.4668850892999874	1	0	2	0	0.0075	0.0747609513676093	956.1460958503601	1031.14609585036	1031.14609585036	1056.14609585036	0.11428571492433548	0.15315315127372742	0.1066666692495346	0.29629629850387573	0.5384615659713745	956	1031	1031	1056	1507
2.4830579694984625	2.4830575747587638	1	0	2	0	0.0075	0.0747609513676093	956.1460958503601	1031.14609585036	1031.14609585036	1056.14609585036	0.11428571492433548	0.15315315127372742	0.1066666692495346	0.29629629850387573	0.5384615659713745	956	1031	1031	1056	1507
2.500005723725632	2.500005723725632	1	0	2	0	0.0075	0.0747609513676093	956.1460958503601	1031.14609585036	1031.14609585036	1056.14609585036	0.11428571492433548	0.15315315127372742	0.1066666692495346	0.29629629850387573	0.5384615659713745	956	1031	1031	1056	1507
2.516882819546719	2.5168824248070205	1	0	2	0	0.0075	0.0747609513676093	956.1460958503601	1031.14609585036	1031.14609585036	1056.14609585036	0.11428571492433548	0.15315315127372742	0.1066666692495346	0.29629629850387573	0.5384615659713745	956	1031	1031	1056	1507
2.532867014169181	2.532866619429482	1	0	2	0	0.0075	0.0747609513676093	956.1460958503601	1031.14609585036	1031.14609585036	1056.14609585036	0.11428571492433548	0.15315315127372742	0.1066666692495346	0.29629629850387573	0.5384615659713745	956	1031	1031	1056	1507
2.549995559178388	2.549995559178388	1	0	2	0	0.0075	0.0747609513676093	956.1460958503601	1031.14609585036	1031.14609585036	1056.14609585036	0.11428571492433548	0.15315315127372742	0.1066666692495346	0.29629629850387573	0.5384615659713745	956	1031	1031	1056	1507
2.5669760768005556	2.5669760768005556	1	0	2	0	0.0075	0.0747609513676093	956.1460958503601	1031.14609585036	1031.14609585036	1056.14609585036	0.11428571492433548	0.15315315127372742	0.1066666692495346	0.29629629850387573	0.5384615659713745	956	1031	1031	1056	1507
2.582959481943618	2.5829590872039194	1	0	2	0	0.0075	0.07118952300905446	941.521096722078	1016.521096722078	1016.521096722078	1041.521096722078	0.10000000149011612	0.15315315127372742	0.1066666692495346	0.29629629850387573	0.5384615659713745	941	1016	1016	1041	1507
2.5999743419195784	2.5999739471798797	1	0	2	0	0.0075	0.07118952300905446	941.521096722078	1016.521096722078	1016.521096722078	1041.521096722078	0.10000000149011612	0.15315315127372742	0.1066666692495346	0.29629629850387573	0.5384615659713745	941	1016	1016	1041	1507
2.616875516862292	2.616875122122593	1	0	2	0	0.0075	0.07118952300905446	941.521096722078	1016.521096722078	1016.521096722078	1041.521096722078	0.10000000149011612	0.15315315127372742	0.1066666692495346	0.29629629850387573	0.5384615659713745	941	1016	1016	1041	1507
2.63307958149697	2.6330791867572714	1	0	2	0	0.0075	0.07118952300905446	941.521096722078	1016.521096722078	1016.521096722078	1041.521096722078	0.10000000149011612	0.15315315127372742	0.1066666692495346	0.29629629850387573	0.5384615659713745	941	1016	1016	1041	1507
2.6500770729261856	2.6500770729261856	1	0	2	0	0.0075	0.07118952300905446	941.521096722078	1016.521096722078	1016.521096722078	1041.521096722078	0.10000000149011612	0.15315315127372742	0.1066666692495346	0.29629629850387573	0.5384615659713745	941	1016	1016	1041	1507
2.666894563052759	2.6668941683130605	1	0	2	0	0.0075	0.07118952300905446	941.521096722078	1016.521096722078	1016.521096722078	1041.521096722078	0.10000000149011612	0.15315315127372742	0.1066666692495346	0.29629629850387573	0.5384615659713745	941	1016	1016	1041	1507
2.6829079684129287	2.68290757367323	1	0	2	0	0.0075	0.07118952300905446	941.521096722078	1016.521096722078	1016.521096722078	1041.521096722078	0.10000000149011612	0.15315315127372742	0.1066666692495346	0.29629629850387573	0.5384615659713745	941	1016	1016	1041	1507
2.6999895393979827	2.6999895393979827	1	0	2	0	0.0075	0.06893727209924916	932.2981292464253	1007.2981292464253	1007.2981292464253	1032.2981292464253	0.10000000149011612	0.14414414763450623	0.1066666692495346	0.29629629850387573	0.5384615659713745	932	1007	1007	1032	1507
2.716883214286419	2.7168828195467203	1	0	2	0	0.0075	0.07118952300905446	941.521096722078	1016.521096722078	1016.521096722078	1041.521096722078	0.10000000149011612	0.15315315127372742	0.1066666692495346	0.29629629850387573	0.5384615659713745	941	1016	1016	1041	1507
2.7328792510998436	2.732878856360145	1	0	2	0	0.0075	0.07118952300905446	941.521096722078	1016.521096722078	1016.521096722078	1041.521096722078	0.10000000149011612	0.15315315127372742	0.1066666692495346	0.29629629850387573	0.5384615659713745	941	1016	1016	1041	1507
2.7499991118356775	2.7499987170959788	1	0	2	0	0.0075	0.07118952300905446	941.521096722078	1016.521096722078	1016.521096722078	1041.521096722078	0.10000000149011612	0.15315315127372742	0.1066666692495346	0.29629629850387573	0.5384615659713745	941	1016	1016	1041	1507
2.76704239306995	2.76704239306995	1	0	2	0	0.0075	0.0747609513676093	956.1460958503601	1031.14609585036	1031.14609585036	1056.14609585036	0.11428571492433548	0.15315315127372742	0.1066666692495346	0.29629629850387573	0.5384615659713745	956	1031	1031	1056	1507
2.782950797670246	2.782950402930547	1	0	2	0	0.0075	0.0747609513676093	956.1460958503601	1031.14609585036	1031.14609585036	1056.14609585036	0.11428571492433548	0.15315315127372742	0.1066666692495346	0.29629629850387573	0.5384615659713745	956	1031	1031	1056	1507
2.799879999131573	2.799879999131573	1	0	2	0	0.0075	0.07118952300905446	941.521096722078	1016.521096722078	1016.521096722078	1041.521096722078	0.10000000149011612	0.15315315127372742	0.1066666692495346	0.29629629850387573	0.5384615659713745	941	1016	1016	1041	1507
2.8168798589989787	2.81687946425928	1	0	2	0	0.0075	0.07118952300905446	941.521096722078	1016.521096722078	1016.521096722078	1041.521096722078	0.10000000149011612	0.15315315127372742	0.1066666692495346	0.29629629850387573	0.5384615659713745	941	1016	1016	1041	1507
2.8329761596958924	2.8329757649561937	1	0	2	0	0.0075	0.0747609513676093	956.1460958503601	1031.14609585036	1031.14609585036	1056.14609585036	0.11428571492433548	0.15315315127372742	0.1066666692495346	0.29629629850387573	0.5384615659713745	956	1031	1031	1056	1507
2.8499811511793833	2.8499811511793833	1	0	2	0	0.0075	0.07118952300905446	941.521096722078	1016.521096722078	1016.521096722078	1041.521096722078	0.10000000149011612	0.15315315127372742	0.1066666692495346	0.29629629850387573	0.5384615659713745	941	1016	1016	1041	1507
2.8668479837683023	2.8668475890286036	1	0	2	0	0.0075	0.07118952300905446	941.521096722078	1016.521096722078	1016.521096722078	1041.521096722078	0.10000000149011612	0.15315315127372742	0.1066666692495346	0.29629629850387573	0.5384615659713745	941	1016	1016	1041	1507
2.8829671793677445	2.8829671793677445	1	0	2	0	0.0075	0.07118952300905446	941.521096722078	1016.521096722078	1016.521096722078	1041.521096722078	0.10000000149011612	0.15315315127372742	0.1066666692495346	0.29629629850387573	0.5384615659713745	941	1016	1016	1041	1507
2.8999480917296108	2.8999496706884056	1	0	2	0	0.0075	0.0747609513676093	956.1460958503601	1031.14609585036	1031.14609585036	1056.14609585036	0.11428571492433548	0.15315315127372742	0.1066666692495346	0.29629629850387573	0.5384615659713745	956	1031	1031	1056	1507
2.9168595299044924	2.9168591351647937	1	0	2	0	0.0075	0.0747609513676093	956.1460958503601	1031.14609585036	1031.14609585036	1056.14609585036	0.11428571492433548	0.15315315127372742	0.1066666692495346	0.29629629850387573	0.5384615659713745	956	1031	1031	1056	1507
2.9329814886818255	2.932981093942127	1	0	2	0	0.0075	0.07443173344887088	954.7979484731263	1029.7979484731263	1029.7979484731263	1054.7979484731263	0.11428571492433548	0.15315315127372742	0.1066666692495346	0.2839506268501282	0.5384615659713745	954	1029	1029	1054	1507
2.950048454298024	2.950048454298024	1	0	2	0	0.0075	0.0747609513676093	956.1460958503601	1031.14609585036	1031.14609585036	1056.14609585036	0.11428571492433548	0.15315315127372742	0.1066666692495346	0.29629629850387573	0.5384615659713745	956	1031	1031	1056	1507
2.966866339164296	2.9668659444245975	1	0	2	0	0.0075	0.07537823516461584	958.6738729991018	1033.6738729991018	1033.6738729991018	1058.6738729991018	0.11428571492433548	0.15315315127372742	0.11999999731779099	0.2839506268501282	0.5384615659713745	958	1033	1033	1058	1507
2.9828497443073605	2.982849349567662	1	0	2	0	0.0075	0.07537823516461584	958.6738729991018	1033.6738729991018	1033.6738729991018	1058.6738729991018	0.11428571492433548	0.15315315127372742	0.11999999731779099	0.2839506268501282	0.5384615659713745	958	1033	1033	1058	1507
2.999986973589939	2.999986973589941	1	0	2	0	0.0075	0.07443173344887088	954.7979484731263	1029.7979484731263	1029.7979484731263	1054.7979484731263	0.11428571492433548	0.15315315127372742	0.1066666692495346	0.2839506268501282	0.5384615659713745	954	1029	1029	1054	1507
3.016844727165788	3.016844332426089	1	0	2	0	0.0075	0.0747609513676093	956.1460958503601	1031.14609585036	1031.14609585036	1056.14609585036	0.11428571492433548	0.15315315127372742	0.1066666692495346	0.29629629850387573	0.5384615659713745	956	1031	1031	1056	1507
3.033080370976368	3.033080370976368	1	0	2	0	0.0075	0.0747609513676093	956.1460958503601	1031.14609585036	1031.14609585036	1056.14609585036	0.11428571492433548	0.15315315127372742	0.1066666692495346	0.29629629850387573	0.5384615659713745	956	1031	1031	1056	1507
3.0501354944016033	3.0501354944016033	1	0	2	0	0.0075	0.0747609513676093	956.1460958503601	1031.14609585036	1031.14609585036	1056.14609585036	0.11428571492433548	0.15315315127372742	0.1066666692495346	0.29629629850387573	0.5384615659713745	956	1031	1031	1056	1507
3.06707140643781	3.0670710116981112	1	0	2	0	0.0075	0.07537823516461584	958.6738729991018	1033.6738729991018	1033.6738729991018	1058.6738729991018	0.11428571492433548	0.15315315127372742	0.11999999731779099	0.2839506268501282	0.5384615659713745	958	1033	1033	1058	1507
3.083026785062259	3.0830263903225603	1	0	2	0	0.0075	0.07537823516461584	958.6738729991018	1033.6738729991018	1033.6738729991018	1058.6738729991018	0.11428571492433548	0.15315315127372742	0.11999999731779099	0.2839506268501282	0.5384615659713745	958	1033	1033	1058	1507
3.10009651385635	3.1000961191166514	1	0	2	0	0.0075	0.07763048607442113	967.8968404747545	1042.8968404747545	1042.8968404747545	1067.8968404747545	0.11428571492433548	0.1621621549129486	0.11999999731779099	0.2839506268501282	0.5384615659713745	967	1042	1042	1067	1507
3.116946372638223	3.1169459778985242	1	0	2	0	0.0075	0.07763048607442113	967.8968404747545	1042.8968404747545	1042.8968404747545	1067.8968404747545	0.11428571492433548	0.1621621549129486	0.11999999731779099	0.2839506268501282	0.5384615659713745	967	1042	1042	1067	1507
3.1328705668264707	3.132878066880746	1	0	2	0	0.0075	0.08214841906916459	986.397776088229	1061.397776088229	1061.397776088229	1086.397776088229	0.12857143580913544	0.1621621549129486	0.13333334028720856	0.2839506268501282	0.5384615659713745	986	1061	1061	1086	1507
3.150082401912119	3.150082401912119	1	0	2	0	0.0075	0.08120191629562112	982.5218472305685	1057.5218472305685	1057.5218472305685	1082.5218472305685	0.12857143580913544	0.1621621549129486	0.11999999731779099	0.2839506268501282	0.5384615659713745	982	1057	1057	1082	1507
3.166983971594531	3.1669835768548324	1	0	2	0	0.0075	0.08120191629562112	982.5218472305685	1057.5218472305685	1057.5218472305685	1082.5218472305685	0.12857143580913544	0.1621621549129486	0.11999999731779099	0.2839506268501282	0.5384615659713745	982	1057	1057	1082	1507
3.182867902333504	3.182867507593805	1	0	2	0	0.0075	0.08120191629562112	982.5218472305685	1057.5218472305685	1057.5218472305685	1082.5218472305685	0.12857143580913544	0.1621621549129486	0.11999999731779099	0.2839506268501282	0.5384615659713745	982	1057	1057	1082	1507
3.1999032887738004	3.1999032887738004	1	0	2	0	0.0075	0.08120191629562112	982.5218472305685	1057.5218472305685	1057.5218472305685	1082.5218472305685	0.12857143580913544	0.1621621549129486	0.11999999731779099	0.2839506268501282	0.5384615659713745	982	1057	1057	1082	1507
3.216881437957774	3.216881043218075	1	0	2	0	0.0075	0.07537823516461584	958.6738729991018	1033.6738729991018	1033.6738729991018	1058.6738729991018	0.11428571492433548	0.15315315127372742	0.11999999731779099	0.2839506268501282	0.5384615659713745	958	1033	1033	1058	1507
3.2329880018868558	3.232987607147157	1	0	2	0	0.0075	0.07537823516461584	958.6738729991018	1033.6738729991018	1033.6738729991018	1058.6738729991018	0.11428571492433548	0.15315315127372742	0.11999999731779099	0.2839506268501282	0.5384615659713745	958	1033	1033	1058	1507
3.2499081243351107	3.2499081243351107	1	0	2	0	0.0075	0.0747609513676093	956.1460958503601	1031.14609585036	1031.14609585036	1056.14609585036	0.11428571492433548	0.15315315127372742	0.1066666692495346	0.29629629850387573	0.5384615659713745	956	1031	1031	1056	1507
3.266901273627637	3.266900878887938	1	0	2	0	0.0075	0.07443173344887088	954.7979484731263	1029.7979484731263	1029.7979484731263	1054.7979484731263	0.11428571492433548	0.15315315127372742	0.1066666692495346	0.2839506268501282	0.5384615659713745	954	1029	1029	1054	1507
3.2829324422742534	3.2829320475345547	1	0	2	0	0.0075	0.0747609513676093	956.1460958503601	1031.14609585036	1031.14609585036	1056.14609585036	0.11428571492433548	0.15315315127372742	0.1066666692495346	0.29629629850387573	0.5384615659713745	956	1031	1031	1056	1507
3.299989934137681	3.2999895393979823	1	0	2	0	0.0075	0.07537823516461584	958.6738729991018	1033.6738729991018	1033.6738729991018	1058.6738729991018	0.11428571492433548	0.15315315127372742	0.11999999731779099	0.2839506268501282	0.5384615659713745	958	1033	1033	1058	1507
3.316955846390993	3.3169554516512942	1	0	2	0	0.0075	0.07763048607442113	967.8968404747545	1042.8968404747545	1042.8968404747545	1067.8968404747545	0.11428571492433548	0.1621621549129486	0.11999999731779099	0.2839506268501282	0.5384615659713745	967	1042	1042	1067	1507
3.332857145676712	3.3328567509370135	1	0	2	0	0.0075	0.07763048607442113	967.8968404747545	1042.8968404747545	1042.8968404747545	1067.8968404747545	0.11428571492433548	0.1621621549129486	0.11999999731779099	0.2839506268501282	0.5384615659713745	967	1042	1042	1067	1507
3.349878321487852	3.349877926748153	1	0	2	0	0.0075	0.08120191629562112	982.5218472305685	1057.5218472305685	1057.5218472305685	1082.5218472305685	0.12857143580913544	0.1621621549129486	0.11999999731779099	0.2839506268501282	0.5384615659713745	982	1057	1057	1082	1507
3.366961076692002	3.366961076692002	1	0	2	0	0.0075	0.08120191629562112	982.5218472305685	1057.5218472305685	1057.5218472305685	1082.5218472305685	0.12857143580913544	0.1621621549129486	0.11999999731779099	0.2839506268501282	0.5384615659713745	982	1057	1057	1082	1507
3.382856454882239	3.38285606014254	1	0	2	0	0.0075	0.08120191629562112	982.5218472305685	1057.5218472305685	1057.5218472305685	1082.5218472305685	0.12857143580913544	0.1621621549129486	0.11999999731779099	0.2839506268501282	0.5384615659713745	982	1057	1057	1082	1507
3.4000584214754177	3.400058026735719	1	0	2	0	0.0075	0.08120191629562112	982.5218472305685	1057.5218472305685	1057.5218472305685	1082.5218472305685	0.12857143580913544	0.1621621549129486	0.11999999731779099	0.2839506268501282	0.5384615659713745	982	1057	1057	1082	1507
3.416892095929642	3.416891701189943	1	0	2	0	0.0075	0.08120191629562112	982.5218472305685	1057.5218472305685	1057.5218472305685	1082.5218472305685	0.12857143580913544	0.1621621549129486	0.11999999731779099	0.2839506268501282	0.5384615659713745	982	1057	1057	1082	1507
3.4329244487953527	3.4329244487953527	1	0	2	0	0.0075	0.08120191629562112	982.5218472305685	1057.5218472305685	1057.5218472305685	1082.5218472305685	0.12857143580913544	0.1621621549129486	0.11999999731779099	0.2839506268501282	0.5384615659713745	982	1057	1057	1082	1507
3.4499219402245664	3.4499215454848677	1	0	2	0	0.0075	0.08440067370426019	995.6207588189454	1070.6207588189454	1070.6207588189454	1095.6207588189454	0.12857143580913544	0.171171173453331	0.13333334028720856	0.2839506268501282	0.5384615659713745	995	1070	1070	1095	1507
3.4668842998205918	3.4668839050808913	1	0	2	0	0.0075	0.08120191629562112	982.5218472305685	1057.5218472305685	1057.5218472305685	1082.5218472305685	0.12857143580913544	0.1621621549129486	0.11999999731779099	0.2839506268501282	0.5384615659713745	982	1057	1057	1082	1507
3.483019285007984	3.483019285007984	1	0	2	0	0.0075	0.08440067370426019	995.6207588189454	1070.6207588189454	1070.6207588189454	1095.6207588189454	0.12857143580913544	0.171171173453331	0.13333334028720856	0.2839506268501282	0.5384615659713745	995	1070	1070	1095	1507
3.499972170851237	3.499972170851237	1	0	2	0	0.0075	0.08345417093071672	991.744829961285	1066.744829961285	1066.744829961285	1091.744829961285	0.12857143580913544	0.171171173453331	0.11999999731779099	0.2839506268501282	0.5384615659713745	991	1066	1066	1091	1507
3.5168615036029856	3.5168611088632886	1	0	2	0	0.0075	0.08214841906916459	986.397776088229	1061.397776088229	1061.397776088229	1086.397776088229	0.12857143580913544	0.1621621549129486	0.13333334028720856	0.2839506268501282	0.5384615659713745	986	1061	1061	1086	1507
3.532870961566168	3.532870566826471	1	0	2	0	0.0075	0.08440067370426019	995.6207588189454	1070.6207588189454	1070.6207588189454	1095.6207588189454	0.12857143580913544	0.171171173453331	0.13333334028720856	0.2839506268501282	0.5384615659713745	995	1070	1070	1095	1507
3.5500417437231455	3.550041348983445	1	0	2	0	0.0075	0.08440067370426019	995.6207588189454	1070.6207588189454	1070.6207588189454	1095.6207588189454	0.12857143580913544	0.171171173453331	0.13333334028720856	0.2839506268501282	0.5384615659713745	995	1070	1070	1095	1507
3.567001340141278	3.5670009454015776	1	0	2	0	0.0075	0.08214841906916459	986.397776088229	1061.397776088229	1061.397776088229	1086.397776088229	0.12857143580913544	0.1621621549129486	0.13333334028720856	0.2839506268501282	0.5384615659713745	986	1061	1061	1086	1507
3.5828809287435632	3.5828805340038627	1	0	2	0	0.0075	0.08440067370426019	995.6207588189454	1070.6207588189454	1070.6207588189454	1095.6207588189454	0.12857143580913544	0.171171173453331	0.13333334028720856	0.2839506268501282	0.5384615659713745	995	1070	1070	1095	1507
3.5999115783074735	3.5999115783074735	1	0	2	0	0.0075	0.08214841906916459	986.397776088229	1061.397776088229	1061.397776088229	1086.397776088229	0.12857143580913544	0.1621621549129486	0.13333334028720856	0.2839506268501282	0.5384615659713745	986	1061	1061	1086	1507
3.61685420091856	3.6168538061788595	1	0	2	0	0.0075	0.08440067370426019	995.6207588189454	1070.6207588189454	1070.6207588189454	1095.6207588189454	0.12857143580913544	0.171171173453331	0.13333334028720856	0.2839506268501282	0.5384615659713745	995	1070	1070	1095	1507
3.6330412917461885	3.6330408970064916	1	0	2	0	0.0075	0.08345417093071672	991.744829961285	1066.744829961285	1066.744829961285	1091.744829961285	0.12857143580913544	0.171171173453331	0.11999999731779099	0.2839506268501282	0.5384615659713745	991	1066	1066	1091	1507
3.649961808934144	3.6499614141944434	1	0	2	0	0.0075	0.08345417093071672	991.744829961285	1066.744829961285	1066.744829961285	1091.744829961285	0.12857143580913544	0.171171173453331	0.11999999731779099	0.2839506268501282	0.5384615659713745	991	1066	1066	1091	1507
3.6668748260678186	3.6668744313281216	1	0	2	0	0.0075	0.08345417093071672	991.744829961285	1066.744829961285	1066.744829961285	1091.744829961285	0.12857143580913544	0.171171173453331	0.11999999731779099	0.2839506268501282	0.5384615659713745	991	1066	1066	1091	1507
3.6830516536632842	3.6830516536632842	1	0	2	0	0.0075	0.08345417093071672	991.744829961285	1066.744829961285	1066.744829961285	1091.744829961285	0.12857143580913544	0.171171173453331	0.11999999731779099	0.2839506268501282	0.5384615659713745	991	1066	1066	1091	1507
3.699954012825092	3.699953618085395	1	0	2	0	0.0075	0.08120191629562112	982.5218472305685	1057.5218472305685	1057.5218472305685	1082.5218472305685	0.12857143580913544	0.1621621549129486	0.11999999731779099	0.2839506268501282	0.5384615659713745	982	1057	1057	1082	1507
3.7168618983426853	3.716861503602985	1	0	2	0	0.0075	0.08120191629562112	982.5218472305685	1057.5218472305685	1057.5218472305685	1082.5218472305685	0.12857143580913544	0.1621621549129486	0.11999999731779099	0.2839506268501282	0.5384615659713745	982	1057	1057	1082	1507
3.732853593019424	3.7328531982797237	1	0	2	0	0.0075	0.08120191629562112	982.5218472305685	1057.5218472305685	1057.5218472305685	1082.5218472305685	0.12857143580913544	0.1621621549129486	0.11999999731779099	0.2839506268501282	0.5384615659713745	982	1057	1057	1082	1507
3.749999901315075	3.749999506575378	1	0	2	0	0.0075	0.08120191629562112	982.5218472305685	1057.5218472305685	1057.5218472305685	1082.5218472305685	0.12857143580913544	0.1621621549129486	0.11999999731779099	0.2839506268501282	0.5384615659713745	982	1057	1057	1082	1507
3.767003313839769	3.7670029191000722	1	0	2	0	0.0075	0.08120191629562112	982.5218472305685	1057.5218472305685	1057.5218472305685	1082.5218472305685	0.12857143580913544	0.1621621549129486	0.11999999731779099	0.2839506268501282	0.5384615659713745	982	1057	1057	1082	1507
3.7829046131254884	3.7829042183857915	1	0	2	0	0.0075	0.08120191629562112	982.5218472305685	1057.5218472305685	1057.5218472305685	1082.5218472305685	0.12857143580913544	0.1621621549129486	0.11999999731779099	0.2839506268501282	0.5384615659713745	982	1057	1057	1082	1507
3.7998961834592215	3.7998957887195246	1	0	2	0	0.0075	0.08345417093071672	991.744829961285	1066.744829961285	1066.744829961285	1091.744829961285	0.12857143580913544	0.171171173453331	0.11999999731779099	0.2839506268501282	0.5384615659713745	991	1066	1066	1091	1507
3.8168695957668106	3.8168692010271137	1	0	2	0	0.0075	0.08120191629562112	982.5218472305685	1057.5218472305685	1057.5218472305685	1082.5218472305685	0.12857143580913544	0.1621621549129486	0.11999999731779099	0.2839506268501282	0.5384615659713745	982	1057	1057	1082	1507
3.832978133394384	3.8329781333943878	1	0	2	0	0.0075	0.08345417093071672	991.744829961285	1066.744829961285	1066.744829961285	1091.744829961285	0.12857143580913544	0.171171173453331	0.11999999731779099	0.2839506268501282	0.5384615659713745	991	1066	1066	1091	1507
3.8500020723834183	3.850001677643718	1	0	2	0	0.0075	0.08345417093071672	991.744829961285	1066.744829961285	1066.744829961285	1091.744829961285	0.12857143580913544	0.171171173453331	0.11999999731779099	0.2839506268501282	0.5384615659713745	991	1066	1066	1091	1507
3.866937984419625	3.866937984419625	1	0	2	0	0.0075	0.08345417093071672	991.744829961285	1066.744829961285	1066.744829961285	1091.744829961285	0.12857143580913544	0.171171173453331	0.11999999731779099	0.2839506268501282	0.5384615659713745	991	1066	1066	1091	1507
3.8828969157013624	3.8828969157013624	1	0	2	0	0.0075	0.08120191629562112	982.5218472305685	1057.5218472305685	1057.5218472305685	1082.5218472305685	0.12857143580913544	0.1621621549129486	0.11999999731779099	0.2839506268501282	0.5384615659713745	982	1057	1057	1082	1507
3.8999863814803923	3.8999863814803923	1	0	2	0	0.0075	0.08120191629562112	982.5218472305685	1057.5218472305685	1057.5218472305685	1082.5218472305685	0.12857143580913544	0.1621621549129486	0.11999999731779099	0.2839506268501282	0.5384615659713745	982	1057	1057	1082	1507
3.9169163724211167	3.916915977681416	1	0	2	0	0.0075	0.08120191629562112	982.5218472305685	1057.5218472305685	1057.5218472305685	1082.5218472305685	0.12857143580913544	0.1621621549129486	0.11999999731779099	0.2839506268501282	0.5384615659713745	982	1057	1057	1082	1507
3.932880040579242	3.9328796458395416	1	0	2	0	0.0075	0.08120191629562112	982.5218472305685	1057.5218472305685	1057.5218472305685	1082.5218472305685	0.12857143580913544	0.1621621549129486	0.11999999731779099	0.2839506268501282	0.5384615659713745	982	1057	1057	1082	1507
3.9498806899260437	3.9498802951863468	1	0	2	0	0.0075	0.08120191629562112	982.5218472305685	1057.5218472305685	1057.5218472305685	1082.5218472305685	0.12857143580913544	0.1621621549129486	0.11999999731779099	0.2839506268501282	0.5384615659713745	982	1057	1057	1082	1507
3.9670471299463337	3.9670467352066368	1	0	2	0	0.0075	0.08120191629562112	982.5218472305685	1057.5218472305685	1057.5218472305685	1082.5218472305685	0.12857143580913544	0.1621621549129486	0.11999999731779099	0.2839506268501282	0.5384615659713745	982	1057	1057	1082	1507
3.982941718657173	3.9829413239174762	1	0	2	0	0.0075	0.08120191629562112	982.5218472305685	1057.5218472305685	1057.5218472305685	1082.5218472305685	0.12857143580913544	0.1621621549129486	0.11999999731779099	0.2839506268501282	0.5384615659713745	982	1057	1057	1082	1507
3.9999427627436788	3.9999427627436788	1	0	2	0	0.0075	0.08120191629562112	982.5218472305685	1057.5218472305685	1057.5218472305685	1082.5218472305685	0.12857143580913544	0.1621621549129486	0.11999999731779099	0.2839506268501282	0.5384615659713745	982	1057	1057	1082	1507
4.016862095712533	4.016861700972836	1	0	2	0	0.0075	0.08157228643695513	984.0385129593312	1059.0385129593312	1059.0385129593312	1084.0385129593312	0.12857143580913544	0.1621621549129486	0.11999999731779099	0.29629629850387573	0.5384615659713745	984	1059	1059	1084	1507
4.033104844837691	4.033104844837691	1	0	2	0	0.0075	0.08120191629562112	982.5218472305685	1057.5218472305685	1057.5218472305685	1082.5218472305685	0.12857143580913544	0.1621621549129486	0.11999999731779099	0.2839506268501282	0.5384615659713745	982	1057	1057	1082	1507
4.0499799669602865	4.04997957222059	1	0	2	0	0.0075	0.08120191629562112	982.5218472305685	1057.5218472305685	1057.5218472305685	1082.5218472305685	0.12857143580913544	0.1621621549129486	0.11999999731779099	0.2839506268501282	0.5384615659713745	982	1057	1057	1082	1507
4.06686772075324	4.0668673260135435	1	0	2	0	0.0075	0.08157228643695513	984.0385129593312	1059.0385129593312	1059.0385129593312	1084.0385129593312	0.12857143580913544	0.1621621549129486	0.11999999731779099	0.29629629850387573	0.5384615659713745	984	1059	1059	1084	1507
4.083070206429124	4.083070206429124	1	0	2	0	0.0075	0.08120191629562112	982.5218472305685	1057.5218472305685	1057.5218472305685	1082.5218472305685	0.12857143580913544	0.1621621549129486	0.11999999731779099	0.2839506268501282	0.5384615659713745	982	1057	1057	1082	1507
4.0999970394522585	4.0999970394522585	1	0	2	0	0.0075	0.08120191629562112	982.5218472305685	1057.5218472305685	1057.5218472305685	1082.5218472305685	0.12857143580913544	0.1621621549129486	0.11999999731779099	0.2839506268501282	0.5384615659713745	982	1057	1057	1082	1507
4.116869003657264	4.116868608917564	1	0	2	0	0.0075	0.08120191629562112	982.5218472305685	1057.5218472305685	1057.5218472305685	1082.5218472305685	0.12857143580913544	0.1621621549129486	0.11999999731779099	0.2839506268501282	0.5384615659713745	982	1057	1057	1082	1507
4.132914382933034	4.132913988193334	1	0	2	0	0.0075	0.08120191629562112	982.5218472305685	1057.5218472305685	1057.5218472305685	1082.5218472305685	0.12857143580913544	0.1621621549129486	0.11999999731779099	0.2839506268501282	0.5384615659713745	982	1057	1057	1082	1507
4.149962795783392	4.149962401043691	1	0	2	0	0.0075	0.08120191629562112	982.5218472305685	1057.5218472305685	1057.5218472305685	1082.5218472305685	0.12857143580913544	0.1621621549129486	0.11999999731779099	0.2839506268501282	0.5384615659713745	982	1057	1057	1082	1507
4.166985155813627	4.166985155813627	1	0	2	0	0.0075	0.08120191629562112	982.5218472305685	1057.5218472305685	1057.5218472305685	1082.5218472305685	0.12857143580913544	0.1621621549129486	0.11999999731779099	0.2839506268501282	0.5384615659713745	982	1057	1057	1082	1507
4.182870270771694	4.182869876031997	1	0	2	0	0.0075	0.08120191629562112	982.5218472305685	1057.5218472305685	1057.5218472305685	1082.5218472305685	0.12857143580913544	0.1621621549129486	0.11999999731779099	0.2839506268501282	0.5384615659713745	982	1057	1057	1082	1507
4.199885920227054	4.199885525487357	1	0	2	0	0.0075	0.08120191629562112	982.5218472305685	1057.5218472305685	1057.5218472305685	1082.5218472305685	0.12857143580913544	0.1621621549129486	0.11999999731779099	0.2839506268501282	0.5384615659713745	982	1057	1057	1082	1507
4.217045254932767	4.217045254932767	1	0	2	0	0.0075	0.08120191629562112	982.5218472305685	1057.5218472305685	1057.5218472305685	1082.5218472305685	0.12857143580913544	0.1621621549129486	0.11999999731779099	0.2839506268501282	0.5384615659713745	982	1057	1057	1082	1507
4.232998659858723	4.232998265119022	1	0	2	0	0.0075	0.08120191629562112	982.5218472305685	1057.5218472305685	1057.5218472305685	1082.5218472305685	0.12857143580913544	0.1621621549129486	0.11999999731779099	0.2839506268501282	0.5384615659713745	982	1057	1057	1082	1507
4.250416549067133	4.250416549067133	1	0	2	0	0.0075	0.08120191629562112	982.5218472305685	1057.5218472305685	1057.5218472305685	1082.5218472305685	0.12857143580913544	0.1621621549129486	0.11999999731779099	0.2839506268501282	0.5384615659713745	982	1057	1057	1082	1507
4.2668744313281195	4.2668744313281195	1	0	2	0	0.0075	0.08120191629562112	982.5218472305685	1057.5218472305685	1057.5218472305685	1082.5218472305685	0.12857143580913544	0.1621621549129486	0.11999999731779099	0.2839506268501282	0.5384615659713745	982	1057	1057	1082	1507
4.283059153717559	4.283059153717559	1	0	2	0	0.0075	0.08120191629562112	982.5218472305685	1057.5218472305685	1057.5218472305685	1082.5218472305685	0.12857143580913544	0.1621621549129486	0.11999999731779099	0.2839506268501282	0.5384615659713745	982	1057	1057	1082	1507
4.300029802847256	4.300029802847256	1	0	2	0	0.0075	0.08120191629562112	982.5218472305685	1057.5218472305685	1057.5218472305685	1082.5218472305685	0.12857143580913544	0.1621621549129486	0.11999999731779099	0.2839506268501282	0.5384615659713745	982	1057	1057	1082	1507
4.316905714449248	4.316905714449248	1	0	2	0	0.0075	0.08120191629562112	982.5218472305685	1057.5218472305685	1057.5218472305685	1082.5218472305685	0.12857143580913544	0.1621621549129486	0.11999999731779099	0.2839506268501282	0.5384615659713745	982	1057	1057	1082	1507
4.33293530413707	4.33293530413707	1	0	2	0	0.0075	0.08120191629562112	982.5218472305685	1057.5218472305685	1057.5218472305685	1082.5218472305685	0.12857143580913544	0.1621621549129486	0.11999999731779099	0.2839506268501282	0.5384615659713745	982	1057	1057	1082	1507
4.35002121725881	4.3500208225191095	1	0	2	0	0.0075	0.07763048607442113	967.8968404747545	1042.8968404747545	1042.8968404747545	1067.8968404747545	0.11428571492433548	0.1621621549129486	0.11999999731779099	0.2839506268501282	0.5384615659713745	967	1042	1042	1067	1507
4.366979234718144	4.366978839978447	1	0	2	0	0.0075	0.07763048607442113	967.8968404747545	1042.8968404747545	1042.8968404747545	1067.8968404747545	0.11428571492433548	0.1621621549129486	0.11999999731779099	0.2839506268501282	0.5384615659713745	967	1042	1042	1067	1507
4.382861586498322	4.382861191758625	1	0	2	0	0.0075	0.07763048607442113	967.8968404747545	1042.8968404747545	1042.8968404747545	1067.8968404747545	0.11428571492433548	0.1621621549129486	0.11999999731779099	0.2839506268501282	0.5384615659713745	967	1042	1042	1067	1507
4.399964078687411	4.399963683947714	1	0	2	0	0.0075	0.07763048607442113	967.8968404747545	1042.8968404747545	1042.8968404747545	1067.8968404747545	0.11428571492433548	0.1621621549129486	0.11999999731779099	0.2839506268501282	0.5384615659713745	967	1042	1042	1067	1507
4.416943017350782	4.416942622611085	1	0	2	0	0.0075	0.07763048607442113	967.8968404747545	1042.8968404747545	1042.8968404747545	1067.8968404747545	0.11428571492433548	0.1621621549129486	0.11999999731779099	0.2839506268501282	0.5384615659713745	967	1042	1042	1067	1507
4.432990370325047	4.43298997558535	1	0	2	0	0.0075	0.08120191629562112	982.5218472305685	1057.5218472305685	1057.5218472305685	1082.5218472305685	0.12857143580913544	0.1621621549129486	0.11999999731779099	0.2839506268501282	0.5384615659713745	982	1057	1057	1082	1507
4.449948782524082	4.449948782524082	1	0	2	0	0.0075	0.08120191629562112	982.5218472305685	1057.5218472305685	1057.5218472305685	1082.5218472305685	0.12857143580913544	0.1621621549129486	0.11999999731779099	0.2839506268501282	0.5384615659713745	982	1057	1057	1082	1507
4.466855878562278	4.466855483822581	1	0	2	0	0.0075	0.08120191629562112	982.5218472305685	1057.5218472305685	1057.5218472305685	1082.5218472305685	0.12857143580913544	0.1621621549129486	0.11999999731779099	0.2839506268501282	0.5384615659713745	982	1057	1057	1082	1507
4.482988495311478	4.482988100571781	1	0	2	0	0.0075	0.08120191629562112	982.5218472305685	1057.5218472305685	1057.5218472305685	1082.5218472305685	0.12857143580913544	0.1621621549129486	0.11999999731779099	0.2839506268501282	0.5384615659713745	982	1057	1057	1082	1507
4.499941381154731	4.499940986415034	1	0	2	0	0.0075	0.08120191629562112	982.5218472305685	1057.5218472305685	1057.5218472305685	1082.5218472305685	0.12857143580913544	0.1621621549129486	0.11999999731779099	0.2839506268501282	0.5384615659713745	982	1057	1057	1082	1507
4.5169305830502715	4.516930188310575	1	1	2	0	0.0075	0.08120191629562112	982.5218472305685	1057.5218472305685	1057.5218472305685	1082.5218472305685	0.12857143580913544	0.1621621549129486	0.11999999731779099	0.2839506268501282	0.5384615659713745	982	1057	1057	1082	1507
4.661917290190914	4.661917290190914	1	1	2	0	0.0075	0.08120191629562112	982.5218472305685	1057.5218472305685	1057.5218472305685	1082.5218472305685	0.12857143580913544	0.1621621549129486	0.11999999731779099	0.2839506268501282	0.5384615659713745	982	1057	1057	1082	1507
4.662299398219329	4.662299003479632	1	1	2	0	0.0075	0.08120191629562112	982.5218472305685	1057.5218472305685	1057.5218472305685	1082.5218472305685	0.12857143580913544	0.1621621549129486	0.11999999731779099	0.2839506268501282	0.5384615659713745	982	1057	1057	1082	1507
4.66256308433811	4.66256268959841	1	1	2	0	0.0075	0.08120191629562112	982.5218472305685	1057.5218472305685	1057.5218472305685	1082.5218472305685	0.12857143580913544	0.1621621549129486	0.11999999731779099	0.2839506268501282	0.5384615659713745	982	1057	1057	1082	1507
4.662834665250866	4.662834270511169	1	1	2	0	0.0075	0.08120191629562112	982.5218472305685	1057.5218472305685	1057.5218472305685	1082.5218472305685	0.12857143580913544	0.1621621549129486	0.11999999731779099	0.2839506268501282	0.5384615659713745	982	1057	1057	1082	1507
4.663084930219888	4.663084535480191	1	1	2	0	0.0075	0.08120191629562112	982.5218472305685	1057.5218472305685	1057.5218472305685	1082.5218472305685	0.12857143580913544	0.1621621549129486	0.11999999731779099	0.2839506268501282	0.5384615659713745	982	1057	1057	1082	1507
4.675011200738954	4.675011200738954	1	1	2	0	0.0075	0.08120191629562112	982.5218472305685	1057.5218472305685	1057.5218472305685	1082.5218472305685	0.12857143580913544	0.1621621549129486	0.11999999731779099	0.2839506268501282	0.5384615659713745	982	1057	1057	1082	1507
4.688350639379628	4.688350244639928	1	1	2	0	0.0075	0.08120191629562112	982.5218472305685	1057.5218472305685	1057.5218472305685	1082.5218472305685	0.12857143580913544	0.1621621549129486	0.11999999731779099	0.2839506268501282	0.5384615659713745	982	1057	1057	1082	1507
4.701666788378073	4.701666393638373	1	1	2	0	0.0075	0.08214841906916459	986.397776088229	1061.397776088229	1061.397776088229	1086.397776088229	0.12857143580913544	0.1621621549129486	0.13333334028720856	0.2839506268501282	0.5384615659713745	986	1061	1061	1086	1507
4.716886766943709	4.716886372204009	1	1	2	0	0.0075	0.08214841906916459	986.397776088229	1061.397776088229	1061.397776088229	1086.397776088229	0.12857143580913544	0.1621621549129486	0.13333334028720856	0.2839506268501282	0.5384615659713745	986	1061	1061	1086	1507
4.74179010505997	4.741789710320273	1	1	2	0	0.0075	0.08345417093071672	991.744829961285	1066.744829961285	1066.744829961285	1091.744829961285	0.12857143580913544	0.171171173453331	0.11999999731779099	0.2839506268501282	0.5384615659713745	991	1066	1066	1091	1507
4.75515007016498	4.755149675425283	1	1	2	0	0.0075	0.08214841906916459	986.397776088229	1061.397776088229	1061.397776088229	1086.397776088229	0.12857143580913544	0.1621621549129486	0.13333334028720856	0.2839506268501282	0.5384615659713745	986	1061	1061	1086	1507
4.7684918772438465	4.7684918772438465	1	1	2	0	0.0075	0.08440067370426019	995.6207588189454	1070.6207588189454	1070.6207588189454	1095.6207588189454	0.12857143580913544	0.171171173453331	0.13333334028720856	0.2839506268501282	0.5384615659713745	995	1070	1070	1095	1507
4.782992245338615	4.782991850598918	1	1	2	0	0.0075	0.08440067370426019	995.6207588189454	1070.6207588189454	1070.6207588189454	1095.6207588189454	0.12857143580913544	0.171171173453331	0.13333334028720856	0.2839506268501282	0.5384615659713745	995	1070	1070	1095	1507
4.799891051843137	4.799891051843137	1	1	2	0	0.0075	0.08440067370426019	995.6207588189454	1070.6207588189454	1070.6207588189454	1095.6207588189454	0.12857143580913544	0.171171173453331	0.13333334028720856	0.2839506268501282	0.5384615659713745	995	1070	1070	1095	1507
4.8170405180563804	4.81704012331668	1	1	2	0	0.0075	0.08440067370426019	995.6207588189454	1070.6207588189454	1070.6207588189454	1095.6207588189454	0.12857143580913544	0.171171173453331	0.13333334028720856	0.2839506268501282	0.5384615659713745	995	1070	1070	1095	1507
4.832984054489867	4.832984054489867	1	1	2	0	0.0075	0.08440067370426019	995.6207588189454	1070.6207588189454	1070.6207588189454	1095.6207588189454	0.12857143580913544	0.171171173453331	0.13333334028720856	0.2839506268501282	0.5384615659713745	995	1070	1070	1095	1507
4.8499590457562505	4.8499590457562505	1	1	2	0	0.0075	0.08440067370426019	995.6207588189454	1070.6207588189454	1070.6207588189454	1095.6207588189454	0.12857143580913544	0.171171173453331	0.13333334028720856	0.2839506268501282	0.5384615659713745	995	1070	1070	1095	1507
4.867056801068955	4.8670564063292545	1	1	2	0	0.0075	0.08440067370426019	995.6207588189454	1070.6207588189454	1070.6207588189454	1095.6207588189454	0.12857143580913544	0.171171173453331	0.13333334028720856	0.2839506268501282	0.5384615659713745	995	1070	1070	1095	1507
4.883076522264304	4.883076522264304	1	1	2	0	0.0075	0.08440067370426019	995.6207588189454	1070.6207588189454	1070.6207588189454	1095.6207588189454	0.12857143580913544	0.171171173453331	0.13333334028720856	0.2839506268501282	0.5384615659713745	995	1070	1070	1095	1507
4.899991907836174	4.899991513096477	1	1	2	0	0.0075	0.08440067370426019	995.6207588189454	1070.6207588189454	1070.6207588189454	1095.6207588189454	0.12857143580913544	0.171171173453331	0.13333334028720856	0.2839506268501282	0.5384615659713745	995	1070	1070	1095	1507
4.9169546621718965	4.9169542674321995	1	1	2	0	0.0075	0.08440067370426019	995.6207588189454	1070.6207588189454	1070.6207588189454	1095.6207588189454	0.12857143580913544	0.171171173453331	0.13333334028720856	0.2839506268501282	0.5384615659713745	995	1070	1070	1095	1507
4.9328670141691795	4.932866619429483	1	1	2	0	0.0075	0.08440067370426019	995.6207588189454	1070.6207588189454	1070.6207588189454	1095.6207588189454	0.12857143580913544	0.171171173453331	0.13333334028720856	0.2839506268501282	0.5384615659713745	995	1070	1070	1095	1507
4.9499055585270675	4.9499051637873706	1	1	2	0	0.0075	0.08440067370426019	995.6207588189454	1070.6207588189454	1070.6207588189454	1095.6207588189454	0.12857143580913544	0.171171173453331	0.13333334028720856	0.2839506268501282	0.5384615659713745	995	1070	1070	1095	1507
4.967058182657901	4.9670577879182005	1	1	2	0	0.0075	0.08440067370426019	995.6207588189454	1070.6207588189454	1070.6207588189454	1095.6207588189454	0.12857143580913544	0.171171173453331	0.13333334028720856	0.2839506268501282	0.5384615659713745	995	1070	1070	1095	1507
4.982933429123499	4.982933034383802	1	1	2	0	0.0075	0.08440067370426019	995.6207588189454	1070.6207588189454	1070.6207588189454	1095.6207588189454	0.12857143580913544	0.171171173453331	0.13333334028720856	0.2839506268501282	0.5384615659713745	995	1070	1070	1095	1507
5.000076579501563	5.000076184761863	1	1	2	0	0.0075	0.08440067370426019	995.6207588189454	1070.6207588189454	1070.6207588189454	1095.6207588189454	0.12857143580913544	0.171171173453331	0.13333334028720856	0.2839506268501282	0.5384615659713745	995	1070	1070	1095	1507
5.016857358836148	5.016856964096451	1	1	2	0	0.0075	0.08440067370426019	995.6207588189454	1070.6207588189454	1070.6207588189454	1095.6207588189454	0.12857143580913544	0.171171173453331	0.13333334028720856	0.2839506268501282	0.5384615659713745	995	1070	1070	1095	1507
5.0329789228737845	5.032978528134084	1	1	2	0	0.0075	0.08440067370426019	995.6207588189454	1070.6207588189454	1070.6207588189454	1095.6207588189454	0.12857143580913544	0.171171173453331	0.13333334028720856	0.2839506268501282	0.5384615659713745	995	1070	1070	1095	1507
5.049930624497939	5.049930624497939	1	1	2	0	0.0075	0.08440067370426019	995.6207588189454	1070.6207588189454	1070.6207588189454	1095.6207588189454	0.12857143580913544	0.171171173453331	0.13333334028720856	0.2839506268501282	0.5384615659713745	995	1070	1070	1095	1507
5.066900089408541	5.066900089408541	1	1	2	0	0.0075	0.08440067370426019	995.6207588189454	1070.6207588189454	1070.6207588189454	1095.6207588189454	0.12857143580913544	0.171171173453331	0.13333334028720856	0.2839506268501282	0.5384615659713745	995	1070	1070	1095	1507
5.082887441948593	5.082887047208892	1	1	2	0	0.0075	0.08440067370426019	995.6207588189454	1070.6207588189454	1070.6207588189454	1095.6207588189454	0.12857143580913544	0.171171173453331	0.13333334028720856	0.2839506268501282	0.5384615659713745	995	1070	1070	1095	1507
5.099989934137682	5.099989539397981	1	1	2	0	0.0075	0.08440067370426019	995.6207588189454	1070.6207588189454	1070.6207588189454	1095.6207588189454	0.12857143580913544	0.171171173453331	0.13333334028720856	0.2839506268501282	0.5384615659713745	995	1070	1070	1095	1507
5.116866240479371	5.1168658457396745	1	1	2	0	0.0075	0.08345417093071672	991.744829961285	1066.744829961285	1066.744829961285	1091.744829961285	0.12857143580913544	0.171171173453331	0.11999999731779099	0.2839506268501282	0.5384615659713745	991	1066	1066	1091	1507
5.132913593453637	5.132913198713936	1	1	2	0	0.0075	0.08440067370426019	995.6207588189454	1070.6207588189454	1070.6207588189454	1095.6207588189454	0.12857143580913544	0.171171173453331	0.13333334028720856	0.2839506268501282	0.5384615659713745	995	1070	1070	1095	1507
5.1499316113471885	5.149931216607488	1	1	2	0	0.0075	0.08440067370426019	995.6207588189454	1070.6207588189454	1070.6207588189454	1095.6207588189454	0.12857143580913544	0.171171173453331	0.13333334028720856	0.2839506268501282	0.5384615659713745	995	1070	1070	1095	1507
5.16698120841664	5.16698081367694	1	1	2	0	0.0075	0.08440067370426019	995.6207588189454	1070.6207588189454	1070.6207588189454	1095.6207588189454	0.12857143580913544	0.171171173453331	0.13333334028720856	0.2839506268501282	0.5384615659713745	995	1070	1070	1095	1507
5.1829180342752466	5.18291763953555	1	1	2	0	0.0075	0.08440067370426019	995.6207588189454	1070.6207588189454	1070.6207588189454	1095.6207588189454	0.12857143580913544	0.171171173453331	0.13333334028720856	0.2839506268501282	0.5384615659713745	995	1070	1070	1095	1507
5.199937631127593	5.199937631127593	1	1	2	0	0.0075	0.08440067370426019	995.6207588189454	1070.6207588189454	1070.6207588189454	1095.6207588189454	0.12857143580913544	0.171171173453331	0.13333334028720856	0.2839506268501282	0.5384615659713745	995	1070	1070	1095	1507
5.217036570659392	5.217036570659392	1	1	2	0	0.0075	0.08440067370426019	995.6207588189454	1070.6207588189454	1070.6207588189454	1095.6207588189454	0.12857143580913544	0.171171173453331	0.13333334028720856	0.2839506268501282	0.5384615659713745	995	1070	1070	1095	1507
5.233001423036615	5.233001028296915	1	1	2	0	0.0075	0.08345417093071672	991.744829961285	1066.744829961285	1066.744829961285	1091.744829961285	0.12857143580913544	0.171171173453331	0.11999999731779099	0.2839506268501282	0.5384615659713745	991	1066	1066	1091	1507
5.249930624497939	5.249930229758242	1	1	2	0	0.0075	0.08440067370426019	995.6207588189454	1070.6207588189454	1070.6207588189454	1095.6207588189454	0.12857143580913544	0.171171173453331	0.13333334028720856	0.2839506268501282	0.5384615659713745	995	1070	1070	1095	1507
5.266999169072932	5.266998774333235	1	1	2	0	0.0075	0.08440067370426019	995.6207588189454	1070.6207588189454	1070.6207588189454	1095.6207588189454	0.12857143580913544	0.171171173453331	0.13333334028720856	0.2839506268501282	0.5384615659713745	995	1070	1070	1095	1507
5.2828748102782335	5.282874415538533	1	1	2	0	0.0075	0.08440067370426019	995.6207588189454	1070.6207588189454	1070.6207588189454	1095.6207588189454	0.12857143580913544	0.171171173453331	0.13333334028720856	0.2839506268501282	0.5384615659713745	995	1070	1070	1095	1507
5.301769815439453	5.301769420699756	1	1	2	0	0.0075	0.08440067370426019	995.6207588189454	1070.6207588189454	1070.6207588189454	1095.6207588189454	0.12857143580913544	0.171171173453331	0.13333334028720856	0.2839506268501282	0.5384615659713745	995	1070	1070	1095	1507
5.316917556640213	5.316917161900513	1	1	2	0	0.0075	0.08440067370426019	995.6207588189454	1070.6207588189454	1070.6207588189454	1095.6207588189454	0.12857143580913544	0.171171173453331	0.13333334028720856	0.2839506268501282	0.5384615659713745	995	1070	1070	1095	1507
5.33285161932093	5.33285122458123	1	1	2	0	0.0075	0.08440067370426019	995.6207588189454	1070.6207588189454	1070.6207588189454	1095.6207588189454	0.12857143580913544	0.171171173453331	0.13333334028720856	0.2839506268501282	0.5384615659713745	995	1070	1070	1095	1507
5.349995953918086	5.349995559178389	1	1	2	0	0.0075	0.08440067370426019	995.6207588189454	1070.6207588189454	1070.6207588189454	1095.6207588189454	0.12857143580913544	0.171171173453331	0.13333334028720856	0.2839506268501282	0.5384615659713745	995	1070	1070	1095	1507
5.367047129946336	5.367046735206635	1	1	2	0	0.0075	0.08440067370426019	995.6207588189454	1070.6207588189454	1070.6207588189454	1095.6207588189454	0.12857143580913544	0.171171173453331	0.13333334028720856	0.2839506268501282	0.5384615659713745	995	1070	1070	1095	1507
5.38289474463302	5.38289434989332	1	1	2	0	0.0075	0.08440067370426019	995.6207588189454	1070.6207588189454	1070.6207588189454	1095.6207588189454	0.12857143580913544	0.171171173453331	0.13333334028720856	0.2839506268501282	0.5384615659713745	995	1070	1070	1095	1507
5.399971184001988	5.399970789262291	1	1	2	0	0.0075	0.08440067370426019	995.6207588189454	1070.6207588189454	1070.6207588189454	1095.6207588189454	0.12857143580913544	0.171171173453331	0.13333334028720856	0.2839506268501282	0.5384615659713745	995	1070	1070	1095	1507
5.416883016916568	5.416882622176871	1	1	2	0	0.0075	0.08440067370426019	995.6207588189454	1070.6207588189454	1070.6207588189454	1095.6207588189454	0.12857143580913544	0.171171173453331	0.13333334028720856	0.2839506268501282	0.5384615659713745	995	1070	1070	1095	1507
5.432893659098848	5.432893264359148	1	1	2	0	0.0075	0.08440067370426019	995.6207588189454	1070.6207588189454	1070.6207588189454	1095.6207588189454	0.12857143580913544	0.171171173453331	0.13333334028720856	0.2839506268501282	0.5384615659713745	995	1070	1070	1095	1507
5.449910492773302	5.449910098033605	1	1	2	0	0.0075	0.08440067370426019	995.6207588189454	1070.6207588189454	1070.6207588189454	1095.6207588189454	0.12857143580913544	0.171171173453331	0.13333334028720856	0.2839506268501282	0.5384615659713745	995	1070	1070	1095	1507
5.466861010178363	5.466860615438662	1	1	2	0	0.0075	0.08440067370426019	995.6207588189454	1070.6207588189454	1070.6207588189454	1095.6207588189454	0.12857143580913544	0.171171173453331	0.13333334028720856	0.2839506268501282	0.5384615659713745	995	1070	1070	1095	1507
5.482975863641119	5.482975468901419	1	1	2	0	0.0075	0.08440067370426019	995.6207588189454	1070.6207588189454	1070.6207588189454	1095.6207588189454	0.12857143580913544	0.171171173453331	0.13333334028720856	0.2839506268501282	0.5384615659713745	995	1070	1070	1095	1507
5.500019144875392	5.500019144875392	1	1	2	0	0.0075	0.08440067370426019	995.6207588189454	1070.6207588189454	1070.6207588189454	1095.6207588189454	0.12857143580913544	0.171171173453331	0.13333334028720856	0.2839506268501282	0.5384615659713745	995	1070	1070	1095	1507
5.5168666352190705	5.51686624047937	1	0	2	0	0.0075	0.08440067370426019	995.6207588189454	1070.6207588189454	1070.6207588189454	1095.6207588189454	0.12857143580913544	0.171171173453331	0.13333334028720856	0.2839506268501282	0.5384615659713745	995	1070	1070	1095	1507
5.532983462380319	5.532983067640622	1	0	2	0	0.0075	0.08440067370426019	995.6207588189454	1070.6207588189454	1070.6207588189454	1095.6207588189454	0.12857143580913544	0.171171173453331	0.13333334028720856	0.2839506268501282	0.5384615659713745	995	1070	1070	1095	1507
5.550078849254831	5.5500784545151305	1	0	2	0	0.0075	0.08440067370426019	995.6207588189454	1070.6207588189454	1070.6207588189454	1095.6207588189454	0.12857143580913544	0.171171173453331	0.13333334028720856	0.2839506268501282	0.5384615659713745	995	1070	1070	1095	1507
5.566936602830676	5.566936208090979	1	0	2	0	0.0075	0.08440067370426019	995.6207588189454	1070.6207588189454	1070.6207588189454	1095.6207588189454	0.12857143580913544	0.171171173453331	0.13333334028720856	0.2839506268501282	0.5384615659713745	995	1070	1070	1095	1507
5.582950797670247	5.582950402930546	1	0	2	0	0.0075	0.08440067370426019	995.6207588189454	1070.6207588189454	1070.6207588189454	1095.6207588189454	0.12857143580913544	0.171171173453331	0.13333334028720856	0.2839506268501282	0.5384615659713745	995	1070	1070	1095	1507
5.599981841973857	5.599981841973857	1	0	2	0	0.0075	0.08440067370426019	995.6207588189454	1070.6207588189454	1070.6207588189454	1095.6207588189454	0.12857143580913544	0.171171173453331	0.13333334028720856	0.2839506268501282	0.5384615659713745	995	1070	1070	1095	1507
5.616858148315547	5.616857753575847	1	0	2	0	0.0075	0.08440067370426019	995.6207588189454	1070.6207588189454	1070.6207588189454	1095.6207588189454	0.12857143580913544	0.171171173453331	0.13333334028720856	0.2839506268501282	0.5384615659713745	995	1070	1070	1095	1507
5.632984054489867	5.632984054489867	1	0	2	0	0.0075	0.08440067370426019	995.6207588189454	1070.6207588189454	1070.6207588189454	1095.6207588189454	0.12857143580913544	0.171171173453331	0.13333334028720856	0.2839506268501282	0.5384615659713745	995	1070	1070	1095	1507
5.650011546136188	5.650011151396491	1	0	2	0	0.0075	0.08440067370426019	995.6207588189454	1070.6207588189454	1070.6207588189454	1095.6207588189454	0.12857143580913544	0.171171173453331	0.13333334028720856	0.2839506268501282	0.5384615659713745	995	1070	1070	1095	1507
5.666936405460827	5.66693601072113	1	0	2	0	0.0075	0.08440067370426019	995.6207588189454	1070.6207588189454	1070.6207588189454	1095.6207588189454	0.12857143580913544	0.171171173453331	0.13333334028720856	0.2839506268501282	0.5384615659713745	995	1070	1070	1095	1507
5.682980600517503	5.682980600517503	1	0	2	0	0.0075	0.08440067370426019	995.6207588189454	1070.6207588189454	1070.6207588189454	1095.6207588189454	0.12857143580913544	0.171171173453331	0.13333334028720856	0.2839506268501282	0.5384615659713745	995	1070	1070	1095	1507
5.699984013042201	5.699984407781898	1	0	2	0	0.0075	0.08440067370426019	995.6207588189454	1070.6207588189454	1070.6207588189454	1095.6207588189454	0.12857143580913544	0.171171173453331	0.13333334028720856	0.2839506268501282	0.5384615659713745	995	1070	1070	1095	1507
5.7169605832673795	5.716960188527679	1	0	2	0	0.0075	0.08440067370426019	995.6207588189454	1070.6207588189454	1070.6207588189454	1095.6207588189454	0.12857143580913544	0.171171173453331	0.13333334028720856	0.2839506268501282	0.5384615659713745	995	1070	1070	1095	1507
5.732903330221468	5.732902935481771	1	0	2	0	0.0075	0.08440067370426019	995.6207588189454	1070.6207588189454	1070.6207588189454	1095.6207588189454	0.12857143580913544	0.171171173453331	0.13333334028720856	0.2839506268501282	0.5384615659713745	995	1070	1070	1095	1507
5.749991217041703	5.749990822302003	1	0	2	0	0.0075	0.08440067370426019	995.6207588189454	1070.6207588189454	1070.6207588189454	1095.6207588189454	0.12857143580913544	0.171171173453331	0.13333334028720856	0.2839506268501282	0.5384615659713745	995	1070	1070	1095	1507
5.767034893015673	5.767034893015673	1	0	2	0	0.0075	0.08440067370426019	995.6207588189454	1070.6207588189454	1070.6207588189454	1095.6207588189454	0.12857143580913544	0.171171173453331	0.13333334028720856	0.2839506268501282	0.5384615659713745	995	1070	1070	1095	1507
5.78292711328832	5.7829267185486195	1	0	2	0	0.0075	0.08440067370426019	995.6207588189454	1070.6207588189454	1070.6207588189454	1095.6207588189454	0.12857143580913544	0.171171173453331	0.13333334028720856	0.2839506268501282	0.5384615659713745	995	1070	1070	1095	1507
5.79997118400199	5.799970789262289	1	0	2	0	0.0075	0.08345417093071672	991.744829961285	1066.744829961285	1066.744829961285	1091.744829961285	0.12857143580913544	0.171171173453331	0.11999999731779099	0.2839506268501282	0.5384615659713745	991	1066	1066	1091	1507
5.816865253630123	5.816864858890426	1	0	2	0	0.0075	0.08440067370426019	995.6207588189454	1070.6207588189454	1070.6207588189454	1095.6207588189454	0.12857143580913544	0.171171173453331	0.13333334028720856	0.2839506268501282	0.5384615659713745	995	1070	1070	1095	1507
5.833028660075829	5.833028265336129	1	0	2	0	0.0075	0.08440067370426019	995.6207588189454	1070.6207588189454	1070.6207588189454	1095.6207588189454	0.12857143580913544	0.171171173453331	0.13333334028720856	0.2839506268501282	0.5384615659713745	995	1070	1070	1095	1507
5.849887203131075	5.849886808391375	1	0	2	0	0.0075	0.08440067370426019	995.6207588189454	1070.6207588189454	1070.6207588189454	1095.6207588189454	0.12857143580913544	0.171171173453331	0.13333334028720856	0.2839506268501282	0.5384615659713745	995	1070	1070	1095	1507
5.867003511209621	5.867003511209621	1	0	2	0	0.0075	0.08440067370426019	995.6207588189454	1070.6207588189454	1070.6207588189454	1095.6207588189454	0.12857143580913544	0.171171173453331	0.13333334028720856	0.2839506268501282	0.5384615659713745	995	1070	1070	1095	1507
5.882988890051177	5.882988890051177	1	0	2	0	0.0075	0.08440067370426019	995.6207588189454	1070.6207588189454	1070.6207588189454	1095.6207588189454	0.12857143580913544	0.171171173453331	0.13333334028720856	0.2839506268501282	0.5384615659713745	995	1070	1070	1095	1507
5.899887696555698	5.899887301816001	1	0	2	0	0.0075	0.08440067370426019	995.6207588189454	1070.6207588189454	1070.6207588189454	1095.6207588189454	0.12857143580913544	0.171171173453331	0.13333334028720856	0.2839506268501282	0.5384615659713745	995	1070	1070	1095	1507
5.916983872909608	5.916984267649305	1	0	2	0	0.0075	0.08440067370426019	995.6207588189454	1070.6207588189454	1070.6207588189454	1095.6207588189454	0.12857143580913544	0.171171173453331	0.13333334028720856	0.2839506268501282	0.5384615659713745	995	1070	1070	1095	1507
5.933080963085917	5.933080963085917	1	0	2	0	0.0075	0.08440067370426019	995.6207588189454	1070.6207588189454	1070.6207588189454	1095.6207588189454	0.12857143580913544	0.171171173453331	0.13333334028720856	0.2839506268501282	0.5384615659713745	995	1070	1070	1095	1507
5.950209113355424	5.950248982065002	1	0	2	0	0.0075	0.08440067370426019	995.6207588189454	1070.6207588189454	1070.6207588189454	1095.6207588189454	0.12857143580913544	0.171171173453331	0.13333334028720856	0.2839506268501282	0.5384615659713745	995	1070	1070	1095	1507
5.96691055001056	5.96691015527086	1	0	2	0	0.0075	0.08440067370426019	995.6207588189454	1070.6207588189454	1070.6207588189454	1095.6207588189454	0.12857143580913544	0.171171173453331	0.13333334028720856	0.2839506268501282	0.5384615659713745	995	1070	1070	1095	1507
5.98295948194362	5.98295908720392	1	0	2	0	0.0075	0.08440067370426019	995.6207588189454	1070.6207588189454	1070.6207588189454	1095.6207588189454	0.12857143580913544	0.171171173453331	0.13333334028720856	0.2839506268501282	0.5384615659713745	995	1070	1070	1095	1507
6.000112895553848	6.000112895553848	0	0	2	0	0.0075	0.08440067370426019	995.6207588189454	1070.6207588189454	1070.6207588189454	1095.6207588189454	0.12857143580913544	0.171171173453331	0.13333334028720856	0.2839506268501282	0.5384615659713745	995	1070	1070	1095	1507
6.0170199915920435	6.0170199915920435	0	0	2	0	0.0074897215106593034	0.08440067370426019	995.6207588189454	1070.6207588189454	1070.6207588189454	1095.6207588189454	0.12857143580913544	0.171171173453331	0.13333334028720856	0.2839506268501282	0.5384615659713745	995	1070	1070	1095	1507
6.035083674947646	6.0350832802079495	0	0	2	0	0.007458914215262049	0.08345417093071672	991.744829961285	1066.744829961285	1066.744829961285	1091.744829961285	0.12857143580913544	0.171171173453331	0.11999999731779099	0.2839506268501282	0.5384615659713745	991	1066	1066	1091	1507
6.049990624932153	6.049990230192456	0	0	2	0	0.007407662554463533	0.08440067370426019	995.6207588189454	1070.6207588189454	1070.6207588189454	1095.6207588189454	0.12857143580913544	0.171171173453331	0.13333334028720856	0.2839506268501282	0.5384615659713745	995	1070	1070	1095	1507
6.0669131158186005	6.066912721078904	0	0	2	0	0.007336107005503543	0.08440067370426019	995.6207588189454	1070.6207588189454	1070.6207588189454	1095.6207588189454	0.12857143580913544	0.171171173453331	0.13333334028720856	0.2839506268501282	0.5384615659713745	995	1070	1070	1095	1507
6.082912310549617	6.082911915809916	0	0	2	0	0.007244443697168012	0.08345417093071672	991.744829961285	1066.744829961285	1066.744829961285	1091.744829961285	0.12857143580913544	0.171171173453331	0.11999999731779099	0.2839506268501282	0.5384615659713745	991	1066	1066	1091	1507
6.1018171842033055	6.1018171842033055	0	0	2	0	0.007132923872213651	0.08345417093071672	991.744829961285	1066.744829961285	1066.744829961285	1091.744829961285	0.12857143580913544	0.171171173453331	0.11999999731779099	0.2839506268501282	0.5384615659713745	991	1066	1066	1091	1507
6.116937293625149	6.116936898885452	0	0	2	0	0.007001853198729013	0.08345417093071672	991.744829961285	1066.744829961285	1066.744829961285	1091.744829961285	0.12857143580913544	0.171171173453331	0.11999999731779099	0.2839506268501282	0.5384615659713745	991	1066	1066	1091	1507
6.132936883095866	6.132936488356165	0	0	2	0	0.006851590932319507	0.08345417093071672	991.744829961285	1066.744829961285	1066.744829961285	1091.744829961285	0.12857143580913544	0.171171173453331	0.11999999731779099	0.2839506268501282	0.5384615659713745	991	1066	1066	1091	1507
6.150012532985436	6.150012138245739	0	0	2	0	0.006682548931412759	0.08345417093071672	991.744829961285	1066.744829961285	1066.744829961285	1091.744829961285	0.12857143580913544	0.171171173453331	0.11999999731779099	0.2839506268501282	0.5384615659713745	991	1066	1066	1091	1507
6.168512798447882	6.168512403708185	0	0	2	0	0.006495190528383289	0.08120191629562112	982.5218472305685	1057.5218472305685	1057.5218472305685	1082.5218472305685	0.12857143580913544	0.1621621549129486	0.11999999731779099	0.2839506268501282	0.5384615659713745	982	1057	1057	1082	1507
6.182868691812899	6.1828682970732025	0	0	2	0	0.0062900292595906805	0.08345417093071672	991.744829961285	1066.744829961285	1066.744829961285	1091.744829961285	0.12857143580913544	0.171171173453331	0.11999999731779099	0.2839506268501282	0.5384615659713745	991	1066	1066	1091	1507
6.199926183676329	6.199926183676329	0	0	2	0	0.006067627457812106	0.08120191629562112	982.5218472305685	1057.5218472305685	1057.5218472305685	1082.5218472305685	0.12857143580913544	0.1621621549129486	0.11999999731779099	0.2839506268501282	0.5384615659713745	982	1057	1057	1082	1507
6.2169311751598215	6.216930780420121	0	0	2	0	0.005828594710927282	0.08345417093071672	991.744829961285	1066.744829961285	1066.744829961285	1091.744829961285	0.12857143580913544	0.171171173453331	0.11999999731779099	0.2839506268501282	0.5384615659713745	991	1066	1066	1091	1507
6.2351227541778265	6.235122359438126	0	0	2	0	0.005573586191080457	0.08345417093071672	991.744829961285	1066.744829961285	1066.744829961285	1091.744829961285	0.12857143580913544	0.171171173453331	0.11999999731779099	0.2839506268501282	0.5384615659713745	991	1066	1066	1091	1507
6.249990230192456	6.249989835452755	0	0	2	0	0.005303300858899107	0.07988274070951673	977.119823205471	1052.119823205471	1052.119823205471	1077.119823205471	0.11428571492433548	0.171171173453331	0.11999999731779099	0.2839506268501282	0.5384615659713745	977	1052	1052	1077	1507
6.266893378833661	6.266892984093964	0	0	2	0	0.0050184795476914375	0.08120191629562112	982.5218472305685	1057.5218472305685	1057.5218472305685	1082.5218472305685	0.12857143580913544	0.1621621549129486	0.11999999731779099	0.2839506268501282	0.5384615659713745	982	1057	1057	1082	1507
6.283026785062258	6.283026390322561	0	0	2	0	0.004719902932873782	0.08120191629562112	982.5218472305685	1057.5218472305685	1057.5218472305685	1082.5218472305685	0.12857143580913544	0.1621621549129486	0.11999999731779099	0.2839506268501282	0.5384615659713745	982	1057	1057	1082	1507
6.3017927103419815	6.301792315602285	0	0	2	0	0.00440838939219355	0.08120191629562112	982.5218472305685	1057.5218472305685	1057.5218472305685	1082.5218472305685	0.12857143580913544	0.1621621549129486	0.11999999731779099	0.2839506268501282	0.5384615659713745	982	1057	1057	1082	1507
6.316863477301482	6.316863082561781	0	0	2	0	0.004084792762612705	0.08120191629562112	982.5218472305685	1057.5218472305685	1057.5218472305685	1082.5218472305685	0.12857143580913544	0.1621621549129486	0.11999999731779099	0.2839506268501282	0.5384615659713745	982	1057	1057	1082	1507
6.332870172086771	6.332869777347071	0	0	2	0	0.0037500000000000025	0.08120191629562112	982.5218472305685	1057.5218472305685	1057.5218472305685	1082.5218472305685	0.12857143580913544	0.1621621549129486	0.11999999731779099	0.2839506268501282	0.5384615659713745	982	1057	1057	1082	1507
6.350053980653808	6.350053585914107	0	0	2	0	0.0034049287480466027	0.08120191629562112	982.5218472305685	1057.5218472305685	1057.5218472305685	1082.5218472305685	0.12857143580913544	0.1621621549129486	0.11999999731779099	0.2839506268501282	0.5384615659713745	982	1057	1057	1082	1507
6.3684413505624065	6.3684413505624065	0	0	2	0	0.003050524823068503	0.08120191629562112	982.5218472305685	1057.5218472305685	1057.5218472305685	1082.5218472305685	0.12857143580913544	0.1621621549129486	0.11999999731779099	0.2839506268501282	0.5384615659713745	982	1057	1057	1082	1507
6.3829330343838	6.382932639644103	0	0	2	0	0.002687759621589753	0.08083154526021746	981.0051778405905	1056.0051778405905	1056.0051778405905	1081.0051778405905	0.12857143580913544	0.1621621549129486	0.11999999731779099	0.2716049253940582	0.5384615659713745	981	1056	1056	1081	1507
6.399880393871271	6.399880393871271	0	0	2	0	0.002317627457812106	0.08083154526021746	981.0051778405905	1056.0051778405905	1056.0051778405905	1081.0051778405905	0.12857143580913544	0.1621621549129486	0.11999999731779099	0.2716049253940582	0.5384615659713745	981	1056	1056	1081	1507
6.4168561746170525	6.416855779877356	0	0	2	0	0.0019411428382689055	0.07734472703786544	966.726657220059	1041.726657220059	1041.726657220059	1066.726657220059	0.12857143580913544	0.15315315127372742	0.1066666692495346	0.25925925374031067	0.5384615659713745	966	1041	1041	1066	1507
6.435118412041138	6.435118017301441	0	0	2	0	0.0015593376811331942	0.07734472703786544	966.726657220059	1041.726657220059	1041.726657220059	1066.726657220059	0.12857143580913544	0.15315315127372742	0.1066666692495346	0.25925925374031067	0.5384615659713745	966	1041	1041	1066	1507
6.450084967720162	6.450084572980462	0	0	2	0	0.0011732584878017302	0.07734472703786544	966.726657220059	1041.726657220059	1041.726657220059	1066.726657220059	0.12857143580913544	0.15315315127372742	0.1066666692495346	0.25925925374031067	0.5384615659713745	966	1041	1041	1066	1507
6.466910747380407	6.46691035264071	0	0	2	0	0.0007839634745073992	0.07595667329927286	961.0425771605223	1036.0425771605223	1036.0425771605223	1061.0425771605223	0.12857143580913544	0.14414414763450623	0.11999999731779099	0.25925925374031067	0.5384615659713745	961	1036	1036	1061	1507
6.483011784953707	6.483011784953707	0	0	2	0	0.0003925196718220764	0.07595667329927286	961.0425771605223	1036.0425771605223	1036.0425771605223	1061.0425771605223	0.12857143580913544	0.14414414763450623	0.11999999731779099	0.25925925374031067	0.5384615659713745	961	1036	1036	1061	1507
6.50177060491885	6.501770210179153	0	0	2	0	-2.871426524195212e-18	0.07986843950218625	977.0612597614527	1052.0612597614527	1052.0612597614527	1077.0612597614527	0.1428571492433548	0.13513512909412384	0.1599999964237213	0.25925925374031067	0.5384615659713745	977	1052	1052	1077	1507
6.516923872475392	6.516923477735695	0	0	2	0	-0.00039251967182208215	0.08291601225917722	989.5410702013307	1064.5410702013307	1064.5410702013307	1089.5410702013307	0.15714286267757416	0.12612612545490265	0.18666666746139526	0.25925925374031067	0.5384615659713745	989	1064	1064	1089	1507
6.532882014277735	6.532881619538035	0	0	2	0	-0.000783963474507405	0.08735163827185277	1007.704958723237	1082.704958723237	1082.704958723237	1107.704958723237	0.17142857611179352	0.12612612545490265	0.20000000298023224	0.25925925374031067	0.5384615659713745	1007	1082	1082	1107	1507
6.549993980219593	6.549993980219593	0	0	2	0	-0.0011732584878017358	0.08755740008849666	1008.5475533623938	1083.547553362394	1083.547553362394	1108.547553362394	0.17142857611179352	0.12612612545490265	0.2133333384990692	0.2469135820865631	0.5384615659713745	1008	1083	1083	1108	1507
6.5684425347815	6.568442140041803	0	0	2	0	-0.0015593376811331998	0.09859859761264589	1053.761257223785	1128.761257223785	1128.761257223785	1153.761257223785	0.20000000298023224	0.13513512909412384	0.23999999463558197	0.2469135820865631	0.5384615659713745	1053	1128	1128	1153	1507
6.582884481400853	6.582884086661153	0	0	2	0	-0.001941142838268911	0.10524532601482584	1080.9796100307117	1155.9796100307117	1155.9796100307117	1180.9796100307117	0.2142857164144516	0.14414414763450623	0.25333333015441895	0.2469135820865631	0.5384615659713745	1080	1155	1155	1180	1507
6.6000647373106	6.6000647373106	0	0	2	0	-0.002317627457812111	0.10606837234318012	1084.3499847453227	1159.3499847453227	1159.3499847453227	1184.3499847453227	0.2142857164144516	0.14414414763450623	0.2666666805744171	0.2469135820865631	0.5384615659713745	1084	1159	1159	1184	1507
6.617036175919694	6.617036175919694	0	0	2	0	-0.002687759621589758	0.11353814058894973	1114.9386857117493	1189.9386857117493	1189.9386857117493	1214.9386857117493	0.22857142984867096	0.15315315127372742	0.2933333218097687	0.2469135820865631	0.5384615659713745	1114	1189	1189	1214	1507
6.6351322279305975	6.635131833190897	0	0	2	0	-0.003050524823068508	0.11793261527585885	1132.934059554642	1207.934059554642	1207.934059554642	1232.934059554642	0.24285714328289032	0.15315315127372742	0.30666667222976685	0.2469135820865631	0.5384615659713745	1132	1207	1207	1232	1507
6.649990624932155	6.649990230192454	0	0	2	0	-0.003404928748046606	0.13122607208021875	1187.3707651684958	1262.3707651684958	1262.3707651684958	1287.3707651684958	0.27142858505249023	0.171171173453331	0.3333333432674408	0.2469135820865631	0.5384615659713745	1187	1262	1262	1287	1507
6.666858247000473	6.666857852260772	0	0	2	0	-0.003750000000000004	0.1386958421656379	1217.9594736682873	1292.9594736682873	1292.9594736682873	1317.9594736682873	0.2857142984867096	0.18018017709255219	0.36000001430511475	0.2469135820865631	0.5384615659713745	1217	1292	1292	1317	1507
6.6829983638039465	6.6829983638039465	0	0	2	0	-0.004084792762612706	0.15720911741624644	1293.7713358195292	1368.7713358195292	1368.7713358195292	1393.7713358195292	0.34285715222358704	0.18918919563293457	0.3733333349227905	0.25925925374031067	0.5384615659713745	1293	1368	1368	1393	1507
6.701810868368124	6.701810868368128	0	0	2	0	-0.004408389392193551	0.1826502707398232	1397.952858679576	1472.952858679576	1472.952858679576	1497.952858679576	0.37142857909202576	0.23423422873020172	0.4399999976158142	0.2839506268501282	0.5384615659713745	1397	1472	1472	1497	1507
6.716938083104548	6.716937688364851	0	0	2	0	-0.004719902932873782	0.2129797290897173	1522.1519906223923	1597.1519906223923	1597.1519906223923	1622.1519906223923	0.41428571939468384	0.27927929162979126	0.4933333396911621	0.32098764181137085	0.5384615659713745	1522	1597	1597	1622	1507
6.732884382715927	6.73288398797623	0	0	2	0	-0.005018479547691437	0.24998593755710274	1673.6924142963358	1748.6924142963358	1748.6924142963358	1773.6924142963358	0.4714285731315613	0.342342346906662	0.5199999809265137	0.3580246865749359	0.6153846383094788	1673	1748	1748	1773	1523
6.750031085751278	6.750030691011581	0	0	2	0	-0.005303300858899106	0.27997506504686775	1796.4978913669236	1871.4978913669236	1871.4978913669236	1896.4978913669236	0.5142857432365417	0.3963963985443115	0.54666668176651	0.3827160596847534	0.692307710647583	1796	1871	1871	1896	1538
6.768398323935237	6.76839792919554	0	0	2	0	-0.005573586191080455	0.3022174632954009	1887.5805121946667	1962.5805121946667	1962.5805121946667	1987.5805121946667	0.5428571701049805	0.4324324429035187	0.5733333230018616	0.40740740299224854	0.692307710647583	1887	1962	1962	1987	1538
6.782938955479281	6.782938560739584	0	0	2	0	-0.00582859471092728	0.3322523230964265	2010.5732630798666	2085.5732630798666	2085.5732630798666	2110.5732630798666	0.6142857074737549	0.46846845746040344	0.5866666436195374	0.4197530746459961	0.692307710647583	2010	2085	2085	2110	1538
6.799920657320545	6.799920657320545	0	0	2	0	-0.006067627457812103	0.3829377097112161	2218.12992126743	2293.12992126743	2293.12992126743	2318.12992126743	0.6571428775787354	0.5585585832595825	0.6399999856948853	0.4938271641731262	0.7692307829856873	2218	2293	2293	2318	1553
6.816887753792955	6.816887359053258	0	0	2	0	-0.006290029259590677	0.41663051411938756	2356.101955318892	2431.101955318892	2431.101955318892	2456.101955318892	0.699999988079071	0.6126126050949097	0.6666666865348816	0.5308641791343689	0.7692307829856873	2356	2431	2431	2456	1553
6.8351484122582455	6.835148017518549	0	0	2	0	-0.006495190528383286	0.44938565829163224	2490.234270704234	2565.234270704234	2565.234270704234	2590.234270704234	0.7285714149475098	0.6666666865348816	0.6933333277702332	0.5802469253540039	0.7692307829856873	2490	2565	2565	2590	1553
6.849947203565289	6.849947203565289	0	0	2	0	-0.006682548931412756	0.47401487902849304	2591.0909296216787	2666.0909296216787	2666.0909296216787	2691.0909296216787	0.7571428418159485	0.7027027010917664	0.7066666483879089	0.6172839403152466	0.8461538553237915	2591	2666	2666	2691	1569
6.866913905297999	6.866913510558298	0	0	2	0	-0.006851590932319503	0.5010721014115056	2701.8902552801155	2776.8902552801155	2776.8902552801155	2801.8902552801155	0.7857142686843872	0.7387387156486511	0.7333333492279053	0.654321014881134	0.8461538553237915	2701	2776	2776	2801	1569
6.883071390648222	6.883071390648222	0	0	2	0	-0.0070018531987290095	0.5253332803082564	2801.23978286231	2876.23978286231	2876.23978286231	2901.23978286231	0.8285714387893677	0.7657657861709595	0.746666669845581	0.6790123581886292	0.8461538553237915	2801	2876	2876	2901	1569
6.901735867825359	6.901735473085662	0	0	2	0	-0.007132923872213648	0.56708962836138	2972.232028139851	3047.232028139851	3047.232028139851	3072.232028139851	0.8571428656578064	0.8288288116455078	0.7733333110809326	0.7530864477157593	0.9230769276618958	2972	3047	3047	3072	1584
6.916876898451239	6.9168765037115385	0	0	2	0	-0.007244443697168009	0.5956694894734724	3089.2665593938696	3164.2665593938696	3164.2665593938696	3189.2665593938696	0.8857142925262451	0.8648648858070374	0.800000011920929	0.790123462677002	0.9230769276618958	3089	3164	3164	3189	1584
6.932856750937013	6.932856356197313	0	0	2	0	-0.007336107005503539	0.618542584416307	3182.9318831847772	3257.9318831847772	3257.9318831847772	3282.9318831847772	0.9285714030265808	0.8828828930854797	0.8133333325386047	0.8148148059844971	0.9230769276618958	3182	3257	3257	3282	1584
6.950054375393506	6.950054375393506	0	0	2	0	-0.00740766255446353	0.6344374463415932	3248.021342768824	3323.021342768824	3323.021342768824	3348.021342768824	0.9428571462631226	0.9009009003639221	0.8266666531562805	0.8395061492919922	0.9230769276618958	3248	3323	3323	3348	1584
6.968356876266867	6.96835648152717	0	0	2	0	-0.007458914215262048	0.6450648201542135	3291.540438531504	3366.540438531504	3366.540438531504	3391.540438531504	0.9571428298950195	0.9189189076423645	0.8266666531562805	0.8518518805503845	0.9230769276618958	3291	3366	3366	3391	1584
6.982865139155614	6.982864744415913	0	0	2	0	-0.007489721510659303	0.6537280104336913	3327.016202725966	3402.016202725966	3402.016202725966	3427.016202725966	0.9714285731315613	0.9279279112815857	0.8399999737739563	0.8518518805503845	0.9230769276618958	3327	3402	3402	3427	1584
6.999893420281332	6.999893025541631	0	0	2	0	-0.0075	0.6460848048783134	3295.7172759766936	3370.7172759766936	3370.7172759766936	3395.7172759766936	0.9714285731315613	0.9189189076423645	0.8266666531562805	0.8395061492919922	0.9230769276618958	3295	3370	3370	3395	1584
7.016865648369823	7.016865253630126	0	0	2	0	-0.007489721510659305	0.643533366111571	3285.269134226883	3360.269134226883	3360.269134226883	3385.269134226883	0.9714285731315613	0.9189189076423645	0.8266666531562805	0.8271604776382446	0.9230769276618958	3285	3360	3360	3385	1584
7.035130254232101	7.035129859492404	0	0	2	0	-0.007458914215262052	0.6409819273448285	3274.8209924770727	3349.8209924770727	3349.8209924770727	3374.8209924770727	0.9714285731315613	0.9189189076423645	0.8266666531562805	0.8148148059844971	0.9230769276618958	3274	3349	3349	3374	1584
7.050008782958297	7.050008782958297	0	0	2	0	-0.0074076625544635365	0.6445533482528027	3289.445961095227	3364.445961095227	3364.445961095227	3389.445961095227	0.9857142567634583	0.9189189076423645	0.8266666531562805	0.8148148059844971	0.9230769276618958	3289	3364	3364	3389	1584
7.066886668258782	7.066886273519085	0	0	2	0	-0.007336107005503547	0.639749658576255	3269.774851869764	3344.774851869764	3344.774851869764	3369.774851869764	0.9857142567634583	0.9099099040031433	0.8266666531562805	0.8024691343307495	0.9230769276618958	3269	3344	3344	3369	1584
7.082999153283346	7.082999153283346	0	0	2	0	-0.0072444436971680175	0.6298019399687096	3229.0389441718658	3304.0389441718658	3304.0389441718658	3329.0389441718658	0.9857142567634583	0.9009009003639221	0.8133333325386047	0.7777777910232544	0.9230769276618958	3229	3304	3304	3329	1584
7.101673893692652	7.101673498952952	0	0	2	0	-0.007132923872213658	0.5797870123778841	3024.2278156874354	3099.2278156874354	3099.2278156874354	3124.2278156874354	0.8999999761581421	0.8558558821678162	0.7866666913032532	0.7160493731498718	0.9230769276618958	3024	3099	3099	3124	1584
7.116867424698469	7.116867029958769	0	0	2	0	-0.007001853198729022	0.5520236863986945	2910.536995802654	2985.536995802654	2985.536995802654	3010.536995802654	0.8999999761581421	0.8108108043670654	0.7599999904632568	0.654321014881134	0.9230769276618958	2910	2985	2985	3010	1584
7.132859119375205	7.132858724635508	0	0	2	0	-0.006851590932319517	0.5085454547110899	2732.493637041913	2807.493637041913	2807.493637041913	2832.493637041913	0.8428571224212646	0.7567567825317383	0.7333333492279053	0.5925925970077515	0.9230769276618958	2732	2807	2807	2832	1584
7.1502789822821065	7.1502785875424095	0	0	2	0	-0.0066825489314127715	0.4730331017156688	2587.070551525664	2662.070551525664	2662.070551525664	2687.070551525664	0.8142856955528259	0.7027027010917664	0.7066666483879089	0.5308641791343689	0.9230769276618958	2587	2662	2662	2687	1584
7.168448455876984	7.168448061137283	0	0	2	0	-0.006495190528383305	0.4426948424842623	2462.835379973054	2537.835379973054	2537.835379973054	2562.835379973054	0.7857142686843872	0.6576576828956604	0.6800000071525574	0.48148149251937866	0.8461538553237915	2462	2537	2537	2562	1569
7.182892376194829	7.182891981455128	0	0	2	0	-0.006290029259590696	0.40235528838364676	2297.6449059310335	2372.6449059310335	2372.6449059310335	2397.6449059310335	0.7285714149475098	0.5945945978164673	0.6266666650772095	0.45679011940956116	0.8461538553237915	2297	2372	2372	2397	1569
7.200014605368853	7.200014210629156	0	0	2	0	-0.006067627457812124	0.3391145120996506	2038.6739270480691	2113.6739270480693	2113.6739270480693	2138.6739270480693	0.5714285969734192	0.5315315127372742	0.5866666436195374	0.43209877610206604	0.8461538553237915	2038	2113	2113	2138	1569
7.221682656913963	7.221682262174266	0	0	2	0	-0.005828594710927302	0.27375645392348247	1771.0326788166608	1846.0326788166608	1846.0326788166608	1871.0326788166608	0.48571428656578064	0.4144144058227539	0.4933333396911621	0.395061731338501	0.8461538553237915	1771	1846	1846	1871	1569
7.235063937962707	7.23506354322301	0	0	2	0	-0.005573586191080479	0.23928825747574312	1629.885414363168	1704.885414363168	1704.885414363168	1729.885414363168	0.41428571939468384	0.36936935782432556	0.4533333480358124	0.3827160596847534	0.8461538553237915	1629	1704	1704	1729	1569
7.2500699676116085	7.2500699676116085	0	0	2	0	-0.005303300858899131	0.21799005702076624	1542.6692835000376	1617.6692835000376	1617.6692835000376	1642.6692835000376	0.37142857909202576	0.342342346906662	0.41333332657814026	0.3827160596847534	0.7692307829856873	1542	1617	1617	1642	1553
7.266953774007575	7.266953774007575	0	0	2	0	-0.0050184795476914635	0.20234862392944564	1478.6176149910798	1553.6176149910798	1553.6176149910798	1578.6176149910798	0.3285714387893677	0.3333333432674408	0.3733333349227905	0.395061731338501	0.7692307829856873	1478	1553	1553	1578	1553
7.283006258597922	7.283005863858225	0	0	2	0	-0.004719902932873809	0.1854314640041732	1409.3418450970894	1484.3418450970894	1484.3418450970894	1509.3418450970894	0.2857142984867096	0.3243243098258972	0.3333333432674408	0.395061731338501	0.7692307829856873	1409	1484	1484	1509	1553
7.3016371829006665	7.301636788160966	0	0	2	0	-0.004408389392193576	0.17697403942851864	1374.708691459784	1449.708691459784	1449.708691459784	1474.708691459784	0.27142858505249023	0.315315306186676	0.30666667222976685	0.395061731338501	0.7692307829856873	1374	1449	1449	1474	1553
7.316955451651296	7.3169550569115955	0	0	2	0	-0.00408479276261273	0.16099226001297495	1309.2633047531324	1384.2633047531324	1384.2633047531324	1409.2633047531324	0.22857142984867096	0.315315306186676	0.25333333015441895	0.395061731338501	0.7692307829856873	1309	1384	1384	1409	1553
7.332917540850623	7.332917146110926	0	0	2	0	-0.003750000000000026	0.1538517080909676	1280.0227446325123	1355.0227446325123	1355.0227446325123	1380.0227446325123	0.2142857164144516	0.30630630254745483	0.23999999463558197	0.395061731338501	0.7692307829856873	1280	1355	1355	1380	1553
7.34988542680243	7.349885032062733	0	0	2	0	-0.0034049287480466253	0.14826382046741715	1257.1403448140732	1332.1403448140732	1332.1403448140732	1357.1403448140732	0.20000000298023224	0.30630630254745483	0.2266666740179062	0.3827160596847534	0.7692307829856873	1257	1332	1332	1357	1553
7.368393192319154	7.368392797579457	0	0	2	0	-0.0030505248230685246	0.14152366621074852	1229.5394131330152	1304.5394131330152	1304.5394131330152	1329.5394131330152	0.18571428954601288	0.30630630254745483	0.20000000298023224	0.37037035822868347	0.7692307829856873	1229	1304	1304	1329	1553
7.38297487679187	7.382974482052173	0	0	2	0	-0.002687759621589774	0.13323085081614094	1195.580334092097	1270.580334092097	1270.580334092097	1295.580334092097	0.17142857611179352	0.29729729890823364	0.1733333319425583	0.37037035822868347	0.7692307829856873	1195	1270	1270	1295	1553
7.399879999131571	7.399879999131571	0	0	2	0	-0.002317627457812126	0.13424853366282252	1199.7477453492584	1274.7477453492584	1274.7477453492584	1299.7477453492584	0.17142857611179352	0.30630630254745483	0.1599999964237213	0.37037035822868347	0.7692307829856873	1199	1274	1274	1299	1553
7.416876701081389	7.416876306341692	0	0	2	0	-0.0019411428382689242	0.12891868244166726	1177.9220045986276	1252.9220045986276	1252.9220045986276	1277.9220045986276	0.15714286267757416	0.29729729890823364	0.1599999964237213	0.3827160596847534	0.7692307829856873	1177	1252	1252	1277	1553
7.435080122290358	7.435079727550658	0	0	2	0	-0.0015593376811332115	0.13166476020658457	1189.1671930459638	1264.1671930459638	1264.1671930459638	1289.1671930459638	0.15714286267757416	0.30630630254745483	0.1599999964237213	0.395061731338501	0.7692307829856873	1189	1264	1264	1289	1553
7.449984703836673	7.449984309096973	0	0	2	0	-0.001173258487801746	0.13273241361288868	1193.5392337447793	1268.5392337447793	1268.5392337447793	1293.5392337447793	0.1428571492433548	0.315315306186676	0.1733333319425583	0.4197530746459961	0.7692307829856873	1193	1268	1268	1293	1553
7.466931668584444	7.466931273844743	0	0	2	0	-0.0007839634745074134	0.13326739400502585	1195.7299784505808	1270.7299784505808	1270.7299784505808	1295.7299784505808	0.1428571492433548	0.315315306186676	0.1733333319425583	0.43209877610206604	0.7692307829856873	1195	1270	1270	1295	1553
7.482973495202927	7.4829731004632265	0	0	2	0	-0.00039251967182208893	0.13695997440459307	1210.8510951868086	1285.8510951868086	1285.8510951868086	1310.8510951868086	0.1428571492433548	0.3243243098258972	0.18666666746139526	0.43209877610206604	0.7692307829856873	1210	1285	1285	1310	1553
7.501707051827349	7.501706657087649	0	0	2	0	-8.039065796791711e-18	0.13777190327521704	1214.1759439120137	1289.1759439120137	1289.1759439120137	1314.1759439120137	0.1428571492433548	0.3333333432674408	0.1733333319425583	0.43209877610206604	0.7692307829856873	1214	1289	1289	1314	1553
7.516945583158826	7.516945188419125	0	0	2	0	0.00039251967182207294	0.14002415418502234	1223.3989113876664	1298.3989113876664	1298.3989113876664	1323.3989113876664	0.1428571492433548	0.342342346906662	0.1733333319425583	0.43209877610206604	0.692307710647583	1223	1298	1298	1323	1538
7.532874119483758	7.532873724744061	0	0	2	0	0.0007839634745073974	0.14281138419553085	1234.8126182806989	1309.8126182806989	1309.8126182806989	1334.8126182806989	0.1428571492433548	0.3513513505458832	0.1733333319425583	0.4444444477558136	0.692307710647583	1234	1309	1309	1334	1538
7.550031875230676	7.550032269970373	0	0	2	0	0.00117325848780173	0.1471212481869837	1252.4615113256982	1327.4615113256982	1327.4615113256982	1352.4615113256982	0.1428571492433548	0.36036035418510437	0.18666666746139526	0.45679011940956116	0.692307710647583	1252	1327	1327	1352	1538
7.568416481961382	7.568416087221685	0	0	2	0	0.0015593376811331957	0.1476973795332781	1254.8207691887737	1329.8207691887737	1329.8207691887737	1354.8207691887737	0.1428571492433548	0.36036035418510437	0.18666666746139526	0.4691357910633087	0.692307710647583	1254	1329	1329	1354	1538
7.58305579843012	7.58305540369042	0	0	2	0	0.0019411428382689084	0.1521307017516207	1272.9752236728868	1347.9752236728868	1347.9752236728868	1372.9752236728868	0.1428571492433548	0.36936935782432556	0.20000000298023224	0.48148149251937866	0.7692307829856873	1272	1347	1347	1372	1553
7.599927762635122	7.599927367895425	0	0	2	0	0.0023176274578121103	0.15214182525076003	1273.0207744018624	1348.0207744018624	1348.0207744018624	1373.0207744018624	0.1428571492433548	0.36036035418510437	0.2133333384990692	0.4938271641731262	0.7692307829856873	1273	1348	1348	1373	1553
7.61706025504132	7.6170598603016195	0	0	2	0	0.002687759621589759	0.15673975506069238	1291.8492969735353	1366.8492969735353	1366.8492969735353	1391.8492969735353	0.1428571492433548	0.36936935782432556	0.2266666740179062	0.5061728358268738	0.692307710647583	1291	1366	1366	1391	1538
7.635113280425056	7.635112885685356	0	0	2	0	0.0030505248230685103	0.15842699623770184	1298.758549593389	1373.758549593389	1373.758549593389	1398.758549593389	0.1428571492433548	0.36936935782432556	0.23999999463558197	0.5061728358268738	0.692307710647583	1298	1373	1373	1398	1538
7.650014704053778	7.650014704053778	0	0	2	0	0.0034049287480466114	0.16212840389015737	1313.9158139301944	1388.9158139301944	1388.9158139301944	1413.9158139301944	0.12857143580913544	0.37837839126586914	0.2666666805744171	0.5308641791343689	0.692307710647583	1313	1388	1388	1413	1538
7.666983379484982	7.666982984745285	0	0	2	0	0.0037500000000000124	0.16212840389015737	1313.9158139301944	1388.9158139301944	1388.9158139301944	1413.9158139301944	0.12857143580913544	0.37837839126586914	0.2666666805744171	0.5308641791343689	0.692307710647583	1313	1388	1388	1413	1538
7.682984153174793	7.682984153174793	0	0	2	0	0.004084792762612716	0.16212840389015737	1313.9158139301944	1388.9158139301944	1388.9158139301944	1413.9158139301944	0.12857143580913544	0.37837839126586914	0.2666666805744171	0.5308641791343689	0.692307710647583	1313	1388	1388	1413	1538
7.7016979728142765	7.7016975780745796	0	0	2	0	0.004408389392193564	0.15987614552977147	1304.6928159444142	1379.6928159444142	1379.6928159444142	1404.6928159444142	0.12857143580913544	0.36936935782432556	0.2666666805744171	0.5308641791343689	0.692307710647583	1304	1379	1379	1404	1538
7.716892688039188	7.716892293299491	0	0	2	0	0.004719902932873797	0.15654281094179723	1291.0428108066596	1366.0428108066596	1366.0428108066596	1391.0428108066596	0.12857143580913544	0.36936935782432556	0.25333333015441895	0.5061728358268738	0.7692307829856873	1291	1366	1366	1391	1553
7.732880040579239	7.732880040579239	0	0	2	0	0.005018479547691453	0.1491553447542735	1260.79113676875	1335.79113676875	1335.79113676875	1360.79113676875	0.11428571492433548	0.36036035418510437	0.25333333015441895	0.48148149251937866	0.692307710647583	1260	1335	1335	1360	1538
7.7500314804909785	7.7500314804909785	0	0	2	0	0.005303300858899124	0.13720228407455326	1211.8433532852955	1286.8433532852955	1286.8433532852955	1311.8433532852955	0.11428571492433548	0.342342346906662	0.2133333384990692	0.43209877610206604	0.692307710647583	1211	1286	1286	1311	1538
7.76840779768801	7.768407402948309	0	0	2	0	0.0055735861910804745	0.12808872039517993	1174.5233100182618	1249.5233100182618	1249.5233100182618	1274.5233100182618	0.11428571492433548	0.3243243098258972	0.18666666746139526	0.395061731338501	0.692307710647583	1174	1249	1249	1274	1538
7.782905797344586	7.782905007865189	0	0	2	0	0.0058285947109273	0.1153737071607216	1122.455330823155	1197.455330823155	1197.455330823155	1222.455330823155	0.10000000149011612	0.29729729890823364	0.1733333319425583	0.37037035822868347	0.692307710647583	1122	1197	1197	1222	1538
7.799895393979824	7.799895393979824	0	0	2	0	0.006067627457812124	0.10808196788002189	1092.5956584686896	1167.5956584686896	1167.5956584686896	1192.5956584686896	0.10000000149011612	0.2702702581882477	0.1733333319425583	0.3580246865749359	0.692307710647583	1092	1167	1167	1192	1538
7.8170018335659	7.817001438826203	0	0	2	0	0.006290029259590699	0.10013179933307348	1060.0397182689358	1135.0397182689358	1135.0397182689358	1160.0397182689358	0.10000000149011612	0.2432432472705841	0.1599999964237213	0.3580246865749359	0.692307710647583	1060	1135	1135	1160	1538
7.835105385631081	7.835104990891381	0	0	2	0	0.006495190528383307	0.09562729378817258	1041.5937680625666	1116.5937680625666	1116.5937680625666	1141.5937680625666	0.10000000149011612	0.22522522509098053	0.1599999964237213	0.3580246865749359	0.692307710647583	1041	1116	1116	1141	1538
7.849892729486857	7.84989233474716	0	0	2	0	0.006682548931412777	0.09350080078429401	1032.885779211684	1107.885779211684	1107.885779211684	1132.885779211684	0.11428571492433548	0.20720720291137695	0.14666666090488434	0.3580246865749359	0.692307710647583	1032	1107	1107	1132	1538
7.86688390508089	7.866883510341193	0	0	2	0	0.006851590932319523	0.09395347539381482	1034.7394817376717	1109.7394817376717	1109.7394817376717	1134.7394817376717	0.11428571492433548	0.20720720291137695	0.14666666090488434	0.37037035822868347	0.692307710647583	1034	1109	1109	1134	1538
7.883071390648222	7.88307218012762	0	0	2	0	0.007001853198729028	0.09774179083145695	1050.2526334548163	1125.2526334548163	1125.2526334548163	1150.2526334548163	0.12857143580913544	0.19819819927215576	0.1733333319425583	0.37037035822868347	0.7692307829856873	1050	1125	1125	1150	1553
7.901721262456505	7.901720867716804	0	0	2	0	0.007132923872213665	0.1136112319963214	1115.237995024936	1190.237995024936	1190.237995024936	1215.237995024936	0.17142857611179352	0.18918919563293457	0.25333333015441895	0.37037035822868347	0.7692307829856873	1115	1190	1190	1215	1553
7.916861108863287	7.91686071412359	0	0	2	0	0.0072444436971680235	0.12010677318514129	1141.8372361931536	1216.8372361931536	1216.8372361931536	1241.8372361931536	0.20000000298023224	0.18018017709255219	0.2800000011920929	0.3580246865749359	0.7692307829856873	1141	1216	1216	1241	1553
7.932869382607375	7.932868987867675	0	0	2	0	0.007336107005503552	0.14260300497336642	1233.9593053659355	1308.9593053659355	1308.9593053659355	1333.9593053659355	0.27142858505249023	0.18918919563293457	0.30666667222976685	0.3580246865749359	0.7692307829856873	1233	1308	1308	1333	1553
7.949986085425618	7.949985690685921	0	0	2	0	0.007407662554463541	0.15807982887628147	1297.3368992483727	1372.3368992483727	1372.3368992483727	1397.3368992483727	0.3142857253551483	0.19819819927215576	0.3466666638851166	0.34567901492118835	0.7692307829856873	1297	1372	1372	1397	1553
7.968400297633732	7.968399902894035	0	0	2	0	0.007458914215262055	0.16829337475905692	1339.161369638338	1414.161369638338	1414.161369638338	1439.161369638338	0.3142857253551483	0.22522522509098053	0.3866666555404663	0.34567901492118835	0.7692307829856873	1339	1414	1414	1439	1553
7.982879349784767	7.98287895504507	0	0	2	0	0.007489721510659307	0.1905380799679599	1430.2534374687957	1505.2534374687957	1505.2534374687957	1530.2534374687957	0.3571428656578064	0.2522522509098053	0.4266666769981384	0.3580246865749359	0.8461538553237915	1430	1505	1505	1530	1569
8.000040263449275	8.000040263449275	0	0	2	0	0.0075	0.2140473839346273	1526.524037212299	1601.524037212299	1601.524037212299	1626.524037212299	0.4000000059604645	0.28828829526901245	0.4533333480358124	0.37037035822868347	0.8461538553237915	1526	1601	1601	1626	1569
8.017093807915714	8.017093807915714	0	0	2	0	0.007489721510659301	0.2354690392480956	1614.2457157209515	1689.2457157209515	1689.2457157209515	1714.2457157209515	0.44285714626312256	0.315315306186676	0.47999998927116394	0.3827160596847534	0.8461538553237915	1614	1689	1689	1714	1569
8.035075385413972	8.035074990674275	0	0	2	0	0.007458914215262044	0.2579906901042648	1706.4718759769644	1781.4718759769644	1781.4718759769644	1806.4718759769644	0.48571428656578064	0.3513513505458832	0.4933333396911621	0.395061731338501	0.8461538553237915	1706	1781	1781	1806	1569
8.050123257470943	8.050122862731243	0	0	2	0	0.007407662554463523	0.27838124498173045	1789.971198200186	1864.971198200186	1864.971198200186	1889.971198200186	0.5142857432365417	0.38738739490509033	0.5199999809265137	0.40740740299224854	0.8461538553237915	1789	1864	1864	1889	1569
8.066998379593535	8.066998379593535	0	0	2	0	0.007336107005503528	0.3220341764776795	1968.7299526760976	2043.7299526760976	2043.7299526760976	2068.7299526760976	0.5857142806053162	0.45945945382118225	0.54666668176651	0.4444444477558136	0.8461538553237915	1968	2043	2043	2068	1569
8.082920994822988	8.082920600083291	0	0	2	0	0.007244443697167994	0.3446880969208945	2061.497756891063	2136.497756891063	2136.497756891063	2161.497756891063	0.6142857074737549	0.4954954981803894	0.5733333230018616	0.4691357910633087	0.8461538553237915	2061	2136	2136	2161	1569
8.101765473302766	8.10176507856307	0	0	2	0	0.00713292387221363	0.3626095077873748	2134.8859343893	2209.8859343893	2209.8859343893	2234.8859343893	0.6428571343421936	0.5315315127372742	0.5733333230018616	0.48148149251937866	0.8461538553237915	2134	2209	2209	2234	1569
8.116897819655275	8.116897424915575	0	0	2	0	0.007001853198728986	0.38579841513692603	2229.844509985712	2304.844509985712	2304.844509985712	2329.844509985712	0.6714285612106323	0.5675675868988037	0.5866666436195374	0.5185185074806213	0.8461538553237915	2229	2304	2304	2329	1569
8.132861487813397	8.1328610930737	0	0	2	0	0.006851590932319475	0.40513012732988507	2309.0078714158794	2384.0078714158794	2384.0078714158794	2409.0078714158794	0.699999988079071	0.5945945978164673	0.6000000238418579	0.5432098507881165	0.9230769276618958	2309	2384	2384	2409	1584
8.150014901423628	8.150014506683931	0	0	2	0	0.006682548931412723	0.43070585823844	2413.7404894864117	2488.7404894864117	2488.7404894864117	2513.7404894864117	0.7285714149475098	0.630630612373352	0.6266666650772095	0.5802469253540039	0.9230769276618958	2413	2488	2488	2513	1584
8.168435824206622	8.168435429466925	0	0	2	0	0.006495190528383249	0.46888427837150104	2570.0811199312966	2645.0811199312966	2645.0811199312966	2670.0811199312966	0.7714285850524902	0.684684693813324	0.653333306312561	0.6419752836227417	0.9230769276618958	2570	2645	2645	2670	1584
8.182880928743561	8.182880928743565	0	0	2	0	0.006290029259590635	0.4910966589004415	2661.040818197308	2736.040818197308	2736.040818197308	2761.040818197308	0.800000011920929	0.7117117047309875	0.6666666865348816	0.6790123581886292	0.9230769276618958	2661	2736	2736	2761	1584
8.199880788610969	8.199880393871272	0	0	2	0	0.0060676274578120555	0.5158081842351843	2762.2345144430797	2837.2345144430797	2837.2345144430797	2862.2345144430797	0.8285714387893677	0.7477477192878723	0.6800000071525574	0.7160493731498718	0.9230769276618958	2762	2837	2837	2862	1584
8.21707643936897	8.21707643936897	0	0	2	0	0.005828594710927226	0.5305507836371293	2822.6054589940445	2897.6054589940445	2897.6054589940445	2922.6054589940445	0.8428571224212646	0.7657657861709595	0.6933333277702332	0.7407407164573669	0.9230769276618958	2822	2897	2897	2922	1584
8.235056437908433	8.235056043168733	0	0	2	0	0.0055735861910803965	0.5429065644029727	2873.202381230173	2948.202381230173	2948.202381230173	2973.202381230173	0.8571428656578064	0.7837837934494019	0.6933333277702332	0.7654321193695068	0.9230769276618958	2873	2948	2948	2973	1584
8.250047467448777	8.250047467448777	0	0	2	0	0.005303300858899042	0.5614674981091738	2949.2094047570667	3024.2094047570667	3024.2094047570667	3049.2094047570667	0.8857142925262451	0.8018018007278442	0.7066666483879089	0.790123462677002	0.9230769276618958	2949	3024	3024	3049	1584
8.266934826502034	8.266934431762333	0	0	2	0	0.005018479547691366	0.5832294833611069	3038.3247343637327	3113.3247343637327	3113.3247343637327	3138.3247343637327	0.9285714030265808	0.8198198080062866	0.7066666483879089	0.8271604776382446	0.9230769276618958	3038	3113	3113	3138	1584
8.283051653663282	8.283051653663282	0	0	2	0	0.004719902932873706	0.5985070849789516	3100.8865129888068	3175.8865129888068	3175.8865129888068	3200.8865129888068	0.9428571462631226	0.837837815284729	0.7200000286102295	0.8518518805503845	0.9230769276618958	3100	3175	3175	3200	1584
8.301692051718796	8.301691656979095	0	0	2	0	0.004408389392193469	0.6282891584742707	3222.8441039521385	3297.8441039521385	3297.8441039521385	3322.8441039521385	0.9571428298950195	0.8738738894462585	0.746666669845581	0.9135802388191223	1.0	3222	3297	3297	3322	1600
8.316870187876358	8.31686979313666	0	0	2	0	0.004084792762612619	0.6387218959635668	3265.566163970806	3340.566163970806	3340.566163970806	3365.566163970806	0.9714285731315613	0.8828828930854797	0.746666669845581	0.9382715821266174	1.0	3265	3340	3340	3365	1600
8.332952672683813	8.332952277944116	0	0	2	0	0.0037499999999999114	0.6546167541433263	3330.6556082169213	3405.6556082169213	3405.6556082169213	3430.6556082169213	0.9857142567634583	0.9009009003639221	0.7599999904632568	0.9629629850387573	1.0	3330	3405	3405	3430	1600
8.349981743288932	8.349981348549232	0	0	2	0	0.0034049287480465078	0.6651317960318224	3373.7147047503126	3448.7147047503126	3448.7147047503126	3473.7147047503126	1.0	0.9099099040031433	0.7599999904632568	0.9876543283462524	1.0	3373	3448	3448	3473	1600
8.368399113414636	8.36839871867494	0	0	2	0	0.003050524823068404	0.6753153055906296	3415.416176393628	3490.416176393628	3490.416176393628	3515.416176393628	1.0	0.9279279112815857	0.7733333110809326	1.0	1.0	3415	3490	3490	3515	1600
8.382893165674226	8.382892770934525	0	0	2	0	0.0026877596215896505	0.6775675565004349	3424.639143869281	3499.639143869281	3499.639143869281	3524.639143869281	1.0	0.9369369149208069	0.7733333110809326	1.0	1.0	3424	3499	3499	3524	1600
8.400095132267403	8.400094737527706	0	0	2	0	0.002317627457812	0.6798198074102402	3433.8621113449335	3508.8621113449335	3508.8621113449335	3533.8621113449335	1.0	0.9459459185600281	0.7733333110809326	1.0	1.0	3433	3508	3508	3533	1600
8.416974201786985	8.416973807047288	0	0	2	0	0.0019411428382687965	0.6854054182767868	3456.735187843442	3531.735187843442	3531.735187843442	3556.735187843442	1.0	0.954954981803894	0.7866666913032532	1.0	1.0	3456	3531	3531	3556	1600
8.435033543005904	8.435033148266204	0	0	2	0	0.001559337681133082	0.6798198074102402	3433.8621113449335	3508.8621113449335	3508.8621113449335	3533.8621113449335	1.0	0.9459459185600281	0.7733333110809326	1.0	1.0	3433	3508	3508	3533	1600
8.450099178349316	8.450098783609619	0	0	2	0	0.0011732584878016152	0.6672906202666553	3382.5550899919535	3457.5550899919535	3457.5550899919535	3482.5550899919535	1.0	0.9279279112815857	0.7599999904632568	0.9753086566925049	1.0	3382	3457	3457	3482	1600
8.466932458063841	8.46693206332414	0	0	2	0	0.0007839634745072818	0.6480647291151094	3303.825065726373	3378.825065726373	3378.825065726373	3403.825065726373	1.0	0.9009009003639221	0.746666669845581	0.9259259104728699	1.0	3303	3378	3378	3403	1600
8.482928494877264	8.482928494877264	0	0	2	0	0.0003925196718219568	0.6045319203609303	3125.5582138780096	3200.5582138780096	3200.5582138780096	3225.5582138780096	0.9285714030265808	0.8648648858070374	0.7333333492279053	0.8518518805503845	0.9230769276618958	3125	3200	3200	3225	1584
8.501730736209275	8.501730341469575	0	0	2	0	-1.2426921205886656e-16	0.5312738911458004	2825.5665842420526	2900.5665842420526	2900.5665842420526	2925.5665842420526	0.8714285492897034	0.7657657861709595	0.6933333277702332	0.7037037014961243	0.9230769276618958	2825	2900	2900	2925	1584
8.51691834611961	8.51691795137991	0	0	2	0	-0.00039251967182220505	0.47424646675831994	2592.03928137532	2667.03928137532	2667.03928137532	2692.03928137532	0.800000011920929	0.6936936974525452	0.653333306312561	0.6172839403152466	0.9230769276618958	2592	2667	2667	2692	1584
8.532875303702856	8.532875303702856	0	0	2	0	-0.000783963474507529	0.41480217759991866	2348.614917271667	2423.614917271667	2423.614917271667	2448.614917271667	0.7285714149475098	0.6126126050949097	0.6133333444595337	0.5185185074806213	0.9230769276618958	2348	2423	2423	2448	1584
8.550015296163327	8.550015296163327	0	0	2	0	-0.0011732584878018542	0.3558193847205904	2107.0803804308175	2182.0803804308175	2182.0803804308175	2207.0803804308175	0.6428571343421936	0.5315315127372742	0.5600000023841858	0.4444444477558136	0.8461538553237915	2107	2182	2182	2207	1569
8.568379376429696	8.56837898169	0	0	2	0	-0.0015593376811333186	0.29680427202349335	1865.4134939362052	1940.4134939362052	1940.4134939362052	1965.4134939362052	0.5428571701049805	0.45045045018196106	0.5066666603088379	0.3827160596847534	0.8461538553237915	1865	1940	1940	1965	1569
8.582892770934524	8.582892376194827	0	0	2	0	-0.00194114283826903	0.23351351777712503	1606.2378552973269	1681.2378552973269	1681.2378552973269	1706.2378552973269	0.4000000059604645	0.38738739490509033	0.4399999976158142	0.3333333432674408	0.8461538553237915	1606	1681	1681	1706	1569
8.600008684273373	8.600008289533672	0	0	2	0	-0.00231762745781223	0.18492460815013678	1407.2662703748101	1482.2662703748101	1482.2662703748101	1507.2662703748101	0.34285715222358704	0.30630630254745483	0.3333333432674408	0.2716049253940582	0.8461538553237915	1407	1482	1482	1507	1569
8.616868411547713	8.616868016808017	0	0	2	0	-0.002687759621589876	0.16698977054391873	1333.8231103773473	1408.8231103773473	1408.8231103773473	1433.8231103773473	0.30000001192092896	0.28828829526901245	0.2933333218097687	0.2716049253940582	0.8461538553237915	1333	1408	1408	1433	1569
8.635077359112469	8.635076964372768	0	0	2	0	-0.003050524823068625	0.1580362160509996	1297.1583047288434	1372.1583047288434	1372.1583047288434	1397.1583047288434	0.27142858505249023	0.28828829526901245	0.2666666805744171	0.2716049253940582	0.8461538553237915	1297	1372	1372	1397	1569
8.650043125312092	8.650043125312092	0	0	2	0	-0.0034049287480467233	0.15355943678092565	1278.8258936178904	1353.8258936178904	1353.8258936178904	1378.8258936178904	0.2571428716182709	0.28828829526901245	0.25333333015441895	0.2716049253940582	0.8461538553237915	1278	1353	1353	1378	1569
8.666875615547216	8.666875220807519	0	0	2	0	-0.0037500000000001204	0.14530546732277538	1245.025888686765	1320.025888686765	1320.025888686765	1345.025888686765	0.22857142984867096	0.28828829526901245	0.2266666740179062	0.2839506268501282	0.8461538553237915	1245	1320	1320	1345	1569
8.682863757566665	8.682863362826968	0	0	2	0	-0.004084792762612822	0.1394683592708268	1221.1229312140358	1296.1229312140358	1296.1229312140358	1321.1229312140358	0.20000000298023224	0.29729729890823364	0.2133333384990692	0.2839506268501282	0.8461538553237915	1221	1296	1296	1321	1569
8.701679420048436	8.701679025308735	0	0	2	0	-0.004408389392193665	0.1350604558408015	1203.0725666680821	1278.0725666680821	1278.0725666680821	1303.0725666680821	0.17142857611179352	0.315315306186676	0.1733333319425583	0.3086419701576233	0.8461538553237915	1203	1278	1278	1303	1569
8.716925056694489	8.716924661954788	0	0	2	0	-0.004719902932873894	0.13095404760153206	1186.2568249282738	1261.2568249282738	1261.2568249282738	1286.2568249282738	0.15714286267757416	0.315315306186676	0.1599999964237213	0.32098764181137085	0.8461538553237915	1186	1261	1261	1286	1569
8.732877672141047	8.73287727740135	0	0	2	0	-0.005018479547691547	0.13033676432238683	1183.7290499001742	1258.7290499001742	1258.7290499001742	1283.7290499001742	0.15714286267757416	0.315315306186676	0.14666666090488434	0.3333333432674408	0.7692307829856873	1183	1258	1258	1283	1553
8.750197271164463	8.750196876424763	0	0	2	0	-0.005303300858899213	0.1272180105733528	1170.9577532978797	1245.9577532978797	1245.9577532978797	1270.9577532978797	0.1428571492433548	0.315315306186676	0.14666666090488434	0.34567901492118835	0.7692307829856873	1170	1245	1245	1270	1553
8.7684113503453	8.7684109556056	0	0	2	0	-0.005573586191080559	0.1299229360926789	1182.03442329952	1257.03442329952	1257.03442329952	1282.03442329952	0.1428571492433548	0.3243243098258972	0.14666666090488434	0.3580246865749359	0.8461538553237915	1182	1257	1257	1282	1569
8.782900270988804	8.782899876249104	0	0	2	0	-0.005828594710927379	0.12680418234364488	1169.2631266972257	1244.2631266972257	1244.2631266972257	1269.2631266972257	0.12857143580913544	0.3243243098258972	0.14666666090488434	0.37037035822868347	0.7692307829856873	1169	1244	1244	1269	1553
8.799898157157717	8.799897762418016	0	0	2	0	-0.006067627457812198	0.12725685804591746	1171.116833698032	1246.116833698032	1246.116833698032	1271.116833698032	0.12857143580913544	0.3243243098258972	0.14666666090488434	0.3827160596847534	0.8461538553237915	1171	1246	1246	1271	1569
8.816910253955786	8.816909859216086	0	0	2	0	-0.006290029259590766	0.12950911640630336	1180.3398316838122	1255.3398316838122	1255.3398316838122	1280.3398316838122	0.12857143580913544	0.3333333432674408	0.14666666090488434	0.3827160596847534	0.8461538553237915	1180	1255	1255	1280	1569
8.835007490185784	8.835007095446084	0	0	2	0	-0.0064951905283833706	0.12823339742397577	1175.1157624511807	1250.1157624511807	1250.1157624511807	1275.1157624511807	0.12857143580913544	0.3333333432674408	0.13333334028720856	0.3827160596847534	0.8461538553237915	1175	1250	1250	1275	1569
8.850083783501063	8.850083783501063	0	0	2	0	-0.006682548931412833	0.12425044379944417	1158.805567358724	1233.805567358724	1233.805567358724	1258.805567358724	0.11428571492433548	0.3333333432674408	0.13333334028720856	0.37037035822868347	0.8461538553237915	1158	1233	1233	1258	1569
8.8669127210789	8.8669127210789	0	0	2	0	-0.006851590932319573	0.1230158750464519	1153.7500083152204	1228.7500083152204	1228.7500083152204	1253.7500083152204	0.11428571492433548	0.3333333432674408	0.11999999731779099	0.37037035822868347	0.8461538553237915	1153	1228	1228	1253	1569
8.88297152150443	8.882971126764733	0	0	2	0	-0.007001853198729073	0.12145208975445831	1147.3463075445068	1222.3463075445068	1222.3463075445068	1247.3463075445068	0.11428571492433548	0.3333333432674408	0.1066666692495346	0.3580246865749359	0.8461538553237915	1147	1222	1222	1247	1569
8.901662446241385	8.901662051501688	0	0	2	0	-0.007132923872213704	0.11887061347533401	1136.7751621814928	1211.7751621814928	1211.7751621814928	1236.7751621814928	0.11428571492433548	0.3243243098258972	0.1066666692495346	0.34567901492118835	0.8461538553237915	1136	1211	1211	1236	1569
8.91689268803919	8.91689229329949	0	0	2	0	-0.0072444436971680565	0.1162891446467903	1126.2040473286063	1201.2040473286063	1201.2040473286063	1226.2040473286063	0.11428571492433548	0.315315306186676	0.1066666692495346	0.3333333432674408	0.8461538553237915	1126	1201	1201	1226	1569
8.932869777347072	8.932869382607375	0	0	2	0	-0.007336107005503578	0.1162891446467903	1126.2040473286063	1201.2040473286063	1201.2040473286063	1226.2040473286063	0.11428571492433548	0.315315306186676	0.1066666692495346	0.3333333432674408	0.8461538553237915	1126	1201	1201	1226	1569
8.950101744157358	8.950101349417661	0	0	2	0	-0.007407662554463561	0.11382882699370384	1116.1290465392171	1191.1290465392171	1191.1290465392171	1216.1290465392171	0.10000000149011612	0.315315306186676	0.11999999731779099	0.3333333432674408	0.8461538553237915	1116	1191	1191	1216	1569
8.96831740229699	8.968317007557292	0	0	2	0	-0.007458914215262068	0.11382882699370384	1116.1290465392171	1191.1290465392171	1191.1290465392171	1216.1290465392171	0.10000000149011612	0.315315306186676	0.11999999731779099	0.3333333432674408	0.8461538553237915	1116	1191	1191	1216	1569
8.982991850598918	8.98299145585922	0	0	2	0	-0.007489721510659314	0.11382882699370384	1116.1290465392171	1191.1290465392171	1191.1290465392171	1216.1290465392171	0.10000000149011612	0.315315306186676	0.11999999731779099	0.3333333432674408	0.8461538553237915	1116	1191	1191	1216	1569
9.000354870989199	9.000354476249498	0	0	2	0	-0.0075	0.1080051477253437	1092.2810799352824	1167.2810799352824	1167.2810799352824	1192.2810799352824	0.08571428805589676	0.30630630254745483	0.11999999731779099	0.3333333432674408	0.8461538553237915	1092	1167	1167	1192	1569
9.016909859216085	9.016909464476388	0	0	2	0	-0.007489721510659294	0.10538252578013474	1081.5414430696517	1156.5414430696517	1156.5414430696517	1181.5414430696517	0.08571428805589676	0.29729729890823364	0.11999999731779099	0.32098764181137085	0.8461538553237915	1081	1156	1156	1181	1569
9.035039858841085	9.035039464101384	0	0	2	0	-0.00745891421526203	0.10538252578013474	1081.5414430696517	1156.5414430696517	1156.5414430696517	1181.5414430696517	0.08571428805589676	0.29729729890823364	0.11999999731779099	0.32098764181137085	0.8461538553237915	1081	1156	1156	1181	1569
9.049956677318058	9.04995628257836	0	0	2	0	-0.007407662554463503	0.10538252578013474	1081.5414430696517	1156.5414430696517	1156.5414430696517	1181.5414430696517	0.08571428805589676	0.29729729890823364	0.11999999731779099	0.32098764181137085	0.8461538553237915	1081	1156	1156	1181	1569
9.067023642934256	9.06702364293426	0	0	2	0	-0.007336107005503502	0.10538252578013474	1081.5414430696517	1156.5414430696517	1156.5414430696517	1181.5414430696517	0.08571428805589676	0.29729729890823364	0.11999999731779099	0.32098764181137085	0.8461538553237915	1081	1156	1156	1181	1569
9.082990863749671	9.082990863749671	0	0	2	0	-0.007244443697167961	0.10275990472899543	1070.8018098652362	1145.8018098652362	1145.8018098652362	1170.8018098652362	0.08571428805589676	0.28828829526901245	0.11999999731779099	0.3086419701576233	0.8461538553237915	1070	1145	1145	1170	1569
9.101731130948973	9.101730736209277	0	0	2	0	-0.007132923872213591	0.09947884765825399	1057.36588116055	1132.36588116055	1132.36588116055	1157.36588116055	0.08571428805589676	0.27927929162979126	0.1066666692495346	0.3086419701576233	0.7692307829856873	1057	1132	1132	1157	1553
9.116912425024129	9.116912425024129	0	0	2	0	-0.007001853198728941	0.09135063404010402	1024.080846394226	1099.080846394226	1099.080846394226	1124.080846394226	0.0714285746216774	0.2702702581882477	0.07999999821186066	0.29629629850387573	0.7692307829856873	1024	1099	1099	1124	1553
9.132874119483759	9.132873724744059	0	0	2	0	-0.006851590932319425	0.08790496798699776	1009.9708439067558	1084.9708439067558	1084.9708439067558	1109.9708439067558	0.0714285746216774	0.2612612545490265	0.06666667014360428	0.2839506268501282	0.7692307829856873	1009	1084	1084	1109	1553
9.14998569068592	9.14998529594622	0	0	2	0	-0.006682548931412667	0.09052989410090839	1020.7199163432199	1095.71991634322	1095.71991634322	1120.71991634322	0.08571428805589676	0.2612612545490265	0.0533333346247673	0.2839506268501282	0.7692307829856873	1020	1095	1095	1120	1553
9.16837503429301	9.168374639553313	0	0	2	0	-0.006495190528383187	0.08150746167809875	983.7730555718144	1058.7730555718144	1058.7730555718144	1083.7730555718144	0.0714285746216774	0.2432432472705841	0.03999999910593033	0.2839506268501282	0.7692307829856873	983	1058	1058	1083	1553
9.182876191867177	9.18287579712748	0	0	2	0	-0.006290029259590567	0.07462724821159133	955.5985814264666	1030.5985814264666	1030.5985814264666	1055.5985814264666	0.0714285746216774	0.21621622145175934	0.03999999910593033	0.2716049253940582	0.7692307829856873	955	1030	1030	1055	1553
9.200056842516624	9.200056842516624	0	0	2	0	-0.006067627457811982	0.07369417102524528	951.7776303483795	1026.7776303483795	1026.7776303483795	1051.7776303483795	0.08571428805589676	0.19819819927215576	0.03999999910593033	0.2716049253940582	0.7692307829856873	951	1026	1026	1051	1553
9.216860911493438	9.21686051675374	0	0	2	0	-0.005828594710927147	0.07887053797826354	972.9748530209893	1047.9748530209893	1047.9748530209893	1072.9748530209893	0.10000000149011612	0.19819819927215576	0.06666667014360428	0.25925925374031067	0.7692307829856873	972	1047	1047	1072	1553
9.235096701357708	9.235096306618008	0	0	2	0	-0.005573586191080312	0.08191811025234652	985.454661483359	1060.454661483359	1060.454661483359	1085.454661483359	0.11428571492433548	0.18918919563293457	0.09333333373069763	0.25925925374031067	0.7692307829856873	985	1060	1060	1085	1553
9.250025756765343	9.250025362025646	0	0	2	0	-0.005303300858898952	0.08327613493634595	991.0157725643367	1066.0157725643367	1066.0157725643367	1091.0157725643367	0.11428571492433548	0.18918919563293457	0.11999999731779099	0.2469135820865631	0.7692307829856873	991	1066	1066	1091	1553
9.266911142120108	9.266910747380408	0	0	2	0	-0.005018479547691274	0.08758830574927506	1008.6741120432814	1083.6741120432814	1083.6741120432814	1108.6741120432814	0.12857143580913544	0.18918919563293457	0.14666666090488434	0.2222222238779068	0.7692307829856873	1008	1083	1083	1108	1553
9.282866126004858	9.282865731265161	0	0	2	0	-0.004719902932873609	0.09470113043431883	1037.8011291285356	1112.8011291285356	1112.8011291285356	1137.8011291285356	0.15714286267757416	0.18018017709255219	0.18666666746139526	0.2222222238779068	0.7692307829856873	1037	1112	1112	1137	1553
9.30174534157813	9.30174534157813	0	0	2	0	-0.004408389392193368	0.11330783105190889	1113.995568157567	1188.995568157567	1188.995568157567	1213.995568157567	0.2142857164144516	0.18018017709255219	0.2800000011920929	0.20987653732299805	0.7692307829856873	1113	1188	1188	1213	1553
9.316940451542742	9.316940056803041	0	0	2	0	-0.004084792762612514	0.1377682470502677	1214.1609716708463	1289.1609716708463	1289.1609716708463	1314.1609716708463	0.2857142984867096	0.19819819927215576	0.3199999928474426	0.20987653732299805	0.7692307829856873	1214	1289	1289	1314	1553
9.332885961674723	9.332885566935023	0	0	2	0	-0.0037499999999998025	0.15619691600402197	1289.6263710364701	1364.6263710364701	1364.6263710364701	1389.6263710364701	0.3285714387893677	0.21621622145175934	0.36000001430511475	0.2222222238779068	0.7692307829856873	1289	1364	1364	1389	1553
9.350009769807546	9.350009375067845	0	0	2	0	-0.003404928748046396	0.1641582067825912	1322.2278567747107	1397.2278567747107	1397.2278567747107	1422.2278567747107	0.3285714387893677	0.23423422873020172	0.4000000059604645	0.23456789553165436	0.7692307829856873	1322	1397	1397	1422	1553
9.36836516580054	9.368364771060843	0	0	2	0	-0.003050524823068289	0.18093847944535346	1390.9430733287224	1465.9430733287224	1465.9430733287224	1490.9430733287224	0.3571428656578064	0.2612612545490265	0.4266666769981384	0.2469135820865631	0.7692307829856873	1390	1465	1465	1490	1553
9.382887639318444	9.382887639318444	0	0	2	0	-0.002687759621589533	0.20231898837251427	1478.496257385446	1553.496257385446	1553.496257385446	1578.496257385446	0.4000000059604645	0.28828829526901245	0.46666666865348816	0.25925925374031067	0.7692307829856873	1478	1553	1553	1578	1553
9.400105395499573	9.400105000759872	0	0	2	0	-0.0023176274578118805	0.22681594178509812	1578.811281609977	1653.811281609977	1653.811281609977	1678.811281609977	0.44285714626312256	0.3243243098258972	0.4933333396911621	0.2839506268501282	0.7692307829856873	1578	1653	1653	1678	1553
9.416894069628135	9.416893674888435	0	0	2	0	-0.0019411428382686748	0.2526709250216621	1684.6874379637063	1759.6874379637063	1759.6874379637063	1784.6874379637063	0.48571428656578064	0.36036035418510437	0.5333333611488342	0.3086419701576233	0.8461538553237915	1684	1759	1759	1784	1569
9.43504025358078	9.435039464101383	0	0	2	0	-0.0015593376811329591	0.2803689503338602	1798.1108516171576	1873.1108516171576	1873.1108516171576	1898.1108516171576	0.5428571701049805	0.3963963985443115	0.54666668176651	0.3333333432674408	0.8461538553237915	1798	1873	1873	1898	1569
9.449947203565287	9.449947203565287	0	0	2	0	-0.0011732584878014912	0.30334096721293013	1892.1812607369488	1967.1812607369488	1967.1812607369488	1992.1812607369488	0.5714285969734192	0.44144144654273987	0.5600000023841858	0.3580246865749359	0.8461538553237915	1892	1967	1967	1992	1569
9.466930484365346	9.466930089625649	0	0	2	0	-0.0007839634745071568	0.3161494011729342	1944.6317978031657	2019.6317978031657	2019.6317978031657	2044.6317978031657	0.5857142806053162	0.45945945382118225	0.5733333230018616	0.3827160596847534	0.8461538553237915	1944	2019	2019	2044	1569
9.48299796906425	9.48299796906425	0	0	2	0	-0.0003925196718218313	0.3331354354904512	2014.1896083333977	2089.1896083333977	2089.1896083333977	2114.1896083333977	0.6142857074737549	0.4864864945411682	0.5866666436195374	0.395061731338501	0.8461538553237915	2014	2089	2089	2114	1569
9.50181244732692	9.501812052587223	0	0	2	0	2.499161517667739e-16	0.35205562364907905	2091.667778842979	2166.667778842979	2166.667778842979	2191.667778842979	0.6428571343421936	0.5135135054588318	0.6000000238418579	0.4197530746459961	0.8461538553237915	2091	2166	2166	2191	1569
9.516875319492442	9.516874924752745	0	0	2	0	0.00039251967182233054	0.37114041928891783	2169.8200169881184	2244.8200169881184	2244.8200169881184	2269.8200169881184	0.6714285612106323	0.5405405163764954	0.6133333444595337	0.4444444477558136	0.8461538553237915	2169	2244	2244	2269	1569
9.532890698551107	9.53289030381141	0	0	2	0	0.0007839634745076539	0.3830023778613212	2218.39473734211	2293.39473734211	2293.39473734211	2318.39473734211	0.6857143044471741	0.5585585832595825	0.6133333444595337	0.4691357910633087	0.8461538553237915	2218	2293	2293	2318	1569
9.550040559504048	9.550040559504048	0	0	2	0	0.0011732584878019847	0.4023340868974419	2297.5580858450244	2372.5580858450244	2372.5580858450244	2397.5580858450244	0.7142857313156128	0.5855855941772461	0.6266666650772095	0.4938271641731262	0.8461538553237915	2297	2372	2372	2397	1569
9.56836200788295	9.568361613143253	0	0	2	0	0.001559337681133448	0.424461830103839	2388.171194275221	2463.171194275221	2463.171194275221	2488.171194275221	0.7285714149475098	0.6216216087341309	0.6399999856948853	0.5432098507881165	0.9230769276618958	2388	2463	2463	2488	1584
9.5829334291235	9.5829334291235	0	0	2	0	0.0019411428382691577	0.43838139448391544	2445.1718104116335	2520.1718104116335	2520.1718104116335	2545.1718104116335	0.7428571581840515	0.6396396160125732	0.653333306312561	0.5679012537002563	0.9230769276618958	2445	2520	2520	2545	1584
9.599932894251207	9.59993249951151	0	0	2	0	0.0023176274578123562	0.4560370027651022	2517.4715263230937	2592.4715263230937	2592.4715263230937	2617.4715263230937	0.7714285850524902	0.6576576828956604	0.6666666865348816	0.5925925970077515	0.9230769276618958	2517	2592	2592	2617	1584
9.616867622068316	9.616867227328619	0	0	2	0	0.0026877596215899996	0.4702857606720041	2575.820189951857	2650.820189951857	2650.820189951857	2675.820189951857	0.7857142686843872	0.6756756901741028	0.6800000071525574	0.6172839403152466	0.9230769276618958	2575	2650	2650	2675	1584
9.635042622018975	9.635042227279275	0	0	2	0	0.0030505248230687457	0.4768890266948276	2602.8605643153187	2677.8605643153187	2677.8605643153187	2702.8605643153187	0.7857142686843872	0.6936936974525452	0.6800000071525574	0.6296296119689941	0.9230769276618958	2602	2677	2677	2702	1584
9.649869439844629	9.649869439844629	0	0	2	0	0.0034049287480468413	0.49052281409624676	2658.6909237241307	2733.6909237241307	2733.6909237241307	2758.6909237241307	0.8142856955528259	0.7027027010917664	0.6933333277702332	0.6419752836227417	0.9230769276618958	2658	2733	2733	2758	1584
9.666901273627637	9.66690087888794	0	0	2	0	0.0037500000000002353	0.49848642754947203	2691.301920815088	2766.301920815088	2766.301920815088	2791.301920815088	0.8285714387893677	0.7117117047309875	0.6933333277702332	0.654321014881134	0.9230769276618958	2691	2766	2766	2791	1584
9.683118759412075	9.683118759412075	0	0	2	0	0.004084792762612933	0.5028785948620902	2709.2878459602593	2784.2878459602593	2784.2878459602593	2809.2878459602593	0.8285714387893677	0.7207207083702087	0.6933333277702332	0.6666666865348816	0.9230769276618958	2709	2784	2784	2809	1584
9.701582708822233	9.701582314082536	0	0	2	0	0.004408389392193772	0.517538874963674	2769.3216929762452	2844.3216929762452	2844.3216929762452	2869.3216929762452	0.8428571224212646	0.7387387156486511	0.7066666483879089	0.6913580298423767	0.9230769276618958	2769	2844	2844	2869	1584
9.716954662171897	9.716954267432197	0	0	2	0	0.0047199029328739974	0.5197199435660869	2778.2531689031257	2853.2531689031257	2853.2531689031257	2878.2531689031257	0.8428571224212646	0.7387387156486511	0.7066666483879089	0.7037037014961243	0.9230769276618958	2778	2853	2853	2878	1584
9.73288359323653	9.732883198496832	0	0	2	0	0.005018479547691645	0.517538874963674	2769.3216929762452	2844.3216929762452	2844.3216929762452	2869.3216929762452	0.8428571224212646	0.7387387156486511	0.7066666483879089	0.6913580298423767	0.9230769276618958	2769	2844	2844	2869	1584
9.750074112378446	9.750074112378446	0	0	2	0	0.005303300858899306	0.5037816301319333	2712.985775390267	2787.985775390267	2787.985775390267	2812.985775390267	0.8142856955528259	0.7297297120094299	0.7066666483879089	0.6666666865348816	0.9230769276618958	2712	2787	2787	2812	1584
9.768380560648794	9.768380165909097	0	0	2	0	0.005573586191080647	0.4826715603826468	2626.5400397669387	2701.5400397669387	2701.5400397669387	2726.5400397669387	0.800000011920929	0.7027027010917664	0.6933333277702332	0.6172839403152466	0.9230769276618958	2626	2701	2701	2726	1584
9.782864349676213	9.782863954936516	0	0	2	0	0.005828594710927462	0.4613168863847914	2539.092649745721	2614.092649745721	2614.092649745721	2639.092649745721	0.800000011920929	0.6666666865348816	0.6666666865348816	0.5679012537002563	0.9230769276618958	2539	2614	2614	2639	1584
9.800004736876385	9.800004736876385	0	0	2	0	0.006067627457812276	0.42145120622935117	2375.842689509193	2450.842689509193	2450.842689509193	2475.842689509193	0.7571428418159485	0.6126126050949097	0.6399999856948853	0.4938271641731262	0.9230769276618958	2375	2450	2450	2475	1584
9.816943806830182	9.816943412090481	0	0	2	0	0.006290029259590839	0.37124623899106624	2170.253348668416	2245.253348668416	2245.253348668416	2270.253348668416	0.699999988079071	0.5405405163764954	0.6000000238418579	0.40740740299224854	0.9230769276618958	2170	2245	2245	2270	1584
9.83503749040289	9.835037095663193	0	0	2	0	0.0064951905283834365	0.3123046025830041	1928.8873475774017	2003.8873475774017	2003.8873475774017	2028.8873475774017	0.6142857074737549	0.45945945382118225	0.54666668176651	0.32098764181137085	0.9230769276618958	1928	2003	2003	2028	1584
9.849931019237637	9.84993101923764	0	0	2	0	0.006682548931412893	0.25566519760055306	1696.9489841742648	1771.9489841742648	1771.9489841742648	1796.9489841742648	0.5142857432365417	0.38738739490509033	0.46666666865348816	0.25925925374031067	0.8461538553237915	1696	1771	1771	1796	1569
9.866878378725108	9.866877983985411	0	0	2	0	0.006851590932319628	0.1835120018445906	1401.4816475535986	1476.4816475535986	1476.4816475535986	1501.4816475535986	0.3285714387893677	0.3243243098258972	0.3866666555404663	0.20987653732299805	0.8461538553237915	1401	1476	1476	1501	1569
9.882983758435092	9.882983758435092	0	0	2	0	0.0070018531987291206	0.1347561882049949	1201.8265906994543	1276.8265906994543	1276.8265906994543	1301.8265906994543	0.2571428716182709	0.2522522509098053	0.20000000298023224	0.14814814925193787	0.8461538553237915	1201	1276	1276	1301	1569
9.901616261696631	9.90161586695693	0	0	2	0	0.007132923872213745	0.11583368993467755	1124.3389602825046	1199.3389602825046	1199.3389602825046	1224.3389602825046	0.2142857164144516	0.23423422873020172	0.11999999731779099	0.12345679104328156	0.8461538553237915	1124	1199	1199	1224	1569
9.916894266997986	9.916893872258285	0	0	2	0	0.007244443697168091	0.10499825315557634	1079.9678466720852	1154.9678466720852	1154.9678466720852	1179.9678466720852	0.18571428954601288	0.22522522509098053	0.06666667014360428	0.1358024626970291	0.8461538553237915	1079	1154	1154	1179	1569
9.932943988410443	9.932943593670743	0	0	2	0	0.007336107005503606	0.09649737171537469	1045.1567371744593	1120.1567371744593	1120.1567371744593	1145.1567371744593	0.15714286267757416	0.22522522509098053	0.02666666731238365	0.1358024626970291	0.8461538553237915	1045	1120	1120	1145	1569
9.950272271707227	9.950272271707227	0	0	2	0	0.007407662554463582	0.09070141613483429	1021.4222990721464	1096.4222990721464	1096.4222990721464	1121.4222990721464	0.12857143580913544	0.23423422873020172	0.0	0.14814814925193787	0.8461538553237915	1021	1096	1096	1121	1569
9.968338718240723	9.968338323501026	0	0	2	0	0.007458914215262083	0.08355855755507946	992.1722931880504	1067.1722931880504	1067.1722931880504	1092.1722931880504	0.10000000149011612	0.23423422873020172	0.0	0.16049382090568542	0.8461538553237915	992	1067	1067	1092	1569
9.983018298158736	9.983017903419036	0	0	2	0	0.00748972151065932	0.08355855755507946	992.1722931880504	1067.1722931880504	1067.1722931880504	1092.1722931880504	0.10000000149011612	0.23423422873020172	0.0	0.1975308656692505	0.9230769276618958	992	1067	1067	1092	1584
9.999942762743679	9.999942368003978	0	0	2	0	0.0075	0.08223938383162022	986.7702767904848	1061.7702767904848	1061.7702767904848	1086.7702767904848	0.08571428805589676	0.2432432472705841	0.0	0.20987653732299805	0.9230769276618958	986	1061	1061	1086	1584
10.017002623045297	10.0170022283056	0	0	2	0	0.007489721510659287	0.0852323755056218	999.0265776955213	1074.0265776955212	1074.0265776955212	1099.0265776955212	0.08571428805589676	0.2522522509098053	0.013333333656191826	0.2222222238779068	1.0	999	1074	1074	1099	1600
10.035016174459155	10.035015779719458	0	0	2	0	0.007458914215262016	0.08248399239094782	987.7719488409314	1062.7719488409314	1062.7719488409314	1087.7719488409314	0.0714285746216774	0.2522522509098053	0.02666666731238365	0.23456789553165436	1.0	987	1062	1062	1087	1600
10.049939703511011	10.049939703511011	0	0	2	0	0.007407662554463482	0.0848185478797788	997.3319535676942	1072.3319535676942	1072.3319535676942	1097.3319535676942	0.0714285746216774	0.2612612545490265	0.02666666731238365	0.2469135820865631	1.0	997	1072	1072	1097	1600
10.06687482606782	10.06687443132812	0	0	2	0	0.007336107005503474	0.08801730068193542	1010.4308462925255	1085.4308462925255	1085.4308462925255	1110.4308462925255	0.0714285746216774	0.2702702581882477	0.03999999910593033	0.25925925374031067	1.0	1010	1085	1085	1110	1600
10.082982574215997	10.0829821794763	0	0	2	0	0.007244443697167927	0.08995145719513725	1018.351217214087	1093.351217214087	1093.351217214087	1118.351217214087	0.0714285746216774	0.2702702581882477	0.06666667014360428	0.2716049253940582	1.0	1018	1093	1093	1118	1600
10.101606393204161	10.10160599846446	0	0	2	0	0.00713292387221355	0.10021728368115768	1060.3897766743407	1135.3897766743407	1135.3897766743407	1160.3897766743407	0.0714285746216774	0.28828829526901245	0.13333334028720856	0.3086419701576233	1.0	1060	1135	1135	1160	1600
10.116884003765815	10.116883609026118	0	0	2	0	0.007001853198728894	0.10326255090534686	1072.8601459573954	1147.8601459573954	1147.8601459573954	1172.8601459573954	0.0714285746216774	0.28828829526901245	0.1599999964237213	0.3333333432674408	1.0	1072	1147	1147	1172	1600
10.132972804408453	10.132972409668753	0	0	2	0	0.00685159093231937	0.10080223294181956	1062.7851438967512	1137.7851438967512	1137.7851438967512	1162.7851438967512	0.05714285746216774	0.28828829526901245	0.1733333319425583	0.3333333432674408	1.0	1062	1137	1137	1162	1600
10.150098586239768	10.15009819150007	0	0	2	0	0.006682548931412607	0.10023722470465879	1060.4714351655778	1135.4714351655778	1135.4714351655778	1160.4714351655778	0.05714285746216774	0.27927929162979126	0.18666666746139526	0.34567901492118835	1.0	1060	1135	1135	1160	1600
10.16838845544277	10.16838806070307	0	0	2	0	0.00649519052838312	0.09666579634610395	1045.8464360372957	1120.8464360372957	1120.8464360372957	1145.8464360372957	0.04285714402794838	0.27927929162979126	0.18666666746139526	0.34567901492118835	1.0	1045	1120	1120	1145	1600
10.182863954936515	10.182863560196818	0	0	2	0	0.006290029259590495	0.0996287593274634	1057.9797694459626	1132.9797694459626	1132.9797694459626	1157.9797694459626	0.04285714402794838	0.27927929162979126	0.2133333384990692	0.3580246865749359	1.0	1057	1132	1132	1157	1600
10.200369081618355	10.200368686878655	0	0	2	0	0.006067627457811904	0.0996287593274634	1057.9797694459626	1132.9797694459626	1132.9797694459626	1157.9797694459626	0.04285714402794838	0.27927929162979126	0.2133333384990692	0.3580246865749359	1.0	1057	1132	1132	1157	1600
10.217029070605115	10.217028675865418	0	0	2	0	0.005828594710927064	0.09950299723058509	1057.464773659246	1132.464773659246	1132.464773659246	1157.464773659246	0.02857142873108387	0.28828829526901245	0.2266666740179062	0.3580246865749359	1.0	1057	1132	1132	1157	1600
10.235089201303431	10.23508880656373	0	0	2	0	0.005573586191080225	0.09830958141305257	1052.5777358864502	1127.5777358864502	1127.5777358864502	1152.5777358864502	0.02857142873108387	0.28828829526901245	0.2133333384990692	0.3580246865749359	1.0	1052	1127	1127	1152	1600
10.250087730898052	10.250087730898052	0	0	2	0	0.0053033008588988595	0.09830958141305257	1052.5777358864502	1127.5777358864502	1127.5777358864502	1152.5777358864502	0.02857142873108387	0.28828829526901245	0.2133333384990692	0.3580246865749359	1.0	1052	1127	1127	1152	1600
10.266854299603484	10.266853904863783	0	0	2	0	0.005018479547691176	0.09711616559552005	1047.6906981136547	1122.6906981136547	1122.6906981136547	1147.6906981136547	0.02857142873108387	0.28828829526901245	0.20000000298023224	0.3580246865749359	1.0	1047	1122	1122	1147	1600
10.282882310332507	10.28288191559281	0	0	2	0	0.0047199029328735065	0.09711616559552005	1047.6906981136547	1122.6906981136547	1122.6906981136547	1147.6906981136547	0.02857142873108387	0.28828829526901245	0.20000000298023224	0.3580246865749359	1.0	1047	1122	1122	1147	1600
10.301672314733857	10.301671919994156	0	0	2	0	0.00440838939219326	0.09649888200363443	1045.162921804883	1120.162921804883	1120.162921804883	1145.162921804883	0.02857142873108387	0.28828829526901245	0.20000000298023224	0.34567901492118835	1.0	1045	1120	1120	1145	1600
10.31689268803919	10.31689268803919	0	0	2	0	0.004084792762612402	0.09534661843169312	1040.4444024777833	1115.4444024777833	1115.4444024777833	1140.4444024777833	0.02857142873108387	0.28828829526901245	0.18666666746139526	0.34567901492118835	1.0	1040	1115	1115	1140	1600
10.332863066772195	10.332862672032494	0	0	2	0	0.003749999999999688	0.0925182361755934	1028.862177139055	1103.862177139055	1103.862177139055	1128.862177139055	0.02857142873108387	0.27927929162979126	0.18666666746139526	0.3333333432674408	1.0	1028	1103	1103	1128	1600
10.35009148092519	10.35009148092519	0	0	2	0	0.003404928748046278	0.0822200756613165	986.6912098330911	1061.691209833091	1061.691209833091	1086.691209833091	0.014285714365541935	0.2612612545490265	0.1599999964237213	0.3333333432674408	1.0	986	1061	1061	1086	1600
10.36831661281759	10.368316218077894	0	0	2	0	0.0030505248230681685	0.07389953217798761	952.6185842688593	1027.6185842688592	1027.6185842688592	1052.6185842688592	0.014285714365541935	0.23423422873020172	0.14666666090488434	0.32098764181137085	1.0	952	1027	1027	1052	1600
10.382948823971752	10.382948429232055	0	0	2	0	0.00268775962158941	0.06340904461790964	909.66003771034	984.66003771034	984.66003771034	1009.66003771034	0.014285714365541935	0.19819819927215576	0.13333334028720856	0.3086419701576233	1.0	909	984	984	1009	1600
10.399877630693378	10.399877630693378	0	0	2	0	0.0023176274578117547	0.0556280884801299	877.7970223261319	952.7970223261319	952.7970223261319	977.7970223261319	0.04285714402794838	0.15315315127372742	0.09333333373069763	0.2839506268501282	1.0	877	952	952	977	1600
10.41688538535476	10.416884990615063	0	0	2	0	0.0019411428382685471	0.05657689530647708	881.6823862800236	956.6823862800236	956.6823862800236	981.6823862800236	0.05714285746216774	0.14414414763450623	0.1066666692495346	0.23456789553165436	1.0	881	956	956	981	1600
10.43501183232247	10.435011437582773	0	0	2	0	0.0015593376811328297	0.06446049386489783	913.9657223767566	988.9657223767566	988.9657223767566	1013.9657223767566	0.08571428805589676	0.14414414763450623	0.13333334028720856	0.20987653732299805	1.0	913	988	988	1013	1600
10.449910887513003	10.449910492773302	0	0	2	0	0.0011732584878013604	0.06668501709622365	923.0751450090359	998.0751450090359	998.0751450090359	1023.0751450090359	0.10000000149011612	0.13513512909412384	0.1599999964237213	0.1975308656692505	1.0	923	998	998	1023	1600
10.46693916863872	10.46693877389902	0	0	2	0	0.0007839634745070253	0.07580318465644931	960.4140411681599	1035.4140411681599	1035.4140411681599	1060.4140411681599	0.12857143580913544	0.13513512909412384	0.20000000298023224	0.1975308656692505	1.0	960	1035	1035	1060	1600
10.482960074053167	10.482959679313467	0	0	2	0	0.00039251967182169927	0.08492134961817	997.7529266864061	1072.7529266864062	1072.7529266864062	1097.7529266864062	0.15714286267757416	0.13513512909412384	0.23999999463558197	0.1975308656692505	1.0	997	1072	1072	1097	1600
10.501628103887594	10.501627709147893	0	0	2	0	-3.8222442962243216e-16	0.12633777051612183	1167.353170263519	1242.353170263519	1242.353170263519	1267.353170263519	0.2571428716182709	0.171171173453331	0.3466666638851166	0.2222222238779068	1.0	1167	1242	1242	1267	1600
10.516936504145754	10.516936109406053	0	0	2	0	-0.00039251967182246265	0.1492409113748574	1261.141532080041	1336.141532080041	1336.141532080041	1361.141532080041	0.30000001192092896	0.19819819927215576	0.4000000059604645	0.2469135820865631	1.0	1261	1336	1336	1361	1600
10.532888330112915	10.532887935373218	0	0	2	0	-0.0007839634745077855	0.17324403798199972	1359.434335536289	1434.434335536289	1434.434335536289	1459.434335536289	0.34285715222358704	0.23423422873020172	0.4266666769981384	0.2716049253940582	1.0	1359	1434	1434	1459	1600
10.550340561675117	10.550340561675117	0	0	2	0	-0.0011732584878021155	0.20213546767646884	1477.7447401351399	1552.7447401351399	1552.7447401351399	1577.7447401351399	0.4000000059604645	0.2702702581882477	0.46666666865348816	0.29629629850387573	1.0	1477	1552	1552	1577	1600
10.568313060160303	10.568312270680906	0	0	2	0	-0.0015593376811335773	0.23870012541611985	1627.4770135790109	1702.4770135790109	1702.4770135790109	1727.4770135790109	0.4571428596973419	0.3243243098258972	0.5199999809265137	0.3333333432674408	1.0	1627	1702	1702	1727	1600
10.582892770934524	10.582892376194827	0	0	2	0	-0.0019411428382692857	0.27153105895460383	1761.9196864191026	1836.9196864191026	1836.9196864191026	1861.9196864191026	0.5142857432365417	0.36936935782432556	0.54666668176651	0.37037035822868347	1.0	1761	1836	1836	1861	1600
10.599907630910486	10.599906841431089	0	0	2	0	-0.0023176274578124816	0.31425091836923436	1936.8575107220147	2011.8575107220147	2011.8575107220147	2036.8575107220147	0.6000000238418579	0.4234234094619751	0.5733333230018616	0.40740740299224854	1.0	1936	2011	2011	2036	1600
10.61699472825132	10.616994333511624	0	0	2	0	-0.002687759621590123	0.3304916049975426	2003.3631224649369	2078.363122464937	2078.363122464937	2103.363122464937	0.6000000238418579	0.46846845746040344	0.5866666436195374	0.43209877610206604	1.0	2003	2078	2078	2103	1600
10.635007884925482	10.635007490185785	0	0	2	0	-0.0030505248230688667	0.3533101410458608	2096.8050275828	2171.8050275828	2171.8050275828	2196.8050275828	0.6285714507102966	0.5045045018196106	0.6133333444595337	0.45679011940956116	1.0	2096	2171	2171	2196	1600
10.64999891446583	10.649998519726129	0	0	2	0	-0.003404928748046959	0.37678710401303483	2192.9431909333775	2267.9431909333775	2267.9431909333775	2292.9431909333775	0.6571428775787354	0.5405405163764954	0.6266666650772095	0.4938271641731262	1.0	2192	2267	2267	2292	1600
10.667065880082028	10.667065880082028	0	0	2	0	-0.0037500000000003494	0.4005109905092805	2290.0925061355038	2365.0925061355038	2365.0925061355038	2390.0925061355038	0.6857143044471741	0.5765765905380249	0.6399999856948853	0.5308641791343689	1.0	2290	2365	2365	2390	1600
10.688356560475107	10.68835616573541	0	0	2	0	-0.004084792762613043	0.4443896293272207	2469.775532094969	2544.775532094969	2544.775532094969	2569.775532094969	0.7428571581840515	0.6396396160125732	0.6666666865348816	0.5925925970077515	1.0	2469	2544	2544	2569	1600
10.701577182466451	10.701576787726754	0	0	2	0	-0.004408389392193879	0.4622098379444193	2542.7492863823973	2617.7492863823973	2617.7492863823973	2642.7492863823973	0.7714285850524902	0.6576576828956604	0.6800000071525574	0.6172839403152466	1.0	2542	2617	2617	2642	1600
10.716965320143764	10.716964925404064	0	0	2	0	-0.0047199029328741	0.4731641190802609	2587.6070676336685	2662.6070676336685	2662.6070676336685	2687.6070676336685	0.7714285850524902	0.684684693813324	0.6800000071525574	0.6419752836227417	1.0	2587	2662	2662	2687	1600
10.73286740890888	10.73286701416918	0	0	2	0	-0.005018479547691743	0.4876598005162345	2646.96688311398	2721.96688311398	2721.96688311398	2746.96688311398	0.7857142686843872	0.7027027010917664	0.6933333277702332	0.6666666865348816	1.0	2646	2721	2721	2746	1600
10.750073322899048	10.750073322899048	0	0	2	0	-0.0053033008588994	0.5000678446091742	2697.777823674568	2772.777823674568	2772.777823674568	2797.777823674568	0.800000011920929	0.7117117047309875	0.7066666483879089	0.6913580298423767	1.0	2697	2772	2772	2797	1600
10.768313454900003	10.768313060160303	0	0	2	0	-0.005573586191080736	0.5171449950889304	2767.70875488917	2842.70875488917	2842.70875488917	2867.70875488917	0.8142856955528259	0.7387387156486511	0.7200000286102295	0.7160493731498718	1.0	2767	2842	2842	2867	1600
10.783022245555724	10.783021850816024	0	0	2	0	-0.0058285947109275454	0.529665389590793	2818.9797703742975	2893.9797703742975	2893.9797703742975	2918.9797703742975	0.8285714387893677	0.7567567825317383	0.7200000286102295	0.7407407164573669	1.0	2818	2893	2893	2918	1600
10.800025263340721	10.800025263340721	0	0	2	0	-0.006067627457812354	0.5402215788884419	2862.2073655481695	2937.2073655481695	2937.2073655481695	2962.2073655481695	0.8428571224212646	0.7657657861709595	0.7333333492279053	0.7530864477157593	1.0	2862	2937	2937	2962	1600
10.817011307318673	10.817010912578972	0	0	2	0	-0.006290029259590911	0.5528242628883433	2913.8153565277657	2988.8153565277657	2988.8153565277657	3013.8153565277657	0.8571428656578064	0.7837837934494019	0.7333333492279053	0.7777777910232544	1.0	2913	2988	2988	3013	1600
10.835028806129518	10.835028411389818	0	0	2	0	-0.006495190528383502	0.5753746496085768	3006.159190147122	3081.159190147122	3081.159190147122	3106.159190147122	0.8714285492897034	0.8108108043670654	0.7599999904632568	0.8148148059844971	1.0	3006	3081	3081	3106	1600
10.849932598196435	10.849932203456735	0	0	2	0	-0.006682548931412953	0.5835440139122952	3039.612736970849	3114.612736970849	3114.612736970849	3139.612736970849	0.8857142925262451	0.8198198080062866	0.7599999904632568	0.8271604776382446	1.0	3039	3114	3114	3139	1600
10.866930484365348	10.866930089625647	0	0	2	0	-0.006851590932319682	0.5945117144771075	3084.5254707837553	3159.5254707837553	3159.5254707837553	3184.5254707837553	0.8999999761581421	0.8288288116455078	0.7733333110809326	0.8395061492919922	1.0	3084	3159	3159	3184	1600
10.88305204840298	10.88305204840298	0	0	2	0	-0.007001853198729167	0.6027222425039902	3118.1475830538398	3193.1475830538398	3193.1475830538398	3218.1475830538398	0.9142857193946838	0.837837815284729	0.7733333110809326	0.8518518805503845	1.0	3118	3193	3193	3218	1600
10.901778104973129	10.901777710233429	0	0	2	0	-0.007132923872213786	0.6027222425039902	3118.1475830538398	3193.1475830538398	3193.1475830538398	3218.1475830538398	0.9142857193946838	0.837837815284729	0.7733333110809326	0.8518518805503845	1.0	3118	3193	3193	3218	1600
10.916879266889431	10.91687887214973	0	0	2	0	-0.007244443697168125	0.6027222425039902	3118.1475830538398	3193.1475830538398	3193.1475830538398	3218.1475830538398	0.9142857193946838	0.837837815284729	0.7733333110809326	0.8518518805503845	1.0	3118	3193	3193	3218	1600
10.932856750937013	10.932856356197313	0	0	2	0	-0.007336107005503633	0.5980831502862429	3099.150500422165	3174.150500422165	3174.150500422165	3199.150500422165	0.9142857193946838	0.8288288116455078	0.7733333110809326	0.8395061492919922	1.0	3099	3174	3174	3199	1600
10.950052401695011	10.950052006955314	0	0	2	0	-0.007407662554463602	0.5956963205018653	3089.3764324551385	3164.3764324551385	3164.3764324551385	3189.3764324551385	0.9142857193946838	0.8288288116455078	0.7733333110809326	0.8271604776382446	1.0	3089	3164	3164	3189	1600
10.96835292886988	10.96835253413018	0	0	2	0	-0.007458914215262096	0.5929391215392101	3078.0857027030656	3153.0857027030656	3153.0857027030656	3178.0857027030656	0.9142857193946838	0.8288288116455078	0.7599999904632568	0.8271604776382446	1.0	3078	3153	3153	3178	1600
10.982989876900426	10.982989482160725	0	0	2	0	-0.007489721510659327	0.5824240796507141	3035.0266061696743	3110.0266061696743	3110.0266061696743	3135.0266061696743	0.8999999761581421	0.8198198080062866	0.7599999904632568	0.8024691343307495	1.0	3035	3110	3110	3135	1600
11.000059210954817	11.000059210954817	0	0	2	0	-0.0075	0.5670642115893187	2972.1279464582603	3047.1279464582603	3047.1279464582603	3072.1279464582603	0.8857142925262451	0.8018018007278442	0.746666669845581	0.7777777910232544	1.0	2972	3047	3047	3072	1600
11.0170018335659	11.017001438826203	0	0	2	0	-0.00748972151065928	0.5283762346152905	2813.7006807496145	2888.7006807496145	2888.7006807496145	2913.7006807496145	0.8142856955528259	0.7747747898101807	0.7200000286102295	0.7283950448036194	1.0	2813	2888	2888	2913	1600
11.034949858189762	11.034949463450065	0	0	2	0	-0.007458914215262003	0.4872736965285407	2645.385787284374	2720.385787284374	2720.385787284374	2745.385787284374	0.7571428418159485	0.7297297120094299	0.6933333277702332	0.6666666865348816	1.0	2645	2720	2720	2745	1600
11.049974440604505	11.049974440604505	0	0	2	0	-0.007407662554463461	0.4487095830224668	2487.465742477001	2562.465742477001	2562.465742477001	2587.465742477001	0.7571428418159485	0.6666666865348816	0.653333306312561	0.5679012537002563	1.0	2487	2562	2562	2587	1600
11.066869694451736	11.066869299712039	0	0	2	0	-0.007336107005503446	0.38594309520206327	2230.436974852449	2305.436974852449	2305.436974852449	2330.436974852449	0.6857143044471741	0.5765765905380249	0.6000000238418579	0.4691357910633087	1.0	2230	2305	2305	2330	1600
11.08300033750244	11.082999942762743	0	0	2	0	-0.007244443697167893	0.32223891328514354	1969.5683499026627	2044.5683499026627	2044.5683499026627	2069.5683499026627	0.6000000238418579	0.4864864945411682	0.54666668176651	0.37037035822868347	1.0	1969	2044	2044	2069	1600
11.10167113051476	11.101670735775063	0	0	2	0	-0.007132923872213509	0.22131814523734183	1556.2978047469148	1631.2978047469148	1631.2978047469148	1656.2978047469148	0.4285714328289032	0.3513513505458832	0.4266666769981384	0.2469135820865631	1.0	1556	1631	1631	1656	1600
11.116966899102557	11.11696650436286	0	0	2	0	-0.0070018531987288465	0.17116505551730654	1350.9209023433702	1425.9209023433702	1425.9209023433702	1450.9209023433702	0.30000001192092896	0.30630630254745483	0.3733333349227905	0.20987653732299805	1.0	1350	1425	1425	1450	1600
11.132964514874779	11.132964120135078	0	0	2	0	-0.0068515909323193175	0.14567814203753393	1246.5519916437015	1321.5519916437015	1321.5519916437015	1346.5519916437015	0.24285714328289032	0.27927929162979126	0.30666667222976685	0.1975308656692505	1.0	1246	1321	1321	1346	1600
11.149981348549233	11.149980953809536	0	0	2	0	-0.006682548931412546	0.13694607361292643	1210.794171444934	1285.794171444934	1285.794171444934	1310.794171444934	0.24285714328289032	0.2522522509098053	0.2666666805744171	0.1975308656692505	1.0	1210	1285	1285	1310	1600
11.168373850073916	11.168373455334216	0	0	2	0	-0.006495190528383055	0.12425647955679109	1158.8302837850595	1233.8302837850595	1233.8302837850595	1258.8302837850595	0.20000000298023224	0.2522522509098053	0.2266666740179062	0.1975308656692505	1.0	1158	1233	1233	1258	1600
11.182874612908382	11.182874218168685	0	0	2	0	-0.006290029259590423	0.12153812447386514	1147.6986197204778	1222.6986197204778	1222.6986197204778	1247.6986197204778	0.18571428954601288	0.2612612545490265	0.18666666746139526	0.20987653732299805	1.0	1147	1222	1222	1247	1600
11.200048947722646	11.200048552982949	0	0	2	0	-0.0060676274578118266	0.1178321164239336	1132.5225167560081	1207.5225167560081	1207.5225167560081	1232.5225167560081	0.17142857611179352	0.2702702581882477	0.13333334028720856	0.2222222238779068	1.0	1132	1207	1207	1232	1600
11.217055912904634	11.217055912904634	0	0	2	0	-0.005828594710926981	0.11310842424876405	1113.1789972986887	1188.1789972986887	1188.1789972986887	1213.1789972986887	0.15714286267757416	0.2702702581882477	0.1066666692495346	0.23456789553165436	1.0	1113	1188	1188	1213	1600
11.23501183232247	11.23501143758277	0	0	2	0	-0.005573586191080136	0.10801206447276068	1092.309404015955	1167.309404015955	1167.309404015955	1192.309404015955	0.12857143580913544	0.27927929162979126	0.09333333373069763	0.25925925374031067	1.0	1092	1167	1167	1192	1600
11.250145362894074	11.250145362894074	0	0	2	0	-0.005303300858898766	0.11469763641617425	1119.6868211242336	1194.6868211242336	1194.6868211242336	1219.6868211242336	0.12857143580913544	0.29729729890823364	0.1066666692495346	0.3086419701576233	1.0	1119	1194	1194	1219	1600
11.266899694668844	11.266899299929143	0	0	2	0	-0.005018479547691077	0.11145542411371268	1106.4099617456534	1181.4099617456534	1181.4099617456534	1206.4099617456534	0.11428571492433548	0.29729729890823364	0.1066666692495346	0.32098764181137085	1.0	1106	1181	1181	1206	1600
11.282934021233046	11.282934021233046	0	0	2	0	-0.004719902932873403	0.1162891446467903	1126.2040473286063	1201.2040473286063	1201.2040473286063	1226.2040473286063	0.11428571492433548	0.315315306186676	0.1066666692495346	0.3333333432674408	1.0	1126	1201	1201	1226	1600
11.30161981435392	11.30161941961422	0	0	2	0	-0.004408389392193153	0.1181409956349267	1133.7873771250247	1208.7873771250247	1208.7873771250247	1233.7873771250247	0.11428571492433548	0.315315306186676	0.11999999731779099	0.3580246865749359	1.0	1133	1208	1208	1233	1600
11.317027294276471	11.317026899536774	0	0	2	0	-0.004084792762612291	0.12240970884238989	1151.2677577095865	1226.2677577095865	1226.2677577095865	1251.2677577095865	0.11428571492433548	0.3243243098258972	0.13333334028720856	0.3827160596847534	1.0	1151	1226	1226	1251	1600
11.332955435861706	11.332955041122009	0	0	2	0	-0.0037499999999995736	0.126843035404145	1169.4222299799737	1244.4222299799737	1244.4222299799737	1269.4222299799737	0.11428571492433548	0.3333333432674408	0.14666666090488434	0.40740740299224854	1.0	1169	1244	1244	1269	1600
11.349996348657786	11.349995953918086	0	0	2	0	-0.00340492874804616	0.1351335465150728	1203.371872979223	1278.371872979223	1278.371872979223	1303.371872979223	0.11428571492433548	0.3513513505458832	0.1733333319425583	0.43209877610206604	1.0	1203	1278	1278	1303	1600
11.368324507611568	11.368324112871868	0	0	2	0	-0.0030505248230680475	0.13940225826093444	1220.8522475785267	1295.8522475785267	1295.8522475785267	1320.8522475785267	0.11428571492433548	0.36036035418510437	0.18666666746139526	0.4444444477558136	1.0	1220	1295	1295	1320	1600
11.382931850164706	11.382931850164706	0	0	2	0	-0.002687759621589286	0.13997838960722886	1223.2115054416022	1298.2115054416022	1298.2115054416022	1323.2115054416022	0.11428571492433548	0.36036035418510437	0.18666666746139526	0.45679011940956116	1.0	1223	1298	1298	1323	1600
11.400064737310597	11.4000643425709	0	0	2	0	-0.0023176274578116285	0.14375327449797848	1238.6696590692218	1313.6696590692218	1313.6696590692218	1338.6696590692218	0.11428571492433548	0.36936935782432556	0.20000000298023224	0.45679011940956116	1.0	1238	1313	1313	1338	1600
11.417010517839273	11.417010123099576	0	0	2	0	-0.0019411428382684192	0.14724010153225175	1252.948215774571	1327.948215774571	1327.948215774571	1352.948215774571	0.11428571492433548	0.37837839126586914	0.20000000298023224	0.48148149251937866	1.0	1252	1327	1327	1352	1600
11.435016174459157	11.435015779719457	0	0	2	0	-0.0015593376811327004	0.1517557268510017	1271.439701454852	1346.439701454852	1346.439701454852	1371.439701454852	0.11428571492433548	0.38738739490509033	0.2133333384990692	0.4938271641731262	1.0	1271	1346	1346	1371	1600
11.449881676775291	11.449881282035594	0	0	2	0	-0.0011732584878012297	0.15635365666093404	1290.2682240265249	1365.2682240265249	1365.2682240265249	1390.2682240265249	0.11428571492433548	0.3963963985443115	0.2266666740179062	0.5061728358268738	1.0	1290	1365	1365	1390	1600
11.466894563052758	11.466894168313061	0	0	2	0	-0.0007839634745068937	0.15635365666093404	1290.2682240265249	1365.2682240265249	1365.2682240265249	1390.2682240265249	0.11428571492433548	0.3963963985443115	0.2266666740179062	0.5061728358268738	1.0	1290	1365	1365	1390	1600
11.483061916895451	11.483061916895451	0	0	2	0	-0.0003925196718215671	0.15635365666093404	1290.2682240265249	1365.2682240265249	1365.2682240265249	1390.2682240265249	0.11428571492433548	0.3963963985443115	0.2266666740179062	0.5061728358268738	1.0	1290	1365	1365	1390	1600
11.501643893475546	11.501643498735845	0	0	2	0	5.145327074780904e-16	0.1534018176680607	1278.1804433507086	1353.1804433507086	1353.1804433507086	1378.1804433507086	0.11428571492433548	0.38738739490509033	0.2266666740179062	0.4938271641731262	1.0	1278	1353	1353	1378	1600
11.51686308256178	11.516862687822083	0	0	2	0	0.00039251967182259476	0.1527022295849927	1275.315630150545	1350.315630150545	1350.315630150545	1375.315630150545	0.11428571492433548	0.38738739490509033	0.2266666740179062	0.48148149251937866	1.0	1275	1350	1350	1375	1600
11.532923856685805	11.532923461946105	0	0	2	0	0.0007839634745079172	0.14913080122643785	1260.690631022263	1335.690631022263	1335.690631022263	1360.690631022263	0.10000000149011612	0.38738739490509033	0.2266666740179062	0.48148149251937866	1.0	1260	1335	1335	1360	1600
11.549968322139172	11.549968322139172	0	0	2	0	0.0011732584878022462	0.14461517431823068	1242.1991388331546	1317.1991388331546	1317.1991388331546	1342.1991388331546	0.10000000149011612	0.37837839126586914	0.2133333384990692	0.4691357910633087	1.0	1242	1317	1317	1342	1600
11.568314639119098	11.568314244379401	0	0	2	0	0.001559337681133707	0.14461517431823068	1242.1991388331546	1317.1991388331546	1317.1991388331546	1342.1991388331546	0.10000000149011612	0.37837839126586914	0.2133333384990692	0.4691357910633087	1.0	1242	1317	1317	1342	1600
11.58297487679187	11.582974482052173	0	0	2	0	0.0019411428382694134	0.14461517431823068	1242.1991388331546	1317.1991388331546	1317.1991388331546	1342.1991388331546	0.10000000149011612	0.37837839126586914	0.2133333384990692	0.4691357910633087	1.0	1242	1317	1317	1342	1600
11.599953025975847	11.599953025975847	0	0	2	0	0.0023176274578126073	0.14461517431823068	1242.1991388331546	1317.1991388331546	1317.1991388331546	1342.1991388331546	0.10000000149011612	0.37837839126586914	0.2133333384990692	0.4691357910633087	1.0	1242	1317	1317	1342	1600
11.617004202004093	11.617004202004093	0	0	2	0	0.0026877596215902464	0.14079912973130926	1226.5724362497112	1301.5724362497112	1301.5724362497112	1326.5724362497112	0.10000000149011612	0.36936935782432556	0.20000000298023224	0.4691357910633087	1.0	1226	1301	1301	1326	1600
11.634989726899338	11.634989332159641	0	0	2	0	0.0030505248230689877	0.14079912973130926	1226.5724362497112	1301.5724362497112	1301.5724362497112	1326.5724362497112	0.10000000149011612	0.36936935782432556	0.20000000298023224	0.4691357910633087	1.0	1226	1301	1301	1326	1600
11.649892334747157	11.649892334747157	0	0	2	0	0.0034049287480470767	0.14079912973130926	1226.5724362497112	1301.5724362497112	1301.5724362497112	1326.5724362497112	0.10000000149011612	0.36936935782432556	0.20000000298023224	0.4691357910633087	1.0	1226	1301	1301	1326	1600
11.666933642282938	11.666933247543238	0	0	2	0	0.0037500000000004643	0.13698309259496844	1210.9457641763956	1285.9457641763956	1285.9457641763956	1310.9457641763956	0.10000000149011612	0.36036035418510437	0.18666666746139526	0.4691357910633087	1.0	1210	1285	1285	1310	1600
11.682940731807928	11.682940337068228	0	0	2	0	0.004084792762613155	0.13698309259496844	1210.9457641763956	1285.9457641763956	1285.9457641763956	1310.9457641763956	0.10000000149011612	0.36036035418510437	0.18666666746139526	0.4691357910633087	1.0	1210	1285	1285	1310	1600
11.701573629809161	11.701573235069464	0	0	2	0	0.004408389392193986	0.13698309259496844	1210.9457641763956	1285.9457641763956	1285.9457641763956	1310.9457641763956	0.10000000149011612	0.36036035418510437	0.18666666746139526	0.4691357910633087	1.0	1210	1285	1285	1310	1600
11.71687689845124	11.71687650371154	0	0	2	0	0.004719902932874203	0.13854687882150396	1217.3494687740586	1292.3494687740586	1292.3494687740586	1317.3494687740586	0.10000000149011612	0.36036035418510437	0.20000000298023224	0.4691357910633087	1.0	1217	1292	1292	1317	1600
11.73294438315014	11.732943988410444	0	0	2	0	0.005018479547691842	0.13854687882150396	1217.3494687740586	1292.3494687740586	1292.3494687740586	1317.3494687740586	0.10000000149011612	0.36036035418510437	0.20000000298023224	0.4691357910633087	1.0	1217	1292	1292	1317	1600
11.750042138462845	11.750041743723145	0	0	2	0	0.005303300858899494	0.13698309259496844	1210.9457641763956	1285.9457641763956	1285.9457641763956	1310.9457641763956	0.10000000149011612	0.36036035418510437	0.18666666746139526	0.4691357910633087	1.0	1210	1285	1285	1310	1600
11.76829884953115	11.768298454791449	0	0	2	0	0.005573586191080825	0.1326320763579244	1193.1283526857005	1268.1283526857005	1268.1283526857005	1293.1283526857005	0.10000000149011612	0.3513513505458832	0.1733333319425583	0.45679011940956116	1.0	1193	1268	1268	1293	1600
11.782906586823984	11.782906192084283	0	0	2	0	0.005828594710927629	0.1303798254481191	1183.9053852100478	1258.9053852100478	1258.9053852100478	1283.9053852100478	0.10000000149011612	0.342342346906662	0.1733333319425583	0.45679011940956116	1.0	1183	1258	1258	1283	1600
11.800041052928673	11.800040658188973	0	0	2	0	0.006067627457812431	0.12660494055736948	1168.447231582428	1243.447231582428	1243.447231582428	1268.447231582428	0.10000000149011612	0.3333333432674408	0.1599999964237213	0.45679011940956116	1.0	1168	1243	1243	1268	1600
11.816895253847232	11.816894859107531	0	0	2	0	0.006290029259590983	0.11655369433815832	1127.2873783147584	1202.2873783147584	1202.2873783147584	1227.2873783147584	0.08571428805589676	0.315315306186676	0.14666666090488434	0.4444444477558136	1.0	1127	1202	1202	1227	1600
11.834997226953615	11.834996832213918	0	0	2	0	0.006495190528383569	0.10524016480601617	1080.9584748806362	1155.9584748806362	1155.9584748806362	1180.9584748806362	0.08571428805589676	0.27927929162979126	0.13333334028720856	0.4197530746459961	1.0	1080	1155	1155	1180	1600
11.849872992501918	11.849872597762221	0	0	2	0	0.006682548931413013	0.09277436358907831	1029.9110188972757	1104.9110188972757	1104.9110188972757	1129.9110188972757	0.08571428805589676	0.2432432472705841	0.1066666692495346	0.395061731338501	1.0	1029	1104	1104	1129	1600
11.866908773681914	11.866908378942217	0	0	2	0	0.006851590932319736	0.08354847109274854	992.1309891248053	1067.1309891248052	1067.1309891248052	1092.1309891248052	0.08571428805589676	0.21621622145175934	0.09333333373069763	0.34567901492118835	1.0	992	1067	1067	1092	1600
11.88300349542003	11.883003100680334	0	0	2	0	0.007001853198729215	0.07789170215987129	968.966520344673	1043.966520344673	1043.966520344673	1068.966520344673	0.08571428805589676	0.19819819927215576	0.09333333373069763	0.29629629850387573	1.0	968	1043	1043	1068	1600
11.901791526122885	11.901791131383188	0	0	2	0	0.0071329238722138266	0.08041771974859169	979.310562370483	1054.310562370483	1054.310562370483	1079.310562370483	0.11428571492433548	0.171171173453331	0.14666666090488434	0.2469135820865631	1.0	979	1054	1054	1079	1600
11.916865845739672	11.916865450999975	0	0	2	0	0.00724444369716816	0.09023547562552087	1019.5142726865079	1094.5142726865079	1094.5142726865079	1119.5142726865079	0.1428571492433548	0.171171173453331	0.20000000298023224	0.23456789553165436	1.0	1019	1094	1094	1119	1600
11.93287056682647	11.932870172086773	0	0	2	0	0.007336107005503661	0.09747175617350473	1049.146841530502	1124.146841530502	1124.146841530502	1149.146841530502	0.17142857611179352	0.1621621549129486	0.23999999463558197	0.23456789553165436	1.0	1049	1124	1124	1149	1600
11.950158191934282	11.950157797194585	0	0	2	0	0.007407662554463622	0.11992683194117781	1141.100376799123	1216.100376799123	1216.100376799123	1241.100376799123	0.24285714328289032	0.171171173453331	0.2800000011920929	0.23456789553165436	1.0	1141	1216	1216	1241	1600
11.968376218512105	11.968375823772408	0	0	2	0	0.00745891421526211	0.1384789596553202	1217.071339788536	1292.071339788536	1292.071339788536	1317.071339788536	0.2857142984867096	0.18918919563293457	0.3199999928474426	0.2469135820865631	1.0	1217	1292	1292	1317	1600
11.982859218060131	11.98285882332043	0	0	2	0	0.007489721510659335	0.14881596374842854	1259.401371549815	1334.401371549815	1334.401371549815	1359.401371549815	0.2857142984867096	0.21621622145175934	0.36000001430511475	0.25925925374031067	1.0	1259	1334	1334	1359	1600
11.999965262906507	11.999965262906507	0	0	2	0	0.0075	0.16786190982402105	1337.3945207293661	1412.3945207293661	1412.3945207293661	1437.3945207293661	0.3285714387893677	0.23423422873020172	0.4000000059604645	0.2716049253940582	1.0	1337	1412	1412	1437	1600
12.016892095929641	12.016891701189941	0	0	2	0	0.007489721510659273	0.18488909764912886	1407.1208548731827	1482.1208548731827	1482.1208548731827	1507.1208548731827	0.3571428656578064	0.2612612545490265	0.4266666769981384	0.2839506268501282	1.0	1407	1482	1482	1507	1600
12.034978279448076	12.034977884708375	0	0	2	0	0.0074589142152619884	0.2042531473940783	1486.4166385787507	1561.4166385787507	1561.4166385787507	1586.4166385787507	0.4000000059604645	0.28828829526901245	0.4533333480358124	0.2839506268501282	1.0	1486	1561	1561	1586	1600
12.049939308771314	12.049938914031614	0	0	2	0	0.00740766255446344	0.22658014870352217	1577.8457089409233	1652.8457089409233	1652.8457089409233	1677.8457089409233	0.44285714626312256	0.315315306186676	0.47999998927116394	0.3086419701576233	1.0	1577	1652	1652	1677	1600
12.066928905406552	12.066928510666852	0	0	2	0	0.0073361070055034195	0.2570677075648504	1702.6922624780625	1777.6922624780625	1777.6922624780625	1802.6922624780625	0.5142857432365417	0.3513513505458832	0.5066666603088379	0.32098764181137085	1.0	1702	1777	1777	1802	1600
12.083063101114547	12.083063101114547	0	0	2	0	0.007244443697167859	0.2888129449025594	1832.6890093759807	1907.6890093759807	1907.6890093759807	1932.6890093759807	0.5428571701049805	0.4234234094619751	0.54666668176651	0.34567901492118835	1.0	1832	1907	1907	1932	1600
12.101631261805185	12.101630867065484	0	0	2	0	0.007132923872213468	0.3131452839793982	1932.3299378956358	2007.3299378956358	2007.3299378956358	2032.3299378956358	0.5857142806053162	0.45945945382118225	0.5600000023841858	0.37037035822868347	1.0	1932	2007	2007	2032	1600
12.116979136033219	12.116978741293522	0	0	2	0	0.007001853198728799	0.3358403614568122	2025.2662801656459	2100.266280165646	2100.266280165646	2125.266280165646	0.6142857074737549	0.4954954981803894	0.5733333230018616	0.40740740299224854	1.0	2025	2100	2100	2125	1600
12.132876093182254	12.132875698442554	0	0	2	0	0.006851590932319263	0.3547193955320389	2102.5759247036995	2177.5759247036995	2177.5759247036995	2202.5759247036995	0.6428571343421936	0.522522509098053	0.5866666436195374	0.43209877610206604	1.0	2102	2177	2177	2202	1600
12.150265955872047	12.150265955872047	0	0	2	0	0.006682548931412486	0.37019162003272843	2165.934684034023	2240.934684034023	2240.934684034023	2265.934684034023	0.6571428775787354	0.5495495200157166	0.6000000238418579	0.45679011940956116	1.0	2165	2240	2240	2265	1600
12.168300428489943	12.168300033750246	0	0	2	0	0.006495190528382989	0.4006879979200324	2290.817351482533	2365.817351482533	2365.817351482533	2390.817351482533	0.7142857313156128	0.5855855941772461	0.6133333444595337	0.4938271641731262	1.0	2290	2365	2365	2390	1600
12.182955534546632	12.182955139806932	0	0	2	0	0.00629002925959035	0.4390176014105478	2447.7770777761934	2522.7770777761934	2522.7770777761934	2547.7770777761934	0.7428571581840515	0.6576576828956604	0.6399999856948853	0.5555555820465088	1.0	2447	2522	2522	2547	1600
12.199979473535663	12.199979473535663	0	0	2	0	0.0060676274578117485	0.45949925499197875	2531.649449192153	2606.649449192153	2606.649449192153	2631.649449192153	0.7571428418159485	0.6936936974525452	0.653333306312561	0.5925925970077515	1.0	2531	2606	2606	2631	1600
12.216889332751748	12.216888938012051	0	0	2	0	0.0058285947109268975	0.4736657322311597	2589.661173486599	2664.661173486599	2664.661173486599	2689.661173486599	0.7714285850524902	0.7117117047309875	0.6666666865348816	0.6172839403152466	1.0	2589	2664	2664	2689	1600
12.235039858841084	12.235039858841084	0	0	2	0	0.005573586191080047	0.49024904544706693	2657.569841105739	2732.569841105739	2732.569841105739	2757.569841105739	0.7857142686843872	0.7387387156486511	0.6800000071525574	0.6419752836227417	1.0	2657	2732	2732	2757	1600
12.250010361917091	12.250009967177395	0	0	2	0	0.005303300858898672	0.51045609399615	2740.317704914234	2815.317704914234	2815.317704914234	2840.317704914234	0.8142856955528259	0.7567567825317383	0.6933333277702332	0.6790123581886292	1.0	2740	2815	2815	2840	1600
12.266901668367336	12.266901273627639	0	0	2	0	0.005018479547690979	0.5331622816186874	2833.2995432285247	2908.2995432285247	2908.2995432285247	2933.2995432285247	0.8428571224212646	0.7837837934494019	0.7066666483879089	0.7160493731498718	1.0	2833	2908	2908	2933	1600
12.283011390214007	12.283011390214007	0	0	2	0	0.004719902932873301	0.5516409217649034	2908.9695746272796	2983.9695746272796	2983.9695746272796	3008.9695746272796	0.8714285492897034	0.8018018007278442	0.7200000286102295	0.7407407164573669	1.0	2908	2983	2983	3008	1600
12.301668762076567	12.30166836733687	0	0	2	0	0.004408389392193047	0.5734917473400571	2998.448705357534	3073.448705357534	3073.448705357534	3098.448705357534	0.8857142925262451	0.8288288116455078	0.7333333492279053	0.790123462677002	1.0	2998	3073	3073	3098	1600
12.316950714774908	12.316950714774908	0	0	2	0	0.004084792762612181	0.5888104632018525	3061.178846811586	3136.178846811586	3136.178846811586	3161.178846811586	0.8999999761581421	0.8468468189239502	0.746666669845581	0.8148148059844971	1.0	3061	3136	3136	3161	1600
12.33289977756418	12.332898988084782	0	0	2	0	0.0037499999999994586	0.6020415667545649	3115.3602158599433	3190.3602158599433	3190.3602158599433	3215.3602158599433	0.9142857193946838	0.8558558821678162	0.7599999904632568	0.8395061492919922	1.0	3115	3190	3190	3215	1600
12.35001134876634	12.35001095402664	0	0	2	0	0.003404928748046042	0.6183802917857228	3182.267294862535	3257.267294862535	3257.267294862535	3282.267294862535	0.9428571462631226	0.8738738894462585	0.7599999904632568	0.8641975522041321	1.0	3182	3257	3257	3282	1600
12.368189111894889	12.368188717155189	0	0	2	0	0.0030505248230679265	0.6318582789323948	3237.4596522281568	3312.4596522281568	3312.4596522281568	3337.4596522281568	0.9571428298950195	0.8828828930854797	0.7733333110809326	0.8888888955116272	1.0	3237	3312	3312	3337	1600
12.382869876031997	12.3828694812923	0	0	2	0	0.0026877596215891626	0.6477531543018396	3302.549166866033	3377.549166866033	3377.549166866033	3402.549166866033	0.9714285731315613	0.9009009003639221	0.7866666913032532	0.9135802388191223	1.0	3302	3377	3377	3402	1600
12.399907236170787	12.399907236170787	0	0	2	0	0.0023176274578115027	0.6526091186377245	3322.434340821482	3397.434340821482	3397.434340821482	3422.434340821482	0.9714285731315613	0.9009009003639221	0.7866666913032532	0.9382715821266174	1.0	3322	3397	3397	3422	1600
12.417074860410175	12.417074465670474	0	0	2	0	0.0019411428382682915	0.6608607843456937	3356.2249118956156	3431.2249118956156	3431.2249118956156	3456.2249118956156	0.9857142567634583	0.9099099040031433	0.7866666913032532	0.9506173133850098	1.0	3356	3431	3431	3456	1600
12.434833409978623	12.434833015238926	0	0	2	0	0.001559337681132571	0.6723223267881959	3403.1599281976623	3478.1599281976623	3478.1599281976623	3503.1599281976623	1.0	0.9189189076423645	0.800000011920929	0.9629629850387573	1.0	3403	3478	3478	3503	1600
12.44988286099439	12.44988286099439	0	0	2	0	0.0011732584878010991	0.6745745776980012	3412.382895673315	3487.382895673315	3487.382895673315	3512.382895673315	1.0	0.9279279112815857	0.800000011920929	0.9629629850387573	1.0	3412	3487	3487	3512	1600
12.46696561619854	12.46696561619854	0	0	2	0	0.0007839634745067622	0.6745745776980012	3412.382895673315	3487.382895673315	3487.382895673315	3512.382895673315	1.0	0.9279279112815857	0.800000011920929	0.9629629850387573	1.0	3412	3487	3487	3512	1600
12.488304454834871	12.488304060095171	0	0	2	0	0.000392519671821435	0.6524333873795873	3321.7147213194103	3396.7147213194103	3396.7147213194103	3421.7147213194103	0.9714285731315613	0.9099099040031433	0.7866666913032532	0.9259259104728699	1.0	3321	3396	3396	3421	1600
12.501581919342836	12.50158152460314	0	0	2	0	-6.468409853337487e-16	0.6330428849571526	3242.3106138995395	3317.3106138995395	3317.3106138995395	3342.3106138995395	0.9714285731315613	0.8828828930854797	0.7733333110809326	0.8765432238578796	1.0	3242	3317	3317	3342	1600
12.516858740425096	12.516858345685396	0	0	2	0	-0.00039251967182272687	0.6044930683021192	3125.3991146971784	3200.3991146971784	3200.3991146971784	3225.3991146971784	0.9428571462631226	0.8558558821678162	0.7599999904632568	0.8148148059844971	1.0	3125	3200	3200	3225	1600
12.532883987976227	12.53288359323653	0	0	2	0	-0.0007839634745080487	0.556726165477631	2929.7936476308987	3004.7936476308987	3004.7936476308987	3029.7936476308987	0.8999999761581421	0.8018018007278442	0.7333333492279053	0.7160493731498718	1.0	2929	3004	3004	3029	1600
12.55009187566489	12.55009187566489	0	0	2	0	-0.0011732584878023768	0.5046470925567572	2716.529844019921	2791.529844019921	2791.529844019921	2816.529844019921	0.8428571224212646	0.7477477192878723	0.6933333277702332	0.6172839403152466	1.0	2716	2791	2791	2816	1600
12.568286612600485	12.568286217860788	0	0	2	0	-0.0015593376811338364	0.4596485422594556	2532.260780552471	2607.260780552471	2607.260780552471	2632.260780552471	0.800000011920929	0.684684693813324	0.6666666865348816	0.5308641791343689	1.0	2532	2607	2607	2632	1600
12.582983561065245	12.582983166325544	0	0	2	0	-0.0019411428382695413	0.4003319187088268	2289.359207112646	2364.359207112646	2364.359207112646	2389.359207112646	0.6857143044471741	0.6216216087341309	0.6266666650772095	0.4691357910633087	1.0	2289	2364	2364	2389	1600
12.599900920335607	12.59990052559591	0	0	2	0	-0.002317627457812733	0.3294117995176786	1998.941319024894	2073.9413190248943	2073.9413190248943	2098.9413190248943	0.6285714507102966	0.4954954981803894	0.5600000023841858	0.34567901492118835	1.0	1998	2073	2073	2098	1600
12.617037360138792	12.617036965399091	0	0	2	0	-0.00268775962159037	0.2907983399038452	1840.819201906246	1915.819201906246	1915.819201906246	1940.819201906246	0.5571428537368774	0.44144144654273987	0.5333333611488342	0.3086419701576233	1.0	1840	1915	1915	1940	1600
12.634990516378735	12.634990121639039	0	0	2	0	-0.0030505248230691083	0.25177336159802266	1681.0119157439028	1756.0119157439028	1756.0119157439028	1781.0119157439028	0.48571428656578064	0.38738739490509033	0.4933333396911621	0.2716049253940582	1.0	1681	1756	1756	1781	1600
12.65001786197137	12.65001746723167	0	0	2	0	-0.003404928748047195	0.21939280769584601	1548.4135475144894	1623.4135475144894	1623.4135475144894	1648.4135475144894	0.41428571939468384	0.3513513505458832	0.4533333480358124	0.2469135820865631	1.0	1548	1623	1623	1648	1600
12.66688390508089	12.666883510341194	0	0	2	0	-0.0037500000000005793	0.19817690437161384	1461.5344234017587	1536.5344234017587	1536.5344234017587	1561.5344234017587	0.37142857909202576	0.3243243098258972	0.41333332657814026	0.23456789553165436	1.0	1461	1536	1536	1561	1600
12.683018100788885	12.683017706049188	0	0	2	0	-0.004084792762613266	0.18245316726741967	1397.1457199600836	1472.1457199600836	1472.1457199600836	1497.1457199600836	0.3285714387893677	0.315315306186676	0.3866666555404663	0.2222222238779068	1.0	1397	1472	1472	1497	1600
12.701557840221213	12.701557445481512	0	0	2	0	-0.004408389392194093	0.1687458912421156	1341.0144246364634	1416.0144246364634	1416.0144246364634	1441.0144246364634	0.2857142984867096	0.30630630254745483	0.3733333349227905	0.2222222238779068	1.0	1341	1416	1416	1441	1600
12.71698939926539	12.71698900452569	0	0	2	0	-0.004719902932874305	0.15893926008125392	1300.8562700327348	1375.8562700327348	1375.8562700327348	1400.8562700327348	0.2571428716182709	0.29729729890823364	0.3466666638851166	0.23456789553165436	1.0	1300	1375	1375	1400	1600
12.732895830167191	12.732895435427494	0	0	2	0	-0.005018479547691941	0.15023261341231842	1265.202551923444	1340.202551923444	1340.202551923444	1365.202551923444	0.22857142984867096	0.29729729890823364	0.3199999928474426	0.23456789553165436	1.0	1265	1340	1340	1365	1600
12.749959243126103	12.749958848386402	0	0	2	0	-0.005303300858899587	0.15039722382593057	1265.8766315671855	1340.8766315671855	1340.8766315671855	1365.8766315671855	0.22857142984867096	0.29729729890823364	0.30666667222976685	0.2469135820865631	1.0	1265	1340	1340	1365	1600
12.768270823012536	12.768270428272835	0	0	2	0	-0.0055735861910809125	0.14825500004882675	1257.1042251999456	1332.1042251999456	1332.1042251999456	1357.1042251999456	0.2142857164144516	0.30630630254745483	0.2933333218097687	0.2469135820865631	1.0	1257	1332	1332	1357	1600
12.78289198145513	12.78289158671543	0	0	2	0	-0.005828594710927712	0.14028909884301233	1224.4838597621356	1299.4838597621356	1299.4838597621356	1324.4838597621356	0.18571428954601288	0.30630630254745483	0.2800000011920929	0.2469135820865631	1.0	1224	1299	1299	1324	1600
12.800075395282466	12.800075000542765	0	0	2	0	-0.006067627457812508	0.13375240221864892	1197.7160870853672	1272.7160870853672	1272.7160870853672	1297.7160870853672	0.15714286267757416	0.315315306186676	0.25333333015441895	0.2469135820865631	1.0	1197	1272	1272	1297	1600
12.817006175702588	12.817006175702588	0	0	2	0	-0.006290029259591055	0.1323509196440379	1191.9770159423351	1266.9770159423351	1266.9770159423351	1291.9770159423351	0.1428571492433548	0.3243243098258972	0.23999999463558197	0.25925925374031067	1.0	1191	1266	1266	1291	1600
12.834955779285245	12.834955779285245	0	0	2	0	-0.006495190528383635	0.13218631103880119	1191.3029437038908	1266.3029437038908	1266.3029437038908	1291.3029437038908	0.1428571492433548	0.3243243098258972	0.2266666740179062	0.2716049253940582	1.0	1191	1266	1266	1291	1600
12.849894308445652	12.849893913705955	0	0	2	0	-0.006682548931413073	0.13062022856785438	1184.8898359853638	1259.8898359853638	1259.8898359853638	1284.8898359853638	0.12857143580913544	0.3333333432674408	0.2133333384990692	0.2839506268501282	1.0	1184	1259	1259	1284	1600
12.866883510341193	12.866883115601492	0	0	2	0	-0.006851590932319789	0.13192597723301547	1190.2368767691983	1265.2368767691983	1265.2368767691983	1290.2368767691983	0.12857143580913544	0.342342346906662	0.20000000298023224	0.2839506268501282	1.0	1190	1265	1265	1290	1600
12.883006258597923	12.883006258597923	0	0	2	0	-0.007001853198729263	0.1331605444167867	1195.2924293867416	1270.2924293867416	1270.2924293867416	1295.2924293867416	0.12857143580913544	0.342342346906662	0.20000000298023224	0.3086419701576233	1.0	1195	1270	1270	1295	1600
12.901561392878502	12.901560998138802	0	0	2	0	-0.007132923872213867	0.1330759337792794	1194.945948826149	1269.945948826149	1269.945948826149	1294.945948826149	0.11428571492433548	0.3513513505458832	0.20000000298023224	0.3333333432674408	1.0	1194	1269	1269	1294	1600
12.91689860913467	12.916898214394973	0	0	2	0	-0.0072444436971681936	0.13594546828097032	1206.6966926105733	1281.6966926105733	1281.6966926105733	1306.6966926105733	0.11428571492433548	0.36036035418510437	0.20000000298023224	0.34567901492118835	1.0	1206	1281	1281	1306	1600
12.932882409017434	12.932882014277734	0	0	2	0	-0.007336107005503688	0.13881500278266123	1218.4474363949978	1293.4474363949978	1293.4474363949978	1318.4474363949978	0.11428571492433548	0.36936935782432556	0.20000000298023224	0.3580246865749359	1.0	1218	1293	1293	1318	1600
12.950061875447783	12.950061480708083	0	0	2	0	-0.007407662554463643	0.14066685443767057	1226.030768922261	1301.030768922261	1301.030768922261	1326.030768922261	0.11428571492433548	0.36936935782432556	0.2133333384990692	0.37037035822868347	1.0	1226	1301	1301	1326	1600
12.968299639010546	12.968299244270845	0	0	2	0	-0.007458914215262124	0.13943228637454685	1220.9752127037693	1295.9752127037693	1295.9752127037693	1320.9752127037693	0.11428571492433548	0.36936935782432556	0.20000000298023224	0.37037035822868347	1.0	1220	1295	1295	1320	1600
12.982892376194826	12.98289198145513	0	0	2	0	-0.007489721510659341	0.13943228637454685	1220.9752127037693	1295.9752127037693	1295.9752127037693	1320.9752127037693	0.11428571492433548	0.36936935782432556	0.20000000298023224	0.37037035822868347	1.0	1220	1295	1295	1320	1600
12.999970789262289	12.999970394522592	0	0	2	0	-0.0075	0.13762158696512872	1213.5603986222022	1288.5603986222022	1288.5603986222022	1313.5603986222022	0.11428571492433548	0.36936935782432556	0.18666666746139526	0.3580246865749359	1.0	1213	1288	1288	1313	1600
13.016919332968858	13.016918938229157	0	0	2	0	-0.007489721510659266	0.13179790769676858	1189.7124320182675	1264.7124320182675	1264.7124320182675	1289.7124320182675	0.10000000149011612	0.36036035418510437	0.18666666746139526	0.3580246865749359	1.0	1189	1264	1264	1289	1600
13.034942358135485	13.034941963395788	0	0	2	0	-0.0074589142152619746	0.13586085801599201	1206.3502135754873	1281.3502135754873	1281.3502135754873	1306.3502135754873	0.10000000149011612	0.36936935782432556	0.20000000298023224	0.37037035822868347	1.0	1206	1281	1281	1306	1600
13.050009177697994	13.050009177697998	0	0	2	0	-0.007407662554463419	0.1381131163763779	1215.5732115612675	1290.5732115612675	1290.5732115612675	1315.5732115612675	0.10000000149011612	0.37837839126586914	0.20000000298023224	0.37037035822868347	1.0	1215	1290	1290	1315	1600
13.066892984093965	13.066892589354264	0	0	2	0	-0.007336107005503392	0.1381131163763779	1215.5732115612675	1290.5732115612675	1290.5732115612675	1315.5732115612675	0.10000000149011612	0.37837839126586914	0.20000000298023224	0.37037035822868347	1.0	1215	1290	1290	1315	1600
13.083008232296418	13.083008232296418	0	0	2	0	-0.007244443697167825	0.1381131163763779	1215.5732115612675	1290.5732115612675	1290.5732115612675	1315.5732115612675	0.10000000149011612	0.37837839126586914	0.20000000298023224	0.37037035822868347	1.0	1215	1290	1290	1315	1600
13.101540866414165	13.101540471674465	0	0	2	0	-0.0071329238722134276	0.1381131163763779	1215.5732115612675	1290.5732115612675	1290.5732115612675	1315.5732115612675	0.10000000149011612	0.37837839126586914	0.20000000298023224	0.37037035822868347	1.0	1215	1290	1290	1315	1600
13.116974004417138	13.116973609677437	0	0	2	0	-0.007001853198728752	0.13405015860657388	1198.9353994939202	1273.9353994939202	1273.9353994939202	1298.9353994939202	0.10000000149011612	0.36936935782432556	0.18666666746139526	0.3580246865749359	1.0	1198	1273	1273	1298	1600
13.132943988410442	13.132943593670742	0	0	2	0	-0.006851590932319209	0.1150499740393196	1121.1296436910138	1196.1296436910138	1196.1296436910138	1221.1296436910138	0.08571428805589676	0.3333333432674408	0.13333334028720856	0.3086419701576233	1.0	1121	1196	1196	1221	1600
13.150615695245161	13.150615300505464	0	0	2	0	-0.006682548931412426	0.10008270320057133	1059.8386696063396	1134.8386696063396	1134.8386696063396	1159.8386696063396	0.0714285746216774	0.29729729890823364	0.1066666692495346	0.29629629850387573	1.0	1059	1134	1134	1159	1600
13.168300428489943	13.168300033750246	0	0	2	0	-0.006495190528382922	0.08052862456965226	979.764717612726	1054.7647176127261	1054.7647176127261	1079.7647176127261	0.05714285746216774	0.2432432472705841	0.07999999821186066	0.2716049253940582	1.0	979	1054	1054	1079	1600
13.182863954936515	13.182863560196818	0	0	2	0	-0.006290029259590279	0.07931860631538762	974.8096928615123	1049.8096928615123	1049.8096928615123	1074.8096928615123	0.0714285746216774	0.21621622145175934	0.11999999731779099	0.2469135820865631	1.0	974	1049	1049	1074	1600
13.200090395391019	13.200090000651318	0	0	2	0	-0.006067627457811671	0.08491992068235521	997.7470751942446	1072.7470751942446	1072.7470751942446	1097.7470751942446	0.10000000149011612	0.19819819927215576	0.18666666746139526	0.2222222238779068	1.0	997	1072	1072	1097	1600
13.21706262347951	13.217062228739813	0	0	2	0	-0.005828594710926814	0.10608497463871913	1084.417971145555	1159.417971145555	1159.417971145555	1184.417971145555	0.20000000298023224	0.171171173453331	0.25333333015441895	0.20987653732299805	1.0	1084	1159	1159	1184	1600
13.234906436822897	13.2349060420832	0	0	2	0	-0.0055735861910799584	0.122222544577264	1150.5013200438962	1225.5013200438962	1225.5013200438962	1250.5013200438962	0.2571428716182709	0.171171173453331	0.30666667222976685	0.1975308656692505	1.0	1150	1225	1225	1250	1600
13.250132731223712	13.250132336484015	0	0	2	0	-0.0053033008588985785	0.13047190592244817	1184.282454752425	1259.282454752425	1259.282454752425	1284.282454752425	0.2571428716182709	0.18918919563293457	0.36000001430511475	0.20987653732299805	1.0	1184	1259	1259	1284	1600
13.266866141794448	13.266865747054748	0	0	2	0	-0.005018479547690881	0.16440512133417307	1323.2389718634386	1398.2389718634386	1398.2389718634386	1423.2389718634386	0.3285714387893677	0.23423422873020172	0.4266666769981384	0.2222222238779068	1.0	1323	1398	1398	1423	1600
13.28293362649335	13.282933231753649	0	0	2	0	-0.004719902932873198	0.20170170449548297	1475.9684799090028	1550.9684799090028	1550.9684799090028	1575.9684799090028	0.4000000059604645	0.28828829526901245	0.47999998927116394	0.2469135820865631	1.0	1475	1550	1550	1575	1600
13.301628893366992	13.301628498627291	0	0	2	0	-0.00440838939219294	0.2831862062412034	1809.6475145577278	1884.6475145577278	1884.6475145577278	1909.6475145577278	0.5428571701049805	0.4144144058227539	0.54666668176651	0.32098764181137085	1.0	1809	1884	1884	1909	1600
13.31693808310455	13.316937688364849	0	0	2	0	-0.00408479276261207	0.3380606717239192	2034.358450709449	2109.3584507094492	2109.3584507094492	2134.3584507094492	0.6714285612106323	0.46846845746040344	0.5733333230018616	0.37037035822868347	1.0	2034	2109	2109	2134	1600
13.3328614878134	13.3328610930737	0	0	2	0	-0.003749999999999344	0.38353312970188913	2220.568166129236	2295.568166129236	2295.568166129236	2320.568166129236	0.7285714149475098	0.5405405163764954	0.6133333444595337	0.43209877610206604	1.0	2220	2295	2295	2320	1600
13.349995164438688	13.349994769698991	0	0	2	0	-0.0034049287480459245	0.41403140602288424	2345.458607663711	2420.458607663711	2420.458607663711	2445.458607663711	0.7285714149475098	0.6036036014556885	0.6399999856948853	0.5061728358268738	1.0	2345	2420	2420	2445	1600
13.368318586516086	13.368318191776389	0	0	2	0	-0.003050524823067806	0.4519217787578764	2500.619684013504	2575.619684013504	2575.619684013504	2600.619684013504	0.7714285850524902	0.6576576828956604	0.6666666865348816	0.5679012537002563	1.0	2500	2575	2575	2600	1600
13.382884876140551	13.38288448140085	0	0	2	0	-0.002687759621589039	0.4883828976934339	2649.9279660546117	2724.9279660546117	2724.9279660546117	2749.9279660546117	0.8142856955528259	0.7027027010917664	0.6933333277702332	0.6296296119689941	1.0	2649	2724	2724	2749	1600
13.40006750048849	13.40006750048849	0	0	2	0	-0.0023176274578113774	0.5198434098340847	2778.7587632705768	2853.7587632705768	2853.7587632705768	2878.7587632705768	0.8428571224212646	0.7387387156486511	0.7200000286102295	0.6913580298423767	1.0	2778	2853	2853	2878	1600
13.416859727274343	13.416859332534642	0	0	2	0	-0.0019411428382681635	0.5531881223244923	2915.305360918796	2990.305360918796	2990.305360918796	3015.305360918796	0.8857142925262451	0.7747747898101807	0.7333333492279053	0.7530864477157593	1.0	2915	2990	2990	3015	1600
13.434978279448075	13.434977884708374	0	0	2	0	-0.0015593376811324415	0.582387539984758	3034.876976237584	3109.876976237584	3109.876976237584	3134.876976237584	0.9285714030265808	0.8018018007278442	0.746666669845581	0.8024691343307495	1.0	3034	3109	3109	3134	1600
13.449889176829569	13.449889176829569	0	0	2	0	-0.0011732584878009686	0.62523609017639	3210.3417892723173	3285.3417892723173	3285.3417892723173	3310.3417892723173	0.9571428298950195	0.8468468189239502	0.7733333110809326	0.9012345671653748	1.0	3210	3285	3285	3310	1600
13.466940747597516	13.466940352857815	0	0	2	0	-0.0007839634745066304	0.6436001149985033	3285.542470918871	3360.542470918871	3360.542470918871	3385.542470918871	0.9714285731315613	0.8648648858070374	0.7866666913032532	0.9382715821266174	1.0	3285	3360	3360	3385	1600
13.483027969281355	13.483027574541659	0	0	2	0	-0.0003925196718213029	0.6565320137842203	3338.498596446382	3413.498596446382	3413.498596446382	3438.498596446382	0.9857142567634583	0.8828828930854797	0.7866666913032532	0.9629629850387573	1.0	3338	3413	3413	3438	1600
13.501570471891572	13.501570077151875	0	0	2	0	7.791492631894069e-16	0.6670359335809088	3381.512148013822	3456.512148013822	3456.512148013822	3481.512148013822	1.0	0.9009009003639221	0.7866666913032532	0.9753086566925049	1.0	3381	3456	3456	3481	1600
13.516887556423104	13.516887161683407	0	0	2	0	0.000392519671822859	0.6670359335809088	3381.512148013822	3456.512148013822	3456.512148013822	3481.512148013822	1.0	0.9009009003639221	0.7866666913032532	0.9753086566925049	1.0	3381	3456	3456	3481	1600
13.532870566826471	13.53287017208677	0	0	2	0	0.0007839634745081803	0.6563562825260831	3337.77897694431	3412.77897694431	3412.77897694431	3437.77897694431	0.9857142567634583	0.8918918967247009	0.7866666913032532	0.9506173133850098	1.0	3337	3412	3412	3437	1600
13.550044901640735	13.550044506901035	0	0	2	0	0.0011732584878025075	0.6070255956605628	3135.7698142300046	3210.7698142300046	3210.7698142300046	3235.7698142300046	0.9428571462631226	0.837837815284729	0.7599999904632568	0.8518518805503845	1.0	3135	3210	3210	3235	1600
13.568353323609578	13.568352928869878	0	0	2	0	0.0015593376811339657	0.5752446832676483	3005.62697798102	3080.62697798102	3080.62697798102	3105.62697798102	0.8999999761581421	0.8018018007278442	0.746666669845581	0.8024691343307495	1.0	3005	3080	3080	3105	1600
13.582994219037111	13.58299382429741	0	0	2	0	0.001941142838269669	0.5496166865153569	2900.6803312803863	2975.6803312803863	2975.6803312803863	3000.6803312803863	0.8714285492897034	0.7747747898101807	0.7333333492279053	0.7530864477157593	1.0	2900	2975	2975	3000	1600
13.600068684707587	13.600068684707587	0	0	2	0	0.0023176274578128593	0.5162197049655051	2763.9196918337434	2838.9196918337434	2838.9196918337434	2863.9196918337434	0.8285714387893677	0.7477477192878723	0.7066666483879089	0.6913580298423767	1.0	2763	2838	2838	2863	1600
13.616910253955783	13.616909859216086	0	0	2	0	0.002687759621590494	0.4834922918861295	2629.9009352737003	2704.9009352737003	2704.9009352737003	2729.9009352737003	0.7857142686843872	0.7117117047309875	0.6933333277702332	0.6296296119689941	1.0	2629	2704	2704	2729	1600
13.635064332702406	13.635063937962709	0	0	2	0	0.0030505248230692293	0.4327454595163527	2422.0926567194642	2497.0926567194642	2497.0926567194642	2522.0926567194642	0.6857143044471741	0.6666666865348816	0.6666666865348816	0.5679012537002563	1.0	2422	2497	2497	2522	1600
13.650206942287081	13.650206547547384	0	0	2	0	0.0034049287480473127	0.3802225185556667	2207.0112134854553	2282.0112134854553	2282.0112134854553	2307.0112134854553	0.6142857074737549	0.6126126050949097	0.6266666650772095	0.4691357910633087	1.0	2207	2282	2282	2307	1600
13.666874431328122	13.666874036588421	0	0	2	0	0.0037500000000006933	0.3430275397021094	2054.697775080138	2129.697775080138	2129.697775080138	2154.697775080138	0.6142857074737549	0.5405405163764954	0.5866666436195374	0.37037035822868347	1.0	2054	2129	2129	2154	1600
13.683061522155754	13.683061127416053	0	0	2	0	0.004084792762613376	0.29233758208560356	1847.1223986405466	1922.1223986405466	1922.1223986405466	1947.1223986405466	0.5428571701049805	0.46846845746040344	0.5333333611488342	0.29629629850387573	1.0	1847	1922	1922	1947	1600
13.701657314625304	13.701656919885604	0	0	2	0	0.0044083893921942	0.21674793737538067	1537.5828035521838	1612.5828035521838	1612.5828035521838	1637.5828035521838	0.41428571939468384	0.36036035418510437	0.4399999976158142	0.20987653732299805	1.0	1537	1612	1612	1637	1600
13.716929398831176	13.716929004091476	0	0	2	0	0.004719902932874409	0.1917548537603867	1435.2361261487836	1510.2361261487836	1510.2361261487836	1535.2361261487836	0.3571428656578064	0.3333333432674408	0.41333332657814026	0.18518517911434174	1.0	1435	1510	1510	1535	1600
13.732936488356167	13.732936093616466	0	0	2	0	0.005018479547692039	0.17041088554410289	1347.8325763031012	1422.8325763031012	1422.8325763031012	1447.8325763031012	0.2857142984867096	0.3243243098258972	0.3866666555404663	0.18518517911434174	1.0	1347	1422	1422	1447	1600
13.750052401695012	13.750051612215614	0	0	2	0	0.00530330085889968	0.15867010074081245	1299.754062533627	1374.754062533627	1374.754062533627	1399.754062533627	0.2571428716182709	0.315315306186676	0.36000001430511475	0.17283950746059418	1.0	1299	1374	1374	1399	1600
13.768281480984403	13.768281086244702	0	0	2	0	0.005573586191081001	0.15526558625906584	1285.8125757308746	1360.8125757308746	1360.8125757308746	1385.8125757308746	0.2571428716182709	0.30630630254745483	0.3333333432674408	0.17283950746059418	1.0	1285	1360	1360	1385	1600
13.782897113071211	13.782896718331514	0	0	2	0	0.005828594710927795	0.14471821133491924	1242.6210754164943	1317.6210754164943	1317.6210754164943	1342.6210754164943	0.22857142984867096	0.29729729890823364	0.30666667222976685	0.17283950746059418	1.0	1242	1317	1317	1342	1600
13.799997631561808	13.799997631561808	0	0	2	0	0.006067627457812587	0.13584695990377493	1206.2933008059583	1281.2933008059583	1281.2933008059583	1306.2933008059583	0.20000000298023224	0.29729729890823364	0.2666666805744171	0.17283950746059418	1.0	1206	1281	1281	1306	1600
13.817063018219212	13.817063018219212	0	0	2	0	0.006290029259591127	0.1240238679914808	1157.8777394251138	1232.8777394251138	1232.8777394251138	1257.8777394251138	0.17142857611179352	0.28828829526901245	0.2266666740179062	0.16049382090568542	1.0	1157	1232	1232	1257	1600
13.834879199783682	13.834878805043985	0	0	2	0	0.006495190528383701	0.11942363320248117	1139.0397779641603	1214.0397779641603	1214.0397779641603	1239.0397779641603	0.15714286267757416	0.28828829526901245	0.18666666746139526	0.17283950746059418	1.0	1139	1214	1214	1239	1600
13.84997878274119	13.84997878274119	0	0	2	0	0.006682548931413134	0.10340952254770469	1073.4619948328507	1148.4619948328507	1148.4619948328507	1173.4619948328507	0.10000000149011612	0.28828829526901245	0.14666666090488434	0.17283950746059418	1.0	1073	1148	1148	1173	1600
13.866876010286916	13.866875615547219	0	0	2	0	0.006851590932319843	0.09970351396611443	1058.2858896912385	1133.2858896912385	1133.2858896912385	1158.2858896912385	0.08571428805589676	0.29729729890823364	0.07999999821186066	0.1975308656692505	1.0	1058	1133	1133	1158	1600
13.883041785170814	13.883041390431114	0	0	2	0	0.0070018531987293105	0.0956794108536263	1041.8071874455998	1116.8071874455998	1116.8071874455998	1141.8071874455998	0.0714285746216774	0.29729729890823364	0.06666667014360428	0.20987653732299805	1.0	1041	1116	1116	1141	1600
13.90150376088248	13.90150336614278	0	0	2	0	0.007132923872213908	0.08985573065394359	1017.9592170278991	1092.959217027899	1092.959217027899	1117.959217027899	0.05714285746216774	0.28828829526901245	0.06666667014360428	0.20987653732299805	1.0	1017	1092	1092	1117	1600
13.916916767160814	13.916916372421117	0	0	2	0	0.007244443697168227	0.08522546672020798	998.9982862192517	1073.9982862192517	1073.9982862192517	1098.9982862192517	0.04285714402794838	0.27927929162979126	0.07999999821186066	0.23456789553165436	1.0	998	1073	1073	1098	1600
13.932932935698876	13.932932540959179	0	0	2	0	0.007336107005503715	0.08711847126284622	1006.7501398213553	1081.7501398213553	1081.7501398213553	1106.7501398213553	0.04285714402794838	0.27927929162979126	0.1066666692495346	0.2469135820865631	1.0	1006	1081	1081	1106	1600
13.95023635039464	13.950235955654943	0	0	2	0	0.007407662554463664	0.08642999813374547	1003.9308423576877	1078.9308423576877	1078.9308423576877	1103.9308423576877	0.04285714402794838	0.2702702581882477	0.11999999731779099	0.2716049253940582	1.0	1003	1078	1078	1103	1600
13.96830121796934	13.96830082322964	0	0	2	0	0.007458914215262138	0.08782687727522887	1009.6510624420622	1084.651062442062	1084.651062442062	1109.651062442062	0.02857142873108387	0.27927929162979126	0.14666666090488434	0.29629629850387573	1.0	1009	1084	1084	1109	1600
13.982852902224948	13.982852507485251	0	0	2	0	0.007489721510659348	0.0918509807089658	1026.129766003215	1101.129766003215	1101.129766003215	1126.129766003215	0.04285714402794838	0.27927929162979126	0.14666666090488434	0.3086419701576233	1.0	1026	1101	1101	1126	1600
14.000100263883489	14.000099869143789	0	0	2	0	0.0075	0.0898021854756883	1017.7399495229436	1092.7399495229436	1092.7399495229436	1117.7399495229436	0.02857142873108387	0.27927929162979126	0.1599999964237213	0.32098764181137085	1.0	1017	1092	1092	1117	1600
14.016948543706565	14.016948148966868	0	0	2	0	0.007489721510659259	0.09254826443269848	1028.9851428519003	1103.9851428519003	1103.9851428519003	1128.9851428519003	0.02857142873108387	0.28828829526901245	0.1599999964237213	0.3333333432674408	1.0	1028	1103	1103	1128	1600
14.034935252820908	14.034934858081211	0	0	2	0	0.0074589142152619616	0.09254826443269848	1028.9851428519003	1103.9851428519003	1103.9851428519003	1128.9851428519003	0.02857142873108387	0.28828829526901245	0.1599999964237213	0.3333333432674408	1.0	1028	1103	1103	1128	1600
14.049940492990409	14.049940492990409	0	0	2	0	0.007407662554463399	0.09254826443269848	1028.9851428519003	1103.9851428519003	1103.9851428519003	1128.9851428519003	0.02857142873108387	0.28828829526901245	0.1599999964237213	0.3333333432674408	1.0	1028	1103	1103	1128	1600
14.066977853129199	14.066977458389502	0	0	2	0	0.007336107005503364	0.09143715310634837	1024.4351419704965	1099.4351419704965	1099.4351419704965	1124.4351419704965	0.02857142873108387	0.28828829526901245	0.14666666090488434	0.3333333432674408	1.0	1024	1099	1099	1124	1600
14.088229454292104	14.088229059552404	0	0	2	0	0.00724444369716779	0.08561347360515759	1000.5871744131202	1075.5871744131202	1075.5871744131202	1100.5871744131202	0.014285714365541935	0.27927929162979126	0.14666666090488434	0.3333333432674408	1.0	1000	1075	1075	1100	1600
14.101485997596036	14.101485602856336	0	0	2	0	0.007132923872213387	0.08831839912448369	1011.6638444147607	1086.6638444147607	1086.6638444147607	1111.6638444147607	0.014285714365541935	0.28828829526901245	0.14666666090488434	0.34567901492118835	1.0	1011	1086	1086	1111	1600
14.116983872909607	14.116983478169907	0	0	2	0	0.007001853198728705	0.08947066269642501	1016.3823637418604	1091.3823637418604	1091.3823637418604	1116.3823637418604	0.014285714365541935	0.28828829526901245	0.1599999964237213	0.34567901492118835	1.0	1016	1091	1091	1116	1600
14.132956620080801	14.132956225341104	0	0	2	0	0.006851590932319155	0.08947066269642501	1016.3823637418604	1091.3823637418604	1091.3823637418604	1116.3823637418604	0.014285714365541935	0.28828829526901245	0.1599999964237213	0.34567901492118835	1.0	1016	1091	1091	1116	1600
14.149979769590438	14.149979769590438	0	0	2	0	0.006682548931412366	0.08721841178661971	1007.1593962662078	1082.1593962662078	1082.1593962662078	1107.1593962662078	0.014285714365541935	0.27927929162979126	0.1599999964237213	0.34567901492118835	1.0	1007	1082	1082	1107	1600
14.168288586298978	14.16828819155928	0	0	2	0	0.006495190528382856	0.08561347360515759	1000.5871744131202	1075.5871744131202	1075.5871744131202	1100.5871744131202	0.014285714365541935	0.27927929162979126	0.14666666090488434	0.3333333432674408	1.0	1000	1075	1075	1100	1600
14.182884876140552	14.182884481400851	0	0	2	0	0.006290029259590206	0.08336121524477169	991.36417642734	1066.36417642734	1066.36417642734	1091.36417642734	0.014285714365541935	0.2702702581882477	0.14666666090488434	0.3333333432674408	1.0	991	1066	1066	1091	1600
14.200044605585962	14.200044605585962	0	0	2	0	0.006067627457811592	0.0811089643349664	982.1412089516873	1057.1412089516873	1057.1412089516873	1082.1412089516873	0.014285714365541935	0.2612612545490265	0.14666666090488434	0.3333333432674408	1.0	982	1057	1057	1082	1600
14.216988017676442	14.216987622936745	0	0	2	0	0.005828594710926731	0.07999785425037975	977.591213155305	1052.591213155305	1052.591213155305	1077.591213155305	0.014285714365541935	0.2612612545490265	0.13333334028720856	0.3333333432674408	1.0	977	1052	1052	1077	1600
14.234880778742479	14.234880384002778	0	0	2	0	0.005573586191079871	0.07774560334057445	968.3682456796523	1043.3682456796523	1043.3682456796523	1068.3682456796523	0.014285714365541935	0.2522522509098053	0.13333334028720856	0.3333333432674408	1.0	968	1043	1043	1068	1600
14.250100757308111	14.250100362568414	0	0	2	0	0.005303300858898486	0.07438224048353731	954.5952747800852	1029.5952747800852	1029.5952747800852	1054.5952747800852	0.014285714365541935	0.2432432472705841	0.11999999731779099	0.3333333432674408	1.0	954	1029	1029	1054	1600
14.267009432305102	14.267009432305102	0	0	2	0	0.005018479547690782	0.06876662423316804	931.5993262348231	1006.5993262348231	1006.5993262348231	1031.5993262348231	0.014285714365541935	0.22522522509098053	0.1066666692495346	0.3333333432674408	1.0	931	1006	1006	1031	1600
14.288307612752462	14.288307218012761	0	0	2	0	0.004719902932873095	0.05639425090721084	880.9344574650283	955.9344574650283	955.9344574650283	980.9344574650283	0.014285714365541935	0.18018017709255219	0.09333333373069763	0.3333333432674408	1.0	880	955	955	980	1600
14.30153928745537	14.30153889271567	0	0	2	0	0.0044083893921928324	0.0535658679557236	869.3522292786881	944.3522292786881	944.3522292786881	969.3522292786881	0.014285714365541935	0.171171173453331	0.09333333373069763	0.3086419701576233	1.0	869	944	944	969	1600
14.31692821461208	14.31692781987238	0	0	2	0	0.004084792762611958	0.05717844873199185	884.1457475575066	959.1457475575066	959.1457475575066	984.1457475575066	0.02857142873108387	0.171171173453331	0.1066666692495346	0.2716049253940582	1.0	884	959	959	984	1600
14.332929383041588	14.332928988301887	0	0	2	0	0.0037499999999992296	0.06448591557779798	914.0698242910828	989.0698242910828	989.0698242910828	1014.0698242910828	0.05714285746216774	0.171171173453331	0.13333334028720856	0.2222222238779068	1.0	914	989	989	1014	1600
14.350001875013568	14.350001875013568	0	0	2	0	0.0034049287480458065	0.07080342237872106	939.9400146408627	1014.9400146408627	1014.9400146408627	1039.9400146408627	0.0714285746216774	0.18018017709255219	0.1599999964237213	0.1975308656692505	1.0	939	1014	1014	1039	1600
14.368185559237599	14.368185164497902	0	0	2	0	0.003050524823067685	0.08349301612947457	991.9039010501983	1066.9039010501983	1066.9039010501983	1091.9039010501983	0.11428571492433548	0.18018017709255219	0.2133333384990692	0.18518517911434174	1.0	991	1066	1066	1091	1600
14.382858428580732	14.382858033841035	0	0	2	0	0.0026877596215889154	0.09700565665837668	1047.2381640160525	1122.2381640160525	1122.2381640160525	1147.2381640160525	0.15714286267757416	0.18018017709255219	0.2933333218097687	0.17283950746059418	1.0	1047	1122	1122	1147	1600
14.400069079447285	14.400068684707588	0	0	2	0	0.0023176274578112516	0.11170059237092611	1107.4139257589425	1182.4139257589425	1182.4139257589425	1207.4139257589425	0.20000000298023224	0.18918919563293457	0.3333333432674408	0.17283950746059418	1.0	1107	1182	1182	1207	1600
14.416898411764823	14.416898017025122	0	0	2	0	0.0019411428382680358	0.1320522913079203	1190.7541329059336	1265.7541329059336	1265.7541329059336	1290.7541329059336	0.24285714328289032	0.21621622145175934	0.3733333349227905	0.18518517911434174	1.0	1190	1265	1265	1290	1600
14.43487998926308	14.43487959452338	0	0	2	0	0.001559337681132312	0.1526509088915562	1275.1054719109225	1350.1054719109225	1350.1054719109225	1375.1054719109225	0.2857142984867096	0.2432432472705841	0.41333332657814026	0.1975308656692505	1.0	1275	1350	1350	1375	1600
14.44989470318535	14.449894308445653	0	0	2	0	0.0011732584878008379	0.1734964325791033	1360.467891411428	1435.467891411428	1435.467891411428	1460.467891411428	0.3285714387893677	0.2702702581882477	0.4533333480358124	0.20987653732299805	1.0	1360	1435	1435	1460	1600
14.466882720861797	14.466882326122096	0	0	2	0	0.0007839634745064989	0.2118675806787279	1517.5977428793908	1592.5977428793908	1592.5977428793908	1617.5977428793908	0.4285714328289032	0.30630630254745483	0.47999998927116394	0.23456789553165436	1.0	1517	1592	1592	1617	1600
14.482986916352683	14.482986916352683	0	0	2	0	0.0003925196718211707	0.2405421292830887	1635.0200194142483	1710.0200194142483	1710.0200194142483	1735.0200194142483	0.48571428656578064	0.3513513505458832	0.5066666603088379	0.2469135820865631	1.0	1635	1710	1710	1735	1600
14.501507313539769	14.501506918800072	0	0	2	0	-9.11457541045065e-16	0.2869365396825865	1825.0051300001917	1900.0051300001917	1900.0051300001917	1925.0051300001917	0.5285714268684387	0.45045045018196106	0.54666668176651	0.3086419701576233	1.0	1825	1900	1900	1925	1600
14.516860714123588	14.516860319383891	0	0	2	0	-0.00039251967182299115	0.31287383517365397	1931.218355036113	2006.218355036113	2006.218355036113	2031.218355036113	0.5714285969734192	0.4864864945411682	0.5600000023841858	0.34567901492118835	1.0	1931	2006	2006	2031	1600
14.532899382824482	14.532898988084781	0	0	2	0	-0.0007839634745083118	0.3309386330646742	2005.1937023998407	2080.1937023998407	2080.1937023998407	2105.1937023998407	0.5857142806053162	0.5135135054588318	0.5866666436195374	0.3827160596847534	1.0	2005	2080	2080	2105	1600
14.550070164981456	14.550069770241759	0	0	2	0	-0.0011732584878026383	0.3520699197495425	2091.7263213743763	2166.7263213743763	2166.7263213743763	2191.7263213743763	0.6142857074737549	0.5495495200157166	0.6000000238418579	0.40740740299224854	1.0	2091	2166	2166	2191	1600
14.568251480767294	14.568251086027598	0	0	2	0	-0.0015593376811340951	0.387866127569489	2238.3117923970576	2313.3117923970576	2313.3117923970576	2338.3117923970576	0.6857143044471741	0.5855855941772461	0.6133333444595337	0.45679011940956116	1.0	2238	2313	2313	2338	1600
14.582894349893323	14.582893955153622	0	0	2	0	-0.0019411428382697968	0.41298917951407255	2341.190690110127	2416.190690110127	2416.190690110127	2441.190690110127	0.7142857313156128	0.6216216087341309	0.6399999856948853	0.4938271641731262	1.0	2341	2416	2416	2441	1600
14.59993249951151	14.59993210477181	0	0	2	0	-0.002317627457812985	0.42744140008104203	2400.372533331867	2475.372533331867	2475.372533331867	2500.372533331867	0.7142857313156128	0.6486486196517944	0.653333306312561	0.5308641791343689	1.0	2400	2475	2475	2500	1600
14.617072491971982	14.617072097232281	0	0	2	0	-0.0026877596215906176	0.4500218509646601	2492.839479700283	2567.839479700283	2567.839479700283	2592.839479700283	0.7285714149475098	0.684684693813324	0.6666666865348816	0.5802469253540039	1.0	2492	2567	2567	2592	1600
14.634919463232958	14.634919068493257	0	0	2	0	-0.0030505248230693503	0.4721519075941156	2583.462061597904	2658.462061597904	2658.462061597904	2683.462061597904	0.7571428418159485	0.7117117047309875	0.6800000071525574	0.6172839403152466	1.0	2583	2658	2658	2683	1600
14.649921545484869	14.649921150745168	0	0	2	0	-0.0034049287480474306	0.49088628390443656	2660.1793325886674	2735.1793325886674	2735.1793325886674	2760.1793325886674	0.7714285850524902	0.7297297120094299	0.7066666483879089	0.654321014881134	1.0	2660	2735	2735	2760	1600
14.666933642282938	14.666933247543238	0	0	2	0	-0.0037500000000008082	0.5136336489297726	2753.3297923674186	2828.3297923674186	2828.3297923674186	2853.3297923674186	0.800000011920929	0.7567567825317383	0.7200000286102295	0.6913580298423767	1.0	2753	2828	2828	2853	1600
14.683052443142682	14.683052443142682	0	0	2	0	-0.004084792762613487	0.5308042157824637	2823.643263629189	2898.643263629189	2898.643263629189	2923.643263629189	0.8142856955528259	0.7747747898101807	0.7333333492279053	0.7283950448036194	1.0	2823	2898	2898	2923	1600
14.70154165589356	14.701541261153864	0	0	2	0	-0.004408389392194307	0.5752812229336044	3005.77660791311	3080.77660791311	3080.77660791311	3105.77660791311	0.8714285492897034	0.8198198080062866	0.7599999904632568	0.8024691343307495	1.0	3005	3080	3080	3105	1600
14.716949925295513	14.716949530555812	0	0	2	0	-0.004719902932874511	0.5903941933166834	3067.6642216318187	3142.6642216318187	3142.6642216318187	3167.6642216318187	0.8857142925262451	0.837837815284729	0.7599999904632568	0.8395061492919922	1.0	3067	3142	3142	3167	1600
14.732898593345084	14.732898198605383	0	0	2	0	-0.005018479547692137	0.6060421532000042	3131.742617354017	3206.742617354017	3206.742617354017	3231.742617354017	0.8999999761581421	0.8558558821678162	0.7733333110809326	0.8641975522041321	1.0	3131	3206	3206	3231	1600
14.750192139548378	14.750191744808678	0	0	2	0	-0.005303300858899775	0.6218547238023193	3196.4950939704977	3271.4950939704977	3271.4950939704977	3296.4950939704977	0.9142857193946838	0.8738738894462585	0.7866666913032532	0.8888888955116272	1.0	3196	3271	3271	3296	1600
14.76829884953115	14.768298454791449	0	0	2	0	-0.00557358619108109	0.6385337779330618	3264.795820635888	3339.795820635888	3339.795820635888	3364.795820635888	0.9428571462631226	0.8828828930854797	0.7866666913032532	0.9259259104728699	1.0	3264	3339	3339	3364	1600
14.782864349676213	14.782863954936516	0	0	2	0	-0.0058285947109278785	0.6546343980747977	3330.7278601162966	3405.7278601162966	3405.7278601162966	3430.7278601162966	0.9571428298950195	0.9009009003639221	0.800000011920929	0.9506173133850098	1.0	3330	3405	3405	3430	1600
14.800066316269394	14.800065921529693	0	0	2	0	-0.006067627457812664	0.6817438751459122	3441.7411687225103	3516.7411687225103	3516.7411687225103	3541.7411687225103	0.9857142567634583	0.9279279112815857	0.8133333325386047	1.0	1.0	3441	3516	3516	3541	1600
14.817034991700599	14.817034596960898	0	0	2	0	-0.006290029259591199	0.6875675618648529	3465.5891658365726	3540.5891658365726	3540.5891658365726	3565.5891658365726	1.0	0.9369369149208069	0.8133333325386047	1.0	1.0	3465	3540	3540	3565	1600
14.83486025227814	14.834859857538444	0	0	2	0	-0.006495190528383767	0.6920720785856247	3484.035161808133	3559.035161808133	3559.035161808133	3584.035161808133	1.0	0.954954981803894	0.8133333325386047	1.0	1.0	3484	3559	3559	3584	1600
14.85003088838143	14.85003088838143	0	0	2	0	-0.006682548931413194	0.6976576596498489	3506.9081162661314	3581.9081162661314	3581.9081162661314	3606.9081162661314	1.0	0.9639639854431152	0.8266666531562805	1.0	1.0	3506	3581	3581	3606	1600
14.866990879539259	14.866990879539259	0	0	2	0	-0.006851590932319897	0.6999099105596542	3516.131083741784	3591.131083741784	3591.131083741784	3616.131083741784	1.0	0.9729729890823364	0.8266666531562805	1.0	1.0	3516	3591	3591	3616	1600
14.88818840136343	14.888188006623732	0	0	2	0	-0.007001853198729357	0.6999099105596542	3516.131083741784	3591.131083741784	3591.131083741784	3616.131083741784	1.0	0.9729729890823364	0.8266666531562805	1.0	1.0	3516	3591	3591	3616	1600
14.9015621823579	14.9015621823579	0	0	2	0	-0.00713292387221395	0.69432432949543	3493.258129283786	3568.258129283786	3568.258129283786	3593.258129283786	1.0	0.9639639854431152	0.8133333325386047	1.0	1.0	3493	3568	3568	3593	1600
14.916921109297501	14.9169207145578	0	0	2	0	-0.007244443697168262	0.6898198127746582	3474.8121333122253	3549.8121333122253	3549.8121333122253	3574.8121333122253	1.0	0.9459459185600281	0.8133333325386047	1.0	1.0	3474	3549	3549	3574	1600
14.932872145785264	14.932871751045568	0	0	2	0	-0.007336107005503743	0.6638126103230464	3368.312639272875	3443.312639272875	3443.312639272875	3468.312639272875	0.9857142567634583	0.9189189076423645	0.800000011920929	0.9382715821266174	1.0	3368	3443	3443	3468	1600
14.950070954460855	14.950070954460855	0	0	2	0	-0.007407662554463685	0.6294714491480171	3227.68558426113	3302.68558426113	3302.68558426113	3327.68558426113	0.9571428298950195	0.8828828930854797	0.7733333110809326	0.8765432238578796	1.0	3227	3302	3302	3327	1600
14.968250691287896	14.968250296548199	0	0	2	0	-0.0074589142152621515	0.5916323339276843	3072.7344074338675	3147.7344074338675	3147.7344074338675	3172.7344074338675	0.9285714030265808	0.8468468189239502	0.7599999904632568	0.7777777910232544	1.0	3072	3147	3147	3172	1600
14.982912113179765	14.982911718440068	0	0	2	0	-0.0074897215106593555	0.521739601581185	2786.523668474953	2861.523668474953	2861.523668474953	2886.523668474953	0.8142856955528259	0.7837837934494019	0.7200000286102295	0.6790123581886292	1.0	2786	2861	2861	2886	1600
15.000082105857345	15.000081711117645	0	0	2	0	-0.0075	0.4624376807830952	2543.6823028067747	2618.6823028067747	2618.6823028067747	2643.6823028067747	0.7428571581840515	0.7207207083702087	0.6800000071525574	0.5679012537002563	1.0	2543	2618	2618	2643	1600
15.017018017893552	15.017017623153851	0	0	2	0	-0.007489721510659252	0.419440229651614	2367.6077404233592	2442.6077404233592	2442.6077404233592	2467.6077404233592	0.7428571581840515	0.6486486196517944	0.6266666650772095	0.45679011940956116	1.0	2367	2442	2442	2467	1600
15.034898147289223	15.034897752549526	0	0	2	0	-0.007458914215261947	0.34941853440715454	2080.868898397298	2155.868898397298	2155.868898397298	2180.868898397298	0.6428571343421936	0.5495495200157166	0.5733333230018616	0.3580246865749359	1.0	2080	2155	2155	2180	1600
15.049906545376313	15.049906150636616	0	0	2	0	-0.007407662554463379	0.28814004589746034	1829.9334879501	1904.9334879501	1904.9334879501	1929.9334879501	0.5428571701049805	0.46846845746040344	0.5199999809265137	0.2716049253940582	1.0	1829	1904	1904	1929	1600
15.067060748465941	15.067060748465941	0	0	2	0	-0.007336107005503337	0.24230373173952102	1642.2337814733387	1717.2337814733387	1717.2337814733387	1742.2337814733387	0.4571428596973419	0.4054054021835327	0.47999998927116394	0.2222222238779068	1.0	1642	1717	1717	1742	1600
15.088198664595598	15.088198269855901	0	0	2	0	-0.0072444436971677555	0.18756614206013855	1418.0833517362673	1493.0833517362673	1493.0833517362673	1518.0833517362673	0.34285715222358704	0.3333333432674408	0.4000000059604645	0.18518517911434174	1.0	1418	1493	1493	1518	1600
15.101544813811152	15.101544813811152	0	0	2	0	-0.007132923872213346	0.1628176602414606	1316.7383186887812	1391.7383186887812	1391.7383186887812	1416.7383186887812	0.27142858505249023	0.315315306186676	0.3733333349227905	0.17283950746059418	1.0	1316	1391	1391	1416	1600
15.11690255653166	15.116902161791959	0	0	2	0	-0.007001853198728657	0.159989278189562	1305.1560941862563	1380.1560941862563	1380.1560941862563	1405.1560941862563	0.27142858505249023	0.30630630254745483	0.36000001430511475	0.17283950746059418	1.0	1305	1380	1380	1405	1600
15.13290964605665	15.13290925131695	0	0	2	0	-0.0068515909323191015	0.1506653469316508	1266.97459568511	1341.97459568511	1341.97459568511	1366.97459568511	0.24285714328289032	0.30630630254745483	0.3333333432674408	0.16049382090568542	1.0	1266	1341	1341	1366	1600
15.14994661145574	15.14994661145574	0	0	2	0	-0.006682548931412306	0.140200280323318	1224.1201479239871	1299.1201479239871	1299.1201479239871	1324.1201479239871	0.2142857164144516	0.29729729890823364	0.30666667222976685	0.16049382090568542	1.0	1224	1299	1299	1324	1600
15.16828779681958	15.168287402079883	0	0	2	0	-0.006495190528382789	0.13609387187616817	1207.3044053329086	1282.3044053329086	1282.3044053329086	1307.3044053329086	0.20000000298023224	0.29729729890823364	0.2933333218097687	0.16049382090568542	1.0	1207	1282	1282	1307	1600
15.182874218168685	15.182874218168685	0	0	2	0	-0.006290029259590135	0.13145248573196766	1188.2979290724074	1263.2979290724074	1263.2979290724074	1288.2979290724074	0.18571428954601288	0.29729729890823364	0.2666666805744171	0.16049382090568542	1.0	1188	1263	1263	1288	1600
15.200005526355781	15.200005131616084	0	0	2	0	-0.006067627457811515	0.12398041061229176	1157.6997814573347	1232.6997814573347	1232.6997814573347	1257.6997814573347	0.15714286267757416	0.29729729890823364	0.23999999463558197	0.17283950746059418	1.0	1157	1232	1232	1257	1600
15.216874727382894	15.216874332643197	0	0	2	0	-0.005828594710926648	0.1215501220413932	1147.747749759505	1222.747749759505	1222.747749759505	1247.747749759505	0.1428571492433548	0.30630630254745483	0.20000000298023224	0.18518517911434174	1.0	1147	1222	1222	1247	1600
15.235013806020966	15.235013806020966	0	0	2	0	-0.005573586191079782	0.12018979260276375	1142.1772007083175	1217.1772007083175	1217.1772007083175	1242.1772007083175	0.12857143580913544	0.315315306186676	0.18666666746139526	0.1975308656692505	1.0	1142	1217	1217	1242	1600
15.249921940224567	15.249921545484867	0	0	2	0	-0.005303300858898391	0.11928213581166885	1138.460346148784	1213.460346148784	1213.460346148784	1238.460346148784	0.11428571492433548	0.3243243098258972	0.1733333319425583	0.2222222238779068	1.0	1138	1213	1213	1238	1600
15.266879957683905	15.266879562944204	0	0	2	0	-0.005018479547690684	0.11903292466062332	1137.4398264852525	1212.4398264852525	1212.4398264852525	1237.4398264852525	0.10000000149011612	0.3333333432674408	0.1733333319425583	0.2469135820865631	1.0	1137	1212	1212	1237	1600
15.28300783755672	15.28300744281702	0	0	2	0	-0.004719902932872991	0.12182015467113183	1148.8535333782847	1223.8535333782847	1223.8535333782847	1248.8535333782847	0.10000000149011612	0.342342346906662	0.1733333319425583	0.25925925374031067	1.0	1148	1223	1223	1248	1600
15.301482444938745	15.301482050199049	0	0	2	0	-0.004408389392192726	0.12157093671522268	1147.8329858488369	1222.8329858488369	1222.8329858488369	1247.8329858488369	0.08571428805589676	0.3513513505458832	0.1733333319425583	0.2839506268501282	1.0	1147	1222	1222	1247	1600
15.316870582616058	15.316870187876358	0	0	2	0	-0.004084792762611848	0.12982029379977855	1181.6141031100933	1256.6141031100933	1256.6141031100933	1281.6141031100933	0.08571428805589676	0.36936935782432556	0.20000000298023224	0.32098764181137085	1.0	1181	1256	1256	1281	1600
15.332882803757133	15.332882409017433	0	0	2	0	-0.003749999999999115	0.12995487513580195	1182.165213681109	1257.165213681109	1257.165213681109	1282.165213681109	0.08571428805589676	0.36036035418510437	0.2133333384990692	0.34567901492118835	1.0	1182	1257	1257	1282	1600
15.349913058581343	15.349913058581343	0	0	2	0	-0.003404928748045688	0.13286556188308407	1194.0844759112292	1269.0844759112292	1269.0844759112292	1294.0844759112292	0.08571428805589676	0.36936935782432556	0.2133333384990692	0.3580246865749359	1.0	1194	1269	1269	1294	1600
15.3682495070688	15.368249112329103	0	0	2	0	-0.003050524823067564	0.1335239977205609	1196.7807706656968	1271.7807706656968	1271.7807706656968	1296.7807706656968	0.08571428805589676	0.36936935782432556	0.2133333384990692	0.37037035822868347	1.0	1196	1271	1271	1296	1600
15.382951192409944	15.382950797670247	0	0	2	0	-0.002687759621588792	0.1357762560809468	1206.003768651477	1281.003768651477	1281.003768651477	1306.003768651477	0.08571428805589676	0.37837839126586914	0.2133333384990692	0.37037035822868347	1.0	1206	1281	1281	1306	1600
15.40030237060926	15.40030237060926	0	0	2	0	-0.0023176274578111254	0.13643469350788084	1208.700069914772	1283.700069914772	1283.700069914772	1308.700069914772	0.08571428805589676	0.37837839126586914	0.2133333384990692	0.3827160596847534	1.0	1208	1283	1283	1308	1600
15.416868806287415	15.416868411547714	0	0	2	0	-0.0019411428382679079	0.13643469350788084	1208.700069914772	1283.700069914772	1283.700069914772	1308.700069914772	0.08571428805589676	0.37837839126586914	0.2133333384990692	0.3827160596847534	1.0	1208	1283	1283	1308	1600
15.434888278796755	15.434888278796755	0	0	2	0	-0.0015593376811321826	0.13868694441768614	1217.9230373904247	1292.9230373904247	1292.9230373904247	1317.9230373904247	0.08571428805589676	0.38738739490509033	0.2133333384990692	0.3827160596847534	1.0	1217	1292	1292	1317	1600
15.450086546678957	15.450086546678957	0	0	2	0	-0.001173258487800707	0.13996266482574216	1223.147112461414	1298.147112461414	1298.147112461414	1323.147112461414	0.08571428805589676	0.38738739490509033	0.2266666740179062	0.3827160596847534	1.0	1223	1298	1298	1323	1600
15.467041011481005	15.467040616741304	0	0	2	0	-0.0007839634745063674	0.13639123646718732	1208.522113333132	1283.522113333132	1283.522113333132	1308.522113333132	0.0714285746216774	0.38738739490509033	0.2266666740179062	0.3827160596847534	1.0	1208	1283	1283	1308	1600
15.488244059660957	15.48824366492126	0	0	2	0	-0.0003925196718210386	0.13483857364045004	1202.1639590576428	1277.1639590576428	1277.1639590576428	1302.1639590576428	0.0714285746216774	0.37837839126586914	0.2266666740179062	0.395061731338501	1.0	1202	1277	1277	1302	1600
15.501512445155853	15.501512050416153	0	0	2	0	1.0437658189007235e-15	0.13483857364045004	1202.1639590576428	1277.1639590576428	1277.1639590576428	1302.1639590576428	0.0714285746216774	0.37837839126586914	0.2266666740179062	0.395061731338501	1.0	1202	1277	1277	1302	1600
15.516875319492442	15.516875319492442	0	0	2	0	0.00039251967182312326	0.13553816172351807	1205.0287722578064	1280.0287722578064	1280.0287722578064	1305.0287722578064	0.0714285746216774	0.37837839126586914	0.2266666740179062	0.40740740299224854	1.0	1205	1280	1280	1305	1600
15.53293530413707	15.532934909397369	0	0	2	0	0.0007839634745084434	0.13553816172351807	1205.0287722578064	1280.0287722578064	1280.0287722578064	1305.0287722578064	0.0714285746216774	0.37837839126586914	0.2266666740179062	0.40740740299224854	1.0	1205	1280	1280	1305	1600
15.549978190631641	15.549977795891945	0	0	2	0	0.001173258487802769	0.13553816172351807	1205.0287722578064	1280.0287722578064	1280.0287722578064	1305.0287722578064	0.0714285746216774	0.37837839126586914	0.2266666740179062	0.40740740299224854	1.0	1205	1280	1280	1305	1600
15.568197401428563	15.568197006688862	0	0	2	0	0.0015593376811342246	0.13483857364045004	1202.1639590576428	1277.1639590576428	1277.1639590576428	1302.1639590576428	0.0714285746216774	0.37837839126586914	0.2266666740179062	0.395061731338501	1.0	1202	1277	1277	1302	1600
15.582893560413922	15.582893560413925	0	0	2	0	0.0019411428382699247	0.13126714435057263	1187.5389561155948	1262.5389561155948	1262.5389561155948	1287.5389561155948	0.05714285746216774	0.37837839126586914	0.2266666740179062	0.395061731338501	1.0	1187	1262	1262	1287	1600
15.599878420172779	15.599878420172779	0	0	2	0	0.002317627457813111	0.1270395774990627	1170.2270698586617	1245.2270698586617	1245.2270698586617	1270.2270698586617	0.05714285746216774	0.36936935782432556	0.2133333384990692	0.3827160596847534	1.0	1170	1245	1245	1270	1600
15.616887753792955	15.616887359053255	0	0	2	0	0.0026877596215907408	0.1270395774990627	1170.2270698586617	1245.2270698586617	1245.2270698586617	1270.2270698586617	0.05714285746216774	0.36936935782432556	0.2133333384990692	0.3827160596847534	1.0	1170	1245	1245	1270	1600
15.63496722673651	15.63496683199681	0	0	2	0	0.0030505248230694713	0.1247873265892574	1161.004102383009	1236.004102383009	1236.004102383009	1261.004102383009	0.05714285746216774	0.36036035418510437	0.2133333384990692	0.3827160596847534	1.0	1161	1236	1236	1261	1600
15.650131941744316	15.650131941744316	0	0	2	0	0.0034049287480475486	0.12064207018939432	1144.0292774255697	1219.0292774255697	1219.0292774255697	1244.0292774255697	0.05714285746216774	0.3513513505458832	0.20000000298023224	0.37037035822868347	1.0	1144	1219	1219	1244	1600
15.666939563378417	15.66693916863872	0	0	2	0	0.003750000000000923	0.11838981927958903	1134.806309949917	1209.806309949917	1209.806309949917	1234.806309949917	0.05714285746216774	0.342342346906662	0.20000000298023224	0.37037035822868347	1.0	1134	1209	1209	1234	1600
15.683067443251232	15.683067443251232	0	0	2	0	0.004084792762613599	0.10907931358771927	1096.6797891417104	1171.6797891417104	1171.6797891417104	1196.6797891417104	0.04285714402794838	0.3243243098258972	0.18666666746139526	0.37037035822868347	1.0	1096	1171	1171	1196	1600
15.701576392987054	15.701575998247357	0	0	2	0	0.0044083893921944145	0.10280526460428174	1070.9875585545337	1145.9875585545337	1145.9875585545337	1170.9875585545337	0.04285714402794838	0.30630630254745483	0.1733333319425583	0.3580246865749359	1.0	1070	1145	1145	1170	1600
15.716871766835155	15.716871372095454	0	0	2	0	0.004719902932874614	0.09883574188537436	1054.732363020608	1129.732363020608	1129.732363020608	1154.732363020608	0.04285714402794838	0.28828829526901245	0.1733333319425583	0.37037035822868347	1.0	1054	1129	1129	1154	1600
15.73297754128484	15.732977146545139	0	0	2	0	0.0050184795476922355	0.09331354976850159	1032.118986302014	1107.118986302014	1107.118986302014	1132.118986302014	0.04285714402794838	0.2612612545490265	0.18666666746139526	0.37037035822868347	1.0	1032	1107	1107	1132	1600
15.75011042843073	15.750110033691033	0	0	2	0	0.005303300858899867	0.08615639554911558	1002.8104397736283	1077.8104397736283	1077.8104397736283	1102.8104397736283	0.04285714402794838	0.22522522509098053	0.20000000298023224	0.3827160596847534	1.0	1002	1077	1077	1102	1600
15.768224243728078	15.76822384898838	0	0	2	0	0.005573586191081179	0.08390414463931029	993.5874722979756	1068.5874722979756	1068.5874722979756	1093.5874722979756	0.04285714402794838	0.21621622145175934	0.20000000298023224	0.3827160596847534	1.0	993	1068	1068	1093	1600
15.782858428580731	15.782858033841034	0	0	2	0	0.005828594710927962	0.08743442014151026	1008.0439504794845	1083.0439504794845	1083.0439504794845	1108.0439504794845	0.05714285746216774	0.21621622145175934	0.2133333384990692	0.3580246865749359	1.0	1008	1083	1083	1108	1600
15.799932894251207	15.79993249951151	0	0	2	0	0.0060676274578127425	0.0878482446758222	1009.7385619474919	1084.738561947492	1084.738561947492	1109.738561947492	0.0714285746216774	0.20720720291137695	0.2266666740179062	0.32098764181137085	1.0	1009	1084	1084	1109	1600
15.816903938120603	15.816903148641206	0	0	2	0	0.006290029259591271	0.08875589934488137	1013.4554078172891	1088.4554078172891	1088.4554078172891	1113.4554078172891	0.08571428805589676	0.19819819927215576	0.23999999463558197	0.29629629850387573	1.0	1013	1088	1088	1113	1600
15.83493209490332	15.83493209490332	0	0	2	0	0.006495190528383834	0.09397572360994144	1034.8305881827102	1109.8305881827102	1109.8305881827102	1134.8305881827102	0.11428571492433548	0.18918919563293457	0.2666666805744171	0.2716049253940582	1.0	1034	1109	1109	1134	1600
15.849894703185353	15.849894308445652	0	0	2	0	0.006682548931413254	0.0983836238214999	1052.880939549042	1127.880939549042	1127.880939549042	1152.880939549042	0.1428571492433548	0.171171173453331	0.30666667222976685	0.25925925374031067	1.0	1052	1127	1127	1152	1600
15.866943116035706	15.86694272129601	0	0	2	0	0.006851590932319951	0.10097621581804606	1063.4976037748986	1138.4976037748986	1138.4976037748986	1163.4976037748986	0.1428571492433548	0.171171173453331	0.3466666638851166	0.25925925374031067	1.0	1063	1138	1138	1163	1600
15.882938363369735	15.882937968630035	0	0	2	0	0.007001853198729405	0.11203083825516114	1108.766282654885	1183.766282654885	1183.766282654885	1208.766282654885	0.18571428954601288	0.1621621549129486	0.3866666555404663	0.25925925374031067	1.0	1108	1183	1183	1208	1600
15.901446128886459	15.901445734146758	0	0	2	0	0.0071329238722139905	0.13514204647070094	1203.4066802975203	1278.4066802975203	1278.4066802975203	1303.4066802975203	0.24285714328289032	0.18018017709255219	0.4533333480358124	0.25925925374031067	1.0	1203	1278	1278	1303	1600
15.916859135164792	15.916858345685394	0	0	2	0	0.007244443697168296	0.1543414851029714	1282.0283814966679	1357.0283814966679	1357.0283814966679	1382.0283814966679	0.2857142984867096	0.20720720291137695	0.47999998927116394	0.25925925374031067	1.0	1282	1357	1357	1382	1600
15.93294122523255	15.932940830492853	0	0	2	0	0.007336107005503771	0.18113875941913804	1391.7632198213703	1466.7632198213703	1466.7632198213703	1491.7632198213703	0.37142857909202576	0.22522522509098053	0.4933333396911621	0.25925925374031067	1.0	1391	1466	1466	1491	1600
15.949978190631644	15.949977795891943	0	0	2	0	0.007407662554463706	0.2003381943261182	1470.384905765454	1545.384905765454	1545.384905765454	1570.384905765454	0.41428571939468384	0.2522522509098053	0.5199999809265137	0.25925925374031067	1.0	1470	1545	1545	1570	1600
15.9681851644979	15.968184769758203	0	0	2	0	0.007458914215262165	0.21051059358527136	1512.0408807316862	1587.0408807316862	1587.0408807316862	1612.0408807316862	0.41428571939468384	0.27927929162979126	0.54666668176651	0.2716049253940582	1.0	1512	1587	1587	1612	1600
15.98288527088025	15.982884876140552	0	0	2	0	0.0074897215106593616	0.2328676293992702	1603.5929423900116	1678.5929423900116	1678.5929423900116	1703.5929423900116	0.4571428596973419	0.315315306186676	0.5600000023841858	0.2839506268501282	1.0	1603	1678	1678	1703	1600
16.000049737202044	16.000049342462347	0	0	2	0	0.0075	0.2562946263765111	1699.526495011813	1774.526495011813	1774.526495011813	1799.526495011813	0.5	0.3513513505458832	0.5866666436195374	0.29629629850387573	1.0	1699	1774	1774	1799	1600
16.016859332534644	16.016858937794943	0	0	2	0	0.007489721510659245	0.2788574386158107	1791.9212111317447	1866.9212111317447	1866.9212111317447	1891.9212111317447	0.5428571701049805	0.38738739490509033	0.6000000238418579	0.3086419701576233	1.0	1791	1866	1866	1891	1600
16.034865383894225	16.034864989154528	0	0	2	0	0.007458914215261934	0.3020763735307588	1887.0027496084572	1962.0027496084572	1962.0027496084572	1987.0027496084572	0.5714285969734192	0.4324324429035187	0.6133333444595337	0.3333333432674408	1.0	1887	1962	1962	1987	1600
16.049891545267762	16.04989115052806	0	0	2	0	0.007407662554463358	0.3339219320384563	2017.4103116974786	2092.4103116974784	2092.4103116974784	2117.4103116974784	0.6428571343421936	0.46846845746040344	0.6266666650772095	0.3580246865749359	1.0	2017	2092	2092	2117	1600
16.06690640524372	16.066906010504024	0	0	2	0	0.007336107005503309	0.3729511172560507	2177.2348251635276	2252.2348251635276	2252.2348251635276	2277.2348251635276	0.6714285612106323	0.5405405163764954	0.6666666865348816	0.4197530746459961	1.0	2177	2252	2252	2277	1600
16.083017706049187	16.083017706049187	0	0	2	0	0.007244443697167722	0.3926097607391852	2257.7369702269634	2332.7369702269634	2332.7369702269634	2357.7369702269634	0.6857143044471741	0.5765765905380249	0.6933333277702332	0.4444444477558136	1.0	2257	2332	2332	2357	1600
16.101573235069463	16.101572840329766	0	0	2	0	0.007132923872213304	0.4129291245598852	2340.9447650727298	2415.9447650727298	2415.9447650727298	2440.9447650727298	0.7142857313156128	0.6036036014556885	0.6933333277702332	0.48148149251937866	1.0	2340	2415	2415	2440	1600
16.116897819655275	16.116897424915575	0	0	2	0	0.00700185319872861	0.43140544078232335	2416.605280003614	2491.605280003614	2491.605280003614	2516.605280003614	0.7285714149475098	0.630630612373352	0.7066666483879089	0.5185185074806213	1.0	2416	2491	2491	2516	1600
16.13288083005864	16.13288043531894	0	0	2	0	0.006851590932319048	0.453700139919917	2507.90207297206	2582.90207297206	2582.90207297206	2607.90207297206	0.7571428418159485	0.6576576828956604	0.7200000286102295	0.5555555820465088	1.0	2507	2582	2582	2607	1600
16.150031085751277	16.150031085751277	0	0	2	0	0.006682548931412246	0.4820765280919801	2624.1033825366585	2699.1033825366585	2699.1033825366585	2724.1033825366585	0.800000011920929	0.684684693813324	0.7333333492279053	0.604938268661499	1.0	2624	2699	2699	2724	1600
16.168225822686875	16.168225427947174	0	0	2	0	0.0064951905283827235	0.5254378135410356	2801.6678464505408	2876.6678464505408	2876.6678464505408	2901.6678464505408	0.8285714387893677	0.7477477192878723	0.7599999904632568	0.6913580298423767	1.0	2801	2876	2876	2901	1600
16.182876981346574	16.182876586606877	0	0	2	0	0.006290029259590062	0.5382051063393369	2853.9499104595848	2928.9499104595848	2928.9499104595848	2953.9499104595848	0.8428571224212646	0.7657657861709595	0.7599999904632568	0.7160493731498718	1.0	2853	2928	2928	2953	1600
16.199902104554702	16.199902104554702	0	0	2	0	0.006067627457811438	0.5534415325044115	2916.343075605565	2991.343075605565	2991.343075605565	3016.343075605565	0.8571428656578064	0.7837837934494019	0.7733333110809326	0.7407407164573669	1.0	2916	2991	2991	3016	1600
16.21697262282819	16.216972228088494	0	0	2	0	0.0058285947109265645	0.5736985400306835	2999.295521425649	3074.295521425649	3074.295521425649	3099.295521425649	0.8714285492897034	0.8018018007278442	0.7866666913032532	0.790123462677002	1.0	2999	3074	3074	3099	1600
16.234933673862113	16.234933279122416	0	0	2	0	0.005573586191079693	0.5926298450712313	3076.819215566692	3151.819215566692	3151.819215566692	3176.819215566692	0.8999999761581421	0.8198198080062866	0.7866666913032532	0.8271604776382446	1.0	3076	3151	3151	3176	1600
16.249916808608482	16.249916808608482	0	0	2	0	0.005303300858898298	0.620265504313104	3189.987240162161	3264.987240162161	3264.987240162161	3289.987240162161	0.9428571462631226	0.8468468189239502	0.800000011920929	0.8641975522041321	1.0	3189	3264	3264	3289	1600
16.26710061717552	16.26710022243582	0	0	2	0	0.005018479547690586	0.6387529574034145	3265.6933605669824	3340.6933605669824	3340.6933605669824	3365.6933605669824	0.9571428298950195	0.8648648858070374	0.8133333325386047	0.9012345671653748	1.0	3265	3340	3340	3365	1600
16.288233796428788	16.28823340168909	0	0	2	0	0.004719902932872889	0.6591223043301468	3349.1058362319513	3424.1058362319513	3424.1058362319513	3449.1058362319513	0.9714285731315613	0.8918918967247009	0.8133333325386047	0.9506173133850098	1.0	3349	3424	3424	3449	1600
16.30147494488447	16.30147455014477	0	0	2	0	0.004408389392192618	0.6674562627150689	3383.233395818207	3458.233395818207	3458.233395818207	3483.233395818207	0.9857142567634583	0.9009009003639221	0.8133333325386047	0.9629629850387573	1.0	3383	3458	3458	3483	1600
16.316973609677436	16.316973609677436	0	0	2	0	0.004084792762611737	0.6815927005231135	3441.1221086421497	3516.1221086421497	3516.1221086421497	3541.1221086421497	1.0	0.9099099040031433	0.8266666531562805	0.9876543283462524	1.0	3441	3516	3516	3541	1600
16.332898988084782	16.33289859334508	0	0	2	0	0.0037499999999990002	0.6838449514329188	3450.3450761178024	3525.3450761178024	3525.3450761178024	3550.3450761178024	1.0	0.9189189076423645	0.8266666531562805	0.9876543283462524	1.0	3450	3525	3525	3550	1600
16.349968322139173	16.349967927399476	0	0	2	0	0.0034049287480455706	0.6838449514329188	3450.3450761178024	3525.3450761178024	3525.3450761178024	3550.3450761178024	1.0	0.9189189076423645	0.8266666531562805	0.9876543283462524	1.0	3450	3525	3525	3550	1600
16.368261349259765	16.368260954520064	0	0	2	0	0.003050524823067443	0.6744710511018219	3411.9589542619606	3486.9589542619606	3486.9589542619606	3511.9589542619606	0.9857142567634583	0.9189189076423645	0.8133333325386047	0.9753086566925049	1.0	3411	3486	3486	3511	1600
16.38292987646621	16.38292987646621	0	0	2	0	0.002687759621588668	0.6601834265513675	3353.45113172785	3428.45113172785	3428.45113172785	3453.45113172785	0.9857142567634583	0.8918918967247009	0.8133333325386047	0.9382715821266174	1.0	3353	3428	3428	3453	1600
16.399894604500428	16.399894604500428	0	0	2	0	0.0023176274578109997	0.6355319615867403	3252.5033826977015	3327.5033826977015	3327.5033826977015	3352.5033826977015	0.9571428298950195	0.8738738894462585	0.800000011920929	0.8888888955116272	1.0	3252	3327	3327	3352	1600
16.41704407071367	16.41704407071367	0	0	2	0	0.0019411428382677801	0.606705185775894	3134.457735752286	3209.457735752286	3209.457735752286	3234.457735752286	0.9285714030265808	0.837837815284729	0.7866666913032532	0.8395061492919922	1.0	3134	3209	3209	3234	1600
16.434864989154526	16.434864594414826	0	0	2	0	0.0015593376811320532	0.5698625621334514	2983.5871919364836	3058.5871919364836	3058.5871919364836	3083.5871919364836	0.8857142925262451	0.8018018007278442	0.7733333110809326	0.7654321193695068	1.0	2983	3058	3058	3083	1600
16.44999851972613	16.44999812498643	0	0	2	0	0.0011732584878005763	0.5276900793520021	2810.8908749464485	2885.8908749464485	2885.8908749464485	2910.8908749464485	0.8285714387893677	0.7567567825317383	0.7599999904632568	0.6913580298423767	1.0	2810	2885	2885	2910	1600
16.466939563378418	16.46693916863872	0	0	2	0	0.0007839634745062358	0.47294724232620666	2586.7189573258165	2661.7189573258165	2661.7189573258165	2686.7189573258165	0.7714285850524902	0.6936936974525452	0.7200000286102295	0.5925925970077515	1.0	2586	2661	2661	2686	1600
16.48289494200287	16.48289494200287	0	0	2	0	0.00039251967182090644	0.41550366847848696	2351.487522419404	2426.487522419404	2426.487522419404	2451.487522419404	0.6714285612106323	0.6396396160125732	0.6933333277702332	0.5061728358268738	1.0	2351	2426	2426	2451	1600
16.50155270860513	16.501552313865428	0	0	2	0	-1.1760740967563817e-15	0.3390991737469724	2038.611116493852	2113.611116493852	2113.611116493852	2138.611116493852	0.6142857074737549	0.522522509098053	0.6133333444595337	0.3580246865749359	1.0	2038	2113	2113	2138	1600
16.51690966184624	16.516909267106538	0	0	2	0	-0.0003925196718232554	0.2912787450966521	1842.7864611707903	1917.7864611707903	1917.7864611707903	1942.7864611707903	0.5428571701049805	0.45945945382118225	0.5733333230018616	0.2839506268501282	1.0	1842	1917	1917	1942	1600
16.53293175147978	16.532931356740082	0	0	2	0	-0.000783963474508575	0.24987805558084952	1673.2506376035788	1748.2506376035788	1748.2506376035788	1773.2506376035788	0.4714285731315613	0.3963963985443115	0.5333333611488342	0.2469135820865631	1.0	1673	1748	1748	1773	1600
16.550029506792484	16.550029112052783	0	0	2	0	-0.0011732584878028998	0.21749749800121343	1540.652254314969	1615.652254314969	1615.652254314969	1640.652254314969	0.4000000059604645	0.36036035418510437	0.4933333396911621	0.2222222238779068	1.0	1540	1615	1615	1640	1600
16.5683470077744	16.5683466130347	0	0	2	0	-0.0015593376811343538	0.19935689926638034	1466.3665024958275	1541.3665024958275	1541.3665024958275	1566.3665024958275	0.3571428656578064	0.342342346906662	0.46666666865348816	0.20987653732299805	1.0	1466	1541	1541	1566	1600
16.582857244361637	16.582856849621937	0	0	2	0	-0.0019411428382700524	0.1820393409638248	1395.4511012468624	1470.4511012468624	1470.4511012468624	1495.4511012468624	0.3142857253551483	0.3243243098258972	0.4533333480358124	0.1975308656692505	1.0	1395	1470	1470	1495	1600
16.599979868275362	16.599979868275362	0	0	2	0	-0.0023176274578132366	0.1719857962742264	1354.281835742957	1429.281835742957	1429.281835742957	1454.281835742957	0.2857142984867096	0.315315306186676	0.4399999976158142	0.1975308656692505	1.0	1354	1429	1429	1454	1600
16.61692446458494	16.616924069845243	0	0	2	0	-0.0026877596215908644	0.16775593232470776	1336.9605428696782	1411.9605428696782	1411.9605428696782	1436.9605428696782	0.27142858505249023	0.315315306186676	0.4266666769981384	0.1975308656692505	1.0	1336	1411	1411	1436	1600
16.63487998926308	16.63487959452338	0	0	2	0	-0.003050524823069592	0.1635260669034695	1319.6392439697074	1394.6392439697074	1394.6392439697074	1419.6392439697074	0.2571428716182709	0.315315306186676	0.41333332657814026	0.1975308656692505	1.0	1319	1394	1394	1419	1600
16.65006602021462	16.65006602021462	0	0	2	0	-0.003404928748047666	0.15806163055477318	1297.2623771217961	1372.2623771217961	1372.2623771217961	1397.2623771217961	0.24285714328289032	0.315315306186676	0.4000000059604645	0.18518517911434174	1.0	1297	1372	1372	1397	1600
16.666909957901012	16.666909563161312	0	0	2	0	-0.0037500000000010372	0.15162066656498263	1270.8866295836037	1345.8866295836037	1345.8866295836037	1370.8866295836037	0.22857142984867096	0.30630630254745483	0.3866666555404663	0.18518517911434174	1.0	1270	1345	1345	1370	1600
16.682883889291304	16.682883494551604	0	0	2	0	-0.0040847927626137094	0.1427082638135908	1234.3903403166544	1309.3903403166544	1309.3903403166544	1334.3903403166544	0.20000000298023224	0.30630630254745483	0.3733333349227905	0.17283950746059418	1.0	1234	1309	1309	1334	1600
16.701463102693506	16.70146270795381	0	0	2	0	-0.004408389392194521	0.1398798817616922	1222.8081158141295	1297.8081158141295	1297.8081158141295	1322.8081158141295	0.20000000298023224	0.29729729890823364	0.36000001430511475	0.17283950746059418	1.0	1222	1297	1297	1322	1600
16.716854398288408	16.71685400354871	0	0	2	0	-0.004719902932874717	0.1393037493318442	1220.4488535139021	1295.4488535139021	1295.4488535139021	1320.4488535139021	0.20000000298023224	0.29729729890823364	0.3466666638851166	0.17283950746059418	1.0	1220	1295	1295	1320	1600
16.732867803648578	16.73286740890888	0	0	2	0	-0.0050184795476923335	0.13515618983119604	1203.4645973587478	1278.4645973587478	1278.4645973587478	1303.4645973587478	0.18571428954601288	0.29729729890823364	0.3333333432674408	0.17283950746059418	1.0	1203	1278	1278	1303	1600
16.749957664167304	16.749957269427608	0	0	2	0	-0.005303300858899961	0.13458005740134804	1201.1053350585203	1276.1053350585203	1276.1053350585203	1301.1053350585203	0.18571428954601288	0.29729729890823364	0.3199999928474426	0.17283950746059418	1.0	1201	1276	1276	1301	1600
16.768196217209468	16.768196217209468	0	0	2	0	-0.005573586191081266	0.13043249790069988	1184.121078903366	1259.121078903366	1259.121078903366	1284.121078903366	0.17142857611179352	0.29729729890823364	0.30666667222976685	0.17283950746059418	1.0	1184	1259	1259	1284	1600
16.78287184973049	16.782871454990794	0	0	2	0	-0.005828594710928045	0.1249657596635475	1161.734785822227	1236.734785822227	1236.734785822227	1261.734785822227	0.1428571492433548	0.30630630254745483	0.2933333218097687	0.17283950746059418	1.0	1161	1236	1236	1261	1600
16.79992223627934	16.79992223627934	0	0	2	0	-0.00606762745781282	0.12081820016289935	1144.750529667073	1219.750529667073	1219.750529667073	1244.750529667073	0.12857143580913544	0.30630630254745483	0.2800000011920929	0.17283950746059418	1.0	1144	1219	1219	1244	1600
16.816958806938732	16.816958412199035	0	0	2	0	-0.006290029259591343	0.11966593659095803	1140.032010339973	1215.032010339973	1215.032010339973	1240.032010339973	0.12857143580913544	0.30630630254745483	0.25333333015441895	0.17283950746059418	1.0	1140	1215	1215	1240	1600
16.834810120336396	16.8348097255967	0	0	2	0	-0.0064951905283839	0.1178940824345674	1132.7762675695535	1207.7762675695535	1207.7762675695535	1232.7762675695535	0.11428571492433548	0.315315306186676	0.2266666740179062	0.18518517911434174	1.0	1132	1207	1207	1232	1600
16.849948387784384	16.849948387784384	0	0	2	0	-0.006682548931413314	0.1137053700444507	1115.6234903320255	1190.6234903320255	1190.6234903320255	1215.6234903320255	0.10000000149011612	0.315315306186676	0.2133333384990692	0.18518517911434174	1.0	1115	1190	1190	1215	1600
16.866869694451736	16.866869299712036	0	0	2	0	-0.0068515909323200045	0.11172775657425937	1107.525163171592	1182.525163171592	1182.525163171592	1207.525163171592	0.08571428805589676	0.3243243098258972	0.18666666746139526	0.1975308656692505	1.0	1107	1182	1182	1207	1600
16.882938758109432	16.882938363369735	0	0	2	0	-0.007001853198729453	0.11106932024743577	1104.8288664132494	1179.8288664132494	1179.8288664132494	1204.8288664132494	0.08571428805589676	0.3243243098258972	0.1733333319425583	0.1975308656692505	1.0	1104	1179	1179	1204	1600
16.90157086663127	16.901570471891574	0	0	2	0	-0.007132923872214031	0.10461493512469922	1078.3981593356434	1153.3981593356434	1153.3981593356434	1178.3981593356434	0.05714285746216774	0.3333333432674408	0.13333334028720856	0.20987653732299805	1.0	1078	1153	1153	1178	1600
16.916880451108526	16.91688005636883	0	0	2	0	-0.00724444369716833	0.10391534616135889	1075.5333425307647	1150.5333425307647	1150.5333425307647	1175.5333425307647	0.05714285746216774	0.3333333432674408	0.11999999731779099	0.20987653732299805	1.0	1075	1150	1150	1175	1600
16.932901356522976	16.932900961783275	0	0	2	0	-0.0073361070055037985	0.10653796765953302	1086.2729775657876	1161.2729775657876	1161.2729775657876	1186.2729775657876	0.05714285746216774	0.342342346906662	0.11999999731779099	0.2222222238779068	1.0	1086	1161	1161	1186	1600
16.949929637648694	16.949929242908993	0	0	2	0	-0.007407662554463726	0.10465608689106173	1078.5666758188977	1153.5666758188977	1153.5666758188977	1178.5666758188977	0.05714285746216774	0.3333333432674408	0.11999999731779099	0.23456789553165436	1.0	1078	1153	1153	1178	1600
16.96819069085368	16.968190296113985	0	0	2	0	-0.007458914215262179	0.10465608689106173	1078.5666758188977	1153.5666758188977	1153.5666758188977	1178.5666758188977	0.05714285746216774	0.3333333432674408	0.11999999731779099	0.23456789553165436	1.0	1078	1153	1153	1178	1600
16.982873823428985	16.982873428689285	0	0	2	0	-0.0074897215106593685	0.10584950334787246	1083.4537162095378	1158.4537162095378	1158.4537162095378	1183.4537162095378	0.05714285746216774	0.3333333432674408	0.13333334028720856	0.2469135820865631	1.0	1083	1158	1158	1183	1600
16.999906841431088	16.99990644669139	0	0	2	0	-0.0075	0.10626102575779328	1085.1389004781636	1160.1389004781636	1160.1389004781636	1185.1389004781636	0.05714285746216774	0.3333333432674408	0.13333334028720856	0.25925925374031067	1.0	1085	1160	1160	1185	1600
17.016997886168912	17.016997491429215	0	0	2	0	-0.007489721510659238	0.10626102575779328	1085.1389004781636	1160.1389004781636	1160.1389004781636	1185.1389004781636	0.05714285746216774	0.3333333432674408	0.13333334028720856	0.25925925374031067	1.0	1085	1160	1160	1185	1600
17.034858278579648	17.034857883839948	0	0	2	0	-0.00745891421526192	0.10584950334787246	1083.4537162095378	1158.4537162095378	1158.4537162095378	1183.4537162095378	0.05714285746216774	0.3333333432674408	0.13333334028720856	0.2469135820865631	1.0	1083	1158	1158	1183	1600
17.049914834909988	17.049914834909988	0	0	2	0	-0.007407662554463337	0.10227807498931762	1068.8287170812557	1143.8287170812557	1143.8287170812557	1168.8287170812557	0.04285714402794838	0.3333333432674408	0.13333334028720856	0.2469135820865631	1.0	1068	1143	1143	1168	1600
17.06694153707691	17.066941142337214	0	0	2	0	-0.0073361070055032816	0.10359724498748657	1074.2307182237575	1149.2307182237575	1149.2307182237575	1174.2307182237575	0.05714285746216774	0.3243243098258972	0.13333334028720856	0.2469135820865631	1.0	1074	1149	1149	1174	1600
17.08299165322907	17.08299165322907	0	0	2	0	-0.007244443697167687	0.10277419911904467	1070.860345392488	1145.860345392488	1145.860345392488	1170.860345392488	0.05714285746216774	0.3243243098258972	0.11999999731779099	0.2469135820865631	1.0	1070	1145	1145	1170	1600
17.101485602856336	17.10148520811664	0	0	2	0	-0.007132923872213263	0.09920277076048983	1056.2353462642059	1131.2353462642059	1131.2353462642059	1156.2353462642059	0.04285714402794838	0.3243243098258972	0.11999999731779099	0.2469135820865631	1.0	1056	1131	1131	1156	1600
17.116891898559793	17.116891503820092	0	0	2	0	-0.007001853198728562	0.0935460056761594	1033.0708932438727	1108.0708932438727	1108.0708932438727	1133.0708932438727	0.04285714402794838	0.30630630254745483	0.1066666692495346	0.23456789553165436	1.0	1033	1108	1108	1133	1600
17.132936488356165	17.13293609361647	0	0	2	0	-0.006851590932318994	0.08825961074328104	1011.4231059937358	1086.4231059937358	1086.4231059937358	1111.4231059937358	0.04285714402794838	0.28828829526901245	0.09333333373069763	0.23456789553165436	1.0	1011	1086	1086	1111	1600
17.15016963938555	17.15016963938555	0	0	2	0	-0.006682548931412186	0.08018367264887372	978.3521394971378	1053.3521394971378	1053.3521394971378	1078.3521394971378	0.02857142873108387	0.2702702581882477	0.09333333373069763	0.23456789553165436	1.0	978	1053	1053	1078	1600
17.168215559454705	17.168215164715008	0	0	2	0	-0.006495190528382658	0.07117466528436223	941.4602543394633	1016.4602543394633	1016.4602543394633	1041.4602543394633	0.02857142873108387	0.23423422873020172	0.09333333373069763	0.23456789553165436	1.0	941	1016	1016	1041	1600
17.182890007756633	17.182889613016936	0	0	2	0	-0.00629002925958999	0.06667016346475163	923.0143193881579	998.0143193881579	998.0143193881579	1023.0143193881579	0.02857142873108387	0.21621622145175934	0.09333333373069763	0.23456789553165436	1.0	923	998	998	1023	1600
17.200039079230176	17.20003868449048	0	0	2	0	-0.00606762745781136	0.07102348540223552	940.8411727221544	1015.8411727221544	1015.8411727221544	1040.8411727221544	0.04285714402794838	0.21621622145175934	0.1066666692495346	0.23456789553165436	1.0	940	1015	1015	1040	1600
17.21696670173271	17.21696630699301	0	0	2	0	-0.005828594710926481	0.07180537807858653	944.0430232318118	1019.0430232318118	1019.0430232318118	1044.0430232318117	0.04285714402794838	0.21621622145175934	0.11999999731779099	0.23456789553165436	1.0	944	1019	1019	1044	1600
17.23482748888314	17.234827094143444	0	0	2	0	-0.0055735861910796046	0.073821839024102	952.3004308036977	1027.3004308036977	1027.3004308036977	1052.3004308036977	0.04285714402794838	0.21621622145175934	0.14666666090488434	0.2469135820865631	1.0	952	1027	1027	1052	1600
17.249961019454744	17.249961019454744	0	0	2	0	-0.005303300858898205	0.07903935819971586	973.6661718278365	1048.6661718278365	1048.6661718278365	1073.6661718278365	0.05714285746216774	0.21621622145175934	0.1733333319425583	0.2469135820865631	1.0	973	1048	1048	1073	1600
17.26698140578649	17.26698101104679	0	0	2	0	-0.005018479547690488	0.0842568783066523	995.0319166657412	1070.0319166657412	1070.0319166657412	1095.0319166657412	0.0714285746216774	0.21621622145175934	0.20000000298023224	0.2469135820865631	1.0	995	1070	1070	1095	1600
17.28822077001873	17.28822037527903	0	0	2	0	-0.004719902932872786	0.09072469416990447	1021.5176226257588	1096.5176226257588	1096.5176226257588	1121.5176226257588	0.11428571492433548	0.18918919563293457	0.25333333015441895	0.23456789553165436	1.0	1021	1096	1096	1121	1600
17.301403102259293	17.301402707519593	0	0	2	0	-0.004408389392192511	0.10345774403876729	1073.6594618387521	1148.6594618387521	1148.6594618387521	1173.6594618387521	0.17142857611179352	0.18018017709255219	0.2800000011920929	0.2222222238779068	1.0	1073	1148	1148	1173	1600
17.316923477735692	17.316923082995995	0	0	2	0	-0.004084792762611626	0.11043599048391783	1102.2353810316436	1177.2353810316436	1177.2353810316436	1202.2353810316436	0.20000000298023224	0.18018017709255219	0.2933333218097687	0.20987653732299805	1.0	1102	1177	1177	1202	1600
17.332946356848634	17.332945962108937	0	0	2	0	-0.0037499999999988857	0.11375820561630245	1115.8398519987586	1190.8398519987586	1190.8398519987586	1215.8398519987586	0.20000000298023224	0.18918919563293457	0.3333333432674408	0.1975308656692505	1.0	1115	1190	1190	1215	1600
17.35000424345176	17.35000424345176	0	0	2	0	-0.0034049287480454526	0.12672243680666995	1168.9283787233135	1243.9283787233135	1243.9283787233135	1268.9283787233135	0.22857142984867096	0.20720720291137695	0.36000001430511475	0.1975308656692505	1.0	1168	1243	1243	1268	1600
17.368153585322	17.3681531905823	0	0	2	0	-0.0030505248230673224	0.1451511065809079	1244.393781448818	1319.393781448818	1319.393781448818	1344.393781448818	0.27142858505249023	0.22522522509098053	0.4000000059604645	0.20987653732299805	1.0	1244	1319	1319	1344	1600
17.382873033949586	17.38287263920989	0	0	2	0	-0.002687759621588545	0.16533819852051912	1327.0599229415257	1402.0599229415257	1402.0599229415257	1427.0599229415257	0.3142857253551483	0.2522522509098053	0.4266666769981384	0.2222222238779068	1.0	1327	1402	1402	1427	1600
17.399998026301507	17.400000789479396	0	0	2	0	-0.002317627457810874	0.18647179391710356	1413.6019960905392	1488.6019960905392	1488.6019960905392	1513.6019960905392	0.3571428656578064	0.27927929162979126	0.46666666865348816	0.23456789553165436	1.0	1413	1488	1488	1513	1600
17.41707880780716	17.41707841306746	0	0	2	0	-0.0019411428382676522	0.21999578862891767	1550.8827544354178	1625.8827544354178	1625.8827544354178	1650.8827544354178	0.44285714626312256	0.315315306186676	0.4933333396911621	0.2469135820865631	1.0	1550	1625	1625	1650	1600
17.434820383568564	17.434819988828867	0	0	2	0	-0.0015593376811319237	0.2499849030387744	1673.6881779437813	1748.6881779437813	1748.6881779437813	1773.6881779437813	0.48571428656578064	0.36936935782432556	0.5333333611488342	0.2716049253940582	1.0	1673	1748	1748	1773	1600
17.449904176938123	17.449904176938123	0	0	2	0	-0.0011732584878004458	0.2714042683221676	1761.4004787792762	1836.4004787792762	1836.4004787792762	1861.4004787792762	0.5142857432365417	0.4054054021835327	0.5600000023841858	0.29629629850387573	1.0	1761	1836	1836	1861	1600
17.466900878887937	17.46690048414824	0	0	2	0	-0.0007839634745061043	0.29565430290046546	1860.7043703774061	1935.7043703774061	1935.7043703774061	1960.7043703774061	0.5571428537368774	0.44144144654273987	0.5733333230018616	0.32098764181137085	1.0	1860	1935	1935	1960	1600
17.48304296938991	17.48304296938991	0	0	2	0	-0.00039251967182077433	0.31539753881501564	1941.552921447489	2016.552921447489	2016.552921447489	2041.552921447489	0.5857142806053162	0.46846845746040344	0.6000000238418579	0.34567901492118835	1.0	1941	2016	2016	2041	1600
17.501432312997	17.501432312997	0	0	2	0	1.30838237461204e-15	0.34063293344935275	2044.8918624750995	2119.8918624750995	2119.8918624750995	2144.8918624750995	0.6142857074737549	0.5135135054588318	0.6133333444595337	0.3827160596847534	1.0	2044	2119	2119	2144	1600
17.516913214503525	17.516912819763828	0	0	2	0	0.00039251967182338753	0.36324800812903746	2137.5005932884087	2212.5005932884087	2212.5005932884087	2237.5005932884087	0.6571428775787354	0.5405405163764954	0.6266666650772095	0.40740740299224854	1.0	2137	2212	2212	2237	1600
17.53288004057924	17.532879645839543	0	0	2	0	0.0007839634745087067	0.3967027349371479	2274.4976995676207	2349.4976995676207	2349.4976995676207	2374.4976995676207	0.6857143044471741	0.5945945978164673	0.653333306312561	0.4691357910633087	1.0	2274	2349	2349	2374	1600
17.549977795891945	17.549977401152244	0	0	2	0	0.0011732584878030303	0.4142025312891713	2346.159365629156	2421.159365629156	2421.159365629156	2446.159365629156	0.699999988079071	0.6126126050949097	0.6800000071525574	0.5061728358268738	1.0	2346	2421	2421	2446	1600
17.5682487175894	17.568248322849705	0	0	2	0	0.0015593376811344833	0.43263771021317066	2421.6514233229336	2496.6514233229336	2496.6514233229336	2521.6514233229336	0.7142857313156128	0.6396396160125732	0.6933333277702332	0.5432098507881165	1.0	2421	2496	2496	2521	1600
17.58292119219284	17.582920797453138	0	0	2	0	0.0019411428382701804	0.4570723172764719	2521.7111392471525	2596.7111392471525	2596.7111392471525	2621.7111392471525	0.7428571581840515	0.6666666865348816	0.7066666483879089	0.5925925970077515	1.0	2521	2596	2596	2621	1600
17.600088026952825	17.600088026952825	0	0	2	0	0.002317627457813363	0.473790218565199	2590.17094502449	2665.17094502449	2665.17094502449	2690.17094502449	0.7571428418159485	0.684684693813324	0.7200000286102295	0.6296296119689941	1.0	2590	2665	2665	2690	1600
17.61707564988957	17.61707525514987	0	0	2	0	0.002687759621590988	0.4920630977722844	2664.9983853775047	2739.9983853775047	2739.9983853775047	2764.9983853775047	0.7857142686843872	0.7027027010917664	0.7333333492279053	0.654321014881134	1.0	2664	2739	2739	2764	1600
17.63480262028212	17.63480262028212	0	0	2	0	0.003050524823069713	0.5105005758657377	2740.499858170196	2815.499858170196	2815.499858170196	2840.499858170196	0.8142856955528259	0.7207207083702087	0.7333333492279053	0.6913580298423767	1.0	2740	2815	2815	2840	1600
17.64995707205776	17.64995667731806	0	0	2	0	0.003404928748047784	0.5196664021142716	2778.0339166579424	2853.0339166579424	2853.0339166579424	2878.0339166579424	0.8142856955528259	0.7297297120094299	0.746666669845581	0.7160493731498718	1.0	2778	2853	2853	2878	1600
17.667010221784498	17.6670098270448	0	0	2	0	0.003750000000001152	0.5371662127898063	2849.6956413742564	2924.6956413742564	2924.6956413742564	2949.6956413742564	0.8285714387893677	0.7477477192878723	0.7599999904632568	0.7530864477157593	1.0	2849	2924	2924	2949	1600
17.68812997988801	17.688129585148314	0	0	2	0	0.0040847927626138205	0.5701493525186194	2984.7615985637467	3059.7615985637467	3059.7615985637467	3084.7615985637467	0.8571428656578064	0.7837837934494019	0.7733333110809326	0.8271604776382446	1.0	2984	3059	3059	3084	1600
17.70135889141303	17.701358101933632	0	0	2	0	0.004408389392194629	0.5834104687024535	3039.065869336547	3114.065869336547	3114.065869336547	3139.065869336547	0.8714285492897034	0.8018018007278442	0.7866666913032532	0.8395061492919922	1.0	3039	3114	3114	3139	1600
17.716862293082382	17.716861898342685	0	0	2	0	0.00471990293287482	0.5858384625926432	3049.0085043168738	3124.0085043168738	3124.0085043168738	3149.0085043168738	0.8714285492897034	0.8018018007278442	0.7866666913032532	0.8518518805503845	1.0	3049	3124	3124	3149	1600
17.73287056682647	17.73287017208677	0	0	2	0	0.0050184795476924315	0.57465385433823	3003.207533515052	3078.207533515052	3078.207533515052	3103.207533515052	0.8571428656578064	0.8018018007278442	0.7733333110809326	0.8271604776382446	1.0	3003	3078	3078	3103	1600
17.74993319030598	17.74993319030598	0	0	2	0	0.005303300858900055	0.555663765632076	2925.443120263351	3000.443120263351	3000.443120263351	3025.443120263351	0.8571428656578064	0.7837837934494019	0.7599999904632568	0.7654321193695068	1.0	2925	3000	3000	3025	1600
17.76818161184061	17.768181217100913	0	0	2	0	0.005573586191081356	0.5149939554095759	2758.9002474022136	2833.9002474022136	2833.9002474022136	2858.9002474022136	0.8142856955528259	0.7477477192878723	0.7333333492279053	0.6790123581886292	1.0	2758	2833	2833	2858	1600
17.782880534003866	17.782880139264165	0	0	2	0	0.005828594710928128	0.4629671714016439	2545.8505668897315	2620.8505668897315	2620.8505668897315	2645.8505668897315	0.7571428418159485	0.684684693813324	0.7066666483879089	0.5802469253540039	1.0	2545	2620	2620	2645	1600
17.799926578416027	17.799926578416027	0	0	2	0	0.006067627457812898	0.41065231701474136	2331.6212381753658	2406.6212381753658	2406.6212381753658	2431.6212381753658	0.699999988079071	0.6216216087341309	0.6666666865348816	0.48148149251937866	1.0	2331	2406	2406	2431	1600
17.81687077998591	17.816870385246208	0	0	2	0	0.006290029259591415	0.3713627991411421	2170.730662482977	2245.730662482977	2245.730662482977	2270.730662482977	0.6571428775787354	0.5675675868988037	0.6399999856948853	0.40740740299224854	1.0	2170	2245	2245	2270	1600
17.834782488557483	17.834782093817783	0	0	2	0	0.006495190528383966	0.32176819500731835	1967.6407585549687	2042.6407585549687	2042.6407585549687	2067.6407585549687	0.5571428537368774	0.522522509098053	0.6000000238418579	0.34567901492118835	1.0	1967	2042	2042	2067	1600
17.849922729703966	17.849922334964266	0	0	2	0	0.0066825489314133735	0.2516688102318181	1680.583777899295	1755.583777899295	1755.583777899295	1780.583777899295	0.48571428656578064	0.4054054021835327	0.5199999809265137	0.2222222238779068	1.0	1680	1755	1755	1780	1600
17.866973510992512	17.866973116252815	0	0	2	0	0.006851590932320058	0.20553100739548236	1491.6494752845	1566.6494752845	1566.6494752845	1591.6494752845	0.3857142925262451	0.36036035418510437	0.4399999976158142	0.17283950746059418	1.0	1491	1566	1566	1591	1600
17.888164322241806	17.888163927502106	0	0	2	0	0.0070018531987295	0.1632092405493858	1318.3418400497349	1393.3418400497349	1393.3418400497349	1418.3418400497349	0.2857142984867096	0.3243243098258972	0.3466666638851166	0.12345679104328156	1.0	1318	1393	1393	1418	1600
17.90140626017688	17.901405865437184	0	0	2	0	0.007132923872214073	0.12832721856334572	1175.4999600169008	1250.4999600169008	1250.4999600169008	1275.4999600169008	0.20000000298023224	0.28828829526901245	0.25333333015441895	0.09876543283462524	1.0	1175	1250	1250	1275	1600
17.916942819980935	17.916942425241235	0	0	2	0	0.007244443697168365	0.1064505760368619	1085.9151088709496	1160.9151088709496	1160.9151088709496	1185.9151088709496	0.1428571492433548	0.2702702581882477	0.14666666090488434	0.08641975373029709	1.0	1085	1160	1160	1185	1600
17.932855566717915	17.93285517197822	0	0	2	0	0.007336107005503826	0.07899486772608733	973.4839833383276	1048.4839833383276	1048.4839833383276	1073.4839833383276	0.05714285746216774	0.2522522509098053	0.06666667014360428	0.09876543283462524	1.0	973	1048	1048	1073	1600
17.94993674296327	17.94993674296327	0	0	2	0	0.007407662554463747	0.07152509782463312	942.8952755918726	1017.8952755918726	1017.8952755918726	1042.8952755918726	0.04285714402794838	0.2432432472705841	0.0	0.12345679104328156	1.0	942	1017	1017	1042	1600
17.968210033098924	17.968209638359223	0	0	2	0	0.007458914215262192	0.07020591991022229	937.4932420323603	1012.4932420323603	1012.4932420323603	1037.4932420323603	0.02857142873108387	0.2522522509098053	0.0	0.1358024626970291	1.0	937	1012	1012	1037	1600
17.98294250813657	17.982942113396874	0	0	2	0	0.007489721510659376	0.07020591991022229	937.4932420323603	1012.4932420323603	1012.4932420323603	1037.4932420323603	0.02857142873108387	0.2522522509098053	0.0	0.14814814925193787	1.0	937	1012	1012	1037	1600
18.000033947614096	18.000033947614096	0	0	2	0	0.0075	0.067953669000417	928.2702745567076	1003.2702745567076	1003.2702745567076	1028.2702745567076	0.02857142873108387	0.2432432472705841	0.0	0.16049382090568542	1.0	928	1003	1003	1028	1600
18.02155515599126	18.021555155991262	0	0	2	0	0.0074897215106592314	0.06848864841639014	930.4610152651176	1005.4610152651176	1005.4610152651176	1030.4610152651176	0.02857142873108387	0.2432432472705841	0.013333333656191826	0.16049382090568542	1.0	930	1005	1005	1030	1600
18.034777751681098	18.034777356941397	0	0	2	0	0.007458914215261905	0.06852980070590298	930.6295338906727	1005.6295338906727	1005.6295338906727	1030.6295338906727	0.02857142873108387	0.2432432472705841	0.013333333656191826	0.17283950746059418	1.0	930	1005	1005	1030	1600
18.04999773024673	18.04999812498643	0	0	2	0	0.007407662554463316	0.07135818332119427	942.2117607002906	1017.2117607002906	1017.2117607002906	1042.2117607002906	0.02857142873108387	0.2522522509098053	0.02666666731238365	0.17283950746059418	1.0	942	1017	1017	1042	1600
18.066942326556312	18.06694193181661	0	0	2	0	0.007336107005503255	0.06553450382000349	918.3637931429143	993.3637931429143	993.3637931429143	1018.3637931429143	0.014285714365541935	0.2432432472705841	0.02666666731238365	0.17283950746059418	1.0	918	993	993	1018	1600
18.0830781012231	18.0830781012231	0	0	2	0	0.007244443697167653	0.06623409215878281	921.2286073902156	996.2286073902156	996.2286073902156	1021.2286073902156	0.014285714365541935	0.2432432472705841	0.03999999910593033	0.18518517911434174	1.0	921	996	996	1021	1600
18.101563761316694	18.101563366576993	0	0	2	0	0.007132923872213222	0.06992667258502494	936.3497242356771	1011.3497242356771	1011.3497242356771	1036.349724235677	0.014285714365541935	0.2522522509098053	0.06666667014360428	0.1975308656692505	1.0	936	1011	1011	1036	1600
18.116875319492443	18.116874924752743	0	0	2	0	0.007001853198728515	0.07058510854391864	939.0460194873468	1014.0460194873468	1014.0460194873468	1039.0460194873467	0.014285714365541935	0.2522522509098053	0.07999999821186066	0.1975308656692505	1.0	939	1014	1014	1039	1600
18.132871356305866	18.13287096156617	0	0	2	0	0.00685159093231894	0.06500834247028386	916.2091624158124	991.2091624158124	991.2091624158124	1016.2091624158124	0.0	0.2432432472705841	0.07999999821186066	0.20987653732299805	1.0	916	991	991	1016	1600
18.149954900989414	18.149954900989414	0	0	2	0	0.006682548931412125	0.06570793104269868	919.0739776198511	994.0739776198511	994.0739776198511	1019.0739776198511	0.0	0.2432432472705841	0.09333333373069763	0.20987653732299805	1.0	919	994	994	1019	1600
18.168183585539104	18.168183190799407	0	0	2	0	0.006495190528382592	0.06570793104269868	919.0739776198511	994.0739776198511	994.0739776198511	1019.0739776198511	0.0	0.2432432472705841	0.09333333373069763	0.20987653732299805	1.0	919	994	994	1019	1600
18.182993824297412	18.182993429557712	0	0	2	0	0.006290029259589918	0.06599599706353965	920.2536079751949	995.2536079751949	995.2536079751949	1020.2536079751949	0.0	0.2432432472705841	0.09333333373069763	0.2222222238779068	1.0	920	995	995	1020	1600
18.200069474186982	18.200069474186982	0	0	2	0	0.006067627457811282	0.0689889888410215	932.509909303983	1007.509909303983	1007.509909303983	1032.509909303983	0.0	0.2522522509098053	0.1066666692495346	0.2222222238779068	1.0	932	1007	1007	1032	1600
18.217035781179995	18.217035781179995	0	0	2	0	0.005828594710926398	0.06706595584995462	924.6350892055641	999.6350892055641	999.6350892055641	1024.635089205564	0.0	0.2432432472705841	0.1066666692495346	0.23456789553165436	1.0	924	999	999	1024	1600
18.234777356941397	18.234776567462	0	0	2	0	0.005573586191079517	0.06931820675975991	933.8580566812168	1008.8580566812168	1008.8580566812168	1033.8580566812168	0.0	0.2522522509098053	0.1066666692495346	0.23456789553165436	1.0	933	1008	1008	1033	1600
18.250048256928174	18.250048256928174	0	0	2	0	0.005303300858898111	0.06706595584995462	924.6350892055641	999.6350892055641	999.6350892055641	1024.635089205564	0.0	0.2432432472705841	0.1066666692495346	0.23456789553165436	1.0	924	999	999	1024	1600
18.266918642174385	18.266918642174385	0	0	2	0	0.005018479547690389	0.06481370121485902	915.4121064748476	990.4121064748476	990.4121064748476	1015.4121064748476	0.0	0.23423422873020172	0.1066666692495346	0.23456789553165436	1.0	915	990	990	1015	1600
18.282993232187863	18.282992837448166	0	0	2	0	0.004719902932872683	0.06177955719178596	902.9872867003635	977.9872867003635	977.9872867003635	1002.9872867003635	0.0	0.22522522509098053	0.09333333373069763	0.23456789553165436	1.0	902	977	977	1002	1600
18.30147494488447	18.30147455014477	0	0	2	0	0.004408389392192404	0.0587454131687129	890.5624669258793	965.5624669258793	965.5624669258793	990.5624669258793	0.0	0.21621622145175934	0.07999999821186066	0.23456789553165436	1.0	890	965	965	990	1600
18.31689821439497	18.316897819655274	0	0	2	0	0.004084792762611515	0.05550550465230589	877.2950415511926	952.2950415511926	952.2950415511926	977.2950415511926	0.0	0.20720720291137695	0.06666667014360428	0.2222222238779068	1.0	877	952	952	977	1600
18.33306754193616	18.33306714719646	0	0	2	0	0.0037499999999987712	0.04951952109734217	852.7824388936162	927.7824388936162	927.7824388936162	952.7824388936162	0.0	0.18918919563293457	0.03999999910593033	0.2222222238779068	1.0	852	927	927	952	1600
18.349995953918086	18.349995953918086	0	0	2	0	0.0034049287480453347	0.04158046899263751	820.2720205248506	895.2720205248506	895.2720205248506	920.2720205248506	0.0	0.15315315127372742	0.0533333346247673	0.2469135820865631	1.0	820	895	895	920	1600
18.368115690310916	18.36811529557122	0	0	2	0	0.0030505248230672014	0.05373277852403713	870.035728055932	945.035728055932	945.035728055932	970.035728055932	0.02857142873108387	0.1621621549129486	0.09333333373069763	0.25925925374031067	1.0	870	945	945	970	1600
18.382943692355667	18.38294290287627	0	0	2	0	0.0026877596215884214	0.06391860194580912	911.7466749680883	986.7466749680883	986.7466749680883	1011.7466749680883	0.04285714402794838	0.171171173453331	0.14666666090488434	0.2839506268501282	1.0	911	986	986	1011	1600
18.40004421084626	18.400043816106564	0	0	2	0	0.002317627457810748	0.07332483359110453	950.265193555573	1025.265193555573	1025.265193555573	1050.265193555573	0.0714285746216774	0.171171173453331	0.18666666746139526	0.2716049253940582	1.0	950	1025	1025	1050	1600
18.416861700972834	18.416861306233137	0	0	2	0	0.0019411428382675245	0.0790361799713638	973.6531569827348	1048.6531569827348	1048.6531569827348	1073.6531569827348	0.08571428805589676	0.171171173453331	0.23999999463558197	0.2469135820865631	1.0	973	1048	1048	1073	1600
18.434773014804712	18.434772620065015	0	0	2	0	0.0015593376811317945	0.08631361245587776	1003.4542430068195	1078.4542430068195	1078.4542430068195	1103.4542430068195	0.11428571492433548	0.1621621549129486	0.2933333218097687	0.23456789553165436	1.0	1003	1078	1078	1103	1600
18.45024325833937	18.45024286359967	0	0	2	0	0.001173258487800315	0.10220657216975226	1068.5359130351355	1143.5359130351355	1143.5359130351355	1168.5359130351355	0.18571428954601288	0.15315315127372742	0.3333333432674408	0.20987653732299805	1.0	1068	1143	1143	1168	1600
18.466999169072935	18.466998774333234	0	0	2	0	0.0007839634745059725	0.11797146088117927	1133.0931323084292	1208.0931323084292	1208.0931323084292	1233.0931323084292	0.22857142984867096	0.1621621549129486	0.3866666555404663	0.20987653732299805	1.0	1133	1208	1208	1233	1600
18.488162348543312	18.488161953803612	0	0	2	0	0.0003925196718206422	0.15137852218416004	1269.8950483441354	1344.8950483441354	1344.8950483441354	1369.8950483441354	0.2857142984867096	0.20720720291137695	0.47999998927116394	0.23456789553165436	1.0	1269	1344	1344	1369	1600
18.501485208116637	18.501484813376937	0	0	2	0	-1.4406906524676981e-15	0.18022880162353871	1388.036942648391	1463.036942648391	1463.036942648391	1488.036942648391	0.34285715222358704	0.2432432472705841	0.5199999809265137	0.25925925374031067	1.0	1388	1463	1463	1488	1600
18.516938477844246	18.51693808310455	0	0	2	0	-0.00039251967182351964	0.21407741414544024	1526.647010925578	1601.647010925578	1601.647010925578	1626.647010925578	0.4000000059604645	0.29729729890823364	0.5600000023841858	0.2839506268501282	1.0	1526	1601	1601	1626	1600
18.53288359323653	18.53288319849683	0	0	2	0	-0.0007839634745088382	0.24513878882912454	1653.843340255265	1728.843340255265	1728.843340255265	1753.843340255265	0.4571428596973419	0.342342346906662	0.5866666436195374	0.3086419701576233	1.0	1653	1728	1728	1753	1600
18.550343719592707	18.550343719592707	0	0	2	0	-0.0011732584878031609	0.28070928943745876	1799.5045402463936	1874.5045402463936	1874.5045402463936	1899.5045402463936	0.5428571701049805	0.38738739490509033	0.6000000238418579	0.32098764181137085	1.0	1799	1874	1874	1899	1600
18.56820134882555	18.568200954085853	0	0	2	0	-0.0015593376811346127	0.3141986507741512	1936.6434749201492	2011.6434749201492	2011.6434749201492	2036.6434749201492	0.6000000238418579	0.4324324429035187	0.6266666650772095	0.3580246865749359	1.0	1936	2011	2011	2036	1600
18.58295553454663	18.582955139806934	0	0	2	0	-0.001941142838270308	0.3417751163612177	2049.569101499186	2124.569101499186	2124.569101499186	2149.569101499186	0.6000000238418579	0.4954954981803894	0.6666666865348816	0.40740740299224854	1.0	2049	2124	2124	2149	1600
18.599923815238135	18.59992342049844	0	0	2	0	-0.0023176274578134886	0.37727861698517584	2194.955936554295	2269.955936554295	2269.955936554295	2294.955936554295	0.6428571343421936	0.5495495200157166	0.6933333277702332	0.45679011940956116	1.0	2194	2269	2269	2294	1600
18.617044070713668	18.61704367597397	0	0	2	0	-0.002687759621591111	0.40764693374987004	2319.314193705718	2394.314193705718	2394.314193705718	2419.314193705718	0.6714285612106323	0.6036036014556885	0.7200000286102295	0.4938271641731262	1.0	2319	2394	2394	2419	1600
18.634846436388685	18.634846041648984	0	0	2	0	-0.003050524823069834	0.4322350026403434	2420.002335812206	2495.002335812206	2495.002335812206	2520.002335812206	0.699999988079071	0.6396396160125732	0.7333333492279053	0.5308641791343689	1.0	2420	2495	2495	2520	1600
18.649973256385408	18.649973256385408	0	0	2	0	-0.003404928748047902	0.4512463389379988	2497.853757951105	2572.853757951105	2572.853757951105	2597.853757951105	0.7142857313156128	0.6666666865348816	0.746666669845581	0.5679012537002563	1.0	2497	2572	2572	2597	1600
18.66699127427896	18.66699127427896	0	0	2	0	-0.003750000000001266	0.47966386339301437	2614.223520594394	2689.223520594394	2689.223520594394	2714.223520594394	0.7571428418159485	0.6936936974525452	0.7733333110809326	0.604938268661499	1.0	2614	2689	2689	2714	1600
18.68815682218753	18.68815642744783	0	0	2	0	-0.0040847927626139315	0.5238893708329142	2795.3269735607837	2870.3269735607837	2870.3269735607837	2895.3269735607837	0.7857142686843872	0.7567567825317383	0.800000011920929	0.6913580298423767	1.0	2795	2870	2870	2895	1600
18.70140744439598	18.70140704965628	0	0	2	0	-0.0044083893921947346	0.5440529436412662	2877.896804210985	2952.896804210985	2952.896804210985	2977.896804210985	0.800000011920929	0.7837837934494019	0.8133333325386047	0.7283950448036194	1.0	2877	2952	2952	2977	1600
18.71689545121708	18.716895056477384	0	0	2	0	-0.004719902932874923	0.5596597373878023	2941.8066246030503	3016.8066246030503	3016.8066246030503	3041.8066246030503	0.8142856955528259	0.8018018007278442	0.8266666531562805	0.7530864477157593	1.0	2941	3016	3016	3041	1600
18.732929777781287	18.732929383041586	0	0	2	0	-0.0050184795476925295	0.5776833936240937	3015.6134968906636	3090.6134968906636	3090.6134968906636	3115.6134968906636	0.8285714387893677	0.8288288116455078	0.8399999737739563	0.7777777910232544	1.0	3015	3090	3090	3115	1600
18.750216218670005	18.750215823930304	0	0	2	0	-0.005303300858900148	0.5949385897048707	3086.2735248414456	3161.2735248414456	3161.2735248414456	3186.2735248414456	0.8571428656578064	0.837837815284729	0.8533333539962769	0.8024691343307495	1.0	3086	3161	3161	3186	1600
18.76809476910688	18.768094374367184	0	0	2	0	-0.005573586191081444	0.6172855443547292	3177.784304132616	3252.784304132616	3252.784304132616	3277.784304132616	0.8857142925262451	0.8558558821678162	0.8666666746139526	0.8395061492919922	1.0	3177	3252	3252	3277	1600
18.782951587149643	18.782951192409946	0	0	2	0	-0.005828594710928212	0.6464914843329677	3297.3826283435023	3372.3826283435023	3372.3826283435023	3397.3826283435023	0.8999999761581421	0.8918918967247009	0.8933333158493042	0.8888888955116272	1.0	3297	3372	3372	3397	1600
18.799958552331628	18.79995815759193	0	0	2	0	-0.006067627457812976	0.6550723710006157	3332.521359247521	3407.521359247521	3407.521359247521	3432.521359247521	0.9142857193946838	0.9009009003639221	0.8933333158493042	0.9012345671653748	1.0	3332	3407	3407	3432	1600
18.82151568202138	18.821515287281684	0	0	2	0	-0.006290029259591488	0.6636532427671025	3367.660029131285	3442.660029131285	3442.660029131285	3467.660029131285	0.9285714030265808	0.9099099040031433	0.8933333158493042	0.9135802388191223	1.0	3367	3442	3442	3467	1600
18.834791962310252	18.834791567570555	0	0	2	0	-0.006495190528384032	0.6753205599902588	3415.4376931601096	3490.4376931601096	3490.4376931601096	3515.4376931601096	0.9428571462631226	0.9189189076423645	0.9066666960716248	0.9259259104728699	1.0	3415	3490	3490	3515	1600
18.850051020106065	18.850050625366368	0	0	2	0	-0.006682548931413433	0.6867409499829691	3462.2041901802586	3537.2041901802586	3537.2041901802586	3562.2041901802586	0.9571428298950195	0.9279279112815857	0.9066666960716248	0.9506173133850098	1.0	3462	3537	3537	3562	1600
18.86691982639348	18.86691943165378	0	0	2	0	-0.006851590932320112	0.6953629890341819	3497.511440094975	3572.511440094975	3572.511440094975	3597.511440094975	0.9714285731315613	0.9369369149208069	0.9066666960716248	0.9629629850387573	1.0	3497	3572	3572	3597	1600
18.88294270550642	18.882942310766722	0	0	2	0	-0.007001853198729547	0.7036646180314783	3531.5066108389037	3606.5066108389037	3606.5066108389037	3631.5066108389037	0.9714285731315613	0.9459459185600281	0.9200000166893005	0.9753086566925049	1.0	3531	3606	3606	3631	1600
18.90141968132664	18.901419286586943	0	0	2	0	-0.007132923872214114	0.7008251134996062	3519.878839780887	3594.878839780887	3594.878839780887	3619.878839780887	0.9714285731315613	0.9459459185600281	0.9200000166893005	0.9629629850387573	1.0	3519	3594	3594	3619	1600
18.91688242480702	18.916882030067324	0	0	2	0	-0.007244443697168399	0.7008251134996062	3519.878839780887	3594.878839780887	3594.878839780887	3619.878839780887	0.9714285731315613	0.9459459185600281	0.9200000166893005	0.9629629850387573	1.0	3519	3594	3594	3619	1600
18.932901751262673	18.932901356522976	0	0	2	0	-0.007336107005503854	0.7008251134996062	3519.878839780887	3594.878839780887	3594.878839780887	3619.878839780887	0.9714285731315613	0.9459459185600281	0.9200000166893005	0.9629629850387573	1.0	3519	3594	3594	3619	1600
18.949974637974353	18.949974637974353	0	0	2	0	-0.007407662554463767	0.7008251134996062	3519.878839780887	3594.878839780887	3594.878839780887	3619.878839780887	0.9714285731315613	0.9459459185600281	0.9200000166893005	0.9629629850387573	1.0	3519	3594	3594	3619	1600
18.96812792724158	18.968127532501878	0	0	2	0	-0.007458914215262207	0.7008251134996062	3519.878839780887	3594.878839780887	3594.878839780887	3619.878839780887	0.9714285731315613	0.9459459185600281	0.9200000166893005	0.9629629850387573	1.0	3519	3594	3594	3619	1600
18.982954350327535	18.982953955587835	0	0	2	0	-0.007489721510659382	0.6889932008927744	3471.4271576559113	3546.4271576559113	3546.4271576559113	3571.4271576559113	0.9571428298950195	0.9369369149208069	0.9066666960716248	0.9506173133850098	1.0	3471	3546	3546	3571	1600
19.000002368438192	19.000002368438192	0	0	2	0	-0.0075	0.6811442318080383	3439.285629253917	3514.285629253917	3514.285629253917	3539.285629253917	0.9571428298950195	0.9279279112815857	0.9066666960716248	0.9259259104728699	1.0	3439	3514	3514	3539	1600
19.01697972814277	19.01697933340307	0	0	2	0	-0.007489721510659225	0.6617102786788234	3359.7035911897815	3434.7035911897815	3434.7035911897815	3459.7035911897815	0.9428571462631226	0.9099099040031433	0.8933333158493042	0.8888888955116272	1.0	3359	3434	3434	3459	1600
19.034762751572543	19.034762356832847	0	0	2	0	-0.007458914215261892	0.6403532770337392	3272.246669453162	3347.246669453162	3347.246669453162	3372.246669453162	0.9285714030265808	0.8828828930854797	0.8933333158493042	0.8395061492919922	1.0	3272	3347	3347	3372	1600
19.050010756656793	19.050010756656793	0	0	2	0	-0.007407662554463295	0.6078228118684557	3139.034414601326	3214.034414601326	3214.034414601326	3239.034414601326	0.8999999761581421	0.8468468189239502	0.8799999952316284	0.7777777910232544	1.0	3139	3214	3214	3239	1600
19.066895352532157	19.066894957792456	0	0	2	0	-0.007336107005503227	0.5686779511710744	2978.73621004555	3053.73621004555	3053.73621004555	3078.73621004555	0.8714285492897034	0.8018018007278442	0.8399999737739563	0.7160493731498718	1.0	2978	3053	3053	3078	1600
19.082972705723527	19.082972705723527	0	0	2	0	-0.007244443697167619	0.5161527370131065	2763.645458068671	2838.645458068671	2838.645458068671	2863.645458068671	0.7857142686843872	0.7567567825317383	0.8133333325386047	0.6419752836227417	1.0	2763	2838	2838	2863	1600
19.101372312562788	19.10137191782309	0	0	2	0	-0.007132923872213181	0.43710336389610305	2439.9382751545418	2514.9382751545418	2514.9382751545418	2539.9382751545418	0.7285714149475098	0.6486486196517944	0.7333333492279053	0.5061728358268738	1.0	2439	2514	2514	2539	1600
19.116854398288407	19.11685400354871	0	0	2	0	-0.007001853198728467	0.38335931137756063	2219.8563800911106	2294.8563800911106	2294.8563800911106	2319.8563800911106	0.6714285612106323	0.5765765905380249	0.6800000071525574	0.4197530746459961	1.0	2219	2294	2294	2319	1600
19.132927409343093	19.132927014603396	0	0	2	0	-0.0068515909323188864	0.32639297878423346	1986.579248121436	2061.5792481214357	2061.5792481214357	2086.5792481214357	0.5857142806053162	0.4954954981803894	0.6266666650772095	0.3580246865749359	1.0	1986	2061	2061	2086	1600
19.150048059558326	19.150048059558326	0	0	2	0	-0.0066825489314120655	0.27233733433264273	1765.221384092172	1840.221384092172	1840.221384092172	1865.221384092172	0.5	0.4234234094619751	0.5600000023841858	0.29629629850387573	1.0	1765	1840	1840	1865	1600
19.16819187507278	19.168191480333082	0	0	2	0	-0.006495190528382525	0.2323247027249984	1601.3696576588684	1676.3696576588684	1676.3696576588684	1701.3696576588684	0.4285714328289032	0.36936935782432556	0.5066666603088379	0.25925925374031067	1.0	1601	1676	1676	1701	1600
19.18295237662904	19.182951981889342	0	0	2	0	-0.006290029259589846	0.20277484294563652	1480.3629818623817	1555.3629818623817	1555.3629818623817	1580.3629818623817	0.37142857909202576	0.3333333432674408	0.4533333480358124	0.23456789553165436	1.0	1480	1555	1555	1580	1600
19.199876446474285	19.199876446474285	0	0	2	0	-0.006067627457811204	0.17186464330787032	1353.785714345729	1428.785714345729	1428.785714345729	1453.785714345729	0.30000001192092896	0.30630630254745483	0.3866666555404663	0.20987653732299805	1.0	1353	1428	1428	1453	1600
19.21704959706945	19.21704959706945	0	0	2	0	-0.005828594710926315	0.16107036009982778	1309.5831246087946	1384.5831246087946	1384.5831246087946	1409.5831246087946	0.27142858505249023	0.29729729890823364	0.36000001430511475	0.20987653732299805	1.0	1309	1384	1384	1409	1600
19.234809330857	19.234809330857	0	0	2	0	-0.005573586191079428	0.14924726560098645	1261.1675526360395	1336.1675526360395	1336.1675526360395	1361.1675526360395	0.24285714328289032	0.28828829526901245	0.3333333432674408	0.1975308656692505	1.0	1261	1336	1336	1361	1600
19.24992983501854	19.249929440278844	0	0	2	0	-0.005303300858898017	0.14012909916754612	1223.8286610911014	1298.8286610911014	1298.8286610911014	1323.8286610911014	0.2142857164144516	0.28828829526901245	0.2933333218097687	0.1975308656692505	1.0	1223	1298	1298	1323	1600
19.26687443132812	19.266874036588423	0	0	2	0	-0.00501847954769029	0.13606384444690534	1207.1814430100774	1282.1814430100774	1282.1814430100774	1307.1814430100774	0.20000000298023224	0.28828829526901245	0.2666666805744171	0.20987653732299805	1.0	1207	1282	1282	1307	1600
19.28286217860787	19.28286178386817	0	0	2	0	-0.00471990293287258	0.127521809803115	1172.201811143756	1247.201811143756	1247.201811143756	1272.201811143756	0.17142857611179352	0.28828829526901245	0.23999999463558197	0.20987653732299805	1.0	1172	1247	1247	1272	1600
19.30147415540507	19.301473760665374	0	0	2	0	-0.004408389392192297	0.1234019743071662	1155.3310847878456	1230.3310847878456	1230.3310847878456	1255.3310847878456	0.1428571492433548	0.30630630254745483	0.20000000298023224	0.2222222238779068	1.0	1155	1230	1230	1255	1600
19.316877687930635	19.316877293190938	0	0	2	0	-0.004084792762611404	0.11609450620602924	1125.4070029136897	1200.4070029136897	1200.4070029136897	1225.4070029136897	0.11428571492433548	0.30630630254745483	0.18666666746139526	0.23456789553165436	1.0	1125	1200	1200	1225	1600
19.332922672466708	19.33292227772701	0	0	2	0	-0.0037499999999986568	0.11535146079896164	1122.3642319717478	1197.3642319717478	1197.3642319717478	1222.3642319717478	0.10000000149011612	0.315315306186676	0.18666666746139526	0.2469135820865631	1.0	1122	1197	1197	1222	1600
19.350005822410555	19.350005427670858	0	0	2	0	-0.003404928748045217	0.11956790376132653	1139.630565902632	1214.630565902632	1214.630565902632	1239.630565902632	0.10000000149011612	0.3333333432674408	0.1733333319425583	0.25925925374031067	1.0	1139	1214	1214	1239	1600
19.368144506308926	19.36814411156923	0	0	2	0	-0.0030505248230670804	0.11743680440318682	1130.90371403105	1205.90371403105	1205.90371403105	1230.90371403105	0.08571428805589676	0.3333333432674408	0.18666666746139526	0.2716049253940582	1.0	1130	1205	1205	1230	1600
19.382895534112418	19.382895139372717	0	0	2	0	-0.002687759621588298	0.12026518805006159	1142.4859450650022	1217.4859450650022	1217.4859450650022	1242.4859450650022	0.08571428805589676	0.342342346906662	0.18666666746139526	0.2839506268501282	1.0	1142	1217	1217	1242	1600
19.400150790564933	19.400150790564933	0	0	2	0	-0.002317627457810622	0.12182897388659142	1148.889648065592	1223.889648065592	1223.889648065592	1248.889648065592	0.08571428805589676	0.342342346906662	0.20000000298023224	0.29629629850387573	1.0	1148	1223	1223	1248	1600
19.41687551686229	19.416875122122594	0	0	2	0	-0.0019411428382673972	0.12347506421430365	1155.6303879575735	1230.6303879575735	1230.6303879575735	1255.6303879575735	0.08571428805589676	0.342342346906662	0.2133333384990692	0.3086419701576233	1.0	1155	1230	1230	1255	1600
19.43482433096555	19.434823936225854	0	0	2	0	-0.001559337681131665	0.12413350005178048	1158.326682712041	1233.326682712041	1233.326682712041	1258.326682712041	0.08571428805589676	0.342342346906662	0.2133333384990692	0.32098764181137085	1.0	1158	1233	1233	1258	1600
19.450109836321182	19.450109836321182	0	0	2	0	-0.0011732584878001843	0.12163203067464345	1148.083165612665	1223.083165612665	1223.083165612665	1248.083165612665	0.0714285746216774	0.342342346906662	0.2266666740179062	0.32098764181137085	1.0	1148	1223	1223	1248	1600
19.466883510341194	19.466883115601497	0	0	2	0	-0.000783963474505841	0.12163203067464345	1148.083165612665	1223.083165612665	1223.083165612665	1248.083165612665	0.0714285746216774	0.342342346906662	0.2266666740179062	0.32098764181137085	1.0	1148	1223	1223	1248	1600
19.482896915701364	19.48289691570136	0	0	2	0	-0.0003925196718205101	0.12163203067464345	1148.083165612665	1223.083165612665	1223.083165612665	1248.083165612665	0.0714285746216774	0.342342346906662	0.2266666740179062	0.32098764181137085	1.0	1148	1223	1223	1248	1600
19.501431128777906	19.50143073403821	0	0	2	0	1.5729989303233564e-15	0.12101244206643769	1145.5459502620624	1220.5459502620624	1220.5459502620624	1245.5459502620624	0.05714285746216774	0.3513513505458832	0.2266666740179062	0.3333333432674408	1.0	1145	1220	1220	1245	1600
19.516951504254305	19.516951109514608	0	0	2	0	0.00039251967182365175	0.12101244206643769	1145.5459502620624	1220.5459502620624	1220.5459502620624	1245.5459502620624	0.05714285746216774	0.3513513505458832	0.2266666740179062	0.3333333432674408	1.0	1145	1220	1220	1245	1600
19.53290688287876	19.532906488139055	0	0	2	0	0.0007839634745089697	0.12396428105931101	1157.6337309378787	1232.6337309378787	1232.6337309378787	1257.6337309378787	0.05714285746216774	0.36036035418510437	0.2266666740179062	0.34567901492118835	1.0	1157	1232	1232	1257	1600
19.550012138245737	19.550012138245734	0	0	2	0	0.0011732584878032916	0.12396428105931101	1157.6337309378787	1232.6337309378787	1232.6337309378787	1257.6337309378787	0.05714285746216774	0.36036035418510437	0.2266666740179062	0.34567901492118835	1.0	1157	1232	1232	1257	1600
19.56812476932399	19.568124374584286	0	0	2	0	0.0015593376811347424	0.12396428105931101	1157.6337309378787	1232.6337309378787	1232.6337309378787	1257.6337309378787	0.05714285746216774	0.36036035418510437	0.2266666740179062	0.34567901492118835	1.0	1157	1232	1232	1257	1600
19.582855665402843	19.582855270663146	0	0	2	0	0.0019411428382704356	0.12511654334349764	1162.3522449916227	1237.3522449916227	1237.3522449916227	1262.3522449916227	0.05714285746216774	0.36036035418510437	0.23999999463558197	0.34567901492118835	1.0	1162	1237	1237	1262	1600
19.59989618345922	19.59989578871952	0	0	2	0	0.0023176274578136143	0.12171203014950571	1148.410763462226	1223.410763462226	1223.410763462226	1248.410763462226	0.05714285746216774	0.3513513505458832	0.2266666740179062	0.34567901492118835	1.0	1148	1223	1223	1248	1600
19.616994728251324	19.61699472825132	0	0	2	0	0.0026877596215912347	0.11814060179095087	1133.785764333944	1208.785764333944	1208.785764333944	1233.785764333944	0.04285714402794838	0.3513513505458832	0.2266666740179062	0.34567901492118835	1.0	1133	1208	1208	1233	1600
19.63477972537959	19.634779330639894	0	0	2	0	0.0030505248230699544	0.11632990238153273	1126.3709502523766	1201.3709502523766	1201.3709502523766	1226.3709502523766	0.04285714402794838	0.3513513505458832	0.2133333384990692	0.3333333432674408	1.0	1126	1201	1201	1226	1600
19.649983124877874	19.649983124877878	0	0	2	0	0.00340492874804802	0.11632990238153273	1126.3709502523766	1201.3709502523766	1201.3709502523766	1226.3709502523766	0.04285714402794838	0.3513513505458832	0.2133333384990692	0.3333333432674408	1.0	1126	1201	1201	1226	1600
19.666973510992516	19.666973510992513	0	0	2	0	0.003750000000001381	0.11632990238153273	1126.3709502523766	1201.3709502523766	1201.3709502523766	1226.3709502523766	0.04285714402794838	0.3513513505458832	0.2133333384990692	0.3333333432674408	1.0	1126	1201	1201	1226	1600
19.688105900766384	19.688105506026687	0	0	2	0	0.0040847927626140425	0.11632990238153273	1126.3709502523766	1201.3709502523766	1201.3709502523766	1226.3709502523766	0.04285714402794838	0.3513513505458832	0.2133333384990692	0.3333333432674408	1.0	1126	1201	1201	1226	1600
19.701388496890434	19.701388102150737	0	0	2	0	0.004408389392194842	0.11632990238153273	1126.3709502523766	1201.3709502523766	1201.3709502523766	1226.3709502523766	0.04285714402794838	0.3513513505458832	0.2133333384990692	0.3333333432674408	1.0	1126	1201	1201	1226	1600
19.716970451759845	19.71697005702015	0	0	2	0	0.004719902932875025	0.11296654014537733	1112.5979818953201	1187.5979818953201	1187.5979818953201	1212.5979818953201	0.04285714402794838	0.342342346906662	0.20000000298023224	0.3333333432674408	1.0	1112	1187	1187	1212	1600
19.732988593996406	19.732988593996403	0	0	2	0	0.005018479547692628	0.11185542881902721	1108.0479810139163	1183.0479810139163	1183.0479810139163	1208.0479810139163	0.04285714402794838	0.342342346906662	0.18666666746139526	0.3333333432674408	1.0	1108	1183	1183	1208	1600
19.750064243885976	19.750064243885973	0	0	2	0	0.005303300858900241	0.10960317790922192	1098.8250135382636	1173.8250135382636	1173.8250135382636	1198.8250135382636	0.04285714402794838	0.3333333432674408	0.18666666746139526	0.3333333432674408	1.0	1098	1173	1173	1198	1600
19.768127137762182	19.768126743022485	0	0	2	0	0.005573586191081533	0.10570482783034874	1082.861269965278	1157.861269965278	1157.861269965278	1182.861269965278	0.04285714402794838	0.3243243098258972	0.1733333319425583	0.32098764181137085	1.0	1082	1157	1157	1182	1600
19.782901455207902	19.7829010604682	0	0	2	0	0.005828594710928295	0.0965589382051042	1045.4088519499016	1120.4088519499016	1120.4088519499016	1145.4088519499016	0.02857142873108387	0.30630630254745483	0.1599999964237213	0.32098764181137085	1.0	1045	1120	1120	1145	1600
19.79998657885024	19.799986578850245	0	0	2	0	0.006067627457813053	0.0898021854756883	1017.7399495229436	1092.7399495229436	1092.7399495229436	1117.7399495229436	0.02857142873108387	0.27927929162979126	0.1599999964237213	0.32098764181137085	1.0	1017	1092	1092	1117	1600
19.81686406941103	19.816863674671332	0	0	2	0	0.006290029259591559	0.07927054079494789	974.6128645553116	1049.6128645553117	1049.6128645553117	1074.6128645553117	0.02857142873108387	0.2432432472705841	0.14666666090488434	0.3086419701576233	1.0	974	1049	1049	1074	1600
19.834777356941398	19.8347769622017	0	0	2	0	0.006495190528384097	0.0688212017091796	931.8228209990905	1006.8228209990905	1006.8228209990905	1031.8228209990905	0.02857142873108387	0.20720720291137695	0.13333334028720856	0.29629629850387573	1.0	931	1006	1006	1031	1600
19.849992598630646	19.84999220389095	0	0	2	0	0.006682548931413494	0.069317333810338	933.8544819533341	1008.8544819533341	1008.8544819533341	1033.854481953334	0.04285714402794838	0.19819819927215576	0.13333334028720856	0.2716049253940582	1.0	933	1008	1008	1033	1600
19.86698337948498	19.866982984745285	0	0	2	0	0.006851590932320166	0.07145955633648016	942.6268831978862	1017.6268831978862	1017.6268831978862	1042.6268831978862	0.05714285746216774	0.18918919563293457	0.1599999964237213	0.2469135820865631	1.0	942	1017	1017	1042	1600
19.8881343220247	19.888133927284997	0	0	2	0	0.007001853198729595	0.07898390435172942	973.439088320332	1048.4390883203318	1048.4390883203318	1073.4390883203318	0.08571428805589676	0.18018017709255219	0.2133333384990692	0.23456789553165436	1.0	973	1048	1048	1073	1600
19.901379023137668	19.90137862839797	0	0	2	0	0.007132923872214154	0.08186686715318098	985.2448209922761	1060.2448209922761	1060.2448209922761	1085.2448209922761	0.10000000149011612	0.171171173453331	0.23999999463558197	0.23456789553165436	1.0	985	1060	1060	1085	1600
19.91686347730148	19.916863082561783	0	0	2	0	0.007244443697168434	0.09693447556331325	1046.9466774317677	1121.9466774317677	1121.9466774317677	1146.9466774317677	0.15714286267757416	0.171171173453331	0.25333333015441895	0.23456789553165436	1.0	1046	1121	1121	1146	1600
19.93288122479834	19.932880830058636	0	0	2	0	0.007336107005503881	0.10650531656948137	1086.1392713520263	1161.1392713520263	1161.1392713520263	1186.1392713520263	0.18571428954601288	0.171171173453331	0.2800000011920929	0.2469135820865631	1.0	1086	1161	1161	1186	1600
19.949944243017544	19.949943848277847	0	0	2	0	0.007407662554463788	0.1120497491134047	1108.8437226193923	1183.8437226193923	1183.8437226193923	1208.8437226193923	0.18571428954601288	0.18018017709255219	0.3333333432674408	0.2469135820865631	1.0	1108	1183	1183	1208	1600
19.968099900722965	19.968099505983268	0	0	2	0	0.007458914215262221	0.13088993773232271	1185.9942950138616	1260.9942950138616	1260.9942950138616	1285.9942950138616	0.22857142984867096	0.19819819927215576	0.3733333349227905	0.25925925374031067	1.0	1185	1260	1260	1285	1600
19.98288250770236	19.982882112962656	0	0	2	0	0.007489721510659389	0.144265699027865	1240.768037519107	1315.768037519107	1315.768037519107	1340.768037519107	0.2571428716182709	0.21621622145175934	0.4000000059604645	0.25925925374031067	1.0	1240	1315	1315	1340	1600
20.000075790022162	20.000075790022166	0	0	2	0	0.0075	0.16211592807078068	1313.864725449847	1388.864725449847	1388.864725449847	1413.864725449847	0.2857142984867096	0.2432432472705841	0.4399999976158142	0.2716049253940582	1.0	1313	1388	1388	1413	1600
20.021388970578077	20.02138857583838	0	0	2	0	0.007489721510659218	0.214438965195491	1528.1275624755356	1603.1275624755356	1603.1275624755356	1628.1275624755356	0.41428571939468384	0.29729729890823364	0.4933333396911621	0.29629629850387573	1.0	1528	1603	1603	1628	1600
20.03478367277658	20.034783278036883	0	0	2	0	0.007458914215261878	0.214438965195491	1528.1275624755356	1603.1275624755356	1603.1275624755356	1628.1275624755356	0.41428571939468384	0.29729729890823364	0.4933333396911621	0.29629629850387573	1.0	1528	1603	1603	1628	1600
20.050060493858833	20.050060099119136	0	0	2	0	0.0074076625544632745	0.24524882319900732	1654.293930999935	1729.293930999935	1729.293930999935	1754.293930999935	0.44285714626312256	0.36036035418510437	0.5333333611488342	0.3333333432674408	1.0	1654	1729	1729	1754	1600
20.066872457629625	20.066872062889928	0	0	2	0	0.007336107005503199	0.2677704712883435	1746.5200799257668	1821.5200799257668	1821.5200799257668	1846.5200799257668	0.48571428656578064	0.3963963985443115	0.54666668176651	0.34567901492118835	1.0	1746	1821	1821	1846	1600
20.082973889942625	20.08297349520293	0	0	2	0	0.007244443697167585	0.2857441589923062	1820.122331073494	1895.122331073494	1895.122331073494	1920.122331073494	0.5142857432365417	0.4234234094619751	0.5733333230018616	0.3580246865749359	1.0	1820	1895	1895	1920	1600
20.101405470697483	20.101405075957786	0	0	2	0	0.0071329238722131405	0.30264788881128224	1889.3431046822009	1964.3431046822009	1964.3431046822009	1989.3431046822009	0.5428571701049805	0.45045045018196106	0.5866666436195374	0.37037035822868347	1.0	1889	1964	1964	1989	1600
20.116893872258284	20.116893477518587	0	0	2	0	0.00700185319872842	0.32188618411252534	1968.1239239407912	2043.1239239407912	2043.1239239407912	2068.1239239407914	0.5714285969734192	0.4864864945411682	0.6000000238418579	0.3827160596847534	1.0	1968	2043	2043	2068	1600
20.132904119700864	20.132903724961167	0	0	2	0	0.006851590932318833	0.371465039451917	2171.1493365556	2246.1493365556	2246.1493365556	2271.1493365556	0.6428571343421936	0.5585585832595825	0.6399999856948853	0.4444444477558136	1.0	2171	2246	2246	2271	1600
20.150000296054774	20.149999901315077	0	0	2	0	0.006682548931412006	0.3931312991280125	2259.872669929211	2334.872669929211	2334.872669929211	2359.872669929211	0.6714285612106323	0.5945945978164673	0.653333306312561	0.4691357910633087	1.0	2259	2334	2334	2359	1600
20.16804068976815	20.168040295028447	0	0	2	0	0.006495190528382459	0.4068862572005747	2316.1992232363536	2391.1992232363536	2391.1992232363536	2416.1992232363536	0.6857143044471741	0.6126126050949097	0.6666666865348816	0.4938271641731262	1.0	2316	2391	2391	2416	1600
20.182864744415912	20.182864349676215	0	0	2	0	0.006290029259589774	0.42305804822180004	2382.4227074682713	2457.4227074682713	2457.4227074682713	2482.4227074682713	0.699999988079071	0.6396396160125732	0.6800000071525574	0.5185185074806213	1.0	2382	2457	2457	2482	1600
20.199991710466325	20.19999171046633	0	0	2	0	0.006067627457811127	0.4451058254860065	2472.7083553651964	2547.7083553651964	2547.7083553651964	2572.7083553651964	0.7285714149475098	0.6666666865348816	0.6933333277702332	0.5555555820465088	1.0	2472	2547	2547	2572	1600
20.216943412090483	20.216943017350786	0	0	2	0	0.005828594710926231	0.4709719267229975	2578.6300399306747	2653.6300399306747	2653.6300399306747	2678.6300399306747	0.7714285850524902	0.6936936974525452	0.7066666483879089	0.5925925970077515	1.0	2578	2653	2653	2678	1600
20.23486933129121	20.234868936551514	0	0	2	0	0.005573586191079339	0.4854676070257469	2637.9898507704333	2712.9898507704333	2712.9898507704333	2737.9898507704333	0.7857142686843872	0.7117117047309875	0.7200000286102295	0.6172839403152466	1.0	2637	2712	2712	2737	1600
20.24999101967185	20.249991019671853	0	0	2	0	0.005303300858897924	0.5010721014115056	2701.8902552801155	2776.8902552801155	2776.8902552801155	2801.8902552801155	0.7857142686843872	0.7387387156486511	0.7333333492279053	0.654321014881134	1.0	2701	2776	2776	2801	1600
20.266934037022633	20.266933642282936	0	0	2	0	0.005018479547690192	0.5159381726813415	2762.7668171300934	2837.7668171300934	2837.7668171300934	2862.7668171300934	0.800000011920929	0.7567567825317383	0.746666669845581	0.6790123581886292	1.0	2762	2837	2837	2862	1600
20.28824129648307	20.288240901743364	0	0	2	0	0.004719902932872478	0.5439118460029242	2877.3190093819744	2952.3190093819744	2952.3190093819744	2977.3190093819744	0.8285714387893677	0.7837837934494019	0.7733333110809326	0.7283950448036194	1.0	2877	2952	2952	2977	1600
20.30140428647839	20.301404286478387	0	0	2	0	0.004408389392192191	0.5614005205170116	2948.9351315171625	3023.9351315171625	3023.9351315171625	3048.9351315171625	0.8428571224212646	0.8108108043670654	0.7733333110809326	0.7654321193695068	1.0	2948	3023	3023	3048	1600
20.316883609026117	20.31688321428642	0	0	2	0	0.004084792762611293	0.5806310240182366	3027.684043354679	3102.684043354679	3102.684043354679	3127.684043354679	0.8714285492897034	0.8198198080062866	0.7866666913032532	0.8024691343307495	1.0	3027	3102	3102	3127	1600
20.33286385625159	20.33286346151189	0	0	2	0	0.0037499999999985423	0.599891545853497	3106.5558802700702	3181.5558802700702	3181.5558802700702	3206.5558802700702	0.8999999761581421	0.837837815284729	0.800000011920929	0.8271604776382446	1.0	3106	3181	3181	3206	1600
20.3500239804367	20.350023980436703	0	0	2	0	0.003404928748045099	0.61217384679082	3156.8519026084077	3231.8519026084077	3231.8519026084077	3256.8519026084077	0.8999999761581421	0.8558558821678162	0.8133333325386047	0.8518518805503845	1.0	3156	3231	3231	3256	1600
20.368096348065674	20.368095953325977	0	0	2	0	0.00305052482306696	0.6230181066440457	3201.259146707367	3276.259146707367	3276.259146707367	3301.259146707367	0.9142857193946838	0.8648648858070374	0.8133333325386047	0.8765432238578796	1.0	3201	3276	3276	3301	1600
20.38289632359181	20.382895928852115	0	0	2	0	0.0026877596215881742	0.6391187148648525	3267.191137371571	3342.191137371571	3342.191137371571	3367.191137371571	0.9285714030265808	0.8828828930854797	0.8266666531562805	0.9012345671653748	1.0	3267	3342	3342	3367	1600
20.399917499402957	20.39991710466326	0	0	2	0	0.002317627457810496	0.6531316958754152	3324.5742946098253	3399.5742946098253	3399.5742946098253	3424.5742946098253	0.9428571462631226	0.8918918967247009	0.8399999737739563	0.9259259104728699	1.0	3324	3399	3399	3424	1600
20.416905911819097	20.4169055170794	0	0	2	0	0.0019411428382672693	0.66639281305266	3378.8785694506423	3453.8785694506423	3453.8785694506423	3478.8785694506423	0.9571428298950195	0.9099099040031433	0.8399999737739563	0.9506173133850098	1.0	3378	3453	3453	3478	1600
20.434896173590726	20.43489577885103	0	0	2	0	0.0015593376811315356	0.6780189786428288	3426.487717542384	3501.487717542384	3501.487717542384	3526.487717542384	0.9714285731315613	0.9189189076423645	0.8533333539962769	0.9629629850387573	1.0	3426	3501	3501	3526	1600
20.45019115269913	20.450191152699134	0	0	2	0	0.0011732584878000535	0.6891101371604229	3471.906011671932	3546.906011671932	3546.906011671932	3571.906011671932	0.9857142567634583	0.9279279112815857	0.8533333539962769	0.9876543283462524	1.0	3471	3546	3546	3571	1600
20.466990090059863	20.466996405895046	0	0	2	0	0.0007839634745057094	0.7031531482934952	3529.4121422618628	3604.4121422618628	3604.4121422618628	3629.4121422618628	1.0	0.9459459185600281	0.8666666746139526	1.0	1.0	3529	3604	3604	3629	1600
20.488125637751327	20.488125243011623	0	0	2	0	0.00039251967182037795	0.7054054141044617	3538.6351707577705	3613.6351707577705	3613.6351707577705	3638.6351707577705	1.0	0.954954981803894	0.8666666746139526	1.0	1.0	3538	3613	3613	3638	1600
20.50142876033971	20.501428365600013	0	0	2	0	-1.7053072081790148e-15	0.707657665014267	3547.8581382334232	3622.8581382334232	3622.8581382334232	3647.8581382334232	1.0	0.9639639854431152	0.8666666746139526	1.0	1.0	3547	3622	3622	3647	1600
20.516874924752745	20.516874530013048	0	0	2	0	-0.0003925196718237839	0.7099099159240723	3557.081105709076	3632.081105709076	3632.081105709076	3657.081105709076	1.0	0.9729729890823364	0.8666666746139526	1.0	1.0	3557	3632	3632	3657	1600
20.532979120243635	20.532978725503938	0	0	2	0	-0.0007839634745091013	0.7099099159240723	3557.081105709076	3632.081105709076	3632.081105709076	3657.081105709076	1.0	0.9729729890823364	0.8666666746139526	1.0	1.0	3557	3632	3632	3657	1600
20.54995608520851	20.549955690468813	0	0	2	0	-0.0011732584878034224	0.7154954969882965	3579.954060167074	3654.954060167074	3654.954060167074	3679.954060167074	1.0	0.9819819927215576	0.8799999952316284	1.0	1.0	3579	3654	3654	3679	1600
20.568101874421462	20.568101479681758	0	0	2	0	-0.0015593376811348716	0.7177477478981018	3589.177027642727	3664.177027642727	3664.177027642727	3689.177027642727	1.0	0.9909909963607788	0.8799999952316284	1.0	1.0	3589	3664	3664	3689	1600
20.582921981672232	20.582921586932535	0	0	2	0	-0.0019411428382705633	0.7199999988079071	3598.3999951183796	3673.3999951183796	3673.3999951183796	3698.3999951183796	1.0	1.0	0.8799999952316284	1.0	1.0	3598	3673	3673	3698	1600
20.599985394631144	20.599984999891447	0	0	2	0	-0.00231762745781374	0.7199999988079071	3598.3999951183796	3673.3999951183796	3673.3999951183796	3698.3999951183796	1.0	1.0	0.8799999952316284	1.0	1.0	3598	3673	3673	3698	1600
20.621441470958015	20.621441076218318	0	0	2	0	-0.0026877596215913587	0.7199999988079071	3598.3999951183796	3673.3999951183796	3673.3999951183796	3698.3999951183796	1.0	1.0	0.8799999952316284	1.0	1.0	3598	3673	3673	3698	1600
20.634748146203687	20.63474775146399	0	0	2	0	-0.0030505248230700754	0.7199999988079071	3598.3999951183796	3673.3999951183796	3673.3999951183796	3698.3999951183796	1.0	1.0	0.8799999952316284	1.0	1.0	3598	3673	3673	3698	1600
20.65003601999751	20.650035625257814	0	0	2	0	-0.003404928748048138	0.7199999988079071	3598.3999951183796	3673.3999951183796	3673.3999951183796	3698.3999951183796	1.0	1.0	0.8799999952316284	1.0	1.0	3598	3673	3673	3698	1600
20.6669131158186	20.6669127210789	0	0	2	0	-0.003750000000001496	0.7199999988079071	3598.3999951183796	3673.3999951183796	3673.3999951183796	3698.3999951183796	1.0	1.0	0.8799999952316284	1.0	1.0	3598	3673	3673	3698	1600
20.682982968955695	20.6829829689557	0	0	2	0	-0.0040847927626141535	0.7199999988079071	3598.3999951183796	3673.3999951183796	3673.3999951183796	3698.3999951183796	1.0	1.0	0.8799999952316284	1.0	1.0	3598	3673	3673	3698	1600
20.70142126028544	20.701420865545735	0	0	2	0	-0.00440838939219495	0.7144144177436829	3575.5270406603813	3650.5270406603813	3650.5270406603813	3675.5270406603813	1.0	0.9909909963607788	0.8666666746139526	1.0	1.0	3575	3650	3650	3675	1600
20.7169222935166	20.716921898776896	0	0	2	0	-0.0047199029328751285	0.7099099159240723	3557.081105709076	3632.081105709076	3632.081105709076	3657.081105709076	1.0	0.9729729890823364	0.8666666746139526	1.0	1.0	3557	3632	3632	3657	1600
20.7328922775099	20.732891488030504	0	0	2	0	-0.005018479547692726	0.6985006481409073	3510.3601541370153	3585.3601541370153	3585.3601541370153	3610.3601541370153	0.9857142567634583	0.954954981803894	0.8533333539962769	1.0	1.0	3510	3585	3585	3610	1600
20.74994463775725	20.749944637757245	0	0	2	0	-0.005303300858900336	0.639779048451671	3269.895203409593	3344.895203409593	3344.895203409593	3369.895203409593	0.8714285492897034	0.9099099040031433	0.8399999737739563	0.9259259104728699	1.0	3269	3344	3344	3369	1600
20.76809319014809	20.768092795408386	0	0	2	0	-0.005573586191081621	0.5663818502499733	2969.333676773641	3044.333676773641	3044.333676773641	3069.333676773641	0.7857142686843872	0.837837815284729	0.800000011920929	0.8024691343307495	1.0	2969	3044	3044	3069	1600
20.782942902876268	20.78294250813657	0	0	2	0	-0.005828594710928378	0.5032008837795061	2710.6076190770777	2785.6076190770777	2785.6076190770777	2810.6076190770777	0.7857142686843872	0.7477477192878723	0.746666669845581	0.6419752836227417	1.0	2710	2785	2785	2810	1600
20.799958947071328	20.79995855233163	0	0	2	0	-0.006067627457813132	0.42756256494257183	2400.8687034398317	2475.8687034398317	2475.8687034398317	2500.8687034398317	0.699999988079071	0.6576576828956604	0.6800000071525574	0.5185185074806213	1.0	2400	2475	2475	2500	1600
20.817073676191075	20.81707328145138	0	0	2	0	-0.006290029259591632	0.3670483251731582	2153.062891584083	2228.062891584083	2228.062891584083	2253.062891584083	0.6285714507102966	0.5765765905380249	0.6266666650772095	0.4197530746459961	1.0	2153	2228	2228	2253	1600
20.834708277494112	20.834707882754415	0	0	2	0	-0.006495190528384164	0.3290433324597499	1997.4324464226759	2072.4324464226756	2072.4324464226756	2097.4324464226756	0.5714285969734192	0.522522509098053	0.6000000238418579	0.37037035822868347	1.0	1997	2072	2072	2097	1600
20.849913255951197	20.849912861211493	0	0	2	0	-0.006682548931413554	0.2957185868753327	1860.9676132544873	1935.9676132544873	1935.9676132544873	1960.9676132544873	0.5142857432365417	0.477477490901947	0.5733333230018616	0.3333333432674408	1.0	1860	1935	1935	1960	1600
20.866908378942217	20.86690798420252	0	0	2	0	-0.00685159093232022	0.25085419170650436	1677.2479150381353	1752.2479150381353	1752.2479150381353	1777.2479150381353	0.4000000059604645	0.44144144654273987	0.54666668176651	0.29629629850387573	1.0	1677	1752	1752	1777	1600
20.882918231645096	20.8829178369054	0	0	2	0	-0.007001853198729643	0.21219076597028308	1518.9211866483092	1593.9211866483092	1593.9211866483092	1618.9211866483092	0.34285715222358704	0.38738739490509033	0.47999998927116394	0.2469135820865631	1.0	1518	1593	1593	1618	1600
20.901495471348806	20.90149507660911	0	0	2	0	-0.007132923872214195	0.1895345360206233	1426.1439250044525	1501.1439250044525	1501.1439250044525	1526.1439250044525	0.30000001192092896	0.36036035418510437	0.4399999976158142	0.2222222238779068	1.0	1426	1501	1501	1526	1600
20.91688321428642	20.91688281954672	0	0	2	0	-0.007244443697168468	0.17155854646683721	1352.5322477816985	1427.5322477816985	1427.5322477816985	1452.5322477816985	0.2571428716182709	0.342342346906662	0.41333332657814026	0.20987653732299805	1.0	1352	1427	1427	1452	1600
20.933305175234818	20.93330517523482	0	0	2	0	-0.007336107005503909	0.1630165088796076	1317.5526038619932	1392.5526038619932	1392.5526038619932	1417.5526038619932	0.22857142984867096	0.342342346906662	0.3866666555404663	0.20987653732299805	1.0	1317	1392	1392	1417	1600
20.954810199284335	20.954809804544638	0	0	2	0	-0.007407662554463809	0.15333333750565847	1277.9000170856716	1352.9000170856716	1352.9000170856716	1377.9000170856716	0.20000000298023224	0.3333333432674408	0.36000001430511475	0.2222222238779068	1.0	1277	1352	1352	1377	1600
20.967996084182186	20.96799568944249	0	0	2	0	-0.007458914215262234	0.1441305616442804	1240.2146499333282	1315.2146499333282	1315.2146499333282	1340.2146499333282	0.15714286267757416	0.342342346906662	0.3466666638851166	0.2222222238779068	1.0	1240	1315	1315	1340	1600
20.982896323591813	20.982895928852116	0	0	2	0	-0.007489721510659397	0.14568091900444324	1246.563363323195	1321.563363323195	1321.563363323195	1346.563363323195	0.1428571492433548	0.36036035418510437	0.30666667222976685	0.25925925374031067	1.0	1246	1321	1321	1346	1600
21.000014605368857	21.000014210629153	0	0	2	0	-0.0075	0.14398907120550364	1239.6352465865375	1314.6352465865375	1314.6352465865375	1339.6352465865375	0.11428571492433548	0.37837839126586914	0.30666667222976685	0.2716049253940582	1.0	1239	1314	1314	1339	1600
21.016883806395963	21.016883411656266	0	0	2	0	-0.007489721510659211	0.14456289906284692	1241.9850716623582	1316.9850716623582	1316.9850716623582	1341.9850716623582	0.10000000149011612	0.38738739490509033	0.30666667222976685	0.29629629850387573	1.0	1241	1316	1316	1341	1600
21.034794725488144	21.034794330748447	0	0	2	0	-0.0074589142152618635	0.14965465678936907	1262.8358195524663	1337.8358195524663	1337.8358195524663	1362.8358195524663	0.10000000149011612	0.3963963985443115	0.30666667222976685	0.3333333432674408	1.0	1262	1337	1337	1362	1600
21.04989509792505	21.049895097925052	0	0	2	0	-0.007407662554463255	0.15240955055587824	1274.1171095263214	1349.1171095263214	1349.1171095263214	1374.1171095263214	0.08571428805589676	0.4054054021835327	0.3199999928474426	0.37037035822868347	1.0	1274	1349	1349	1374	1600
21.06691074738041	21.06691035264071	0	0	2	0	-0.007336107005503172	0.16049660775243257	1307.2336087462113	1382.2336087462113	1382.2336087462113	1407.2336087462113	0.10000000149011612	0.4144144058227539	0.3333333432674408	0.3827160596847534	1.0	1307	1382	1382	1407	1600
21.083009811255213	21.083009416515516	0	0	2	0	-0.007244443697167551	0.16255421975604545	1315.659529901006	1390.659529901006	1390.659529901006	1415.659529901006	0.10000000149011612	0.4144144058227539	0.3333333432674408	0.40740740299224854	1.0	1315	1390	1390	1415	1600
21.101403891738688	21.10140349699899	0	0	2	0	-0.0071329238722131	0.1621838470493202	1314.1428536669664	1389.1428536669664	1389.1428536669664	1414.1428536669664	0.10000000149011612	0.4144144058227539	0.3199999928474426	0.4197530746459961	1.0	1314	1389	1389	1414	1600
21.116884398505515	21.116884398505512	0	0	2	0	-0.007001853198728373	0.15960007478517513	1303.5623062452921	1378.5623062452921	1378.5623062452921	1403.5623062452921	0.08571428805589676	0.4144144058227539	0.3199999928474426	0.43209877610206604	1.0	1303	1378	1378	1403	1600
21.132995304571285	21.13299490983158	0	0	2	0	-0.006851590932318779	0.15960007478517513	1303.5623062452921	1378.5623062452921	1378.5623062452921	1403.5623062452921	0.08571428805589676	0.4144144058227539	0.3199999928474426	0.43209877610206604	1.0	1303	1378	1378	1403	1600
21.15000187501357	21.150001480273872	0	0	2	0	-0.006682548931411946	0.1581597469051066	1297.6641635764115	1372.6641635764115	1372.6641635764115	1397.6641635764115	0.08571428805589676	0.4144144058227539	0.30666667222976685	0.43209877610206604	1.0	1297	1372	1372	1397	1600
21.168063979410373	21.168063584670676	0	0	2	0	-0.006495190528382392	0.15458831854655175	1283.0391644481294	1358.0391644481294	1358.0391644481294	1383.0391644481294	0.0714285746216774	0.4144144058227539	0.30666667222976685	0.43209877610206604	1.0	1283	1358	1358	1383	1600
21.182882902442056	21.18288250770236	0	0	2	0	-0.006290029259589702	0.15314798744709646	1277.14100859586	1352.14100859586	1352.14100859586	1377.14100859586	0.0714285746216774	0.4144144058227539	0.2933333218097687	0.43209877610206604	1.0	1277	1352	1352	1377	1600
21.20035171307161	21.20035131833191	0	0	2	0	-0.006067627457811049	0.14945540865722262	1262.0198984513268	1337.0198984513268	1337.0198984513268	1362.0198984513268	0.0714285746216774	0.4054054021835327	0.2800000011920929	0.43209877610206604	1.0	1262	1337	1337	1362	1600
21.221409497042412	21.221409102302715	0	0	2	0	-0.005828594710926148	0.14945540865722262	1262.0198984513268	1337.0198984513268	1337.0198984513268	1362.0198984513268	0.0714285746216774	0.4054054021835327	0.2800000011920929	0.43209877610206604	1.0	1262	1337	1337	1362	1600
21.234729593437844	21.234729198698147	0	0	2	0	-0.005573586191079251	0.14945540865722262	1262.0198984513268	1337.0198984513268	1337.0198984513268	1362.0198984513268	0.0714285746216774	0.4054054021835327	0.2800000011920929	0.43209877610206604	1.0	1262	1337	1337	1362	1600
21.250009572437694	21.250009177697997	0	0	2	0	-0.00530330085889783	0.14945540865722262	1262.0198984513268	1337.0198984513268	1337.0198984513268	1362.0198984513268	0.0714285746216774	0.4054054021835327	0.2800000011920929	0.43209877610206604	1.0	1262	1337	1337	1362	1600
21.266989695320166	21.266989300580462	0	0	2	0	-0.005018479547690093	0.14883812559699572	1259.4921243196975	1334.4921243196975	1334.4921243196975	1359.4921243196975	0.0714285746216774	0.4054054021835327	0.2666666805744171	0.4444444477558136	1.0	1259	1334	1334	1359	1600
21.288021821210545	21.28802142647085	0	0	2	0	-0.004719902932872375	0.1452666963071183	1244.8671213776495	1319.8671213776495	1319.8671213776495	1344.8671213776495	0.05714285746216774	0.4054054021835327	0.2666666805744171	0.4444444477558136	1.0	1244	1319	1319	1344	1600
21.30132691749743	21.301326522757734	0	0	2	0	-0.004408389392192083	0.1452666963071183	1244.8671213776495	1319.8671213776495	1319.8671213776495	1344.8671213776495	0.05714285746216774	0.4054054021835327	0.2666666805744171	0.4444444477558136	1.0	1244	1319	1319	1344	1600
21.316896635436176	21.31689624069648	0	0	2	0	-0.004084792762611183	0.1452666963071183	1244.8671213776495	1319.8671213776495	1319.8671213776495	1344.8671213776495	0.05714285746216774	0.4054054021835327	0.2666666805744171	0.4444444477558136	1.0	1244	1319	1319	1344	1600
21.33287490896316	21.332874514223455	0	0	2	0	-0.0037499999999984273	0.1437852129160806	1238.80044689135	1313.80044689135	1313.80044689135	1338.80044689135	0.05714285746216774	0.4054054021835327	0.25333333015441895	0.4444444477558136	1.0	1238	1313	1313	1338	1600
21.350002269753265	21.350001875013568	0	0	2	0	-0.003404928748044981	0.1437852129160806	1238.80044689135	1313.80044689135	1313.80044689135	1338.80044689135	0.05714285746216774	0.4054054021835327	0.25333333015441895	0.4444444477558136	1.0	1238	1313	1313	1338	1600
21.36815555902049	21.368155164280793	0	0	2	0	-0.0030505248230668384	0.14608974112695994	1248.2374899149008	1323.2374899149008	1323.2374899149008	1348.2374899149008	0.05714285746216774	0.4054054021835327	0.2666666805744171	0.45679011940956116	1.0	1248	1323	1323	1348	1600
21.382884481400854	21.38288408666115	0	0	2	0	-0.0026877596215880506	0.14608974112695994	1248.2374899149008	1323.2374899149008	1323.2374899149008	1348.2374899149008	0.05714285746216774	0.4054054021835327	0.2666666805744171	0.45679011940956116	1.0	1248	1323	1323	1348	1600
21.39993881534669	21.399938420606993	0	0	2	0	-0.0023176274578103704	0.14383749021715464	1239.0145224392481	1314.0145224392481	1314.0145224392481	1339.0145224392481	0.05714285746216774	0.3963963985443115	0.2666666805744171	0.45679011940956116	1.0	1239	1314	1314	1339	1600
21.416956043760845	21.41695564902114	0	0	2	0	-0.0019411428382671415	0.14383749021715464	1239.0145224392481	1314.0145224392481	1314.0145224392481	1339.0145224392481	0.05714285746216774	0.3963963985443115	0.2666666805744171	0.45679011940956116	1.0	1239	1314	1314	1339	1600
21.434744988286102	21.434744593546398	0	0	2	0	-0.0015593376811314063	0.14383749021715464	1239.0145224392481	1314.0145224392481	1314.0145224392481	1339.0145224392481	0.05714285746216774	0.3963963985443115	0.2666666805744171	0.45679011940956116	1.0	1239	1314	1314	1339	1600
21.450045493750284	21.450045099010588	0	0	2	0	-0.001173258487799923	0.14383749021715464	1239.0145224392481	1314.0145224392481	1314.0145224392481	1339.0145224392481	0.05714285746216774	0.3963963985443115	0.2666666805744171	0.45679011940956116	1.0	1239	1314	1314	1339	1600
21.46692180009197	21.466921405352274	0	0	2	0	-0.0007839634745055779	0.14466053503699627	1242.3848909764997	1317.3848909764997	1317.3848909764997	1342.3848909764997	0.05714285746216774	0.3963963985443115	0.2666666805744171	0.4691357910633087	1.0	1242	1317	1317	1342	1600
21.488107479725183	21.488107084985486	0	0	2	0	-0.00039251967182024584	0.14309674706279374	1235.9811792221403	1310.9811792221403	1310.9811792221403	1335.9811792221403	0.05714285746216774	0.3963963985443115	0.25333333015441895	0.4691357910633087	1.0	1235	1310	1310	1335	1600
21.50138218105526	21.501381786315555	0	0	2	0	1.8376154860346732e-15	0.14309674706279374	1235.9811792221403	1310.9811792221403	1310.9811792221403	1335.9811792221403	0.05714285746216774	0.3963963985443115	0.25333333015441895	0.4691357910633087	1.0	1235	1310	1310	1335	1600
21.516887951162804	21.516887556423107	0	0	2	0	0.000392519671823916	0.14309674706279374	1235.9811792221403	1310.9811792221403	1310.9811792221403	1335.9811792221403	0.05714285746216774	0.3963963985443115	0.25333333015441895	0.4691357910633087	1.0	1235	1310	1310	1335	1600
21.532872540524966	21.532872145785262	0	0	2	0	0.000783963474509233	0.14309674706279374	1235.9811792221403	1310.9811792221403	1310.9811792221403	1335.9811792221403	0.05714285746216774	0.3963963985443115	0.25333333015441895	0.4691357910633087	1.0	1235	1310	1310	1335	1600
21.550293587650966	21.550293587650962	0	0	2	0	0.001173258487803553	0.14466053503699627	1242.3848909764997	1317.3848909764997	1317.3848909764997	1342.3848909764997	0.05714285746216774	0.3963963985443115	0.2666666805744171	0.4691357910633087	1.0	1242	1317	1317	1342	1600
21.56806713732797	21.56806674258827	0	0	2	0	0.001559337681135001	0.14231485453453452	1232.7793293189188	1307.7793293189188	1307.7793293189188	1332.7793293189188	0.05714285746216774	0.3963963985443115	0.25333333015441895	0.45679011940956116	1.0	1232	1307	1307	1332	1600
21.582897113071216	21.582897113071212	0	0	2	0	0.0019411428382706912	0.14309674706279374	1235.9811792221403	1310.9811792221403	1310.9811792221403	1335.9811792221403	0.05714285746216774	0.3963963985443115	0.25333333015441895	0.4691357910633087	1.0	1235	1310	1310	1335	1600
21.599919473101448	21.59991907836175	0	0	2	0	0.002317627457813866	0.14309674706279374	1235.9811792221403	1310.9811792221403	1310.9811792221403	1335.9811792221403	0.05714285746216774	0.3963963985443115	0.25333333015441895	0.4691357910633087	1.0	1235	1310	1310	1335	1600
21.61698604397795	21.616985649238252	0	0	2	0	0.002687759621591482	0.14231485453453452	1232.7793293189188	1307.7793293189188	1307.7793293189188	1332.7793293189188	0.05714285746216774	0.3963963985443115	0.25333333015441895	0.45679011940956116	1.0	1232	1307	1307	1332	1600
21.634766698969532	21.634765909490135	0	0	2	0	0.0030505248230701964	0.14231485453453452	1232.7793293189188	1307.7793293189188	1307.7793293189188	1332.7793293189188	0.05714285746216774	0.3963963985443115	0.25333333015441895	0.45679011940956116	1.0	1232	1307	1307	1332	1600
21.649923913923057	21.64992351918336	0	0	2	0	0.003404928748048256	0.14231485453453452	1232.7793293189188	1307.7793293189188	1307.7793293189188	1332.7793293189188	0.05714285746216774	0.3963963985443115	0.25333333015441895	0.45679011940956116	1.0	1232	1307	1307	1332	1600
21.666992063758354	21.666991669018657	0	0	2	0	0.00375000000000161	0.14231485453453452	1232.7793293189188	1307.7793293189188	1307.7793293189188	1332.7793293189188	0.05714285746216774	0.3963963985443115	0.25333333015441895	0.45679011940956116	1.0	1232	1307	1307	1332	1600
21.687989452555247	21.68798905781555	0	0	2	0	0.0040847927626142646	0.14231485453453452	1232.7793293189188	1307.7793293189188	1307.7793293189188	1332.7793293189188	0.05714285746216774	0.3963963985443115	0.25333333015441895	0.45679011940956116	1.0	1232	1307	1307	1332	1600
21.70130994369038	21.701309548950682	0	0	2	0	0.004408389392195056	0.14309674706279374	1235.9811792221403	1310.9811792221403	1310.9811792221403	1335.9811792221403	0.05714285746216774	0.3963963985443115	0.25333333015441895	0.4691357910633087	1.0	1235	1310	1310	1335	1600
21.716936109406053	21.716935714666356	0	0	2	0	0.004719902932875231	0.14309674706279374	1235.9811792221403	1310.9811792221403	1310.9811792221403	1335.9811792221403	0.05714285746216774	0.3963963985443115	0.25333333015441895	0.4691357910633087	1.0	1235	1310	1310	1335	1600
21.73291951454912	21.732919514549117	0	0	2	0	0.005018479547692824	0.14231485453453452	1232.7793293189188	1307.7793293189188	1307.7793293189188	1332.7793293189188	0.05714285746216774	0.3963963985443115	0.25333333015441895	0.45679011940956116	1.0	1232	1307	1307	1332	1600
21.75000187501357	21.750001480273873	0	0	2	0	0.005303300858900429	0.14231485453453452	1232.7793293189188	1307.7793293189188	1307.7793293189188	1332.7793293189188	0.05714285746216774	0.3963963985443115	0.25333333015441895	0.45679011940956116	1.0	1232	1307	1307	1332	1600
21.768112137653628	21.76811174291393	0	0	2	0	0.00557358619108171	0.14231485453453452	1232.7793293189188	1307.7793293189188	1307.7793293189188	1332.7793293189188	0.05714285746216774	0.3963963985443115	0.25333333015441895	0.45679011940956116	1.0	1232	1307	1307	1332	1600
21.78289671833151	21.782896323591814	0	0	2	0	0.005828594710928461	0.1407922205535902	1226.544143166952	1301.544143166952	1301.544143166952	1326.544143166952	0.05714285746216774	0.3963963985443115	0.23999999463558197	0.45679011940956116	1.0	1226	1301	1301	1326	1600
21.800014210629154	21.800014210629158	0	0	2	0	0.006067627457813209	0.1385399696437849	1217.3211756912992	1292.3211756912992	1292.3211756912992	1317.3211756912992	0.05714285746216774	0.38738739490509033	0.23999999463558197	0.45679011940956116	1.0	1217	1292	1292	1317	1600
21.8169378857347	21.816937885734696	0	0	2	0	0.006290029259591703	0.1385399696437849	1217.3211756912992	1292.3211756912992	1292.3211756912992	1317.3211756912992	0.05714285746216774	0.38738739490509033	0.23999999463558197	0.45679011940956116	1.0	1217	1292	1292	1317	1600
21.834797488666037	21.83479709392634	0	0	2	0	0.00649519052838423	0.1385399696437849	1217.3211756912992	1292.3211756912992	1292.3211756912992	1317.3211756912992	0.05714285746216774	0.38738739490509033	0.23999999463558197	0.45679011940956116	1.0	1217	1292	1292	1317	1600
21.850079836104076	21.85007983610408	0	0	2	0	0.006682548931413614	0.1385399696437849	1217.3211756912992	1292.3211756912992	1292.3211756912992	1317.3211756912992	0.05714285746216774	0.38738739490509033	0.23999999463558197	0.45679011940956116	1.0	1217	1292	1292	1317	1600
21.866992063758357	21.866992063758353	0	0	2	0	0.006851590932320274	0.13779922936111688	1214.2878442337737	1289.2878442337737	1289.2878442337737	1314.2878442337737	0.05714285746216774	0.38738739490509033	0.23999999463558197	0.4444444477558136	1.0	1214	1289	1289	1314	1600
21.8880695847141	21.888069189974402	0	0	2	0	0.0070018531987296895	0.13049407001308821	1184.3732167035962	1259.3732167035962	1259.3732167035962	1284.3732167035962	0.04285714402794838	0.37837839126586914	0.2266666740179062	0.4444444477558136	1.0	1184	1259	1259	1284	1600
21.9013691546452	21.901368759905502	0	0	2	0	0.007132923872214236	0.125289972659829	1163.0624380419997	1238.0624380419997	1238.0624380419997	1263.0624380419997	0.04285714402794838	0.36036035418510437	0.2266666740179062	0.43209877610206604	1.0	1163	1238	1238	1263	1600
21.916888740642204	21.9168883459025	0	0	2	0	0.0072444436971685015	0.10859430509239987	1094.6936793533773	1169.6936793533773	1169.6936793533773	1194.6936793533773	0.02857142873108387	0.3243243098258972	0.20000000298023224	0.40740740299224854	1.0	1094	1169	1169	1194	1600
21.932923461946107	21.93292306720641	0	0	2	0	0.007336107005503936	0.0980515443631007	1051.5210741668975	1126.5210741668975	1126.5210741668975	1151.5210741668975	0.02857142873108387	0.29729729890823364	0.1733333319425583	0.3827160596847534	1.0	1051	1126	1126	1151	1600
21.950284113898196	21.950284113898192	0	0	2	0	0.00740766255446383	0.09075980379096704	1021.6613965240101	1096.6613965240101	1096.6613965240101	1121.6613965240101	0.02857142873108387	0.2702702581882477	0.1733333319425583	0.37037035822868347	1.0	1021	1096	1096	1121	1600
21.96808569009381	21.968085295354108	0	0	2	0	0.007458914215262249	0.08502073390823273	998.159905354213	1073.1599053542132	1073.1599053542132	1098.1599053542132	0.02857142873108387	0.2522522509098053	0.1599999964237213	0.37037035822868347	1.0	998	1073	1073	1098	1600
21.982956718765724	21.982956324026027	0	0	2	0	0.007489721510659403	0.08227465614331542	986.9147169068766	1061.9147169068765	1061.9147169068765	1086.9147169068765	0.02857142873108387	0.2432432472705841	0.1599999964237213	0.3580246865749359	1.0	986	1061	1061	1086	1600
22.00011210607445	22.000112106074454	0	0	2	0	0.0075	0.08068083822504912	980.3880325315762	1055.3880325315763	1055.3880325315763	1080.3880325315763	0.02857142873108387	0.23423422873020172	0.1733333319425583	0.34567901492118835	1.0	980	1055	1055	1080	1600
22.01693038568042	22.016929990940724	0	0	2	0	0.0074897215106592046	0.0867237080699561	1005.1335845464703	1080.1335845464703	1080.1335845464703	1105.1335845464703	0.05714285746216774	0.22522522509098053	0.18666666746139526	0.34567901492118835	1.0	1005	1080	1080	1105	1600
22.034707882754414	22.034707488014718	0	0	2	0	0.0074589142152618505	0.08837210449202315	1011.8837678948348	1086.8837678948348	1086.8837678948348	1111.8837678948348	0.0714285746216774	0.21621622145175934	0.2133333384990692	0.3086419701576233	1.0	1011	1086	1086	1111	1600
22.050004835561307	22.05000483556131	0	0	2	0	0.007407662554463234	0.08444373070365851	995.7970772314816	1070.7970772314816	1070.7970772314816	1095.7970772314816	0.0714285746216774	0.19819819927215576	0.23999999463558197	0.2839506268501282	1.0	995	1070	1070	1095	1600
22.066902852586434	22.066902457846737	0	0	2	0	0.0073361070055031445	0.08773821578073648	1009.2879936221159	1084.287993622116	1084.287993622116	1109.287993622116	0.08571428805589676	0.18918919563293457	0.2800000011920929	0.2716049253940582	1.0	1009	1084	1084	1109	1600
22.082915468467203	22.082915073727506	0	0	2	0	0.007244443697167517	0.08992158779299553	1018.2289020123167	1093.2289020123167	1093.2289020123167	1118.2289020123167	0.10000000149011612	0.18018017709255219	0.30666667222976685	0.25925925374031067	1.0	1018	1093	1093	1118	1600
22.10136560198791	22.101365207248207	0	0	2	0	0.007132923872213059	0.09990625761663963	1059.1161249401393	1134.1161249401393	1134.1161249401393	1159.1161249401393	0.1428571492433548	0.171171173453331	0.3466666638851166	0.2469135820865631	1.0	1059	1134	1134	1159	1600
22.11689268803919	22.116892688039187	0	0	2	0	0.007001853198728325	0.12083869664757341	1144.8344627718132	1219.8344627718132	1219.8344627718132	1244.8344627718132	0.2142857164144516	0.18018017709255219	0.36000001430511475	0.2469135820865631	1.0	1144	1219	1219	1244	1600
22.132940830492853	22.132940435753156	0	0	2	0	0.006851590932318725	0.12748542412992858	1172.0528118120576	1247.0528118120576	1247.0528118120576	1272.0528118120576	0.22857142984867096	0.18918919563293457	0.3733333349227905	0.2469135820865631	1.0	1172	1247	1247	1272	1600
22.149924111292908	22.14992411129291	0	0	2	0	0.006682548931411886	0.13487058395036944	1202.2950412767627	1277.2950412767627	1277.2950412767627	1302.2950412767627	0.22857142984867096	0.20720720291137695	0.4000000059604645	0.25925925374031067	1.0	1202	1277	1277	1302	1600
22.168105427078746	22.16810542707875	0	0	2	0	0.006495190528382326	0.1522292943679011	1273.3789604365552	1348.3789604365552	1348.3789604365552	1373.3789604365552	0.27142858505249023	0.22522522509098053	0.41333332657814026	0.2716049253940582	1.0	1273	1348	1348	1373	1600
22.182938560739583	22.182938560739586	0	0	2	0	0.00629002925958963	0.16347395522358976	1319.4258466406	1394.4258466406	1394.4258466406	1419.4258466406	0.2857142984867096	0.2432432472705841	0.4399999976158142	0.2839506268501282	1.0	1319	1394	1394	1419	1600
22.1999036835135	22.199903683513497	0	0	2	0	0.0060676274578109705	0.17746699322888881	1376.7273372722998	1451.7273372722998	1451.7273372722998	1476.7273372722998	0.3142857253551483	0.2612612545490265	0.4533333480358124	0.29629629850387573	1.0	1376	1451	1451	1476	1600
22.217037754878486	22.21703775487849	0	0	2	0	0.005828594710926065	0.18653058424408053	1413.8427424795098	1488.8427424795098	1488.8427424795098	1513.8427424795098	0.3285714387893677	0.27927929162979126	0.46666666865348816	0.29629629850387573	1.0	1413	1488	1488	1513	1600
22.23471498806899	22.234714593329294	0	0	2	0	0.005573586191079162	0.21509509328338838	1530.8144069954756	1605.8144069954756	1605.8144069954756	1630.8144069954756	0.4000000059604645	0.30630630254745483	0.47999998927116394	0.32098764181137085	1.0	1530	1605	1605	1630	1600
22.24998786175426	22.249987861754263	0	0	2	0	0.005303300858897737	0.24442346795473568	1650.9141012746427	1725.9141012746427	1725.9141012746427	1750.9141012746427	0.4285714328289032	0.36936935782432556	0.5199999809265137	0.34567901492118835	1.0	1650	1725	1725	1750	1600
22.26689693149095	22.266896536751254	0	0	2	0	0.005018479547689995	0.2623148564105171	1724.1793370010676	1799.1793370010676	1799.1793370010676	1824.1793370010676	0.4571428596973419	0.3963963985443115	0.54666668176651	0.3580246865749359	1.0	1724	1799	1799	1824	1600
22.283023232404968	22.28302283766527	0	0	2	0	0.004719902932872272	0.2743302793377711	1773.3824938881726	1848.3824938881726	1848.3824938881726	1873.3824938881726	0.4714285731315613	0.4234234094619751	0.54666668176651	0.37037035822868347	1.0	1773	1848	1848	1873	1600
22.301441392010073	22.301440997270376	0	0	2	0	0.004408389392191976	0.2872122120084586	1826.134008174638	1901.134008174638	1901.134008174638	1926.134008174638	0.5	0.44144144654273987	0.5600000023841858	0.37037035822868347	1.0	1826	1901	1901	1926	1600
22.3169207145578	22.316920319818102	0	0	2	0	0.004084792762611071	0.3005445177405459	1880.7298001475356	1955.7298001475356	1955.7298001475356	1980.7298001475356	0.5142857432365417	0.46846845746040344	0.5733333230018616	0.3827160596847534	1.0	1880	1955	1955	1980	1600
22.332970435970257	22.33297004123056	0	0	2	0	0.003749999999998313	0.3287363581230611	1996.1753865139353	2071.1753865139353	2071.1753865139353	2096.1753865139353	0.5714285969734192	0.5045045018196106	0.5866666436195374	0.40740740299224854	1.0	1996	2071	2071	2096	1600
22.350058322790492	22.350057928050795	0	0	2	0	0.0034049287480448632	0.3657079387876232	2147.574009335317	2222.574009335317	2222.574009335317	2247.574009335317	0.6000000238418579	0.5765765905380249	0.6266666650772095	0.45679011940956116	1.0	2147	2222	2222	2247	1600
22.36806595310887	22.368065558369175	0	0	2	0	0.003050524823066718	0.38310548793386534	2218.8169730891786	2293.8169730891786	2293.8169730891786	2318.8169730891786	0.6285714507102966	0.6036036014556885	0.6399999856948853	0.4691357910633087	1.0	2218	2293	2293	2318	1600
22.38292277115163	22.382921981672233	0	0	2	0	0.002687759621587927	0.3911814106614502	2251.8878766586386	2326.8878766586386	2326.8878766586386	2351.8878766586386	0.6428571343421936	0.6216216087341309	0.6399999856948853	0.4691357910633087	1.0	2251	2326	2326	2351	1600
22.400081711117647	22.400081711117643	0	0	2	0	0.0023176274578102446	0.40710630778667856	2317.1003303864486	2392.1003303864486	2392.1003303864486	2417.1003303864486	0.6571428775787354	0.6486486196517944	0.653333306312561	0.4938271641731262	1.0	2317	2392	2392	2417	1600
22.41700775466138	22.417007359921683	0	0	2	0	0.0019411428382670136	0.420943565758658	2373.7639017817046	2448.7639017817046	2448.7639017817046	2473.7639017817046	0.6714285612106323	0.6666666865348816	0.6666666865348816	0.5185185074806213	1.0	2373	2448	2448	2473	1600
22.434598934597556	22.434598539857852	0	0	2	0	0.0015593376811312766	0.4443405327973542	2469.5744818051653	2544.5744818051653	2544.5744818051653	2569.5744818051653	0.7142857313156128	0.6936936974525452	0.6800000071525574	0.5432098507881165	1.0	2469	2544	2544	2569	1600
22.449990624932152	22.449990230192455	0	0	2	0	0.0011732584877997925	0.46075924734765117	2536.8091178886316	2611.8091178886316	2611.8091178886316	2636.8091178886316	0.7285714149475098	0.7207207083702087	0.6933333277702332	0.5679012537002563	1.0	2536	2611	2611	2636	1600
22.466896931490954	22.46689653675125	0	0	2	0	0.0007839634745054463	0.47377113965558415	2590.092816889617	2665.092816889617	2665.092816889617	2690.092816889617	0.7285714149475098	0.7477477192878723	0.7066666483879089	0.5925925970077515	1.0	2590	2665	2665	2690	1600
22.482936784410942	22.482936389671238	0	0	2	0	0.00039251967182011373	0.48604462877467824	2640.3527548323073	2715.3527548323073	2715.3527548323073	2740.3527548323073	0.7428571581840515	0.7657657861709595	0.7200000286102295	0.604938268661499	1.0	2640	2715	2715	2740	1600
22.501274022377796	22.501273627638092	0	0	2	0	-1.9699237638903314e-15	0.5087508167504282	2733.3345945930037	2808.3345945930037	2808.3345945930037	2833.3345945930037	0.7714285850524902	0.792792797088623	0.7333333492279053	0.6419752836227417	1.0	2733	2808	2808	2833	1600
22.516900977572863	22.516900582833166	0	0	2	0	-0.00039251967182404813	0.5177820758687126	2770.3176006823783	2845.3176006823783	2845.3176006823783	2870.3176006823783	0.7714285850524902	0.8108108043670654	0.7333333492279053	0.6666666865348816	1.0	2770	2845	2845	2870	1600
22.53304385755423	22.533043857554233	0	0	2	0	-0.0007839634745093646	0.5326892695358261	2831.362558749208	2906.362558749208	2906.362558749208	2931.362558749208	0.7857142686843872	0.8288288116455078	0.746666669845581	0.6913580298423767	1.0	2831	2906	2906	2931	1600
22.550060691228683	22.550060691228687	0	0	2	0	-0.0011732584878036837	0.5489868302256973	2898.1010697742304	2973.1010697742304	2973.1010697742304	2998.1010697742304	0.8142856955528259	0.8468468189239502	0.7599999904632568	0.7037037014961243	1.0	2898	2973	2973	2998	1600
22.567921478379116	22.56792147837912	0	0	2	0	-0.0015593376811351306	0.5559716025890147	2926.703712602015	3001.703712602015	3001.703712602015	3026.703712602015	0.8142856955528259	0.8558558821678162	0.7733333110809326	0.7160493731498718	1.0	2926	3001	3001	3026	1600
22.58286158649832	22.582861191758624	0	0	2	0	-0.001941142838270819	0.55822385349882	2935.9266800776677	3010.9266800776677	3010.9266800776677	3035.9266800776677	0.8142856955528259	0.8648648858070374	0.7733333110809326	0.7160493731498718	1.0	2935	3010	3010	3035	1600
22.60030276534896	22.600302370609263	0	0	2	0	-0.0023176274578139916	0.5664343700021384	2969.5487451587564	3044.5487451587564	3044.5487451587564	3069.5487451587564	0.8285714387893677	0.8738738894462585	0.7733333110809326	0.7283950448036194	1.0	2969	3044	3044	3069	1600
22.621383838961993	22.621383444222296	0	0	2	0	-0.0026877596215916055	0.5795420098991553	3023.2245305370407	3098.2245305370407	3098.2245305370407	3123.2245305370407	0.8428571224212646	0.8828828930854797	0.7866666913032532	0.7530864477157593	1.0	3023	3098	3098	3123	1600
22.634710251192605	22.634709856452908	0	0	2	0	-0.003050524823070317	0.5795420098991553	3023.2245305370407	3098.2245305370407	3098.2245305370407	3123.2245305370407	0.8428571224212646	0.8828828930854797	0.7866666913032532	0.7530864477157593	1.0	3023	3098	3098	3123	1600
22.6502969429384	22.650296942938404	0	0	2	0	-0.0034049287480483735	0.5842222429769031	3042.390084990418	3117.390084990418	3117.390084990418	3142.390084990418	0.8428571224212646	0.8918918967247009	0.7866666913032532	0.7654321193695068	1.0	3042	3117	3117	3142	1600
22.66704456413829	22.667044169398594	0	0	2	0	-0.003750000000001725	0.5924739118637863	3076.180669082205	3151.180669082205	3151.180669082205	3176.180669082205	0.8571428656578064	0.9009009003639221	0.7866666913032532	0.7777777910232544	1.0	3076	3151	3151	3176	1600
22.688049847729157	22.68804945298946	0	0	2	0	-0.004084792762614376	0.5900459296958438	3066.2380821044803	3141.2380821044803	3141.2380821044803	3166.2380821044803	0.8571428656578064	0.9009009003639221	0.7866666913032532	0.7654321193695068	1.0	3066	3141	3141	3166	1600
22.701338759688394	22.701338364948697	0	0	2	0	-0.004408389392195164	0.5900459296958438	3066.2380821044803	3141.2380821044803	3141.2380821044803	3166.2380821044803	0.8571428656578064	0.9009009003639221	0.7866666913032532	0.7654321193695068	1.0	3066	3141	3141	3166	1600
22.71693492518696	22.71693453044726	0	0	2	0	-0.004719902932875334	0.5900459296958438	3066.2380821044803	3141.2380821044803	3141.2380821044803	3166.2380821044803	0.8571428656578064	0.9009009003639221	0.7866666913032532	0.7654321193695068	1.0	3066	3141	3141	3166	1600
22.732876093182252	22.732875698442555	0	0	2	0	-0.005018479547692923	0.5900459296958438	3066.2380821044803	3141.2380821044803	3141.2380821044803	3166.2380821044803	0.8571428656578064	0.9009009003639221	0.7866666913032532	0.7654321193695068	1.0	3066	3141	3141	3166	1600
22.750060691228686	22.75006029648899	0	0	2	0	-0.005303300858900523	0.5947261627735916	3085.4036365578577	3160.4036365578577	3160.4036365578577	3185.4036365578577	0.8571428656578064	0.9099099040031433	0.7866666913032532	0.7777777910232544	1.0	3085	3160	3160	3185	1600
22.768050953000316	22.76805055826062	0	0	2	0	-0.005573586191081798	0.600890173845821	3110.645261898637	3185.645261898637	3185.645261898637	3210.645261898637	0.8714285492897034	0.9099099040031433	0.800000011920929	0.7777777910232544	1.0	3110	3185	3185	3210	1600
22.782854481183744	22.782854086444047	0	0	2	0	-0.005828594710928545	0.5984210394782785	3100.5341566635507	3175.5341566635507	3175.5341566635507	3200.5341566635507	0.8714285492897034	0.9099099040031433	0.800000011920929	0.7654321193695068	1.0	3100	3175	3175	3200	1600
22.799971973481387	22.79997157874169	0	0	2	0	-0.006067627457813286	0.5984210394782785	3100.5341566635507	3175.5341566635507	3175.5341566635507	3200.5341566635507	0.8714285492897034	0.9099099040031433	0.800000011920929	0.7654321193695068	1.0	3100	3175	3175	3200	1600
22.81691893822916	22.816918543489457	0	0	2	0	-0.006290029259591776	0.5958696015136233	3090.0860181982875	3165.0860181982875	3165.0860181982875	3190.0860181982875	0.8714285492897034	0.9099099040031433	0.7866666913032532	0.7654321193695068	1.0	3090	3165	3165	3190	1600
22.834708672233813	22.834708277494116	0	0	2	0	-0.006495190528384297	0.5958696015136233	3090.0860181982875	3165.0860181982875	3165.0860181982875	3190.0860181982875	0.8714285492897034	0.9099099040031433	0.7866666913032532	0.7654321193695068	1.0	3090	3165	3165	3190	1600
22.849968519509023	22.849968124769326	0	0	2	0	-0.0066825489314136744	0.5984210394782785	3100.5341566635507	3175.5341566635507	3175.5341566635507	3200.5341566635507	0.8714285492897034	0.9099099040031433	0.800000011920929	0.7654321193695068	1.0	3100	3175	3175	3200	1600
22.866884694560287	22.86688429982059	0	0	2	0	-0.006851590932320327	0.5984210394782785	3100.5341566635507	3175.5341566635507	3175.5341566635507	3200.5341566635507	0.8714285492897034	0.9099099040031433	0.800000011920929	0.7654321193695068	1.0	3100	3175	3175	3200	1600
22.882894152523473	22.882893757783776	0	0	2	0	-0.007001853198729737	0.5922981806056491	3075.461049580133	3150.461049580133	3150.461049580133	3175.461049580133	0.8571428656578064	0.9099099040031433	0.7866666913032532	0.7654321193695068	1.0	3075	3150	3150	3175	1600
22.901411391792966	22.90141099705327	0	0	2	0	-0.007132923872214277	0.580685451818101	3027.9069251951237	3102.9069251951237	3102.9069251951237	3127.9069251951237	0.8571428656578064	0.8828828930854797	0.7866666913032532	0.7407407164573669	1.0	3027	3102	3102	3127	1600
22.91688400376582	22.916883609026115	0	0	2	0	-0.007244443697168536	0.5724337829312178	2994.116341103337	3069.116341103337	3069.116341103337	3094.116341103337	0.8428571224212646	0.8738738894462585	0.7866666913032532	0.7283950448036194	1.0	2994	3069	3069	3094	1600
22.932869777347076	22.93286938260737	0	0	2	0	-0.007336107005503963	0.5724337829312178	2994.116341103337	3069.116341103337	3069.116341103337	3094.116341103337	0.8428571224212646	0.8738738894462585	0.7866666913032532	0.7283950448036194	1.0	2994	3069	3069	3094	1600
22.95011161264983	22.950111217910127	0	0	2	0	-0.0074076625544638505	0.5677535400003073	2974.9507463012583	3049.9507463012583	3049.9507463012583	3074.9507463012583	0.8428571224212646	0.8648648858070374	0.7733333110809326	0.7283950448036194	1.0	2974	3049	3049	3074	1600
22.96800476845556	22.968004373715864	0	0	2	0	-0.007458914215262262	0.5677535400003073	2974.9507463012583	3049.9507463012583	3049.9507463012583	3074.9507463012583	0.8428571224212646	0.8648648858070374	0.7733333110809326	0.7283950448036194	1.0	2974	3049	3049	3074	1600
22.982940534438075	22.98294013969838	0	0	2	0	-0.00748972151065941	0.5619298681825278	2951.102810207451	3026.102810207451	3026.102810207451	3051.102810207451	0.8285714387893677	0.8558558821678162	0.7733333110809326	0.7283950448036194	1.0	2951	3026	3026	3051	1600
23.00004184240807	23.000041842408066	0	0	2	0	-0.0075	0.5595430383981501	2941.3287422404246	3016.3287422404246	3016.3287422404246	3041.3287422404246	0.8285714387893677	0.8558558821678162	0.7733333110809326	0.7160493731498718	1.0	2941	3016	3016	3041	1600
23.02130962789862	23.021309233158924	0	0	2	0	-0.007489721510659197	0.5420543456053046	2869.7125452537225	2944.7125452537225	2944.7125452537225	2969.7125452537225	0.8142856955528259	0.8288288116455078	0.7733333110809326	0.6790123581886292	1.0	2869	2944	2944	2969	1600
23.03469919848104	23.034698803741342	0	0	2	0	-0.007458914215261837	0.5420543456053046	2869.7125452537225	2944.7125452537225	2944.7125452537225	2969.7125452537225	0.8142856955528259	0.8288288116455078	0.7733333110809326	0.6790123581886292	1.0	2869	2944	2944	2969	1600
23.049944440387396	23.0499444403874	0	0	2	0	-0.007407662554463213	0.5351930447419484	2841.615518218279	2916.615518218279	2916.615518218279	2941.615518218279	0.8142856955528259	0.8198198080062866	0.7599999904632568	0.6666666865348816	1.0	2841	2916	2916	2941	1600
23.066883115601495	23.0668827208618	0	0	2	0	-0.007336107005503117	0.5283428653375601	2813.564033557309	2888.564033557309	2888.564033557309	2913.564033557309	0.8142856955528259	0.8018018007278442	0.7599999904632568	0.654321014881134	1.0	2813	2888	2888	2913	1600
23.083031521938647	23.083031521938643	0	0	2	0	-0.0072444436971674814	0.5201735046101206	2780.1105013784436	2855.1105013784436	2855.1105013784436	2880.1105013784436	0.800000011920929	0.792792797088623	0.7599999904632568	0.6419752836227417	1.0	2780	2855	2855	2880	1600
23.10129415410243	23.101294154102433	0	0	2	0	-0.007132923872213018	0.4985395734349396	2691.519553216078	2766.519553216078	2766.519553216078	2791.519553216078	0.7857142686843872	0.7567567825317383	0.746666669845581	0.604938268661499	1.0	2691	2766	2766	2791	1600
23.116896635436174	23.116896240696477	0	0	2	0	-0.0070018531987282775	0.4881591104210159	2649.01155717406	2724.01155717406	2724.01155717406	2749.01155717406	0.7714285850524902	0.7387387156486511	0.746666669845581	0.5925925970077515	1.0	2649	2724	2724	2749	1600
23.132914777672735	23.13291438293303	0	0	2	0	-0.006851590932318671	0.46721364537874877	2563.2398778259762	2638.2398778259762	2638.2398778259762	2663.2398778259762	0.7571428418159485	0.7117117047309875	0.7200000286102295	0.5555555820465088	1.0	2563	2638	2638	2663	1600
23.15001213824574	23.15001174350604	0	0	2	0	-0.006682548931411825	0.4471000297447292	2480.8746218046663	2555.8746218046663	2555.8746218046663	2580.8746218046663	0.7285714149475098	0.684684693813324	0.7066666483879089	0.5308641791343689	1.0	2480	2555	2555	2580	1600
23.167997268401283	23.167996873661586	0	0	2	0	-0.006495190528382261	0.4368430384147315	2438.8722423083254	2513.8722423083254	2513.8722423083254	2538.8722423083254	0.7142857313156128	0.6666666865348816	0.7066666483879089	0.5185185074806213	1.0	2438	2513	2513	2538	1600
23.182883691921457	23.182883297181753	0	0	2	0	-0.006290029259589558	0.4292909583191813	2407.9464743170474	2482.9464743170474	2482.9464743170474	2507.9464743170474	0.699999988079071	0.6576576828956604	0.6933333277702332	0.5185185074806213	1.0	2407	2482	2482	2507	1600
23.19989618345922	23.199895788719523	0	0	2	0	-0.006067627457810893	0.4190751042876224	2366.1125520578134	2441.1125520578134	2441.1125520578134	2466.1125520578134	0.6857143044471741	0.6396396160125732	0.6933333277702332	0.5061728358268738	1.0	2366	2441	2441	2466	1600
23.216891306450247	23.216891306450243	0	0	2	0	-0.005828594710925982	0.40721316127865403	2317.5378954360885	2392.5378954360885	2392.5378954360885	2417.5378954360885	0.6714285612106323	0.6216216087341309	0.6800000071525574	0.4938271641731262	1.0	2317	2392	2392	2417	1600
23.23472880395845	23.234728409218754	0	0	2	0	-0.005573586191079074	0.3957192894485262	2270.4704902917147	2345.4704902917147	2345.4704902917147	2370.4704902917147	0.6428571343421936	0.6126126050949097	0.6800000071525574	0.48148149251937866	1.0	2270	2345	2345	2370	1600
23.250123652210643	23.25012365221064	0	0	2	0	-0.005303300858897643	0.3804093771633297	2207.776399483835	2282.776399483835	2282.776399483835	2307.776399483835	0.6142857074737549	0.5945945978164673	0.6666666865348816	0.4691357910633087	1.0	2207	2282	2282	2307	1600
23.266879168204508	23.26687877346481	0	0	2	0	-0.005018479547689897	0.36875320334616024	2160.044367702526	2235.044367702526	2235.044367702526	2260.044367702526	0.6000000238418579	0.5765765905380249	0.653333306312561	0.45679011940956116	1.0	2160	2235	2235	2260	1600
23.283034679856232	23.283034679856236	0	0	2	0	-0.004719902932872169	0.3558601560195287	2107.2473388999697	2182.2473388999697	2182.2473388999697	2207.2473388999697	0.5714285969734192	0.5675675868988037	0.6399999856948853	0.4444444477558136	1.0	2107	2182	2182	2207	1600
23.30136007563213	23.301359680892425	0	0	2	0	-0.004408389392191869	0.3343584855716415	2019.197998415872	2094.197998415872	2094.197998415872	2119.197998415872	0.5428571701049805	0.5315315127372742	0.6266666650772095	0.4197530746459961	1.0	2019	2094	2094	2119	1600
23.31687413527335	23.316874135273345	0	0	2	0	-0.00408479276261096	0.32131195145379365	1965.772441203285	2040.772441203285	2040.772441203285	2065.772441203285	0.5142857432365417	0.5135135054588318	0.6133333444595337	0.4197530746459961	1.0	1965	2040	2040	2065	1600
23.332981093942127	23.33298069920243	0	0	2	0	-0.0037499999999981984	0.30641355906371714	1904.7635243659217	1979.7635243659217	1979.7635243659217	2004.7635243659217	0.48571428656578064	0.4954954981803894	0.6000000238418579	0.40740740299224854	1.0	1904	1979	1979	2004	1600
23.354704803784767	23.354704409045063	0	0	2	0	-0.0034049287480447453	0.2902806014546151	1838.6990629566487	1913.6990629566487	1913.6990629566487	1938.6990629566487	0.4571428596973419	0.477477490901947	0.5733333230018616	0.395061731338501	1.0	1838	1913	1913	1938	1600
23.367949110158033	23.367948715418336	0	0	2	0	-0.0030505248230665973	0.2733357193366981	1769.3097706837787	1844.3097706837787	1844.3097706837787	1869.3097706837787	0.4285714328289032	0.45045045018196106	0.5600000023841858	0.3827160596847534	1.0	1769	1844	1844	1869	1600
23.382895534112418	23.38289513937272	0	0	2	0	-0.002687759621587804	0.2590934643689007	1710.9877365906484	1785.9877365906484	1785.9877365906484	1810.9877365906484	0.3857142925262451	0.44144144654273987	0.54666668176651	0.3827160596847534	1.0	1710	1785	1785	1810	1600
23.4000963164865	23.400095921746804	0	0	2	0	-0.0023176274578101184	0.24913334022088307	1670.2010282045162	1745.2010282045162	1745.2010282045162	1770.2010282045162	0.3571428656578064	0.4234234094619751	0.54666668176651	0.395061731338501	1.0	1670	1745	1745	1770	1600
23.41699788616891	23.416997886168915	0	0	2	0	-0.001941142838266886	0.2455642181291502	1655.58547323887	1730.58547323887	1730.58547323887	1755.58547323887	0.3571428656578064	0.4144144058227539	0.5333333611488342	0.395061731338501	1.0	1655	1730	1730	1755	1600
23.43468656681068	23.434686172070982	0	0	2	0	-0.0015593376811311472	0.24199278977059535	1640.960474110588	1715.960474110588	1715.960474110588	1740.960474110588	0.34285715222358704	0.4144144058227539	0.5333333611488342	0.395061731338501	1.0	1640	1715	1715	1740	1600
23.449928256059746	23.449929440278844	0	0	2	0	-0.0011732584877996617	0.23288574233099268	1603.6671148454152	1678.6671148454152	1678.6671148454152	1703.6671148454152	0.3142857253551483	0.4054054021835327	0.5199999809265137	0.40740740299224854	1.0	1603	1678	1678	1703	1600
23.466927326447756	23.46692693170806	0	0	2	0	-0.0007839634745053146	0.22706206306263255	1579.8191482414804	1654.8191482414804	1654.8191482414804	1679.8191482414804	0.30000001192092896	0.3963963985443115	0.5199999809265137	0.40740740299224854	1.0	1579	1654	1654	1679	1600
23.48297310046323	23.482973100463227	0	0	2	0	-0.00039251967181998156	0.21630893205419	1535.785076761908	1610.785076761908	1610.785076761908	1635.785076761908	0.27142858505249023	0.38738739490509033	0.5066666603088379	0.40740740299224854	1.0	1535	1610	1610	1635	1600
23.50133165437381	23.501331259634114	0	0	2	0	2.1022320417459897e-15	0.2093306810871809	1507.2091390520059	1582.2091390520059	1582.2091390520059	1607.2091390520059	0.24285714328289032	0.38738739490509033	0.4933333396911621	0.4197530746459961	1.0	1507	1582	1582	1607	1600
23.516874135273344	23.516873740533647	0	0	2	0	0.0003925196718241803	0.2093306810871809	1507.2091390520059	1582.2091390520059	1582.2091390520059	1607.2091390520059	0.24285714328289032	0.38738739490509033	0.4933333396911621	0.4197530746459961	1.0	1507	1582	1582	1607	1600
23.532859514114907	23.532859119375203	0	0	2	0	0.0007839634745094961	0.20350700181882075	1483.361172448071	1558.361172448071	1558.361172448071	1583.361172448071	0.22857142984867096	0.37837839126586914	0.4933333396911621	0.4197530746459961	1.0	1483	1558	1558	1583	1600
23.549981743288928	23.54998174328893	0	0	2	0	0.0011732584878038144	0.20001787889334888	1469.0732140682635	1544.0732140682635	1544.0732140682635	1569.0732140682635	0.2142857164144516	0.37837839126586914	0.47999998927116394	0.43209877610206604	1.0	1469	1544	1544	1569	1600
23.568064374150072	23.568063979410375	0	0	2	0	0.0015593376811352598	0.1927538642943396	1439.3270742853206	1514.3270742853206	1514.3270742853206	1539.3270742853206	0.20000000298023224	0.36936935782432556	0.46666666865348816	0.43209877610206604	1.0	1439	1514	1514	1539	1600
23.582897113071216	23.58289671833151	0	0	2	0	0.0019411428382709467	0.1906227643015208	1430.6002198147276	1505.6002198147276	1505.6002198147276	1530.6002198147276	0.18571428954601288	0.36936935782432556	0.46666666865348816	0.4444444477558136	1.0	1430	1505	1505	1530	1600
23.600164211714688	23.60016381697499	0	0	2	0	0.0023176274578141174	0.18914128422185228	1424.533558888485	1499.533558888485	1499.533558888485	1524.533558888485	0.18571428954601288	0.36936935782432556	0.4533333480358124	0.4444444477558136	1.0	1424	1499	1499	1524	1600
23.617087097340832	23.617086702601135	0	0	2	0	0.002687759621591729	0.18922129038981939	1424.8611841463103	1499.8611841463103	1499.8611841463103	1524.8611841463103	0.17142857611179352	0.37837839126586914	0.4533333480358124	0.45679011940956116	1.0	1424	1499	1499	1524	1600
23.634660513990564	23.63466011925086	0	0	2	0	0.0030505248230704384	0.1913089294915582	1433.4100662679307	1508.4100662679307	1508.4100662679307	1533.4100662679307	0.17142857611179352	0.38738739490509033	0.4399999976158142	0.4691357910633087	1.0	1433	1508	1508	1533	1600
23.650018256711068	23.65001786197137	0	0	2	0	0.0034049287480484914	0.1913089294915582	1433.4100662679307	1508.4100662679307	1508.4100662679307	1533.4100662679307	0.17142857611179352	0.38738739490509033	0.4399999976158142	0.4691357910633087	1.0	1433	1508	1508	1533	1600
23.666926142228657	23.66692574748896	0	0	2	0	0.003750000000001839	0.18773750113300336	1418.7850671396486	1493.7850671396486	1493.7850671396486	1518.7850671396486	0.15714286267757416	0.38738739490509033	0.4399999976158142	0.4691357910633087	1.0	1418	1493	1493	1518	1600
23.682976258380815	23.68297586364112	0	0	2	0	0.004084792762614487	0.18842596756394014	1421.604337174335	1496.604337174335	1496.604337174335	1521.604337174335	0.15714286267757416	0.3963963985443115	0.4266666769981384	0.4691357910633087	1.0	1421	1496	1496	1521	1600
23.701389286369835	23.70138889163014	0	0	2	0	0.004408389392195271	0.19067821847374544	1430.8273046499876	1505.8273046499876	1505.8273046499876	1530.8273046499876	0.15714286267757416	0.4054054021835327	0.4266666769981384	0.4691357910633087	1.0	1430	1505	1505	1530	1600
23.7168583456854	23.716857950945695	0	0	2	0	0.004719902932875436	0.18554300214098807	1409.7985937673461	1484.7985937673461	1484.7985937673461	1509.7985937673461	0.1428571492433548	0.4054054021835327	0.41333332657814026	0.4691357910633087	1.0	1409	1484	1484	1509	1600
23.732913593453635	23.732913198713938	0	0	2	0	0.005018479547693022	0.19132322642354316	1433.4686122044093	1508.4686122044093	1508.4686122044093	1533.4686122044093	0.1428571492433548	0.4234234094619751	0.41333332657814026	0.48148149251937866	1.0	1433	1508	1508	1533	1600
23.74997819063164	23.749978190631644	0	0	2	0	0.005303300858900616	0.19485120416730028	1447.9156810650948	1522.9156810650948	1522.9156810650948	1547.9156810650948	0.1428571492433548	0.4324324429035187	0.41333332657814026	0.4938271641731262	1.0	1447	1522	1522	1547	1600
23.76803950554905	23.768039110809354	0	0	2	0	0.0055735861910818875	0.19837917446047681	1462.3627194156525	1537.3627194156525	1537.3627194156525	1562.3627194156525	0.1428571492433548	0.44144144654273987	0.41333332657814026	0.5061728358268738	1.0	1462	1537	1537	1562	1600
23.782870665511393	23.782870270771696	0	0	2	0	0.005828594710928628	0.2006314253702821	1471.5856868913052	1546.5856868913052	1546.5856868913052	1571.5856868913052	0.1428571492433548	0.45045045018196106	0.41333332657814026	0.5061728358268738	1.0	1471	1546	1546	1571	1600
23.799894999240127	23.799894999240124	0	0	2	0	0.006067627457813364	0.2028836762800874	1480.8086543669579	1555.8086543669579	1555.8086543669579	1580.8086543669579	0.1428571492433548	0.45945945382118225	0.41333332657814026	0.5061728358268738	1.0	1480	1555	1555	1580	1600
23.81699907038801	23.816998675648307	0	0	2	0	0.006290029259591848	0.20243100228684918	1478.9549543646474	1553.9549543646474	1553.9549543646474	1578.9549543646474	0.1428571492433548	0.45945945382118225	0.4000000059604645	0.5185185074806213	1.0	1478	1553	1553	1578	1600
23.83485196274447	23.834851568004765	0	0	2	0	0.006495190528384363	0.2007026050469758	1471.877167667366	1546.877167667366	1546.877167667366	1571.877167667366	0.1428571492433548	0.45945945382118225	0.3866666555404663	0.5185185074806213	1.0	1471	1546	1546	1571	1600
23.849970098467818	23.849970098467814	0	0	2	0	0.006682548931413734	0.2029548559567811	1481.1001351430186	1556.1001351430186	1556.1001351430186	1581.1001351430186	0.1428571492433548	0.46846845746040344	0.3866666555404663	0.5185185074806213	1.0	1481	1556	1556	1581	1600
23.866907984202516	23.86690758946282	0	0	2	0	0.006851590932320382	0.20414827084896991	1485.9871691265319	1560.9871691265319	1560.9871691265319	1585.9871691265319	0.1428571492433548	0.46846845746040344	0.3866666555404663	0.5308641791343689	1.0	1485	1560	1560	1585	1600
23.883065469552736	23.88306507481304	0	0	2	0	0.007001853198729785	0.20759394410154464	1500.0972010958253	1575.0972010958253	1575.0972010958253	1600.0972010958253	0.1428571492433548	0.477477490901947	0.3866666555404663	0.5432098507881165	1.0	1500	1575	1575	1600	1600
23.901311127909477	23.90131073316978	0	0	2	0	0.0071329238722143175	0.20918776549122953	1506.623899686585	1581.623899686585	1581.623899686585	1606.623899686585	0.1428571492433548	0.4864864945411682	0.3733333349227905	0.5555555820465088	1.0	1506	1581	1581	1606	1600
23.91688676694371	23.916886766943705	0	0	2	0	0.00724444369716857	0.21369226731084012	1525.0698346378904	1600.0698346378904	1600.0698346378904	1625.0698346378904	0.1428571492433548	0.5045045018196106	0.3733333349227905	0.5555555820465088	1.0	1525	1600	1600	1625	1600
23.9328938564687	23.932893461729	0	0	2	0	0.007336107005503991	0.21072930127934164	1512.936488738904	1587.936488738904	1587.936488738904	1612.936488738904	0.1428571492433548	0.5045045018196106	0.36000001430511475	0.5432098507881165	1.0	1512	1587	1587	1612	1600
23.950086744048807	23.950086349309103	0	0	2	0	0.007407662554463871	0.2099885628234457	1509.90316476201	1584.90316476201	1584.90316476201	1609.90316476201	0.1428571492433548	0.5045045018196106	0.3466666638851166	0.5555555820465088	1.0	1509	1584	1584	1609	1600
23.96802174226261	23.968021347522907	0	0	2	0	0.0074589142152622755	0.212240813733251	1519.1261322376627	1594.1261322376627	1594.1261322376627	1619.1261322376627	0.1428571492433548	0.5135135054588318	0.3466666638851166	0.5555555820465088	1.0	1519	1594	1594	1619	1600
23.982882902442054	23.982882507702357	0	0	2	0	0.007489721510659418	0.21117085036610872	1514.744632249215	1589.744632249215	1589.744632249215	1614.744632249215	0.1428571492433548	0.5135135054588318	0.3466666638851166	0.5432098507881165	1.0	1514	1589	1589	1614	1600
24.000022894902525	24.00002289490253	0	0	2	0	0.0075	0.2103889635591596	1511.5428057747586	1586.5428057747586	1586.5428057747586	1611.5428057747586	0.1428571492433548	0.5135135054588318	0.3333333432674408	0.5555555820465088	1.0	1511	1586	1586	1611	1600
24.016884990615065	24.016884595875368	0	0	2	0	0.00748972151065919	0.212240813733251	1519.1261322376627	1594.1261322376627	1594.1261322376627	1619.1261322376627	0.1428571492433548	0.5135135054588318	0.3466666638851166	0.5555555820465088	1.0	1519	1594	1594	1619	1600
24.034677882537306	24.03467748779761	0	0	2	0	0.007458914215261823	0.212240813733251	1519.1261322376627	1594.1261322376627	1594.1261322376627	1619.1261322376627	0.1428571492433548	0.5135135054588318	0.3466666638851166	0.5555555820465088	1.0	1519	1594	1594	1619	1600
24.04999259863065	24.049992598630645	0	0	2	0	0.007407662554463192	0.21592227138057662	1534.2017013034613	1609.2017013034613	1609.2017013034613	1634.2017013034613	0.1428571492433548	0.5315315127372742	0.3333333432674408	0.5679012537002563	1.0	1534	1609	1609	1634	1600
24.067072985396603	24.067072985396607	0	0	2	0	0.007336107005503089	0.21592227138057662	1534.2017013034613	1609.2017013034613	1609.2017013034613	1634.2017013034613	0.1428571492433548	0.5315315127372742	0.3333333432674408	0.5679012537002563	1.0	1534	1609	1609	1634	1600
24.088045900332173	24.088045505592476	0	0	2	0	0.007244443697167448	0.21592227138057662	1534.2017013034613	1609.2017013034613	1609.2017013034613	1634.2017013034613	0.1428571492433548	0.5315315127372742	0.3333333432674408	0.5679012537002563	1.0	1534	1609	1609	1634	1600
24.10121046928629	24.101210469286293	0	0	2	0	0.007132923872212977	0.21592227138057662	1534.2017013034613	1609.2017013034613	1609.2017013034613	1634.2017013034613	0.1428571492433548	0.5315315127372742	0.3333333432674408	0.5679012537002563	1.0	1534	1609	1609	1634	1600
24.116897819655275	24.116897424915578	0	0	2	0	0.00700185319872823	0.21367002047077133	1524.9787338278086	1599.9787338278086	1599.9787338278086	1624.9787338278086	0.1428571492433548	0.522522509098053	0.3333333432674408	0.5679012537002563	1.0	1524	1599	1599	1624	1600
24.132991751913995	24.13299175191399	0	0	2	0	0.006851590932318617	0.2103889635591596	1511.5428057747586	1586.5428057747586	1586.5428057747586	1611.5428057747586	0.1428571492433548	0.5135135054588318	0.3333333432674408	0.5555555820465088	1.0	1511	1586	1586	1611	1600
24.149989638082904	24.149989243343207	0	0	2	0	0.006682548931411765	0.20936015259029928	1507.3298248572755	1582.3298248572755	1582.3298248572755	1607.3298248572755	0.1428571492433548	0.5135135054588318	0.3333333432674408	0.5432098507881165	1.0	1507	1582	1582	1607	1600
24.167965294485686	24.167964899745982	0	0	2	0	0.006495190528382194	0.20710790168049398	1498.1068573816228	1573.1068573816228	1573.1068573816228	1598.1068573816228	0.1428571492433548	0.5045045018196106	0.3333333432674408	0.5432098507881165	1.0	1498	1573	1573	1598	1600
24.182881718222962	24.182881323483265	0	0	2	0	0.006290029259589486	0.20710790168049398	1498.1068573816228	1573.1068573816228	1573.1068573816228	1598.1068573816228	0.1428571492433548	0.5045045018196106	0.3333333432674408	0.5432098507881165	1.0	1498	1573	1573	1598	1600
24.19999328942512	24.199993289425123	0	0	2	0	0.006067627457810815	0.1980031655005221	1460.822962724638	1535.822962724638	1535.822962724638	1560.822962724638	0.12857143580913544	0.4864864945411682	0.3333333432674408	0.5308641791343689	1.0	1460	1535	1535	1560	1600
24.21693235937892	24.216932359378916	0	0	2	0	0.005828594710925898	0.18786961400551805	1419.3260693525963	1494.3260693525963	1494.3260693525963	1519.3260693525963	0.11428571492433548	0.46846845746040344	0.3333333432674408	0.5061728358268738	1.0	1419	1494	1494	1519	1600
24.234660119250865	24.23465972451116	0	0	2	0	0.005573586191078985	0.18008405527429572	1387.444206348241	1462.444206348241	1462.444206348241	1487.444206348241	0.11428571492433548	0.44144144654273987	0.3333333432674408	0.4938271641731262	1.0	1387	1462	1462	1487	1600
24.24996496685173	24.249964966851735	0	0	2	0	0.00530330085889755	0.17097931164374325	1350.1602811811285	1425.1602811811285	1425.1602811811285	1450.1602811811285	0.10000000149011612	0.4234234094619751	0.3333333432674408	0.48148149251937866	1.0	1350	1425	1425	1450	1600
24.266965221458836	24.26696482671914	0	0	2	0	0.005018479547689799	0.16647480982413265	1331.7143462298231	1406.7143462298231	1406.7143462298231	1431.7143462298231	0.10000000149011612	0.4054054021835327	0.3333333432674408	0.48148149251937866	1.0	1331	1406	1406	1431	1600
24.283100206646235	24.28309981190653	0	0	2	0	0.004719902932872067	0.1625052839980572	1315.4591379720441	1390.4591379720441	1390.4591379720441	1415.4591379720441	0.10000000149011612	0.38738739490509033	0.3466666638851166	0.4691357910633087	1.0	1315	1390	1390	1415	1600
24.30134665448237	24.301346259742672	0	0	2	0	0.004408389392191762	0.14935332484298036	1261.6018652320045	1336.6018652320045	1336.6018652320045	1361.6018652320045	0.11428571492433548	0.3333333432674408	0.3466666638851166	0.43209877610206604	1.0	1261	1336	1336	1361	1600
24.316877293190938	24.31687689845124	0	0	2	0	0.00408479276261085	0.14284578319010421	1234.9534821634768	1309.9534821634768	1309.9534821634768	1334.9534821634768	0.12857143580913544	0.29729729890823364	0.3466666638851166	0.4197530746459961	1.0	1234	1309	1309	1334	1600
24.332858724635503	24.332858329895807	0	0	2	0	0.003749999999998084	0.14002200512299812	1223.3901109786773	1298.3901109786773	1298.3901109786773	1323.3901109786773	0.15714286267757416	0.2702702581882477	0.3466666638851166	0.3827160596847534	1.0	1223	1298	1298	1323	1600
24.349983322247727	24.34998292750803	0	0	2	0	0.0034049287480446273	0.1393270265510298	1220.5441737264669	1295.5441737264669	1295.5441737264669	1320.5441737264669	0.18571428954601288	0.2522522509098053	0.3333333432674408	0.3580246865749359	1.0	1220	1295	1295	1320	1600
24.36794082062436	24.36794042588466	0	0	2	0	0.0030505248230664763	0.1371982319236047	1211.8267597271613	1286.8267597271613	1286.8267597271613	1311.8267597271613	0.18571428954601288	0.2432432472705841	0.3466666638851166	0.34567901492118835	1.0	1211	1286	1286	1311	1600
24.38286632337471	24.382865928635006	0	0	2	0	0.0026877596215876803	0.1396997020807531	1222.070280020684	1297.070280020684	1297.070280020684	1322.070280020684	0.20000000298023224	0.2432432472705841	0.3466666638851166	0.3333333432674408	1.0	1222	1297	1297	1322	1600
24.40028421258312	24.400283817843416	0	0	2	0	0.002317627457809993	0.1445903035556828	1242.0972930605212	1317.0972930605212	1317.0972930605212	1342.0972930605212	0.22857142984867096	0.23423422873020172	0.36000001430511475	0.32098764181137085	1.0	1242	1317	1317	1342	1600
24.42129699622826	24.421296601488564	0	0	2	0	0.001941142838266758	0.15969676256302456	1303.9582426955856	1378.9582426955856	1378.9582426955856	1403.9582426955856	0.27142858505249023	0.2432432472705841	0.3866666555404663	0.32098764181137085	1.0	1303	1378	1378	1403	1600
24.434685382591585	24.434684987851888	0	0	2	0	0.0015593376811310177	0.15969676256302456	1303.9582426955856	1378.9582426955856	1378.9582426955856	1403.9582426955856	0.27142858505249023	0.2432432472705841	0.3866666555404663	0.32098764181137085	1.0	1303	1378	1378	1403	1600
24.4502014159313	24.450201021191603	0	0	2	0	0.001173258487799531	0.17255096560152472	1356.5962041382436	1431.5962041382436	1431.5962041382436	1456.5962041382436	0.3142857253551483	0.2432432472705841	0.41333332657814026	0.32098764181137085	1.0	1356	1431	1431	1456	1600
24.467080090711182	24.467080090711185	0	0	2	0	0.0007839634745051831	0.1876962692538897	1418.6162225946782	1493.6162225946782	1493.6162225946782	1518.6162225946782	0.34285715222358704	0.2612612545490265	0.4399999976158142	0.3333333432674408	1.0	1418	1493	1493	1518	1600
24.488054584605546	24.48805418986585	0	0	2	0	0.00039251967181984945	0.19688331945074933	1456.2371931508185	1531.2371931508185	1531.2371931508185	1556.2371931508185	0.3571428656578064	0.27927929162979126	0.4533333480358124	0.3333333432674408	1.0	1456	1531	1531	1556	1600
24.501272443419	24.501272048679297	0	0	2	0	-2.234540319601648e-15	0.208829865527987	1505.1582993371067	1580.1582993371067	1580.1582993371067	1605.1582993371067	0.3857142925262451	0.28828829526901245	0.46666666865348816	0.34567901492118835	1.0	1505	1580	1580	1605	1600
24.51690334601106	24.516902951271355	0	0	2	0	-0.0003925196718243124	0.21805805799033906	1542.9477474704386	1617.9477474704386	1617.9477474704386	1642.9477474704386	0.4000000059604645	0.30630630254745483	0.47999998927116394	0.34567901492118835	1.0	1542	1617	1617	1642	1600
24.533010304679838	24.53300990994014	0	0	2	0	-0.0007839634745096277	0.2378336303898827	1623.9287164465695	1698.9287164465695	1698.9287164465695	1723.9287164465695	0.44285714626312256	0.3333333432674408	0.5066666603088379	0.34567901492118835	1.0	1623	1698	1698	1723	1600
24.550080822953323	24.550080428213626	0	0	2	0	-0.0011732584878039452	0.2600283588377046	1714.8161294404003	1789.8161294404003	1789.8161294404003	1814.8161294404003	0.5	0.36036035418510437	0.5199999809265137	0.34567901492118835	1.0	1714	1789	1789	1814	1600
24.56801029481134	24.568010294811344	0	0	2	0	-0.0015593376811353892	0.281836995899432	1804.122498208174	1879.122498208174	1879.122498208174	1904.122498208174	0.5285714268684387	0.4144144058227539	0.5333333611488342	0.34567901492118835	1.0	1804	1879	1879	1904	1600
24.58288487614055	24.582884481400853	0	0	2	0	-0.0019411428382710746	0.2968888750807248	1865.7599434555682	1940.7599434555682	1940.7599434555682	1965.7599434555682	0.5571428537368774	0.44144144654273987	0.54666668176651	0.34567901492118835	1.0	1865	1940	1940	1965	1600
24.599902499294405	24.5999021045547	0	0	2	0	-0.002317627457814243	0.311416889940515	1925.2521643064088	2000.2521643064088	2000.2521643064088	2025.2521643064088	0.5857142806053162	0.45945945382118225	0.5600000023841858	0.3580246865749359	1.0	1925	2000	2000	2025	1600
24.61705038654885	24.617049991809154	0	0	2	0	-0.0026877596215918523	0.328279467559891	1994.3044196577537	2069.304419657754	2069.304419657754	2094.304419657754	0.6142857074737549	0.4864864945411682	0.5733333230018616	0.37037035822868347	1.0	1994	2069	2069	2094	1600
24.634630908513156	24.634630513773452	0	0	2	0	-0.003050524823070559	0.3470350449369768	2071.10850901692	2146.10850901692	2146.10850901692	2171.10850901692	0.6428571343421936	0.5135135054588318	0.5866666436195374	0.395061731338501	1.0	2071	2146	2146	2171	1600
24.64990772959541	24.649907334855712	0	0	2	0	-0.0034049287480486094	0.367674818083092	2155.6283800502615	2230.6283800502615	2230.6283800502615	2255.6283800502615	0.6857143044471741	0.5405405163764954	0.6000000238418579	0.40740740299224854	1.0	2155	2230	2230	2255	1600
24.666879562944207	24.66687916820451	0	0	2	0	-0.003750000000001954	0.3870777197433597	2235.083262349058	2310.083262349058	2310.083262349058	2335.083262349058	0.7142857313156128	0.5765765905380249	0.6133333444595337	0.4197530746459961	1.0	2235	2310	2310	2335	1600
24.68298454791449	24.682984153174793	0	0	2	0	-0.004084792762614598	0.39684971225482446	2275.099571683506	2350.099571683506	2350.099571683506	2375.099571683506	0.7142857313156128	0.5945945978164673	0.6266666650772095	0.4444444477558136	1.0	2275	2350	2350	2375	1600
[truncated: 25,999 more rows]
