# Supplementary material for: Active inference under visuo-proprioceptive conflict: Simulation and empirical results
Source: Sci Rep. 2020 Mar 4;10:4010. doi: 10.1038/s41598-020-61097-w (PMC7055248; doi:10.1038/s41598-020-61097-w)
Supplement: Supplementary file 1 — Supplementary Information. [file 41598_2020_61097_MOESM1_ESM.zip › log_sj02_run2_20190425-182720.csv]

0	0	1	0	0	0	999	0.02953737356104328	770.9555447324723	845.9555447324723	845.9555447324723	870.9555447324723	0.07865168899297714	0.0382513664662838	0.08974359184503555	0.013888888992369175	0.7692307829856873	770	845	845	870	1553
0.019012637591455217	0.019012637591455217	1	0	1	0	0.004052267294011048	0.03250216651393467	783.0963718745625	858.0963718745625	858.0963718745625	883.0963718745625	0.08988764137029648	0.0382513664662838	0.08974359184503555	0.02083333395421505	0.7692307829856873	783	858	858	883	1553
0.032478787675437104	0.03247839293573662	1	0	1	0	0.0075	0.03394503384514147	789.0049135958543	864.0049135958543	864.0049135958543	889.0049135958543	0.10112359374761581	0.032786883413791656	0.08974359184503555	0.02083333395421505	0.7692307829856873	789	864	864	889	1553
0.049568648194163956	0.049568253454467026	1	0	1	0	0.0075	0.03242310915477945	782.7726319888218	857.7726319888218	857.7726319888218	882.7726319888218	0.10112359374761581	0.027322404086589813	0.08974359184503555	0.013888888992369175	0.7692307829856873	782	857	857	882	1553
0.06551060566885525	0.06551060566885525	1	0	1	0	0.0075	0.031056988857317704	777.178369370716	852.178369370716	852.178369370716	877.178369370716	0.10112359374761581	0.02185792289674282	0.08974359184503555	0.013888888992369175	0.7692307829856873	777	852	852	877	1553
0.08256691331318677	0.08256691331318677	1	0	1	0	0.0075	0.03246762482197345	782.9549236459812	857.9549236459812	857.9549236459812	882.9549236459812	0.10112359374761581	0.027322404086589813	0.10256410390138626	0.013888888992369175	0.7692307829856873	782	857	857	882	1553
0.09953479926499398	0.09953440452529705	1	0	1	0	0.0075	0.03246762482197345	782.9549236459812	857.9549236459812	857.9549236459812	882.9549236459812	0.10112359374761581	0.027322404086589813	0.10256410390138626	0.013888888992369175	0.7692307829856873	782	857	857	882	1553
0.11547517778089045	0.11547478304119352	1	0	1	0	0.0075	0.03246762482197345	782.9549236459812	857.9549236459812	857.9549236459812	882.9549236459812	0.10112359374761581	0.027322404086589813	0.10256410390138626	0.013888888992369175	0.807692289352417	782	857	857	882	1561
0.1325018799478137	0.13250148520811678	1	0	1	0	0.0075	0.03092344184280068	776.6314943462688	851.6314943462688	851.6314943462688	876.6314943462688	0.10112359374761581	0.02185792289674282	0.10256410390138626	0.0069444444961845875	0.807692289352417	776	851	851	876	1561
0.14951279252678873	0.14951239778708825	1	0	1	0	0.0075	0.03509855209723741	793.7285708381872	868.7285708381872	868.7285708381872	893.7285708381872	0.11235955357551575	0.027322404086589813	0.10256410390138626	0.0069444444961845875	0.7692307829856873	793	868	868	893	1553
0.1656683041785172	0.1656679094388167	1	0	1	0	0.0075	0.03373243179977566	788.1343082200814	863.1343082200814	863.1343082200814	888.1343082200814	0.11235955357551575	0.02185792289674282	0.10256410390138626	0.0069444444961845875	0.7692307829856873	788	863	863	888	1553
0.18251461030310168	0.18251461030310168	1	0	1	0	0.0075	0.03373243179977566	788.1343082200814	863.1343082200814	863.1343082200814	888.1343082200814	0.11235955357551575	0.02185792289674282	0.10256410390138626	0.0069444444961845875	0.7307692170143127	788	863	863	888	1546
0.1995855233162871	0.1995855233162871	1	0	1	0	0.0075	0.03373243179977566	788.1343082200814	863.1343082200814	863.1343082200814	888.1343082200814	0.11235955357551575	0.02185792289674282	0.10256410390138626	0.0069444444961845875	0.7307692170143127	788	863	863	888	1546
0.21551208594272708	0.21551208594272708	1	0	1	0	0.0075	0.03373243179977566	788.1343082200814	863.1343082200814	863.1343082200814	888.1343082200814	0.11235955357551575	0.02185792289674282	0.10256410390138626	0.0069444444961845875	0.7692307829856873	788	863	863	888	1553
0.23257984103832285	0.23257944629862237	1	0	1	0	0.0075	0.03373243179977566	788.1343082200814	863.1343082200814	863.1343082200814	888.1343082200814	0.11235955357551575	0.02185792289674282	0.10256410390138626	0.0069444444961845875	0.7307692170143127	788	863	863	888	1546
0.24948654233681822	0.2494861475971213	1	0	1	0	0.0075	0.03509855209723741	793.7285708381872	868.7285708381872	868.7285708381872	893.7285708381872	0.11235955357551575	0.027322404086589813	0.10256410390138626	0.0069444444961845875	0.7692307829856873	793	868	868	893	1553
0.26548060545174934	0.2654802107120524	1	0	1	0	0.0075	0.03509855209723741	793.7285708381872	868.7285708381872	868.7285708381872	893.7285708381872	0.11235955357551575	0.027322404086589813	0.10256410390138626	0.0069444444961845875	0.7692307829856873	793	868	868	893	1553
0.2825163866317446	0.2825159918920477	1	0	1	0	0.0075	0.03509855209723741	793.7285708381872	868.7285708381872	868.7285708381872	893.7285708381872	0.11235955357551575	0.027322404086589813	0.10256410390138626	0.0069444444961845875	0.7692307829856873	793	868	868	893	1553
0.29947558831017673	0.2994751935704798	1	0	1	0	0.0075	0.03509855209723741	793.7285708381872	868.7285708381872	868.7285708381872	893.7285708381872	0.11235955357551575	0.027322404086589813	0.10256410390138626	0.0069444444961845875	0.7692307829856873	793	868	868	893	1553
0.3154814936160726	0.3154814936160726	1	0	1	0	0.0075	0.03509855209723741	793.7285708381872	868.7285708381872	868.7285708381872	893.7285708381872	0.11235955357551575	0.027322404086589813	0.10256410390138626	0.0069444444961845875	0.7692307829856873	793	868	868	893	1553
0.3325670119981119	0.3325670119981119	1	0	1	0	0.0075	0.03509855209723741	793.7285708381872	868.7285708381872	868.7285708381872	893.7285708381872	0.11235955357551575	0.027322404086589813	0.10256410390138626	0.0069444444961845875	0.7692307829856873	793	868	868	893	1553
0.3495633192082295	0.3495633192082295	1	0	1	0	0.0075	0.03646467192903787	799.3228315494101	874.3228315494101	874.3228315494101	899.3228315494101	0.11235955357551575	0.032786883413791656	0.10256410390138626	0.0069444444961845875	0.7692307829856873	799	874	874	899	1553
0.36570422549110404	0.3657038307514071	1	0	1	0	0.0075	0.03648692976263487	799.4139773779898	874.4139773779898	874.4139773779898	899.4139773779898	0.11235955357551575	0.032786883413791656	0.11538461595773697	0.0069444444961845875	0.7692307829856873	799	874	874	899	1553
0.38248974170207717	0.38248934696238024	1	0	1	0	0.0075	0.03648692976263487	799.4139773779898	874.4139773779898	874.4139773779898	899.4139773779898	0.11235955357551575	0.032786883413791656	0.11538461595773697	0.0069444444961845875	0.7692307829856873	799	874	874	899	1553
0.39948249625490817	0.3994821015152077	1	0	1	0	0.0075	0.03785305052575791	805.0082419029786	880.0082419029786	880.0082419029786	905.0082419029786	0.11235955357551575	0.0382513664662838	0.11538461595773697	0.0069444444961845875	0.7692307829856873	805	880	880	905	1553
0.4155551125698942	0.4155547178301937	1	0	1	0	0.0075	0.03785305052575791	805.0082419029786	880.0082419029786	880.0082419029786	905.0082419029786	0.11235955357551575	0.0382513664662838	0.11538461595773697	0.0069444444961845875	0.7692307829856873	805	880	880	905	1553
0.4325293143568807	0.4325289196171802	1	0	1	0	0.0075	0.03785305052575791	805.0082419029786	880.0082419029786	880.0082419029786	905.0082419029786	0.11235955357551575	0.0382513664662838	0.11538461595773697	0.0069444444961845875	0.7692307829856873	805	880	880	905	1553
0.4494632526945921	0.4494628579548916	1	0	1	0	0.0075	0.04066203862008774	816.5110481492593	891.5110481492593	891.5110481492593	916.5110481492593	0.12359550595283508	0.0382513664662838	0.11538461595773697	0.0069444444961845875	0.7692307829856873	816	891	891	916	1553
0.46553705322867245	0.465537053228676	1	0	1	0	0.0075	0.04182783793658018	821.2849963502958	896.2849963502958	896.2849963502958	921.2849963502958	0.12359550595283508	0.04371584579348564	0.11538461595773697	0.0	0.7307692170143127	821	896	896	921	1546
0.4825716501895734	0.4825712554498729	1	0	1	0	0.0075	0.04182783793658018	821.2849963502958	896.2849963502958	896.2849963502958	921.2849963502958	0.12359550595283508	0.04371584579348564	0.11538461595773697	0.0	0.7307692170143127	821	896	896	921	1546
0.49954979937354693	0.49954940463385	1	0	1	0	0.0075	0.04205041629842023	822.1964547420308	897.1964547420308	897.1964547420308	922.1964547420308	0.12359550595283508	0.04371584579348564	0.12820513546466827	0.0069444444961845875	0.7307692170143127	822	897	897	922	1546
0.5154518881386636	0.5154514933989667	1	0	1	0	0.0075	0.044636826030910015	832.7878025965765	907.7878025965765	907.7878025965765	932.7878025965765	0.13483145833015442	0.04371584579348564	0.11538461595773697	0.0	0.7307692170143127	832	907	907	932	1546
0.5325109589608878	0.5325109589608878	1	0	1	0	0.0075	0.04483714654621804	833.6081151067629	908.6081151067629	908.6081151067629	933.6081151067629	0.13483145833015442	0.04371584579348564	0.11538461595773697	0.0069444444961845875	0.7307692170143127	833	908	908	933	1546
0.549533713730824	0.5495333189911236	1	0	1	0	0.0075	0.04483714654621804	833.6081151067629	908.6081151067629	908.6081151067629	933.6081151067629	0.13483145833015442	0.04371584579348564	0.11538461595773697	0.0069444444961845875	0.7307692170143127	833	908	908	933	1546
0.5656986991353214	0.5656983043956245	1	0	1	0	0.0075	0.04620326730934107	839.2023796317517	914.2023796317517	914.2023796317517	939.2023796317517	0.13483145833015442	0.04918032884597778	0.11538461595773697	0.0069444444961845875	0.7307692170143127	839	914	914	939	1546
0.582617637364482	0.5826172426247815	1	0	1	0	0.0075	0.04620326730934107	839.2023796317517	914.2023796317517	914.2023796317517	939.2023796317517	0.13483145833015442	0.04918032884597778	0.11538461595773697	0.0069444444961845875	0.7307692170143127	839	914	914	939	1546
0.5994485486408117	0.5994485486408117	1	0	1	0	0.0075	0.04341653706154327	827.7907192670197	902.7907192670197	902.7907192670197	927.7907192670197	0.12359550595283508	0.04918032884597778	0.12820513546466827	0.0069444444961845875	0.7307692170143127	827	902	902	927	1546
0.6154406380572475	0.6154402433175505	1	0	1	0	0.0075	0.04341653706154327	827.7907192670197	902.7907192670197	902.7907192670197	927.7907192670197	0.12359550595283508	0.04918032884597778	0.12820513546466827	0.0069444444961845875	0.7307692170143127	827	902	902	927	1546
0.6324965509618821	0.6324961562221816	1	0	1	0	0.0075	0.04620326730934107	839.2023796317517	914.2023796317517	914.2023796317517	939.2023796317517	0.13483145833015442	0.04918032884597778	0.11538461595773697	0.0069444444961845875	0.7307692170143127	839	914	914	939	1546
0.6494691737900737	0.6494687790503733	1	0	1	0	0.0075	0.04341653706154327	827.7907192670197	902.7907192670197	902.7907192670197	927.7907192670197	0.12359550595283508	0.04918032884597778	0.12820513546466827	0.0069444444961845875	0.7307692170143127	827	902	902	927	1546
0.6655844219925271	0.6655840272528266	1	0	1	0	0.0075	0.0462255251558731	839.2935255133003	914.2935255133003	914.2935255133003	939.2935255133003	0.13483145833015442	0.04918032884597778	0.12820513546466827	0.0069444444961845875	0.7307692170143127	839	914	914	939	1546
0.6825878345172214	0.6825874397775245	1	0	1	0	0.0075	0.04485940439275007	833.6992609883115	908.6992609883115	908.6992609883115	933.6992609883115	0.13483145833015442	0.04371584579348564	0.12820513546466827	0.0069444444961845875	0.7307692170143127	833	908	908	933	1546
0.6995347992649954	0.6995344045252949	1	0	1	0	0.0075	0.0462255251558731	839.2935255133003	914.2935255133003	914.2935255133003	939.2935255133003	0.13483145833015442	0.04918032884597778	0.12820513546466827	0.0069444444961845875	0.7307692170143127	839	914	914	939	1546
0.7154957042452281	0.7154953095055276	1	0	1	0	0.0075	0.0462255251558731	839.2935255133003	914.2935255133003	914.2935255133003	939.2935255133003	0.13483145833015442	0.04918032884597778	0.12820513546466827	0.0069444444961845875	0.7307692170143127	839	914	914	939	1546
0.732557932985042	0.732557932985042	1	0	1	0	0.0075	0.0462255251558731	839.2935255133003	914.2935255133003	914.2935255133003	939.2935255133003	0.13483145833015442	0.04918032884597778	0.12820513546466827	0.0069444444961845875	0.7307692170143127	839	914	914	939	1546
0.7495463454011819	0.749545950661485	1	0	1	0	0.0075	0.0462255251558731	839.2935255133003	914.2935255133003	914.2935255133003	939.2935255133003	0.13483145833015442	0.04918032884597778	0.12820513546466827	0.0069444444961845875	0.7307692170143127	839	914	914	939	1546
0.7656615936036388	0.7656611988639384	1	0	1	0	0.0075	0.0462255251558731	839.2935255133003	914.2935255133003	914.2935255133003	939.2935255133003	0.13483145833015442	0.04918032884597778	0.12820513546466827	0.0069444444961845875	0.7307692170143127	839	914	914	939	1546
0.7825047418106301	0.7825047418106301	1	0	1	0	0.0075	0.04759164498767356	844.8877862245232	919.8877862245232	919.8877862245232	944.8877862245232	0.13483145833015442	0.054644808173179626	0.12820513546466827	0.0069444444961845875	0.7307692170143127	844	919	919	944	1546
0.799512496472012	0.799512101732315	1	0	1	0	0.0075	0.04759164498767356	844.8877862245232	919.8877862245232	919.8877862245232	944.8877862245232	0.13483145833015442	0.054644808173179626	0.12820513546466827	0.0069444444961845875	0.7307692170143127	844	919	919	944	1546
0.8155057701075457	0.8155057701075457	1	0	1	0	0.0075	0.04759164498767356	844.8877862245232	919.8877862245232	919.8877862245232	944.8877862245232	0.13483145833015442	0.054644808173179626	0.12820513546466827	0.0069444444961845875	0.7307692170143127	844	919	919	944	1546
0.832532077534772	0.8325316827950715	1	0	1	0	0.0075	0.04759164498767356	844.8877862245232	919.8877862245232	919.8877862245232	944.8877862245232	0.13483145833015442	0.054644808173179626	0.12820513546466827	0.0069444444961845875	0.7307692170143127	844	919	919	944	1546
0.8494916739529046	0.8494912792132041	1	0	1	0	0.0075	0.04759164498767356	844.8877862245232	919.8877862245232	919.8877862245232	944.8877862245232	0.13483145833015442	0.054644808173179626	0.12820513546466827	0.0069444444961845875	0.7307692170143127	844	919	919	944	1546
0.8655354742698798	0.8655350795301793	1	0	1	0	0.0075	0.04759164498767356	844.8877862245232	919.8877862245232	919.8877862245232	944.8877862245232	0.13483145833015442	0.054644808173179626	0.12820513546466827	0.0069444444961845875	0.7307692170143127	844	919	919	944	1546
0.8825949398318009	0.8825949398318009	1	0	1	0	0.0075	0.0504006330820034	856.3905924708039	931.3905924708039	931.3905924708039	956.3905924708039	0.14606741070747375	0.054644808173179626	0.12820513546466827	0.0069444444961845875	0.7307692170143127	856	931	931	956	1546
0.8995336150458968	0.8995332203061999	1	0	1	0	0.0075	0.04759164498767356	844.8877862245232	919.8877862245232	919.8877862245232	944.8877862245232	0.13483145833015442	0.054644808173179626	0.12820513546466827	0.0069444444961845875	0.7307692170143127	844	919	919	944	1546
0.9155343887357077	0.9155339939960072	1	0	1	0	0.0075	0.04759164498767356	844.8877862245232	919.8877862245232	919.8877862245232	944.8877862245232	0.13483145833015442	0.054644808173179626	0.12820513546466827	0.0069444444961845875	0.7307692170143127	844	919	919	944	1546
0.9324908272362507	0.9324908272362507	1	0	1	0	0.0075	0.04759164498767356	844.8877862245232	919.8877862245232	919.8877862245232	944.8877862245232	0.13483145833015442	0.054644808173179626	0.12820513546466827	0.0069444444961845875	0.7307692170143127	844	919	919	944	1546
0.94953450321022	0.94953450321022	1	0	1	0	0.0075	0.04759164498767356	844.8877862245232	919.8877862245232	919.8877862245232	944.8877862245232	0.13483145833015442	0.054644808173179626	0.12820513546466827	0.0069444444961845875	0.7307692170143127	844	919	919	944	1546
0.9657105413262848	0.9657101465865878	1	0	1	0	0.0075	0.04759164498767356	844.8877862245232	919.8877862245232	919.8877862245232	944.8877862245232	0.13483145833015442	0.054644808173179626	0.12820513546466827	0.0069444444961845875	0.7307692170143127	844	919	919	944	1546
0.9825398736438231	0.9825394789041226	1	0	1	0	0.0075	0.0489577657507966	850.482050749512	925.482050749512	925.482050749512	950.482050749512	0.13483145833015442	0.06010929122567177	0.12820513546466827	0.0069444444961845875	0.7307692170143127	850	925	925	950	1546
0.999537365073035	0.999537365073035	1	0	1	0	0.0075	0.0489577657507966	850.482050749512	925.482050749512	925.482050749512	950.482050749512	0.13483145833015442	0.06010929122567177	0.12820513546466827	0.0069444444961845875	0.7307692170143127	850	925	925	950	1546
1.0155547178301951	1.0155547178301951	1	0	1	0	0.0075	0.0489577657507966	850.482050749512	925.482050749512	925.482050749512	950.482050749512	0.13483145833015442	0.06010929122567177	0.12820513546466827	0.0069444444961845875	0.7307692170143127	850	925	925	950	1546
1.0325001036191708	1.0324997088794703	1	0	1	0	0.0075	0.04759164498767356	844.8877862245232	919.8877862245232	919.8877862245232	944.8877862245232	0.13483145833015442	0.054644808173179626	0.12820513546466827	0.0069444444961845875	0.7307692170143127	844	919	919	944	1546
1.0495422006343453	1.0495418058946484	1	0	1	0	0.0075	0.0504006330820034	856.3905924708039	931.3905924708039	931.3905924708039	956.3905924708039	0.14606741070747375	0.054644808173179626	0.12820513546466827	0.0069444444961845875	0.7307692170143127	856	931	931	956	1546
1.0655528428166257	1.0655524480769252	1	0	1	0	0.0075	0.0504006330820034	856.3905924708039	931.3905924708039	931.3905924708039	956.3905924708039	0.14606741070747375	0.054644808173179626	0.12820513546466827	0.0069444444961845875	0.7307692170143127	856	931	931	956	1546
1.0825878345172235	1.082587439777523	1	0	1	0	0.0075	0.04759164498767356	844.8877862245232	919.8877862245232	919.8877862245232	944.8877862245232	0.13483145833015442	0.054644808173179626	0.12820513546466827	0.0069444444961845875	0.7307692170143127	844	919	919	944	1546
1.0995261149916224	1.099525720251922	1	0	1	0	0.0075	0.04759164498767356	844.8877862245232	919.8877862245232	919.8877862245232	944.8877862245232	0.13483145833015442	0.054644808173179626	0.12820513546466827	0.0069444444961845875	0.7307692170143127	844	919	919	944	1546
1.1154866252321547	1.1154862304924578	1	0	1	0	0.0075	0.05176675384512643	861.9848569957927	936.9848569957927	936.9848569957927	961.9848569957927	0.14606741070747375	0.06010929122567177	0.12820513546466827	0.0069444444961845875	0.7307692170143127	861	936	936	961	1546
1.132536617041307	1.1325421433970888	1	0	1	0	0.0075	0.05176675384512643	861.9848569957927	936.9848569957927	936.9848569957927	961.9848569957927	0.14606741070747375	0.06010929122567177	0.12820513546466827	0.0069444444961845875	0.7307692170143127	861	936	936	961	1546
1.149515160964981	1.1495147662252805	1	0	1	0	0.0075	0.0504006330820034	856.3905924708039	931.3905924708039	931.3905924708039	956.3905924708039	0.14606741070747375	0.054644808173179626	0.12820513546466827	0.0069444444961845875	0.7307692170143127	856	931	931	956	1546
1.1656000142106286	1.1656000142106286	1	0	1	0	0.0075	0.05176675384512643	861.9848569957927	936.9848569957927	936.9848569957927	961.9848569957927	0.14606741070747375	0.06010929122567177	0.12820513546466827	0.0069444444961845875	0.7307692170143127	861	936	936	961	1546
1.1825228998367763	1.1825225050970758	1	0	1	0	0.0075	0.0504006330820034	856.3905924708039	931.3905924708039	931.3905924708039	956.3905924708039	0.14606741070747375	0.054644808173179626	0.12820513546466827	0.0069444444961845875	0.7307692170143127	856	931	931	956	1546
1.1995022332398442	1.1995018385001472	1	0	1	0	0.0075	0.05176675384512643	861.9848569957927	936.9848569957927	936.9848569957927	961.9848569957927	0.14606741070747375	0.06010929122567177	0.12820513546466827	0.0069444444961845875	0.7307692170143127	861	936	936	961	1546
1.2155255070924866	1.2155251123527862	1	0	1	0	0.0075	0.05176675384512643	861.9848569957927	936.9848569957927	936.9848569957927	961.9848569957927	0.14606741070747375	0.06010929122567177	0.12820513546466827	0.0069444444961845875	0.7307692170143127	861	936	936	961	1546
1.2325024720573623	1.2325020773176654	1	0	1	0	0.0075	0.05176675384512643	861.9848569957927	936.9848569957927	936.9848569957927	961.9848569957927	0.14606741070747375	0.06010929122567177	0.12820513546466827	0.0069444444961845875	0.7307692170143127	861	936	936	961	1546
1.2495603586604886	1.2495599639207917	1	0	1	0	0.0075	0.0489577657507966	850.482050749512	925.482050749512	925.482050749512	950.482050749512	0.13483145833015442	0.06010929122567177	0.12820513546466827	0.0069444444961845875	0.7307692170143127	850	925	925	950	1546
1.2655311321331908	1.2655307373934939	1	0	1	0	0.0075	0.0489577657507966	850.482050749512	925.482050749512	925.482050749512	950.482050749512	0.13483145833015442	0.06010929122567177	0.12820513546466827	0.0069444444961845875	0.7307692170143127	850	925	925	950	1546
1.282526255124214	1.282525860384517	1	0	1	0	0.0075	0.05313287274560432	867.5791138932497	942.5791138932497	942.5791138932497	967.5791138932497	0.14606741070747375	0.06557376682758331	0.12820513546466827	0.0069444444961845875	0.7307692170143127	867	942	942	967	1546
1.299533615045899	1.2995332203061984	1	0	1	0	0.0075	0.05176675384512643	861.9848569957927	936.9848569957927	936.9848569957927	961.9848569957927	0.14606741070747375	0.06010929122567177	0.12820513546466827	0.0069444444961845875	0.692307710647583	861	936	936	961	1538
1.315477151479385	1.315477151479385	1	0	1	0	0.0075	0.05176675384512643	861.9848569957927	936.9848569957927	936.9848569957927	961.9848569957927	0.14606741070747375	0.06010929122567177	0.12820513546466827	0.0069444444961845875	0.692307710647583	861	936	936	961	1538
1.332521222193055	1.332521222193055	1	0	1	0	0.0075	0.05176675384512643	861.9848569957927	936.9848569957927	936.9848569957927	961.9848569957927	0.14606741070747375	0.06010929122567177	0.12820513546466827	0.0069444444961845875	0.692307710647583	861	936	936	961	1538
1.3495498980584735	1.3495498980584735	1	0	1	0	0.0075	0.05176675384512643	861.9848569957927	936.9848569957927	936.9848569957927	961.9848569957927	0.14606741070747375	0.06010929122567177	0.12820513546466827	0.0069444444961845875	0.692307710647583	861	936	936	961	1538
1.3655786982668943	1.3655786982668943	1	0	1	0	0.0075	0.05176675384512643	861.9848569957927	936.9848569957927	936.9848569957927	961.9848569957927	0.14606741070747375	0.06010929122567177	0.12820513546466827	0.0069444444961845875	0.692307710647583	861	936	936	961	1538
1.3825765844358067	1.3825765844358067	1	0	1	0	0.0075	0.05176675384512643	861.9848569957927	936.9848569957927	936.9848569957927	961.9848569957927	0.14606741070747375	0.06010929122567177	0.12820513546466827	0.0069444444961845875	0.692307710647583	861	936	936	961	1538
1.3994947331855698	1.3994943384458693	1	0	1	0	0.0075	0.05176675384512643	861.9848569957927	936.9848569957927	936.9848569957927	961.9848569957927	0.14606741070747375	0.06010929122567177	0.12820513546466827	0.0069444444961845875	0.692307710647583	861	936	936	961	1538
1.4154959016150777	1.4154955068753772	1	0	1	0	0.0075	0.05176675384512643	861.9848569957927	936.9848569957927	936.9848569957927	961.9848569957927	0.14606741070747375	0.06010929122567177	0.12820513546466827	0.0069444444961845875	0.692307710647583	861	936	936	961	1538
1.432489840387003	1.4324894456473025	1	0	1	0	0.0075	0.05176675384512643	861.9848569957927	936.9848569957927	936.9848569957927	961.9848569957927	0.14606741070747375	0.06010929122567177	0.12820513546466827	0.0069444444961845875	0.692307710647583	861	936	936	961	1538
1.4495615428795858	1.449561148139889	1	0	1	0	0.0075	0.05176675384512643	861.9848569957927	936.9848569957927	936.9848569957927	961.9848569957927	0.14606741070747375	0.06010929122567177	0.12820513546466827	0.0069444444961845875	0.692307710647583	861	936	936	961	1538
1.4656527119604164	1.4656527119604164	1	0	1	0	0.0075	0.05176675384512643	861.9848569957927	936.9848569957927	936.9848569957927	961.9848569957927	0.14606741070747375	0.06010929122567177	0.12820513546466827	0.0069444444961845875	0.7307692170143127	861	936	936	961	1546
1.4825866502981278	1.4825862555584273	1	0	1	0	0.0075	0.05176675384512643	861.9848569957927	936.9848569957927	936.9848569957927	961.9848569957927	0.14606741070747375	0.06010929122567177	0.12820513546466827	0.0069444444961845875	0.692307710647583	861	936	936	961	1538
1.4994779567483718	1.4994779567483718	1	0	1	0	0.0075	0.05176675384512643	861.9848569957927	936.9848569957927	936.9848569957927	961.9848569957927	0.14606741070747375	0.06010929122567177	0.12820513546466827	0.0069444444961845875	0.692307710647583	861	936	936	961	1538
1.5155608362955242	1.5155604415558273	1	0	1	0	0.0075	0.05154417548328638	861.0733986040577	936.0733986040577	936.0733986040577	961.0733986040577	0.14606741070747375	0.06010929122567177	0.12820513546466827	0.0	0.692307710647583	861	936	936	961	1538
1.532610038625279	1.532610038625279	1	0	1	0	0.0075	0.05154417548328638	861.0733986040577	936.0733986040577	936.0733986040577	961.0733986040577	0.14606741070747375	0.06010929122567177	0.12820513546466827	0.0	0.692307710647583	861	936	936	961	1538
1.549528976854436	1.549528582114739	1	0	1	0	0.0075	0.05176675384512643	861.9848569957927	936.9848569957927	936.9848569957927	961.9848569957927	0.14606741070747375	0.06010929122567177	0.12820513546466827	0.0069444444961845875	0.692307710647583	861	936	936	961	1538
1.5655814614447863	1.5655810667050858	1	0	1	0	0.0075	0.05176675384512643	861.9848569957927	936.9848569957927	936.9848569957927	961.9848569957927	0.14606741070747375	0.06010929122567177	0.12820513546466827	0.0069444444961845875	0.692307710647583	861	936	936	961	1538
1.5825181629603904	1.5825181629603904	1	0	1	0	0.0075	0.05176675384512643	861.9848569957927	936.9848569957927	936.9848569957927	961.9848569957927	0.14606741070747375	0.06010929122567177	0.12820513546466827	0.0069444444961845875	0.692307710647583	861	936	936	961	1538
1.5995097332941235	1.5995097332941235	1	0	1	0	0.0075	0.05176675384512643	861.9848569957927	936.9848569957927	936.9848569957927	961.9848569957927	0.14606741070747375	0.06010929122567177	0.12820513546466827	0.0069444444961845875	0.692307710647583	861	936	936	961	1538
1.615596560238263	1.615596560238263	1	0	1	0	0.0075	0.05176675384512643	861.9848569957927	936.9848569957927	936.9848569957927	961.9848569957927	0.14606741070747375	0.06010929122567177	0.12820513546466827	0.0069444444961845875	0.692307710647583	861	936	936	961	1538
1.6325210248232054	1.6325210248232054	1	0	1	0	0.0075	0.05176675384512643	861.9848569957927	936.9848569957927	936.9848569957927	961.9848569957927	0.14606741070747375	0.06010929122567177	0.12820513546466827	0.0069444444961845875	0.692307710647583	861	936	936	961	1538
1.6494924634322992	1.6494924634322992	1	0	1	0	0.0075	0.05176675384512643	861.9848569957927	936.9848569957927	936.9848569957927	961.9848569957927	0.14606741070747375	0.06010929122567177	0.12820513546466827	0.0069444444961845875	0.692307710647583	861	936	936	961	1538
1.6655745535000577	1.6655745535000577	1	0	1	0	0.0075	0.05176675384512643	861.9848569957927	936.9848569957927	936.9848569957927	961.9848569957927	0.14606741070747375	0.06010929122567177	0.12820513546466827	0.0069444444961845875	0.692307710647583	861	936	936	961	1538
1.682595729311199	1.682595729311199	1	0	1	0	0.0075	0.05176675384512643	861.9848569957927	936.9848569957927	936.9848569957927	961.9848569957927	0.14606741070747375	0.06010929122567177	0.12820513546466827	0.0069444444961845875	0.692307710647583	861	936	936	961	1538
1.69957111531728	1.699570720577583	1	0	1	0	0.0075	0.05176675384512643	861.9848569957927	936.9848569957927	936.9848569957927	961.9848569957927	0.14606741070747375	0.06010929122567177	0.12820513546466827	0.0069444444961845875	0.692307710647583	861	936	936	961	1538
1.7154668882472173	1.7154664935075168	1	0	1	0	0.0075	0.05176675384512643	861.9848569957927	936.9848569957927	936.9848569957927	961.9848569957927	0.14606741070747375	0.06010929122567177	0.12820513546466827	0.0069444444961845875	0.692307710647583	861	936	936	961	1538
1.7324659586352276	1.732465563895527	1	0	1	0	0.0075	0.05435316730290651	872.5762201054022	947.5762201054022	947.5762201054022	972.5762201054022	0.15730337798595428	0.06010929122567177	0.12820513546466827	0.0	0.692307710647583	872	947	947	972	1538
1.7495029240343172	1.7495025292946202	1	0	1	0	0.0075	0.05154417548328638	861.0733986040577	936.0733986040577	936.0733986040577	961.0733986040577	0.14606741070747375	0.06010929122567177	0.12820513546466827	0.0	0.6538461446762085	861	936	936	961	1530
1.765604356347314	1.7656039616076171	1	0	1	0	0.0075	0.05435316730290651	872.5762201054022	947.5762201054022	947.5762201054022	972.5762201054022	0.15730337798595428	0.06010929122567177	0.12820513546466827	0.0	0.6538461446762085	872	947	947	972	1530
1.7826073741323114	1.7826069793926145	1	0	1	0	0.0075	0.054575745664746565	873.4876784971372	948.4876784971372	948.4876784971372	973.4876784971372	0.15730337798595428	0.06010929122567177	0.12820513546466827	0.0069444444961845875	0.6538461446762085	873	948	948	973	1530
1.7995401282509285	1.799539733511228	1	0	1	0	0.0075	0.054575745664746565	873.4876784971372	948.4876784971372	948.4876784971372	973.4876784971372	0.15730337798595428	0.06010929122567177	0.12820513546466827	0.0069444444961845875	0.6538461446762085	873	948	948	973	1530
1.8155282702703772	1.8155278755306767	1	0	1	0	0.0075	0.054575745664746565	873.4876784971372	948.4876784971372	948.4876784971372	973.4876784971372	0.15730337798595428	0.06010929122567177	0.12820513546466827	0.0069444444961845875	0.6538461446762085	873	948	948	973	1530
1.8325154984674228	1.8325147089880254	1	0	1	0	0.0075	0.05435316730290651	872.5762201054022	947.5762201054022	947.5762201054022	972.5762201054022	0.15730337798595428	0.06010929122567177	0.12820513546466827	0.0	0.6538461446762085	872	947	947	972	1530
1.8495260163066973	1.8495260163066973	1	0	1	0	0.0075	0.054575745664746565	873.4876784971372	948.4876784971372	948.4876784971372	973.4876784971372	0.15730337798595428	0.06010929122567177	0.12820513546466827	0.0069444444961845875	0.6538461446762085	873	948	948	973	1530
1.8655370532286746	1.865536658488974	1	0	1	0	0.0075	0.05435316730290651	872.5762201054022	947.5762201054022	947.5762201054022	972.5762201054022	0.15730337798595428	0.06010929122567177	0.12820513546466827	0.0	0.6538461446762085	872	947	947	972	1530
1.8825191498096352	1.8825187550699383	1	0	1	0	0.0075	0.054575745664746565	873.4876784971372	948.4876784971372	948.4876784971372	973.4876784971372	0.15730337798595428	0.06010929122567177	0.12820513546466827	0.0069444444961845875	0.6538461446762085	873	948	948	973	1530
1.8995351940046916	1.8995347992649947	1	0	1	0	0.0075	0.05435316730290651	872.5762201054022	947.5762201054022	947.5762201054022	972.5762201054022	0.15730337798595428	0.06010929122567177	0.12820513546466827	0.0	0.6538461446762085	872	947	947	972	1530
1.9154739935617933	1.9154735988220963	1	0	1	0	0.0075	0.054575745664746565	873.4876784971372	948.4876784971372	948.4876784971372	973.4876784971372	0.15730337798595428	0.06010929122567177	0.12820513546466827	0.0069444444961845875	0.6538461446762085	873	948	948	973	1530
1.9325910911197361	1.9325906963800392	1	0	1	0	0.0075	0.054575745664746565	873.4876784971372	948.4876784971372	948.4876784971372	973.4876784971372	0.15730337798595428	0.06010929122567177	0.12820513546466827	0.0069444444961845875	0.6538461446762085	873	948	948	973	1530
1.9495743719197947	1.9495739771800977	1	0	1	0	0.0075	0.05435316730290651	872.5762201054022	947.5762201054022	947.5762201054022	972.5762201054022	0.15730337798595428	0.06010929122567177	0.12820513546466827	0.0	0.6538461446762085	872	947	947	972	1530
1.965639882920204	1.965639488180507	1	0	1	0	0.0075	0.05298704653978348	866.9819555804133	941.9819555804133	941.9819555804133	966.9819555804133	0.15730337798595428	0.054644808173179626	0.12820513546466827	0.0	0.6538461446762085	866	941	941	966	1530
1.9825205313985812	1.9825201366588843	1	0	1	0	0.0075	0.05298704653978348	866.9819555804133	941.9819555804133	941.9819555804133	966.9819555804133	0.15730337798595428	0.054644808173179626	0.12820513546466827	0.0	0.6538461446762085	866	941	941	966	1530
1.9995144701705065	1.9995140754308096	1	0	1	0	0.0075	0.05320962490162353	867.8934139721483	942.8934139721483	942.8934139721483	967.8934139721483	0.15730337798595428	0.054644808173179626	0.12820513546466827	0.0069444444961845875	0.6538461446762085	867	942	942	967	1530
2.0155756390342283	2.0155752442945314	1	0	1	0	0.0075	0.05298704653978348	866.9819555804133	941.9819555804133	941.9819555804133	966.9819555804133	0.15730337798595428	0.054644808173179626	0.12820513546466827	0.0	0.6538461446762085	866	941	941	966	1530
2.0324847087709195	2.032484314031219	1	0	1	0	0.0075	0.05298704653978348	866.9819555804133	941.9819555804133	941.9819555804133	966.9819555804133	0.15730337798595428	0.054644808173179626	0.12820513546466827	0.0	0.6538461446762085	866	941	941	966	1530
2.0494529894624236	2.0494529894624236	1	0	1	0	0.0075	0.05298704653978348	866.9819555804133	941.9819555804133	941.9819555804133	966.9819555804133	0.15730337798595428	0.054644808173179626	0.12820513546466827	0.0	0.6538461446762085	866	941	941	966	1530
2.0655307373934946	2.065530342653794	1	0	1	0	0.0075	0.05298704653978348	866.9819555804133	941.9819555804133	941.9819555804133	966.9819555804133	0.15730337798595428	0.054644808173179626	0.12820513546466827	0.0	0.6538461446762085	866	941	941	966	1530
2.0824982286056013	2.082497833865901	1	0	1	0	0.0075	0.05298704653978348	866.9819555804133	941.9819555804133	941.9819555804133	966.9819555804133	0.15730337798595428	0.054644808173179626	0.12820513546466827	0.0	0.6538461446762085	866	941	941	966	1530
2.099517825457948	2.0995170359785504	1	0	1	0	0.0075	0.05298704653978348	866.9819555804133	941.9819555804133	941.9819555804133	966.9819555804133	0.15730337798595428	0.054644808173179626	0.12820513546466827	0.0	0.6538461446762085	866	941	941	966	1530
2.1154913621085427	2.1154909673688422	1	0	1	0	0.0075	0.05298704653978348	866.9819555804133	941.9819555804133	941.9819555804133	966.9819555804133	0.15730337798595428	0.054644808173179626	0.12820513546466827	0.0	0.6538461446762085	866	941	941	966	1530
2.132494774633237	2.132494774633237	1	0	1	0	0.0075	0.05298704653978348	866.9819555804133	941.9819555804133	941.9819555804133	966.9819555804133	0.15730337798595428	0.054644808173179626	0.12820513546466827	0.0	0.6538461446762085	866	941	941	966	1530
2.149527003155942	2.149526608416245	1	0	1	0	0.0075	0.05298704653978348	866.9819555804133	941.9819555804133	941.9819555804133	966.9819555804133	0.15730337798595428	0.054644808173179626	0.12820513546466827	0.0	0.6538461446762085	866	941	941	966	1530
2.165673435794602	2.165673435794602	1	0	1	0	0.0075	0.05298704653978348	866.9819555804133	941.9819555804133	941.9819555804133	966.9819555804133	0.15730337798595428	0.054644808173179626	0.12820513546466827	0.0	0.6538461446762085	866	941	941	966	1530
2.182526057754366	2.182526057754366	1	0	1	0	0.0075	0.05298704653978348	866.9819555804133	941.9819555804133	941.9819555804133	966.9819555804133	0.15730337798595428	0.054644808173179626	0.12820513546466827	0.0	0.6538461446762085	866	941	941	966	1530
2.199527101840868	2.199526707101171	1	0	1	0	0.0075	0.05320962490162353	867.8934139721483	942.8934139721483	942.8934139721483	967.8934139721483	0.15730337798595428	0.054644808173179626	0.12820513546466827	0.0069444444961845875	0.6538461446762085	867	942	942	967	1530
2.2154710330140546	2.215470638274354	1	0	1	0	0.0075	0.05298704653978348	866.9819555804133	941.9819555804133	941.9819555804133	966.9819555804133	0.15730337798595428	0.054644808173179626	0.12820513546466827	0.0	0.6538461446762085	866	941	941	966	1530
2.23251036685134	2.23251036685134	1	0	1	0	0.0075	0.05298704653978348	866.9819555804133	941.9819555804133	941.9819555804133	966.9819555804133	0.15730337798595428	0.054644808173179626	0.12820513546466827	0.0	0.6538461446762085	866	941	941	966	1530
2.249471542228264	2.249471147488567	1	0	1	0	0.0075	0.05298704653978348	866.9819555804133	941.9819555804133	941.9819555804133	966.9819555804133	0.15730337798595428	0.054644808173179626	0.12820513546466827	0.0	0.6538461446762085	866	941	941	966	1530
2.2654648158637976	2.2654644211241006	1	0	1	0	0.0075	0.05298704653978348	866.9819555804133	941.9819555804133	941.9819555804133	966.9819555804133	0.15730337798595428	0.054644808173179626	0.12820513546466827	0.0	0.6538461446762085	866	941	941	966	1530
2.28251836033024	2.28251836033024	1	0	1	0	0.0075	0.05298704653978348	866.9819555804133	941.9819555804133	941.9819555804133	966.9819555804133	0.15730337798595428	0.054644808173179626	0.12820513546466827	0.0	0.6538461446762085	866	941	941	966	1530
2.2995347992649933	2.2995344045252963	1	0	1	0	0.0075	0.05298704653978348	866.9819555804133	941.9819555804133	941.9819555804133	966.9819555804133	0.15730337798595428	0.054644808173179626	0.12820513546466827	0.0	0.6538461446762085	866	941	941	966	1530
2.315595573389018	2.3155951786493176	1	0	1	0	0.0075	0.05298704653978348	866.9819555804133	941.9819555804133	941.9819555804133	966.9819555804133	0.15730337798595428	0.054644808173179626	0.12820513546466827	0.0	0.6538461446762085	866	941	941	966	1530
2.332523590631247	2.33252319589155	1	0	1	0	0.0075	0.05298704653978348	866.9819555804133	941.9819555804133	941.9819555804133	966.9819555804133	0.15730337798595428	0.054644808173179626	0.12820513546466827	0.0	0.6538461446762085	866	941	941	966	1530
2.349513187266485	2.349512792526788	1	0	1	0	0.0075	0.05298704653978348	866.9819555804133	941.9819555804133	941.9819555804133	966.9819555804133	0.15730337798595428	0.054644808173179626	0.12820513546466827	0.0	0.6538461446762085	866	941	941	966	1530
2.3655427769543067	2.3655419874749093	1	0	1	0	0.0075	0.05162092670798302	861.3876948691905	936.3876948691905	936.3876948691905	961.3876948691905	0.15730337798595428	0.04918032884597778	0.12820513546466827	0.0	0.6538461446762085	861	936	936	961	1530
2.38256947912123	2.38256947912123	1	0	1	0	0.0075	0.05579603463411331	878.484761826694	953.484761826694	953.484761826694	978.484761826694	0.16853933036327362	0.054644808173179626	0.12820513546466827	0.0	0.6538461446762085	878	953	953	978	1530
2.39952631236147	2.3995267071011703	1	0	1	0	0.0075	0.05320962490162353	867.8934139721483	942.8934139721483	942.8934139721483	967.8934139721483	0.15730337798595428	0.054644808173179626	0.12820513546466827	0.0069444444961845875	0.6538461446762085	867	942	942	967	1530
2.4156111656071175	2.4156111656071175	1	0	1	0	0.0075	0.05442991480231285	872.8905011154711	947.8905011154711	947.8905011154711	972.8905011154711	0.16853933036327362	0.04918032884597778	0.12820513546466827	0.0	0.6538461446762085	872	947	947	972	1530
2.432526156439291	2.432526156439291	1	0	1	0	0.0075	0.05579603463411331	878.484761826694	953.484761826694	953.484761826694	978.484761826694	0.16853933036327362	0.054644808173179626	0.14102564752101898	0.0	0.6538461446762085	878	953	953	978	1530
2.449563911317778	2.449563516578081	1	0	1	0	0.0075	0.05298704653978348	866.9819555804133	941.9819555804133	941.9819555804133	966.9819555804133	0.15730337798595428	0.054644808173179626	0.12820513546466827	0.0	0.6538461446762085	866	941	941	966	1530
2.465514158326144	2.465514158326144	1	0	1	0	0.0075	0.05298704653978348	866.9819555804133	941.9819555804133	941.9819555804133	966.9819555804133	0.15730337798595428	0.054644808173179626	0.12820513546466827	0.0	0.6538461446762085	866	941	941	966	1530
2.482539676273973	2.482539676273973	1	0	1	0	0.0075	0.05298704653978348	866.9819555804133	941.9819555804133	941.9819555804133	966.9819555804133	0.15730337798595428	0.054644808173179626	0.12820513546466827	0.0	0.6538461446762085	866	941	941	966	1530
2.4994783514880687	2.499478746227769	1	0	1	0	0.0075	0.05298704653978348	866.9819555804133	941.9819555804133	941.9819555804133	966.9819555804133	0.15730337798595428	0.054644808173179626	0.12820513546466827	0.0	0.6538461446762085	866	941	941	966	1530
2.5154649145487227	2.5154641250693253	1	0	1	0	0.0075	0.05298704653978348	866.9819555804133	941.9819555804133	941.9819555804133	966.9819555804133	0.15730337798595428	0.054644808173179626	0.12820513546466827	0.0	0.6538461446762085	866	941	941	966	1530
2.532606091228292	2.532606091228292	1	0	1	0	0.0075	0.05320962490162353	867.8934139721483	942.8934139721483	942.8934139721483	967.8934139721483	0.15730337798595428	0.054644808173179626	0.12820513546466827	0.0069444444961845875	0.6538461446762085	867	942	942	967	1530
2.5494642395438376	2.5494638448041407	1	0	1	0	0.0075	0.05298704653978348	866.9819555804133	941.9819555804133	941.9819555804133	966.9819555804133	0.15730337798595428	0.054644808173179626	0.12820513546466827	0.0	0.6538461446762085	866	941	941	966	1530
2.5655652771171376	2.565564882377437	1	0	1	0	0.0075	0.05579603463411331	878.484761826694	953.484761826694	953.484761826694	978.484761826694	0.16853933036327362	0.054644808173179626	0.14102564752101898	0.0	0.6538461446762085	878	953	953	978	1530
2.582612505748397	2.5826121110086966	1	0	1	0	0.0075	0.05579603463411331	878.484761826694	953.484761826694	953.484761826694	978.484761826694	0.16853933036327362	0.054644808173179626	0.12820513546466827	0.0	0.6538461446762085	878	953	953	978	1530
2.5995906549323706	2.5995906549323706	1	0	1	0	0.0075	0.05579603463411331	878.484761826694	953.484761826694	953.484761826694	978.484761826694	0.16853933036327362	0.054644808173179626	0.12820513546466827	0.0	0.6538461446762085	878	953	953	978	1530
2.615521954435195	2.615521559695498	1	0	1	0	0.0075	0.05442991480231285	872.8905011154711	947.8905011154711	947.8905011154711	972.8905011154711	0.16853933036327362	0.04918032884597778	0.12820513546466827	0.0	0.6538461446762085	872	947	947	972	1530
2.6324701034020634	2.6324697086623665	1	0	1	0	0.0075	0.05442991480231285	872.8905011154711	947.8905011154711	947.8905011154711	972.8905011154711	0.16853933036327362	0.04918032884597778	0.12820513546466827	0.0	0.6538461446762085	872	947	947	972	1530
2.6494735159267577	2.649473121187061	1	0	1	0	0.0075	0.05298704653978348	866.9819555804133	941.9819555804133	941.9819555804133	966.9819555804133	0.15730337798595428	0.054644808173179626	0.12820513546466827	0.0	0.6538461446762085	866	941	941	966	1530
2.6655563954739137	2.6655560007342167	1	0	1	0	0.0075	0.05442991480231285	872.8905011154711	947.8905011154711	947.8905011154711	972.8905011154711	0.16853933036327362	0.04918032884597778	0.14102564752101898	0.0	0.6538461446762085	872	947	947	972	1530
2.682532176219695	2.682531781479998	1	0	1	0	0.0075	0.05442991480231285	872.8905011154711	947.8905011154711	947.8905011154711	972.8905011154711	0.16853933036327362	0.04918032884597778	0.12820513546466827	0.0	0.6538461446762085	872	947	947	972	1530
2.6994661145574064	2.6994657198177094	1	0	1	0	0.0075	0.05442991480231285	872.8905011154711	947.8905011154711	947.8905011154711	972.8905011154711	0.16853933036327362	0.04918032884597778	0.12820513546466827	0.0	0.6538461446762085	872	947	947	972	1530
2.71554307300908	2.715542678269383	1	0	1	0	0.0075	0.05442991480231285	872.8905011154711	947.8905011154711	947.8905011154711	972.8905011154711	0.16853933036327362	0.04918032884597778	0.12820513546466827	0.0	0.6538461446762085	872	947	947	972	1530
2.7325303012061255	2.7325299064664286	1	0	1	0	0.0075	0.05579603463411331	878.484761826694	953.484761826694	953.484761826694	978.484761826694	0.16853933036327362	0.054644808173179626	0.12820513546466827	0.0	0.6538461446762085	878	953	953	978	1530
2.7495692403037104	2.749569240303714	1	0	1	0	0.0075	0.05162092670798302	861.3876948691905	936.3876948691905	936.3876948691905	961.3876948691905	0.15730337798595428	0.04918032884597778	0.12820513546466827	0.0	0.6538461446762085	861	936	936	961	1530
2.765576724568401	2.7655763298287006	1	0	1	0	0.0075	0.05162092670798302	861.3876948691905	936.3876948691905	936.3876948691905	961.3876948691905	0.15730337798595428	0.04918032884597778	0.12820513546466827	0.0	0.6538461446762085	861	936	936	961	1530
2.78250474181063	2.78250474181063	1	0	1	0	0.0075	0.05162092670798302	861.3876948691905	936.3876948691905	936.3876948691905	961.3876948691905	0.15730337798595428	0.04918032884597778	0.12820513546466827	0.0	0.6538461446762085	861	936	936	961	1530
2.7994584171332804	2.7994580223935834	1	0	1	0	0.0075	0.05162092670798302	861.3876948691905	936.3876948691905	936.3876948691905	961.3876948691905	0.15730337798595428	0.04918032884597778	0.14102564752101898	0.0	0.6538461446762085	861	936	936	961	1530
2.815518401777908	2.815518401777908	1	0	1	0	0.0075	0.05442991480231285	872.8905011154711	947.8905011154711	947.8905011154711	972.8905011154711	0.16853933036327362	0.04918032884597778	0.12820513546466827	0.0	0.6538461446762085	872	947	947	972	1530
2.832582998955914	2.8325826042162134	1	0	1	0	0.0075	0.05442991480231285	872.8905011154711	947.8905011154711	947.8905011154711	972.8905011154711	0.16853933036327362	0.04918032884597778	0.12820513546466827	0.0	0.6538461446762085	872	947	947	972	1530
2.849520095211215	2.8495197004715145	1	0	1	0	0.0075	0.05442991480231285	872.8905011154711	947.8905011154711	947.8905011154711	972.8905011154711	0.16853933036327362	0.04918032884597778	0.12820513546466827	0.0	0.6538461446762085	872	947	947	972	1530
2.865485737067832	2.8654853423281352	1	0	1	0	0.0075	0.05442991480231285	872.8905011154711	947.8905011154711	947.8905011154711	972.8905011154711	0.16853933036327362	0.04918032884597778	0.14102564752101898	0.0	0.6538461446762085	872	947	947	972	1530
2.8826087557212574	2.8826087557212574	1	0	1	0	0.0075	0.05442991480231285	872.8905011154711	947.8905011154711	947.8905011154711	972.8905011154711	0.16853933036327362	0.04918032884597778	0.14102564752101898	0.0	0.6538461446762085	872	947	947	972	1530
2.8994740093513833	2.899473614611683	1	0	1	0	0.0075	0.05442991480231285	872.8905011154711	947.8905011154711	947.8905011154711	972.8905011154711	0.16853933036327362	0.04918032884597778	0.14102564752101898	0.0	0.6538461446762085	872	947	947	972	1530
2.9155371519136004	2.9155367571739	1	0	1	0	0.0075	0.05442991480231285	872.8905011154711	947.8905011154711	947.8905011154711	972.8905011154711	0.16853933036327362	0.04918032884597778	0.12820513546466827	0.0	0.6538461446762085	872	947	947	972	1530
2.9325539855880542	2.9325535908483538	1	0	1	0	0.0075	0.05442991480231285	872.8905011154711	947.8905011154711	947.8905011154711	972.8905011154711	0.16853933036327362	0.04918032884597778	0.14102564752101898	0.0	0.6538461446762085	872	947	947	972	1530
2.9495538454554584	2.9495534507157615	1	0	1	0	0.0075	0.05442991480231285	872.8905011154711	947.8905011154711	947.8905011154711	972.8905011154711	0.16853933036327362	0.04918032884597778	0.12820513546466827	0.0	0.6538461446762085	872	947	947	972	1530
2.96562527755135	2.96562527755135	1	0	1	0	0.0075	0.05442991480231285	872.8905011154711	947.8905011154711	947.8905011154711	972.8905011154711	0.16853933036327362	0.04918032884597778	0.12820513546466827	0.0	0.6538461446762085	872	947	947	972	1530
2.9825082944679195	2.9825082944679195	1	0	1	0	0.0075	0.05442991480231285	872.8905011154711	947.8905011154711	947.8905011154711	972.8905011154711	0.16853933036327362	0.04918032884597778	0.12820513546466827	0.0	0.6538461446762085	872	947	947	972	1530
2.9995093385544216	2.999509733294122	1	0	1	0	0.0075	0.05442991480231285	872.8905011154711	947.8905011154711	947.8905011154711	972.8905011154711	0.16853933036327362	0.04918032884597778	0.14102564752101898	0.0	0.6538461446762085	872	947	947	972	1530
3.0155318229276666	3.015531428187966	1	0	1	0	0.0075	0.05162092670798302	861.3876948691905	936.3876948691905	936.3876948691905	961.3876948691905	0.15730337798595428	0.04918032884597778	0.12820513546466827	0.0	0.6538461446762085	861	936	936	961	1530
3.03254826186242	3.032547867122723	1	0	1	0	0.0075	0.05162092670798302	861.3876948691905	936.3876948691905	936.3876948691905	961.3876948691905	0.15730337798595428	0.04918032884597778	0.12820513546466827	0.0	0.6538461446762085	861	936	936	961	1530
3.0495682534544635	3.0495678587147665	1	0	1	0	0.0075	0.05162092670798302	861.3876948691905	936.3876948691905	936.3876948691905	961.3876948691905	0.15730337798595428	0.04918032884597778	0.12820513546466827	0.0	0.6538461446762085	861	936	936	961	1530
3.06551573728494	3.0655153425452433	1	0	1	0	0.0075	0.05162092670798302	861.3876948691905	936.3876948691905	936.3876948691905	961.3876948691905	0.15730337798595428	0.04918032884597778	0.12820513546466827	0.0	0.6538461446762085	861	936	936	961	1530
3.0825400710136712	3.0825396762739743	1	0	1	0	0.0075	0.05442991480231285	872.8905011154711	947.8905011154711	947.8905011154711	972.8905011154711	0.16853933036327362	0.04918032884597778	0.14102564752101898	0.0	0.6538461446762085	872	947	947	972	1530
3.099522167594632	3.099521772854935	1	0	1	0	0.0075	0.05442991480231285	872.8905011154711	947.8905011154711	947.8905011154711	972.8905011154711	0.16853933036327362	0.04918032884597778	0.12820513546466827	0.0	0.6538461446762085	872	947	947	972	1530
3.115536757173899	3.115535967694502	1	0	1	0	0.0075	0.05162092670798302	861.3876948691905	936.3876948691905	936.3876948691905	961.3876948691905	0.15730337798595428	0.04918032884597778	0.14102564752101898	0.0	0.6538461446762085	861	936	936	961	1530
3.1325267485488375	3.1325263538091406	1	0	1	0	0.0075	0.05162092670798302	861.3876948691905	936.3876948691905	936.3876948691905	961.3876948691905	0.15730337798595428	0.04918032884597778	0.14102564752101898	0.0	0.6538461446762085	861	936	936	961	1530
3.1495526612363633	3.1495526612363633	1	0	1	0	0.0075	0.05442991480231285	872.8905011154711	947.8905011154711	947.8905011154711	972.8905011154711	0.16853933036327362	0.04918032884597778	0.12820513546466827	0.0	0.6538461446762085	872	947	947	972	1530
3.1656197511955675	3.165619356455867	1	0	1	0	0.0075	0.05442991480231285	872.8905011154711	947.8905011154711	947.8905011154711	972.8905011154711	0.16853933036327362	0.04918032884597778	0.12820513546466827	0.0	0.6538461446762085	872	947	947	972	1530
3.182515399782499	3.1825150050427986	1	0	1	0	0.0075	0.05162092670798302	861.3876948691905	936.3876948691905	936.3876948691905	961.3876948691905	0.15730337798595428	0.04918032884597778	0.14102564752101898	0.0	0.6538461446762085	861	936	936	961	1530
3.199532233456953	3.1995318387172524	1	0	1	0	0.0075	0.05025480594485998	855.7934303442016	930.7934303442016	930.7934303442016	955.7934303442016	0.15730337798595428	0.04371584579348564	0.12820513546466827	0.0	0.6538461446762085	855	930	930	955	1530
3.2156001128955545	3.215599718155854	1	0	1	0	0.0075	0.05162092670798302	861.3876948691905	936.3876948691905	936.3876948691905	961.3876948691905	0.15730337798595428	0.04918032884597778	0.12820513546466827	0.0	0.6538461446762085	861	936	936	961	1530
3.2324669454844717	3.2324665507447747	1	0	1	0	0.0075	0.05162092670798302	861.3876948691905	936.3876948691905	936.3876948691905	961.3876948691905	0.15730337798595428	0.04918032884597778	0.14102564752101898	0.0	0.6538461446762085	861	936	936	961	1530
3.249518910992119	3.249518121512722	1	0	1	0	0.0075	0.05162092670798302	861.3876948691905	936.3876948691905	936.3876948691905	961.3876948691905	0.15730337798595428	0.04918032884597778	0.12820513546466827	0.0	0.6538461446762085	861	936	936	961	1530
3.2655362637492757	3.265535869009579	1	0	1	0	0.0075	0.05162092670798302	861.3876948691905	936.3876948691905	936.3876948691905	961.3876948691905	0.15730337798595428	0.04918032884597778	0.14102564752101898	0.0	0.6538461446762085	861	936	936	961	1530
3.282596913530295	3.2825965187905943	1	0	1	0	0.0075	0.05162092670798302	861.3876948691905	936.3876948691905	936.3876948691905	961.3876948691905	0.15730337798595428	0.04918032884597778	0.12820513546466827	0.0	0.6538461446762085	861	936	936	961	1530
3.2994913778981285	3.2994913778981285	1	0	1	0	0.0075	0.05162092670798302	861.3876948691905	936.3876948691905	936.3876948691905	961.3876948691905	0.15730337798595428	0.04918032884597778	0.12820513546466827	0.0	0.6538461446762085	861	936	936	961	1530
3.315542678269381	3.3155418887899835	1	0	1	0	0.0075	0.05162092670798302	861.3876948691905	936.3876948691905	936.3876948691905	961.3876948691905	0.15730337798595428	0.04918032884597778	0.14102564752101898	0.0	0.6538461446762085	861	936	936	961	1530
3.3324983272905264	3.3324983272905264	1	0	1	0	0.0075	0.05162092670798302	861.3876948691905	936.3876948691905	936.3876948691905	961.3876948691905	0.15730337798595428	0.04918032884597778	0.12820513546466827	0.0	0.6538461446762085	861	936	936	961	1530
3.349516345184078	3.3495159504443777	1	0	1	0	0.0075	0.05162092670798302	861.3876948691905	936.3876948691905	936.3876948691905	961.3876948691905	0.15730337798595428	0.04918032884597778	0.14102564752101898	0.0	0.6538461446762085	861	936	936	961	1530
3.3654804080819005	3.3654800133422	1	0	1	0	0.0075	0.05162092670798302	861.3876948691905	936.3876948691905	936.3876948691905	961.3876948691905	0.15730337798595428	0.04918032884597778	0.12820513546466827	0.0	0.6538461446762085	861	936	936	961	1530
3.3825256630146647	3.3825256630146647	1	0	1	0	0.0075	0.05025480594485998	855.7934303442016	930.7934303442016	930.7934303442016	955.7934303442016	0.15730337798595428	0.04371584579348564	0.14102564752101898	0.0	0.6538461446762085	855	930	930	955	1530
3.39957170742683	3.3995713126871294	1	0	1	0	0.0075	0.05162092670798302	861.3876948691905	936.3876948691905	936.3876948691905	961.3876948691905	0.15730337798595428	0.04918032884597778	0.12820513546466827	0.0	0.6538461446762085	861	936	936	961	1530
3.4155626126241714	3.415562217884471	1	0	1	0	0.0075	0.05442991480231285	872.8905011154711	947.8905011154711	947.8905011154711	972.8905011154711	0.16853933036327362	0.04918032884597778	0.12820513546466827	0.0	0.6538461446762085	872	947	947	972	1530
3.4324819455930253	3.4324815508533284	1	0	1	0	0.0075	0.05025480594485998	855.7934303442016	930.7934303442016	930.7934303442016	955.7934303442016	0.15730337798595428	0.04371584579348564	0.14102564752101898	0.0	0.6538461446762085	855	930	930	955	1530
3.44953114792278	3.449530753183083	1	0	1	0	0.0075	0.05025480594485998	855.7934303442016	930.7934303442016	930.7934303442016	955.7934303442016	0.15730337798595428	0.04371584579348564	0.12820513546466827	0.0	0.6538461446762085	855	930	930	955	1530
3.4655058687924694	3.4655058687924694	1	0	1	0	0.0075	0.05025480594485998	855.7934303442016	930.7934303442016	930.7934303442016	955.7934303442016	0.15730337798595428	0.04371584579348564	0.12820513546466827	0.0	0.6538461446762085	855	930	930	955	1530
3.4825136234538547	3.4825132287141543	1	0	1	0	0.0075	0.05025480594485998	855.7934303442016	930.7934303442016	930.7934303442016	955.7934303442016	0.15730337798595428	0.04371584579348564	0.14102564752101898	0.0	0.6538461446762085	855	930	930	955	1530
3.499569141618789	3.4995687468790884	1	0	1	0	0.0075	0.05025480594485998	855.7934303442016	930.7934303442016	930.7934303442016	955.7934303442016	0.15730337798595428	0.04371584579348564	0.12820513546466827	0.0	0.6538461446762085	855	930	930	955	1530
3.5154716251236025	3.515471230383902	1	0	1	0	0.0075	0.05025480594485998	855.7934303442016	930.7934303442016	930.7934303442016	955.7934303442016	0.15730337798595428	0.04371584579348564	0.12820513546466827	0.0	0.6538461446762085	855	930	930	955	1530
3.5325231958915495	3.5325231958915495	1	0	1	0	0.0075	0.05025480594485998	855.7934303442016	930.7934303442016	930.7934303442016	955.7934303442016	0.15730337798595428	0.04371584579348564	0.12820513546466827	0.0	0.6538461446762085	855	930	930	955	1530
3.5495116083076894	3.5495112135679925	1	0	1	0	0.0075	0.05025480594485998	855.7934303442016	930.7934303442016	930.7934303442016	955.7934303442016	0.15730337798595428	0.04371584579348564	0.12820513546466827	0.0	0.6538461446762085	855	930	930	955	1530
3.5655408032558107	3.5655404085161138	1	0	1	0	0.0075	0.053063794039189816	867.2962365904823	942.2962365904823	942.2962365904823	967.2962365904823	0.16853933036327362	0.04371584579348564	0.12820513546466827	0.0	0.6538461446762085	867	942	942	967	1530
3.5824869785241873	3.582486583784487	1	0	1	0	0.0075	0.053063794039189816	867.2962365904823	942.2962365904823	942.2962365904823	967.2962365904823	0.16853933036327362	0.04371584579348564	0.12820513546466827	0.0	0.6538461446762085	867	942	942	967	1530
3.5995413124700235	3.5995409177303266	1	0	1	0	0.0075	0.053063794039189816	867.2962365904823	942.2962365904823	942.2962365904823	967.2962365904823	0.16853933036327362	0.04371584579348564	0.12820513546466827	0.0	0.6538461446762085	867	942	942	967	1530
3.6155006384914614	3.6155006384914614	1	0	1	0	0.0075	0.053063794039189816	867.2962365904823	942.2962365904823	942.2962365904823	967.2962365904823	0.16853933036327362	0.04371584579348564	0.12820513546466827	0.0	0.6538461446762085	867	942	942	967	1530
3.6325636567106727	3.6325636567106727	1	0	1	0	0.0075	0.053063794039189816	867.2962365904823	942.2962365904823	942.2962365904823	967.2962365904823	0.16853933036327362	0.04371584579348564	0.12820513546466827	0.0	0.6538461446762085	867	942	942	967	1530
3.649458910557904	3.649458515818207	1	0	1	0	0.0075	0.053063794039189816	867.2962365904823	942.2962365904823	942.2962365904823	967.2962365904823	0.16853933036327362	0.04371584579348564	0.12820513546466827	0.0	0.6538461446762085	867	942	942	967	1530
3.6655417901050598	3.6655413953653593	1	0	1	0	0.0075	0.053063794039189816	867.2962365904823	942.2962365904823	942.2962365904823	967.2962365904823	0.16853933036327362	0.04371584579348564	0.12820513546466827	0.0	0.6538461446762085	867	942	942	967	1530
3.682544807890057	3.6825444131503566	1	0	1	0	0.0075	0.05442991480231285	872.8905011154711	947.8905011154711	947.8905011154711	972.8905011154711	0.16853933036327362	0.04918032884597778	0.14102564752101898	0.0	0.6538461446762085	872	947	947	972	1530
3.699445193353373	3.6994447986136727	1	0	1	0	0.0075	0.053063794039189816	867.2962365904823	942.2962365904823	942.2962365904823	967.2962365904823	0.16853933036327362	0.04371584579348564	0.12820513546466827	0.0	0.6538461446762085	867	942	942	967	1530
3.715636626317689	3.715636626317689	1	0	1	0	0.0075	0.053063794039189816	867.2962365904823	942.2962365904823	942.2962365904823	967.2962365904823	0.16853933036327362	0.04371584579348564	0.12820513546466827	0.0	0.6538461446762085	867	942	942	967	1530
3.732443063732699	3.732443063732699	1	0	1	0	0.0075	0.05442991480231285	872.8905011154711	947.8905011154711	947.8905011154711	972.8905011154711	0.16853933036327362	0.04918032884597778	0.12820513546466827	0.0	0.6538461446762085	872	947	947	972	1530
3.7494306866694416	3.749429897190044	1	0	1	0	0.0075	0.053063794039189816	867.2962365904823	942.2962365904823	942.2962365904823	967.2962365904823	0.16853933036327362	0.04371584579348564	0.12820513546466827	0.0	0.6538461446762085	867	942	942	967	1530
3.7655254084075587	3.7655250136678617	1	0	1	0	0.0075	0.053063794039189816	867.2962365904823	942.2962365904823	942.2962365904823	967.2962365904823	0.16853933036327362	0.04371584579348564	0.12820513546466827	0.0	0.6538461446762085	867	942	942	967	1530
3.782506320769425	3.782505926029728	1	0	1	0	0.0075	0.053063794039189816	867.2962365904823	942.2962365904823	942.2962365904823	967.2962365904823	0.16853933036327362	0.04371584579348564	0.14102564752101898	0.0	0.6538461446762085	867	942	942	967	1530
3.7994947331855684	3.7994943384458715	1	0	1	0	0.0075	0.05025480594485998	855.7934303442016	930.7934303442016	930.7934303442016	955.7934303442016	0.15730337798595428	0.04371584579348564	0.12820513546466827	0.0	0.6538461446762085	855	930	930	955	1530
3.8154887963004995	3.8154887963004995	1	0	1	0	0.0075	0.05442991480231285	872.8905011154711	947.8905011154711	947.8905011154711	972.8905011154711	0.16853933036327362	0.04918032884597778	0.12820513546466827	0.0	0.6538461446762085	872	947	947	972	1530
3.832507208933748	3.832507208933748	1	0	1	0	0.0075	0.05442991480231285	872.8905011154711	947.8905011154711	947.8905011154711	972.8905011154711	0.16853933036327362	0.04918032884597778	0.12820513546466827	0.0	0.6538461446762085	872	947	947	972	1530
3.8495125951569378	3.849512200417241	1	0	1	0	0.0075	0.05442991480231285	872.8905011154711	947.8905011154711	947.8905011154711	972.8905011154711	0.16853933036327362	0.04918032884597778	0.12820513546466827	0.0	0.6538461446762085	872	947	947	972	1530
3.8655710008427704	3.86557060610307	1	0	1	0	0.0075	0.05442991480231285	872.8905011154711	947.8905011154711	947.8905011154711	972.8905011154711	0.16853933036327362	0.04918032884597778	0.12820513546466827	0.0	0.6538461446762085	872	947	947	972	1530
3.8825617816971025	3.8825613869574056	1	0	1	0	0.0075	0.05442991480231285	872.8905011154711	947.8905011154711	947.8905011154711	972.8905011154711	0.16853933036327362	0.04918032884597778	0.12820513546466827	0.0	0.6538461446762085	872	947	947	972	1530
3.899524536032825	3.899524141293128	1	0	1	0	0.0075	0.05442991480231285	872.8905011154711	947.8905011154711	947.8905011154711	972.8905011154711	0.16853933036327362	0.04918032884597778	0.12820513546466827	0.0	0.6538461446762085	872	947	947	972	1530
3.9155178096683585	3.9155178096683585	1	0	1	0	0.0075	0.05442991480231285	872.8905011154711	947.8905011154711	947.8905011154711	972.8905011154711	0.16853933036327362	0.04918032884597778	0.12820513546466827	0.0	0.6538461446762085	872	947	947	972	1530
3.932601749091603	3.9326017490916065	1	0	1	0	0.0075	0.05025480594485998	855.7934303442016	930.7934303442016	930.7934303442016	955.7934303442016	0.15730337798595428	0.04371584579348564	0.12820513546466827	0.0	0.6538461446762085	855	930	930	955	1530
3.9495341084705196	3.949534108470523	1	0	1	0	0.0075	0.05025480594485998	855.7934303442016	930.7934303442016	930.7934303442016	955.7934303442016	0.15730337798595428	0.04371584579348564	0.12820513546466827	0.0	0.6538461446762085	855	930	930	955	1530
3.9654579079190704	3.96545751317937	1	0	1	0	0.0075	0.05025480594485998	855.7934303442016	930.7934303442016	930.7934303442016	955.7934303442016	0.15730337798595428	0.04371584579348564	0.12820513546466827	0.0	0.6538461446762085	855	930	930	955	1530
3.9825043470709325	3.9825043470709325	1	0	1	0	0.0075	0.05025480594485998	855.7934303442016	930.7934303442016	930.7934303442016	955.7934303442016	0.15730337798595428	0.04371584579348564	0.12820513546466827	0.0	0.6538461446762085	855	930	930	955	1530
3.9994390748880413	3.9994386801483444	1	0	1	0	0.0075	0.050477384306700034	856.7048887359366	931.7048887359366	931.7048887359366	956.7048887359366	0.15730337798595428	0.04371584579348564	0.12820513546466827	0.0069444444961845875	0.6538461446762085	856	931	931	956	1530
4.015621823578986	4.015621428839289	1	0	1	0	0.0075	0.050477384306700034	856.7048887359366	931.7048887359366	931.7048887359366	956.7048887359366	0.15730337798595428	0.04371584579348564	0.12820513546466827	0.0069444444961845875	0.6538461446762085	856	931	931	956	1530
4.0325758936413365	4.032575498901636	1	0	1	0	0.0075	0.05025480594485998	855.7934303442016	930.7934303442016	930.7934303442016	955.7934303442016	0.15730337798595428	0.04371584579348564	0.12820513546466827	0.0	0.6538461446762085	855	930	930	955	1530
4.049434041956882	4.049433647217182	1	0	1	0	0.0075	0.050477384306700034	856.7048887359366	931.7048887359366	931.7048887359366	956.7048887359366	0.15730337798595428	0.04371584579348564	0.12820513546466827	0.0069444444961845875	0.6538461446762085	856	931	931	956	1530
4.0654174470999465	4.065417052360246	1	0	1	0	0.0075	0.05025480594485998	855.7934303442016	930.7934303442016	930.7934303442016	955.7934303442016	0.15730337798595428	0.04371584579348564	0.12820513546466827	0.0	0.6538461446762085	855	930	930	955	1530
4.08302046922708	4.083020074487379	1	0	1	0	0.0075	0.05025480594485998	855.7934303442016	930.7934303442016	930.7934303442016	955.7934303442016	0.15730337798595428	0.04371584579348564	0.12820513546466827	0.0	0.6538461446762085	855	930	930	955	1530
4.099475983049878	4.099475588310177	1	0	1	0	0.0075	0.05025480594485998	855.7934303442016	930.7934303442016	930.7934303442016	955.7934303442016	0.15730337798595428	0.04371584579348564	0.12820513546466827	0.0	0.6538461446762085	855	930	930	955	1530
4.115504388518602	4.115503993778901	1	0	1	0	0.0075	0.05025480594485998	855.7934303442016	930.7934303442016	930.7934303442016	955.7934303442016	0.15730337798595428	0.04371584579348564	0.12820513546466827	0.0	0.6538461446762085	855	930	930	955	1530
4.132537801260405	4.132537406520704	1	0	1	0	0.0075	0.05025480594485998	855.7934303442016	930.7934303442016	930.7934303442016	955.7934303442016	0.15730337798595428	0.04371584579348564	0.12820513546466827	0.0	0.6538461446762085	855	930	930	955	1530
4.1495143714855836	4.149513976745883	1	0	1	0	0.0075	0.05025480594485998	855.7934303442016	930.7934303442016	930.7934303442016	955.7934303442016	0.15730337798595428	0.04371584579348564	0.12820513546466827	0.0	0.6538461446762085	855	930	930	955	1530
4.16553488216033	4.165534487420633	1	0	1	0	0.0075	0.05025480594485998	855.7934303442016	930.7934303442016	930.7934303442016	955.7934303442016	0.15730337798595428	0.04371584579348564	0.12820513546466827	0.0	0.6538461446762085	855	930	930	955	1530
4.182508689207619	4.182508689207619	1	0	1	0	0.0075	0.05025480594485998	855.7934303442016	930.7934303442016	930.7934303442016	955.7934303442016	0.15730337798595428	0.04371584579348564	0.12820513546466827	0.0	0.6538461446762085	855	930	930	955	1530
4.1995496020036995	4.199549207263999	1	0	1	0	0.0075	0.05025480594485998	855.7934303442016	930.7934303442016	930.7934303442016	955.7934303442016	0.15730337798595428	0.04371584579348564	0.12820513546466827	0.0	0.6538461446762085	855	930	930	955	1530
4.215572086376941	4.215572086376941	1	0	1	0	0.0075	0.05025480594485998	855.7934303442016	930.7934303442016	930.7934303442016	955.7934303442016	0.15730337798595428	0.04371584579348564	0.12820513546466827	0.0	0.6538461446762085	855	930	930	955	1530
4.232476419237244	4.232476024497544	1	0	1	0	0.0075	0.05025480594485998	855.7934303442016	930.7934303442016	930.7934303442016	955.7934303442016	0.15730337798595428	0.04371584579348564	0.12820513546466827	0.0	0.6538461446762085	855	930	930	955	1530
4.249478252803144	4.249477858063447	1	0	1	0	0.0075	0.05025480594485998	855.7934303442016	930.7934303442016	930.7934303442016	955.7934303442016	0.15730337798595428	0.04371584579348564	0.12820513546466827	0.0	0.6538461446762085	855	930	930	955	1530
4.265524421558315	4.265524421558315	1	0	1	0	0.0075	0.05025480594485998	855.7934303442016	930.7934303442016	930.7934303442016	955.7934303442016	0.15730337798595428	0.04371584579348564	0.12820513546466827	0.0	0.6538461446762085	855	930	930	955	1530
4.282545597369452	4.2825452026297555	1	0	1	0	0.0075	0.05025480594485998	855.7934303442016	930.7934303442016	930.7934303442016	955.7934303442016	0.15730337798595428	0.04371584579348564	0.12820513546466827	0.0	0.6538461446762085	855	930	930	955	1530
4.299482693624757	4.29948190414536	1	0	1	0	0.0075	0.05025480594485998	855.7934303442016	930.7934303442016	930.7934303442016	955.7934303442016	0.15730337798595428	0.04371584579348564	0.12820513546466827	0.0	0.6538461446762085	855	930	930	955	1530
4.315475967260287	4.315475967260291	1	0	1	0	0.0075	0.05025480594485998	855.7934303442016	930.7934303442016	930.7934303442016	955.7934303442016	0.15730337798595428	0.04371584579348564	0.12820513546466827	0.0	0.6538461446762085	855	930	930	955	1530
4.332556354026245	4.332555959286548	1	0	1	0	0.0075	0.05025480594485998	855.7934303442016	930.7934303442016	930.7934303442016	955.7934303442016	0.15730337798595428	0.04371584579348564	0.12820513546466827	0.0	0.6538461446762085	855	930	930	955	1530
4.349605161616299	4.349605161616299	1	0	1	0	0.0075	0.05025480594485998	855.7934303442016	930.7934303442016	930.7934303442016	955.7934303442016	0.15730337798595428	0.04371584579348564	0.12820513546466827	0.0	0.6538461446762085	855	930	930	955	1530
4.365555803364366	4.365555803364366	1	0	1	0	0.0075	0.05025480594485998	855.7934303442016	930.7934303442016	930.7934303442016	955.7934303442016	0.15730337798595428	0.04371584579348564	0.12820513546466827	0.0	0.6538461446762085	855	930	930	955	1530
4.382528820932258	4.3825284261925574	1	0	1	0	0.0075	0.05025480594485998	855.7934303442016	930.7934303442016	930.7934303442016	955.7934303442016	0.15730337798595428	0.04371584579348564	0.12820513546466827	0.0	0.6538461446762085	855	930	930	955	1530
4.399476969899123	4.399476969899123	1	0	1	0	0.0075	0.05025480594485998	855.7934303442016	930.7934303442016	930.7934303442016	955.7934303442016	0.15730337798595428	0.04371584579348564	0.12820513546466827	0.0	0.6538461446762085	855	930	930	955	1530
4.41553024396887	4.41553024396887	1	0	1	0	0.0075	0.05025480594485998	855.7934303442016	930.7934303442016	930.7934303442016	955.7934303442016	0.15730337798595428	0.04371584579348564	0.12820513546466827	0.0	0.6538461446762085	855	930	930	955	1530
4.432561288272481	4.432560893532781	1	0	1	0	0.0075	0.05025480594485998	855.7934303442016	930.7934303442016	930.7934303442016	955.7934303442016	0.15730337798595428	0.04371584579348564	0.12820513546466827	0.0	0.6538461446762085	855	930	930	955	1530
4.44989470318535	4.4498943084456535	1	0	1	0	0.0075	0.05025480594485998	855.7934303442016	930.7934303442016	930.7934303442016	955.7934303442016	0.15730337798595428	0.04371584579348564	0.12820513546466827	0.0	0.6538461446762085	855	930	930	955	1530
4.465796791950467	4.465796791950467	1	0	1	0	0.0075	0.05025480594485998	855.7934303442016	930.7934303442016	930.7934303442016	955.7934303442016	0.15730337798595428	0.04371584579348564	0.12820513546466827	0.0	0.6538461446762085	855	930	930	955	1530
4.482462702032713	4.482462307293012	1	0	1	0	0.0075	0.050477384306700034	856.7048887359366	931.7048887359366	931.7048887359366	956.7048887359366	0.15730337798595428	0.04371584579348564	0.12820513546466827	0.0069444444961845875	0.6538461446762085	856	931	931	956	1530
4.499575852193665	4.499575852193665	1	0	1	0	0.0075	0.050477384306700034	856.7048887359366	931.7048887359366	931.7048887359366	956.7048887359366	0.15730337798595428	0.04371584579348564	0.12820513546466827	0.0069444444961845875	0.6538461446762085	856	931	931	956	1530
4.515509125394985	4.515508730655288	1	1	1	0	0.0075	0.04888868611305952	850.1991696329787	925.1991696329787	925.1991696329787	950.1991696329787	0.15730337798595428	0.0382513664662838	0.12820513546466827	0.0	0.6538461446762085	850	925	925	950	1530
4.65678606884655	4.656785674106853	1	1	1	0	0.0075	0.04888868611305952	850.1991696329787	925.1991696329787	925.1991696329787	950.1991696329787	0.15730337798595428	0.0382513664662838	0.12820513546466827	0.0	0.6538461446762085	850	925	925	950	1530
4.6571571241633976	4.657156729423701	1	1	1	0	0.0075	0.04888868611305952	850.1991696329787	925.1991696329787	925.1991696329787	950.1991696329787	0.15730337798595428	0.0382513664662838	0.12820513546466827	0.0	0.6538461446762085	850	925	925	950	1530
4.657551863862171	4.657551469122474	1	1	1	0	0.0075	0.04888868611305952	850.1991696329787	925.1991696329787	925.1991696329787	950.1991696329787	0.15730337798595428	0.0382513664662838	0.12820513546466827	0.0	0.6538461446762085	850	925	925	950	1530
4.657984498572027	4.65798370909263	1	1	1	0	0.0075	0.04888868611305952	850.1991696329787	925.1991696329787	925.1991696329787	950.1991696329787	0.15730337798595428	0.0382513664662838	0.12820513546466827	0.0	0.6538461446762085	850	925	925	950	1530
4.658188973735992	4.658188578996295	1	1	1	0	0.0075	0.04888868611305952	850.1991696329787	925.1991696329787	925.1991696329787	950.1991696329787	0.15730337798595428	0.0382513664662838	0.12820513546466827	0.0	0.6538461446762085	850	925	925	950	1530
4.672019468561942	4.672019073822245	1	1	1	0	0.0075	0.05025480594485998	855.7934303442016	930.7934303442016	930.7934303442016	955.7934303442016	0.15730337798595428	0.04371584579348564	0.12820513546466827	0.0	0.6538461446762085	855	930	930	955	1530
4.685501802973572	4.6855014082338755	1	1	1	0	0.0075	0.05025480594485998	855.7934303442016	930.7934303442016	930.7934303442016	955.7934303442016	0.15730337798595428	0.04371584579348564	0.12820513546466827	0.0	0.6538461446762085	855	930	930	955	1530
4.700525595908918	4.700525201169217	1	1	1	0	0.0075	0.04888868611305952	850.1991696329787	925.1991696329787	925.1991696329787	950.1991696329787	0.15730337798595428	0.0382513664662838	0.12820513546466827	0.0	0.6538461446762085	850	925	925	950	1530
4.716144656310011	4.716144261570314	1	1	1	0	0.0075	0.05025480594485998	855.7934303442016	930.7934303442016	930.7934303442016	955.7934303442016	0.15730337798595428	0.04371584579348564	0.12820513546466827	0.0	0.6538461446762085	855	930	930	955	1530
4.7389582424609635	4.7389582424609635	1	1	1	0	0.0075	0.04888868611305952	850.1991696329787	925.1991696329787	925.1991696329787	950.1991696329787	0.15730337798595428	0.0382513664662838	0.12820513546466827	0.0	0.6538461446762085	850	925	925	950	1530
4.752216759463391	4.75221636472369	1	1	1	0	0.0075	0.05025480594485998	855.7934303442016	930.7934303442016	930.7934303442016	955.7934303442016	0.15730337798595428	0.04371584579348564	0.12820513546466827	0.0	0.6538461446762085	855	930	930	955	1530
4.7655443559131	4.765543961173403	1	1	1	0	0.0075	0.05025480594485998	855.7934303442016	930.7934303442016	930.7934303442016	955.7934303442016	0.15730337798595428	0.04371584579348564	0.12820513546466827	0.0	0.6538461446762085	855	930	930	955	1530
4.782608163611709	4.782607768872012	1	1	1	0	0.0075	0.05025480594485998	855.7934303442016	930.7934303442016	930.7934303442016	955.7934303442016	0.15730337798595428	0.04371584579348564	0.12820513546466827	0.0	0.6538461446762085	855	930	930	955	1530
4.799505785897136	4.799505391157435	1	1	1	0	0.0075	0.05025480594485998	855.7934303442016	930.7934303442016	930.7934303442016	955.7934303442016	0.15730337798595428	0.04371584579348564	0.12820513546466827	0.0	0.6538461446762085	855	930	930	955	1530
4.815523533393993	4.815523533393993	1	1	1	0	0.0075	0.05025480594485998	855.7934303442016	930.7934303442016	930.7934303442016	955.7934303442016	0.15730337798595428	0.04371584579348564	0.12820513546466827	0.0	0.6538461446762085	855	930	930	955	1530
4.832556156656395	4.832555761916698	1	1	1	0	0.0075	0.05025480594485998	855.7934303442016	930.7934303442016	930.7934303442016	955.7934303442016	0.15730337798595428	0.04371584579348564	0.12820513546466827	0.0	0.6538461446762085	855	930	930	955	1530
4.849497989788084	4.849497595048383	1	1	1	0	0.0075	0.05025480594485998	855.7934303442016	930.7934303442016	930.7934303442016	955.7934303442016	0.15730337798595428	0.04371584579348564	0.12820513546466827	0.0	0.6538461446762085	855	930	930	955	1530
4.8655283689552995	4.865527974215603	1	1	1	0	0.0075	0.05025480594485998	855.7934303442016	930.7934303442016	930.7934303442016	955.7934303442016	0.15730337798595428	0.04371584579348564	0.12820513546466827	0.0	0.6538461446762085	855	930	930	955	1530
4.8825811239423444	4.882580729202644	1	1	1	0	0.0075	0.04888868611305952	850.1991696329787	925.1991696329787	925.1991696329787	950.1991696329787	0.15730337798595428	0.0382513664662838	0.12820513546466827	0.0	0.6538461446762085	850	925	925	950	1530
4.8994909831584295	4.8994905884187325	1	1	1	0	0.0075	0.05025480594485998	855.7934303442016	930.7934303442016	930.7934303442016	955.7934303442016	0.15730337798595428	0.04371584579348564	0.12820513546466827	0.0	0.6538461446762085	855	930	930	955	1530
4.915458993453242	4.915458598713542	1	1	1	0	0.0075	0.05025480594485998	855.7934303442016	930.7934303442016	930.7934303442016	955.7934303442016	0.15730337798595428	0.04371584579348564	0.12820513546466827	0.0	0.6153846383094788	855	930	930	955	1523
4.932540564438295	4.932540169698598	1	1	1	0	0.0075	0.05025480594485998	855.7934303442016	930.7934303442016	930.7934303442016	955.7934303442016	0.15730337798595428	0.04371584579348564	0.12820513546466827	0.0	0.6153846383094788	855	930	930	955	1523
4.949554634934856	4.949554240195159	1	1	1	0	0.0075	0.04888868611305952	850.1991696329787	925.1991696329787	925.1991696329787	950.1991696329787	0.15730337798595428	0.0382513664662838	0.12820513546466827	0.0	0.6538461446762085	850	925	925	950	1530
4.965554619145269	4.965554224405572	1	1	1	0	0.0075	0.04888868611305952	850.1991696329787	925.1991696329787	925.1991696329787	950.1991696329787	0.15730337798595428	0.0382513664662838	0.12820513546466827	0.0	0.6538461446762085	850	925	925	950	1530
4.982580137093098	4.982580137093098	1	1	1	0	0.0075	0.04888868611305952	850.1991696329787	925.1991696329787	925.1991696329787	950.1991696329787	0.15730337798595428	0.0382513664662838	0.12820513546466827	0.0	0.6153846383094788	850	925	925	950	1523
4.9995286807996635	4.999528286059963	1	1	1	0	0.0075	0.04888868611305952	850.1991696329787	925.1991696329787	925.1991696329787	950.1991696329787	0.15730337798595428	0.0382513664662838	0.12820513546466827	0.0	0.6153846383094788	850	925	925	950	1523
5.015658534370971	5.015658534370971	1	1	1	0	0.0075	0.04888868611305952	850.1991696329787	925.1991696329787	925.1991696329787	950.1991696329787	0.15730337798595428	0.0382513664662838	0.12820513546466827	0.0	0.6153846383094788	850	925	925	950	1523
5.032558919834287	5.03255852509459	1	1	1	0	0.0075	0.04888868611305952	850.1991696329787	925.1991696329787	925.1991696329787	950.1991696329787	0.15730337798595428	0.0382513664662838	0.12820513546466827	0.0	0.6538461446762085	850	925	925	950	1530
5.0495548323047075	5.0495548323047075	1	1	1	0	0.0075	0.04888868611305952	850.1991696329787	925.1991696329787	925.1991696329787	950.1991696329787	0.15730337798595428	0.0382513664662838	0.12820513546466827	0.0	0.6538461446762085	850	925	925	950	1530
5.0655453427623485	5.0655453427623485	1	1	1	0	0.0075	0.04888868611305952	850.1991696329787	925.1991696329787	925.1991696329787	950.1991696329787	0.15730337798595428	0.0382513664662838	0.12820513546466827	0.0	0.6538461446762085	850	925	925	950	1530
5.082555860601623	5.082555860601623	1	1	1	0	0.0075	0.04888868611305952	850.1991696329787	925.1991696329787	925.1991696329787	950.1991696329787	0.15730337798595428	0.0382513664662838	0.12820513546466827	0.0	0.6538461446762085	850	925	925	950	1530
5.099487430501142	5.099487035761442	1	1	1	0	0.0075	0.04888868611305952	850.1991696329787	925.1991696329787	925.1991696329787	950.1991696329787	0.15730337798595428	0.0382513664662838	0.12820513546466827	0.0	0.6538461446762085	850	925	925	950	1530
5.115532020297515	5.115531625557818	1	1	1	0	0.0075	0.04911126447489957	851.1106280247137	926.1106280247137	926.1106280247137	951.1106280247137	0.15730337798595428	0.0382513664662838	0.12820513546466827	0.0069444444961845875	0.6538461446762085	851	926	926	951	1530
5.132558327724741	5.132557932985041	1	1	1	0	0.0075	0.04888868611305952	850.1991696329787	925.1991696329787	925.1991696329787	950.1991696329787	0.15730337798595428	0.0382513664662838	0.12820513546466827	0.0	0.6538461446762085	850	925	925	950	1530
5.149544766442389	5.149544371702689	1	1	1	0	0.0075	0.04888868611305952	850.1991696329787	925.1991696329787	925.1991696329787	950.1991696329787	0.15730337798595428	0.0382513664662838	0.12820513546466827	0.0	0.6538461446762085	850	925	925	950	1530
5.165616198538277	5.16561580379858	1	1	1	0	0.0075	0.04888868611305952	850.1991696329787	925.1991696329787	925.1991696329787	950.1991696329787	0.15730337798595428	0.0382513664662838	0.12820513546466827	0.0	0.6538461446762085	850	925	925	950	1530
5.182594742461951	5.1825943477222545	1	1	1	0	0.0075	0.04607969429343939	838.6963481316343	913.6963481316343	913.6963481316343	938.6963481316343	0.14606741070747375	0.0382513664662838	0.12820513546466827	0.0	0.6538461446762085	838	913	913	938	1530
5.199553549400687	5.199553549400687	1	1	1	0	0.0075	0.04607969429343939	838.6963481316343	913.6963481316343	913.6963481316343	938.6963481316343	0.14606741070747375	0.0382513664662838	0.12820513546466827	0.0	0.6538461446762085	838	913	913	938	1530
5.215648271138804	5.215740640228319	1	1	1	0	0.0075	0.04888868611305952	850.1991696329787	925.1991696329787	925.1991696329787	950.1991696329787	0.15730337798595428	0.0382513664662838	0.12820513546466827	0.0	0.6538461446762085	850	925	925	950	1530
5.2324827350724235	5.2324823403327265	1	1	1	0	0.0075	0.04888868611305952	850.1991696329787	925.1991696329787	925.1991696329787	950.1991696329787	0.15730337798595428	0.0382513664662838	0.12820513546466827	0.0	0.6538461446762085	850	925	925	950	1530
5.249560753400189	5.249560753400189	1	1	1	0	0.0075	0.04888868611305952	850.1991696329787	925.1991696329787	925.1991696329787	950.1991696329787	0.15730337798595428	0.0382513664662838	0.12820513546466827	0.0	0.6538461446762085	850	925	925	950	1530
5.2655106056688545	5.265510210929158	1	1	1	0	0.0075	0.04888868611305952	850.1991696329787	925.1991696329787	925.1991696329787	950.1991696329787	0.15730337798595428	0.0382513664662838	0.12820513546466827	0.0	0.6538461446762085	850	925	925	950	1530
5.28255033424584	5.28254993950614	1	1	1	0	0.0075	0.04888868611305952	850.1991696329787	925.1991696329787	925.1991696329787	950.1991696329787	0.15730337798595428	0.0382513664662838	0.12820513546466827	0.0	0.6538461446762085	850	925	925	950	1530
5.299475588310177	5.299475588310177	1	1	1	0	0.0075	0.04888868611305952	850.1991696329787	925.1991696329787	925.1991696329787	950.1991696329787	0.15730337798595428	0.0382513664662838	0.12820513546466827	0.0	0.6538461446762085	850	925	925	950	1530
5.315521757065348	5.315521757065348	1	1	1	0	0.0075	0.04888868611305952	850.1991696329787	925.1991696329787	925.1991696329787	950.1991696329787	0.15730337798595428	0.0382513664662838	0.12820513546466827	0.0	0.6538461446762085	850	925	925	950	1530
5.332510958960885	5.332510564221188	1	1	1	0	0.0075	0.04888868611305952	850.1991696329787	925.1991696329787	925.1991696329787	950.1991696329787	0.15730337798595428	0.0382513664662838	0.12820513546466827	0.0	0.6538461446762085	850	925	925	950	1530
5.3495633192082295	5.3495629244685325	1	1	1	0	0.0075	0.05025480594485998	855.7934303442016	930.7934303442016	930.7934303442016	955.7934303442016	0.15730337798595428	0.04371584579348564	0.12820513546466827	0.0	0.6538461446762085	855	930	930	955	1530
5.365488697615575	5.365488302875875	1	1	1	0	0.0075	0.05025480594485998	855.7934303442016	930.7934303442016	930.7934303442016	955.7934303442016	0.15730337798595428	0.04371584579348564	0.12820513546466827	0.0	0.6538461446762085	855	930	930	955	1530
5.38252092613828	5.382520531398583	1	1	1	0	0.0075	0.05025480594485998	855.7934303442016	930.7934303442016	930.7934303442016	955.7934303442016	0.15730337798595428	0.04371584579348564	0.12820513546466827	0.0	0.6538461446762085	855	930	930	955	1530
5.399467890886051	5.399467890886051	1	1	1	0	0.0075	0.05025480594485998	855.7934303442016	930.7934303442016	930.7934303442016	955.7934303442016	0.15730337798595428	0.04371584579348564	0.12820513546466827	0.0	0.6538461446762085	855	930	930	955	1530
5.415513270161824	5.415513270161824	1	1	1	0	0.0075	0.05025480594485998	855.7934303442016	930.7934303442016	930.7934303442016	955.7934303442016	0.15730337798595428	0.04371584579348564	0.12820513546466827	0.0	0.6538461446762085	855	930	930	955	1530
5.432579841038322	5.432579841038322	1	1	1	0	0.0075	0.05025480594485998	855.7934303442016	930.7934303442016	930.7934303442016	955.7934303442016	0.15730337798595428	0.04371584579348564	0.12820513546466827	0.0	0.6538461446762085	855	930	930	955	1530
5.449516147814226	5.449515753074529	1	1	1	0	0.0075	0.05025480594485998	855.7934303442016	930.7934303442016	930.7934303442016	955.7934303442016	0.15730337798595428	0.04371584579348564	0.12820513546466827	0.0	0.6153846383094788	855	930	930	955	1523
5.465517316243737	5.465516921504037	1	1	1	0	0.0075	0.04888868611305952	850.1991696329787	925.1991696329787	925.1991696329787	950.1991696329787	0.15730337798595428	0.0382513664662838	0.12820513546466827	0.0	0.6538461446762085	850	925	925	950	1530
5.482518360330239	5.482517965590539	1	1	1	0	0.0075	0.05025480594485998	855.7934303442016	930.7934303442016	930.7934303442016	955.7934303442016	0.15730337798595428	0.04371584579348564	0.12820513546466827	0.0	0.6538461446762085	855	930	930	955	1530
5.4994941410760205	5.4994941410760205	1	1	1	0	0.0075	0.05025480594485998	855.7934303442016	930.7934303442016	930.7934303442016	955.7934303442016	0.15730337798595428	0.04371584579348564	0.12820513546466827	0.0	0.6538461446762085	855	930	930	955	1530
5.515597152347812	5.515596757608115	1	0	1	0	0.0075	0.05025480594485998	855.7934303442016	930.7934303442016	930.7934303442016	955.7934303442016	0.15730337798595428	0.04371584579348564	0.12820513546466827	0.0	0.6538461446762085	855	930	930	955	1530
5.532525959069439	5.532525564329742	1	0	1	0	0.0075	0.053063794039189816	867.2962365904823	942.2962365904823	942.2962365904823	967.2962365904823	0.16853933036327362	0.04371584579348564	0.12820513546466827	0.0	0.6538461446762085	867	942	942	967	1530
5.549583450932868	5.549583450932868	1	0	1	0	0.0075	0.053063794039189816	867.2962365904823	942.2962365904823	942.2962365904823	967.2962365904823	0.16853933036327362	0.04371584579348564	0.12820513546466827	0.0	0.6538461446762085	867	942	942	967	1530
5.56556448763774	5.56556409289804	1	0	1	0	0.0075	0.053063794039189816	867.2962365904823	942.2962365904823	942.2962365904823	967.2962365904823	0.16853933036327362	0.04371584579348564	0.12820513546466827	0.0	0.6153846383094788	867	942	942	967	1523
5.582557636930268	5.582557242190568	1	0	1	0	0.0075	0.053063794039189816	867.2962365904823	942.2962365904823	942.2962365904823	967.2962365904823	0.16853933036327362	0.04371584579348564	0.12820513546466827	0.0	0.6153846383094788	867	942	942	967	1523
5.599551180962493	5.599550786222796	1	0	1	0	0.0075	0.053063794039189816	867.2962365904823	942.2962365904823	942.2962365904823	967.2962365904823	0.16853933036327362	0.04371584579348564	0.12820513546466827	0.0	0.6153846383094788	867	942	942	967	1523
5.6155136649015205	5.6155132701618236	1	0	1	0	0.0075	0.053063794039189816	867.2962365904823	942.2962365904823	942.2962365904823	967.2962365904823	0.16853933036327362	0.04371584579348564	0.12820513546466827	0.0	0.6153846383094788	867	942	942	967	1523
5.632536419671457	5.63253602493176	1	0	1	0	0.0075	0.053063794039189816	867.2962365904823	942.2962365904823	942.2962365904823	967.2962365904823	0.16853933036327362	0.04371584579348564	0.12820513546466827	0.0	0.6153846383094788	867	942	942	967	1523
5.649456542119712	5.649456147380015	1	0	1	0	0.0075	0.053063794039189816	867.2962365904823	942.2962365904823	942.2962365904823	967.2962365904823	0.16853933036327362	0.04371584579348564	0.12820513546466827	0.0	0.6153846383094788	867	942	942	967	1523
5.665593501005599	5.665593501005599	1	0	1	0	0.0075	0.05025480594485998	855.7934303442016	930.7934303442016	930.7934303442016	955.7934303442016	0.15730337798595428	0.04371584579348564	0.12820513546466827	0.0	0.6153846383094788	855	930	930	955	1523
5.68260757150216	5.682607176762463	1	0	1	0	0.0075	0.053063794039189816	867.2962365904823	942.2962365904823	942.2962365904823	967.2962365904823	0.16853933036327362	0.04371584579348564	0.12820513546466827	0.0	0.6153846383094788	867	942	942	967	1523
5.699573483755476	5.699573089015775	1	0	1	0	0.0075	0.053063794039189816	867.2962365904823	942.2962365904823	942.2962365904823	967.2962365904823	0.16853933036327362	0.04371584579348564	0.12820513546466827	0.0	0.6153846383094788	867	942	942	967	1523
5.7155241255035385	5.715523730763842	1	0	1	0	0.0075	0.05025480594485998	855.7934303442016	930.7934303442016	930.7934303442016	955.7934303442016	0.15730337798595428	0.04371584579348564	0.12820513546466827	0.0	0.6153846383094788	855	930	930	955	1523
5.732528722247331	5.732528327507634	1	0	1	0	0.0075	0.05025480594485998	855.7934303442016	930.7934303442016	930.7934303442016	955.7934303442016	0.15730337798595428	0.04371584579348564	0.12820513546466827	0.0	0.6153846383094788	855	930	930	955	1523
5.749600030000217	5.749600030000217	1	0	1	0	0.0075	0.053063794039189816	867.2962365904823	942.2962365904823	942.2962365904823	967.2962365904823	0.16853933036327362	0.04371584579348564	0.12820513546466827	0.0	0.6153846383094788	867	942	942	967	1523
5.765537645338224	5.765537250598523	1	0	1	0	0.0075	0.05025480594485998	855.7934303442016	930.7934303442016	930.7934303442016	955.7934303442016	0.15730337798595428	0.04371584579348564	0.12820513546466827	0.0	0.6153846383094788	855	930	930	955	1523
5.782593952982555	5.782593558242855	1	0	1	0	0.0075	0.05025480594485998	855.7934303442016	930.7934303442016	930.7934303442016	955.7934303442016	0.15730337798595428	0.04371584579348564	0.12820513546466827	0.0	0.6153846383094788	855	930	930	955	1523
5.799508943814725	5.799508549075025	1	0	1	0	0.0075	0.053063794039189816	867.2962365904823	942.2962365904823	942.2962365904823	967.2962365904823	0.16853933036327362	0.04371584579348564	0.12820513546466827	0.0	0.6153846383094788	867	942	942	967	1523
5.8155803759106135	5.815579981170917	1	0	1	0	0.0075	0.05025480594485998	855.7934303442016	930.7934303442016	930.7934303442016	955.7934303442016	0.15730337798595428	0.04371584579348564	0.12820513546466827	0.0	0.6153846383094788	855	930	930	955	1523
5.832532472274469	5.832532077534772	1	0	1	0	0.0075	0.05025480594485998	855.7934303442016	930.7934303442016	930.7934303442016	955.7934303442016	0.15730337798595428	0.04371584579348564	0.12820513546466827	0.0	0.6153846383094788	855	930	930	955	1523
5.849502726664468	5.849502331924771	1	0	1	0	0.0075	0.053063794039189816	867.2962365904823	942.2962365904823	942.2962365904823	967.2962365904823	0.16853933036327362	0.04371584579348564	0.12820513546466827	0.0	0.6153846383094788	867	942	942	967	1523
5.865597843142286	5.865597843142286	1	0	1	0	0.0075	0.05025480594485998	855.7934303442016	930.7934303442016	930.7934303442016	955.7934303442016	0.15730337798595428	0.04371584579348564	0.12820513546466827	0.0	0.6153846383094788	855	930	930	955	1523
5.882527044603613	5.882526649863912	1	0	1	0	0.0075	0.05025480594485998	855.7934303442016	930.7934303442016	930.7934303442016	955.7934303442016	0.15730337798595428	0.04371584579348564	0.12820513546466827	0.0	0.6153846383094788	855	930	930	955	1523
5.899458614503132	5.8994582197634315	1	0	1	0	0.0075	0.05025480594485998	855.7934303442016	930.7934303442016	930.7934303442016	955.7934303442016	0.15730337798595428	0.04371584579348564	0.12820513546466827	0.0	0.6153846383094788	855	930	930	955	1523
5.915532415037212	5.915532415037212	1	0	1	0	0.0075	0.05025480594485998	855.7934303442016	930.7934303442016	930.7934303442016	955.7934303442016	0.15730337798595428	0.04371584579348564	0.12820513546466827	0.0	0.6153846383094788	855	930	930	955	1523
5.932572933093596	5.932572538353895	1	0	1	0	0.0075	0.05025480594485998	855.7934303442016	930.7934303442016	930.7934303442016	955.7934303442016	0.15730337798595428	0.04371584579348564	0.12820513546466827	0.0	0.6153846383094788	855	930	930	955	1523
5.949516345184076	5.9495167399237765	1	0	1	0	0.0075	0.05025480594485998	855.7934303442016	930.7934303442016	930.7934303442016	955.7934303442016	0.15730337798595428	0.04371584579348564	0.12820513546466827	0.0	0.6153846383094788	855	930	930	955	1523
5.965562513939243	5.9655621191995465	1	0	1	0	0.0075	0.05025480594485998	855.7934303442016	930.7934303442016	930.7934303442016	955.7934303442016	0.15730337798595428	0.04371584579348564	0.12820513546466827	0.0	0.6153846383094788	855	930	930	955	1523
5.9826136899674935	5.9826136899674935	1	0	1	0	0.0075	0.05025480594485998	855.7934303442016	930.7934303442016	930.7934303442016	955.7934303442016	0.15730337798595428	0.04371584579348564	0.12820513546466827	0.0	0.6153846383094788	855	930	930	955	1523
5.999512101732314	5.999512101732314	1	0	1	0	0.0075	0.053063794039189816	867.2962365904823	942.2962365904823	942.2962365904823	967.2962365904823	0.16853933036327362	0.04371584579348564	0.12820513546466827	0.0	0.6153846383094788	867	942	942	967	1523
6.015506559586942	6.015506164847245	0	0	1	0	0.0075	0.053063794039189816	867.2962365904823	942.2962365904823	942.2962365904823	967.2962365904823	0.16853933036327362	0.04371584579348564	0.12820513546466827	0.0	0.6153846383094788	867	942	942	967	1523
6.032517077426217	6.032517077426217	0	0	1	0	0.0074897215106593034	0.053063794039189816	867.2962365904823	942.2962365904823	942.2962365904823	967.2962365904823	0.16853933036327362	0.04371584579348564	0.12820513546466827	0.0	0.6153846383094788	867	942	942	967	1523
6.049543384853443	6.049543384853443	0	0	1	0	0.007458914215262049	0.05442991480231285	872.8905011154711	947.8905011154711	947.8905011154711	972.8905011154711	0.16853933036327362	0.04918032884597778	0.12820513546466827	0.0	0.6153846383094788	872	947	947	972	1523
6.065533105831687	6.065532711091986	0	0	1	0	0.007407662554463533	0.05442991480231285	872.8905011154711	947.8905011154711	947.8905011154711	972.8905011154711	0.16853933036327362	0.04918032884597778	0.12820513546466827	0.0	0.6153846383094788	872	947	947	972	1523
6.085345091313162	6.085344696573461	0	0	1	0	0.007336107005503543	0.05442991480231285	872.8905011154711	947.8905011154711	947.8905011154711	972.8905011154711	0.16853933036327362	0.04918032884597778	0.12820513546466827	0.0	0.6153846383094788	872	947	947	972	1523
6.099583746987641	6.099583352247944	0	0	1	0	0.007244443697168012	0.053063794039189816	867.2962365904823	942.2962365904823	942.2962365904823	967.2962365904823	0.16853933036327362	0.04371584579348564	0.12820513546466827	0.0	0.6153846383094788	867	942	942	967	1523
6.115521362325648	6.115520967585947	0	0	1	0	0.007132923872213651	0.05442991480231285	872.8905011154711	947.8905011154711	947.8905011154711	972.8905011154711	0.16853933036327362	0.04918032884597778	0.12820513546466827	0.0	0.6153846383094788	872	947	947	972	1523
6.132590301640342	6.132589906900641	0	0	1	0	0.007001853198729013	0.053063794039189816	867.2962365904823	942.2962365904823	942.2962365904823	967.2962365904823	0.16853933036327362	0.04371584579348564	0.12820513546466827	0.0	0.6153846383094788	867	942	942	967	1523
6.152050968789904	6.152050179310507	0	0	1	0	0.006851590932319507	0.05442991480231285	872.8905011154711	947.8905011154711	947.8905011154711	972.8905011154711	0.16853933036327362	0.04918032884597778	0.12820513546466827	0.0	0.6153846383094788	872	947	947	972	1523
6.165616988017675	6.165616988017675	0	0	1	0	0.006682548931412759	0.053063794039189816	867.2962365904823	942.2962365904823	942.2962365904823	967.2962365904823	0.16853933036327362	0.04371584579348564	0.12820513546466827	0.0	0.6153846383094788	867	942	942	967	1523
6.182548163177497	6.1825477684377965	0	0	1	0	0.006495190528383289	0.05442991480231285	872.8905011154711	947.8905011154711	947.8905011154711	972.8905011154711	0.16853933036327362	0.04918032884597778	0.12820513546466827	0.0	0.6153846383094788	872	947	947	972	1523
6.199520391265988	6.199519996526291	0	0	1	0	0.0062900292595906805	0.05442991480231285	872.8905011154711	947.8905011154711	947.8905011154711	972.8905011154711	0.16853933036327362	0.04918032884597778	0.12820513546466827	0.0	0.6153846383094788	872	947	947	972	1523
6.218741846158096	6.218741451418399	0	0	1	0	0.006067627457812106	0.05442991480231285	872.8905011154711	947.8905011154711	947.8905011154711	972.8905011154711	0.16853933036327362	0.04918032884597778	0.12820513546466827	0.0	0.6153846383094788	872	947	947	972	1523
6.232510761591037	6.23251036685134	0	0	1	0	0.005828594710927282	0.05442991480231285	872.8905011154711	947.8905011154711	947.8905011154711	972.8905011154711	0.16853933036327362	0.04918032884597778	0.12820513546466827	0.0	0.6153846383094788	872	947	947	972	1523
6.249504305623265	6.249503910883565	0	0	1	0	0.005573586191080457	0.05442991480231285	872.8905011154711	947.8905011154711	947.8905011154711	972.8905011154711	0.16853933036327362	0.04918032884597778	0.12820513546466827	0.0	0.6153846383094788	872	947	947	972	1523
6.2655338953110835	6.265533500571387	0	0	1	0	0.005303300858899107	0.05442991480231285	872.8905011154711	947.8905011154711	947.8905011154711	972.8905011154711	0.16853933036327362	0.04918032884597778	0.12820513546466827	0.0	0.6153846383094788	872	947	947	972	1523
6.285358512462917	6.28535811772322	0	0	1	0	0.0050184795476914375	0.05442991480231285	872.8905011154711	947.8905011154711	947.8905011154711	972.8905011154711	0.16853933036327362	0.04918032884597778	0.12820513546466827	0.0	0.6153846383094788	872	947	947	972	1523
6.299520193896139	6.2995197991564424	0	0	1	0	0.004719902932873782	0.05442991480231285	872.8905011154711	947.8905011154711	947.8905011154711	972.8905011154711	0.16853933036327362	0.04918032884597778	0.12820513546466827	0.0	0.6153846383094788	872	947	947	972	1523
6.315471230383903	6.315470440904505	0	0	1	0	0.00440838939219355	0.05442991480231285	872.8905011154711	947.8905011154711	947.8905011154711	972.8905011154711	0.16853933036327362	0.04918032884597778	0.14102564752101898	0.0	0.6153846383094788	872	947	947	972	1523
6.332517274796068	6.332516880056367	0	0	1	0	0.004084792762612705	0.05442991480231285	872.8905011154711	947.8905011154711	947.8905011154711	972.8905011154711	0.16853933036327362	0.04918032884597778	0.14102564752101898	0.0	0.6153846383094788	872	947	947	972	1523
6.352084126924602	6.352083732184905	0	0	1	0	0.0037500000000000025	0.058605022728443146	889.9875680729747	964.9875680729747	964.9875680729747	989.9875680729747	0.17977528274059296	0.054644808173179626	0.14102564752101898	0.0	0.6153846383094788	889	964	964	989	1523
6.365529750544248	6.365529355804547	0	0	1	0	0.0034049287480466027	0.05997114349156618	895.5818325979635	970.5818325979635	970.5818325979635	995.5818325979635	0.17977528274059296	0.06010929122567177	0.1538461595773697	0.0	0.6153846383094788	895	970	970	995	1523
6.38260776887201	6.382607374132313	0	0	1	0	0.003050524823068503	0.06278013158589602	907.0846388442442	982.0846388442442	982.0846388442442	1007.0846388442442	0.1910112351179123	0.06010929122567177	0.1538461595773697	0.0	0.6153846383094788	907	982	982	1007	1523
6.399516838608701	6.399516443869	0	0	1	0	0.002687759621589753	0.06695523858070374	924.1817019879818	999.1817019879818	999.1817019879818	1024.1817019879818	0.20224718749523163	0.06557376682758331	0.1666666716337204	0.0	0.6153846383094788	924	999	999	1024	1523
6.4186865826002695	6.4186865826002695	0	0	1	0	0.002317627457812106	0.06832136027514935	929.7759703267366	1004.7759703267366	1004.7759703267366	1029.7759703267366	0.20224718749523163	0.07103825360536575	0.1666666716337204	0.0	0.5769230723381042	929	1004	1004	1029	1515
6.432549840821217	6.432549840821217	0	0	1	0	0.0019411428382689055	0.07249646820127964	946.8730372842401	1021.8730372842401	1021.8730372842401	1046.8730372842401	0.21348313987255096	0.0765027329325676	0.1794871836900711	0.0	0.5769230723381042	946	1021	1021	1046	1515
6.44945417368152	6.44945377894182	0	0	1	0	0.0015593376811331942	0.0780376996845007	969.5643802080303	1044.5643802080303	1044.5643802080303	1069.5643802080303	0.2247191071510315	0.08743169158697128	0.19230769574642181	0.0	0.5769230723381042	969	1044	1044	1069	1515
6.465532316352288	6.465532316352288	0	0	1	0	0.0011732584878017302	0.08494504913687706	997.8499762155116	1072.8499762155116	1072.8499762155116	1097.8499762155116	0.23595505952835083	0.10382513701915741	0.25641027092933655	0.0	0.5384615659713745	997	1072	1072	1097	1507
6.485371144133278	6.4853707493935815	0	0	1	0	0.0007839634745073992	0.09519557474165136	1039.8258785670623	1114.8258785670623	1114.8258785670623	1139.8258785670623	0.2584269642829895	0.12021858245134354	0.3076923191547394	0.0069444444961845875	0.5384615659713745	1039	1114	1114	1139	1507
6.499631905230892	6.499631510491195	0	0	1	0	0.0003925196718220764	0.10697799621805273	1088.074894512926	1163.074894512926	1163.074894512926	1188.074894512926	0.2921348214149475	0.13114753365516663	0.3333333432674408	0.013888888992369175	0.5769230723381042	1088	1163	1163	1188	1515
6.51559162599203	6.51559123125233	0	0	1	0	-2.871426524195212e-18	0.1165746620310964	1127.3732410173398	1202.3732410173398	1202.3732410173398	1227.3732410173398	0.31460675597190857	0.1420765072107315	0.3461538553237915	0.02777777798473835	0.5769230723381042	1127	1202	1202	1227	1515
6.532602143831305	6.532602143831305	0	0	1	0	-0.00039251967182208215	0.12700324856737188	1170.078302883388	1245.078302883388	1245.078302883388	1270.078302883388	0.33707866072654724	0.15846994519233704	0.3589743673801422	0.0347222238779068	0.5769230723381042	1170	1245	1245	1270	1515
6.55206557415876	6.55206557415876	0	0	1	0	-0.000783963474507405	0.14654879207242588	1250.1173035365841	1325.1173035365841	1325.1173035365841	1350.1173035365841	0.3932584226131439	0.17486338317394257	0.3717948794364929	0.0486111119389534	0.5769230723381042	1250	1325	1325	1350	1515
6.565482776520092	6.565482381780395	0	0	1	0	-0.0011732584878017358	0.16555406765593084	1327.9439070510368	1402.9439070510368	1402.9439070510368	1427.9439070510368	0.42696627974510193	0.20765027403831482	0.39743590354919434	0.0694444477558136	0.5769230723381042	1327	1402	1402	1427	1515
6.5825951372016505	6.5825951372016505	0	0	1	0	-0.0015593376811331998	0.1778161954293903	1378.1573202833533	1453.1573202833533	1453.1573202833533	1478.1573202833533	0.449438214302063	0.2295081913471222	0.42307692766189575	0.0763888880610466	0.5769230723381042	1378	1453	1453	1478	1515
6.599580391700204	6.599579996960504	0	0	1	0	-0.001941142838268911	0.1929763359630592	1440.2380957687274	1515.2380957687274	1515.2380957687274	1540.2380957687274	0.483146071434021	0.25136610865592957	0.44871795177459717	0.0833333358168602	0.5769230723381042	1440	1515	1515	1540	1515
6.618729609227433	6.618729609227433	0	0	1	0	-0.002317627457812111	0.20592845695363915	1493.2770312251523	1568.2770312251523	1568.2770312251523	1593.2770312251523	0.5056179761886597	0.2732240557670593	0.4615384638309479	0.0972222238779068	0.5769230723381042	1493	1568	1568	1593	1515
6.632528524877483	6.632528130137782	0	0	1	0	-0.002687759621589758	0.21397094988924825	1526.2110397964716	1601.2110397964716	1601.2110397964716	1626.2110397964716	0.516853928565979	0.28961747884750366	0.4743589758872986	0.1041666641831398	0.5769230723381042	1526	1601	1601	1626	1515
6.649470752748869	6.649470358009168	0	0	1	0	-0.003050524823068508	0.23133072832418855	1597.299332487552	1672.299332487552	1672.299332487552	1697.299332487552	0.5617977380752563	0.3060109317302704	0.4871794879436493	0.1180555522441864	0.5769230723381042	1597	1672	1672	1697	1515
6.665486921286931	6.66548652654723	0	0	1	0	-0.003404928748046606	0.24316156283020973	1645.7465997897089	1720.7465997897089	1720.7465997897089	1745.7465997897089	0.584269642829895	0.3224043846130371	0.5	0.1319444477558136	0.5769230723381042	1645	1720	1720	1745	1515
6.6854646974418905	6.6854646974418905	0	0	1	0	-0.003750000000000004	0.2651171516945474	1735.6547361891717	1810.6547361891717	1810.6547361891717	1835.6547361891717	0.6067415475845337	0.36612021923065186	0.5256410241127014	0.1666666716337204	0.6153846383094788	1735	1810	1810	1835	1523
6.6995387466619825	6.6995387466619825	0	0	1	0	-0.004084792762612706	0.2651171516945474	1735.6547361891717	1810.6547361891717	1810.6547361891717	1835.6547361891717	0.6067415475845337	0.36612021923065186	0.5256410241127014	0.1666666716337204	0.6153846383094788	1735	1810	1810	1835	1523
6.715513467531672	6.715513072791975	0	0	1	0	-0.004408389392193551	0.27442834937037563	1773.7840906716883	1848.7840906716883	1848.7840906716883	1873.7840906716883	0.617977499961853	0.3825136721134186	0.5384615659713745	0.1805555522441864	0.6153846383094788	1773	1848	1848	1873	1523
6.732573327833293	6.732573327833293	0	0	1	0	-0.004719902932873782	0.2844518059360506	1814.8301453081272	1889.8301453081272	1889.8301453081272	1914.8301453081272	0.6292135119438171	0.3989070951938629	0.5641025900840759	0.1944444477558136	0.6153846383094788	1814	1889	1889	1914	1523
6.752026100188882	6.752025705449185	0	0	1	0	-0.005018479547691437	0.30714798908139396	1907.7710152883083	1982.7710152883083	1982.7710152883083	2007.7710152883083	0.6741573214530945	0.4262295067310333	0.5769230723381042	0.2222222238779068	0.6538461446762085	1907	1982	1982	2007	1530
6.765535276900028	6.765535276900028	0	0	1	0	-0.005303300858899106	0.3178391733188235	1951.5514147405822	2026.5514147405822	2026.5514147405822	2051.551414740582	0.6853932738304138	0.44262295961380005	0.5897436141967773	0.2430555522441864	0.6538461446762085	1951	2026	2026	2051	1530
6.782537110465931	6.782537110465931	0	0	1	0	-0.005573586191080455	0.321595273911953	1966.9326466694474	2041.9326466694474	2041.9326466694474	2066.9326466694474	0.6853932738304138	0.45355191826820374	0.5897436141967773	0.25	0.6538461446762085	1966	2041	2041	2066	1530
6.799568944248939	6.799568944248939	0	0	1	0	-0.00582859471092728	0.3313961353609365	2007.0671743030348	2082.067174303035	2082.067174303035	2107.067174303035	0.6966292262077332	0.46994534134864807	0.6025640964508057	0.2638888955116272	0.6538461446762085	2007	2082	2082	2107	1530
6.818841715301886	6.818841320562189	0	0	1	0	-0.006067627457812103	0.34272891155674934	2053.4748928248882	2128.4748928248882	2128.4748928248882	2153.4748928248882	0.7191011309623718	0.48087432980537415	0.6153846383094788	0.2777777910232544	0.6538461446762085	2053	2128	2128	2153	1530
6.832534445972964	6.832534445972964	0	0	1	0	-0.006290029259590677	0.3527078308706355	2094.3385674152523	2169.3385674152523	2169.3385674152523	2194.3385674152523	0.7303370833396912	0.4972677528858185	0.6282051205635071	0.2916666567325592	0.692307710647583	2094	2169	2169	2194	1538
6.84951851625242	6.84951812151272	0	0	1	0	-0.006495190528383286	0.36140967438533433	2129.972616607944	2204.972616607944	2204.972616607944	2229.972616607944	0.7415730357170105	0.5081967115402222	0.6410256624221802	0.3055555522441864	0.692307710647583	2129	2204	2204	2229	1538
6.865548500679939	6.865548105940238	0	0	1	0	-0.006682548931412756	0.3727018109275999	2176.2139157485217	2251.2139157485217	2251.2139157485217	2276.2139157485217	0.7528089880943298	0.5245901346206665	0.6538461446762085	0.3263888955116272	0.692307710647583	2176	2251	2251	2276	1538
6.885527066314296	6.8855266715745955	0	0	1	0	-0.006851590932319503	0.3973928177861916	2277.3235888344548	2352.3235888344548	2352.3235888344548	2377.3235888344548	0.7977527976036072	0.5464481115341187	0.6794871687889099	0.3611111044883728	0.692307710647583	2277	2352	2352	2377	1538
6.899478351488071	6.899478351488071	0	0	1	0	-0.0070018531987290095	0.4036863073706627	2303.0954286828637	2378.0954286828637	2378.0954286828637	2403.0954286828637	0.7977527976036072	0.5573770403862	0.692307710647583	0.375	0.692307710647583	2303	2378	2378	2403	1538
6.915480309396976	6.915479914657276	0	0	1	0	-0.007132923872213648	0.41163138994294357	2335.630541816354	2410.630541816354	2410.630541816354	2435.630541816354	0.8089887499809265	0.568306028842926	0.692307710647583	0.3888888955116272	0.7307692170143127	2335	2410	2410	2435	1546
6.9325472750131745	6.9325472750131745	0	0	1	0	-0.007244443697168009	0.42340480039782413	2383.84265762909	2458.84265762909	2458.84265762909	2483.84265762909	0.8202247023582458	0.5792349576950073	0.7179487347602844	0.4097222089767456	0.7307692170143127	2383	2458	2458	2483	1546
6.95205925832358	6.95205925832358	0	0	1	0	-0.007336107005503539	0.4354314597275777	2433.0918275844306	2508.0918275844306	2508.0918275844306	2533.0918275844306	0.8314606547355652	0.5956284403800964	0.7307692170143127	0.4305555522441864	0.7307692170143127	2433	2508	2508	2533	1546
6.965546724351295	6.965546329611595	0	0	1	0	-0.00740766255446353	0.44903452217345396	2488.796368300294	2563.796368300294	2563.796368300294	2588.796368300294	0.8539325594902039	0.6065573692321777	0.7435897588729858	0.4513888955116272	0.7307692170143127	2488	2563	2563	2588	1546
6.982664216648935	6.982664216648935	0	0	1	0	-0.007458914215262048	0.4641372577799352	2550.6420706088347	2625.6420706088347	2625.6420706088347	2650.6420706088347	0.8764045238494873	0.6229507923126221	0.7564102411270142	0.4722222089767456	0.7692307829856873	2550	2625	2625	2650	1553
6.999556707318277	6.999556707318277	0	0	1	0	-0.007489721510659303	0.47669360786676407	2602.060324214399	2677.060324214399	2677.060324214399	2702.060324214399	0.8764045238494873	0.6393442749977112	0.7820512652397156	0.5	0.7692307829856873	2602	2677	2677	2702	1553
7.018746583034481	7.018746583034481	0	0	1	0	-0.0075	0.4865973687749303	2642.61622513334	2717.61622513334	2717.61622513334	2742.61622513334	0.8876404762268066	0.6502732038497925	0.7948718070983887	0.5138888955116272	0.807692289352417	2642	2717	2717	2742	1561
7.03251984060411	7.032519445864409	0	0	1	0	-0.007489721510659305	0.49522404474580384	2677.942463234067	2752.942463234067	2752.942463234067	2777.942463234067	0.898876428604126	0.6557376980781555	0.807692289352417	0.5277777910232544	0.8461538553237915	2677	2752	2752	2777	1569
7.049551674387118	7.049551279647417	0	0	1	0	-0.007458914215262052	0.5024968954201183	2707.7247867453843	2782.7247867453843	2782.7247867453843	2807.7247867453843	0.898876428604126	0.6666666865348816	0.8205128312110901	0.5416666865348816	0.8461538553237915	2707	2782	2782	2807	1569
7.065544948022648	7.065544948022648	0	0	1	0	-0.0074076625544635365	0.5052875000850809	2719.1523128484064	2794.1523128484064	2794.1523128484064	2819.1523128484064	0.898876428604126	0.6721311211585999	0.8205128312110901	0.5486111044883728	0.8461538553237915	2719	2794	2794	2819	1569
7.085293775152319	7.085293775152319	0	0	1	0	-0.007336107005503547	0.5011124033348215	2702.055291656094	2777.055291656094	2777.055291656094	2802.055291656094	0.8876404762268066	0.6666666865348816	0.8205128312110901	0.5486111044883728	0.8846153616905212	2702	2777	2777	2802	1576
7.099525720251922	7.099525325512225	0	0	1	0	-0.0072444436971680175	0.49237443032300376	2666.2732921727	2741.2732921727	2741.2732921727	2766.2732921727	0.8764045238494873	0.6612021923065186	0.807692289352417	0.5347222089767456	0.8846153616905212	2666	2741	2741	2766	1576
7.115550967803056	7.115550573063356	0	0	1	0	-0.007132923872213658	0.4824222720246709	2625.5192039410276	2700.5192039410276	2700.5192039410276	2725.5192039410276	0.8764045238494873	0.6448087692260742	0.7948718070983887	0.5138888955116272	0.8846153616905212	2625	2700	2700	2725	1576
7.132515301097573	7.132515301097573	0	0	1	0	-0.007001853198729022	0.4615379518343725	2539.9979127617553	2614.9979127617553	2614.9979127617553	2639.9979127617553	0.8539325594902039	0.6174863576889038	0.7820512652397156	0.4791666567325592	0.8846153616905212	2539	2614	2614	2639	1576
7.152022547531594	7.1520221527918935	0	0	1	0	-0.006851590932319517	0.4113920202155059	2334.650322782497	2409.650322782497	2409.650322782497	2434.650322782497	0.8089887499809265	0.5573770403862	0.7179487347602844	0.3888888955116272	0.8846153616905212	2334	2409	2409	2434	1576
7.1655783035271945	7.165577908787498	0	0	1	0	-0.0066825489314127715	0.385228115046381	2227.50913111493	2302.50913111493	2302.50913111493	2327.50913111493	0.7752808928489685	0.5300546288490295	0.692307710647583	0.3402777910232544	0.8846153616905212	2227	2302	2302	2327	1576
7.182641321746406	7.182640927006709	0	0	1	0	-0.006495190528383305	0.3559436049216833	2107.589062154293	2182.589062154293	2182.589062154293	2207.589062154293	0.7303370833396912	0.5027322173118591	0.6538461446762085	0.2916666567325592	0.8461538553237915	2107	2182	2182	2207	1569
7.1995132859514115	7.199512891211711	0	0	1	0	-0.006290029259590696	0.33227258548140526	2010.6562375463545	2085.6562375463545	2085.6562375463545	2110.6562375463545	0.6966292262077332	0.4754098355770111	0.6282051205635071	0.25	0.8461538553237915	2010	2085	2085	2110	1569
7.218804609770203	7.218804215030502	0	0	1	0	-0.006067627457812124	0.3165527198920053	1946.2833879577615	2021.2833879577615	2021.2833879577615	2046.2833879577615	0.6966292262077332	0.44262295961380005	0.5897436141967773	0.2152777761220932	0.8461538553237915	1946	2021	2021	2046	1569
7.232539577589048	7.232539577589048	0	0	1	0	-0.005828594710927302	0.29228620329325183	1846.9120024858662	1921.9120024858662	1921.9120024858662	1946.9120024858662	0.6629213690757751	0.40437158942222595	0.5641025900840759	0.1805555522441864	0.8846153616905212	1846	1921	1921	1946	1576
7.249477068584049	7.249476673844349	0	0	1	0	-0.005573586191080479	0.2763876592331802	1781.8074645598729	1856.8074645598729	1856.8074645598729	1881.8074645598729	0.6404494643211365	0.37704917788505554	0.5512820482254028	0.1597222238779068	0.8846153616905212	1781	1856	1856	1881	1576
7.26552284259952	7.265522447859819	0	0	1	0	-0.005303300858899131	0.26017749189608796	1715.4268293144803	1790.4268293144803	1790.4268293144803	1815.4268293144803	0.617977499961853	0.34972676634788513	0.5256410241127014	0.1388888955116272	0.8846153616905212	1715	1790	1790	1815	1576
7.285542855902246	7.285542461162546	0	0	1	0	-0.0050184795476914635	0.23988516069948673	1632.3297330643982	1707.3297330643982	1707.3297330643982	1732.3297330643982	0.5730336904525757	0.3224043846130371	0.5128205418586731	0.125	0.8846153616905212	1632	1707	1707	1732	1576
7.299498877952406	7.299498088473008	0	0	1	0	-0.004719902932873809	0.23988516069948673	1632.3297330643982	1707.3297330643982	1707.3297330643982	1732.3297330643982	0.5730336904525757	0.3224043846130371	0.5128205418586731	0.125	0.8846153616905212	1632	1707	1707	1732	1576
7.31556241525432	7.315562020514623	0	0	1	0	-0.004408389392193576	0.23170911148190498	1598.848811518401	1673.848811518401	1673.848811518401	1698.848811518401	0.5617977380752563	0.3060109317302704	0.5	0.1180555522441864	0.8846153616905212	1598	1673	1673	1698	1576
7.33253306438402	7.33253306438402	0	0	1	0	-0.00408479276261273	0.2252998286858201	1572.6027984684333	1647.6027984684333	1647.6027984684333	1672.6027984684333	0.550561785697937	0.2950819730758667	0.5	0.1111111119389534	0.8846153616905212	1572	1647	1647	1672	1576
7.352034389722558	7.3520339949828575	0	0	1	0	-0.003750000000000026	0.2202566610649228	1551.951027060859	1626.951027060859	1626.951027060859	1651.951027060859	0.5393258333206177	0.28961747884750366	0.5	0.1041666641831398	0.8846153616905212	1551	1626	1626	1651	1576
7.365550671748281	7.365550277008584	0	0	1	0	-0.0034049287480466253	0.2152135018259287	1531.299289977178	1606.299289977178	1606.299289977178	1631.299289977178	0.5280898809432983	0.284153014421463	0.5	0.0972222238779068	0.8461538553237915	1531	1606	1606	1631	1569
7.382586058188579	7.382585663448879	0	0	1	0	-0.0030505248230685246	0.20988098237573294	1509.4626228286265	1584.4626228286265	1584.4626228286265	1609.4626228286265	0.516853928565979	0.2786885201931	0.4871794879436493	0.0902777761220932	0.8461538553237915	1509	1584	1584	1609	1569
7.399862235845127	7.399862235845127	0	0	1	0	-0.002687759621589774	0.20486008095690328	1488.902031518519	1563.902031518519	1563.902031518519	1588.902031518519	0.5056179761886597	0.2732240557670593	0.4871794879436493	0.0833333358168602	0.8461538553237915	1488	1563	1563	1588	1569
7.418403554236246	7.418403159496549	0	0	1	0	-0.002317627457812126	0.19380827109194082	1443.6448701214977	1518.6448701214977	1518.6448701214977	1543.6448701214977	0.483146071434021	0.2568306028842926	0.4615384638309479	0.0763888880610466	0.8461538553237915	1443	1518	1518	1543	1569
7.432542735506637	7.432542735506637	0	0	1	0	-0.0019411428382689242	0.18587706357962386	1411.1665753585598	1486.1665753585598	1486.1665753585598	1511.1665753585598	0.47191011905670166	0.24043716490268707	0.44871795177459717	0.0694444477558136	0.8461538553237915	1411	1486	1486	1511	1569
7.449481805460433	7.449481410720736	0	0	1	0	-0.0015593376811332115	0.17498105857521296	1366.547434865497	1441.547434865497	1441.547434865497	1466.547434865497	0.449438214302063	0.22404371201992035	0.42307692766189575	0.0625	0.8461538553237915	1366	1441	1441	1466	1569
7.465516132024639	7.465515737284939	0	0	1	0	-0.001173258487801746	0.16136509349750106	1310.790057872267	1385.790057872267	1385.790057872267	1410.790057872267	0.4157303273677826	0.20765027403831482	0.39743590354919434	0.0555555559694767	0.8461538553237915	1310	1385	1385	1410	1569
7.4849456147380025	7.4849456147380025	0	0	1	0	-0.0007839634745074134	0.15064715529311756	1266.9001009253166	1341.9001009253166	1341.9001009253166	1366.9001009253166	0.3932584226131439	0.1912568360567093	0.3717948794364929	0.0486111119389534	0.8461538553237915	1266	1341	1341	1366	1569
7.499563615263003	7.4995632205233065	0	0	1	0	-0.00039251967182208893	0.13857537642933238	1217.466166478116	1292.466166478116	1292.466166478116	1317.466166478116	0.3595505654811859	0.1803278625011444	0.3461538553237915	0.0416666679084301	0.8461538553237915	1217	1292	1292	1317	1569
7.515547415145768	7.515547020406068	0	0	1	0	-8.039065796791711e-18	0.12659263261925546	1168.3968305758513	1243.3968305758513	1243.3968305758513	1268.3968305758513	0.3258427083492279	0.16939890384674072	0.3205128312110901	0.0347222238779068	0.807692289352417	1168	1243	1243	1268	1561
7.532610828104676	7.532610828104676	0	0	1	0	0.00039251967182207294	0.11938595080328973	1138.8854685394715	1213.8854685394715	1213.8854685394715	1238.8854685394715	0.30337077379226685	0.16393442451953888	0.29487180709838867	0.0347222238779068	0.807692289352417	1138	1213	1213	1238	1561
7.551597018136317	7.551596623396616	0	0	1	0	0.0007839634745073974	0.11297666727687283	1112.6394524987943	1187.6394524987943	1187.6394524987943	1212.6394524987943	0.2921348214149475	0.1530054658651352	0.24358974397182465	0.02777777798473835	0.8461538553237915	1112	1187	1187	1212	1569
7.565495802930151	7.565495408190454	0	0	1	0	0.00117325848780173	0.10725737685016609	1089.2189582014303	1164.2189582014303	1164.2189582014303	1189.2189582014303	0.2808988690376282	0.1420765072107315	0.21794871985912323	0.02777777798473835	0.8461538553237915	1089	1164	1164	1189	1569
7.582656716594659	7.582656716594659	0	0	1	0	0.0015593376811331957	0.1070793141813901	1088.4897915727925	1163.4897915727925	1163.4897915727925	1188.4897915727925	0.2808988690376282	0.1420765072107315	0.19230769574642181	0.02777777798473835	0.8461538553237915	1088	1163	1163	1188	1569
7.599531049237857	7.599530654498157	0	0	1	0	0.0019411428382689084	0.1028151749208718	1071.02814130097	1146.02814130097	1146.02814130097	1171.02814130097	0.26966291666030884	0.13661202788352966	0.1794871836900711	0.02777777798473835	0.8461538553237915	1071	1146	1146	1171	1569
7.618233816165773	7.618233421426076	0	0	1	0	0.0023176274578121103	0.09710816739782416	1047.65794549409	1122.65794549409	1122.65794549409	1147.65794549409	0.24719101190567017	0.13661202788352966	0.1666666716337204	0.02777777798473835	0.8461538553237915	1047	1122	1122	1147	1569
7.6325431302463365	7.6325427355066395	0	0	1	0	0.002687759621589759	0.09701913606343615	1047.293362179771	1122.293362179771	1122.293362179771	1147.293362179771	0.24719101190567017	0.13661202788352966	0.1538461595773697	0.02777777798473835	0.8461538553237915	1047	1122	1122	1147	1569
7.649519305731818	7.649518910992118	0	0	1	0	0.0030505248230685103	0.09701913606343615	1047.293362179771	1122.293362179771	1122.293362179771	1147.293362179771	0.24719101190567017	0.13661202788352966	0.1538461595773697	0.02777777798473835	0.8461538553237915	1047	1122	1122	1147	1569
7.665541395365359	7.665541000625662	0	0	1	0	0.0034049287480466114	0.09693010472904817	1046.9287788654524	1121.9287788654524	1121.9287788654524	1146.9287788654524	0.24719101190567017	0.13661202788352966	0.14102564752101898	0.02777777798473835	0.8461538553237915	1046	1121	1121	1146	1569
7.684937719944024	7.684937325204327	0	0	1	0	0.0037500000000000124	0.09403208530033033	1035.0613893048526	1110.0613893048526	1110.0613893048526	1135.0613893048526	0.23595505952835083	0.13661202788352966	0.12820513546466827	0.02777777798473835	0.8461538553237915	1035	1110	1110	1135	1569
7.699514272800659	7.699513878060959	0	0	1	0	0.004084792762612716	0.09403208530033033	1035.0613893048526	1110.0613893048526	1110.0613893048526	1135.0613893048526	0.23595505952835083	0.13661202788352966	0.12820513546466827	0.02777777798473835	0.8461538553237915	1035	1110	1110	1135	1569
7.715516230709564	7.715515835969864	0	0	1	0	0.004408389392193564	0.0912230972060005	1023.558583058572	1098.558583058572	1098.558583058572	1123.558583058572	0.2247191071510315	0.13661202788352966	0.12820513546466827	0.02777777798473835	0.8461538553237915	1023	1098	1098	1123	1569
7.732519643234259	7.732519643234259	0	0	1	0	0.004719902932873797	0.08832507400025223	1011.6911780310329	1086.691178031033	1086.691178031033	1111.691178031033	0.21348313987255096	0.13661202788352966	0.11538461595773697	0.02777777798473835	0.8461538553237915	1011	1086	1086	1111	1569
7.751689387225827	7.75168899248613	0	0	1	0	0.005018479547691453	0.08686991910877348	1005.7323187504273	1080.7323187504273	1080.7323187504273	1105.7323187504273	0.21348313987255096	0.13114753365516663	0.10256410390138626	0.02777777798473835	0.8461538553237915	1005	1080	1080	1105	1569
7.765488697615574	7.765488697615574	0	0	1	0	0.005303300858899124	0.08269481118264319	988.6352517929238	1063.6352517929238	1063.6352517929238	1088.6352517929238	0.20224718749523163	0.12568305432796478	0.10256410390138626	0.02777777798473835	0.8461538553237915	988	1063	1063	1088	1569
7.782515399782497	7.7825150050428	0	0	1	0	0.0055735861910804745	0.08132869321348787	983.0409987092328	1058.0409987092328	1058.0409987092328	1083.0409987092328	0.20224718749523163	0.12021858245134354	0.10256410390138626	0.02777777798473835	0.8461538553237915	983	1058	1058	1083	1569
7.7995764443032165	7.799576049563516	0	0	1	0	0.0058285947109273	0.08132869321348787	983.0409987092328	1058.0409987092328	1058.0409987092328	1083.0409987092328	0.20224718749523163	0.12021858245134354	0.10256410390138626	0.02777777798473835	0.8461538553237915	983	1058	1058	1083	1569
7.818435133412148	7.818434738672451	0	0	1	0	0.006067627457812124	0.07827486894710356	970.5355883383891	1045.535588338389	1045.535588338389	1070.535588338389	0.1910112351179123	0.12021858245134354	0.08974359184503555	0.02083333395421505	0.8461538553237915	970	1045	1045	1070	1569
7.832517866905615	7.832517472165918	0	0	1	0	0.006290029259590699	0.07546588085277373	959.0327820921084	1034.0327820921084	1034.0327820921084	1059.0327820921084	0.17977528274059296	0.12021858245134354	0.08974359184503555	0.02083333395421505	0.807692289352417	959	1034	1034	1059	1561
7.849577332467536	7.849576937727839	0	0	1	0	0.006495190528383307	0.0725333188007721	947.0239404891618	1022.0239404891618	1022.0239404891618	1047.0239404891618	0.17977528274059296	0.10928961634635925	0.07692307978868484	0.013888888992369175	0.807692289352417	947	1022	1022	1047	1561
7.865526395256808	7.865526000517107	0	0	1	0	0.006682548931412777	0.0683582108746418	929.9268735316582	1004.9268735316582	1004.9268735316582	1029.9268735316582	0.16853933036327362	0.10382513701915741	0.07692307978868484	0.013888888992369175	0.8461538553237915	929	1004	1004	1029	1569
7.885180484858772	7.885180090119071	0	0	1	0	0.006851590932319523	0.06699209104284135	924.3326128204353	999.3326128204353	999.3326128204353	1024.3326128204353	0.16853933036327362	0.09836065769195557	0.07692307978868484	0.013888888992369175	0.807692289352417	924	999	999	1024	1561
7.899489404199635	7.899489009459938	0	0	1	0	0.007001853198729028	0.06418310294851151	912.8298065741546	987.8298065741546	987.8298065741546	1012.8298065741546	0.15730337798595428	0.09836065769195557	0.07692307978868484	0.013888888992369175	0.807692289352417	912	987	987	1012	1561
7.91549807268342	7.915497677943723	0	0	1	0	0.007132923872213665	0.06281698311671105	907.2355458629318	982.2355458629318	982.2355458629318	1007.2355458629318	0.15730337798595428	0.09289617836475372	0.07692307978868484	0.013888888992369175	0.807692289352417	907	982	982	1007	1561
7.932509380002092	7.932509380002092	0	0	1	0	0.0072444436971680235	0.059874444282573894	895.1858493371401	970.1858493371401	970.1858493371401	995.1858493371401	0.14606741070747375	0.09289617836475372	0.07692307978868484	0.0069444444961845875	0.7692307829856873	895	970	970	995	1553
7.95175965089221	7.95175965089221	0	0	1	0	0.007336107005503552	0.059896702116170895	895.2769951657199	970.2769951657199	970.2769951657199	995.2769951657199	0.14606741070747375	0.09289617836475372	0.08974359184503555	0.0069444444961845875	0.7692307829856873	895	970	970	995	1553
7.9655435664337055	7.965543171694005	0	0	1	0	0.007407662554463541	0.06110701709985733	900.2332350239158	975.2332350239158	975.2332350239158	1000.2332350239158	0.14606741070747375	0.09836065769195557	0.08974359184503555	0.0	0.7692307829856873	900	975	975	1000	1553
7.982548557917195	7.982548163177498	0	0	1	0	0.007458914215262055	0.06110701709985733	900.2332350239158	975.2332350239158	975.2332350239158	1000.2332350239158	0.14606741070747375	0.09836065769195557	0.10256410390138626	0.0	0.7307692170143127	900	975	975	1000	1546
7.9995693389886355	7.999568944248939	0	0	1	0	0.007489721510659307	0.06110701709985733	900.2332350239158	975.2332350239158	975.2332350239158	1000.2332350239158	0.14606741070747375	0.09836065769195557	0.11538461595773697	0.0	0.692307710647583	900	975	975	1000	1538
8.018464738889556	8.018464344149859	0	0	1	0	0.0075	0.06391600891947746	911.7360565252602	986.7360565252602	986.7360565252602	1011.7360565252602	0.15730337798595428	0.09836065769195557	0.12820513546466827	0.0	0.6538461446762085	911	986	986	1011	1530
8.032500498358868	8.03250010361917	0	0	1	0	0.007489721510659301	0.06391600891947746	911.7360565252602	986.7360565252602	986.7360565252602	1011.7360565252602	0.15730337798595428	0.09836065769195557	0.12820513546466827	0.0	0.6538461446762085	911	986	986	1011	1530
8.049496805568989	8.049496805568989	0	0	1	0	0.007458914215262044	0.06953398510813713	934.7416690178216	1009.7416690178216	1009.7416690178216	1034.7416690178216	0.17977528274059296	0.09836065769195557	0.14102564752101898	0.0	0.6538461446762085	934	1009	1009	1034	1530
8.065537447968374	8.065537053228674	0	0	1	0	0.007407662554463523	0.06953398510813713	934.7416690178216	1009.7416690178216	1009.7416690178216	1034.7416690178216	0.17977528274059296	0.09836065769195557	0.14102564752101898	0.0	0.6538461446762085	934	1009	1009	1034	1530
8.084950746354085	8.084950351614385	0	0	1	0	0.007336107005503528	0.07090010493993759	940.3359297290444	1015.3359297290444	1015.3359297290444	1040.3359297290444	0.17977528274059296	0.10382513701915741	0.14102564752101898	0.0	0.6538461446762085	940	1015	1015	1040	1530
8.099557694167522	8.099557299427826	0	0	1	0	0.007244443697167994	0.07507521286606789	957.432996686548	1032.432996686548	1032.432996686548	1057.432996686548	0.1910112351179123	0.10928961634635925	0.1666666716337204	0.0	0.6538461446762085	957	1032	1032	1057	1530
8.115562809994017	8.11556241525432	0	0	1	0	0.00713292387221363	0.07925032079219818	974.5300636440516	1049.5300636440516	1049.5300636440516	1074.5300636440516	0.20224718749523163	0.1147540956735611	0.1794871836900711	0.0	0.6538461446762085	974	1049	1049	1074	1530
8.132528722247333	8.132528327507632	0	0	1	0	0.007001853198728986	0.08342543058097363	991.627138229087	1066.627138229087	1066.627138229087	1091.627138229087	0.21348313987255096	0.12021858245134354	0.20512820780277252	0.0	0.6538461446762085	991	1066	1066	1091	1530
8.151735966510284	8.151735571770583	0	0	1	0	0.006851590932319475	0.09364141542262178	1033.4615961556362	1108.4615961556362	1108.4615961556362	1133.4615961556362	0.24719101190567017	0.12568305432796478	0.24358974397182465	0.0069444444961845875	0.6153846383094788	1033	1108	1108	1133	1523
8.165534487420633	8.165534487420633	0	0	1	0	0.006682548931412723	0.10113744169342308	1064.1578237345675	1139.1578237345675	1139.1578237345675	1164.1578237345675	0.26966291666030884	0.13114753365516663	0.26923078298568726	0.013888888992369175	0.6153846383094788	1064	1139	1139	1164	1523
8.182590400325264	8.182590005585567	0	0	1	0	0.006495190528383249	0.10440387317321749	1077.5338606443256	1152.5338606443256	1152.5338606443256	1177.5338606443256	0.26966291666030884	0.1420765072107315	0.28205129504203796	0.02083333395421505	0.6153846383094788	1077	1152	1152	1177	1523
8.199521180745386	8.199520786005689	0	0	1	0	0.006290029259590635	0.11333279271790508	1114.0977861798212	1189.0977861798212	1189.0977861798212	1214.0977861798212	0.2921348214149475	0.1530054658651352	0.29487180709838867	0.02777777798473835	0.5769230723381042	1114	1189	1189	1214	1515
8.21842526491968	8.21842526491968	0	0	1	0	0.0060676274578120555	0.12105140486132471	1145.7055029071248	1220.7055029071248	1220.7055029071248	1245.7055029071248	0.31460675597190857	0.15846994519233704	0.3205128312110901	0.0347222238779068	0.5769230723381042	1145	1220	1220	1245	1515
8.23246457704628	8.23246457704628	0	0	1	0	0.005828594710927226	0.1334793053532916	1196.5977554217293	1271.5977554217293	1271.5977554217293	1296.5977554217293	0.3483146131038666	0.16939890384674072	0.3333333432674408	0.0486111119389534	0.5769230723381042	1196	1271	1271	1296	1515
8.249507463540855	8.249507068801154	0	0	1	0	0.0055735861910803965	0.14338756958022714	1237.1720974310301	1312.1720974310301	1312.1720974310301	1337.1720974310301	0.37078651785850525	0.1803278625011444	0.3589743673801422	0.0625	0.5769230723381042	1237	1312	1312	1337	1515
8.2654644211241	8.2654644211241	0	0	1	0	0.005303300858899042	0.15668352964756072	1291.619053906761	1366.619053906761	1366.619053906761	1391.619053906761	0.40449437499046326	0.1912568360567093	0.3717948794364929	0.0833333358168602	0.5384615659713745	1291	1366	1366	1391	1507
8.285088115769259	8.285087721029559	0	0	1	0	0.005018479547691366	0.16961727630707868	1344.582746477487	1419.582746477487	1419.582746477487	1444.582746477487	0.4157303273677826	0.2185792326927185	0.39743590354919434	0.1111111119389534	0.5769230723381042	1344	1419	1419	1444	1515
8.299612562985654	8.299612168245957	0	0	1	0	0.004719902932873706	0.17934748530387878	1384.4279523193836	1459.4279523193836	1459.4279523193836	1484.4279523193836	0.43820226192474365	0.2295081913471222	0.39743590354919434	0.125	0.5769230723381042	1384	1459	1459	1484	1515
8.315601889224201	8.315601494484497	0	0	1	0	0.004408389392193469	0.1860016088500258	1411.6765882408558	1486.6765882408558	1486.6765882408558	1511.6765882408558	0.449438214302063	0.24043716490268707	0.41025641560554504	0.1319444477558136	0.5769230723381042	1411	1486	1486	1511	1515
8.332573327833291	8.332573327833295	0	0	1	0	0.004084792762612619	0.19550922872801113	1450.6102916412055	1525.6102916412055	1525.6102916412055	1550.6102916412055	0.47191011905670166	0.25136610865592957	0.42307692766189575	0.1388888955116272	0.5384615659713745	1450	1525	1525	1550	1507
8.3516025444921	8.351602149752402	0	0	1	0	0.0037499999999999114	0.20225237830120146	1478.22348914342	1553.22348914342	1553.22348914342	1578.22348914342	0.483146071434021	0.26229506731033325	0.43589743971824646	0.1458333283662796	0.5384615659713745	1478	1553	1553	1578	1507
8.365568435034728	8.365568040295031	0	0	1	0	0.0034049287480465078	0.2146580287778055	1529.0246278451136	1604.0246278451136	1604.0246278451136	1629.0246278451136	0.516853928565979	0.2732240557670593	0.44871795177459717	0.1527777761220932	0.5384615659713745	1529	1604	1604	1629	1507
8.382539084164424	8.382538689424727	0	0	1	0	0.003050524823068404	0.22719113022869086	1580.347678286489	1655.347678286489	1655.347678286489	1680.347678286489	0.5280898809432983	0.30054643750190735	0.4615384638309479	0.1736111044883728	0.5384615659713745	1580	1655	1655	1680	1507
8.399474996200627	8.39947460146093	0	0	1	0	0.0026877596215896505	0.2391109960153699	1629.1595286829397	1704.1595286829397	1704.1595286829397	1729.1595286829397	0.550561785697937	0.3169398903846741	0.4743589758872986	0.1875	0.5384615659713745	1629	1704	1704	1729	1507
8.418289474463304	8.4182890797236	0	0	1	0	0.002317627457812	0.24746510695846502	1663.3696129949144	1738.3696129949144	1738.3696129949144	1763.3696129949144	0.5617977380752563	0.3333333432674408	0.4871794879436493	0.1944444477558136	0.5769230723381042	1663	1738	1738	1763	1515
8.43255931457399	8.432558919834285	0	0	1	0	0.0019411428382687965	0.25867271423339844	1709.2647647857666	1784.2647647857666	1784.2647647857666	1809.2647647857666	0.584269642829895	0.34972676634788513	0.5	0.2013888955116272	0.5769230723381042	1709	1784	1784	1809	1515
8.44945693685941	8.449456542119712	0	0	1	0	0.001559337681133082	0.2657497326373799	1738.2451551500706	1813.2451551500706	1813.2451551500706	1838.2451551500706	0.5955055952072144	0.3606557250022888	0.5128205418586731	0.2083333283662796	0.5769230723381042	1738	1813	1813	1838	1515
8.465413894442658	8.465413499702954	0	0	1	0	0.0011732584878016152	0.28357693988649424	1811.247568835194	1886.247568835194	1886.247568835194	1911.247568835194	0.6404494643211365	0.37704917788505554	0.5256410241127014	0.2222222238779068	0.5769230723381042	1811	1886	1886	1911	1515
8.485024562677754	8.485024167938057	0	0	1	0	0.0007839634745072818	0.29936419294727834	1875.8963701191049	1950.8963701191049	1950.8963701191049	1975.8963701191049	0.6629213690757751	0.40437158942222595	0.5512820482254028	0.2361111044883728	0.5769230723381042	1875	1950	1950	1975	1515
8.499534404525296	8.499534009785599	0	0	1	0	0.0003925196718219568	0.3098895996304871	1918.9979104868448	1993.9979104868448	1993.9979104868448	2018.9979104868448	0.6629213690757751	0.43169400095939636	0.5641025900840759	0.2569444477558136	0.5769230723381042	1918	1993	1993	2018	1515
8.515534783475406	8.51553438873571	0	0	1	0	-1.2426921205886656e-16	0.32466685670053863	1979.5107781887057	2054.5107781887054	2054.5107781887054	2079.5107781887054	0.6853932738304138	0.45355191826820374	0.5897436141967773	0.2708333432674408	0.5769230723381042	1979	2054	2054	2079	1515
8.532520827453357	8.53252043271366	0	0	1	0	-0.00039251967182220505	0.33453448703698285	2019.9187244164448	2094.918724416445	2094.918724416445	2119.918724416445	0.6966292262077332	0.46994534134864807	0.6025640964508057	0.2847222089767456	0.5769230723381042	2019	2094	2094	2119	1515
8.55171504530625	8.551715045306246	0	0	1	0	-0.000783963474507529	0.35843648461683353	2117.7974045059336	2192.7974045059336	2192.7974045059336	2217.7974045059336	0.7303370833396912	0.5027322173118591	0.6282051205635071	0.3194444477558136	0.6153846383094788	2117	2192	2192	2217	1523
8.56547369750702	8.565473302767323	0	0	1	0	-0.0011732584878018542	0.3753243592167088	2186.953250992423	2261.953250992423	2261.953250992423	2286.953250992423	0.7640449404716492	0.5191256999969482	0.6410256624221802	0.3402777910232544	0.6153846383094788	2186	2261	2261	2286	1523
8.582512636604609	8.582512241864904	0	0	1	0	-0.0015593376811333186	0.3895367679432926	2245.153064727783	2320.153064727783	2320.153064727783	2345.153064727783	0.7865168452262878	0.5355191230773926	0.6538461446762085	0.3611111044883728	0.6153846383094788	2245	2320	2320	2345	1523
8.600095132267402	8.6000971059659	0	0	1	0	-0.00194114283826903	0.3957412410527468	2270.560382110998	2345.560382110998	2345.560382110998	2370.560382110998	0.7865168452262878	0.5464481115341187	0.6666666865348816	0.375	0.6153846383094788	2270	2345	2345	2370	1523
8.618338816925647	8.61833842218595	0	0	1	0	-0.00231762745781223	0.40359727734768835	2302.730850738784	2377.730850738784	2377.730850738784	2402.730850738784	0.7977527976036072	0.5573770403862	0.6666666865348816	0.3888888955116272	0.6538461446762085	2302	2377	2377	2402	1530
8.632459445430197	8.6324590506905	0	0	1	0	-0.002687759621589876	0.4125578170907591	2339.4242609866587	2414.4242609866587	2414.4242609866587	2439.4242609866587	0.8089887499809265	0.562841534614563	0.6794871687889099	0.4097222089767456	0.6538461446762085	2339	2414	2414	2439	1530
8.649463647434292	8.649463252694595	0	0	1	0	-0.003050524823068625	0.4294366740603053	2408.54318027695	2483.54318027695	2483.54318027695	2508.54318027695	0.8202247023582458	0.5792349576950073	0.7051281929016113	0.4513888955116272	0.692307710647583	2408	2483	2483	2508	1538
8.665662185713185	8.665662185713188	0	0	1	0	-0.0034049287480467233	0.44965871683775616	2491.3524454506114	2566.3524454506114	2566.3524454506114	2591.3524454506114	0.8426966071128845	0.5956284403800964	0.7307692170143127	0.4930555522441864	0.692307710647583	2491	2566	2566	2591	1538
8.685077063057694	8.685076668317997	0	0	1	0	-0.0037500000000001204	0.46604401036629994	2558.4502224499984	2633.4502224499984	2633.4502224499984	2658.4502224499984	0.8651685118675232	0.6065573692321777	0.7435897588729858	0.5277777910232544	0.7307692170143127	2558	2633	2633	2658	1546
8.699539536141376	8.69953914140168	0	0	1	0	-0.004084792762612822	0.48617251092658265	2640.876432244356	2715.876432244356	2715.876432244356	2740.876432244356	0.8764045238494873	0.6229507923126221	0.7820512652397156	0.5694444179534912	0.7307692170143127	2640	2715	2715	2740	1546
8.71548109887637	8.715480704136674	0	0	1	0	-0.004408389392193665	0.4930630796549158	2669.0933111868803	2744.0933111868803	2744.0933111868803	2769.0933111868803	0.8876404762268066	0.6284152865409851	0.7820512652397156	0.5833333134651184	0.7692307829856873	2669	2744	2744	2769	1553
8.732460037539742	8.732460037539745	0	0	1	0	-0.004719902932873894	0.4971446602889191	2685.8073838831237	2760.8073838831237	2760.8073838831237	2785.8073838831237	0.8876404762268066	0.6338797807693481	0.7820512652397156	0.5972222089767456	0.7692307829856873	2685	2760	2760	2785	1553
8.751598597095107	8.75159820235541	0	0	1	0	-0.005018479547691547	0.5046277993340098	2716.45083827277	2791.45083827277	2791.45083827277	2816.45083827277	0.898876428604126	0.6338797807693481	0.7948718070983887	0.6111111044883728	0.807692289352417	2716	2791	2791	2816	1561
8.765530540023644	8.765534882160331	0	0	1	0	-0.005303300858899213	0.5101829033419278	2739.1989891851945	2814.1989891851945	2814.1989891851945	2839.1989891851945	0.9101123809814453	0.6393442749977112	0.7948718070983887	0.6180555820465088	0.8461538553237915	2739	2814	2814	2839	1569
8.782463688881958	8.78246329414226	0	0	1	0	-0.005573586191080559	0.5115490268990186	2744.793265151481	2819.793265151481	2819.793265151481	2844.793265151481	0.9101123809814453	0.6448087692260742	0.7948718070983887	0.6180555820465088	0.8461538553237915	2744	2819	2819	2844	1569
8.799516443868999	8.799516443869003	0	0	1	0	-0.005828594710927379	0.5142951160669327	2756.0385002940893	2831.0385002940893	2831.0385002940893	2856.0385002940893	0.9101123809814453	0.6502732038497925	0.7948718070983887	0.625	0.8461538553237915	2756	2831	2831	2856	1569
8.818347501199025	8.818347501199021	0	0	1	0	-0.006067627457812198	0.5198640770297445	2778.843395436804	2853.843395436804	2853.843395436804	2878.843395436804	0.9213483333587646	0.6502732038497925	0.7948718070983887	0.6388888955116272	0.8846153616905212	2778	2853	2853	2878	1576
8.832493787783992	8.832493393044288	0	0	1	0	-0.006290029259590766	0.5226101810988197	2790.0886915996666	2865.0886915996666	2865.0886915996666	2890.0886915996666	0.9213483333587646	0.6557376980781555	0.7948718070983887	0.6458333134651184	0.8846153616905212	2790	2865	2865	2890	1576
8.84954535855194	8.849544963812235	0	0	1	0	-0.0064951905283833706	0.5295452656187223	2818.4878627086678	2893.4878627086678	2893.4878627086678	2918.4878627086678	0.932584285736084	0.6612021923065186	0.7948718070983887	0.6597222089767456	0.9230769276618958	2818	2893	2893	2918	1584
8.865562316569399	8.865562316569395	0	0	1	0	-0.006682548931412833	0.533671362044295	2835.384227571388	2910.384227571388	2910.384227571388	2935.384227571388	0.932584285736084	0.6666666865348816	0.7948718070983887	0.6736111044883728	0.9230769276618958	2835	2910	2910	2935	1584
8.88508140519438	8.885081010454684	0	0	1	0	-0.006851590932319573	0.5392264511510518	2858.1323174635572	2933.1323174635572	2933.1323174635572	2958.1323174635572	0.9438202381134033	0.6721311211585999	0.7948718070983887	0.6805555820465088	0.9615384340286255	2858	2933	2933	2958	1592
8.899535588744389	8.899535588744392	0	0	1	0	-0.007001853198729073	0.5433386787772179	2874.971889592707	2949.971889592707	2949.971889592707	2974.971889592707	0.9438202381134033	0.6830601096153259	0.7948718070983887	0.6875	0.9615384340286255	2874	2949	2949	2974	1592
8.915524125503541	8.915526888681434	0	0	1	0	-0.007132923872213704	0.5460847828462931	2886.2171857555704	2961.2171857555704	2961.2171857555704	2986.2171857555704	0.9438202381134033	0.688524603843689	0.7948718070983887	0.6944444179534912	0.9615384340286255	2886	2961	2961	2986	1592
8.93251530109757	8.932514906357873	0	0	1	0	-0.0072444436971680565	0.5543859760221252	2920.2105718106027	2995.2105718106027	2995.2105718106027	3020.2105718106027	0.9550561904907227	0.6994535326957703	0.7948718070983887	0.7083333134651184	1.0	2920	2995	2995	3020	1600
8.951751756098236	8.951751361358532	0	0	1	0	-0.007336107005503578	0.5702300406992435	2985.0920166634023	3060.0920166634023	3060.0920166634023	3085.0920166634023	0.966292142868042	0.7377049326896667	0.7692307829856873	0.75	1.0	2985	3060	3060	3085	1600
8.965575540349302	8.965575145609606	0	0	1	0	-0.007407662554463561	0.5721026145643489	2992.7602066410086	3067.7602066410086	3067.7602066410086	3092.7602066410086	0.966292142868042	0.7540983557701111	0.7435897588729858	0.7638888955116272	1.0	2992	3067	3067	3092	1600
8.982549347396596	8.982548952656892	0	0	1	0	-0.007458914215262068	0.5750212946620126	3004.7122016409417	3079.7122016409417	3079.7122016409417	3104.7122016409417	0.966292142868042	0.7704917788505554	0.7307692170143127	0.7708333134651184	1.0	3004	3079	3079	3104	1600
8.999467496146355	8.999467101406651	0	0	1	0	-0.007489721510659314	0.5751632492341887	3005.2935056140027	3080.2935056140027	3080.2935056140027	3105.2935056140027	0.966292142868042	0.7759562730789185	0.7179487347602844	0.7777777910232544	1.0	3005	3080	3080	3105	1600
9.018242500439147	9.01824210569945	0	0	1	0	-0.0075	0.5750212946620126	3004.7122016409417	3079.7122016409417	3079.7122016409417	3104.7122016409417	0.966292142868042	0.7704917788505554	0.7307692170143127	0.7708333134651184	1.0	3004	3079	3079	3104	1600
9.032543130246335	9.032542735506638	0	0	1	0	-0.007489721510659294	0.56663654231469	2970.376640778655	3045.376640778655	3045.376640778655	3070.376640778655	0.9550561904907227	0.748633861541748	0.7435897588729858	0.7569444179534912	1.0	2970	3045	3045	3070	1600
9.049559174441395	9.049558779701698	0	0	1	0	-0.00745891421526203	0.5582924046344058	2936.2073969778917	3011.2073969778917	3011.2073969778917	3036.2073969778917	0.9550561904907227	0.7213114500045776	0.7564102411270142	0.7361111044883728	1.0	2936	3011	3011	3036	1600
9.06558126407494	9.065580869335236	0	0	1	0	-0.007407662554463503	0.5456396342995458	2884.3943024566397	2959.3943024566397	2959.3943024566397	2984.3943024566397	0.9438202381134033	0.688524603843689	0.7692307829856873	0.7152777910232544	1.0	2884	2959	2959	2984	1600
9.085072326181308	9.085071931441611	0	0	1	0	-0.007336107005503502	0.5328616807237267	2832.068582563661	2907.068582563661	2907.068582563661	2932.068582563661	0.932584285736084	0.6612021923065186	0.7820512652397156	0.6875	1.0	2832	2907	2907	2932	1600
9.099602694493182	9.099602694493186	0	0	1	0	-0.007244443697167961	0.5149905883423198	2758.8864592617997	2833.8864592617997	2833.8864592617997	2858.8864592617997	0.9101123809814453	0.6393442749977112	0.7820512652397156	0.6527777910232544	1.0	2758	2833	2833	2858	1600
9.115519388627153	9.11551978336685	0	0	1	0	-0.007132923872213591	0.4827286396175623	2626.7737792339176	2701.7737792339176	2701.7737792339176	2726.7737792339176	0.898876428604126	0.6065573692321777	0.7564102411270142	0.5625	1.0	2626	2701	2701	2726	1600
9.132515695837274	9.132515301097577	0	0	1	0	-0.007001853198728941	0.45670666032473406	2520.213774029786	2595.213774029786	2595.213774029786	2620.213774029786	0.8651685118675232	0.5846994519233704	0.7435897588729858	0.5069444179534912	1.0	2520	2595	2595	2620	1600
9.151773466781666	9.15177346678167	0	0	1	0	-0.006851590932319425	0.4269815060148212	2398.489267130693	2473.489267130693	2473.489267130693	2498.489267130693	0.8314606547355652	0.5573770403862	0.7179487347602844	0.4444444477558136	1.0	2398	2473	2473	2498	1600
9.165564882377435	9.165564487637738	0	0	1	0	-0.006682548931412667	0.39765248743769455	2278.386936057359	2353.386936057359	2353.386936057359	2378.386936057359	0.7865168452262878	0.5300546288490295	0.692307710647583	0.3958333432674408	1.0	2278	2353	2353	2378	1600
9.182609347830809	9.182608953091105	0	0	1	0	-0.006495190528383187	0.374279202789896	2182.6733354246244	2257.6733354246244	2257.6733354246244	2282.6733354246244	0.7528089880943298	0.5081967115402222	0.6666666865348816	0.3541666567325592	1.0	2182	2257	2257	2282	1600
9.199589470713274	9.199589075973577	0	0	1	0	-0.006290029259590567	0.3583484353004103	2117.43684255518	2192.43684255518	2192.43684255518	2217.43684255518	0.7191011309623718	0.49180328845977783	0.6538461446762085	0.3402777910232544	1.0	2117	2192	2192	2217	1600
9.218315132543719	9.218314737804022	0	0	1	0	-0.006067627457811982	0.34453275986015797	2060.861651627347	2135.861651627347	2135.861651627347	2160.861651627347	0.7078651785850525	0.46994534134864807	0.6410256624221802	0.3125	1.0	2060	2135	2135	2160	1600
9.232522998521699	9.232522998521702	0	0	1	0	-0.005828594710927147	0.33580865844967445	2025.1364563514169	2100.136456351417	2100.136456351417	2125.136456351417	0.6966292262077332	0.4590163826942444	0.6282051205635071	0.2986111044883728	1.0	2025	2100	2100	2125	1600
9.2495899641379	9.249589964137897	0	0	1	0	-0.005573586191080312	0.32808616187189976	1993.5128328654296	2068.5128328654296	2068.5128328654296	2093.5128328654296	0.6853932738304138	0.4480874240398407	0.6282051205635071	0.2847222089767456	1.0	1993	2068	2068	2093	1600
9.26551889520253	9.265518500462832	0	0	1	0	-0.005303300858898952	0.3208617400139189	1963.9288253569978	2038.9288253569978	2038.9288253569978	2063.9288253569975	0.6741573214530945	0.44262295961380005	0.6153846383094788	0.2708333432674408	1.0	1963	2038	2038	2063	1600
9.284970483339027	9.284970483339023	0	0	1	0	-0.005018479547691274	0.31706112373270035	1948.365301685408	2023.365301685408	2023.365301685408	2048.3653016854078	0.6741573214530945	0.43169400095939636	0.6153846383094788	0.2638888955116272	1.0	1948	2023	2023	2048	1600
9.29951664123885	9.299516641238853	0	0	1	0	-0.004719902932873609	0.31181763546366215	1926.8932172236964	2001.8932172236964	2001.8932172236964	2026.8932172236964	0.6629213690757751	0.4262295067310333	0.6153846383094788	0.2569444477558136	1.0	1926	2001	2001	2026	1600
9.31552017810655	9.315519783366852	0	0	1	0	-0.004408389392193368	0.31074925884604454	1922.5182149745524	1997.5182149745524	1997.5182149745524	2022.5182149745524	0.6629213690757751	0.4262295067310333	0.6153846383094788	0.25	1.0	1922	1997	1997	2022	1600
9.332539380219199	9.332538985479502	0	0	1	0	-0.004084792762612514	0.3083147586713362	1912.5489367591217	1987.5489367591217	1987.5489367591217	2012.5489367591217	0.6629213690757751	0.4207650125026703	0.6153846383094788	0.2430555522441864	1.0	1912	1987	1987	2012	1600
9.351715834785647	9.35171544004595	0	0	1	0	-0.0037499999999998025	0.2999022697440834	1878.0997946020216	1953.0997946020216	1953.0997946020216	1978.0997946020216	0.6516854166984558	0.4098360538482666	0.6025640964508057	0.2291666716337204	1.0	1878	1953	1953	1978	1600
9.365553829665874	9.36555343492617	0	0	1	0	-0.003404928748046396	0.28740370911453184	1826.9181888240078	1901.9181888240078	1901.9181888240078	1926.9181888240078	0.6292135119438171	0.39344263076782227	0.5897436141967773	0.2152777761220932	1.0	1826	1901	1901	1926	1600
9.382525268274964	9.382525268274968	0	0	1	0	-0.003050524823068289	0.27916926810215426	1793.1981528783217	1868.1981528783217	1868.1981528783217	1893.1981528783217	0.617977499961853	0.3825136721134186	0.5769230723381042	0.2013888955116272	1.0	1793	1868	1868	1893	1600
9.399576839042911	9.399576444303214	0	0	1	0	-0.002687759621589533	0.26821488607674837	1748.3399584842846	1823.3399584842846	1823.3399584842846	1848.3399584842846	0.5955055952072144	0.3715847134590149	0.5641025900840759	0.1875	1.0	1748	1823	1823	1848	1600
9.418305658790953	9.418305264051256	0	0	1	0	-0.0023176274578118805	0.2658694172782181	1738.735263754303	1813.735263754303	1813.735263754303	1838.735263754303	0.5955055952072144	0.36612021923065186	0.5641025900840759	0.1805555522441864	1.0	1738	1813	1813	1838	1600
9.432516287946822	9.432516287946818	0	0	1	0	-0.0019411428382686748	0.2620104160796628	1722.9326538462192	1797.9326538462192	1797.9326538462192	1822.9326538462192	0.5955055952072144	0.3606557250022888	0.5512820482254028	0.1666666716337204	1.0	1722	1797	1797	1822	1600
9.44954456907254	9.449544569072536	0	0	1	0	-0.0015593376811329591	0.2559350015452275	1698.0538313277068	1773.0538313277068	1773.0538313277068	1798.0538313277068	0.584269642829895	0.34972676634788513	0.5384615659713745	0.1666666716337204	1.0	1698	1773	1773	1798	1600
9.465595869443792	9.465595474704095	0	0	1	0	-0.0011732584878014912	0.2480344412121338	1665.701036763688	1740.701036763688	1740.701036763688	1765.701036763688	0.5730336904525757	0.33879780769348145	0.5256410241127014	0.1527777761220932	1.0	1665	1740	1740	1765	1600
9.485053378675769	9.485052983936065	0	0	1	0	-0.0007839634745071568	0.23830424030271602	1625.8558640396222	1700.8558640396222	1700.8558640396222	1725.8558640396222	0.550561785697937	0.32786884903907776	0.5128205418586731	0.1458333283662796	1.0	1625	1700	1700	1725	1600
9.499480325186564	9.49948032518656	0	0	1	0	-0.0003925196718218313	0.22919336333870888	1588.5468228720129	1663.5468228720129	1663.5468228720129	1688.5468228720129	0.5393258333206177	0.31147539615631104	0.5	0.1319444477558136	1.0	1588	1663	1663	1688	1600
9.515511888572878	9.515511888572874	0	0	1	0	2.499161517667739e-16	0.22134121507406235	1556.3922757282853	1631.3922757282853	1631.3922757282853	1656.3922757282853	0.516853928565979	0.3060109317302704	0.5	0.125	1.0	1556	1631	1631	1656	1600
9.53264280202028	9.532642407280576	0	0	1	0	0.00039251967182233054	0.2131874246318477	1523.0025038674162	1598.0025038674162	1598.0025038674162	1623.0025038674162	0.5056179761886597	0.28961747884750366	0.4871794879436493	0.1180555522441864	1.0	1523	1598	1598	1623	1600
9.551732413852992	9.551732019113295	0	0	1	0	0.0007839634745076539	0.20781039787546607	1500.9835793000334	1575.9835793000334	1575.9835793000334	1600.9835793000334	0.49438202381134033	0.284153014421463	0.4743589758872986	0.1111111119389534	1.0	1500	1575	1575	1600	1600
9.565462250055756	9.56546225005576	0	0	1	0	0.0011732584878019847	0.20247787844915038	1479.1469122492708	1554.1469122492708	1554.1469122492708	1579.1469122492708	0.483146071434021	0.2786885201931	0.4615384638309479	0.1041666641831398	1.0	1479	1554	1554	1579	1600
9.582520136658882	9.582519741919185	0	0	1	0	0.001559337681133448	0.19660278319771218	1455.0883971946314	1530.0883971946314	1530.0883971946314	1555.0883971946314	0.47191011905670166	0.2677595615386963	0.44871795177459717	0.1041666641831398	1.0	1455	1530	1530	1555	1600
9.599512101732312	9.599512101732316	0	0	1	0	0.0019411428382691577	0.18716193391461233	1416.4281193803376	1491.4281193803376	1491.4281193803376	1516.4281193803376	0.449438214302063	0.2568306028842926	0.43589743971824646	0.0972222238779068	1.0	1416	1491	1491	1516	1600
9.618240132000953	9.618239737261256	0	0	1	0	0.0023176274578123562	0.18057458757812905	1389.4529361324385	1464.4529361324385	1464.4529361324385	1489.4529361324385	0.43820226192474365	0.24590164422988892	0.42307692766189575	0.0902777761220932	1.0	1389	1464	1464	1489	1600
9.63247049814176	9.632470103402063	0	0	1	0	0.0026877596215899996	0.17122275842369622	1351.157195745036	1426.157195745036	1426.157195745036	1451.157195745036	0.4157303273677826	0.23497267067432404	0.41025641560554504	0.0833333358168602	1.0	1351	1426	1426	1451	1600
9.649540621675552	9.649540226935855	0	0	1	0	0.0030505248230687457	0.16609056327131144	1330.1408565960205	1405.1408565960205	1405.1408565960205	1430.1408565960205	0.40449437499046326	0.2295081913471222	0.39743590354919434	0.0763888880610466	1.0	1330	1405	1405	1430	1600
9.665531921612587	9.66553192161259	0	0	1	0	0.0034049287480468413	0.16167061918009168	1312.0411855424754	1387.0411855424754	1387.0411855424754	1412.0411855424754	0.3932584226131439	0.22404371201992035	0.38461539149284363	0.0763888880610466	1.0	1312	1387	1387	1412	1600
9.6850419312245	9.685041536484803	0	0	1	0	0.0037500000000002353	0.1566051982523624	1291.2982868434242	1366.2982868434242	1366.2982868434242	1391.2982868434242	0.3820224702358246	0.2185792326927185	0.3717948794364929	0.0694444477558136	1.0	1291	1366	1366	1391	1600
9.699554930989631	9.699554536249934	0	0	1	0	0.004084792762612933	0.1522075119813071	1273.2897615634527	1348.2897615634527	1348.2897615634527	1373.2897615634527	0.37078651785850525	0.21311475336551666	0.3589743673801422	0.0694444477558136	1.0	1273	1348	1348	1373	1600
9.71559833656691	9.715597941827212	0	0	1	0	0.004408389392193772	0.1478098257102518	1255.2812362834811	1330.2812362834811	1330.2812362834811	1355.2812362834811	0.3595505654811859	0.20765027403831482	0.3461538553237915	0.0694444477558136	1.0	1255	1330	1330	1355	1600
9.732531485425223	9.732531090685526	0	0	1	0	0.0047199029328739974	0.13721545925363898	1211.8973056436516	1286.8973056436516	1286.8973056436516	1311.8973056436516	0.3258427083492279	0.20218579471111298	0.3333333432674408	0.0625	1.0	1211	1286	1286	1311	1600
9.751638071064985	9.751637676325288	0	0	1	0	0.005018479547691645	0.13056133980292328	1184.6486864929707	1259.6486864929707	1259.6486864929707	1284.6486864929707	0.31460675597190857	0.1912568360567093	0.29487180709838867	0.0555555559694767	1.0	1184	1259	1259	1284	1600
9.765554224405573	9.765553829665869	0	0	1	0	0.005303300858899306	0.1262081617574364	1166.8224223967022	1241.8224223967022	1241.8224223967022	1266.8224223967022	0.30337077379226685	0.18579235672950745	0.28205129504203796	0.0555555559694767	1.0	1166	1241	1241	1266	1600
9.782486978524187	9.78248658378449	0	0	1	0	0.005573586191080647	0.11750181684233355	1131.169939969356	1206.169939969356	1206.169939969356	1231.169939969356	0.2808988690376282	0.17486338317394257	0.25641027092933655	0.0555555559694767	1.0	1131	1206	1206	1231	1600
9.799574470604721	9.799574470604718	0	0	1	0	0.005828594710927462	0.1129705833716907	1112.6145389070734	1187.6145389070734	1187.6145389070734	1212.6145389070734	0.26966291666030884	0.16939890384674072	0.23076923191547394	0.0555555559694767	1.0	1112	1187	1187	1212	1600
9.81833526426836	9.818334869528663	0	0	1	0	0.006067627457812276	0.1089957959484309	1096.3377844088245	1171.3377844088245	1171.3377844088245	1196.3377844088245	0.2584269642829895	0.16393442451953888	0.21794871985912323	0.0625	1.0	1096	1171	1171	1196	1600
9.832531288055375	9.832530893315678	0	0	1	0	0.006290029259590839	0.10598648735322058	1084.0146657114383	1159.0146657114383	1159.0146657114383	1184.0146657114383	0.24719101190567017	0.16393442451953888	0.20512820780277252	0.0625	1.0	1084	1159	1159	1184	1600
9.849533121621274	9.849532332141877	0	0	1	0	0.0064951905283834365	0.10297717875801027	1071.691547014052	1146.691547014052	1146.691547014052	1171.691547014052	0.23595505952835083	0.16393442451953888	0.19230769574642181	0.0625	1.0	1071	1146	1146	1171	1600
9.865510210929155	9.865509816189459	0	0	1	0	0.006682548931412893	0.10109912874999634	1064.000932231235	1139.000932231235	1139.000932231235	1164.000932231235	0.23595505952835083	0.15846994519233704	0.1794871836900711	0.0555555559694767	1.0	1064	1139	1139	1164	1600
9.885110615932089	9.885111010671785	0	0	1	0	0.006851590932319628	0.10121041792444885	1064.456661400618	1139.456661400618	1139.456661400618	1164.456661400618	0.23595505952835083	0.15846994519233704	0.1666666716337204	0.0625	1.0	1064	1139	1139	1164	1600
9.899641773723364	9.899641378983667	0	0	1	0	0.0070018531987291206	0.09964397759176791	1058.0420882382896	1133.0420882382896	1133.0420882382896	1158.0420882382896	0.23595505952835083	0.1530054658651352	0.1538461595773697	0.0625	1.0	1058	1133	1133	1158	1600
9.91554030983119	9.915539915091493	0	0	1	0	0.007132923872213745	0.09656789548631407	1045.4455320164561	1120.4455320164561	1120.4455320164561	1145.4455320164561	0.2247191071510315	0.1530054658651352	0.1538461595773697	0.0555555559694767	1.0	1045	1120	1120	1145	1600
9.932511748440287	9.932511353700583	0	0	1	0	0.007244443697168091	0.09502371298573763	1039.1221046765957	1114.1221046765957	1114.1221046765957	1139.1221046765957	0.2247191071510315	0.14754098653793335	0.14102564752101898	0.0555555559694767	1.0	1039	1114	1114	1139	1600
9.951639255284082	9.951638860544385	0	0	1	0	0.007336107005503606	0.09203665849734151	1026.8901165466134	1101.8901165466134	1101.8901165466134	1126.8901165466134	0.21348313987255096	0.14754098653793335	0.12820513546466827	0.0555555559694767	1.0	1026	1101	1101	1126	1600
9.965536066379425	9.965535671639728	0	0	1	0	0.007407662554463582	0.09067053866554105	1021.2958558353905	1096.2958558353905	1096.2958558353905	1121.2958558353905	0.21348313987255096	0.1420765072107315	0.12820513546466827	0.0555555559694767	1.0	1021	1096	1096	1121	1600
9.982608558351405	9.982608163611708	0	0	1	0	0.007458914215262083	0.09089311701245606	1022.2073141660076	1097.2073141660076	1097.2073141660076	1122.2073141660076	0.21348313987255096	0.1420765072107315	0.12820513546466827	0.0625	1.0	1022	1097	1097	1122	1600
9.999509733294122	9.999509338554425	0	0	1	0	0.00748972151065932	0.08651768846902996	1004.2899342806777	1079.2899342806777	1079.2899342806777	1104.2899342806777	0.20224718749523163	0.13661202788352966	0.11538461595773697	0.0625	1.0	1004	1079	1079	1104	1600
10.018529476200154	10.018529081460457	0	0	1	0	0.0075	0.08651768846902996	1004.2899342806777	1079.2899342806777	1079.2899342806777	1104.2899342806777	0.20224718749523163	0.13661202788352966	0.11538461595773697	0.0625	1.0	1004	1079	1079	1104	1600
10.032535630192061	10.032535235452364	0	0	1	0	0.007489721510659287	0.08631736796814948	1003.4696218295721	1078.4696218295721	1078.4696218295721	1103.4696218295721	0.20224718749523163	0.13661202788352966	0.10256410390138626	0.0625	1.0	1003	1078	1078	1103	1600
10.049529568963987	10.04952917422429	0	0	1	0	0.007458914215262016	0.0836864426391109	992.6959826071591	1067.695982607159	1067.695982607159	1092.695982607159	0.1910112351179123	0.13661202788352966	0.10256410390138626	0.0694444477558136	1.0	992	1067	1067	1092	1600
10.065572185061864	10.065572185061868	0	0	1	0	0.007407662554463482	0.08386450521336163	993.4251488487159	1068.425148848716	1068.425148848716	1093.425148848716	0.1910112351179123	0.13661202788352966	0.10256410390138626	0.0763888880610466	1.0	993	1068	1068	1093	1600
10.08488877222138	10.084888772221376	0	0	1	0	0.007336107005503474	0.08523062504516209	999.0194095599388	1074.0194095599388	1074.0194095599388	1099.0194095599388	0.1910112351179123	0.1420765072107315	0.10256410390138626	0.0763888880610466	1.0	999	1074	1074	1099	1600
10.099513878060957	10.09951387806096	0	0	1	0	0.007244443697167927	0.08523062504516209	999.0194095599388	1074.0194095599388	1074.0194095599388	1099.0194095599388	0.1910112351179123	0.1420765072107315	0.10256410390138626	0.0763888880610466	0.9615384340286255	999	1074	1074	1099	1592
10.115509125394983	10.115508730655286	0	0	1	0	0.00713292387221355	0.08523062504516209	999.0194095599388	1074.0194095599388	1074.0194095599388	1099.0194095599388	0.1910112351179123	0.1420765072107315	0.10256410390138626	0.0763888880610466	0.9615384340286255	999	1074	1074	1099	1592
10.132525564329743	10.13252556432974	0	0	1	0	0.007001853198728894	0.08523062504516209	999.0194095599388	1074.0194095599388	1074.0194095599388	1099.0194095599388	0.1910112351179123	0.1420765072107315	0.10256410390138626	0.0763888880610466	0.9230769276618958	999	1074	1074	1099	1584
10.151534254524211	10.151534254524208	0	0	1	0	0.00685159093231937	0.08691832947278093	1005.9305591910379	1080.930559191038	1080.930559191038	1105.930559191038	0.20224718749523163	0.13661202788352966	0.11538461595773697	0.0763888880610466	0.8846153616905212	1005	1080	1080	1105	1576
10.165526592626659	10.165526197886955	0	0	1	0	0.006682548931412607	0.0934488808462911	1032.6731670655622	1107.6731670655622	1107.6731670655622	1132.6731670655622	0.2247191071510315	0.13661202788352966	0.1794871836900711	0.0694444477558136	0.8461538553237915	1032	1107	1107	1132	1569
10.182506320769424	10.182506320769427	0	0	1	0	0.00649519052838312	0.09829172380719642	1052.5046089904693	1127.5046089904693	1127.5046089904693	1152.5046089904693	0.23595505952835083	0.1420765072107315	0.21794871985912323	0.0694444477558136	0.7692307829856873	1052	1127	1127	1152	1553
10.199562628413755	10.199562628413759	0	0	1	0	0.006290029259590495	0.10614387512650139	1084.6591686430231	1159.6591686430231	1159.6591686430231	1184.6591686430231	0.2584269642829895	0.14754098653793335	0.24358974397182465	0.0763888880610466	0.7692307829856873	1084	1159	1159	1184	1553
10.218198684332581	10.218198684332584	0	0	1	0	0.006067627457811904	0.11044413863052416	1102.2687476919964	1177.2687476919964	1177.2687476919964	1202.2687476919964	0.26966291666030884	0.14754098653793335	0.29487180709838867	0.0833333358168602	0.7307692170143127	1102	1177	1177	1202	1546
10.232556156656397	10.2325557619167	0	0	1	0	0.005828594710927064	0.1218843024722871	1149.1162186240158	1224.1162186240158	1224.1162186240158	1249.1162186240158	0.30337077379226685	0.1530054658651352	0.3205128312110901	0.0972222238779068	0.7307692170143127	1149	1224	1224	1249	1546
10.249467989570977	10.249467989570974	0	0	1	0	0.005573586191080225	0.14146597679582373	1229.3031749788981	1304.3031749788981	1304.3031749788981	1329.3031749788981	0.3595505654811859	0.16393442451953888	0.3589743673801422	0.1180555522441864	0.7307692170143127	1229	1304	1304	1329	1546
10.265532316352289	10.265531921612592	0	0	1	0	0.0053033008588988595	0.15404968243092299	1280.8334495546296	1355.8334495546296	1355.8334495546296	1380.8334495546296	0.3932584226131439	0.17486338317394257	0.38461539149284363	0.125	0.7307692170143127	1280	1355	1355	1380	1546
10.284870614195231	10.284870614195235	0	0	1	0	0.005018479547691176	0.16037382977746661	1306.7308329387258	1381.7308329387258	1381.7308329387258	1406.7308329387258	0.3932584226131439	0.1912568360567093	0.41025641560554504	0.1388888955116272	0.7307692170143127	1306	1381	1381	1406	1546
10.299458219763434	10.299457825023737	0	0	1	0	0.0047199029328735065	0.17249401071589132	1356.3629738815748	1431.3629738815748	1431.3629738815748	1456.3629738815748	0.4157303273677826	0.20765027403831482	0.43589743971824646	0.1527777761220932	0.692307710647583	1356	1431	1431	1456	1538
10.315511888572875	10.315511493833178	0	0	1	0	0.00440838939219326	0.18479226338557708	1406.7243185639381	1481.7243185639381	1481.7243185639381	1506.7243185639381	0.43820226192474365	0.22404371201992035	0.4615384638309479	0.1666666716337204	0.692307710647583	1406	1481	1481	1506	1538
10.332535827561909	10.332535827561912	0	0	1	0	0.004084792762612402	0.20168851781636477	1475.9144804580137	1550.9144804580137	1550.9144804580137	1575.9144804580137	0.47191011905670166	0.24590164422988892	0.4743589758872986	0.1875	0.692307710647583	1475	1550	1550	1575	1538
10.351549649372462	10.351549254632765	0	0	1	0	0.003749999999999688	0.2371687303453769	1621.2059507643185	1696.2059507643185	1696.2059507643185	1721.2059507643185	0.550561785697937	0.284153014421463	0.5128205418586731	0.2222222238779068	0.692307710647583	1621	1696	1696	1721	1538
10.365500145066836	10.365499355587438	0	0	1	0	0.003404928748046278	0.24714376687462258	1662.0537253515795	1737.0537253515795	1737.0537253515795	1762.0537253515795	0.5730336904525757	0.2950819730758667	0.5256410241127014	0.2291666716337204	0.692307710647583	1662	1737	1737	1762	1538
10.382593952982557	10.382593558242853	0	0	1	0	0.0030505248230681685	0.2529114604187317	1685.6724304147062	1760.6724304147062	1760.6724304147062	1785.6724304147062	0.5730336904525757	0.31147539615631104	0.5384615659713745	0.2361111044883728	0.692307710647583	1685	1760	1760	1785	1538
10.39953657559364	10.399536180853943	0	0	1	0	0.00268775962158941	0.2643416517300059	1732.479063834374	1807.479063834374	1807.479063834374	1832.479063834374	0.5955055952072144	0.32786884903907776	0.5512820482254028	0.2430555522441864	0.692307710647583	1732	1807	1807	1832	1538
10.418232237206983	10.418231842467279	0	0	1	0	0.0023176274578117547	0.27501507848501205	1776.1867463961244	1851.1867463961244	1851.1867463961244	1876.1867463961244	0.617977499961853	0.3442623019218445	0.5512820482254028	0.25	0.692307710647583	1776	1851	1851	1876	1538
10.43253839336995	10.432537998630252	0	0	1	0	0.0019411428382685471	0.2823369502517106	1806.1698112807549	1881.1698112807549	1881.1698112807549	1906.1698112807549	0.6292135119438171	0.35519126057624817	0.5641025900840759	0.2569444477558136	0.692307710647583	1806	1881	1881	1906	1538
10.449605753725852	10.449605358986148	0	0	1	0	0.0015593376811328297	0.29287682759424305	1849.3306089984253	1924.3306089984253	1924.3306089984253	1949.3306089984253	0.6516854166984558	0.3715847134590149	0.5769230723381042	0.2569444477558136	0.692307710647583	1849	1924	1924	1949	1538
10.465539816406565	10.465539816406569	0	0	1	0	0.0011732584878013604	0.30546442317402267	1900.8768128976228	1975.8768128976228	1975.8768128976228	2000.8768128976228	0.6741573214530945	0.38797813653945923	0.5897436141967773	0.2708333432674408	0.7307692170143127	1900	1975	1975	2000	1546
10.484849692991201	10.484849298251497	0	0	1	0	0.0007839634745070253	0.3180643006246484	1952.4733110579352	2027.4733110579352	2027.4733110579352	2052.4733110579355	0.6853932738304138	0.41530054807662964	0.6025640964508057	0.2847222089767456	0.7307692170143127	1952	2027	2027	2052	1546
10.499476377789573	10.499476377789577	0	0	1	0	0.00039251967182169927	0.32706388938333575	1989.32662702476	2064.32662702476	2064.32662702476	2089.32662702476	0.6966292262077332	0.43169400095939636	0.6025640964508057	0.2986111044883728	0.7307692170143127	1989	2064	2064	2089	1546
10.515550967803055	10.515550967803058	0	0	1	0	-3.8222442962243216e-16	0.3408756637945771	2045.8858432387933	2120.8858432387933	2120.8858432387933	2145.8858432387933	0.7191011309623718	0.4480874240398407	0.6282051205635071	0.3125	0.7307692170143127	2045	2120	2120	2145	1546
10.532532669644322	10.532532274904618	0	0	1	0	-0.00039251967182246265	0.34968879478227377	2081.975614633411	2156.975614633411	2156.975614633411	2181.975614633411	0.7303370833396912	0.4590163826942444	0.6282051205635071	0.3333333432674408	0.7307692170143127	2081	2156	2156	2181	1546
10.551511754361382	10.551511754361378	0	0	1	0	-0.0007839634745077855	0.35989030445275816	2123.7507967340443	2198.7507967340443	2198.7507967340443	2223.7507967340443	0.7415730357170105	0.4754098355770111	0.6410256624221802	0.3472222089767456	0.7307692170143127	2123	2198	2198	2223	1546
10.565472908027626	10.565472513287922	0	0	1	0	-0.0011732584878021155	0.3769339712925701	2193.5446124430746	2268.5446124430746	2268.5446124430746	2293.5446124430746	0.7752808928489685	0.49180328845977783	0.6538461446762085	0.3680555522441864	0.7692307829856873	2193	2268	2268	2293	1553
10.582511847125208	10.58251145238551	0	0	1	0	-0.0015593376811335773	0.3933315496132881	2260.6926956664147	2335.6926956664147	2335.6926956664147	2360.6926956664147	0.7865168452262878	0.5136612057685852	0.6666666865348816	0.4097222089767456	0.7692307829856873	2260	2335	2335	2360	1553
10.599459996092076	10.599459601352379	0	0	1	0	-0.0019411428382692857	0.40490464214235544	2308.0845095729455	2383.0845095729455	2383.0845095729455	2408.0845095729455	0.7977527976036072	0.5245901346206665	0.6794871687889099	0.4375	0.7692307829856873	2308	2383	2383	2408	1553
10.61820263172957	10.618202236989873	0	0	1	0	-0.0023176274578124816	0.4182628832566433	2362.786506935954	2437.786506935954	2437.786506935954	2462.786506935954	0.8202247023582458	0.5355191230773926	0.692307710647583	0.4583333432674408	0.7692307829856873	2362	2437	2437	2462	1553
10.632477998196041	10.632477603456337	0	0	1	0	-0.002687759621590123	0.428945671257555	2406.5325237996876	2481.5325237996876	2481.5325237996876	2506.5325237996876	0.8314606547355652	0.5464481115341187	0.7051281929016113	0.4791666567325592	0.807692289352417	2406	2481	2481	2506	1561
10.64948930551471	10.649488910775013	0	0	1	0	-0.0030505248230688667	0.4393836122080472	2449.2758919919534	2524.2758919919534	2524.2758919919534	2549.2758919919534	0.8426966071128845	0.5573770403862	0.7051281929016113	0.5069444179534912	0.807692289352417	2449	2524	2524	2549	1561
10.665479026492957	10.665478631753253	0	0	1	0	-0.003404928748046959	0.4515354304290522	2499.037587606969	2574.037587606969	2574.037587606969	2599.037587606969	0.8539325594902039	0.568306028842926	0.7179487347602844	0.5347222089767456	0.8461538553237915	2499	2574	2574	2599	1569
10.684973641256615	10.684973246516918	0	0	1	0	-0.0037500000000003494	0.46540559981113816	2555.8359312266107	2630.8359312266107	2630.8359312266107	2655.8359312266107	0.8764045238494873	0.5792349576950073	0.7307692170143127	0.5555555820465088	0.8461538553237915	2555	2630	2630	2655	1569
10.699492167377525	10.699491772637828	0	0	1	0	-0.004084792762613043	0.4705778094104085	2577.016129535623	2652.016129535623	2652.016129535623	2677.016129535623	0.8764045238494873	0.5846994519233704	0.7307692170143127	0.5763888955116272	0.8461538553237915	2577	2652	2652	2677	1569
10.715522151805043	10.715521757065346	0	0	1	0	-0.004408389392193879	0.48047318518628757	2617.5376933378475	2692.5376933378475	2692.5376933378475	2717.5376933378475	0.8876404762268066	0.5901639461517334	0.7435897588729858	0.5972222089767456	0.8461538553237915	2617	2692	2692	2717	1569
10.732537011781009	10.732536617041305	0	0	1	0	-0.0047199029328741	0.4891888917214171	2653.228511599203	2728.228511599203	2728.228511599203	2753.228511599203	0.898876428604126	0.5956284403800964	0.7564102411270142	0.6111111044883728	0.8846153616905212	2653	2728	2728	2753	1576
10.75164359742077	10.751643202681073	0	0	1	0	-0.005018479547691743	0.501296170644908	2702.807818790898	2777.807818790898	2777.807818790898	2802.807818790898	0.9101123809814453	0.6065573692321777	0.7564102411270142	0.6458333134651184	0.9230769276618958	2702	2777	2777	2802	1584
10.765564487637736	10.76556448763774	0	0	1	0	-0.0053033008588994	0.5115783306029744	2744.9132638191804	2819.9132638191804	2819.9132638191804	2844.9132638191804	0.9213483333587646	0.6174863576889038	0.7692307829856873	0.6597222089767456	0.9615384340286255	2744	2819	2819	2844	1592
10.782560794847857	10.78256040010816	0	0	1	0	-0.005573586191080736	0.5156153807512078	2761.444984176196	2836.444984176196	2836.444984176196	2861.444984176196	0.9213483333587646	0.6229507923126221	0.7692307829856873	0.6736111044883728	0.9615384340286255	2761	2836	2836	2861	1592
10.800056053037228	10.800055658297524	0	0	1	0	-0.0058285947109275454	0.5273972013965249	2809.6915397187695	2884.6915397187695	2884.6915397187695	2909.6915397187695	0.932584285736084	0.6393442749977112	0.7820512652397156	0.6875	1.0	2809	2884	2884	2909	1600
10.81842921231667	10.818428817576972	0	0	1	0	-0.006067627457812354	0.5328448906864578	2831.9998273610445	2906.9998273610445	2906.9998273610445	2931.9998273610445	0.932584285736084	0.6502732038497925	0.7820512652397156	0.7013888955116272	1.0	2831	2906	2906	2931	1600
10.832514314248325	10.832513919508628	0	0	1	0	-0.006290029259590911	0.5424677065289725	2871.4052582361423	2946.4052582361423	2946.4052582361423	2971.4052582361423	0.9438202381134033	0.6666666865348816	0.7820512652397156	0.7152777910232544	1.0	2871	2946	2946	2971	1600
10.849482989679533	10.849482594939829	0	0	1	0	-0.006495190528383502	0.5479153958189054	2893.7135458784173	2968.7135458784173	2968.7135458784173	2993.7135458784173	0.9438202381134033	0.6775956153869629	0.7820512652397156	0.7291666865348816	1.0	2893	2968	2968	2993	1600
10.865574158760356	10.86557376402066	0	0	1	0	-0.006682548931412953	0.554814353739137	2921.9647785617663	2996.9647785617663	2996.9647785617663	3021.9647785617663	0.9550561904907227	0.688524603843689	0.7820512652397156	0.7361111044883728	1.0	2921	2996	2996	3021	1600
10.885059299771246	10.88505929977125	0	0	1	0	-0.006851590932319682	0.5592243261635303	2940.023615639657	3015.023615639657	3015.023615639657	3040.023615639657	0.9550561904907227	0.7049180269241333	0.7692307829856873	0.75	1.0	2940	3015	3015	3040	1600
10.899474798830777	10.89947440409108	0	0	1	0	-0.007001853198729167	0.5646581469485774	2962.2751117544244	3037.2751117544244	3037.2751117544244	3062.2751117544244	0.9550561904907227	0.7213114500045776	0.7692307829856873	0.7569444179534912	1.0	2962	3037	3037	3062	1600
10.915528467640225	10.915528467640229	0	0	1	0	-0.007132923872213786	0.5760506482375654	3008.92740453283	3083.92740453283	3083.92740453283	3108.92740453283	0.966292142868042	0.7595628499984741	0.7435897588729858	0.7777777910232544	1.0	3008	3083	3083	3108	1600
10.932516485316672	10.932516090576968	0	0	1	0	-0.007244443697168125	0.5777758068121184	3015.991928895625	3090.991928895625	3090.991928895625	3115.991928895625	0.966292142868042	0.7814207673072815	0.7179487347602844	0.7847222089767456	1.0	3015	3090	3090	3115	1600
10.95175254557763	10.951752545577634	0	0	1	0	-0.007336107005503633	0.5847583199795494	3044.5853203162546	3119.5853203162546	3119.5853203162546	3144.5853203162546	0.9775280952453613	0.8032786846160889	0.7051281929016113	0.7916666865348816	1.0	3044	3119	3119	3144	1600
10.965643040837794	10.965642646098097	0	0	1	0	-0.007407662554463602	0.586319288573204	3050.9774867072706	3125.9774867072706	3125.9774867072706	3150.9774867072706	0.9775280952453613	0.8196721076965332	0.692307710647583	0.7916666865348816	1.0	3050	3125	3125	3150	1600
10.982528426192555	10.982528031452858	0	0	1	0	-0.007458914215262096	0.5876854121302948	3056.5717626735573	3131.5717626735573	3131.5717626735573	3156.5717626735573	0.9775280952453613	0.8251366019248962	0.692307710647583	0.7916666865348816	1.0	3056	3131	3131	3156	1600
10.99947223302274	10.999471838283043	0	0	1	0	-0.007489721510659327	0.5864834832903156	3051.6498640738423	3126.6498640738423	3126.6498640738423	3151.6498640738423	0.9775280952453613	0.8251366019248962	0.692307710647583	0.7847222089767456	1.0	3051	3126	3126	3151	1600
11.018304869311553	11.018304869311557	0	0	1	0	-0.0075	0.5851173597332249	3046.0555881075556	3121.0555881075556	3121.0555881075556	3146.0555881075556	0.9775280952453613	0.8196721076965332	0.692307710647583	0.7847222089767456	1.0	3046	3121	3121	3146	1600
11.03254786712272	11.032547472383023	0	0	1	0	-0.00748972151065928	0.5810857703033676	3029.5462293922906	3104.5462293922906	3104.5462293922906	3129.5462293922906	0.9775280952453613	0.8032786846160889	0.7051281929016113	0.7708333134651184	1.0	3029	3104	3104	3129	1600
11.04945693685941	11.049456542119714	0	0	1	0	-0.007458914215262003	0.5768454821456617	3012.1822493864847	3087.1822493864847	3087.1822493864847	3112.1822493864847	0.9775280952453613	0.7814207673072815	0.7179487347602844	0.7638888955116272	1.0	3012	3087	3087	3112	1600
11.065538632187472	11.065538237447768	0	0	1	0	-0.007407662554463461	0.5657507292926311	2966.7492364533246	3041.7492364533246	3041.7492364533246	3066.7492364533246	0.966292142868042	0.748633861541748	0.7307692170143127	0.75	1.0	2966	3041	3041	3066	1600
11.085007983610407	11.08500758887071	0	0	1	0	-0.007336107005503446	0.5509389436158996	2906.0949741071086	2981.0949741071086	2981.0949741071086	3006.0949741071086	0.9550561904907227	0.7158470153808594	0.7307692170143127	0.7291666865348816	1.0	2906	2981	2981	3006	1600
11.099519799156443	11.09951940441674	0	0	1	0	-0.007244443697167893	0.5383974363724899	2854.737501945346	2929.737501945346	2929.737501945346	2954.737501945346	0.9438202381134033	0.6830601096153259	0.7435897588729858	0.7083333134651184	1.0	2854	2929	2929	2954	1600
11.115560836295526	11.115560836295522	0	0	1	0	-0.007132923872213509	0.5276939738541842	2810.906822932884	2885.906822932884	2885.906822932884	2910.906822932884	0.9438202381134033	0.6557376980781555	0.7435897588729858	0.6875	1.0	2810	2885	2885	2910	1600
11.132507011563899	11.132507011563902	0	0	1	0	-0.0070018531987288465	0.5155476467986393	2761.167613640428	2836.167613640428	2836.167613640428	2861.167613640428	0.932584285736084	0.6338797807693481	0.7435897588729858	0.6666666865348816	1.0	2761	2836	2836	2861	1600
11.15169451884191	11.151694124102214	0	0	1	0	-0.0068515909323193175	0.4833573473198207	2629.348337274666	2704.348337274666	2704.348337274666	2729.348337274666	0.898876428604126	0.5956284403800964	0.7435897588729858	0.5902777910232544	1.0	2629	2704	2704	2729	1600
11.165470144849731	11.165470144849735	0	0	1	0	-0.006682548931412546	0.46150208192949105	2539.851025501266	2614.851025501266	2614.851025501266	2639.851025501266	0.8764045238494873	0.5737704634666443	0.7307692170143127	0.5416666865348816	1.0	2539	2614	2614	2639	1600
11.182536715726233	11.182536320986536	0	0	1	0	-0.006495190528383055	0.44007811307418887	2452.1198730388032	2527.1198730388032	2527.1198730388032	2552.1198730388032	0.8539325594902039	0.5573770403862	0.7179487347602844	0.4861111044883728	1.0	2452	2527	2527	2552	1600
11.199540128250927	11.19953973351123	0	0	1	0	-0.006290029259590423	0.4104413762688637	2330.7574358209968	2405.7574358209968	2405.7574358209968	2430.7574358209968	0.7977527976036072	0.5355191230773926	0.7051281929016113	0.4375	1.0	2330	2405	2405	2430	1600
11.218291842901497	11.218291448161793	0	0	1	0	-0.0060676274578118266	0.39499699620482254	2267.512699458748	2342.512699458748	2342.512699458748	2367.512699458748	0.7977527976036072	0.5081967115402222	0.692307710647583	0.3958333432674408	1.0	2267	2342	2342	2367	1600
11.232487471948811	11.232487077209107	0	0	1	0	-0.005828594710926981	0.378113639196036	2198.3753525077673	2273.3753525077673	2273.3753525077673	2298.3753525077673	0.7752808928489685	0.49180328845977783	0.6666666865348816	0.3680555522441864	1.0	2198	2273	2273	2298	1600
11.249618385396207	11.24961799065651	0	0	1	0	-0.005573586191080136	0.36492507580529754	2144.3681854226934	2219.3681854226934	2219.3681854226934	2244.3681854226934	0.7528089880943298	0.4754098355770111	0.6666666865348816	0.3472222089767456	1.0	2144	2219	2219	2244	1600
11.265567448185482	11.265567053445778	0	0	1	0	-0.005303300858898766	0.34932428065082455	2080.4829292651266	2155.4829292651266	2155.4829292651266	2180.4829292651266	0.7303370833396912	0.45355191826820374	0.6538461446762085	0.3263888955116272	1.0	2080	2155	2155	2180	1600
11.284912061863604	11.284911667123907	0	0	1	0	-0.005018479547691077	0.3324141604693187	2011.23598712186	2086.23598712186	2086.23598712186	2111.23598712186	0.6966292262077332	0.437158465385437	0.6410256624221802	0.3055555522441864	1.0	2011	2086	2086	2111	1600
11.299575457453965	11.299575062714268	0	0	1	0	-0.004719902932873403	0.3137333901901531	1934.738232828677	2009.738232828677	2009.738232828677	2034.738232828677	0.6741573214530945	0.4098360538482666	0.6153846383094788	0.2777777910232544	1.0	1934	2009	2009	2034	1600
11.315602678703595	11.315603073443292	0	0	1	0	-0.004408389392193153	0.2780757118334882	1788.7200399581343	1863.7200399581343	1863.7200399581343	1888.7200399581343	0.617977499961853	0.36612021923065186	0.5769230723381042	0.2222222238779068	1.0	1788	1863	1863	1888	1600
11.3327004340163	11.332700039276602	0	0	1	0	-0.004084792762612291	0.2656884329218385	1737.9941328149287	1812.9941328149287	1812.9941328149287	1837.9941328149287	0.5955055952072144	0.34972676634788513	0.5641025900840759	0.2083333283662796	1.0	1737	1812	1812	1837	1600
11.351672413418779	11.351672018679082	0	0	1	0	-0.0037499999999995736	0.2533901917862247	1687.6328353645902	1762.6328353645902	1762.6328353645902	1787.6328353645902	0.5730336904525757	0.3333333432674408	0.5512820482254028	0.1944444477558136	1.0	1687	1762	1762	1787	1600
11.365513566216595	11.365513171476898	0	0	1	0	-0.00340492874804616	0.24629091657698154	1658.5613033827394	1733.5613033827394	1733.5613033827394	1758.5613033827394	0.5617977380752563	0.3224043846130371	0.5384615659713745	0.1875	1.0	1658	1733	1733	1758	1600
11.382505531290025	11.382505531290029	0	0	1	0	-0.0030505248230680475	0.2364271587169493	1618.1692149459072	1693.1692149459072	1693.1692149459072	1718.1692149459072	0.5393258333206177	0.31147539615631104	0.5256410241127014	0.1805555522441864	1.0	1618	1693	1693	1718	1600
11.399467101406653	11.399466706666956	0	0	1	0	-0.002687759621589286	0.2260514795780182	1575.6808088719845	1650.6808088719845	1650.6808088719845	1675.6808088719845	0.516853928565979	0.30054643750190735	0.5	0.1736111044883728	1.0	1575	1650	1650	1675	1600
11.418241316220051	11.418240921480354	0	0	1	0	-0.0023176274578116285	0.20906619759186296	1506.126079138679	1581.126079138679	1581.126079138679	1606.126079138679	0.483146071434021	0.2786885201931	0.4871794879436493	0.1527777761220932	1.0	1506	1581	1581	1606	1600
11.432641420431334	11.43264102569163	0	0	1	0	-0.0019411428382684192	0.20357788077945638	1483.6514217918739	1558.6514217918739	1558.6514217918739	1583.6514217918739	0.47191011905670166	0.2732240557670593	0.4743589758872986	0.1458333283662796	1.0	1483	1558	1558	1583	1600
11.449836676449632	11.449836676449628	0	0	1	0	-0.0015593376811327004	0.19676795036683226	1455.764756752178	1530.764756752178	1530.764756752178	1555.764756752178	0.4606741666793823	0.26229506731033325	0.4615384638309479	0.1388888955116272	1.0	1455	1530	1530	1555	1600
11.465510605668857	11.465510605668854	0	0	1	0	-0.0011732584878012297	0.19395896227250242	1444.2619505058974	1519.2619505058974	1519.2619505058974	1544.2619505058974	0.449438214302063	0.26229506731033325	0.4615384638309479	0.1388888955116272	1.0	1444	1519	1519	1544	1600
11.48485521934698	11.484854824607282	0	0	1	0	-0.0007839634745068937	0.18855967678851382	1422.1518764489642	1497.1518764489642	1497.1518764489642	1522.1518764489642	0.43820226192474365	0.2568306028842926	0.44871795177459717	0.1319444477558136	1.0	1422	1497	1497	1522	1600
11.499607431369565	11.499607431369569	0	0	1	0	-0.0003925196718215671	0.18855967678851382	1422.1518764489642	1497.1518764489642	1497.1518764489642	1522.1518764489642	0.43820226192474365	0.2568306028842926	0.44871795177459717	0.1319444477558136	1.0	1422	1497	1497	1522	1600
11.515515441230168	11.51551504649047	0	0	1	0	5.145327074780904e-16	0.1815755695921828	1393.5519574799887	1468.5519574799887	1468.5519574799887	1493.5519574799887	0.4157303273677826	0.25136610865592957	0.44871795177459717	0.1319444477558136	1.0	1393	1468	1468	1493	1600
11.532469116552814	11.532468721813117	0	0	1	0	0.00039251967182259476	0.17902978789061308	1383.1269814120606	1458.1269814120606	1458.1269814120606	1483.1269814120606	0.4157303273677826	0.24590164422988892	0.43589743971824646	0.125	1.0	1383	1458	1458	1483	1600
11.551490438417648	11.551490043677944	0	0	1	0	0.0007839634745079172	0.17371953005751228	1361.3814755855128	1436.3814755855128	1436.3814755855128	1461.3814755855128	0.40449437499046326	0.24043716490268707	0.42307692766189575	0.1180555522441864	1.0	1361	1436	1436	1461	1600
11.565499750327138	11.565499750327142	0	0	1	0	0.0011732584878022462	0.16845378495137237	1339.81824937587	1414.81824937587	1414.81824937587	1439.81824937587	0.3932584226131439	0.23497267067432404	0.41025641560554504	0.1111111119389534	1.0	1339	1414	1414	1439	1600
11.582500399673943	11.582500004934246	0	0	1	0	0.001559337681133707	0.1632325584705696	1318.4373269369826	1393.4373269369826	1393.4373269369826	1418.4373269369826	0.3820224702358246	0.2295081913471222	0.39743590354919434	0.1041666641831398	1.0	1318	1393	1393	1418	1600
11.599546444086105	11.599546444086108	0	0	1	0	0.0019411428382694134	0.15668972856245744	1291.6444384632632	1366.6444384632632	1366.6444384632632	1391.6444384632632	0.37078651785850525	0.2185792326927185	0.38461539149284363	0.0972222238779068	1.0	1291	1366	1366	1391	1600
11.618309606187939	11.618309606187943	0	0	1	0	0.0023176274578126073	0.1487485453396229	1259.125293165756	1334.125293165756	1334.125293165756	1359.125293165756	0.3483146131038666	0.21311475336551666	0.3717948794364929	0.0902777761220932	1.0	1259	1334	1334	1359	1600
11.63256839358706	11.632568393587057	0	0	1	0	0.0026877596215902464	0.1436608665678491	1238.291248595342	1313.291248595342	1313.291248595342	1338.291248595342	0.33707866072654724	0.20765027403831482	0.3589743673801422	0.0833333358168602	1.0	1238	1313	1313	1338	1600
11.64957970090573	11.649579700905733	0	0	1	0	0.0030505248230689877	0.14176055871778065	1230.5094879493117	1305.5094879493117	1305.5094879493117	1330.5094879493117	0.33707866072654724	0.20218579471111298	0.3333333432674408	0.0833333358168602	1.0	1230	1305	1305	1330	1600
11.665449026275848	11.665448631536151	0	0	1	0	0.0034049287480470767	0.13676191062966303	1210.0400240284703	1285.0400240284703	1285.0400240284703	1310.0400240284703	0.3258427083492279	0.19672131538391113	0.3205128312110901	0.0763888880610466	1.0	1210	1285	1285	1310	1600
11.684892719618365	11.684892324878668	0	0	1	0	0.0037500000000004643	0.13370808637024373	1197.534613686148	1272.534613686148	1272.534613686148	1297.534613686148	0.31460675597190857	0.19672131538391113	0.3076923191547394	0.0763888880610466	1.0	1197	1272	1272	1297	1600
11.69956085208511	11.699560457345413	0	0	1	0	0.004084792762613155	0.13065425466024383	1185.0291728336983	1260.0291728336983	1260.0291728336983	1285.0291728336983	0.30337077379226685	0.19672131538391113	0.29487180709838867	0.0763888880610466	1.0	1185	1260	1260	1285	1600
11.715553730980947	11.71555333624125	0	0	1	0	0.004408389392193986	0.1299197463997961	1182.021361507165	1257.021361507165	1257.021361507165	1282.021361507165	0.30337077379226685	0.19672131538391113	0.28205129504203796	0.0694444477558136	1.0	1182	1257	1257	1282	1600
11.732546880273478	11.732546485533774	0	0	1	0	0.004719902932874203	0.12407919186621141	1158.1042906921357	1233.1042906921357	1233.1042906921357	1258.1042906921357	0.2808988690376282	0.19672131538391113	0.26923078298568726	0.0694444477558136	1.0	1158	1233	1233	1258	1600
11.751527149209632	11.751527149209629	0	0	1	0	0.005018479547691842	0.12321113585494459	1154.549601325998	1229.549601325998	1229.549601325998	1254.549601325998	0.2808988690376282	0.19672131538391113	0.24358974397182465	0.0625	1.0	1154	1229	1229	1254	1600
11.765555803364368	11.765555803364364	0	0	1	0	0.005303300858899494	0.12020182725973427	1142.2264826286118	1217.2264826286118	1217.2264826286118	1242.2264826286118	0.26966291666030884	0.19672131538391113	0.23076923191547394	0.0625	1.0	1142	1217	1217	1242	1600
11.782506320769425	11.782506320769428	0	0	1	0	0.005573586191080825	0.11739283916540444	1130.7236763823312	1205.7236763823312	1205.7236763823312	1230.7236763823312	0.2584269642829895	0.19672131538391113	0.23076923191547394	0.0625	1.0	1130	1205	1205	1230	1600
11.799545259867013	11.799544865127316	0	0	1	0	0.005828594710927629	0.11719251866452396	1129.9033639312256	1204.9033639312256	1204.9033639312256	1229.9033639312256	0.2584269642829895	0.19672131538391113	0.21794871985912323	0.0625	1.0	1129	1204	1204	1229	1600
11.818264211122578	11.818264211122582	0	0	1	0	0.006067627457812431	0.11400514739854765	1116.8510785970527	1191.8510785970527	1191.8510785970527	1216.8510785970527	0.24719101190567017	0.19672131538391113	0.21794871985912323	0.0555555559694767	1.0	1116	1191	1191	1216	1600
11.832511156330735	11.832511156330739	0	0	1	0	0.006290029259590983	0.11400514739854765	1116.8510785970527	1191.8510785970527	1191.8510785970527	1216.8510785970527	0.24719101190567017	0.19672131538391113	0.21794871985912323	0.0555555559694767	1.0	1116	1191	1191	1216	1600
11.849490884473507	11.84949048973381	0	0	1	0	0.006495190528383569	0.11501514189279614	1120.9870060510002	1195.9870060510002	1195.9870060510002	1220.9870060510002	0.24719101190567017	0.20218579471111298	0.19230769574642181	0.0555555559694767	1.0	1120	1195	1195	1220	1600
11.865512974107052	11.865512579367348	0	0	1	0	0.006682548931413013	0.11233970080502331	1110.0310747965705	1185.0310747965705	1185.0310747965705	1210.0310747965705	0.23595505952835083	0.20218579471111298	0.1794871836900711	0.0625	1.0	1110	1185	1185	1210	1600
11.884860350963063	11.884859956223366	0	0	1	0	0.006851590932319736	0.11202809112969032	1108.755033176082	1183.755033176082	1183.755033176082	1208.755033176082	0.23595505952835083	0.20218579471111298	0.1794871836900711	0.0555555559694767	1.0	1108	1183	1183	1208	1600
11.899491772637827	11.89949137789813	0	0	1	0	0.007001853198729215	0.11185002846091434	1108.0258665474441	1183.0258665474441	1183.0258665474441	1208.0258665474441	0.23595505952835083	0.20218579471111298	0.1666666716337204	0.0555555559694767	1.0	1108	1183	1183	1208	1600
11.915510704353782	11.915510309614085	0	0	1	0	0.0071329238722138266	0.1090410403665845	1096.5230603011635	1171.5230603011635	1171.5230603011635	1196.5230603011635	0.2247191071510315	0.20218579471111298	0.1666666716337204	0.0555555559694767	1.0	1096	1171	1171	1196	1600
11.93255240662926	11.932552801368956	0	0	1	0	0.00724444369716816	0.10913007170893252	1096.8876436480787	1171.8876436480787	1171.8876436480787	1196.8876436480787	0.2247191071510315	0.20218579471111298	0.1538461595773697	0.0625	1.0	1096	1171	1171	1196	1600
11.951512149101081	11.951512149101077	0	0	1	0	0.007336107005503661	0.10892975120805204	1096.067331196973	1171.067331196973	1171.067331196973	1196.067331196973	0.2247191071510315	0.20218579471111298	0.14102564752101898	0.0625	1.0	1096	1171	1171	1196	1600
11.965520276791477	11.965520276791473	0	0	1	0	0.007407662554463622	0.1061207593884319	1084.5645096956287	1159.5645096956287	1159.5645096956287	1184.5645096956287	0.21348313987255096	0.20218579471111298	0.14102564752101898	0.0625	1.0	1084	1159	1159	1184	1600
11.982542636821716	11.982542242082012	0	0	1	0	0.00745891421526211	0.1061207593884319	1084.5645096956287	1159.5645096956287	1159.5645096956287	1184.5645096956287	0.21348313987255096	0.20218579471111298	0.14102564752101898	0.0625	1.0	1084	1159	1159	1184	1600
11.999486048912193	11.999485654172496	0	0	1	0	0.007489721510659335	0.1061207593884319	1084.5645096956287	1159.5645096956287	1159.5645096956287	1184.5645096956287	0.21348313987255096	0.20218579471111298	0.14102564752101898	0.0625	1.0	1084	1159	1159	1184	1600
12.018371975060344	12.018371580320647	0	0	1	0	0.0075	0.10475463955663145	1078.9702489844058	1153.9702489844058	1153.9702489844058	1178.9702489844058	0.21348313987255096	0.19672131538391113	0.14102564752101898	0.0625	1.0	1078	1153	1153	1178	1600
12.032539972328745	12.032539577589048	0	0	1	0	0.007489721510659273	0.10475463955663145	1078.9702489844058	1153.9702489844058	1153.9702489844058	1178.9702489844058	0.21348313987255096	0.19672131538391113	0.14102564752101898	0.0625	1.0	1078	1153	1153	1178	1600
12.0495236478685	12.049523253128804	0	0	1	0	0.0074589142152619884	0.10619751154445112	1084.8788097745273	1159.8788097745273	1159.8788097745273	1184.8788097745273	0.2247191071510315	0.1912568360567093	0.14102564752101898	0.0625	0.9615384340286255	1084	1159	1159	1184	1592
12.065522053120123	12.065521658380419	0	0	1	0	0.00740766255446344	0.10366558865644038	1074.5105855481233	1149.5105855481233	1149.5105855481233	1174.5105855481233	0.2247191071510315	0.1803278625011444	0.1538461595773697	0.0625	0.9615384340286255	1074	1149	1149	1174	1592
12.084826403348973	12.08482640334897	0	0	1	0	0.0073361070055034195	0.09965626048746697	1058.0923866961773	1133.0923866961773	1133.0923866961773	1158.0923866961773	0.2247191071510315	0.16393442451953888	0.1794871836900711	0.0555555559694767	0.9230769276618958	1058	1133	1133	1158	1584
12.0995659837012	12.099565588961497	0	0	1	0	0.007244443697167859	0.10289812235007768	1071.367811023568	1146.367811023568	1146.367811023568	1171.367811023568	0.24719101190567017	0.1530054658651352	0.20512820780277252	0.0555555559694767	0.8846153616905212	1071	1146	1146	1171	1576
12.115516230709563	12.115515835969866	0	0	1	0	0.007132923872213468	0.10373163712210953	1074.7810540150385	1149.7810540150385	1149.7810540150385	1174.7810540150385	0.2584269642829895	0.1420765072107315	0.23076923191547394	0.0625	0.8846153616905212	1074	1149	1149	1174	1576
12.132600170132807	12.13259977539311	0	0	1	0	0.007001853198728799	0.11156153130979196	1106.8444707135982	1181.8444707135982	1181.8444707135982	1206.8444707135982	0.2808988690376282	0.14754098653793335	0.25641027092933655	0.0694444477558136	0.8846153616905212	1106	1181	1181	1206	1576
12.151548070413664	12.151547675673967	0	0	1	0	0.006851590932319263	0.12670939575159057	1168.8749756027632	1243.8749756027632	1243.8749756027632	1268.8749756027632	0.3258427083492279	0.15846994519233704	0.29487180709838867	0.0763888880610466	0.8846153616905212	1168	1243	1243	1268	1576
12.165457907919073	12.16545751317937	0	0	1	0	0.006682548931412486	0.1291216340664233	1178.7530915020034	1253.7530915020034	1253.7530915020034	1278.7530915020034	0.3258427083492279	0.16393442451953888	0.3205128312110901	0.0833333358168602	0.8846153616905212	1178	1253	1253	1278	1576
12.182531584110148	12.18253118937045	0	0	1	0	0.006495190528382989	0.138317647303834	1216.4107657092004	1291.4107657092004	1291.4107657092004	1316.4107657092004	0.3483146131038666	0.17486338317394257	0.3333333432674408	0.0902777761220932	0.8846153616905212	1216	1291	1291	1316	1576
12.199572496906224	12.199572102166528	0	0	1	0	0.00629002925959035	0.14551435044815397	1245.8812650851905	1320.8812650851905	1320.8812650851905	1345.8812650851905	0.3595505654811859	0.1912568360567093	0.3461538553237915	0.0902777761220932	0.807692289352417	1245	1320	1320	1345	1561
12.218276448053242	12.218276053313545	0	0	1	0	0.0060676274578117485	0.1550887474880429	1285.0884209635356	1360.0884209635356	1360.0884209635356	1385.0884209635356	0.3820224702358246	0.20218579471111298	0.3717948794364929	0.0972222238779068	0.7692307829856873	1285	1360	1360	1385	1553
12.232554182957902	12.232553788218205	0	0	1	0	0.0058285947109268975	0.16441830767032045	1323.2929699099623	1398.2929699099623	1398.2929699099623	1423.2929699099623	0.40449437499046326	0.21311475336551666	0.38461539149284363	0.1041666641831398	0.7307692170143127	1323	1398	1398	1423	1546
12.249573385070551	12.249572990330847	0	0	1	0	0.005573586191080047	0.17941036787244924	1384.6854564376795	1459.6854564376795	1459.6854564376795	1484.6854564376795	0.449438214302063	0.22404371201992035	0.39743590354919434	0.1111111119389534	0.692307710647583	1384	1459	1459	1484	1538
12.265517316243734	12.265516921504037	0	0	1	0	0.005303300858898672	0.19057346607407188	1430.3983435733244	1505.3983435733244	1505.3983435733244	1530.3983435733244	0.47191011905670166	0.24043716490268707	0.42307692766189575	0.1180555522441864	0.692307710647583	1430	1505	1505	1530	1538
12.284914825041493	12.284914430301797	0	0	1	0	0.005018479547690979	0.19684919901192188	1456.09746995382	1531.09746995382	1531.09746995382	1556.09746995382	0.483146071434021	0.25136610865592957	0.42307692766189575	0.125	0.692307710647583	1456	1531	1531	1556	1538
12.299514667540354	12.299514272800657	0	0	1	0	0.004719902932873301	0.2063568226151975	1495.0311886092336	1570.0311886092336	1570.0311886092336	1595.0311886092336	0.5056179761886597	0.26229506731033325	0.43589743971824646	0.1319444477558136	0.7307692170143127	1495	1570	1570	1595	1546
12.315514651750771	12.315514257011067	0	0	1	0	0.004408389392193047	0.21727508546365293	1539.7414749736588	1614.7414749736588	1614.7414749736588	1639.7414749736588	0.5280898809432983	0.2786885201931	0.44871795177459717	0.1388888955116272	0.7307692170143127	1539	1614	1614	1639	1546
12.33251885375486	12.332518853754863	0	0	1	0	0.004084792762612181	0.22486403306675518	1570.8182154083624	1645.8182154083624	1645.8182154083624	1670.8182154083624	0.5393258333206177	0.28961747884750366	0.4615384638309479	0.1527777761220932	0.7307692170143127	1570	1645	1645	1670	1546
12.35165583435143	12.351655439611733	0	0	1	0	0.0037499999999994586	0.23762580188803184	1623.0776587314904	1698.0776587314904	1698.0776587314904	1723.0776587314904	0.5730336904525757	0.30054643750190735	0.4615384638309479	0.1666666716337204	0.7307692170143127	1623	1698	1698	1723	1546
12.365523829448765	12.365523829448769	0	0	1	0	0.003404928748046042	0.25452594768436376	1692.2837557674695	1767.2837557674695	1767.2837557674695	1792.2837557674695	0.5955055952072144	0.32786884903907776	0.4871794879436493	0.1944444477558136	0.7692307829856873	1692	1767	1767	1792	1553
12.38259434772225	12.382593952982553	0	0	1	0	0.0030505248230679265	0.2637926284223795	1730.230813389644	1805.230813389644	1805.230813389644	1830.230813389644	0.6067415475845337	0.3442623019218445	0.5	0.2083333283662796	0.7692307829856873	1730	1805	1805	1830	1553
12.399538154552435	12.399537759812738	0	0	1	0	0.0026877596215891626	0.27193802408874035	1763.5862086433917	1838.5862086433917	1838.5862086433917	1863.5862086433917	0.617977499961853	0.35519126057624817	0.5	0.2291666716337204	0.7692307829856873	1763	1838	1838	1863	1553
12.418717767036473	12.418717372296776	0	0	1	0	0.0023176274578115027	0.2841695144459435	1813.6741616561387	1888.6741616561387	1888.6741616561387	1913.6741616561387	0.6404494643211365	0.3715847134590149	0.5128205418586731	0.2430555522441864	0.7692307829856873	1813	1888	1888	1913	1553
12.432449182198031	12.432448787458327	0	0	1	0	0.0019411428382682915	0.29322747952514394	1850.7665286554645	1925.7665286554645	1925.7665286554645	1950.7665286554645	0.6516854166984558	0.3825136721134186	0.5256410241127014	0.2638888955116272	0.7692307829856873	1850	1925	1925	1950	1553
12.449483779158928	12.449483384419231	0	0	1	0	0.001559337681132571	0.3084682583426819	1913.1775179132824	1988.1775179132824	1988.1775179132824	2013.1775179132824	0.6853932738304138	0.3989070951938629	0.5384615659713745	0.2777777910232544	0.807692289352417	1913	1988	1988	2013	1561
12.465563895528188	12.465563500788491	0	0	1	0	0.0011732584878010991	0.3191371788973907	1956.866747584815	2031.866747584815	2031.866747584815	2056.866747584815	0.6966292262077332	0.41530054807662964	0.5512820482254028	0.2986111044883728	0.807692289352417	1956	2031	2031	2056	1561
12.485452855250923	12.485452460511226	0	0	1	0	0.0007839634745067622	0.34076437560517725	2045.4301181032008	2120.4301181032006	2120.4301181032006	2145.4301181032006	0.7191011309623718	0.4480874240398407	0.5641025900840759	0.3472222089767456	0.807692289352417	2045	2120	2120	2145	1561
12.499479535707163	12.499479140967466	0	0	1	0	0.000392519671821435	0.34076437560517725	2045.4301181032008	2120.4301181032006	2120.4301181032006	2145.4301181032006	0.7191011309623718	0.4480874240398407	0.5641025900840759	0.3472222089767456	0.807692289352417	2045	2120	2120	2145	1561
12.515588862814138	12.51558846807444	0	0	1	0	-6.468409853337487e-16	0.35178942506352806	2090.5776956351474	2165.5776956351474	2165.5776956351474	2190.5776956351474	0.7303370833396912	0.4644808769226074	0.5769230723381042	0.3680555522441864	0.8461538553237915	2090	2165	2165	2190	1569
12.532522011672452	12.532522011672455	0	0	1	0	-0.00039251967182272687	0.3615819035135104	2130.677894887825	2205.677894887825	2205.677894887825	2230.677894887825	0.7415730357170105	0.4754098355770111	0.5897436141967773	0.3888888955116272	0.8461538553237915	2130	2205	2205	2230	1569
12.552004784245145	12.552004389505449	0	0	1	0	-0.0007839634745080487	0.3871715949620107	2235.467681369434	2310.467681369434	2310.467681369434	2335.467681369434	0.7865168452262878	0.5027322173118591	0.6025640964508057	0.4305555522441864	0.8461538553237915	2235	2310	2310	2335	1569
12.5654811975613	12.565480802821597	0	0	1	0	-0.0011732584878023768	0.39729794889338255	2276.9351007184014	2351.9351007184014	2351.9351007184014	2376.9351007184014	0.7977527976036072	0.5136612057685852	0.6153846383094788	0.4513888955116272	0.8846153616905212	2276	2351	2351	2376	1576
12.582512636604609	12.582512241864904	0	0	1	0	-0.0015593376811338364	0.4022920971014603	2297.38613763048	2372.38613763048	2372.38613763048	2397.38613763048	0.7977527976036072	0.5191256999969482	0.6282051205635071	0.4652777910232544	0.8846153616905212	2297	2372	2372	2397	1576
12.599559865235864	12.599559865235868	0	0	1	0	-0.0019411428382695413	0.4139142040524133	2344.9786655946327	2419.9786655946327	2419.9786655946327	2444.9786655946327	0.8202247023582458	0.5300546288490295	0.6282051205635071	0.4861111044883728	0.8846153616905212	2344	2419	2419	2444	1576
12.618543292089615	12.618543292089612	0	0	1	0	-0.002317627457812733	0.424352163342796	2387.72210888875	2462.72210888875	2462.72210888875	2487.72210888875	0.8314606547355652	0.5409836173057556	0.6410256624221802	0.5069444179534912	0.9230769276618958	2387	2462	2462	2487	1584
12.632476024497546	12.632475629757849	0	0	1	0	-0.00268775962159037	0.4332320653432795	2424.08530758073	2499.08530758073	2499.08530758073	2524.08530758073	0.8426966071128845	0.5519125461578369	0.6410256624221802	0.5277777910232544	0.9230769276618958	2424	2499	2499	2524	1584
12.649541805894646	12.64954180589465	0	0	1	0	-0.0030505248230691083	0.4385600805473633	2445.903529841453	2520.903529841453	2520.903529841453	2545.903529841453	0.8426966071128845	0.5573770403862	0.6538461446762085	0.5416666865348816	0.9615384340286255	2445	2520	2520	2545	1592
12.665562316569396	12.665561921829699	0	0	1	0	-0.003404928748047195	0.45075251441448927	2495.8315465273336	2570.8315465273336	2570.8315465273336	2595.8315465273336	0.8651685118675232	0.562841534614563	0.6666666865348816	0.5625	0.9615384340286255	2495	2570	2570	2595	1592
12.685449302593636	12.685448907853939	0	0	1	0	-0.0037500000000005793	0.46536107736499055	2555.6536118096365	2630.6536118096365	2630.6536118096365	2655.6536118096365	0.8764045238494873	0.5792349576950073	0.6794871687889099	0.5972222089767456	1.0	2555	2630	2630	2655	1600
12.699532825566504	12.6995324308268	0	0	1	0	-0.004084792762613266	0.4764222668595295	2600.949182789773	2675.949182789773	2675.949182789773	2700.949182789773	0.8876404762268066	0.5901639461517334	0.692307710647583	0.6180555820465088	1.0	2600	2675	2675	2700	1600
12.715533993996008	12.715533599256311	0	0	1	0	-0.004408389392194093	0.48420314439851	2632.8118763118982	2707.8118763118982	2707.8118763118982	2732.8118763118982	0.898876428604126	0.5956284403800964	0.692307710647583	0.6388888955116272	1.0	2632	2707	2707	2732	1600
12.732479379784987	12.732478985045283	0	0	1	0	-0.004719902932874305	0.49287432003394827	2668.320340539018	2743.320340539018	2743.320340539018	2768.320340539018	0.9101123809814453	0.6010928750038147	0.7051281929016113	0.6527777910232544	1.0	2668	2743	2743	2768	1600
12.752039916078342	12.752039916078338	0	0	1	0	-0.005018479547691941	0.49805493009650803	2689.5349387452006	2764.5349387452006	2764.5349387452006	2789.5349387452006	0.9101123809814453	0.6120218634605408	0.7051281929016113	0.6666666865348816	1.0	2689	2764	2764	2789	1600
12.765523434709063	12.765523039969366	0	0	1	0	-0.005303300858899587	0.5048203266244329	2717.239237527053	2792.239237527053	2792.239237527053	2817.239237527053	0.9213483333587646	0.6229507923126221	0.7051281929016113	0.6736111044883728	1.0	2717	2792	2792	2817	1600
12.782534742027739	12.782534742027735	0	0	1	0	-0.0055735861910809125	0.5167663481160787	2766.158195535342	2841.158195535342	2841.158195535342	2866.158195535342	0.932584285736084	0.6448087692260742	0.7051281929016113	0.6944444179534912	1.0	2766	2841	2841	2866	1600
12.799543680908219	12.799543286168515	0	0	1	0	-0.005828594710927712	0.5207227670569026	2782.359731098016	2857.359731098016	2857.359731098016	2882.359731098016	0.932584285736084	0.6557376980781555	0.7051281929016113	0.7013888955116272	1.0	2782	2857	2857	2882	1600
12.818694082654542	12.818693687914845	0	0	1	0	-0.006067627457812508	0.5274881784859886	2810.0640909001236	2885.0640909001236	2885.0640909001236	2910.0640909001236	0.9438202381134033	0.6666666865348816	0.7051281929016113	0.7083333134651184	1.0	2810	2885	2885	2910	1600
12.832507603673445	12.832507603673449	0	0	1	0	-0.006290029259591055	0.5288542871419182	2815.658305846155	2890.658305846155	2890.658305846155	2915.658305846155	0.9438202381134033	0.6721311211585999	0.7051281929016113	0.7083333134651184	1.0	2815	2890	2890	2915	1600
12.849527990005189	12.849527990005193	0	0	1	0	-0.006495190528383635	0.5314445974268125	2826.265626462797	2901.265626462797	2901.265626462797	2926.265626462797	0.9438202381134033	0.6775956153869629	0.7051281929016113	0.7152777910232544	1.0	2826	2901	2901	2926	1600
12.86553586900958	12.865535474269876	0	0	1	0	-0.006682548931413073	0.5314445974268125	2826.265626462797	2901.265626462797	2901.265626462797	2926.265626462797	0.9438202381134033	0.6775956153869629	0.7051281929016113	0.7152777910232544	1.0	2826	2901	2901	2926	1600
12.885525092615804	12.8855246978761	0	0	1	0	-0.006851590932319789	0.5328107209839033	2831.859902429084	2906.859902429084	2906.859902429084	2931.859902429084	0.9438202381134033	0.6830601096153259	0.7051281929016113	0.7152777910232544	1.0	2831	2906	2906	2931	1600
12.899520983375535	12.899520983375538	0	0	1	0	-0.007001853198729263	0.5328107209839033	2831.859902429084	2906.859902429084	2906.859902429084	2931.859902429084	0.9438202381134033	0.6830601096153259	0.7051281929016113	0.7152777910232544	1.0	2831	2906	2906	2931	1600
12.915474783041194	12.91547478304119	0	0	1	0	-0.007132923872213867	0.5328107209839033	2831.859902429084	2906.859902429084	2906.859902429084	2931.859902429084	0.9438202381134033	0.6830601096153259	0.7051281929016113	0.7152777910232544	1.0	2831	2906	2906	2931	1600
12.932547275013174	12.932546880273478	0	0	1	0	-0.0072444436971681936	0.5314445974268125	2826.265626462797	2901.265626462797	2901.265626462797	2926.265626462797	0.9438202381134033	0.6775956153869629	0.7051281929016113	0.7152777910232544	1.0	2826	2901	2901	2926	1600
12.952075837390925	12.952075442651228	0	0	1	0	-0.007336107005503688	0.5220888906139933	2787.9540070643025	2862.9540070643025	2862.9540070643025	2887.9540070643025	0.932584285736084	0.6612021923065186	0.7051281929016113	0.7013888955116272	1.0	2787	2862	2862	2887	1600
12.96553093476334	12.965530540023643	0	0	1	0	-0.007407662554463643	0.5169082805514336	2766.7394088581204	2841.7394088581204	2841.7394088581204	2866.7394088581204	0.932584285736084	0.6502732038497925	0.7051281929016113	0.6875	1.0	2766	2841	2841	2866	1600
12.982531978849845	12.982531978849849	0	0	1	0	-0.007458914215262124	0.5143179956749293	2756.1321922888355	2831.1321922888355	2831.1321922888355	2856.1321922888355	0.932584285736084	0.6448087692260742	0.7051281929016113	0.6805555820465088	1.0	2756	2831	2831	2856	1600
12.999520786005686	12.999520391265989	0	0	1	0	-0.007489721510659341	0.5103615618329442	2739.930595705907	2814.930595705907	2814.930595705907	2839.930595705907	0.932584285736084	0.6338797807693481	0.7051281929016113	0.6736111044883728	1.0	2739	2814	2814	2839	1600
13.018737109281712	13.018736714542015	0	0	1	0	-0.0075	0.504962273960949	2717.8205118700857	2792.8205118700857	2792.8205118700857	2817.8205118700857	0.9213483333587646	0.6284152865409851	0.7051281929016113	0.6666666865348816	1.0	2717	2792	2792	2817	1600
13.032501287838269	13.032500893098565	0	0	1	0	-0.007489721510659266	0.4997816787995504	2696.605974684159	2771.605974684159	2771.605974684159	2796.605974684159	0.9213483333587646	0.6174863576889038	0.7051281929016113	0.6527777910232544	1.0	2696	2771	2771	2796	1600
13.049504700362963	13.04950470036296	0	0	1	0	-0.0074589142152619746	0.4905678939148572	2658.8755255813403	2733.8755255813403	2733.8755255813403	2758.8755255813403	0.9101123809814453	0.6065573692321777	0.7051281929016113	0.6319444179534912	1.0	2658	2733	2733	2758	1600
13.06555757969301	13.065557579693014	0	0	1	0	-0.007407662554463419	0.47819353114718055	2608.2025100477044	2683.2025100477044	2683.2025100477044	2708.2025100477044	0.898876428604126	0.5956284403800964	0.692307710647583	0.6041666865348816	1.0	2608	2683	2683	2708	1600
13.085511276726347	13.085511276726344	0	0	1	0	-0.007336107005503392	0.4529282953722822	2504.7413695494956	2579.7413695494956	2579.7413695494956	2604.7413695494956	0.8651685118675232	0.5737704634666443	0.6794871687889099	0.5486111044883728	1.0	2504	2579	2579	2604	1600
13.099514667540358	13.099514272800661	0	0	1	0	-0.007244443697167825	0.4478367315870617	2483.891415849018	2558.891415849018	2558.891415849018	2583.891415849018	0.8651685118675232	0.562841534614563	0.6794871687889099	0.5347222089767456	1.0	2483	2558	2558	2583	1600
13.115498072683419	13.115497677943722	0	0	1	0	-0.0071329238722134276	0.44244194289462424	2461.799756153486	2536.799756153486	2536.799756153486	2561.799756153486	0.8651685118675232	0.5573770403862	0.6666666865348816	0.5208333134651184	1.0	2461	2536	2536	2561	1600
13.132529511726727	13.13252951172673	0	0	1	0	-0.007001853198728752	0.43458590659968266	2429.6292875257004	2504.6292875257004	2504.6292875257004	2529.6292875257004	0.8539325594902039	0.5464481115341187	0.6666666865348816	0.5069444179534912	1.0	2429	2504	2504	2529	1600
13.152065968898459	13.152065574158762	0	0	1	0	-0.006851590932319209	0.4280959839277245	2403.0530541840317	2478.0530541840317	2478.0530541840317	2503.0530541840317	0.8426966071128845	0.5409836173057556	0.6666666865348816	0.4930555522441864	1.0	2403	2478	2478	2503	1600
13.165557777062862	13.165557382323158	0	0	1	0	-0.006682548931412426	0.41225873171073246	2338.1995063554496	2413.1995063554496	2413.1995063554496	2438.1995063554496	0.8202247023582458	0.5245901346206665	0.6538461446762085	0.4652777910232544	1.0	2338	2413	2413	2438	1600
13.182566715943342	13.182566321203637	0	0	1	0	-0.006495190528382922	0.39655893482267857	2273.9088380988687	2348.9088380988687	2348.9088380988687	2373.9088380988687	0.7865168452262878	0.5136612057685852	0.6538461446762085	0.4375	1.0	2273	2348	2348	2373	1600
13.199552365181592	13.199551970441888	0	0	1	0	-0.006290029259590279	0.38002781301970323	2206.2138943156847	2281.2138943156847	2281.2138943156847	2306.2138943156847	0.7752808928489685	0.49180328845977783	0.6282051205635071	0.4027777910232544	1.0	2206	2281	2281	2306	1600
13.218630134823346	13.218629740083642	0	0	1	0	-0.006067627457811671	0.3775710550526905	2196.1534704407677	2271.1534704407677	2271.1534704407677	2296.1534704407677	0.7752808928489685	0.4863387942314148	0.6282051205635071	0.3958333432674408	1.0	2196	2271	2271	2296	1600
13.23250720893375	13.232506814194046	0	0	1	0	-0.005828594710926814	0.37230531644192855	2174.590270829697	2249.590270829697	2249.590270829697	2274.590270829697	0.7640449404716492	0.48087432980537415	0.6282051205635071	0.3888888955116272	1.0	2174	2249	2249	2274	1600
13.249568253454466	13.24956785871477	0	0	1	0	-0.0055735861910799584	0.3658153923769665	2148.0140317836776	2223.0140317836776	2223.0140317836776	2248.0140317836776	0.7528089880943298	0.4754098355770111	0.6153846383094788	0.3819444477558136	1.0	2148	2223	2223	2248	1600
13.265558369172407	13.26555797443271	0	0	1	0	-0.0053033008588985785	0.3605719041079283	2126.5419473219663	2201.5419473219663	2201.5419473219663	2226.5419473219663	0.7415730357170105	0.46994534134864807	0.6153846383094788	0.375	1.0	2126	2201	2201	2226	1600
13.285385354762436	13.28538496002274	0	0	1	0	-0.005018479547690881	0.34901655840281487	2079.222806659527	2154.222806659527	2154.222806659527	2179.222806659527	0.7191011309623718	0.4590163826942444	0.6153846383094788	0.3541666567325592	1.0	2079	2154	2154	2179	1600
13.29950400956849	13.299504009568487	0	0	1	0	-0.004719902932873198	0.3392018268569412	2039.0314809791744	2114.0314809791744	2114.0314809791744	2139.0314809791744	0.7078651785850525	0.4480874240398407	0.6025640964508057	0.3333333432674408	1.0	2039	2114	2114	2139	1600
13.315586099636246	13.315585704896549	0	0	1	0	-0.00440838939219294	0.3299396538157069	2001.1028823753197	2076.1028823753195	2076.1028823753195	2101.1028823753195	0.7078651785850525	0.43169400095939636	0.5897436141967773	0.3055555522441864	1.0	2001	2076	2076	2101	1600
13.332605696488596	13.332605301748892	0	0	1	0	-0.00408479276261207	0.32235069674813843	1970.026103183627	2045.026103183627	2045.026103183627	2070.026103183627	0.6966292262077332	0.4207650125026703	0.5897436141967773	0.2916666567325592	1.0	1970	2045	2045	2070	1600
13.352022152791893	13.352021758052196	0	0	1	0	-0.003749999999999344	0.3045018612834336	1896.9351219556606	1971.9351219556606	1971.9351219556606	1996.9351219556606	0.6741573214530945	0.3989070951938629	0.5641025900840759	0.2569444477558136	1.0	1896	1971	1971	1996	1600
13.365492250272862	13.365491855533165	0	0	1	0	-0.0034049287480459245	0.294192954948294	1854.720150513264	1929.720150513264	1929.720150513264	1954.720150513264	0.6516854166984558	0.38797813653945923	0.5641025900840759	0.2430555522441864	1.0	1854	1929	1929	1954	1600
13.38253395254834	13.382533557808642	0	0	1	0	-0.003050524823067806	0.27520834594604127	1776.978176649039	1851.978176649039	1851.978176649039	1876.978176649039	0.6067415475845337	0.3715847134590149	0.5512820482254028	0.2222222238779068	1.0	1776	1851	1851	1876	1600
13.39953025975846	13.399529865018756	0	0	1	0	-0.002687759621589039	0.2571546805205296	1703.0484167315688	1778.0484167315688	1778.0484167315688	1803.0484167315688	0.5730336904525757	0.34972676634788513	0.5256410241127014	0.2013888955116272	1.0	1703	1778	1778	1803	1600
13.418124473269213	13.418124078529516	0	0	1	0	-0.0023176274578113774	0.24884959359910663	1669.0390857883417	1744.0390857883417	1744.0390857883417	1769.0390857883417	0.5730336904525757	0.3333333432674408	0.5128205418586731	0.1736111044883728	1.0	1669	1744	1744	1769	1600
13.432492208825192	13.432491814085495	0	0	1	0	-0.0019411428382681635	0.23179752938449383	1599.2108828295022	1674.2108828295022	1674.2108828295022	1699.2108828295022	0.5393258333206177	0.31147539615631104	0.5	0.1527777761220932	1.0	1599	1674	1674	1699	1600
13.449492858171997	13.449492858172	0	0	1	0	-0.0015593376811324415	0.2198999306595648	1550.4902160509178	1625.4902160509178	1625.4902160509178	1650.4902160509178	0.516853928565979	0.2950819730758667	0.4871794879436493	0.1388888955116272	1.0	1550	1625	1625	1650	1600
13.465518105723131	13.465518105723135	0	0	1	0	-0.0011732584878009686	0.20809135399758816	1502.1340946201235	1577.1340946201235	1577.1340946201235	1602.1340946201235	0.49438202381134033	0.2786885201931	0.4743589758872986	0.125	1.0	1502	1577	1577	1602	1600
13.484999299337037	13.484998904597333	0	0	1	0	-0.0007839634745066304	0.19773793312856275	1459.7368361614645	1534.7368361614645	1534.7368361614645	1559.7368361614645	0.47191011905670166	0.2677595615386963	0.4615384638309479	0.1111111119389534	1.0	1459	1534	1534	1559	1600
13.499489404199633	13.499489009459936	0	0	1	0	-0.0003925196718213029	0.18544357925112176	1409.3914570333436	1484.3914570333436	1484.3914570333436	1509.3914570333436	0.43820226192474365	0.2568306028842926	0.44871795177459717	0.1041666641831398	1.0	1409	1484	1484	1509	1600
13.515464125069325	13.515463730329628	0	0	1	0	7.791492631894069e-16	0.1719350087206991	1354.073860711263	1429.073860711263	1429.073860711263	1454.073860711263	0.4157303273677826	0.23497267067432404	0.41025641560554504	0.0902777761220932	1.0	1354	1429	1429	1454	1600
13.532580827887568	13.53258043314787	0	0	1	0	0.000392519671822859	0.16466156087094053	1324.2890917665013	1399.2890917665013	1399.2890917665013	1424.2890917665013	0.3932584226131439	0.2295081913471222	0.39743590354919434	0.0902777761220932	1.0	1324	1399	1399	1424	1600
13.551590702301137	13.551590702301134	0	0	1	0	0.0007839634745081803	0.15816324662703735	1297.678494937718	1372.678494937718	1372.678494937718	1397.678494937718	0.3820224702358246	0.2185792326927185	0.38461539149284363	0.0833333358168602	1.0	1297	1372	1372	1397	1600
13.565534882160332	13.565534487420635	0	0	1	0	0.0011732584878025075	0.15002174290332232	1264.339037189105	1339.339037189105	1339.339037189105	1364.339037189105	0.3595505654811859	0.21311475336551666	0.3589743673801422	0.0763888880610466	1.0	1264	1339	1339	1364	1600
13.582529610411651	13.582529215671954	0	0	1	0	0.0015593376811339657	0.14500083761592197	1243.7784300372005	1318.7784300372005	1318.7784300372005	1343.7784300372005	0.3483146131038666	0.20765027403831482	0.3461538553237915	0.0694444477558136	1.0	1243	1318	1318	1343	1600
13.599549602003702	13.599549207263998	0	0	1	0	0.001941142838269669	0.13757158490561183	1213.3556401884805	1288.3556401884805	1288.3556401884805	1313.3556401884805	0.3258427083492279	0.20218579471111298	0.3205128312110901	0.0694444477558136	1.0	1213	1288	1288	1313	1600
13.61828671128541	13.618286316545714	0	0	1	0	0.0023176274578128593	0.1307961936108768	1185.6104128365405	1260.6104128365405	1260.6104128365405	1285.6104128365405	0.30337077379226685	0.20218579471111298	0.28205129504203796	0.0625	1.0	1185	1260	1260	1285	1600
13.632507208933749	13.632506814194052	0	0	1	0	0.002687759621590494	0.127586564514786	1172.4669816880487	1247.4669816880487	1247.4669816880487	1272.4669816880487	0.2921348214149475	0.20218579471111298	0.25641027092933655	0.0625	1.0	1172	1247	1247	1272	1600
13.649535095319766	13.64953470058007	0	0	1	0	0.0030505248230692293	0.12457725568674505	1160.143862037221	1235.143862037221	1235.143862037221	1260.143862037221	0.2808988690376282	0.20218579471111298	0.24358974397182465	0.0625	1.0	1160	1235	1235	1260	1600
13.665540605885962	13.665540605885965	0	0	1	0	0.0034049287480473127	0.12301081535406411	1153.7292888748925	1228.7292888748925	1228.7292888748925	1253.7292888748925	0.2808988690376282	0.19672131538391113	0.23076923191547394	0.0625	1.0	1153	1228	1228	1253	1600
13.684865877318845	13.684904561809326	0	0	1	0	0.0037500000000006933	0.12020182725973427	1142.2264826286118	1217.2264826286118	1217.2264826286118	1242.2264826286118	0.26966291666030884	0.19672131538391113	0.23076923191547394	0.0625	1.0	1142	1217	1217	1242	1600
13.699579799590655	13.699579404850958	0	0	1	0	0.004084792762613376	0.11719251866452396	1129.9033639312256	1204.9033639312256	1204.9033639312256	1229.9033639312256	0.2584269642829895	0.19672131538391113	0.21794871985912323	0.0625	1.0	1129	1204	1204	1229	1600
13.715562809994022	13.715562415254318	0	0	1	0	0.0044083893921942	0.11418321006931365	1117.5802452338394	1192.5802452338394	1192.5802452338394	1217.5802452338394	0.24719101190567017	0.19672131538391113	0.20512820780277252	0.0625	1.0	1117	1192	1192	1217	1600
13.732489248277457	13.732489248277453	0	0	1	0	0.004719902932874409	0.11534900940023363	1122.3541934939567	1197.3541934939567	1197.3541934939567	1222.3541934939567	0.24719101190567017	0.20218579471111298	0.19230769574642181	0.0625	1.0	1122	1197	1197	1222	1600
13.751536228222701	13.751576886411677	0	0	1	0	0.005018479547692039	0.1154602987418466	1122.809923347862	1197.809923347862	1197.809923347862	1222.809923347862	0.24719101190567017	0.20218579471111298	0.1794871836900711	0.0694444477558136	1.0	1122	1197	1197	1222	1600
13.765546724351292	13.765546329611595	0	0	1	0	0.00530330085889968	0.11265131064751677	1111.3071171015813	1186.3071171015813	1186.3071171015813	1211.3071171015813	0.23595505952835083	0.20218579471111298	0.1794871836900711	0.0694444477558136	1.0	1111	1186	1186	1211	1600
13.782597900379539	13.782597505639842	0	0	1	0	0.005573586191081001	0.11379485213439222	1115.9899194903362	1190.9899194903362	1190.9899194903362	1215.9899194903362	0.23595505952835083	0.20765027403831482	0.1666666716337204	0.0694444477558136	1.0	1115	1190	1190	1215	1600
13.799599339205745	13.799599339205741	0	0	1	0	0.005828594710927795	0.11379485213439222	1115.9899194903362	1190.9899194903362	1190.9899194903362	1215.9899194903362	0.23595505952835083	0.20765027403831482	0.1666666716337204	0.0694444477558136	1.0	1115	1190	1190	1215	1600
13.818222368714512	13.818222368714508	0	0	1	0	0.006067627457812587	0.11239649939478144	1110.26366502163	1185.26366502163	1185.26366502163	1210.26366502163	0.2247191071510315	0.21311475336551666	0.1538461595773697	0.0763888880610466	1.0	1110	1185	1185	1210	1600
13.832532077534768	13.832532077534772	0	0	1	0	0.006290029259591127	0.11239649939478144	1110.26366502163	1185.26366502163	1185.26366502163	1210.26366502163	0.2247191071510315	0.21311475336551666	0.1538461595773697	0.0763888880610466	1.0	1110	1185	1185	1210	1600
13.84951812151272	13.849518121512723	0	0	1	0	0.006495190528383701	0.11266359354918584	1111.357415583916	1186.357415583916	1186.357415583916	1211.357415583916	0.2247191071510315	0.21311475336551666	0.1538461595773697	0.0833333358168602	1.0	1111	1186	1186	1211	1600
13.865631790756378	13.865631396016681	0	0	1	0	0.006682548931413134	0.11239649954005185	1110.2636656165123	1185.2636656165123	1185.2636656165123	1210.2636656165123	0.2247191071510315	0.21311475336551666	0.14102564752101898	0.0833333358168602	1.0	1110	1185	1185	1210	1600
13.884985878187276	13.88498548344758	0	0	1	0	0.006851590932319843	0.10958750772043171	1098.7608441151679	1173.7608441151679	1173.7608441151679	1198.7608441151679	0.21348313987255096	0.21311475336551666	0.14102564752101898	0.0833333358168602	1.0	1098	1173	1173	1198	1600
13.899464535598614	13.89946414085891	0	0	1	0	0.0070018531987293105	0.10983234376811085	1099.7634477304139	1174.7634477304139	1174.7634477304139	1199.7634477304139	0.21348313987255096	0.21311475336551666	0.14102564752101898	0.0902777761220932	1.0	1099	1174	1174	1199	1600
13.915461361891435	13.915460967151738	0	0	1	0	0.007132923872213908	0.10983234376811085	1099.7634477304139	1174.7634477304139	1174.7634477304139	1199.7634477304139	0.21348313987255096	0.21311475336551666	0.14102564752101898	0.0902777761220932	1.0	1099	1174	1174	1199	1600
13.932589512160941	13.932589117421244	0	0	1	0	0.007244443697168227	0.10673400384448256	1087.075745743156	1162.075745743156	1162.075745743156	1187.075745743156	0.20224718749523163	0.21311475336551666	0.12820513546466827	0.0902777761220932	1.0	1087	1162	1162	1187	1600
13.951593070739325	13.951592675999628	0	0	1	0	0.007336107005503715	0.10673400384448256	1087.075745743156	1162.075745743156	1162.075745743156	1187.075745743156	0.20224718749523163	0.21311475336551666	0.12820513546466827	0.0902777761220932	1.0	1087	1162	1162	1187	1600
13.965528566325151	13.965528171585454	0	0	1	0	0.007407662554463664	0.10559046247899745	1082.3929438514947	1157.3929438514947	1157.3929438514947	1182.3929438514947	0.20224718749523163	0.20765027403831482	0.12820513546466827	0.0972222238779068	1.0	1082	1157	1157	1182	1600
13.982528426192555	13.982528031452858	0	0	1	0	0.007458914215262138	0.10507853201522818	1080.2965886023594	1155.2965886023594	1155.2965886023594	1180.2965886023594	0.20224718749523163	0.20765027403831482	0.11538461595773697	0.0902777761220932	1.0	1080	1155	1155	1180	1600
13.999618681450986	13.999618286711282	0	0	1	0	0.007489721510659348	0.10507853201522818	1080.2965886023594	1155.2965886023594	1155.2965886023594	1180.2965886023594	0.20224718749523163	0.20765027403831482	0.11538461595773697	0.0902777761220932	1.0	1080	1155	1155	1180	1600
14.018316711502518	14.01831631676282	0	0	1	0	0.0075	0.10507853201522818	1080.2965886023594	1155.2965886023594	1155.2965886023594	1180.2965886023594	0.20224718749523163	0.20765027403831482	0.11538461595773697	0.0902777761220932	1.0	1080	1155	1155	1180	1600
14.032491814085493	14.032491814085496	0	0	1	0	0.007489721510659259	0.10371241218342772	1074.7023278911365	1149.7023278911365	1149.7023278911365	1174.7023278911365	0.20224718749523163	0.20218579471111298	0.11538461595773697	0.0902777761220932	1.0	1074	1149	1149	1174	1600
14.049517726773022	14.049520095211214	0	0	1	0	0.0074589142152619616	0.0991159849282768	1055.8799582812935	1130.8799582812935	1130.8799582812935	1155.8799582812935	0.20224718749523163	0.1803278625011444	0.1666666716337204	0.0833333358168602	1.0	1055	1130	1130	1155	1600
14.065602580018673	14.06560218527897	0	0	1	0	0.007407662554463399	0.10143688737422737	1065.384053797461	1140.384053797461	1140.384053797461	1165.384053797461	0.2247191071510315	0.16393442451953888	0.20512820780277252	0.0833333358168602	1.0	1065	1140	1140	1165	1600
14.084897061755054	14.08489666701535	0	0	1	0	0.007336107005503364	0.10164718260455272	1066.2452127656434	1141.2452127656434	1141.2452127656434	1166.2452127656434	0.23595505952835083	0.1530054658651352	0.23076923191547394	0.0763888880610466	1.0	1066	1141	1141	1166	1600
14.099543088798665	14.099543088798669	0	0	1	0	0.00724444369716779	0.10663354774125111	1086.6643780004233	1161.6643780004233	1161.6643780004233	1186.6643780004233	0.2584269642829895	0.14754098653793335	0.26923078298568726	0.0763888880610466	1.0	1086	1161	1161	1186	1600
14.115604652402087	14.11560425766239	0	0	1	0	0.007132923872213387	0.11461924655665445	1119.3658146495	1194.3658146495	1194.3658146495	1219.3658146495	0.2808988690376282	0.1530054658651352	0.29487180709838867	0.0833333358168602	1.0	1119	1194	1194	1219	1600
14.132619117638352	14.132618722898656	0	0	1	0	0.007001853198728705	0.13558540764023308	1205.2222442867546	1280.2222442867546	1280.2222442867546	1305.2222442867546	0.3483146131038666	0.16393442451953888	0.3333333432674408	0.0902777761220932	1.0	1205	1280	1280	1305	1600
14.151618728819745	14.151618334080048	0	0	1	0	0.006851590932319155	0.1547019719862594	1283.5045752837323	1358.5045752837323	1358.5045752837323	1383.5045752837323	0.3820224702358246	0.19672131538391113	0.38461539149284363	0.1041666641831398	1.0	1283	1358	1358	1383	1600
14.16548948709497	14.165489487094973	0	0	1	0	0.006682548931412366	0.16997340164463065	1346.0410797347627	1421.0410797347627	1421.0410797347627	1446.0410797347627	0.4157303273677826	0.2185792326927185	0.41025641560554504	0.1111111119389534	1.0	1346	1421	1421	1446	1600
14.182560794847856	14.182560400108159	0	0	1	0	0.006495190528382856	0.184323875233531	1404.8062690813094	1479.8062690813094	1479.8062690813094	1504.8062690813094	0.449438214302063	0.23497267067432404	0.42307692766189575	0.125	1.0	1404	1479	1479	1504	1600
14.19957802326201	14.199578023262013	0	0	1	0	0.006290029259590206	0.2019407698656419	1476.9474525998037	1551.9474525998037	1551.9474525998037	1576.9474525998037	0.483146071434021	0.26229506731033325	0.44871795177459717	0.1388888955116272	1.0	1476	1551	1551	1576	1600
14.218237763562765	14.218238158302462	0	0	1	0	0.006067627457811592	0.22254471730260428	1561.3206173541644	1636.3206173541644	1636.3206173541644	1661.3206173541644	0.5280898809432983	0.28961747884750366	0.4743589758872986	0.1527777761220932	1.0	1561	1636	1636	1661	1600
14.232571156764951	14.232570762025254	0	0	1	0	0.005828594710926731	0.2422722138987159	1642.1047159152417	1717.1047159152417	1717.1047159152417	1742.1047159152417	0.5730336904525757	0.31147539615631104	0.4871794879436493	0.1736111044883728	1.0	1642	1717	1717	1742	1600
14.24951259515694	14.249512200417236	0	0	1	0	0.005573586191079871	0.2565152905881405	1700.4301149584353	1775.4301149584353	1775.4301149584353	1800.4301149584353	0.5955055952072144	0.3333333432674408	0.5	0.1944444477558136	1.0	1700	1775	1775	1800	1600
14.265535474269878	14.265535474269882	0	0	1	0	0.005303300858898486	0.2652739303961311	1736.2967449721568	1811.2967449721568	1811.2967449721568	1836.2967449721568	0.5955055952072144	0.35519126057624817	0.5128205418586731	0.2152777761220932	1.0	1736	1811	1811	1836	1600
14.284844956114814	14.28484495611481	0	0	1	0	0.005018479547690782	0.28350566480669626	1810.9556973834212	1885.9556973834212	1885.9556973834212	1910.9556973834212	0.6292135119438171	0.37704917788505554	0.5256410241127014	0.2430555522441864	1.0	1810	1885	1885	1910	1600
14.29949690425391	14.299496509514213	0	0	1	0	0.004719902932873095	0.29716552992980194	1866.892845062539	1941.892845062539	1941.892845062539	1966.892845062539	0.6404494643211365	0.3989070951938629	0.5512820482254028	0.2708333432674408	1.0	1866	1941	1941	1966	1600
14.315538336132693	14.315537941392996	0	0	1	0	0.0044083893921928324	0.31068795841410113	1922.2671897057442	1997.2671897057442	1997.2671897057442	2022.2671897057442	0.6629213690757751	0.41530054807662964	0.5641025900840759	0.2916666567325592	1.0	1922	1997	1997	2022	1600
14.332451353266375	14.332450958526671	0	0	1	0	0.004084792762611958	0.3243216787892105	1978.097274641817	2053.097274641817	2053.097274641817	2078.097274641817	0.6853932738304138	0.43169400095939636	0.5641025900840759	0.3194444477558136	1.0	1978	2053	2053	2078	1600
14.351598597095109	14.351598202355412	0	0	1	0	0.0037499999999992296	0.3539929538965225	2099.6011462062597	2174.6011462062597	2174.6011462062597	2199.6011462062597	0.7303370833396912	0.4644808769226074	0.5897436141967773	0.375	1.0	2099	2174	2174	2199	1600
14.365493829231657	14.36549382923166	0	0	1	0	0.0034049287480458065	0.3624315934940281	2134.157375358045	2209.157375358045	2209.157375358045	2234.157375358045	0.7303370833396912	0.48087432980537415	0.6025640964508057	0.3958333432674408	1.0	2134	2209	2209	2234	1600
14.38258447922978	14.382584084490084	0	0	1	0	0.003050524823067685	0.3735150226240611	2179.5440176455304	2254.5440176455304	2254.5440176455304	2279.5440176455304	0.7415730357170105	0.49180328845977783	0.6153846383094788	0.4236111044883728	1.0	2179	2254	2254	2279	1600
14.399528286059965	14.399527891320268	0	0	1	0	0.0026877596215889154	0.3822613727842641	2215.3603215515614	2290.3603215515614	2290.3603215515614	2315.3603215515614	0.7528089880943298	0.5027322173118591	0.6153846383094788	0.4444444477558136	1.0	2215	2290	2290	2315	1600
14.418138289158673	14.418137894418969	0	0	1	0	0.0023176274578112516	0.3953079973557099	2268.786249171632	2343.786249171632	2343.786249171632	2368.786249171632	0.7752808928489685	0.5136612057685852	0.6282051205635071	0.4652777910232544	1.0	2268	2343	2343	2368	1600
14.432579841038322	14.432579446298625	0	0	1	0	0.0019411428382680358	0.40679206045880445	2315.813487578804	2390.813487578804	2390.813487578804	2415.813487578804	0.7865168452262878	0.5245901346206665	0.6410256624221802	0.4930555522441864	1.0	2315	2390	2390	2415	1600
14.4495240426082	14.449523647868503	0	0	1	0	0.001559337681132312	0.4156719725844358	2352.1767277332647	2427.1767277332647	2427.1767277332647	2452.1767277332647	0.7977527976036072	0.5355191230773926	0.6410256624221802	0.5138888955116272	1.0	2352	2427	2427	2452	1600
14.465479026492954	14.465478631753257	0	0	1	0	0.0011732584878008379	0.4290747171761389	2407.0609668362886	2482.0609668362886	2482.0609668362886	2507.0609668362886	0.8202247023582458	0.5464481115341187	0.6538461446762085	0.5347222089767456	1.0	2407	2482	2482	2507	1600
14.48486942997614	14.484869035236436	0	0	1	0	0.0007839634745064989	0.4472406336830721	2481.45039493218	2556.45039493218	2556.45039493218	2581.45039493218	0.8426966071128845	0.5573770403862	0.6666666865348816	0.5833333134651184	1.0	2481	2556	2556	2581	1600
14.4995328255665	14.499532430826804	0	0	1	0	0.0003925196718211707	0.4553815368164935	2514.787393263541	2589.787393263541	2589.787393263541	2614.787393263541	0.8426966071128845	0.568306028842926	0.6794871687889099	0.6041666865348816	1.0	2514	2589	2589	2614	1600
14.515580968020164	14.51558096802016	0	0	1	0	-9.11457541045065e-16	0.4679078236222267	2566.0825377330184	2641.0825377330184	2641.0825377330184	2666.0825377330184	0.8651685118675232	0.5737704634666443	0.692307710647583	0.625	1.0	2566	2641	2641	2666	1600
14.53246832707342	14.532467932333724	0	0	1	0	-0.00039251967182299115	0.47287971306687737	2586.4424250088628	2661.4424250088628	2661.4424250088628	2686.4424250088628	0.8651685118675232	0.5792349576950073	0.692307710647583	0.6458333134651184	1.0	2586	2661	2661	2686	1600
14.551542938797585	14.551542544057881	0	0	1	0	-0.0007839634745083118	0.48157317620142237	2622.0421565448246	2697.0421565448246	2697.0421565448246	2722.0421565448246	0.8764045238494873	0.5846994519233704	0.7051281929016113	0.6597222089767456	1.0	2622	2697	2697	2722	1600
14.56554080325581	14.565540408516114	0	0	1	0	-0.0011732584878026383	0.49359594918044536	2671.275411893924	2746.275411893924	2746.275411893924	2771.275411893924	0.898876428604126	0.5956284403800964	0.7051281929016113	0.6805555820465088	1.0	2671	2746	2746	2771	1600
14.582531584110146	14.58253118937045	0	0	1	0	-0.0015593376811340951	0.5062274481209679	2723.0014000553633	2798.0014000553633	2798.0014000553633	2823.0014000553633	0.898876428604126	0.6174863576889038	0.7179487347602844	0.7083333134651184	1.0	2723	2798	2798	2823	1600
14.599461969790571	14.599461575050874	0	0	1	0	-0.0019411428382697968	0.513312850709994	2752.0161236574254	2827.0161236574254	2827.0161236574254	2852.0161236574254	0.9101123809814453	0.6338797807693481	0.7051281929016113	0.7222222089767456	1.0	2752	2827	2827	2852	1600
14.618143420774754	14.618143026035057	0	0	1	0	-0.002317627457812985	0.5172692845519791	2768.217720240354	2843.217720240354	2843.217720240354	2868.217720240354	0.9101123809814453	0.6448087692260742	0.7051281929016113	0.7291666865348816	1.0	2768	2843	2843	2868	1600
14.632522209042303	14.6325222090423	0	0	1	0	-0.0026877596215906176	0.5212256929855741	2784.419212775926	2859.419212775926	2859.419212775926	2884.419212775926	0.9101123809814453	0.6557376980781555	0.7051281929016113	0.7361111044883728	1.0	2784	2859	2859	2884	1600
14.649539437456458	14.649539042716754	0	0	1	0	-0.0030505248230693503	0.5293572235778186	2817.717830551167	2892.717830551167	2892.717830551167	2917.717830551167	0.9213483333587646	0.6721311211585999	0.7051281929016113	0.7430555820465088	1.0	2817	2892	2892	2917	1600
14.665527579475903	14.665527184736206	0	0	1	0	-0.0034049287480474306	0.5349207131080647	2840.500320177525	2915.500320177525	2915.500320177525	2940.500320177525	0.932584285736084	0.6830601096153259	0.692307710647583	0.7569444179534912	1.0	2840	2915	2915	2940	1600
14.684926272492763	14.68492627249276	0	0	1	0	-0.0037500000000008082	0.5391387538851751	2857.773197159792	2932.773197159792	2932.773197159792	2957.773197159792	0.932584285736084	0.7049180269241333	0.6794871687889099	0.7638888955116272	1.0	2857	2932	2932	2957	1600
14.699498483212704	14.699498088473007	0	0	1	0	-0.004084792762613487	0.541946156674789	2869.2695115832607	2944.2695115832607	2944.2695115832607	2969.2695115832607	0.932584285736084	0.7213114500045776	0.6666666865348816	0.7708333134651184	1.0	2869	2944	2944	2969	1600
14.715530836078418	14.715530441338721	0	0	1	0	-0.004408389392194307	0.5447090571252708	2880.5835889279842	2955.5835889279842	2955.5835889279842	2980.5835889279842	0.932584285736084	0.7377049326896667	0.6538461446762085	0.7777777910232544	1.0	2880	2955	2955	2980	1600
14.732525564329745	14.732525564329741	0	0	1	0	-0.004719902932874511	0.550250277432621	2903.274886086583	2978.274886086583	2978.274886086583	3003.274886086583	0.9438202381134033	0.748633861541748	0.6538461446762085	0.7777777910232544	1.0	2903	2978	2978	3003	1600
14.751500306910113	14.751499912170416	0	0	1	0	-0.005018479547692137	0.5529686640417388	2914.4066792509207	2989.4066792509207	2989.4066792509207	3014.4066792509207	0.9438202381134033	0.7650273442268372	0.6410256624221802	0.7847222089767456	1.0	2914	2989	2989	3014	1600
14.765494618711056	14.765494618711053	0	0	1	0	-0.005303300858899775	0.553185755272855	2915.295667842341	2990.295667842341	2990.295667842341	3015.295667842341	0.9438202381134033	0.7759562730789185	0.6282051205635071	0.7847222089767456	1.0	2915	2990	2990	3015	1600
14.78259868985894	14.782598295119243	0	0	1	0	-0.00557358619108109	0.5556425179203606	2925.3561108838767	3000.3561108838767	3000.3561108838767	3025.3561108838767	0.9438202381134033	0.7814207673072815	0.6282051205635071	0.7916666865348816	1.0	2925	3000	3000	3025	1600
14.799525522882075	14.799525128142378	0	0	1	0	-0.0058285947109278785	0.5598176295717812	2942.453193096444	3017.453193096444	3017.453193096444	3042.453193096444	0.9550561904907227	0.7868852615356445	0.6282051205635071	0.7916666865348816	1.0	2942	3017	3017	3042	1600
14.818216447619026	14.81821644761903	0	0	1	0	-0.006067627457812664	0.5587269904813663	2937.987026021195	3012.987026021195	3012.987026021195	3037.987026021195	0.9550561904907227	0.7868852615356445	0.6282051205635071	0.7847222089767456	1.0	2937	3012	3012	3037	1600
14.832546682903622	14.832546682903626	0	0	1	0	-0.006290029259591199	0.5573608669242756	2932.3927500549084	3007.3927500549084	3007.3927500549084	3032.3927500549084	0.9550561904907227	0.7814207673072815	0.6282051205635071	0.7847222089767456	1.0	2932	3007	3007	3032	1600
14.849559569181093	14.849559174441396	0	0	1	0	-0.006495190528383767	0.5573608669242756	2932.3927500549084	3007.3927500549084	3007.3927500549084	3032.3927500549084	0.9550561904907227	0.7814207673072815	0.6282051205635071	0.7847222089767456	1.0	2932	3007	3007	3032	1600
14.86551850046283	14.865518105723133	0	0	1	0	-0.006682548931413194	0.5573969968193957	2932.5407019754252	3007.5407019754252	3007.5407019754252	3032.5407019754252	0.9550561904907227	0.7759562730789185	0.6410256624221802	0.7777777910232544	1.0	2932	3007	3007	3032	1600
14.884842192936919	14.884842192936922	0	0	1	0	-0.006851590932319897	0.5455316212293599	2883.951988934229	2958.951988934229	2958.951988934229	2983.951988934229	0.9438202381134033	0.748633861541748	0.6410256624221802	0.7638888955116272	1.0	2883	2958	2958	2983	1600
14.899486246282041	14.899485851542345	0	0	1	0	-0.007001853198729357	0.5441125900540342	2878.1410562712704	2953.1410562712704	2953.1410562712704	2978.1410562712704	0.9438202381134033	0.7377049326896667	0.6538461446762085	0.7569444179534912	1.0	2878	2953	2953	2978	1600
14.915509125394987	14.91550873065529	0	0	1	0	-0.00713292387221395	0.5412829257547855	2866.553580965847	2941.553580965847	2941.553580965847	2966.553580965847	0.9438202381134033	0.7213114500045776	0.6666666865348816	0.75	1.0	2866	2941	2941	2966	1600
14.932523590631245	14.932523195891548	0	0	1	0	-0.007244443697168262	0.5335036304399923	2834.6973666517683	2909.6973666517683	2909.6973666517683	2934.6973666517683	0.9438202381134033	0.6994535326957703	0.6666666865348816	0.7361111044883728	1.0	2834	2909	2909	2934	1600
14.95142412214825	14.951423727408553	0	0	1	0	-0.007336107005503743	0.5238640327271913	2795.2232140178485	2870.2232140178485	2870.2232140178485	2895.2232140178485	0.932584285736084	0.6721311211585999	0.6794871687889099	0.7222222089767456	1.0	2795	2870	2870	2895	1600
14.96563593552322	14.965635935523217	0	0	1	0	-0.007407662554463685	0.5106854643540037	2741.2569765296453	2816.2569765296453	2816.2569765296453	2841.2569765296453	0.9213483333587646	0.6448087692260742	0.6794871687889099	0.7013888955116272	1.0	2741	2816	2816	2841	1600
14.982582505531287	14.98258211079159	0	0	1	0	-0.0074589142152621515	0.4909724378560343	2660.5321330204606	2735.5321330204606	2735.5321330204606	2760.5321330204606	0.898876428604126	0.6120218634605408	0.6794871687889099	0.6666666865348816	1.0	2660	2735	2735	2760	1600
14.999519601786591	14.999519601786588	0	0	1	0	-0.0074897215106593555	0.46581073388712024	2557.494955267757	2632.494955267757	2632.494955267757	2657.494955267757	0.8876404762268066	0.5792349576950073	0.6794871687889099	0.5833333134651184	1.0	2557	2632	2632	2657	1600
15.018122499570719	15.018122499570723	0	0	1	0	-0.0075	0.4551363465962588	2513.78333931168	2588.78333931168	2588.78333931168	2613.78333931168	0.8764045238494873	0.5737704634666443	0.6666666865348816	0.5555555820465088	1.0	2513	2588	2588	2613	1600
15.032536814411156	15.032536419671459	0	0	1	0	-0.007489721510659252	0.4449654794125646	2472.133638194452	2547.133638194452	2547.133638194452	2572.133638194452	0.8651685118675232	0.562841534614563	0.6666666865348816	0.5277777910232544	1.0	2472	2547	2547	2572	1600
15.049567858714763	15.049567463975066	0	0	1	0	-0.007458914215261947	0.42788179764826584	2402.1759613696486	2477.1759613696486	2477.1759613696486	2502.1759613696486	0.8426966071128845	0.5464481115341187	0.6538461446762085	0.4930555522441864	1.0	2402	2477	2477	2502	1600
15.065504684573373	15.065504289833676	0	0	1	0	-0.007407662554463379	0.4099077992406581	2328.572437890495	2403.572437890495	2403.572437890495	2428.572437890495	0.8202247023582458	0.5300546288490295	0.6410256624221802	0.4513888955116272	1.0	2328	2403	2403	2428	1600
15.084760876558978	15.084760481819274	0	0	1	0	-0.007336107005503337	0.37850819260115465	2199.9910487017282	2274.9910487017282	2274.9910487017282	2299.9910487017282	0.7528089880943298	0.5081967115402222	0.6282051205635071	0.4027777910232544	1.0	2199	2274	2274	2299	1600
15.09954861515445	15.099548615154454	0	0	1	0	-0.0072444436971677555	0.3586561493814373	2118.696931716986	2193.696931716986	2193.696931716986	2218.696931716986	0.7303370833396912	0.4863387942314148	0.6153846383094788	0.3541666567325592	1.0	2118	2193	2193	2218	1600
15.11562241568853	15.115622415688534	0	0	1	0	-0.007132923872213346	0.3434120863676071	2056.272493675351	2131.272493675351	2131.272493675351	2156.272493675351	0.7303370833396912	0.4590163826942444	0.5897436141967773	0.3125	1.0	2056	2131	2131	2156	1600
15.132523985370948	15.132523590631244	0	0	1	0	-0.007001853198728657	0.32732161388406134	1990.382008855231	2065.382008855231	2065.382008855231	2090.382008855231	0.7078651785850525	0.437158465385437	0.5769230723381042	0.2847222089767456	1.0	1990	2065	2065	2090	1600
15.151390569273854	15.151390174534157	0	0	1	0	-0.0068515909323191015	0.3133679030813341	1933.2415631180631	2008.2415631180631	2008.2415631180631	2033.2415631180631	0.6853932738304138	0.41530054807662964	0.5641025900840759	0.2708333432674408	1.0	1933	2008	2008	2033	1600
15.165557382323161	15.165557382323158	0	0	1	0	-0.006682548931412306	0.30586798484052435	1902.5293979219473	1977.5293979219473	1977.5293979219473	2002.5293979219473	0.6741573214530945	0.40437158942222595	0.5641025900840759	0.2569444477558136	1.0	1902	1977	1977	2002	1600
15.182651584978576	15.182651190238879	0	0	1	0	-0.006495190528382789	0.29011916369199753	1838.0379753187299	1913.0379753187299	1913.0379753187299	1938.0379753187299	0.6292135119438171	0.39344263076782227	0.5512820482254028	0.25	1.0	1838	1913	1913	1938	1600
15.199605655040923	15.199605260301226	0	0	1	0	-0.006290029259590135	0.2812976227845052	1801.9137653025489	1876.9137653025489	1876.9137653025489	1901.9137653025489	0.617977499961853	0.37704917788505554	0.5512820482254028	0.2361111044883728	1.0	1801	1876	1876	1901	1600
15.218104736284278	15.218104341544574	0	0	1	0	-0.006067627457811515	0.27500413191051054	1776.1419201735407	1851.1419201735407	1851.1419201735407	1876.1419201735407	0.617977499961853	0.36612021923065186	0.5384615659713745	0.2152777761220932	1.0	1776	1851	1851	1876	1600
15.232491419345795	15.232491024606098	0	0	1	0	-0.005828594710926648	0.26413878026628	1731.6483051904167	1806.6483051904167	1806.6483051904167	1831.6483051904167	0.5955055952072144	0.35519126057624817	0.5256410241127014	0.2013888955116272	1.0	1731	1806	1806	1831	1600
15.249558384961997	15.249558384961993	0	0	1	0	-0.005573586191079782	0.25706176295282157	1702.6679192918043	1777.6679192918043	1777.6679192918043	1802.6679192918043	0.584269642829895	0.3442623019218445	0.5128205418586731	0.1944444477558136	1.0	1702	1777	1777	1802	1600
15.265544158543253	15.26554415854325	0	0	1	0	-0.005303300858898391	0.2478212332352996	1664.8279500985518	1739.8279500985518	1739.8279500985518	1764.8279500985518	0.5617977380752563	0.3333333432674408	0.5128205418586731	0.1875	1.0	1664	1739	1739	1764	1600
15.284817719075601	15.284817324335897	0	0	1	0	-0.005018479547690684	0.242177102714777	1641.7152356170118	1716.7152356170118	1716.7152356170118	1741.7152356170118	0.550561785697937	0.32786884903907776	0.5	0.1805555522441864	1.0	1641	1716	1716	1741	1600
15.29949374633632	15.299493746336324	0	0	1	0	-0.004719902932872991	0.23376850863557808	1607.2820428626924	1682.2820428626924	1682.2820428626924	1707.2820428626924	0.5280898809432983	0.3224043846130371	0.4871794879436493	0.1736111044883728	1.0	1607	1682	1682	1707	1600
15.315522151805045	15.315521757065348	0	0	1	0	-0.004408389392192726	0.21842032481526208	1544.4312301184982	1619.4312301184982	1619.4312301184982	1644.4312301184982	0.483146071434021	0.31147539615631104	0.4743589758872986	0.1666666716337204	1.0	1544	1619	1619	1644	1600
15.332547669752874	15.332547275013177	0	0	1	0	-0.004084792762611848	0.19745636275276923	1458.58380547259	1533.58380547259	1533.58380547259	1558.58380547259	0.449438214302063	0.2786885201931	0.42307692766189575	0.1458333283662796	1.0	1458	1533	1533	1558	1600
15.351405569382411	15.351405174642714	0	0	1	0	-0.003749999999999115	0.18929259898804363	1425.1531928560387	1500.1531928560387	1500.1531928560387	1525.1531928560387	0.42696627974510193	0.2732240557670593	0.41025641560554504	0.1388888955116272	1.0	1425	1500	1500	1525	1600
15.365513960956296	15.365513566216599	0	0	1	0	-0.003404928748045688	0.1821933150267563	1396.081625034567	1471.081625034567	1471.081625034567	1496.081625034567	0.4157303273677826	0.26229506731033325	0.38461539149284363	0.1319444477558136	1.0	1396	1471	1471	1496	1600
15.382634216431828	15.382633821692131	0	0	1	0	-0.003050524823067564	0.17277472279965878	1357.5124898646027	1432.5124898646027	1432.5124898646027	1457.5124898646027	0.3932584226131439	0.25136610865592957	0.3717948794364929	0.125	1.0	1357	1432	1432	1457	1600
15.399531049237854	15.399530654498157	0	0	1	0	-0.002687759621588792	0.16819897759705782	1338.7748132599518	1413.7748132599518	1413.7748132599518	1438.7748132599518	0.3820224702358246	0.24590164422988892	0.3589743673801422	0.125	1.0	1338	1413	1413	1438	1600
15.418145394473246	15.41814499973355	0	0	1	0	-0.0023176274578111254	0.15937137231230736	1302.6257696188986	1377.6257696188986	1377.6257696188986	1402.6257696188986	0.3483146131038666	0.24590164422988892	0.3461538553237915	0.125	1.0	1302	1377	1377	1402	1600
15.432541551287539	15.432541551287542	0	0	1	0	-0.0019411428382679079	0.15346015307208538	1278.4193268301897	1353.4193268301897	1353.4193268301897	1378.4193268301897	0.33707866072654724	0.24043716490268707	0.3076923191547394	0.1180555522441864	1.0	1278	1353	1353	1378	1600
15.449539437456455	15.449539042716758	0	0	1	0	-0.0015593376811321826	0.14890665826294835	1259.7727655867734	1334.7727655867734	1334.7727655867734	1359.7727655867734	0.3258427083492279	0.23497267067432404	0.29487180709838867	0.1180555522441864	1.0	1259	1334	1334	1359	1600
15.465530342653796	15.4655299479141	0	0	1	0	-0.001173258487800707	0.14522961491554381	1244.7152730791518	1319.7152730791518	1319.7152730791518	1344.7152730791518	0.31460675597190857	0.23497267067432404	0.28205129504203796	0.1111111119389534	1.0	1244	1319	1319	1344	1600
15.484767192394155	15.484766797654459	0	0	1	0	-0.0007839634745063674	0.14487348957799184	1243.2569398218766	1318.2569398218766	1318.2569398218766	1343.2569398218766	0.31460675597190857	0.23497267067432404	0.26923078298568726	0.1111111119389534	1.0	1243	1318	1318	1343	1600
15.499558088907225	15.499557694167521	0	0	1	0	-0.0003925196718210386	0.14170836869552944	1230.2957698081932	1305.2957698081932	1305.2957698081932	1330.2957698081932	0.30337077379226685	0.23497267067432404	0.25641027092933655	0.1111111119389534	1.0	1230	1305	1305	1330	1600
15.515519783366852	15.515519388627155	0	0	1	0	1.0437658189007235e-15	0.1381203557870104	1215.6028569478076	1290.6028569478076	1290.6028569478076	1315.6028569478076	0.2921348214149475	0.23497267067432404	0.24358974397182465	0.1041666641831398	1.0	1215	1290	1290	1315	1600
15.53254845923227	15.532548064492573	0	0	1	0	0.00039251967182312326	0.1381203557870104	1215.6028569478076	1290.6028569478076	1290.6028569478076	1315.6028569478076	0.2921348214149475	0.23497267067432404	0.24358974397182465	0.1041666641831398	1.0	1215	1290	1290	1315	1600
15.551423727408551	15.551423332668854	0	0	1	0	0.0007839634745084434	0.13426524973699977	1199.816197673014	1274.816197673014	1274.816197673014	1299.816197673014	0.2808988690376282	0.23497267067432404	0.21794871985912323	0.0972222238779068	1.0	1199	1274	1274	1299	1600
15.565608303744302	15.565607909004605	0	0	1	0	0.001173258487802769	0.13426524973699977	1199.816197673014	1274.816197673014	1274.816197673014	1299.816197673014	0.2808988690376282	0.23497267067432404	0.21794871985912323	0.0972222238779068	1.0	1199	1274	1274	1299	1600
15.582471188936236	15.582470794196539	0	0	1	0	0.0015593376811342246	0.13531976362074755	1204.1344320269613	1279.1344320269613	1279.1344320269613	1304.1344320269613	0.2808988690376282	0.24043716490268707	0.20512820780277252	0.0972222238779068	1.0	1204	1279	1279	1304	1600
15.599586312795683	15.599585918055986	0	0	1	0	0.0019411428382699247	0.1325107755264177	1192.6316257806807	1267.6316257806807	1267.6316257806807	1292.6316257806807	0.26966291666030884	0.24043716490268707	0.20512820780277252	0.0972222238779068	1.0	1192	1267	1267	1292	1600
15.618101183626987	15.61810078888729	0	0	1	0	0.002317627457813111	0.1335652856848752	1196.949844879564	1271.949844879564	1271.949844879564	1296.949844879564	0.26966291666030884	0.24590164422988892	0.19230769574642181	0.0972222238779068	1.0	1196	1271	1271	1296	1600
15.632543919725737	15.632543524986033	0	0	1	0	0.0026877596215907408	0.13356528551970473	1196.9498442031909	1271.9498442031909	1271.9498442031909	1296.9498442031909	0.26966291666030884	0.24590164422988892	0.1794871836900711	0.1041666641831398	1.0	1196	1271	1271	1296	1600
15.649554437565005	15.649554042825308	0	0	1	0	0.0030505248230694713	0.13356528551970473	1196.9498442031909	1271.9498442031909	1271.9498442031909	1296.9498442031909	0.26966291666030884	0.24590164422988892	0.1794871836900711	0.1041666641831398	1.0	1196	1271	1271	1296	1600
15.665541790105056	15.66554179010506	0	0	1	0	0.0034049287480475486	0.13042242993186745	1184.0798505709972	1259.0798505709972	1259.0798505709972	1284.0798505709972	0.2584269642829895	0.24590164422988892	0.1666666716337204	0.1041666641831398	1.0	1184	1259	1259	1284	1600
15.684935351505832	15.684934956766135	0	0	1	0	0.003750000000000923	0.1317885460383776	1189.6740960271563	1264.6740960271563	1264.6740960271563	1289.6740960271563	0.2584269642829895	0.25136610865592957	0.1666666716337204	0.1041666641831398	1.0	1189	1264	1264	1289	1600
15.699524930772522	15.699524536032825	0	0	1	0	0.004084792762613599	0.13172177269927457	1189.4006592035294	1264.4006592035294	1264.4006592035294	1289.4006592035294	0.2584269642829895	0.25136610865592957	0.1538461595773697	0.1111111119389534	1.0	1189	1264	1264	1289	1600
15.7155683363498	15.715567941610104	0	0	1	0	0.0044083893921944145	0.13335499012420893	1196.0886845586356	1271.0886845586356	1271.0886845586356	1296.0886845586356	0.2584269642829895	0.2568306028842926	0.1538461595773697	0.1180555522441864	1.0	1196	1271	1271	1296	1600
15.732524774850344	15.732524774850347	0	0	1	0	0.004719902932874614	0.1305460020298791	1184.585878312355	1259.585878312355	1259.585878312355	1284.585878312355	0.24719101190567017	0.2568306028842926	0.1538461595773697	0.1180555522441864	1.0	1184	1259	1259	1284	1600
15.75156346526192	15.751563070522224	0	0	1	0	0.0050184795476922355	0.1308130961842835	1185.679628874641	1260.679628874641	1260.679628874641	1285.679628874641	0.24719101190567017	0.2568306028842926	0.1538461595773697	0.125	1.0	1185	1260	1260	1285	1600
15.765500145066841	15.765500145066838	0	0	1	0	0.005303300858899867	0.1310801903386879	1186.773379436927	1261.773379436927	1261.773379436927	1286.773379436927	0.24719101190567017	0.2568306028842926	0.1538461595773697	0.1319444477558136	1.0	1186	1261	1261	1286	1600
15.78277987538068	15.782779480640976	0	0	1	0	0.005573586191081179	0.1313472844930923	1187.867129999213	1262.867129999213	1262.867129999213	1287.867129999213	0.24719101190567017	0.2568306028842926	0.1538461595773697	0.1388888955116272	1.0	1187	1262	1262	1287	1600
15.79999289468542	15.799992894685424	0	0	1	0	0.005828594710927962	0.13017150608655542	1183.0523174244445	1258.0523174244445	1258.0523174244445	1283.0523174244445	0.23595505952835083	0.26229506731033325	0.1538461595773697	0.1458333283662796	1.0	1183	1258	1258	1283	1600
15.818114210037049	15.818113815297345	0	0	1	0	0.0060676274578127425	0.13017150608655542	1183.0523174244445	1258.0523174244445	1258.0523174244445	1283.0523174244445	0.23595505952835083	0.26229506731033325	0.1538461595773697	0.1458333283662796	1.0	1183	1258	1258	1283	1600
15.832460234909593	15.832459840169896	0	0	1	0	0.006290029259591271	0.13017150608655542	1183.0523174244445	1258.0523174244445	1258.0523174244445	1283.0523174244445	0.23595505952835083	0.26229506731033325	0.1538461595773697	0.1458333283662796	1.0	1183	1258	1258	1283	1600
15.849564306057477	15.84956430605748	0	0	1	0	0.006495190528383834	0.129704091600421	1181.138255103724	1256.138255103724	1256.138255103724	1281.138255103724	0.23595505952835083	0.26229506731033325	0.14102564752101898	0.1458333283662796	1.0	1181	1256	1256	1281	1600
15.865569421883972	15.865569027144275	0	0	1	0	0.006682548931413254	0.129704091600421	1181.138255103724	1256.138255103724	1256.138255103724	1281.138255103724	0.23595505952835083	0.26229506731033325	0.14102564752101898	0.1458333283662796	1.0	1181	1256	1256	1281	1600
15.884880087948002	15.884879693208305	0	0	1	0	0.006851590932319951	0.129704091600421	1181.138255103724	1256.138255103724	1256.138255103724	1281.138255103724	0.23595505952835083	0.26229506731033325	0.14102564752101898	0.1458333283662796	1.0	1181	1256	1256	1281	1600
15.899573878495172	15.899573878495175	0	0	1	0	0.007001853198729405	0.12689510350609118	1169.6354488574434	1244.6354488574434	1244.6354488574434	1269.6354488574434	0.2247191071510315	0.26229506731033325	0.14102564752101898	0.1458333283662796	1.0	1169	1244	1244	1269	1600
15.915569915308598	15.915569520568901	0	0	1	0	0.0071329238722139905	0.12528415161458262	1163.0386008617158	1238.0386008617158	1238.0386008617158	1263.0386008617158	0.2247191071510315	0.2568306028842926	0.14102564752101898	0.1388888955116272	1.0	1163	1238	1238	1263	1600
15.932568196217208	15.932568196217211	0	0	1	0	0.007244443697168296	0.12528415161458262	1163.0386008617158	1238.0386008617158	1238.0386008617158	1263.0386008617158	0.2247191071510315	0.2568306028842926	0.14102564752101898	0.1388888955116272	1.0	1163	1238	1238	1263	1600
15.951520438634756	15.951520438634752	0	0	1	0	0.007336107005503771	0.12109676050022244	1145.891234248411	1220.891234248411	1220.891234248411	1245.891234248411	0.2247191071510315	0.24043716490268707	0.1538461595773697	0.125	1.0	1145	1220	1220	1245	1600
15.965516329394486	15.965515934654789	0	0	1	0	0.007407662554463706	0.11595616629347205	1124.840500971768	1199.840500971768	1199.840500971768	1224.840500971768	0.21348313987255096	0.2295081913471222	0.1666666716337204	0.125	1.0	1124	1199	1199	1224	1600
15.982556452711169	15.982556057971472	0	0	1	0	0.007458914215262165	0.11506743961945176	1121.201165241655	1196.201165241655	1196.201165241655	1221.201165241655	0.2247191071510315	0.21311475336551666	0.1794871836900711	0.125	1.0	1121	1196	1196	1221	1600
15.999478154118218	15.999477759378522	0	0	1	0	0.0074897215106593616	0.11141423659698979	1106.2412988646731	1181.2412988646731	1181.2412988646731	1206.2412988646731	0.2247191071510315	0.19672131538391113	0.20512820780277252	0.1180555522441864	1.0	1106	1181	1181	1206	1600
16.018092104613917	16.018092104613913	0	0	1	0	0.0075	0.11186936818543514	1108.105062719357	1183.105062719357	1183.105062719357	1208.105062719357	0.23595505952835083	0.18579235672950745	0.21794871985912323	0.1180555522441864	1.0	1108	1183	1183	1208	1600
16.03246812970357	16.032467734963873	0	0	1	0	0.007489721510659245	0.12010987428948283	1141.8499352154322	1216.8499352154322	1216.8499352154322	1241.8499352154322	0.26966291666030884	0.1803278625011444	0.24358974397182465	0.125	1.0	1141	1216	1216	1241	1600
16.049587990439402	16.049587990439406	0	0	1	0	0.007458914215261934	0.12476237211376429	1160.9019138058648	1235.9019138058648	1235.9019138058648	1260.9019138058648	0.2921348214149475	0.17486338317394257	0.25641027092933655	0.125	1.0	1160	1235	1235	1260	1600
16.065583237773428	16.06558323777343	0	0	1	0	0.007407662554463358	0.12419753428548574	1158.5889028990641	1233.5889028990641	1233.5889028990641	1258.5889028990641	0.2921348214149475	0.16939890384674072	0.28205129504203796	0.125	1.0	1158	1233	1233	1258	1600
16.08482166647259	16.084821666472585	0	0	1	0	0.007336107005503309	0.1325171080688572	1192.6575575419702	1267.6575575419702	1267.6575575419702	1292.6575575419702	0.31460675597190857	0.17486338317394257	0.3076923191547394	0.1319444477558136	1.0	1192	1267	1267	1292	1600
16.09955887838662	16.099558483646923	0	0	1	0	0.007244443697167722	0.1418466726450669	1230.862124481549	1305.862124481549	1305.862124481549	1330.862124481549	0.33707866072654724	0.18579235672950745	0.3205128312110901	0.1388888955116272	1.0	1230	1305	1305	1330	1600
16.115728600667506	16.11572820592781	0	0	1	0	0.007132923872213304	0.1516881624284463	1271.1630251444876	1346.1630251444876	1346.1630251444876	1371.1630251444876	0.3595505654811859	0.19672131538391113	0.3461538553237915	0.1458333283662796	1.0	1271	1346	1346	1371	1600
16.13258438054486	16.132583985805162	0	0	1	0	0.00700185319872861	0.1611290124518282	1309.8233059902363	1384.8233059902363	1384.8233059902363	1409.8233059902363	0.3820224702358246	0.20765027403831482	0.3589743673801422	0.1527777761220932	1.0	1309	1384	1384	1409	1600
16.151747019221848	16.15174662448215	0	0	1	0	0.006851590932319048	0.1905283403630631	1430.2135537867434	1505.2135537867434	1505.2135537867434	1530.2135537867434	0.449438214302063	0.24590164422988892	0.38461539149284363	0.1736111044883728	1.0	1430	1505	1505	1530	1600
16.16550567142262	16.16550527668292	0	0	1	0	0.006682548931412246	0.19587313516484706	1452.1004885000486	1527.1004885000486	1527.1004885000486	1552.1004885000486	0.449438214302063	0.26229506731033325	0.39743590354919434	0.1805555522441864	1.0	1452	1527	1527	1552	1600
16.182452636170392	16.182452241430695	0	0	1	0	0.0064951905283827235	0.20688042929396033	1497.1753579587676	1572.1753579587676	1572.1753579587676	1597.1753579587676	0.47191011905670166	0.2786885201931	0.41025641560554504	0.1875	1.0	1497	1572	1572	1597	1600
16.199480127816717	16.199479733077013	0	0	1	0	0.006290029259590062	0.2186667480163722	1545.4403331270441	1620.4403331270441	1620.4403331270441	1645.4403331270441	0.49438202381134033	0.2950819730758667	0.42307692766189575	0.2013888955116272	1.0	1545	1620	1620	1645	1600
16.218120131132526	16.21812013113253	0	0	1	0	0.006067627457811438	0.229785322291283	1590.970894782804	1665.970894782804	1665.970894782804	1690.970894782804	0.516853928565979	0.31147539615631104	0.43589743971824646	0.2083333283662796	1.0	1590	1665	1665	1690	1600
16.23256681462826	16.232566814628264	0	0	1	0	0.0058285947109265645	0.24590255752566703	1656.9709730676063	1731.9709730676063	1731.9709730676063	1756.9709730676063	0.550561785697937	0.3333333432674408	0.44871795177459717	0.2222222238779068	1.0	1656	1731	1731	1756	1600
16.24973641256614	16.249736017826443	0	0	1	0	0.005573586191079693	0.25869046963029607	1709.3374731360625	1784.3374731360625	1784.3374731360625	1809.3374731360625	0.5730336904525757	0.34972676634788513	0.4743589758872986	0.2361111044883728	1.0	1709	1784	1784	1809	1600
16.265842976495225	16.26584297649522	0	0	1	0	0.005303300858898298	0.27450995782570664	1774.1182772962686	1849.1182772962686	1849.1182772962686	1874.1182772962686	0.6067415475845337	0.36612021923065186	0.4871794879436493	0.2569444477558136	1.0	1774	1849	1849	1874	1600
16.28476995557205	16.28476916609265	0	0	1	0	0.005018479547690586	0.29072399816059225	1840.5147724676253	1915.5147724676253	1915.5147724676253	1940.5147724676253	0.617977499961853	0.3989070951938629	0.5128205418586731	0.2847222089767456	1.0	1840	1915	1915	1940	1600
16.299444403873974	16.299444009134277	0	0	1	0	0.004719902932872889	0.3040906364506806	1895.251156265537	1970.251156265537	1970.251156265537	1995.251156265537	0.6404494643211365	0.41530054807662964	0.5256410241127014	0.3055555522441864	1.0	1895	1970	1970	1995	1600
16.315426230058247	16.315426230058243	0	0	1	0	0.004408389392192618	0.3175908114570074	1950.5343729164454	2025.5343729164454	2025.5343729164454	2050.534372916445	0.6629213690757751	0.43169400095939636	0.5384615659713745	0.3263888955116272	1.0	1950	2025	2025	2050	1600
16.332547669752874	16.332547275013177	0	0	1	0	0.004084792762611737	0.33026743386779245	2002.44514168861	2077.44514168861	2077.44514168861	2102.44514168861	0.6853932738304138	0.4480874240398407	0.5512820482254028	0.3402777910232544	1.0	2002	2077	2077	2102	1600
16.35143793803771	16.35143754329801	0	0	1	0	0.0037499999999990002	0.3377228322096615	2032.9749978985637	2107.9749978985637	2107.9749978985637	2132.9749978985637	0.6966292262077332	0.4590163826942444	0.5512820482254028	0.3541666567325592	1.0	2032	2107	2107	2132	1600
16.36545830265877	16.365457907919073	0	0	1	0	0.0034049287480455706	0.34780077455018743	2074.2441717830175	2149.2441717830175	2149.2441717830175	2174.2441717830175	0.7191011309623718	0.4644808769226074	0.5641025900840759	0.3680555522441864	1.0	2074	2149	2149	2174	1600
16.382529610411655	16.38252921567196	0	0	1	0	0.003050524823067443	0.36362804311653996	2139.056836562231	2214.056836562231	2214.056836562231	2239.056836562231	0.7303370833396912	0.49180328845977783	0.5769230723381042	0.4027777910232544	1.0	2139	2214	2214	2239	1600
16.39952710184087	16.399527101840867	0	0	1	0	0.002687759621588668	0.3711418221648941	2169.8257617652416	2244.8257617652416	2244.8257617652416	2269.8257617652416	0.7415730357170105	0.4972677528858185	0.5897436141967773	0.4166666567325592	1.0	2169	2244	2244	2269	1600
16.418202236989874	16.41820223698987	0	0	1	0	0.0023176274578109997	0.38115687295794487	2210.8373947627842	2285.8373947627842	2285.8373947627842	2310.8373947627842	0.7528089880943298	0.5081967115402222	0.6025640964508057	0.4375	1.0	2210	2285	2285	2310	1600
16.43253484071266	16.432534445972962	0	0	1	0	0.0019411428382677801	0.3874242220530313	2236.502189307163	2311.502189307163	2311.502189307163	2336.502189307163	0.7640449404716492	0.5136612057685852	0.6025640964508057	0.4513888955116272	1.0	2236	2311	2311	2336	1600
16.44952799000519	16.449527990005187	0	0	1	0	0.0015593376811320532	0.39518284949704885	2268.2737686904147	2343.2737686904147	2343.2737686904147	2368.2737686904147	0.7752808928489685	0.5191256999969482	0.6153846383094788	0.4652777910232544	1.0	2268	2343	2343	2368	1600
16.465620343305115	16.46561994856542	0	0	1	0	0.0011732584878005763	0.4056698065489912	2311.2178578181192	2386.2178578181192	2386.2178578181192	2411.2178578181192	0.7977527976036072	0.5300546288490295	0.6153846383094788	0.4791666567325592	1.0	2311	2386	2386	2411	1600
16.484877719509814	16.48487732477011	0	0	1	0	0.0007839634745062358	0.4130500480532646	2341.4399467781186	2416.4399467781186	2416.4399467781186	2441.4399467781186	0.8089887499809265	0.5355191230773926	0.6153846383094788	0.5	1.0	2341	2416	2416	2441	1600
16.499488219980538	16.49948782524084	0	0	1	0	0.00039251967182090644	0.41929063044138193	2366.995131657459	2441.995131657459	2441.995131657459	2466.995131657459	0.8089887499809265	0.5409836173057556	0.6282051205635071	0.5208333134651184	1.0	2366	2441	2441	2466	1600
16.515570310048293	16.515569915308596	0	0	1	0	-1.1760740967563817e-15	0.42872697668431314	2405.636969522262	2480.636969522262	2480.636969522262	2505.636969522262	0.8202247023582458	0.5519125461578369	0.6410256624221802	0.5347222089767456	1.0	2405	2480	2480	2505	1600
16.532603328050403	16.5326029333107	0	0	1	0	-0.0003925196718232554	0.4362407700288671	2436.4059532682104	2511.4059532682104	2511.4059532682104	2536.4059532682104	0.8314606547355652	0.5573770403862	0.6410256624221802	0.5555555820465088	1.0	2436	2511	2511	2536	1600
16.55154451775638	16.551544123016676	0	0	1	0	-0.000783963474508575	0.45091220660087394	2496.4854860305786	2571.4854860305786	2571.4854860305786	2596.4854860305786	0.8539325594902039	0.568306028842926	0.6538461446762085	0.5833333134651184	1.0	2496	2571	2571	2596	1600
16.565445276248706	16.56544488150901	0	0	1	0	-0.0011732584878028998	0.4584927585166998	2527.527846125886	2602.527846125886	2602.527846125886	2627.527846125886	0.8651685118675232	0.5737704634666443	0.6538461446762085	0.6041666865348816	1.0	2527	2602	2602	2627	1600
16.58246960997744	16.582469215237744	0	0	1	0	-0.0015593376811343538	0.4663043088223944	2559.516144627705	2634.516144627705	2634.516144627705	2659.516144627705	0.8764045238494873	0.5846994519233704	0.6538461446762085	0.6180555820465088	1.0	2559	2634	2634	2659	1600
16.599503812198638	16.59950341745894	0	0	1	0	-0.0019411428382700524	0.47196619029812226	2582.7015492708106	2657.7015492708106	2657.7015492708106	2682.7015492708106	0.8764045238494873	0.5901639461517334	0.6666666865348816	0.6319444179534912	1.0	2582	2657	2657	2682	1600
16.61823578986427	16.618235789864265	0	0	1	0	-0.0023176274578132366	0.47729871491039244	2604.538237558057	2679.538237558057	2679.538237558057	2704.538237558057	0.8876404762268066	0.5956284403800964	0.6666666865348816	0.6388888955116272	1.0	2604	2679	2679	2704	1600
16.633064581388414	16.633064581388417	0	0	1	0	-0.0026877596215908644	0.48097963955391343	2619.6116239732755	2694.6116239732755	2694.6116239732755	2719.6116239732755	0.8876404762268066	0.6010928750038147	0.6666666865348816	0.6527777910232544	1.0	2619	2694	2694	2719	1600
16.6495232531288	16.649522858389105	0	0	1	0	-0.003050524823069592	0.4888356907500162	2651.7821536213164	2726.7821536213164	2726.7821536213164	2751.7821536213164	0.898876428604126	0.6120218634605408	0.6666666865348816	0.6666666865348816	1.0	2651	2726	2726	2751	1600
16.66581534471631	16.665815344716307	0	0	1	0	-0.003404928748047666	0.4925166302946984	2666.85560105679	2741.85560105679	2741.85560105679	2766.85560105679	0.898876428604126	0.6174863576889038	0.6666666865348816	0.6805555820465088	1.0	2666	2741	2741	2766	1600
16.684889561700775	16.684888772221377	0	0	1	0	-0.0037500000000010372	0.5003726566555322	2699.0260290044043	2774.0260290044043	2774.0260290044043	2799.0260290044043	0.9101123809814453	0.6284152865409851	0.6666666865348816	0.6944444179534912	1.0	2699	2774	2774	2799	1600
16.699539536141376	16.69953914140168	0	0	1	0	-0.0040847927626137094	0.5109609400646553	2742.3850495647634	2817.3850495647634	2817.3850495647634	2842.3850495647634	0.9213483333587646	0.6502732038497925	0.6666666865348816	0.7083333134651184	1.0	2742	2817	2817	2842	1600
16.715912549367136	16.715912154627432	0	0	1	0	-0.004408389392194521	0.5125580379245882	2748.925165301189	2823.925165301189	2823.925165301189	2848.925165301189	0.9213483333587646	0.6612021923065186	0.6538461446762085	0.7152777910232544	1.0	2748	2823	2823	2848	1600
16.732522406412148	16.73252201167245	0	0	1	0	-0.004719902932874717	0.5150593067081566	2759.167860969901	2834.167860969901	2834.167860969901	2859.167860969901	0.9213483333587646	0.6666666865348816	0.6538461446762085	0.7222222089767456	1.0	2759	2834	2834	2859	1600
16.751522412333248	16.75152201759355	0	0	1	0	-0.0050184795476923335	0.5182857177620939	2772.3800142357745	2847.3800142357745	2847.3800142357745	2872.3800142357745	0.932584285736084	0.6775956153869629	0.6410256624221802	0.7222222089767456	1.0	2772	2847	2847	2872	1600
16.765513960956294	16.765514750435692	0	0	1	0	-0.005303300858899961	0.5207647384009046	2782.5316037517046	2857.5316037517046	2857.5316037517046	2882.5316037517046	0.932584285736084	0.6830601096153259	0.6410256624221802	0.7291666865348816	1.0	2782	2857	2857	2882	1600
16.782532768329244	16.782532373589547	0	0	1	0	-0.005573586191081266	0.5246098730447795	2798.2774301183717	2873.2774301183717	2873.2774301183717	2898.2774301183717	0.932584285736084	0.693989098072052	0.6410256624221802	0.7361111044883728	1.0	2798	2873	2873	2898	1600
16.79983618302501	16.799836183025008	0	0	1	0	-0.005828594710928045	0.5222505372378476	2788.615949988986	2863.615949988986	2863.615949988986	2888.615949988986	0.932584285736084	0.693989098072052	0.6282051205635071	0.7361111044883728	1.0	2788	2863	2863	2888	1600
16.818085394039034	16.818084999299337	0	0	1	0	-0.00606762745781282	0.5236166458937772	2794.2101649350175	2869.2101649350175	2869.2101649350175	2894.2101649350175	0.932584285736084	0.6994535326957703	0.6282051205635071	0.7361111044883728	1.0	2794	2869	2869	2894	1600
16.832521024823205	16.832521024823208	0	0	1	0	-0.006290029259591343	0.5236166458937772	2794.2101649350175	2869.2101649350175	2869.2101649350175	2894.2101649350175	0.932584285736084	0.6994535326957703	0.6282051205635071	0.7361111044883728	1.0	2794	2869	2869	2894	1600
16.849504305623267	16.849503910883563	0	0	1	0	-0.0064951905283839	0.5236166458937772	2794.2101649350175	2869.2101649350175	2869.2101649350175	2894.2101649350175	0.932584285736084	0.6994535326957703	0.6282051205635071	0.7361111044883728	1.0	2794	2869	2869	2894	1600
16.86551889520253	16.865518500462834	0	0	1	0	-0.006682548931413314	0.524982769450868	2799.804440901304	2874.804440901304	2874.804440901304	2899.804440901304	0.932584285736084	0.7049180269241333	0.6282051205635071	0.7361111044883728	1.0	2799	2874	2874	2899	1600
16.88476324499717	16.884763244997167	0	0	1	0	-0.0068515909323200045	0.524982769450868	2799.804440901304	2874.804440901304	2874.804440901304	2899.804440901304	0.932584285736084	0.7049180269241333	0.6282051205635071	0.7361111044883728	1.0	2799	2874	2874	2899	1600
16.899487035761442	16.899486641021745	0	0	1	0	-0.007001853198729453	0.5278669374668574	2811.615108926781	2886.615108926781	2886.615108926781	2911.615108926781	0.9438202381134033	0.7103825211524963	0.6153846383094788	0.7430555820465088	1.0	2811	2886	2886	2911	1600
16.915481098876374	16.91548109887637	0	0	1	0	-0.007132923872214031	0.5250579493725276	2800.1123026805003	2875.1123026805003	2875.1123026805003	2900.1123026805003	0.932584285736084	0.7103825211524963	0.6153846383094788	0.7430555820465088	1.0	2800	2875	2875	2900	1600
16.93252556432974	16.932525169590043	0	0	1	0	-0.00724444369716833	0.5239895681699371	2795.7372816558927	2870.7372816558927	2870.7372816558927	2895.7372816558927	0.932584285736084	0.7103825211524963	0.6153846383094788	0.7361111044883728	1.0	2795	2870	2870	2895	1600
16.95144741179048	16.951447017050782	0	0	1	0	-0.0073361070055037985	0.5211599075084186	2784.149821246974	2859.149821246974	2859.149821246974	2884.149821246974	0.932584285736084	0.693989098072052	0.6282051205635071	0.7291666865348816	1.0	2784	2859	2859	2884	1600
16.96543738145473	16.965436986715034	0	0	1	0	-0.007407662554463726	0.5173370213038222	2768.495102239152	2843.495102239152	2843.495102239152	2868.495102239152	0.932584285736084	0.6830601096153259	0.6282051205635071	0.7222222089767456	1.0	2768	2843	2843	2868	1600
16.98253118937045	16.982531189370448	0	0	1	0	-0.007458914215262179	0.5133277009376602	2752.0769353397186	2827.0769353397186	2827.0769353397186	2852.0769353397186	0.932584285736084	0.6666666865348816	0.6410256624221802	0.7083333134651184	1.0	2752	2827	2827	2852	1600
16.999509733294122	16.999509338554425	0	0	1	0	-0.0074897215106593685	0.5066735781994556	2724.8283027267707	2799.8283027267707	2799.8283027267707	2824.8283027267707	0.9213483333587646	0.6557376980781555	0.6410256624221802	0.7013888955116272	1.0	2724	2799	2799	2824	1600
17.018252368931616	17.01825197419192	0	0	1	0	-0.0075	0.49974397011101246	2696.451557604596	2771.451557604596	2771.451557604596	2796.451557604596	0.9101123809814453	0.6393442749977112	0.6538461446762085	0.6875	1.0	2696	2771	2771	2796	1600
17.03245115589652	17.032450761156824	0	0	1	0	-0.007489721510659238	0.4922401540172405	2665.7234307006	2740.7234307006	2740.7234307006	2765.7234307006	0.9101123809814453	0.6229507923126221	0.6538461446762085	0.6666666865348816	1.0	2665	2740	2740	2765	1600
17.049522068909706	17.04952206890971	0	0	1	0	-0.00745891421526192	0.482666369447978	2626.51878288947	2701.51878288947	2701.51878288947	2726.51878288947	0.9101123809814453	0.6065573692321777	0.6410256624221802	0.6458333134651184	1.0	2626	2701	2701	2726	1600
17.065595869443793	17.06559547470409	0	0	1	0	-0.007407662554463337	0.46738558073668734	2563.9439531167345	2638.9439531167345	2638.9439531167345	2663.9439531167345	0.8876404762268066	0.5901639461517334	0.6410256624221802	0.6111111044883728	1.0	2563	2638	2638	2663	1600
17.08468074440012	17.084680349660424	0	0	1	0	-0.0073361070055032816	0.4538008681368453	2508.3145550203817	2583.3145550203817	2583.3145550203817	2608.3145550203817	0.8764045238494873	0.5737704634666443	0.6410256624221802	0.5694444179534912	1.0	2508	2583	2583	2608	1600
17.09949769373331	17.09949729899361	0	0	1	0	-0.007244443697167687	0.4414442388760058	2457.7141581972437	2532.7141581972437	2532.7141581972437	2557.7141581972437	0.8539325594902039	0.562841534614563	0.6282051205635071	0.5555555820465088	1.0	2457	2532	2532	2557	1600
17.11550794117589	17.11550754643619	0	0	1	0	-0.007132923872213263	0.4361784881341704	2436.150908909428	2511.150908909428	2511.150908909428	2536.150908909428	0.8426966071128845	0.5573770403862	0.6282051205635071	0.5486111044883728	1.0	2436	2511	2511	2536	1600
17.1325381960001	17.132537801260405	0	0	1	0	-0.007001853198728562	0.4326310957572357	2421.62433712588	2496.62433712588	2496.62433712588	2521.62433712588	0.8426966071128845	0.5519125461578369	0.6282051205635071	0.5347222089767456	1.0	2421	2496	2496	2521	1600
17.15137004280952	17.151370042809518	0	0	1	0	-0.006851590932318994	0.42599924572045644	2394.466911225269	2469.466911225269	2469.466911225269	2494.466911225269	0.8314606547355652	0.5409836173057556	0.6282051205635071	0.5277777910232544	1.0	2394	2469	2469	2494	1600
17.16554040851611	17.165540013776415	0	0	1	0	-0.006682548931412186	0.420733494978621	2372.903661937453	2447.903661937453	2447.903661937453	2472.903661937453	0.8202247023582458	0.5355191230773926	0.6282051205635071	0.5208333134651184	1.0	2372	2447	2447	2472	1600
17.18253237358954	17.182531978849845	0	0	1	0	-0.006495190528382658	0.4137493952328706	2344.303773478605	2419.303773478605	2419.303773478605	2444.303773478605	0.7977527976036072	0.5300546288490295	0.6282051205635071	0.5208333134651184	1.0	2344	2419	2419	2444	1600
17.19955789153737	17.199557496797674	0	0	1	0	-0.00629002925958999	0.41129264194635073	2334.243368770306	2409.243368770306	2409.243368770306	2434.243368770306	0.7977527976036072	0.5245901346206665	0.6282051205635071	0.5138888955116272	1.0	2334	2409	2409	2434	1600
17.218224342413006	17.2182239476733	0	0	1	0	-0.00606762745781136	0.4043085571017615	2305.643541331713	2380.643541331713	2380.643541331713	2405.643541331713	0.7752808928489685	0.5191256999969482	0.6282051205635071	0.5138888955116272	1.0	2305	2380	2380	2405	1600
17.232531288055373	17.232530893315676	0	0	1	0	-0.005828594710926481	0.4007611647248268	2291.116969548166	2366.116969548166	2366.116969548166	2391.116969548166	0.7752808928489685	0.5136612057685852	0.6282051205635071	0.5	1.0	2291	2366	2366	2391	1600
17.24950825302025	17.249507858280552	0	0	1	0	-0.0055735861910796046	0.3944047842535623	2265.087591518338	2340.087591518338	2340.087591518338	2365.087591518338	0.7640449404716492	0.5081967115402222	0.6282051205635071	0.4861111044883728	1.0	2265	2340	2340	2365	1600
17.26552205312012	17.265522053120122	0	0	1	0	-0.005303300858898205	0.38827549073144674	2239.988134545274	2314.988134545274	2314.988134545274	2339.988134545274	0.7640449404716492	0.5027322173118591	0.6153846383094788	0.4652777910232544	1.0	2239	2314	2314	2339	1600
17.28486706153795	17.28487258789373	0	0	1	0	-0.005018479547690488	0.3787585034425187	2201.016071597114	2276.016071597114	2276.016071597114	2301.016071597114	0.7528089880943298	0.4972677528858185	0.6153846383094788	0.4305555522441864	1.0	2201	2276	2276	2301	1600
17.299472035652887	17.29947203565289	0	0	1	0	-0.004719902932872786	0.3678753971814728	2156.449751458131	2231.449751458131	2231.449751458131	2256.449751458131	0.7415730357170105	0.4863387942314148	0.6153846383094788	0.3958333432674408	1.0	2156	2231	2231	2256	1600
17.315488598930653	17.31548820419095	0	0	1	0	-0.004408389392192511	0.34362955365934944	2057.163022235036	2132.163022235036	2132.163022235036	2157.163022235036	0.6966292262077332	0.4644808769226074	0.6025640964508057	0.3541666567325592	1.0	2057	2132	2132	2157	1600
17.332627801911723	17.332627801911727	0	0	1	0	-0.004084792762611626	0.3304677552562154	2003.265457774202	2078.2654577742023	2078.2654577742023	2103.2654577742023	0.6853932738304138	0.4480874240398407	0.5897436141967773	0.3194444477558136	1.0	2003	2078	2078	2103	1600
17.351493991074936	17.35149359633524	0	0	1	0	-0.0037499999999988857	0.2994264668899129	1876.1513819141935	1951.1513819141935	1951.1513819141935	1976.1513819141935	0.6516854166984558	0.40437158942222595	0.5512820482254028	0.2569444477558136	1.0	1876	1951	1951	1976	1600
17.365503302984425	17.36550330298443	0	0	1	0	-0.0034049287480454526	0.28378115723339414	1812.083838870749	1887.083838870749	1887.083838870749	1912.083838870749	0.6292135119438171	0.3825136721134186	0.5384615659713745	0.2291666716337204	1.0	1812	1887	1887	1912	1600
17.382531978849844	17.382531584110147	0	0	1	0	-0.0030505248230673224	0.2699248442888005	1755.342237362638	1830.342237362638	1830.342237362638	1855.342237362638	0.6067415475845337	0.36612021923065186	0.5128205418586731	0.2083333283662796	1.0	1755	1830	1830	1855	1600
17.39956302315346	17.399563023153455	0	0	1	0	-0.002687759621588545	0.25753756519407034	1704.616329469718	1779.616329469718	1779.616329469718	1804.616329469718	0.584269642829895	0.34972676634788513	0.5128205418586731	0.1875	1.0	1704	1779	1779	1804	1600
17.418058156999823	17.41805815699982	0	0	1	0	-0.002317627457810874	0.23990680462020075	1632.418364919722	1707.418364919722	1707.418364919722	1732.418364919722	0.550561785697937	0.32786884903907776	0.4871794879436493	0.1666666716337204	1.0	1632	1707	1707	1732	1600
17.432567604107664	17.43256720936796	0	0	1	0	-0.0019411428382676522	0.21958223234681662	1549.189241460214	1624.189241460214	1624.189241460214	1649.189241460214	0.49438202381134033	0.31147539615631104	0.4743589758872986	0.1527777761220932	1.0	1549	1624	1624	1649	1600
17.449490489733808	17.44949009499411	0	0	1	0	-0.0015593376811319237	0.20596238465560468	1493.4159651647012	1568.4159651647012	1568.4159651647012	1593.4159651647012	0.47191011905670166	0.28961747884750366	0.44871795177459717	0.1388888955116272	1.0	1493	1568	1568	1593	1600
17.465543369063855	17.46554336906385	0	0	1	0	-0.0011732584878004458	0.19990533869713545	1468.6123619647697	1543.6123619647697	1543.6123619647697	1568.6123619647697	0.47191011905670166	0.2732240557670593	0.43589743971824646	0.125	1.0	1468	1543	1543	1568	1600
17.48469771820717	17.484697323467472	0	0	1	0	-0.0007839634745061043	0.18932933203260444	1425.3036146735153	1500.3036146735153	1500.3036146735153	1525.3036146735153	0.449438214302063	0.26229506731033325	0.41025641560554504	0.1111111119389534	1.0	1425	1500	1500	1525	1600
17.499443614394576	17.49944361439458	0	0	1	0	-0.00039251967182077433	0.1799329901750908	1386.8255947669968	1461.8255947669968	1461.8255947669968	1486.8255947669968	0.42696627974510193	0.25136610865592957	0.39743590354919434	0.1041666641831398	1.0	1386	1461	1461	1486	1600
17.515517020188963	17.515516625449266	0	0	1	0	1.30838237461204e-15	0.1713563050621022	1351.7040692293085	1426.7040692293085	1426.7040692293085	1451.7040692293085	0.4157303273677826	0.23497267067432404	0.38461539149284363	0.0902777761220932	1.0	1351	1426	1426	1451	1600
17.53252201167245	17.532522011672455	0	0	1	0	0.00039251967182338753	0.16207126054403365	1313.6818119278178	1388.6818119278178	1388.6818119278178	1413.6818119278178	0.3932584226131439	0.22404371201992035	0.3717948794364929	0.0833333358168602	1.0	1313	1388	1388	1413	1600
17.551448201269874	17.551447806530177	0	0	1	0	0.0007839634745087067	0.14477825927099697	1242.8669717147327	1317.8669717147327	1317.8669717147327	1342.8669717147327	0.3483146131038666	0.20765027403831482	0.3333333432674408	0.0694444477558136	1.0	1242	1317	1317	1342	1600
17.56547764490401	17.565477250164307	0	0	1	0	0.0011732584878030303	0.14182344126247104	1230.766991969819	1305.766991969819	1305.766991969819	1330.766991969819	0.3483146131038666	0.19672131538391113	0.3205128312110901	0.0694444477558136	1.0	1230	1305	1305	1330	1600
17.582597505639843	17.582603426735325	0	0	1	0	0.0015593376811344833	0.13689156668260694	1210.5709655652754	1285.5709655652754	1285.5709655652754	1310.5709655652754	0.33707866072654724	0.1912568360567093	0.3076923191547394	0.0625	1.0	1210	1285	1285	1310	1600
17.59948881209009	17.599488417350386	0	0	1	0	0.0019411428382701804	0.12970715016126633	1181.1507799103856	1256.1507799103856	1256.1507799103856	1281.1507799103856	0.31460675597190857	0.18579235672950745	0.29487180709838867	0.0625	1.0	1181	1256	1256	1281	1600
17.618043156891265	17.618042762151568	0	0	1	0	0.002317627457813363	0.12533171055838466	1163.2333547365852	1238.2333547365852	1238.2333547365852	1263.2333547365852	0.30337077379226685	0.1803278625011444	0.28205129504203796	0.0625	1.0	1163	1238	1238	1263	1600
17.63248707720911	17.632486682469413	0	0	1	0	0.002687759621590988	0.12513139005750418	1162.4130422854796	1237.4130422854796	1237.4130422854796	1262.4130422854796	0.30337077379226685	0.1803278625011444	0.26923078298568726	0.0625	1.0	1162	1237	1237	1262	1600
17.64950983197905	17.649509437239345	0	0	1	0	0.003050524823069713	0.1191127726342529	1137.7668039372656	1212.7668039372656	1212.7668039372656	1237.7668039372656	0.2808988690376282	0.1803278625011444	0.24358974397182465	0.0625	1.0	1137	1212	1212	1237	1600
17.665531921612587	17.66553152687289	0	0	1	0	0.003404928748047784	0.11610346403904259	1125.4436852398794	1200.4436852398794	1200.4436852398794	1225.4436852398794	0.26966291666030884	0.1803278625011444	0.23076923191547394	0.0625	1.0	1125	1200	1200	1225	1600
17.684785745159996	17.6847853504203	0	0	1	0	0.003750000000001152	0.11590314353816211	1124.6233727887738	1199.6233727887738	1199.6233727887738	1224.6233727887738	0.26966291666030884	0.1803278625011444	0.21794871985912323	0.0625	1.0	1124	1199	1199	1224	1600
17.699556115208726	17.69955572046903	0	0	1	0	0.0040847927626138205	0.1132499604735343	1113.758588139123	1188.758588139123	1188.758588139123	1213.758588139123	0.2584269642829895	0.1803278625011444	0.20512820780277252	0.0694444477558136	1.0	1113	1188	1188	1213	1600
17.715532020297513	17.715531625557816	0	0	1	0	0.004408389392194629	0.1130273821286093	1112.847129816655	1187.847129816655	1187.847129816655	1212.847129816655	0.2584269642829895	0.1803278625011444	0.19230769574642181	0.0694444477558136	1.0	1112	1187	1187	1212	1600
17.732534643342813	17.732534643342817	0	0	1	0	0.00471990293287482	0.10999581568935446	1100.4328652479066	1175.4328652479066	1175.4328652479066	1200.4328652479066	0.24719101190567017	0.1803278625011444	0.1794871836900711	0.0694444477558136	1.0	1100	1175	1175	1200	1600
17.751464385597526	17.75146438559753	0	0	1	0	0.0050184795476924315	0.1088645606602879	1095.800375903879	1170.800375903879	1170.800375903879	1195.800375903879	0.23595505952835083	0.18579235672950745	0.1794871836900711	0.0763888880610466	1.0	1095	1170	1170	1195	1600
17.765537250598523	17.765537250598527	0	0	1	0	0.005303300858900055	0.10864198248451337	1094.8889182740822	1169.8889182740822	1169.8889182740822	1194.8889182740822	0.23595505952835083	0.18579235672950745	0.1538461595773697	0.0833333358168602	1.0	1094	1169	1169	1194	1600
17.782460136224667	17.78245974148497	0	0	1	0	0.005573586191081356	0.10583299439018354	1083.3861120278016	1158.3861120278016	1158.3861120278016	1183.3861120278016	0.2247191071510315	0.18579235672950745	0.1538461595773697	0.0833333358168602	1.0	1083	1158	1158	1183	1600
17.799535391374544	17.79953539137454	0	0	1	0	0.005828594710928128	0.10556590038104954	1082.2923620603979	1157.2923620603979	1157.2923620603979	1182.2923620603979	0.2247191071510315	0.18579235672950745	0.14102564752101898	0.0833333358168602	1.0	1082	1157	1157	1182	1600
17.818071972889275	17.818071578149578	0	0	1	0	0.006067627457812898	0.10581073642872868	1083.2949656756439	1158.2949656756439	1158.2949656756439	1183.2949656756439	0.2247191071510315	0.18579235672950745	0.14102564752101898	0.0902777761220932	1.0	1083	1158	1158	1183	1600
17.832464182306584	17.83246378756688	0	0	1	0	0.006290029259591415	0.10436786444090901	1077.3864048855223	1152.3864048855223	1152.3864048855223	1177.3864048855223	0.21348313987255096	0.1912568360567093	0.14102564752101898	0.0902777761220932	1.0	1077	1152	1152	1177	1600
17.849470752748868	17.84947035800917	0	0	1	0	0.006495190528383966	0.10461270075126888	1078.3890095764461	1153.3890095764461	1153.3890095764461	1178.3890095764461	0.21348313987255096	0.1912568360567093	0.14102564752101898	0.0972222238779068	1.0	1078	1153	1153	1178	1600
17.865597053662885	17.865596658923188	0	0	1	0	0.0066825489314133735	0.10149210298359607	1065.610161717826	1140.610161717826	1140.610161717826	1165.610161717826	0.20224718749523163	0.1912568360567093	0.12820513546466827	0.0972222238779068	1.0	1065	1140	1140	1165	1600
17.884905351288726	17.88490495654903	0	0	1	0	0.006851590932320058	0.1030808010429112	1072.1158802707214	1147.1158802707214	1147.1158802707214	1172.1158802707214	0.20224718749523163	0.19672131538391113	0.12820513546466827	0.1041666641831398	1.0	1072	1147	1147	1172	1600
17.899498877952407	17.89949848321271	0	0	1	0	0.0070018531987295	0.1030808010429112	1072.1158802707214	1147.1158802707214	1147.1158802707214	1172.1158802707214	0.20224718749523163	0.19672131538391113	0.12820513546466827	0.1041666641831398	1.0	1072	1147	1147	1172	1600
17.91564373163227	17.915643336892572	0	0	1	0	0.007132923872214073	0.10285822281539653	1071.204422429049	1146.204422429049	1146.204422429049	1171.204422429049	0.20224718749523163	0.19672131538391113	0.12820513546466827	0.0972222238779068	1.0	1071	1146	1146	1171	1600
17.932459642800044	17.932459642800048	0	0	1	0	0.007244443697168365	0.10285822281539653	1071.204422429049	1146.204422429049	1146.204422429049	1171.204422429049	0.20224718749523163	0.19672131538391113	0.12820513546466827	0.0972222238779068	1.0	1071	1146	1146	1171	1600
17.951580833808666	17.951580833808663	0	0	1	0	0.007336107005503826	0.1009801725198268	1063.5138064686907	1138.5138064686907	1138.5138064686907	1163.5138064686907	0.20224718749523163	0.1912568360567093	0.11538461595773697	0.0902777761220932	1.0	1063	1138	1138	1163	1600
17.965761068007726	17.96576067326803	0	0	1	0	0.007407662554463747	0.10222272038794099	1068.6020399886183	1143.6020399886183	1143.6020399886183	1168.6020399886183	0.21348313987255096	0.18579235672950745	0.11538461595773697	0.0833333358168602	1.0	1068	1143	1143	1168	1600
17.982518952439786	17.98251855770009	0	0	1	0	0.007458914215262192	0.10112369099520466	1064.101514625363	1139.101514625363	1139.101514625363	1164.101514625363	0.21348313987255096	0.1803278625011444	0.12820513546466827	0.0833333358168602	1.0	1064	1139	1139	1164	1600
17.999597365507253	17.99959736550725	0	0	1	0	0.007489721510659376	0.09892563934987172	1055.1004931377247	1130.1004931377247	1130.1004931377247	1155.1004931377247	0.21348313987255096	0.16939890384674072	0.1538461595773697	0.0833333358168602	1.0	1055	1130	1130	1155	1600
18.0181296048853	18.018129210145602	0	0	1	0	0.0075	0.09926948551502493	1056.508543184027	1131.508543184027	1131.508543184027	1156.508543184027	0.2247191071510315	0.15846994519233704	0.1666666716337204	0.0833333358168602	1.0	1056	1131	1131	1156	1600
18.03252536695989	18.032525366959895	0	0	1	0	0.0074897215106592314	0.10405552989015213	1076.107394900173	1151.107394900173	1151.107394900173	1176.107394900173	0.24719101190567017	0.1530054658651352	0.19230769574642181	0.0833333358168602	1.0	1076	1151	1151	1176	1600
18.04951693729362	18.049516937293625	0	0	1	0	0.007458914215261905	0.11087542889504415	1104.0348813252058	1179.0348813252058	1179.0348813252058	1204.0348813252058	0.26966291666030884	0.1530054658651352	0.23076923191547394	0.0902777761220932	1.0	1104	1179	1179	1204	1600
18.06555757969301	18.065557184953313	0	0	1	0	0.007407662554463316	0.12297944454715037	1153.6008254205808	1228.6008254205808	1228.6008254205808	1253.6008254205808	0.31460675597190857	0.1530054658651352	0.26923078298568726	0.0902777761220932	1.0	1153	1228	1228	1253	1600
18.08473403425946	18.08473363951976	0	0	1	0	0.007336107005503255	0.13653251990421206	1209.1006690077484	1284.1006690077484	1284.1006690077484	1309.1006690077484	0.33707866072654724	0.17486338317394257	0.3076923191547394	0.1111111119389534	1.0	1209	1284	1284	1309	1600
18.099580589070055	18.09958019433035	0	0	1	0	0.007244443697167653	0.14898268162721284	1260.0840812634365	1335.0840812634365	1335.0840812634365	1360.0840812634365	0.37078651785850525	0.18579235672950745	0.3333333432674408	0.1180555522441864	1.0	1260	1335	1335	1360	1600
18.11550873065529	18.115508335915585	0	0	1	0	0.007132923872213222	0.1628879914060235	1317.0263248076662	1392.0263248076662	1392.0263248076662	1417.0263248076662	0.40449437499046326	0.20218579471111298	0.3589743673801422	0.125	1.0	1317	1392	1392	1417	1600
18.132491616715644	18.132491616715647	0	0	1	0	0.007001853198728515	0.17365044562087695	1361.0985748174912	1436.0985748174912	1436.0985748174912	1461.0985748174912	0.42696627974510193	0.2185792326927185	0.3717948794364929	0.1319444477558136	1.0	1361	1436	1436	1461	1600
18.151425306367347	18.15142491162765	0	0	1	0	0.00685159093231894	0.1869586949578972	1415.595855852589	1490.595855852589	1490.595855852589	1515.595855852589	0.449438214302063	0.24043716490268707	0.39743590354919434	0.1458333283662796	1.0	1415	1490	1490	1515	1600
18.16550014506684	18.165500145066837	0	0	1	0	0.006682548931412125	0.20836002763992234	1503.2343131854818	1578.2343131854818	1578.2343131854818	1603.2343131854818	0.5056179761886597	0.26229506731033325	0.41025641560554504	0.1597222238779068	1.0	1503	1578	1578	1603	1600
18.182514215563405	18.1825138208237	0	0	1	0	0.006495190528382592	0.22955885715782642	1590.0435200612992	1665.0435200612992	1665.0435200612992	1690.0435200612992	0.5280898809432983	0.3060109317302704	0.44871795177459717	0.1875	1.0	1590	1665	1665	1690	1600
18.19959183915147	18.199591444411766	0	0	1	0	0.006290029259589918	0.24147872294450545	1638.8553704577498	1713.8553704577498	1713.8553704577498	1738.8553704577498	0.550561785697937	0.3224043846130371	0.4615384638309479	0.2013888955116272	1.0	1638	1713	1713	1738	1600
18.218016709331447	18.21801631459175	0	0	1	0	0.006067627457811282	0.2493125066888171	1670.934714890706	1745.934714890706	1745.934714890706	1770.934714890706	0.5617977380752563	0.3333333432674408	0.4743589758872986	0.2152777761220932	1.0	1670	1745	1745	1770	1600
18.232539182849347	18.23253878810965	0	0	1	0	0.005828594710926398	0.2598523789289755	1714.0954917141546	1789.0954917141546	1789.0954917141546	1814.0954917141546	0.584269642829895	0.34972676634788513	0.4743589758872986	0.2222222238779068	1.0	1714	1789	1789	1814	1600
18.24959233257609	18.249592332576093	0	0	1	0	0.005573586191079517	0.27000937348051246	1755.6883844026986	1830.6883844026986	1830.6883844026986	1855.6883844026986	0.5955055952072144	0.36612021923065186	0.4871794879436493	0.2430555522441864	1.0	1755	1830	1830	1855	1600
18.26545178945374	18.26545139471404	0	0	1	0	0.005303300858898111	0.28872689604759216	1832.33663931489	1907.33663931489	1907.33663931489	1932.33663931489	0.6404494643211365	0.3825136721134186	0.5	0.2638888955116272	1.0	1832	1907	1907	1932	1600
18.28479048203638	18.284790087296685	0	0	1	0	0.005018479547690389	0.29689455119378216	1865.7831871385379	1940.7831871385379	1940.7831871385379	1965.7831871385379	0.6516854166984558	0.39344263076782227	0.5128205418586731	0.2777777910232544	1.0	1865	1940	1940	1965	1600
18.299539930881078	18.29953953614138	0	0	1	0	0.004719902932872683	0.3046209293303539	1897.4227056077991	1972.4227056077991	1972.4227056077991	1997.4227056077991	0.6516854166984558	0.4098360538482666	0.5256410241127014	0.2986111044883728	1.0	1897	1972	1972	1997	1600
18.31556438895281	18.315563994213115	0	0	1	0	0.004408389392192404	0.312988905236125	1931.6895669419318	2006.6895669419318	2006.6895669419318	2031.6895669419318	0.6629213690757751	0.4207650125026703	0.5384615659713745	0.3125	1.0	1931	2006	2006	2031	1600
18.33258043314787	18.332580433147868	0	0	1	0	0.004084792762611515	0.32039979955133724	1962.037179162726	2037.037179162726	2037.037179162726	2062.037179162726	0.6741573214530945	0.43169400095939636	0.5384615659713745	0.3263888955116272	1.0	1962	2037	2037	2062	1600
18.35150188586891	18.351501491129213	0	0	1	0	0.0037499999999987712	0.3414889076496461	2048.397076825301	2123.397076825301	2123.397076825301	2148.397076825301	0.7078651785850525	0.4590163826942444	0.5512820482254028	0.3611111044883728	1.0	2048	2123	2123	2148	1600
18.365480802821597	18.3654804080819	0	0	1	0	0.0034049287480453347	0.3501462358981371	2083.8488360028714	2158.8488360028714	2158.8488360028714	2183.8488360028714	0.7191011309623718	0.46994534134864807	0.5641025900840759	0.375	1.0	2083	2158	2158	2183	1600
18.38247750477142	18.382477504771416	0	0	1	0	0.0030505248230672014	0.362703188513525	2135.269556962885	2210.269556962885	2210.269556962885	2235.269556962885	0.7415730357170105	0.48087432980537415	0.5769230723381042	0.3958333432674408	1.0	2135	2210	2210	2235	1600
18.399592233891166	18.399592233891163	0	0	1	0	0.0026877596215884214	0.3707995669879125	2168.4242268155017	2243.4242268155017	2243.4242268155017	2268.4242268155017	0.7415730357170105	0.49180328845977783	0.5897436141967773	0.4236111044883728	1.0	2168	2243	2243	2268	1600
18.418021446207835	18.418021051468138	0	0	1	0	0.002317627457810748	0.38364585621701686	2221.0297812086837	2296.0297812086837	2296.0297812086837	2321.0297812086837	0.7640449404716492	0.5027322173118591	0.6025640964508057	0.4444444477558136	1.0	2221	2296	2296	2321	1600
18.43250918263224	18.432508787892544	0	0	1	0	0.0019411428382675245	0.39232544759102694	2256.572707885255	2331.572707885255	2331.572707885255	2356.572707885255	0.7752808928489685	0.5136612057685852	0.6025640964508057	0.4652777910232544	1.0	2256	2331	2331	2356	1600
18.44952206890971	18.449521674170008	0	0	1	0	0.0015593376811317945	0.4025630715151882	2298.495777854696	2373.495777854696	2373.495777854696	2398.495777854696	0.7865168452262878	0.5245901346206665	0.6153846383094788	0.4861111044883728	1.0	2298	2373	2373	2398	1600
18.465519289942232	18.46551889520253	0	0	1	0	0.001173258487800315	0.41130943199157954	2334.312124005518	2409.312124005518	2409.312124005518	2434.312124005518	0.7977527976036072	0.5355191230773926	0.6153846383094788	0.5069444179534912	1.0	2334	2409	2409	2434	1600
18.484724165766988	18.48472377102729	0	0	1	0	0.0007839634745059725	0.4203812695317968	2371.4612987327077	2446.4612987327077	2446.4612987327077	2471.4612987327077	0.8089887499809265	0.5409836173057556	0.6282051205635071	0.5277777910232544	1.0	2371	2446	2446	2471	1600
18.499538351922286	18.499537957182582	0	0	1	0	0.0003925196718206422	0.432648861860363	2421.6970893181865	2496.6970893181865	2496.6970893181865	2521.6970893181865	0.8314606547355652	0.5519125461578369	0.6410256624221802	0.5416666865348816	1.0	2421	2496	2496	2521	1600
18.515517414928663	18.51551702018896	0	0	1	0	-1.4406906524676981e-15	0.44673709494945335	2479.3884038180113	2554.3884038180113	2554.3884038180113	2579.3884038180113	0.8426966071128845	0.562841534614563	0.6538461446762085	0.5833333134651184	1.0	2479	2554	2554	2579	1600
18.532546485533775	18.532546090794078	0	0	1	0	-0.00039251967182351964	0.4517396273584957	2499.87377403304	2574.87377403304	2574.87377403304	2599.87377403304	0.8426966071128845	0.5737704634666443	0.6538461446762085	0.5972222089767456	1.0	2499	2574	2574	2599	1600
18.55145451710506	18.551454122365357	0	0	1	0	-0.0007839634745088382	0.45818503920593834	2526.2677355483174	2601.2677355483174	2601.2677355483174	2626.2677355483174	0.8539325594902039	0.5792349576950073	0.6538461446762085	0.6111111044883728	1.0	2526	2601	2601	2626	1600
18.565509224079907	18.56550882934021	0	0	1	0	-0.0011732584878031609	0.46663366071879864	2560.8648406434804	2635.8648406434804	2635.8648406434804	2660.8648406434804	0.8651685118675232	0.5846994519233704	0.6666666865348816	0.625	1.0	2560	2635	2635	2660	1600
18.582517768220693	18.58251737348099	0	0	1	0	-0.0015593376811346127	0.47312360325897185	2587.4411553454897	2662.4411553454897	2662.4411553454897	2687.4411553454897	0.8764045238494873	0.5901639461517334	0.6666666865348816	0.6388888955116272	1.0	2587	2662	2662	2687	1600
18.599537365073036	18.59953697033334	0	0	1	0	-0.001941142838270308	0.4817057624193932	2622.585097107415	2697.585097107415	2697.585097107415	2722.585097107415	0.8876404762268066	0.5956284403800964	0.6794871687889099	0.6527777910232544	1.0	2622	2697	2697	2722	1600
18.618137894418975	18.61813749967927	0	0	1	0	-0.0023176274578134886	0.4844518585682467	2633.83036083697	2708.83036083697	2708.83036083697	2733.83036083697	0.8876404762268066	0.6010928750038147	0.6666666865348816	0.6736111044883728	1.0	2633	2708	2708	2733	1600
18.632595630626273	18.632595235886576	0	0	1	0	-0.002687759621591111	0.48978438318051687	2655.6670491242166	2730.6670491242166	2730.6670491242166	2755.6670491242166	0.898876428604126	0.6065573692321777	0.6666666865348816	0.6805555820465088	1.0	2655	2730	2730	2755	1600
18.64950588458206	18.649505489842362	0	0	1	0	-0.003050524823069834	0.49230790976434946	2666.000890485011	2741.000890485011	2741.000890485011	2766.000890485011	0.898876428604126	0.6120218634605408	0.6666666865348816	0.6875	1.0	2666	2741	2741	2766	1600
18.665498368738195	18.665498763477892	0	0	1	0	-0.003404928748047902	0.49900653309844145	2693.4317530381177	2768.4317530381177	2768.4317530381177	2793.4317530381177	0.9101123809814453	0.6229507923126221	0.6666666865348816	0.6944444179534912	1.0	2693	2768	2768	2793	1600
18.68481416641831	18.684813771678613	0	0	1	0	-0.003750000000001266	0.5015300696163818	2703.7656350790835	2778.7656350790835	2778.7656350790835	2803.7656350790835	0.9101123809814453	0.6284152865409851	0.6666666865348816	0.7013888955116272	1.0	2703	2778	2778	2803	1600
18.699569536358485	18.69956953635849	0	0	1	0	-0.0040847927626139315	0.5045922800707512	2716.305386889726	2791.305386889726	2791.305386889726	2816.305386889726	0.9213483333587646	0.6338797807693481	0.6538461446762085	0.7083333134651184	1.0	2716	2791	2791	2816	1600
18.715597152347815	18.71559675760811	0	0	1	0	-0.0044083893921947346	0.5124038154752846	2748.29362437129	2823.29362437129	2823.29362437129	2848.29362437129	0.932584285736084	0.6448087692260742	0.6538461446762085	0.7222222089767456	1.0	2748	2823	2823	2848	1600
18.732532274904617	18.73253188016492	0	0	1	0	-0.004719902932874923	0.513934135516612	2754.5602849405263	2829.5602849405263	2829.5602849405263	2854.5602849405263	0.932584285736084	0.6557376980781555	0.6410256624221802	0.7291666865348816	1.0	2754	2829	2829	2854	1600
18.751398069328136	18.751398069328133	0	0	1	0	-0.0050184795476925295	0.5167860430094846	2766.2388461238393	2841.2388461238393	2841.2388461238393	2866.2388461238393	0.932584285736084	0.6721311211585999	0.6282051205635071	0.7361111044883728	1.0	2766	2841	2841	2866	1600
18.765517908353285	18.765517513613588	0	0	1	0	-0.005303300858900148	0.5192428056569902	2776.299289165375	2851.299289165375	2851.299289165375	2876.299289165375	0.932584285736084	0.6775956153869629	0.6282051205635071	0.7430555820465088	1.0	2776	2851	2851	2876	1600
18.782522505097074	18.782522505097077	0	0	1	0	-0.005573586191081444	0.518227346488235	2772.140983869322	2847.140983869322	2847.140983869322	2872.140983869322	0.932584285736084	0.6830601096153259	0.6153846383094788	0.7430555820465088	1.0	2772	2847	2847	2872	1600
18.800380923809318	18.80038052906962	0	0	1	0	-0.005828594710928212	0.5237685816967463	2794.832342048176	2869.832342048176	2869.832342048176	2894.832342048176	0.9438202381134033	0.693989098072052	0.6153846383094788	0.7430555820465088	1.0	2794	2869	2869	2894	1600
18.81814855239084	18.818148157651137	0	0	1	0	-0.006067627457812976	0.5213869878985093	2785.079715444396	2860.079715444396	2860.079715444396	2885.079715444396	0.9438202381134033	0.693989098072052	0.6025640964508057	0.7430555820465088	1.0	2785	2860	2860	2885	1600
18.832479971894532	18.832479577154835	0	0	1	0	-0.006290029259591488	0.5237685816967463	2794.832342048176	2869.832342048176	2869.832342048176	2894.832342048176	0.9438202381134033	0.693989098072052	0.6153846383094788	0.7430555820465088	1.0	2794	2869	2869	2894	1600
18.8495887799188	18.849588779918804	0	0	1	0	-0.006495190528384032	0.5224024581396556	2789.2380660818894	2864.2380660818894	2864.2380660818894	2889.2380660818894	0.9438202381134033	0.688524603843689	0.6153846383094788	0.7430555820465088	1.0	2789	2864	2864	2889	1600
18.8655283689553	18.865527974215603	0	0	1	0	-0.006682548931413433	0.5171589652856445	2767.7659628447145	2842.7659628447145	2842.7659628447145	2867.7659628447145	0.932584285736084	0.6830601096153259	0.6153846383094788	0.7361111044883728	1.0	2767	2842	2842	2867	1600
18.884871798414327	18.88487140367463	0	0	1	0	-0.006851590932320112	0.5161673342331481	2763.7052336847414	2838.7052336847414	2838.7052336847414	2863.7052336847414	0.9438202381134033	0.6721311211585999	0.6153846383094788	0.7291666865348816	1.0	2763	2838	2838	2863	1600
18.899502430609697	18.899502430609694	0	0	1	0	-0.007001853198729547	0.5107819122471913	2741.651930652248	2816.651930652248	2816.651930652248	2841.651930652248	0.932584285736084	0.6612021923065186	0.6282051205635071	0.7152777910232544	1.0	2741	2816	2816	2841	1600
18.91551346753167	18.915513467531675	0	0	1	0	-0.007132923872214114	0.5050542335161285	2718.1970862485464	2793.1970862485464	2793.1970862485464	2818.1970862485464	0.9213483333587646	0.6448087692260742	0.6410256624221802	0.7083333134651184	1.0	2718	2793	2793	2818	1600
18.9325381960001	18.932538196000102	0	0	1	0	-0.007244443697168399	0.49377207096103604	2671.9966305854423	2746.9966305854423	2746.9966305854423	2771.9966305854423	0.9213483333587646	0.6174863576889038	0.6410256624221802	0.6805555820465088	1.0	2671	2746	2746	2771	1600
18.95151412279957	18.951514122799573	0	0	1	0	-0.007336107005503854	0.48814179824712944	2648.9406638219953	2723.9406638219953	2723.9406638219953	2748.9406638219953	0.9101123809814453	0.6065573692321777	0.6538461446762085	0.6666666865348816	1.0	2648	2723	2723	2748	1600
18.965492645012564	18.965492250272867	0	0	1	0	-0.007407662554463767	0.48564051972049427	2638.697928255424	2713.697928255424	2713.697928255424	2738.697928255424	0.9101123809814453	0.6010928750038147	0.6538461446762085	0.6597222089767456	1.0	2638	2713	2713	2738	1600
18.98246053096437	18.982460136224667	0	0	1	0	-0.007458914215262207	0.48283153162616443	2627.1951220091432	2702.1951220091432	2702.1951220091432	2727.1951220091432	0.898876428604126	0.6010928750038147	0.6538461446762085	0.6597222089767456	1.0	2627	2702	2702	2727	1600
18.999576444303212	18.999576444303216	0	0	1	0	-0.007489721510659382	0.48033027774375725	2616.952487360686	2691.952487360686	2691.952487360686	2716.952487360686	0.898876428604126	0.5956284403800964	0.6538461446762085	0.6527777910232544	1.0	2616	2691	2691	2716	1600
19.01812565748831	19.018125657488312	0	0	1	0	-0.0075	0.476386134679883	2600.8012215141207	2675.8012215141207	2675.8012215141207	2700.8012215141207	0.8876404762268066	0.5956284403800964	0.6538461446762085	0.6458333134651184	1.0	2600	2675	2675	2700	1600
19.03253918284935	19.032538788109647	0	0	1	0	-0.007489721510659225	0.47138358736967945	2580.315790278837	2655.315790278837	2655.315790278837	2680.315790278837	0.8876404762268066	0.5846994519233704	0.6538461446762085	0.6319444179534912	1.0	2580	2655	2655	2680	1600
19.04948693707652	19.049486542336822	0	0	1	0	-0.007458914215261892	0.46888231858611107	2570.073094610125	2645.073094610125	2645.073094610125	2670.073094610125	0.8876404762268066	0.5792349576950073	0.6538461446762085	0.625	1.0	2570	2645	2645	2670	1600
19.065593106265897	19.0655927115262	0	0	1	0	-0.007407662554463295	0.46357206170821286	2548.327592695132	2623.327592695132	2623.327592695132	2648.327592695132	0.8764045238494873	0.5737704634666443	0.6538461446762085	0.6180555820465088	1.0	2548	2623	2623	2648	1600
19.084793639953975	19.084793639953972	0	0	1	0	-0.007336107005503227	0.4622059530522833	2542.7333777491003	2617.7333777491003	2617.7333777491003	2642.7333777491003	0.8764045238494873	0.568306028842926	0.6538461446762085	0.6180555820465088	1.0	2542	2617	2617	2642	1600
19.099479930446865	19.099479535707168	0	0	1	0	-0.007244443697167619	0.45826179508724785	2526.58205088228	2601.58205088228	2601.58205088228	2626.58205088228	0.8651685118675232	0.568306028842926	0.6538461446762085	0.6111111044883728	1.0	2526	2601	2601	2626	1600
19.1155683363498	19.115567941610102	0	0	1	0	-0.007132923872213181	0.45576052630367947	2516.3393552135676	2591.3393552135676	2591.3393552135676	2616.3393552135676	0.8651685118675232	0.562841534614563	0.6538461446762085	0.6041666865348816	1.0	2516	2591	2591	2616	1600
19.132459642800047	19.13245924806035	0	0	1	0	-0.007001853198728467	0.4518163832398052	2500.1880893670022	2575.1880893670022	2575.1880893670022	2600.1880893670022	0.8539325594902039	0.562841534614563	0.6538461446762085	0.5972222089767456	1.0	2500	2575	2575	2600	1600
19.151428859024637	19.15142846428494	0	0	1	0	-0.0068515909323188864	0.4443125820471945	2469.4600234832615	2544.4600234832615	2544.4600234832615	2569.4600234832615	0.8539325594902039	0.5464481115341187	0.6538461446762085	0.5763888955116272	1.0	2469	2544	2544	2569	1600
19.165498171368345	19.165497776628648	0	0	1	0	-0.0066825489314120655	0.4349514023530858	2431.125992635886	2506.125992635886	2506.125992635886	2531.125992635886	0.8426966071128845	0.5409836173057556	0.6410256624221802	0.5555555820465088	1.0	2431	2506	2506	2531	1600
19.182493689099065	19.18249368909907	0	0	1	0	-0.006495190528382525	0.4274376090085319	2400.357008889938	2475.357008889938	2475.357008889938	2500.357008889938	0.8314606547355652	0.5355191230773926	0.6410256624221802	0.5347222089767456	1.0	2400	2475	2475	2500	1600
19.199603286602734	19.19960289186303	0	0	1	0	-0.006290029259589846	0.4185577016589139	2363.9937882932527	2438.9937882932527	2438.9937882932527	2463.9937882932527	0.8202247023582458	0.5245901346206665	0.6410256624221802	0.5138888955116272	1.0	2363	2438	2438	2463	1600
19.218320658899504	19.218320264159807	0	0	1	0	-0.006067627457811204	0.4094636181549851	2326.7535163446637	2401.7535163446637	2401.7535163446637	2426.7535163446637	0.8089887499809265	0.5191256999969482	0.6282051205635071	0.4930555522441864	1.0	2326	2401	2401	2426	1600
19.23251076159104	19.232510366851336	0	0	1	0	-0.005828594710926315	0.39784149162237803	2279.160908193638	2354.160908193638	2354.160908193638	2379.160908193638	0.7865168452262878	0.5081967115402222	0.6282051205635071	0.4722222089767456	1.0	2279	2354	2354	2379	1600
19.249507068801154	19.249506674061458	0	0	1	0	-0.005573586191079428	0.3906883370672536	2249.8687402904034	2324.8687402904034	2324.8687402904034	2349.8687402904034	0.7865168452262878	0.5027322173118591	0.6153846383094788	0.4444444477558136	1.0	2249	2324	2324	2349	1600
19.265588369389516	19.26558797464982	0	0	1	0	-0.005303300858898017	0.3766984986380124	2192.580351922661	2267.580351922661	2267.580351922661	2292.580351922661	0.7640449404716492	0.4863387942314148	0.6153846383094788	0.4166666567325592	1.0	2192	2267	2267	2292	1600
19.284698902426268	19.28469850768657	0	0	1	0	-0.00501847954769029	0.36427120384667333	2141.690579752127	2216.690579752127	2216.690579752127	2241.690579752127	0.7528089880943298	0.46994534134864807	0.6025640964508057	0.3888888955116272	1.0	2141	2216	2216	2241	1600
19.299545851976557	19.29954545723686	0	0	1	0	-0.00471990293287258	0.3516029694099032	2089.8141597335534	2164.8141597335534	2164.8141597335534	2189.8141597335534	0.7303370833396912	0.4590163826942444	0.5897436141967773	0.3680555522441864	1.0	2089	2164	2164	2189	1600
19.31552452024324	19.315524125503536	0	0	1	0	-0.004408389392192297	0.3450378807224439	2062.930121558408	2137.930121558408	2137.930121558408	2162.930121558408	0.7191011309623718	0.4480874240398407	0.5897436141967773	0.3611111044883728	1.0	2062	2137	2137	2162	1600
19.332533853863413	19.332533459123717	0	0	1	0	-0.004084792762611404	0.33308578729151916	2013.986298958771	2088.986298958771	2088.986298958771	2113.986298958771	0.6853932738304138	0.44262295961380005	0.5769230723381042	0.3541666567325592	1.0	2013	2088	2088	2113	1600
19.351500306910115	19.351499517430717	0	0	1	0	-0.0037499999999986568	0.32217202813993406	1969.29445523303	2044.29445523303	2044.29445523303	2069.29445523303	0.6741573214530945	0.4262295067310333	0.5769230723381042	0.3263888955116272	1.0	1969	2044	2044	2069	1600
19.3655123819975	19.365511987257804	0	0	1	0	-0.003404928748045217	0.30945088248699903	1917.201363784261	1992.201363784261	1992.201363784261	2017.201363784261	0.6516854166984558	0.4098360538482666	0.5641025900840759	0.3125	1.0	1917	1992	1992	2017	1600
19.3825473736981	19.382546978958402	0	0	1	0	-0.0030505248230670804	0.3029303094876288	1890.4996173518398	1965.4996173518398	1965.4996173518398	1990.4996173518398	0.6404494643211365	0.3989070951938629	0.5641025900840759	0.3055555522441864	1.0	1890	1965	1965	1990	1600
19.39953697033334	19.399536575593636	0	0	1	0	-0.002687759621588298	0.29168655710597324	1844.4564513489604	1919.4564513489604	1919.4564513489604	1944.4564513489604	0.617977499961853	0.38797813653945923	0.5512820482254028	0.2916666567325592	1.0	1844	1919	1919	1944	1600
19.417998156565606	19.41799776182591	0	0	1	0	-0.002317627457810622	0.2861453293480425	1821.765123680234	1896.765123680234	1896.765123680234	1921.765123680234	0.6067415475845337	0.37704917788505554	0.5512820482254028	0.2916666567325592	1.0	1821	1896	1896	1921	1600
19.432561288272478	19.43256089353278	0	0	1	0	-0.0019411428382673972	0.27820414970721785	1789.2459930510572	1864.2459930510572	1864.2459930510572	1889.2459930510572	0.584269642829895	0.3715847134590149	0.5512820482254028	0.2847222089767456	1.0	1789	1864	1864	1889	1600
19.44954101641525	19.449540621675553	0	0	1	0	-0.001559337681131665	0.26944940384381866	1753.3953087404375	1828.3953087404375	1828.3953087404375	1853.3953087404375	0.5730336904525757	0.35519126057624817	0.5384615659713745	0.2777777910232544	1.0	1753	1828	1828	1853	1600
19.465539421666865	19.465539026927168	0	0	1	0	-0.0011732584878001843	0.26340463308569717	1728.64197248593	1803.64197248593	1803.64197248593	1828.64197248593	0.5617977380752563	0.34972676634788513	0.5384615659713745	0.2638888955116272	1.0	1728	1803	1803	1828	1600
19.484625086102593	19.484625086102596	0	0	1	0	-0.000783963474505841	0.2523834742605686	1683.5103270970285	1758.5103270970285	1758.5103270970285	1783.5103270970285	0.5393258333206177	0.33879780769348145	0.5256410241127014	0.25	1.0	1683	1758	1758	1783	1600
19.499561641564508	19.49956124682481	0	0	1	0	-0.0003925196718205101	0.2442603386312383	1650.246086694921	1725.246086694921	1725.246086694921	1750.246086694921	0.5280898809432983	0.32786884903907776	0.5128205418586731	0.2361111044883728	1.0	1650	1725	1725	1750	1600
19.51553280977691	19.515532415037214	0	0	1	0	1.5729989303233564e-15	0.23535817675292492	1613.7917338032275	1688.7917338032275	1688.7917338032275	1713.7917338032275	0.516853928565979	0.3169398903846741	0.5	0.2152777761220932	1.0	1613	1688	1688	1713	1600
19.53249161671565	19.532491221975945	0	0	1	0	0.00039251967182365175	0.22880147783446558	1586.9420517321364	1661.9420517321364	1661.9420517321364	1686.9420517321364	0.5056179761886597	0.31147539615631104	0.4871794879436493	0.2013888955116272	1.0	1586	1661	1661	1686	1600
19.55152359655234	19.551523596552343	0	0	1	0	0.0007839634745089697	0.21679258812218904	1537.7656483603641	1612.7656483603641	1612.7656483603641	1637.7656483603641	0.483146071434021	0.2950819730758667	0.4743589758872986	0.1875	1.0	1537	1612	1612	1637	1600
19.56550093454624	19.565500539806536	0	0	1	0	0.0011732584878032916	0.21041395009344077	1511.64512563264	1586.64512563264	1586.64512563264	1611.64512563264	0.47191011905670166	0.28961747884750366	0.4615384638309479	0.1736111044883728	1.0	1511	1586	1586	1611	1600
19.58256947912123	19.582569084381532	0	0	1	0	0.0015593376811347424	0.2020943890620246	1477.5765232089907	1552.5765232089907	1552.5765232089907	1577.5765232089907	0.449438214302063	0.284153014421463	0.44871795177459717	0.1666666716337204	1.0	1477	1552	1552	1577	1600
19.599591049672068	19.59959104967207	0	0	1	0	0.0019411428382704356	0.1945054397873177	1446.499775929066	1521.499775929066	1521.499775929066	1546.499775929066	0.43820226192474365	0.2732240557670593	0.43589743971824646	0.1527777761220932	1.0	1446	1521	1521	1546	1600
19.618175394690358	19.618174999950654	0	0	1	0	0.0023176274578136143	0.18910613944992805	1424.3896410474554	1499.3896410474554	1499.3896410474554	1524.3896410474554	0.42696627974510193	0.2677595615386963	0.42307692766189575	0.1458333283662796	1.0	1424	1499	1499	1524	1600
19.63248155085333	19.632481156113627	0	0	1	0	0.0026877596215912347	0.1816729966118571	1393.950921125555	1468.950921125555	1468.950921125555	1493.950921125555	0.4157303273677826	0.2568306028842926	0.41025641560554504	0.1319444477558136	1.0	1393	1468	1468	1493	1600
19.649535490059467	19.64953509531977	0	0	1	0	0.0030505248230699544	0.1735760048031807	1360.793739669025	1435.793739669025	1435.793739669025	1460.793739669025	0.3932584226131439	0.25136610865592957	0.39743590354919434	0.125	1.0	1360	1435	1435	1460	1600
19.66550231613518	19.66550192139548	0	0	1	0	0.00340492874804802	0.1711415123218336	1350.8244929579087	1425.8244929579087	1425.8244929579087	1450.8244929579087	0.3932584226131439	0.24590164422988892	0.38461539149284363	0.1180555522441864	1.0	1350	1425	1425	1450	1600
19.684741534313734	19.684741139574037	0	0	1	0	0.003750000000001381	0.16658802123798688	1332.1779469695562	1407.1779469695562	1407.1779469695562	1432.1779469695562	0.3820224702358246	0.24043716490268707	0.3717948794364929	0.1180555522441864	1.0	1332	1407	1407	1432	1600
19.69950400956849	19.699503614828792	0	0	1	0	0.0040847927626140425	0.16594254440147738	1329.53471932405	1404.53471932405	1404.53471932405	1429.53471932405	0.3820224702358246	0.24043716490268707	0.3717948794364929	0.1111111119389534	1.0	1329	1404	1404	1429	1600
19.715595968128714	19.715595573389017	0	0	1	0	0.004408389392194842	0.1607880877275179	1308.4272192441858	1383.4272192441858	1383.4272192441858	1408.4272192441858	0.37078651785850525	0.23497267067432404	0.3589743673801422	0.1041666641831398	1.0	1308	1383	1383	1408	1600
19.732612801803167	19.73261280180317	0	0	1	0	0.004719902932875025	0.15627911230788016	1289.9629649007693	1364.9629649007693	1364.9629649007693	1389.9629649007693	0.3595505654811859	0.2295081913471222	0.3461538553237915	0.1041666641831398	1.0	1289	1364	1364	1389	1600
19.751320700347176	19.75132030560747	0	0	1	0	0.005018479547692628	0.1480708357445535	1256.3500723739467	1331.3500723739467	1331.3500723739467	1356.3500723739467	0.33707866072654724	0.22404371201992035	0.3205128312110901	0.0972222238779068	1.0	1256	1331	1331	1356	1600
19.765500539806535	19.76550093454624	0	0	1	0	0.005303300858900241	0.14751438959170016	1254.071425378012	1329.071425378012	1329.071425378012	1354.071425378012	0.33707866072654724	0.22404371201992035	0.3205128312110901	0.0902777761220932	1.0	1254	1329	1329	1354	1600
19.782475136333222	19.782474741593525	0	0	1	0	0.005573586191081533	0.1472250377624017	1252.886529637035	1327.886529637035	1327.886529637035	1352.886529637035	0.33707866072654724	0.22404371201992035	0.3076923191547394	0.0902777761220932	1.0	1252	1327	1327	1352	1600
19.79954052299063	19.799540522990625	0	0	1	0	0.005828594710928295	0.14361476792325067	1238.1024746457115	1313.1024746457115	1313.1024746457115	1338.1024746457115	0.3258427083492279	0.22404371201992035	0.29487180709838867	0.0833333358168602	1.0	1238	1313	1313	1338	1600
19.81805697278072	19.818056578041023	0	0	1	0	0.006067627457813053	0.14361476792325067	1238.1024746457115	1313.1024746457115	1313.1024746457115	1338.1024746457115	0.3258427083492279	0.22404371201992035	0.29487180709838867	0.0833333358168602	1.0	1238	1313	1313	1338	1600
19.83258063051772	19.832580235778025	0	0	1	0	0.006290029259591559	0.13917256598798639	1219.9116577208042	1294.9116577208042	1294.9116577208042	1319.9116577208042	0.31460675597190857	0.2185792326927185	0.28205129504203796	0.0833333358168602	1.0	1219	1294	1294	1319	1600
19.849574174549947	19.84957377981025	0	0	1	0	0.006495190528384097	0.13917256598798639	1219.9116577208042	1294.9116577208042	1294.9116577208042	1319.9116577208042	0.31460675597190857	0.2185792326927185	0.28205129504203796	0.0833333358168602	1.0	1219	1294	1294	1319	1600
19.865559158651802	19.865559158651806	0	0	1	0	0.006682548931413494	0.13609647643394196	1207.3150709969923	1282.3150709969923	1282.3150709969923	1307.3150709969923	0.30337077379226685	0.2185792326927185	0.26923078298568726	0.0833333358168602	1.0	1207	1282	1282	1307	1600
19.884831140225355	19.884830745485658	0	0	1	0	0.006851590932320166	0.13346555078550748	1196.541430466653	1271.541430466653	1271.541430466653	1296.541430466653	0.2921348214149475	0.2185792326927185	0.25641027092933655	0.0902777761220932	1.0	1196	1271	1271	1296	1600
19.899509141184577	19.899508746444873	0	0	1	0	0.007001853198729595	0.13496521751441465	1202.6825657215281	1277.6825657215281	1277.6825657215281	1302.6825657215281	0.2921348214149475	0.22404371201992035	0.24358974397182465	0.0972222238779068	1.0	1202	1277	1277	1302	1600
19.91550991487438	19.915509520134684	0	0	1	0	0.007132923872214154	0.13496521751441465	1202.6825657215281	1277.6825657215281	1277.6825657215281	1302.6825657215281	0.2921348214149475	0.22404371201992035	0.24358974397182465	0.0972222238779068	1.0	1202	1277	1277	1302	1600
19.93252911698703	19.932528722247334	0	0	1	0	0.007244443697168434	0.13215622942008481	1191.1797594752475	1266.1797594752475	1266.1797594752475	1291.1797594752475	0.2808988690376282	0.22404371201992035	0.24358974397182465	0.0972222238779068	1.0	1191	1266	1266	1291	1600
19.951493596335236	19.951493596335233	0	0	1	0	0.007336107005503881	0.13184461974674183	1189.9037178629078	1264.9037178629078	1264.9037178629078	1289.9037178629078	0.2808988690376282	0.22404371201992035	0.23076923191547394	0.0972222238779068	1.0	1189	1264	1264	1289	1600
19.965429881400457	19.96542948666076	0	0	1	0	0.007407662554463788	0.13184461974674183	1189.9037178629078	1264.9037178629078	1264.9037178629078	1289.9037178629078	0.2808988690376282	0.22404371201992035	0.23076923191547394	0.0972222238779068	1.0	1189	1264	1264	1289	1600
19.982410004282922	19.982409609543225	0	0	1	0	0.007458914215262221	0.129035631652412	1178.4009116166271	1253.4009116166271	1253.4009116166271	1278.4009116166271	0.26966291666030884	0.22404371201992035	0.23076923191547394	0.0972222238779068	1.0	1178	1253	1253	1278	1600
19.999507364855926	19.99950697011623	0	0	1	0	0.007489721510659389	0.13047849991494137	1184.309457151685	1259.309457151685	1259.309457151685	1284.309457151685	0.2808988690376282	0.2185792326927185	0.23076923191547394	0.0972222238779068	1.0	1184	1259	1259	1284	1600
20.018078288724457	20.01807789398476	0	0	1	0	0.0075	0.1294239897564839	1179.9912380528017	1254.9912380528017	1254.9912380528017	1279.9912380528017	0.2808988690376282	0.21311475336551666	0.24358974397182465	0.0972222238779068	1.0	1179	1254	1254	1279	1600
20.032482735072424	20.032482340332727	0	0	1	0	0.007489721510659218	0.12836947996020742	1175.6730204370494	1250.6730204370494	1250.6730204370494	1275.6730204370494	0.2808988690376282	0.20765027403831482	0.25641027092933655	0.0972222238779068	1.0	1175	1250	1250	1275	1600
20.049415883930738	20.04941548919104	0	0	1	0	0.007458914215261878	0.12875783806427932	1177.2633468732238	1252.2633468732238	1252.2633468732238	1277.2633468732238	0.2921348214149475	0.19672131538391113	0.26923078298568726	0.0972222238779068	1.0	1177	1252	1252	1277	1600
20.06545376315223	20.065453368412534	0	0	1	0	0.0074076625544632745	0.13414485113392782	1199.3231653934345	1274.3231653934345	1274.3231653934345	1299.3231653934345	0.31460675597190857	0.1912568360567093	0.29487180709838867	0.1041666641831398	1.0	1199	1274	1274	1299	1600
20.08464719152573	20.084646796786032	0	0	1	0	0.007336107005503199	0.1378218950305739	1214.3806601502001	1289.3806601502001	1289.3806601502001	1314.3806601502001	0.3258427083492279	0.1912568360567093	0.3076923191547394	0.1111111119389534	1.0	1214	1289	1289	1314	1600
20.09949848321271	20.099498088473005	0	0	1	0	0.007244443697167585	0.13873446592397753	1218.117637958688	1293.117637958688	1293.117637958688	1318.117637958688	0.3258427083492279	0.1912568360567093	0.3205128312110901	0.1180555522441864	1.0	1218	1293	1293	1318	1600
20.115477151479386	20.11547636199999	0	0	1	0	0.0071329238722131405	0.14667564909905195	1250.6367830606177	1325.6367830606177	1325.6367830606177	1350.6367830606177	0.3483146131038666	0.19672131538391113	0.3333333432674408	0.125	1.0	1250	1325	1325	1350	1600
20.13245411644426	20.132453721704564	0	0	1	0	0.00700185319872842	0.1518523598678856	1271.8354136589915	1346.8354136589915	1346.8354136589915	1371.8354136589915	0.3595505654811859	0.20218579471111298	0.3461538553237915	0.1319444477558136	1.0	1271	1346	1346	1371	1600
20.15143675381861	20.151436359078915	0	0	1	0	0.006851590932318833	0.17022212845090234	1347.0596160064451	1422.0596160064451	1422.0596160064451	1447.0596160064451	0.40449437499046326	0.22404371201992035	0.3589743673801422	0.1458333283662796	1.0	1347	1422	1422	1447	1600
20.165384486335096	20.1653840915954	0	0	1	0	0.006682548931412006	0.18169683740445097	1394.0485491712266	1469.0485491712266	1469.0485491712266	1494.0485491712266	0.42696627974510193	0.24043716490268707	0.3717948794364929	0.1597222238779068	1.0	1394	1469	1469	1494	1600
20.18255566323177	20.182555663231774	0	0	1	0	0.006495190528382459	0.1982108222750517	1461.6733172163367	1536.6733172163367	1536.6733172163367	1561.6733172163367	0.47191011905670166	0.2568306028842926	0.38461539149284363	0.1666666716337204	1.0	1461	1536	1536	1561	1600
20.199693681993754	20.19969328725405	0	0	1	0	0.006290029259589774	0.20422335846768824	1486.2946529251833	1561.2946529251833	1561.2946529251833	1586.2946529251833	0.47191011905670166	0.2732240557670593	0.39743590354919434	0.1805555522441864	1.0	1486	1561	1561	1586	1600
20.218323422077393	20.218323027337696	0	0	1	0	0.006067627457811127	0.22011800785880653	1551.3832421818129	1626.3832421818129	1626.3832421818129	1651.3832421818129	0.5056179761886597	0.2950819730758667	0.41025641560554504	0.1944444477558136	1.0	1551	1626	1626	1651	1600
20.232504445755854	20.232504445755858	0	0	1	0	0.005828594710926231	0.2311920680694728	1596.731518744491	1671.731518744491	1671.731518744491	1696.731518744491	0.5280898809432983	0.31147539615631104	0.42307692766189575	0.2013888955116272	1.0	1596	1671	1671	1696	1600
20.24939851538399	20.249397725904593	0	0	1	0	0.005573586191079339	0.24306741654421826	1645.3610707485736	1720.3610707485736	1720.3610707485736	1745.3610707485736	0.550561785697937	0.32786884903907776	0.43589743971824646	0.2152777761220932	1.0	1645	1720	1720	1745	1600
20.2653992890738	20.265398894334105	0	0	1	0	0.005303300858897924	0.2542527733779276	1691.1651069826137	1766.1651069826137	1766.1651069826137	1791.1651069826137	0.5730336904525757	0.3442623019218445	0.44871795177459717	0.2222222238779068	1.0	1691	1766	1766	1791	1600
20.28464324412874	20.284642849389044	0	0	1	0	0.005018479547690192	0.2662839191671238	1740.432648989372	1815.432648989372	1815.432648989372	1840.432648989372	0.5955055952072144	0.3606557250022888	0.4615384638309479	0.2361111044883728	1.0	1740	1815	1815	1840	1600
20.29941400891717	20.299413614177467	0	0	1	0	0.004719902932872478	0.2762144490667855	1781.0981689284865	1856.0981689284865	1856.0981689284865	1881.0981689284865	0.617977499961853	0.3715847134590149	0.4743589758872986	0.2430555522441864	1.0	1781	1856	1856	1881	1600
20.315418335264265	20.31541794052457	0	0	1	0	0.004408389392192191	0.2906133380195821	1840.0616191901888	1915.0616191901888	1915.0616191901888	1940.0616191901888	0.6404494643211365	0.39344263076782227	0.4871794879436493	0.2638888955116272	1.0	1840	1915	1915	1940	1600
20.332478590305588	20.33247819556589	0	0	1	0	0.004084792762611293	0.2941913758086152	1854.7136839362793	1929.7136839362793	1929.7136839362793	1954.7136839362793	0.6404494643211365	0.40437158942222595	0.4871794879436493	0.2708333432674408	1.0	1854	1929	1929	1954	1600
20.35130806867681	20.351307673937114	0	0	1	0	0.0037499999999985423	0.3001025915145874	1878.9201122522354	1953.9201122522354	1953.9201122522354	1978.9201122522354	0.6516854166984558	0.4098360538482666	0.5	0.2777777910232544	1.0	1878	1953	1953	1978	1600
20.36542869718136	20.365428302441664	0	0	1	0	0.003404928748045099	0.3051457554101944	1899.571868404746	1974.571868404746	1974.571868404746	1999.571868404746	0.6629213690757751	0.41530054807662964	0.5	0.2847222089767456	1.0	1899	1974	1974	1999	1600
20.382403293708048	20.382402898968344	0	0	1	0	0.00305052482306696	0.3101889155805111	1920.223609302193	1995.223609302193	1995.223609302193	2020.223609302193	0.6741573214530945	0.4207650125026703	0.5	0.2916666567325592	1.0	1920	1995	1995	2020	1600
20.399617891971584	20.399617497231887	0	0	1	0	0.0026877596215881742	0.3152320832014084	1940.8753807097673	2015.8753807097673	2015.8753807097673	2040.8753807097673	0.6853932738304138	0.4262295067310333	0.5	0.2986111044883728	1.0	1940	2015	2015	2040	1600
20.41801631459175	20.418015919852053	0	0	1	0	0.002317627457810496	0.32907001088582977	1997.541694577473	2072.541694577473	2072.541694577473	2097.541694577473	0.6966292262077332	0.4480874240398407	0.5256410241127014	0.3263888955116272	1.0	1997	2072	2072	2097	1600
20.432454313814116	20.43245352433472	0	0	1	0	0.0019411428382672693	0.33752701837473964	2032.173140244559	2107.173140244559	2107.173140244559	2132.173140244559	0.7078651785850525	0.4590163826942444	0.5384615659713745	0.3402777910232544	1.0	2032	2107	2107	2132	1600
20.44939298902821	20.44939259428851	0	0	1	0	0.0015593376811315356	0.3486817188752003	2077.8516387939453	2152.8516387939453	2152.8516387939453	2177.8516387939453	0.7303370833396912	0.46994534134864807	0.5384615659713745	0.3611111044883728	1.0	2077	2152	2152	2177	1600
20.46559547470409	20.465595474704095	0	0	1	0	0.0011732584878000535	0.3559284098446369	2107.526838313788	2182.526838313788	2182.526838313788	2207.526838313788	0.7415730357170105	0.4754098355770111	0.5512820482254028	0.375	1.0	2107	2182	2182	2207	1600
20.484623112404105	20.4846227176644	0	0	1	0	0.0007839634745057094	0.3633838122938773	2138.056711343427	2213.056711343427	2213.056711343427	2238.056711343427	0.7528089880943298	0.4863387942314148	0.5512820482254028	0.3888888955116272	1.0	2138	2213	2213	2238	1600
20.49945190392825	20.499451509188553	0	0	1	0	0.00039251967182037795	0.3694730986366075	2162.9923389169076	2237.9923389169076	2237.9923389169076	2262.9923389169076	0.7640449404716492	0.49180328845977783	0.5512820482254028	0.4027777910232544	1.0	2162	2237	2237	2262	1600
20.515423466880353	20.515423072140656	0	0	1	0	-1.7053072081790148e-15	0.3782639626063342	2198.990926872939	2273.990926872939	2273.990926872939	2298.990926872939	0.7752808928489685	0.5027322173118591	0.5641025900840759	0.4166666567325592	1.0	2198	2273	2273	2298	1600
20.532473458689505	20.532473458689502	0	0	1	0	-0.0003925196718237839	0.3825681218877435	2216.6164591303095	2291.6164591303095	2291.6164591303095	2316.6164591303095	0.7752808928489685	0.5081967115402222	0.5641025900840759	0.4375	1.0	2216	2291	2291	2316	1600
20.551364516453734	20.551364121714037	0	0	1	0	-0.0007839634745091013	0.4064310746230291	2314.335250581304	2389.335250581304	2389.335250581304	2414.335250581304	0.8089887499809265	0.5300546288490295	0.5897436141967773	0.4861111044883728	1.0	2314	2389	2389	2414	1600
20.56555501388497	20.565555013884968	0	0	1	0	-0.0011732584878034224	0.413677764669103	2344.010446319977	2419.010446319977	2419.010446319977	2444.010446319977	0.8202247023582458	0.5355191230773926	0.5897436141967773	0.5069444179534912	1.0	2344	2419	2419	2444	1600
20.58241553063871	20.58241474115931	0	0	1	0	-0.0015593376811348716	0.42293605529981804	2381.9231464527547	2456.9231464527547	2456.9231464527547	2481.9231464527547	0.8314606547355652	0.5464481115341187	0.6025640964508057	0.5208333134651184	1.0	2381	2456	2456	2481	1600
20.59947460146093	20.599474206721233	0	0	1	0	-0.0019411428382705633	0.43305850079935837	2423.3745607733727	2498.3745607733727	2498.3745607733727	2523.3745607733727	0.8539325594902039	0.5519125461578369	0.6025640964508057	0.5416666865348816	1.0	2423	2498	2498	2523	1600
20.618170263074273	20.618169868334576	0	0	1	0	-0.00231762745781374	0.4393658647313714	2449.203216074966	2524.203216074966	2524.203216074966	2549.203216074966	0.8539325594902039	0.5573770403862	0.6153846383094788	0.5625	1.0	2449	2524	2524	2549	1600
20.63241681354273	20.632416418803032	0	0	1	0	-0.0026877596215913587	0.44423486508078813	2469.1417725058272	2544.1417725058272	2544.1417725058272	2569.1417725058272	0.8539325594902039	0.568306028842926	0.6153846383094788	0.5763888955116272	1.0	2469	2544	2544	2569	1600
20.64938904163122	20.649388646891524	0	0	1	0	-0.0030505248230700754	0.456338259277393	2518.7051717409245	2593.7051717409245	2593.7051717409245	2618.7051717409245	0.8764045238494873	0.5737704634666443	0.6282051205635071	0.5972222089767456	1.0	2518	2593	2593	2618	1600
20.66558363251313	20.665583237773433	0	0	1	0	-0.003404928748048138	0.461844345528176	2541.2525949378805	2616.2525949378805	2616.2525949378805	2641.2525949378805	0.8764045238494873	0.5792349576950073	0.6410256624221802	0.6111111044883728	1.0	2541	2616	2616	2641	1600
20.684612454432237	20.684612454432234	0	0	1	0	-0.003750000000001496	0.4682452417910099	2567.4642651341856	2642.4642651341856	2642.4642651341856	2667.4642651341856	0.8876404762268066	0.5846994519233704	0.6410256624221802	0.625	1.0	2567	2642	2642	2667	1600
20.699435719600604	20.6994353248609	0	0	1	0	-0.0040847927626141535	0.471837149959514	2582.17312908421	2657.17312908421	2657.17312908421	2682.17312908421	0.8876404762268066	0.5901639461517334	0.6410256624221802	0.6388888955116272	1.0	2582	2657	2657	2682	1600
20.715451888138663	20.715451493398966	0	0	1	0	-0.00440838939219495	0.47712514914062787	2603.827485730871	2678.827485730871	2678.827485730871	2703.827485730871	0.898876428604126	0.5956284403800964	0.6410256624221802	0.6458333134651184	1.0	2603	2678	2678	2703	1600
20.732542932876488	20.73254253813679	0	0	1	0	-0.0047199029328751285	0.4873711746982021	2645.7849603891377	2720.7849603891377	2720.7849603891377	2745.7849603891377	0.9101123809814453	0.6120218634605408	0.6410256624221802	0.6666666865348816	1.0	2645	2720	2720	2745	1600
20.75132780566175	20.751327410922052	0	0	1	0	-0.005018479547692726	0.49121629444091575	2661.53072573555	2736.53072573555	2736.53072573555	2761.53072573555	0.9101123809814453	0.6229507923126221	0.6410256624221802	0.6736111044883728	1.0	2661	2736	2736	2761	1600
20.765406591758232	20.765406197018528	0	0	1	0	-0.005303300858900336	0.4992365502882379	2694.373673430334	2769.373673430334	2769.373673430334	2794.373673430334	0.9213483333587646	0.6393442749977112	0.6410256624221802	0.6805555820465088	1.0	2694	2769	2769	2794	1600
20.782415925378405	20.78241553063871	0	0	1	0	-0.005573586191081621	0.5033348926855119	2711.1563855471713	2786.1563855471713	2786.1563855471713	2811.1563855471713	0.9213483333587646	0.6557376980781555	0.6282051205635071	0.6944444179534912	1.0	2711	2786	2786	2811	1600
20.79955078622279	20.799550391483095	0	0	1	0	-0.005828594710928378	0.5077187310124183	2729.1082034958526	2804.1082034958526	2804.1082034958526	2829.1082034958526	0.932584285736084	0.6666666865348816	0.6153846383094788	0.7013888955116272	1.0	2729	2804	2804	2829	1600
20.817975261663076	20.81797526166308	0	0	1	0	-0.006067627457813132	0.5104509632254386	2740.296694408171	2815.296694408171	2815.296694408171	2840.296694408171	0.932584285736084	0.6775956153869629	0.6153846383094788	0.7013888955116272	1.0	2740	2815	2815	2840	1600
20.832430629432185	20.832430234692488	0	0	1	0	-0.006290029259591632	0.5172025130111777	2767.9442907807725	2842.9442907807725	2842.9442907807725	2867.9442907807725	0.9438202381134033	0.693989098072052	0.6025640964508057	0.7152777910232544	1.0	2767	2842	2842	2867	1600
20.849398910123693	20.849398515383996	0	0	1	0	-0.006495190528384164	0.5162760701104787	2764.1505071024103	2839.1505071024103	2839.1505071024103	2864.1505071024103	0.9438202381134033	0.6994535326957703	0.5897436141967773	0.7152777910232544	1.0	2764	2839	2839	2864	1600
20.865597053662885	20.86559705366289	0	0	1	0	-0.006682548931413554	0.5190834773019848	2775.6468395516276	2850.6468395516276	2850.6468395516276	2875.6468395516276	0.9438202381134033	0.7158470153808594	0.5769230723381042	0.7222222089767456	1.0	2775	2850	2850	2875	1600
20.884727718424276	20.88472732368458	0	0	1	0	-0.00685159093232022	0.5256263049414907	2802.4397187354043	2877.4397187354043	2877.4397187354043	2902.4397187354043	0.9550561904907227	0.7267759442329407	0.5769230723381042	0.7291666865348816	1.0	2802	2877	2877	2902	1600
20.899558878386618	20.89955848364692	0	0	1	0	-0.007001853198729643	0.5246553613573441	2798.463704758324	2873.463704758324	2873.463704758324	2898.463704758324	0.9550561904907227	0.7322404384613037	0.5641025900840759	0.7291666865348816	1.0	2798	2873	2873	2898	1600
20.915417940524566	20.91541754578487	0	0	1	0	-0.007132923872214195	0.5260076137031415	2804.0011781143644	2879.0011781143644	2879.0011781143644	2904.0011781143644	0.9550561904907227	0.7431694269180298	0.5512820482254028	0.7361111044883728	1.0	2804	2879	2879	2904	1600
20.93246793233372	20.93246753759402	0	0	1	0	-0.007244443697168468	0.5273737223590711	2809.595393060396	2884.595393060396	2884.595393060396	2909.595393060396	0.9550561904907227	0.748633861541748	0.5512820482254028	0.7361111044883728	1.0	2809	2884	2884	2909	1600
20.95141780631307	20.951417411573374	0	0	1	0	-0.007336107005503909	0.5287398459161619	2815.1896690266826	2890.1896690266826	2890.1896690266826	2915.1896690266826	0.9550561904907227	0.7540983557701111	0.5512820482254028	0.7361111044883728	1.0	2815	2890	2890	2915	1600
20.96543461827684	20.965434223537144	0	0	1	0	-0.007407662554463809	0.5287398459161619	2815.1896690266826	2890.1896690266826	2890.1896690266826	2915.1896690266826	0.9550561904907227	0.7540983557701111	0.5512820482254028	0.7361111044883728	1.0	2815	2890	2890	2915	1600
20.982413556940212	20.982413162200515	0	0	1	0	-0.007458914215262234	0.5263805210781403	2805.5282338149846	2880.5282338149846	2880.5282338149846	2905.5282338149846	0.9550561904907227	0.7540983557701111	0.5384615659713745	0.7361111044883728	1.0	2805	2880	2880	2905	1600
20.999590654932373	20.99959065493237	0	0	1	0	-0.007489721510659397	0.5263805210781403	2805.5282338149846	2880.5282338149846	2880.5282338149846	2905.5282338149846	0.9550561904907227	0.7540983557701111	0.5384615659713745	0.7361111044883728	1.0	2805	2880	2880	2905	1600
21.018060920177714	21.01806092017771	0	0	1	0	-0.0075	0.5263805210781403	2805.5282338149846	2880.5282338149846	2880.5282338149846	2905.5282338149846	0.9550561904907227	0.7540983557701111	0.5384615659713745	0.7361111044883728	1.0	2805	2880	2880	2905	1600
21.032473261319655	21.03247286657996	0	0	1	0	-0.007489721510659211	0.5277827626778784	2811.270413165912	2886.270413165912	2886.270413165912	2911.270413165912	0.9550561904907227	0.7540983557701111	0.5512820482254028	0.7291666865348816	1.0	2811	2886	2886	2911	1600
21.04944035779206	21.049439963052365	0	0	1	0	-0.0074589142152618635	0.5250505304648581	2800.081922253594	2875.081922253594	2875.081922253594	2900.081922253594	0.9550561904907227	0.7431694269180298	0.5512820482254028	0.7291666865348816	1.0	2800	2875	2875	2900	1600
21.06559113256741	21.065590737827705	0	0	1	0	-0.007407662554463255	0.5236760119130128	2794.4532687837877	2869.4532687837877	2869.4532687837877	2894.4532687837877	0.9550561904907227	0.7322404384613037	0.5641025900840759	0.7222222089767456	1.0	2794	2869	2869	2894	1600
21.08461087547344	21.084610480733744	0	0	1	0	-0.007336107005503172	0.5195247431038919	2777.453823010437	2852.453823010437	2852.453823010437	2877.453823010437	0.9550561904907227	0.7103825211524963	0.5769230723381042	0.7152777910232544	1.0	2777	2852	2852	2877	1600
21.09942782480663	21.09942703532723	0	0	1	0	-0.007244443697167551	0.513423181266293	2752.46792728547	2827.46792728547	2827.46792728547	2852.46792728547	0.9550561904907227	0.693989098072052	0.5769230723381042	0.7013888955116272	1.0	2752	2827	2827	2852	1600
21.115437677509508	21.11543728276981	0	0	1	0	-0.0071329238722131	0.5105489916950887	2740.6981209913884	2815.6981209913884	2815.6981209913884	2840.6981209913884	0.9550561904907227	0.6775956153869629	0.5897436141967773	0.6944444179534912	1.0	2740	2815	2815	2840	1600
21.132395300229145	21.13239490548945	0	0	1	0	-0.007001853198728373	0.5048213116824627	2717.2432713396847	2792.2432713396847	2792.2432713396847	2817.2432713396847	0.9438202381134033	0.6612021923065186	0.6025640964508057	0.6875	1.0	2717	2792	2792	2817	1600
21.15128556851398	21.151285173774284	0	0	1	0	-0.006851590932318779	0.48891437160875384	2652.104351737847	2727.104351737847	2727.104351737847	2752.104351737847	0.9213483333587646	0.6284152865409851	0.6025640964508057	0.6736111044883728	1.0	2652	2727	2727	2752	1600
21.165430670879854	21.165430276140157	0	0	1	0	-0.006682548931411946	0.48620440100088835	2641.007022098638	2716.007022098638	2716.007022098638	2741.007022098638	0.9213483333587646	0.6174863576889038	0.6153846383094788	0.6597222089767456	1.0	2641	2716	2716	2741	1600
21.182500794413645	21.18250079441364	0	0	1	0	-0.006495190528382392	0.47716028900005103	2603.971383455209	2678.971383455209	2678.971383455209	2703.971383455209	0.9101123809814453	0.6010928750038147	0.6153846383094788	0.6458333134651184	1.0	2603	2678	2678	2703	1600
21.199406311493046	21.199405916753342	0	0	1	0	-0.006290029259589702	0.47322613187134266	2587.861010013148	2662.861010013148	2662.861010013148	2687.861010013148	0.9101123809814453	0.5901639461517334	0.6282051205635071	0.625	1.0	2587	2662	2662	2687	1600
21.218191184278307	21.21819078953861	0	0	1	0	-0.006067627457811049	0.46332235902314345	2547.3050601997725	2622.3050601997725	2622.3050601997725	2647.3050601997725	0.898876428604126	0.5792349576950073	0.6282051205635071	0.5972222089767456	1.0	2547	2622	2622	2647	1600
21.232491814085495	21.2324918140855	0	0	1	0	-0.005828594710926148	0.45266184426493883	2503.6502522649243	2578.6502522649243	2578.6502522649243	2603.6502522649243	0.8876404762268066	0.568306028842926	0.6153846383094788	0.5763888955116272	1.0	2503	2578	2578	2603	1600
21.24947272644736	21.249472331707665	0	0	1	0	-0.005573586191079251	0.443540976382792	2466.300298287533	2541.300298287533	2541.300298287533	2566.300298287533	0.8651685118675232	0.562841534614563	0.6153846383094788	0.5625	1.0	2466	2541	2541	2566	1600
21.265417841839646	21.265417447099942	0	0	1	0	-0.00530330085889783	0.43064626893214353	2413.496471277128	2488.496471277128	2488.496471277128	2513.496471277128	0.8539325594902039	0.5464481115341187	0.6025640964508057	0.5347222089767456	1.0	2413	2488	2488	2513	1600
21.28462627032169	21.284625875581995	0	0	1	0	-0.005018479547690093	0.4258217843742962	2393.7402070127428	2468.7402070127428	2468.7402070127428	2493.7402070127428	0.8539325594902039	0.5355191230773926	0.6025640964508057	0.5208333134651184	1.0	2393	2468	2468	2493	1600
21.299397035110122	21.299396640370425	0	0	1	0	-0.004719902932872375	0.41433320939540863	2346.6944924741983	2421.6944924741983	2421.6944924741983	2446.6944924741983	0.8314606547355652	0.5245901346206665	0.6025640964508057	0.5	1.0	2346	2421	2421	2446	1600
21.315451098659263	21.315450703919566	0	0	1	0	-0.004408389392192083	0.4041178460177193	2304.8625794425607	2379.8625794425607	2379.8625794425607	2404.8625794425607	0.8202247023582458	0.5136612057685852	0.5897436141967773	0.4791666567325592	1.0	2304	2379	2379	2404	1600
21.332527538028234	21.332527538028238	0	0	1	0	-0.004084792762611183	0.3978950169011739	2279.380094210307	2354.380094210307	2354.380094210307	2379.380094210307	0.8089887499809265	0.5081967115402222	0.5897436141967773	0.4652777910232544	1.0	2279	2354	2354	2379	1600
21.351313595032597	21.3513132002929	0	0	1	0	-0.0037499999999984273	0.38886319529636637	2242.3947847386203	2317.3947847386203	2317.3947847386203	2342.3947847386203	0.7865168452262878	0.5027322173118591	0.5897436141967773	0.4513888955116272	1.0	2242	2317	2317	2342	1600
21.36543106561955	21.365430670879853	0	0	1	0	-0.003404928748044981	0.3788704033304229	2201.4743016380817	2276.4743016380817	2276.4743016380817	2301.4743016380817	0.7752808928489685	0.49180328845977783	0.5769230723381042	0.4305555522441864	1.0	2201	2276	2276	2301	1600
21.38238987255829	21.38238947781859	0	0	1	0	-0.0030505248230668384	0.37032436647126055	2166.478280699812	2241.478280699812	2241.478280699812	2266.478280699812	0.7640449404716492	0.48087432980537415	0.5769230723381042	0.4097222089767456	1.0	2166	2241	2241	2266	1600
21.399561049454963	21.39956104945496	0	0	1	0	-0.0026877596215880506	0.3595525454225661	2122.367673505408	2197.367673505408	2197.367673505408	2222.367673505408	0.7528089880943298	0.46994534134864807	0.5641025900840759	0.3819444477558136	1.0	2122	2197	2197	2222	1600
21.41843473867245	21.418434343932752	0	0	1	0	-0.0023176274578103704	0.34493948725659784	2062.527200315768	2137.527200315768	2137.527200315768	2162.527200315768	0.7303370833396912	0.45355191826820374	0.5641025900840759	0.3472222089767456	1.0	2062	2137	2137	2162	1600
21.432412866145743	21.432412471406046	0	0	1	0	-0.0019411428382671415	0.3330908964502166	2014.007220963637	2089.0072209636373	2089.0072209636373	2114.0072209636373	0.7191011309623718	0.437158465385437	0.5512820482254028	0.3194444477558136	1.0	2014	2089	2089	2114	1600
21.449490489733808	21.44949009499411	0	0	1	0	-0.0015593376811314063	0.3158023927647333	1943.210798371583	2018.210798371583	2018.210798371583	2043.210798371583	0.6853932738304138	0.4207650125026703	0.5384615659713745	0.2916666567325592	1.0	1943	2018	2018	2043	1600
21.46552126364072	21.465520868901024	0	0	1	0	-0.001173258487799923	0.30241351860424137	1888.3833586843684	1963.3833586843684	1963.3833586843684	1988.3833586843684	0.6629213690757751	0.40437158942222595	0.5256410241127014	0.2708333432674408	1.0	1888	1963	1963	1988	1600
21.485141010888892	21.485140616149195	0	0	1	0	-0.0007839634745055779	0.29477616026997566	1857.1083763055503	1932.1083763055503	1932.1083763055503	1957.1083763055503	0.6516854166984558	0.3715847134590149	0.5	0.2291666716337204	1.0	1857	1932	1932	1957	1600
21.499492562117222	21.499492167377525	0	0	1	0	-0.00039251967182024584	0.2844633664935827	1814.8774857912213	1889.8774857912213	1889.8774857912213	1914.8774857912213	0.6516854166984558	0.3715847134590149	0.5	0.2291666716337204	1.0	1814	1889	1889	1914	1600
21.515481098876375	21.51548070413667	0	0	1	0	1.8376154860346732e-15	0.26866612119329536	1750.1877662865445	1825.1877662865445	1825.1877662865445	1850.1877662865445	0.617977499961853	0.35519126057624817	0.4871794879436493	0.2083333283662796	1.0	1750	1825	1825	1850	1600
21.532952277944116	21.53295188320442	0	0	1	0	0.000392519671823916	0.25581142771989107	1697.547796512954	1772.547796512954	1772.547796512954	1797.547796512954	0.5617977380752563	0.3169398903846741	0.4615384638309479	0.1736111044883728	1.0	1697	1772	1772	1797	1600
21.551837809352566	21.55183741461287	0	0	1	0	0.000783963474509233	0.2300307731438651	1591.9760160241276	1666.9760160241276	1666.9760160241276	1691.9760160241276	0.5393258333206177	0.3060109317302704	0.44871795177459717	0.1666666716337204	1.0	1591	1666	1666	1691	1600
21.565459092138166	21.56545869739847	0	0	1	0	0.001173258487803553	0.22585566149244451	1574.8789338115603	1649.8789338115603	1649.8789338115603	1674.8789338115603	0.5280898809432983	0.30054643750190735	0.44871795177459717	0.1666666716337204	1.0	1574	1649	1649	1674	1600
21.58238829359949	21.582387898859793	0	0	1	0	0.001559337681135001	0.22448954538593435	1569.2846883554012	1644.2846883554012	1644.2846883554012	1669.2846883554012	0.5280898809432983	0.2950819730758667	0.44871795177459717	0.1666666716337204	1.0	1569	1644	1644	1669	1600
21.599418943163403	21.599418548423706	0	0	1	0	0.0019411428382706912	0.21697125762191594	1538.4972999617457	1613.4972999617457	1613.4972999617457	1638.4972999617457	0.5056179761886597	0.28961747884750366	0.43589743971824646	0.1666666716337204	1.0	1538	1613	1613	1638	1600
21.61846434414986	21.618463949410163	0	0	1	0	0.002317627457813866	0.2115274564975984	1516.2049343576655	1591.2049343576655	1591.2049343576655	1616.2049343576655	0.49438202381134033	0.284153014421463	0.42307692766189575	0.1597222238779068	1.0	1516	1591	1591	1616	1600
21.632418787241225	21.632418392501528	0	0	1	0	0.002687759621591482	0.2033191755164595	1482.5920237399018	1557.5920237399018	1557.5920237399018	1582.5920237399018	0.47191011905670166	0.2786885201931	0.41025641560554504	0.1527777761220932	1.0	1482	1557	1557	1582	1600
21.64942614716291	21.649425752423205	0	0	1	0	0.0030505248230701964	0.1942567086030339	1445.4812217294239	1520.4812217294239	1520.4812217294239	1545.4812217294239	0.449438214302063	0.2677595615386963	0.41025641560554504	0.1458333283662796	1.0	1445	1520	1520	1545	1600
21.665407578607475	21.665407183867778	0	0	1	0	0.003404928748048256	0.1861151951840121	1412.1417242785296	1487.1417242785296	1487.1417242785296	1512.1417242785296	0.42696627974510193	0.26229506731033325	0.39743590354919434	0.1388888955116272	1.0	1412	1487	1487	1512	1600
21.68512956343763	21.685129168697934	0	0	1	0	0.00375000000000161	0.17839269898831844	1380.518102357164	1455.518102357164	1455.518102357164	1480.518102357164	0.4157303273677826	0.25136610865592957	0.3717948794364929	0.125	1.0	1380	1455	1455	1480	1600
21.699464930338312	21.699464140858915	0	0	1	0	0.0040847927626142646	0.173572117258447	1360.7778201733404	1435.7778201733404	1435.7778201733404	1460.7778201733404	0.40449437499046326	0.24590164422988892	0.3717948794364929	0.1180555522441864	1.0	1360	1435	1435	1460	1600
21.715412414168785	21.71541201942909	0	0	1	0	0.004408389392195056	0.16839540715825524	1339.579192313055	1414.579192313055	1414.579192313055	1439.579192313055	0.3932584226131439	0.24043716490268707	0.3589743673801422	0.1111111119389534	1.0	1339	1414	1414	1439	1600
21.73243003732264	21.732429642582936	0	0	1	0	0.004719902932875231	0.16045422023401046	1307.0600318582729	1382.0600318582729	1382.0600318582729	1407.0600318582729	0.37078651785850525	0.23497267067432404	0.3461538553237915	0.1041666641831398	1.0	1307	1382	1382	1407	1600
21.75171465056655	21.751714650566548	0	0	1	0	0.005018479547692824	0.1553665414383566	1286.22598719007	1361.22598719007	1361.22598719007	1386.22598719007	0.3595505654811859	0.2295081913471222	0.3333333432674408	0.0972222238779068	1.0	1286	1361	1361	1386	1600
21.765450802604494	21.76545040786479	0	0	1	0	0.005303300858900429	0.15032337768603	1265.5742316242927	1340.5742316242927	1340.5742316242927	1365.5742316242927	0.3483146131038666	0.22404371201992035	0.3205128312110901	0.0902777761220932	1.0	1265	1340	1340	1365	1600
21.78245776778648	21.782457373046775	0	0	1	0	0.00557358619108171	0.1431795858892153	1236.3204042163366	1311.3204042163366	1311.3204042163366	1336.3204042163366	0.33707866072654724	0.21311475336551666	0.29487180709838867	0.0763888880610466	1.0	1236	1311	1311	1336	1600
21.799515259649905	21.799514864910208	0	0	1	0	0.005828594710928461	0.14037059779488548	1224.8175979700559	1299.8175979700559	1299.8175979700559	1324.8175979700559	0.3258427083492279	0.21311475336551666	0.29487180709838867	0.0763888880610466	1.0	1224	1299	1299	1324	1600
21.818329737912574	21.818329737912578	0	0	1	0	0.006067627457813209	0.13963608953443774	1221.8097866435226	1296.8097866435226	1296.8097866435226	1321.8097866435226	0.3258427083492279	0.21311475336551666	0.28205129504203796	0.0694444477558136	1.0	1221	1296	1296	1321	1600
21.832394313379897	21.8323939186402	0	0	1	0	0.006290029259591703	0.13523840326338243	1203.801261363551	1278.801261363551	1278.801261363551	1303.801261363551	0.31460675597190857	0.20765027403831482	0.26923078298568726	0.0694444477558136	1.0	1203	1278	1278	1303	1600
21.849416673410136	21.84941627867044	0	0	1	0	0.00649519052838423	0.132206829373547	1191.386966284675	1266.386966284675	1266.386966284675	1291.386966284675	0.30337077379226685	0.20765027403831482	0.25641027092933655	0.0694444477558136	1.0	1191	1266	1266	1291	1600
21.865442710440664	21.865442315700967	0	0	1	0	0.006682548931413614	0.1317616724409163	1189.5640486455522	1264.5640486455522	1264.5640486455522	1289.5640486455522	0.30337077379226685	0.20765027403831482	0.25641027092933655	0.0625	1.0	1189	1264	1264	1289	1600
21.885209300856783	21.885208906117086	0	0	1	0	0.006851590932320274	0.12875236361287534	1177.2409289947245	1252.2409289947245	1252.2409289947245	1277.2409289947245	0.2921348214149475	0.20765027403831482	0.24358974397182465	0.0625	1.0	1177	1252	1252	1277	1600
21.8994357196006	21.899435324860903	0	0	1	0	0.0070018531987296895	0.12875236361287534	1177.2409289947245	1252.2409289947245	1252.2409289947245	1277.2409289947245	0.2921348214149475	0.20765027403831482	0.24358974397182465	0.0625	1.0	1177	1252	1252	1277	1600
21.915397808799934	21.91539780879993	0	0	1	0	0.007132923872214236	0.12875236361287534	1177.2409289947245	1252.2409289947245	1252.2409289947245	1277.2409289947245	0.2921348214149475	0.20765027403831482	0.24358974397182465	0.0625	1.0	1177	1252	1252	1277	1600
21.932399642365834	21.932399247626137	0	0	1	0	0.0072444436971685015	0.12574305501766503	1164.9178102973383	1239.9178102973383	1239.9178102973383	1264.9178102973383	0.2808988690376282	0.20765027403831482	0.23076923191547394	0.0625	1.0	1164	1239	1239	1264	1600
21.951791624807807	21.95179123006811	0	0	1	0	0.007336107005503936	0.12409986625425518	1158.188952311175	1233.188952311175	1233.188952311175	1258.188952311175	0.26966291666030884	0.21311475336551666	0.21794871985912323	0.0625	1.0	1158	1233	1233	1258	1600
21.965398696964254	21.965398302224557	0	0	1	0	0.00740766255446383	0.1238995457533747	1157.3686398600694	1232.3686398600694	1232.3686398600694	1257.3686398600694	0.26966291666030884	0.21311475336551666	0.20512820780277252	0.0625	1.0	1157	1232	1232	1257	1600
21.982387898859795	21.982387504120098	0	0	1	0	0.007458914215262249	0.12109055765904486	1145.8658336137887	1220.8658336137887	1220.8658336137887	1245.8658336137887	0.2584269642829895	0.21311475336551666	0.20512820780277252	0.0625	1.0	1145	1220	1220	1245	1600
21.99952986501876	21.999529470279057	0	0	1	0	0.007489721510659403	0.12089023715816438	1145.0455211626831	1220.0455211626831	1220.0455211626831	1245.0455211626831	0.2584269642829895	0.21311475336551666	0.19230769574642181	0.0625	1.0	1145	1220	1220	1245	1600
22.018390133086488	22.01838973834679	0	0	1	0	0.0075	0.12089023715816438	1145.0455211626831	1220.0455211626831	1220.0455211626831	1245.0455211626831	0.2584269642829895	0.21311475336551666	0.19230769574642181	0.0625	1.0	1145	1220	1220	1245	1600
22.032427076774898	22.0324266820352	0	0	1	0	0.0074897215106592046	0.12122410484470236	1146.4127093390562	1221.4127093390562	1221.4127093390562	1246.4127093390562	0.2584269642829895	0.21311475336551666	0.19230769574642181	0.0694444477558136	1.0	1146	1221	1221	1246	1600
22.049606937944947	22.049606543205243	0	0	1	0	0.0074589142152618505	0.12100152649977736	1145.5012510165884	1220.5012510165884	1220.5012510165884	1245.5012510165884	0.2584269642829895	0.21311475336551666	0.1794871836900711	0.0694444477558136	1.0	1145	1220	1220	1245	1600
22.065415473401455	22.06541507866175	0	0	1	0	0.007407662554463234	0.12236764633157782	1151.0955117278113	1226.0955117278113	1226.0955117278113	1251.0955117278113	0.2584269642829895	0.2185792326927185	0.1794871836900711	0.0694444477558136	1.0	1151	1226	1226	1251	1600
22.085161142613533	22.085160747873836	0	0	1	0	0.0073361070055031445	0.11955865823724798	1139.5927054815306	1214.5927054815306	1214.5927054815306	1239.5927054815306	0.24719101190567017	0.2185792326927185	0.1794871836900711	0.0694444477558136	1.0	1139	1214	1214	1239	1600
22.099443614394577	22.09944321965488	0	0	1	0	0.007244443697167517	0.11819253840544752	1133.9984447703077	1208.9984447703077	1208.9984447703077	1233.9984447703077	0.24719101190567017	0.21311475336551666	0.1794871836900711	0.0694444477558136	1.0	1133	1208	1208	1233	1600
22.115435703811013	22.115435309071316	0	0	1	0	0.007132923872213059	0.11819253840544752	1133.9984447703077	1208.9984447703077	1208.9984447703077	1233.9984447703077	0.24719101190567017	0.21311475336551666	0.1794871836900711	0.0694444477558136	1.0	1133	1208	1208	1233	1600
22.132516090576974	22.13251569583727	0	0	1	0	0.007001853198728325	0.11568287708677161	1123.7213816703297	1198.7213816703297	1198.7213816703297	1223.7213816703297	0.24719101190567017	0.20218579471111298	0.19230769574642181	0.0694444477558136	1.0	1123	1198	1198	1223	1600
22.151751756098232	22.151751361358535	0	0	1	0	0.006851590932318725	0.11620478220735053	1125.8585831391003	1200.8585831391003	1200.8585831391003	1225.8585831391003	0.2584269642829895	0.1912568360567093	0.21794871985912323	0.0694444477558136	1.0	1125	1200	1200	1225	1600
22.165427118222564	22.165426723482867	0	0	1	0	0.006682548931411886	0.11672668360263916	1127.9957693528074	1202.9957693528074	1202.9957693528074	1227.9957693528074	0.26966291666030884	0.1803278625011444	0.24358974397182465	0.0694444477558136	1.0	1127	1202	1202	1227	1600
22.18243526762365	22.182435267623646	0	0	1	0	0.006495190528382326	0.12308914328068282	1154.050041734396	1229.050041734396	1229.050041734396	1254.050041734396	0.30337077379226685	0.16939890384674072	0.25641027092933655	0.0763888880610466	1.0	1154	1229	1229	1254	1600
22.199555523099182	22.199555128359478	0	0	1	0	0.00629002925958963	0.1304654957954785	1184.2562052824844	1259.2562052824844	1259.2562052824844	1284.2562052824844	0.3258427083492279	0.16939890384674072	0.29487180709838867	0.0902777761220932	1.0	1184	1259	1259	1284	1600
22.218345527500528	22.21834513276083	0	0	1	0	0.0060676274578109705	0.13858474162738887	1217.5045169641576	1292.5045169641576	1292.5045169641576	1317.5045169641576	0.3483146131038666	0.17486338317394257	0.3205128312110901	0.0972222238779068	1.0	1217	1292	1292	1317	1600
22.23247681397694	22.232476419237244	0	0	1	0	0.005828594710926065	0.14782527425429887	1255.3444980713539	1330.3444980713539	1330.3444980713539	1355.3444980713539	0.37078651785850525	0.18579235672950745	0.3333333432674408	0.1041666641831398	1.0	1255	1330	1330	1355	1600
22.249469568529772	22.24946956852977	0	0	1	0	0.005573586191079162	0.15907740046899033	1301.4219549205154	1376.4219549205154	1376.4219549205154	1401.4219549205154	0.3932584226131439	0.20218579471111298	0.3461538553237915	0.1180555522441864	1.0	1301	1376	1376	1401	1600
22.26538863110194	22.265388236362234	0	0	1	0	0.005303300858897737	0.16979533899575472	1345.3119131876156	1420.3119131876156	1420.3119131876156	1445.3119131876156	0.4157303273677826	0.2185792326927185	0.3589743673801422	0.125	1.0	1345	1420	1420	1445	1600
22.285069168263714	22.285068378784317	0	0	1	0	0.005018479547689995	0.1896302424732097	1426.5358429277937	1501.5358429277937	1501.5358429277937	1526.5358429277937	0.47191011905670166	0.23497267067432404	0.3717948794364929	0.1388888955116272	1.0	1426	1501	1501	1526	1600
22.299481904145356	22.29948150940566	0	0	1	0	0.004719902932872272	0.2011272041604687	1473.6159010371193	1548.6159010371193	1548.6159010371193	1573.6159010371193	0.49438202381134033	0.25136610865592957	0.38461539149284363	0.1527777761220932	1.0	1473	1548	1548	1573	1600
22.31539662458084	22.315396229841134	0	0	1	0	0.004408389392191976	0.20777135648555056	1500.8237048083297	1575.8237048083297	1575.8237048083297	1600.8237048083297	0.49438202381134033	0.2732240557670593	0.39743590354919434	0.1597222238779068	1.0	1500	1575	1575	1600	1600
22.3324095108583	22.332409116118605	0	0	1	0	0.004084792762611071	0.2222331073068804	1560.0445744216752	1635.0445744216752	1635.0445744216752	1660.0445744216752	0.5280898809432983	0.28961747884750366	0.41025641560554504	0.1736111044883728	1.0	1560	1635	1635	1660	1600
22.35177307204197	22.351773072041965	0	0	1	0	0.003749999999998313	0.24641509410896023	1659.069810376192	1734.069810376192	1734.069810376192	1759.069810376192	0.5730336904525757	0.32786884903907776	0.43589743971824646	0.1944444477558136	1.0	1659	1734	1734	1759	1600
22.365433434057746	22.36543303931805	0	0	1	0	0.0034049287480448632	0.2583127003799901	1707.7905080560595	1782.7905080560595	1782.7905080560595	1807.7905080560595	0.5955055952072144	0.3442623019218445	0.44871795177459717	0.2083333283662796	1.0	1707	1782	1782	1807	1600
22.38250434707093	22.382503952331234	0	0	1	0	0.003050524823066718	0.273108335195953	1768.3786326274276	1843.3786326274276	1843.3786326274276	1868.3786326274276	0.6292135119438171	0.3606557250022888	0.4615384638309479	0.2222222238779068	1.0	1768	1843	1843	1868	1600
22.399454864475995	22.39945446973629	0	0	1	0	0.002687759621587927	0.2810088998752187	1800.7314449890207	1875.7314449890207	1875.7314449890207	1900.7314449890207	0.6404494643211365	0.3715847134590149	0.4743589758872986	0.2361111044883728	1.0	1800	1875	1875	1900	1600
22.41841460694781	22.418414212208113	0	0	1	0	0.0023176274578102446	0.2884014163370592	1831.0037999002573	1906.0037999002573	1906.0037999002573	1931.0037999002573	0.6404494643211365	0.38797813653945923	0.4871794879436493	0.2569444477558136	1.0	1831	1906	1906	1931	1600
22.432426682035196	22.4324262872955	0	0	1	0	0.0019411428382670136	0.3006774075329304	1881.2739838473499	1956.2739838473499	1956.2739838473499	1981.2739838473499	0.6629213690757751	0.40437158942222595	0.5	0.2708333432674408	1.0	1881	1956	1956	1981	1600
22.44944469992875	22.449444305189047	0	0	1	0	0.0015593376811312766	0.3097576306193557	1918.4574973862616	1993.4574973862616	1993.4574973862616	2018.4574973862616	0.6741573214530945	0.41530054807662964	0.5128205418586731	0.2916666567325592	1.0	1918	1993	1993	2018	1600
22.46545415789193	22.465453763152233	0	0	1	0	0.0011732584877997925	0.3193359235301614	1957.6806068560109	2032.6806068560109	2032.6806068560109	2057.680606856011	0.6853932738304138	0.43169400095939636	0.5128205418586731	0.3125	1.0	1957	2032	2032	2057	1600
22.485172590064796	22.4851721953251	0	0	1	0	0.0007839634745054463	0.33051288287364944	2003.4502553675945	2078.4502553675948	2078.4502553675948	2103.4502553675948	0.7303370833396912	0.4590163826942444	0.5256410241127014	0.3472222089767456	1.0	2003	2078	2078	2103	1600
22.499483088364453	22.499482693624756	0	0	1	0	0.00039251967182011373	0.34296692588878663	2054.4495615145815	2129.4495615145815	2129.4495615145815	2154.4495615145815	0.7303370833396912	0.4590163826942444	0.5256410241127014	0.3472222089767456	1.0	2054	2129	2129	2154	1600
22.515470046164804	22.515469651425107	0	0	1	0	-1.9699237638903314e-15	0.36077126039144325	2127.35831130296	2202.35831130296	2202.35831130296	2227.35831130296	0.7528089880943298	0.48087432980537415	0.5384615659713745	0.3888888955116272	1.0	2127	2202	2202	2227	1600
22.532523195891546	22.53252280115185	0	0	1	0	-0.00039251967182404813	0.37043018187489096	2166.9115947776786	2241.9115947776786	2241.9115947776786	2266.9115947776786	0.7640449404716492	0.49180328845977783	0.5512820482254028	0.4097222089767456	1.0	2166	2241	2241	2266	1600
22.5517624140701	22.551762414070105	0	0	1	0	-0.0007839634745093646	0.37884266421920554	2201.3607099776464	2276.3607099776464	2276.3607099776464	2301.3607099776464	0.7752808928489685	0.5027322173118591	0.5512820482254028	0.4305555522441864	1.0	2201	2276	2276	2301	1600
22.56541014441552	22.565409749675823	0	0	1	0	-0.0011732584878036837	0.3905315668749334	2249.2267663528523	2324.2267663528523	2324.2267663528523	2349.2267663528523	0.7977527976036072	0.5136612057685852	0.5641025900840759	0.4444444477558136	1.0	2249	2324	2324	2349	1600
22.58244592559551	22.582445530855814	0	0	1	0	-0.0015593376811351306	0.39901082290660206	2283.9493198025357	2358.9493198025357	2358.9493198025357	2383.9493198025357	0.8089887499809265	0.5245901346206665	0.5641025900840759	0.4652777910232544	1.0	2283	2358	2358	2383	1600
22.599449338120213	22.599448548640815	0	0	1	0	-0.001941142838270819	0.41803544014692307	2361.85512740165	2436.85512740165	2436.85512740165	2461.85512740165	0.8426966071128845	0.5409836173057556	0.5769230723381042	0.5	1.0	2361	2436	2436	2461	1600
22.618397633140763	22.618397238401066	0	0	1	0	-0.0023176274578139916	0.4268846979253311	2398.092838004231	2473.092838004231	2473.092838004231	2498.092838004231	0.8539325594902039	0.5464481115341187	0.5897436141967773	0.5208333134651184	1.0	2398	2473	2473	2498	1600
22.63251036685134	22.63250997211164	0	0	1	0	-0.0026877596215916055	0.4341313818581085	2427.7680087089543	2502.7680087089543	2502.7680087089543	2527.7680087089543	0.8651685118675232	0.5519125461578369	0.5897436141967773	0.5416666865348816	1.0	2427	2502	2502	2527	1600
22.649393778507605	22.649392989028208	0	0	1	0	-0.003050524823070317	0.4421348528899358	2460.542222584287	2535.542222584287	2535.542222584287	2560.542222584287	0.8764045238494873	0.5573770403862	0.6025640964508057	0.5555555820465088	1.0	2460	2535	2535	2560	1600
22.66554336906385	22.665543369063855	0	0	1	0	-0.0034049287480483735	0.4469593284688784	2480.298450080057	2555.298450080057	2555.298450080057	2580.298450080057	0.8764045238494873	0.568306028842926	0.6025640964508057	0.5694444179534912	1.0	2480	2555	2555	2580	1600
22.68509245790594	22.685092063166245	0	0	1	0	-0.003750000000001725	0.457905313047843	2525.122256930917	2600.122256930917	2600.122256930917	2625.122256930917	0.898876428604126	0.5737704634666443	0.6153846383094788	0.5833333134651184	1.0	2525	2600	2600	2625	1600
22.699451114448852	22.699450719709155	0	0	1	0	-0.004084792762614376	0.46140818984016896	2539.466537395492	2614.466537395492	2614.466537395492	2639.466537395492	0.898876428604126	0.5792349576950073	0.6153846383094788	0.5972222089767456	1.0	2539	2614	2614	2639	1600
22.715472019863302	22.7154720198633	0	0	1	0	-0.004408389392195164	0.46577912167064905	2557.365503241308	2632.365503241308	2632.365503241308	2657.365503241308	0.898876428604126	0.5846994519233704	0.6282051205635071	0.6041666865348816	1.0	2557	2632	2632	2657	1600
22.732508590522695	22.732508195782998	0	0	1	0	-0.004719902932875334	0.4721355021419136	2583.394881271136	2658.394881271136	2658.394881271136	2683.394881271136	0.9101123809814453	0.5901639461517334	0.6282051205635071	0.6180555820465088	1.0	2583	2658	2658	2683	1600
22.75170793999167	22.751707150512274	0	0	1	0	-0.005018479547692923	0.4819625097478175	2623.6364774173126	2698.6364774173126	2698.6364774173126	2723.6364774173126	0.9101123809814453	0.6120218634605408	0.6282051205635071	0.6458333134651184	1.0	2623	2698	2698	2723	1600
22.76549896084774	22.765498566108043	0	0	1	0	-0.005303300858900523	0.48715150460834344	2644.8854113711664	2719.8854113711664	2719.8854113711664	2744.8854113711664	0.9101123809814453	0.6284152865409851	0.6282051205635071	0.6527777910232544	1.0	2644	2719	2719	2744	1600
22.782470399456837	22.78247039945684	0	0	1	0	-0.005573586191081798	0.4948740086366987	2676.5090653672814	2751.5090653672814	2751.5090653672814	2776.5090653672814	0.9213483333587646	0.6393442749977112	0.6282051205635071	0.6666666865348816	1.0	2676	2751	2751	2776	1600
22.799547628305202	22.799547233565505	0	0	1	0	-0.005828594710928545	0.5020791009848571	2706.01391853299	2781.01391853299	2781.01391853299	2806.01391853299	0.932584285736084	0.6612021923065186	0.6153846383094788	0.6736111044883728	1.0	2706	2781	2781	2806	1600
22.81840552793474	22.818405133195043	0	0	1	0	-0.006067627457813286	0.5058797144004679	2721.5774304699157	2796.5774304699157	2796.5774304699157	2821.5774304699157	0.932584285736084	0.6721311211585999	0.6153846383094788	0.6805555820465088	1.0	2721	2796	2796	2821	1600
22.832487471948813	22.83248707720911	0	0	1	0	-0.006290029259591776	0.5088429264724255	2733.7117839045823	2808.7117839045823	2808.7117839045823	2833.7117839045823	0.932584285736084	0.688524603843689	0.6025640964508057	0.6875	1.0	2733	2808	2808	2833	1600
22.849423383985016	22.84942298924532	0	0	1	0	-0.006495190528384297	0.5126212729178263	2749.184112598499	2824.184112598499	2824.184112598499	2849.184112598499	0.932584285736084	0.6994535326957703	0.6025640964508057	0.6944444179534912	1.0	2749	2824	2824	2849	1600
22.865467184301988	22.86546718430199	0	0	1	0	-0.0066825489314136744	0.5141516072712733	2755.450831775864	2830.450831775864	2830.450831775864	2855.450831775864	0.932584285736084	0.7103825211524963	0.5897436141967773	0.7013888955116272	1.0	2755	2830	2830	2855	1600
22.885149695162266	22.88514969516227	0	0	1	0	-0.006851590932320327	0.5202744568928948	2780.523900976404	2855.523900976404	2855.523900976404	2880.523900976404	0.9438202381134033	0.7377049326896667	0.5641025900840759	0.7083333134651184	1.0	2780	2855	2855	2880	1600
22.899551773072044	22.89955137833234	0	0	1	0	-0.007001853198729737	0.5202744568928948	2780.523900976404	2855.523900976404	2855.523900976404	2880.523900976404	0.9438202381134033	0.7377049326896667	0.5641025900840759	0.7083333134651184	1.0	2780	2855	2855	2880	1600
22.915491756848237	22.91549175684824	0	0	1	0	-0.007132923872214277	0.528191794781943	2812.9453996320567	2887.9453996320567	2887.9453996320567	2912.9453996320567	0.9550561904907227	0.7595628499984741	0.5512820482254028	0.7222222089767456	1.0	2812	2887	2887	2912	1600
22.93253306438402	22.932532669644317	0	0	1	0	-0.007244443697168536	0.5299753412986412	2820.2490226179357	2895.2490226179357	2895.2490226179357	2920.2490226179357	0.9550561904907227	0.7759562730789185	0.5384615659713745	0.7222222089767456	1.0	2820	2895	2895	2920	1600
22.95173320333239	22.951732808592695	0	0	1	0	-0.007336107005503963	0.5326714675284476	2831.289659528993	2906.289659528993	2906.289659528993	2931.289659528993	0.9550561904907227	0.7923497557640076	0.5256410241127014	0.7291666865348816	1.0	2831	2906	2906	2931	1600
22.965430670879858	22.965430276140154	0	0	1	0	-0.0074076625544638505	0.5353230662017721	2842.1479560962566	2917.1479560962566	2917.1479560962566	2942.1479560962566	0.9550561904907227	0.8087431788444519	0.5128205418586731	0.7361111044883728	1.0	2842	2917	2917	2942	1600
22.982462109923166	22.98246171518346	0	0	1	0	-0.007458914215262262	0.5380552984147924	2853.336447008575	2928.336447008575	2928.336447008575	2953.336447008575	0.9550561904907227	0.8196721076965332	0.5128205418586731	0.7361111044883728	1.0	2853	2928	2928	2953	1600
22.999533812415745	22.999533417676048	0	0	1	0	-0.00748972151065941	0.5385049507021904	2855.1777731254697	2930.1777731254697	2930.1777731254697	2955.1777731254697	0.966292142868042	0.8196721076965332	0.5	0.7361111044883728	1.0	2855	2930	2930	2955	1600
23.018289474463298	23.0182890797236	0	0	1	0	-0.0075	0.5385049507021904	2855.1777731254697	2930.1777731254697	2930.1777731254697	2955.1777731254697	0.966292142868042	0.8196721076965332	0.5	0.7361111044883728	1.0	2855	2930	2930	2955	1600
23.03246773496387	23.032467340224173	0	0	1	0	-0.007489721510659197	0.5394981778531927	2859.245038308824	2934.245038308824	2934.245038308824	2959.245038308824	0.966292142868042	0.8142076730728149	0.5128205418586731	0.7361111044883728	1.0	2859	2934	2934	2959	1600
23.049497989788083	23.049497595048386	0	0	1	0	-0.007458914215261837	0.5372417442516513	2850.004942710512	2925.004942710512	2925.004942710512	2950.004942710512	0.966292142868042	0.8087431788444519	0.5128205418586731	0.7291666865348816	1.0	2850	2925	2925	2950	1600
23.065529947914097	23.065529947914094	0	0	1	0	-0.007407662554463213	0.5326714675284476	2831.289659528993	2906.289659528993	2906.289659528993	2931.289659528993	0.9550561904907227	0.7923497557640076	0.5256410241127014	0.7291666865348816	1.0	2831	2906	2906	2931	1600
23.085062062949138	23.08506166820944	0	0	1	0	-0.007336107005503117	0.5272431090856209	2809.0605317056174	2884.0605317056174	2884.0605317056174	2909.0605317056174	0.9550561904907227	0.7650273442268372	0.5384615659713745	0.7222222089767456	1.0	2809	2884	2884	2909	1600
23.09946532507801	23.099464930338314	0	0	1	0	-0.0072444436971674814	0.516638029112011	2765.632729213685	2840.632729213685	2840.632729213685	2865.632729213685	0.9438202381134033	0.7322404384613037	0.5512820482254028	0.7083333134651184	1.0	2765	2840	2840	2865	1600
23.115452677618062	23.115452282878366	0	0	1	0	-0.007132923872213018	0.5045778196612822	2716.2461715129507	2791.2461715129507	2791.2461715129507	2816.2461715129507	0.932584285736084	0.693989098072052	0.5641025900840759	0.6944444179534912	1.0	2716	2791	2791	2816	1600
23.13242016883017	23.132419774090472	0	0	1	0	-0.0070018531987282775	0.4956020665012746	2679.4904623227194	2754.4904623227194	2754.4904623227194	2779.4904623227194	0.932584285736084	0.6612021923065186	0.5769230723381042	0.6736111044883728	1.0	2679	2754	2754	2779	1600
23.151673202898177	23.15167280815848	0	0	1	0	-0.006851590932318671	0.47617158722503916	2599.9226496865354	2674.9226496865354	2674.9226496865354	2699.9226496865354	0.9213483333587646	0.6065573692321777	0.5897436141967773	0.6388888955116272	1.0	2599	2674	2674	2699	1600
23.165441723591417	23.16544132885172	0	0	1	0	-0.006682548931411825	0.47139163315296173	2580.3487377613783	2655.3487377613783	2655.3487377613783	2680.3487377613783	0.9213483333587646	0.5956284403800964	0.5897436141967773	0.625	1.0	2580	2655	2655	2680	1600
23.182457767786477	23.18245737304678	0	0	1	0	-0.006495190528382261	0.46516879964248403	2554.866234535972	2629.866234535972	2629.866234535972	2654.866234535972	0.9101123809814453	0.5901639461517334	0.5897436141967773	0.6111111044883728	1.0	2554	2629	2629	2654	1600
23.199526707101167	23.19952631236147	0	0	1	0	-0.006290029259589558	0.45477085448058574	2512.2866490979986	2587.2866490979986	2587.2866490979986	2612.2866490979986	0.8876404762268066	0.5792349576950073	0.5897436141967773	0.5972222089767456	1.0	2512	2587	2587	2612	1600
23.21824842153463	23.21824802679493	0	0	1	0	-0.006067627457810893	0.44615805577858225	2477.0172384132943	2552.0172384132943	2552.0172384132943	2577.0172384132943	0.8764045238494873	0.568306028842926	0.5897436141967773	0.5763888955116272	1.0	2477	2552	2552	2577	1600
23.23248668246941	23.232486682469414	0	0	1	0	-0.005828594710925982	0.4403542302697474	2453.2505729546156	2528.2505729546156	2528.2505729546156	2553.2505729546156	0.8764045238494873	0.5573770403862	0.5897436141967773	0.5555555820465088	1.0	2453	2528	2528	2553	1600
23.249446278887543	23.249445884147846	0	0	1	0	-0.005573586191079074	0.43002755076298094	2410.962820374407	2485.962820374407	2485.962820374407	2510.962820374407	0.8651685118675232	0.5464481115341187	0.5769230723381042	0.5347222089767456	1.0	2410	2485	2485	2510	1600
23.265518105723135	23.26551771098343	0	0	1	0	-0.005303300858897643	0.41967412139265203	2368.56552710291	2443.56552710291	2443.56552710291	2468.56552710291	0.8426966071128845	0.5355191230773926	0.5769230723381042	0.5208333134651184	1.0	2368	2443	2443	2468	1600
23.28507074722251	23.285070352482812	0	0	1	0	-0.005018479547689897	0.4128503351395372	2340.622122396405	2415.622122396405	2415.622122396405	2440.622122396405	0.8202247023582458	0.5245901346206665	0.5641025900840759	0.5	1.0	2340	2415	2415	2440	1600
23.299437298559393	23.299436903819696	0	0	1	0	-0.004719902932872169	0.4067165330052376	2315.504202656448	2390.504202656448	2390.504202656448	2415.504202656448	0.8202247023582458	0.5245901346206665	0.5641025900840759	0.5	1.0	2315	2390	2390	2415	1600
23.315454256576853	23.315453861837156	0	0	1	0	-0.004408389392191869	0.39998178117698924	2287.9253939197706	2362.9253939197706	2362.9253939197706	2387.9253939197706	0.8089887499809265	0.5191256999969482	0.5512820482254028	0.4930555522441864	1.0	2287	2362	2362	2387	1600
23.332481748223177	23.33248135348348	0	0	1	0	-0.00408479276261096	0.38924607713613923	2243.96268587249	2318.96268587249	2318.96268587249	2343.96268587249	0.7977527976036072	0.5027322173118591	0.5512820482254028	0.4652777910232544	1.0	2243	2318	2318	2343	1600
23.35169293988312	23.351692545143422	0	0	1	0	-0.0037499999999981984	0.3821997108983348	2215.1078161286814	2290.1078161286814	2290.1078161286814	2315.1078161286814	0.7865168452262878	0.4972677528858185	0.5512820482254028	0.4444444477558136	1.0	2215	2290	2290	2315	1600
23.365413697072807	23.36541369707281	0	0	1	0	-0.0034049287480447453	0.372429496441514	2175.098787928	2250.098787928	2250.098787928	2275.098787928	0.7752808928489685	0.4863387942314148	0.5384615659713745	0.4236111044883728	1.0	2175	2250	2250	2275	1600
23.382476320552318	23.38247592581262	0	0	1	0	-0.0030505248230665973	0.3640837840353832	2140.9230956248944	2215.9230956248944	2215.9230956248944	2240.9230956248944	0.7640449404716492	0.4754098355770111	0.5384615659713745	0.4027777910232544	1.0	2140	2215	2215	2240	1600
23.399544865127314	23.399544470387617	0	0	1	0	-0.002687759621587804	0.3548032380640507	2102.9192598722875	2177.9192598722875	2177.9192598722875	2202.9192598722875	0.7528089880943298	0.4644808769226074	0.5384615659713745	0.375	1.0	2102	2177	2177	2202	1600
23.4184189490845	23.418418554344804	0	0	1	0	-0.0023176274578101184	0.33879182168794664	2037.3525098121415	2112.3525098121418	2112.3525098121418	2137.3525098121418	0.7191011309623718	0.45355191826820374	0.5256410241127014	0.3472222089767456	1.0	2037	2112	2112	2137	1600
23.43246102438899	23.432461024388992	0	0	1	0	-0.001941142838266886	0.30989567935466766	1919.022806957364	1994.022806957364	1994.022806957364	2019.022806957364	0.6853932738304138	0.41530054807662964	0.5	0.2777777910232544	1.0	1919	1994	1994	2019	1600
23.449462463215195	23.44946246321519	0	0	1	0	-0.0015593376811311472	0.29029783234000206	1838.7696234323084	1913.7696234323084	1913.7696234323084	1938.7696234323084	0.6516854166984558	0.38797813653945923	0.5	0.2430555522441864	1.0	1838	1913	1913	1938	1600
23.46561205377144	23.465612053771444	0	0	1	0	-0.0011732584877996617	0.27436316914676007	1773.5171776559826	1848.5171776559826	1848.5171776559826	1873.5171776559826	0.6292135119438171	0.36612021923065186	0.4743589758872986	0.2152777761220932	1.0	1773	1848	1848	1873	1600
23.485057720812453	23.485057326072756	0	0	1	0	-0.0007839634745053146	0.26235425884986663	1724.3406899902038	1799.3406899902038	1799.3406899902038	1824.3406899902038	0.6067415475845337	0.34972676634788513	0.4615384638309479	0.2013888955116272	1.0	1724	1799	1799	1824	1600
23.49945545658554	23.499455061845843	0	0	1	0	-0.00039251967181998156	0.2524014781229198	1683.5840529133566	1758.5840529133566	1758.5840529133566	1783.5840529133566	0.584269642829895	0.33879780769348145	0.4615384638309479	0.1875	1.0	1683	1758	1758	1783	1600
23.515397414060235	23.51539701932053	0	0	1	0	2.1022320417459897e-15	0.23986228808038934	1632.2360696891942	1707.2360696891942	1707.2360696891942	1732.2360696891942	0.550561785697937	0.32786884903907776	0.44871795177459717	0.1805555522441864	1.0	1632	1707	1707	1732	1600
23.532450563786977	23.532450169047273	0	0	1	0	0.0003925196718241803	0.23132014827022696	1597.2560071665794	1672.2560071665794	1672.2560071665794	1697.2560071665794	0.5280898809432983	0.3224043846130371	0.44871795177459717	0.1666666716337204	1.0	1597	1672	1672	1697	1600
23.551666492323296	23.5516660975836	0	0	1	0	0.0007839634745094961	0.21531031580583493	1531.6957432248942	1606.6957432248942	1606.6957432248942	1631.6957432248942	0.5056179761886597	0.2950819730758667	0.43589743971824646	0.1388888955116272	1.0	1531	1606	1606	1631	1600
23.56545040786479	23.565450013125094	0	0	1	0	0.0011732584878038144	0.20785491354763508	1501.1658709775656	1576.1658709775656	1576.1658709775656	1601.1658709775656	0.49438202381134033	0.284153014421463	0.42307692766189575	0.125	1.0	1501	1576	1576	1601	1600
23.582426978089973	23.582426583350276	0	0	1	0	0.0015593376811352598	0.20120079372677835	1473.9172503111572	1548.9172503111572	1548.9172503111572	1573.9172503111572	0.483146071434021	0.2732240557670593	0.41025641560554504	0.1180555522441864	1.0	1473	1548	1548	1573	1600
23.599473811981536	23.599473417241832	0	0	1	0	0.0019411428382709467	0.19631343177835486	1453.9035031323633	1528.9035031323633	1528.9035031323633	1553.9035031323633	0.47191011905670166	0.2677595615386963	0.41025641560554504	0.1111111119389534	1.0	1453	1528	1528	1553	1600
23.61827289539595	23.618272500656253	0	0	1	0	0.0023176274578141174	0.18897320669505246	1423.8452814162397	1498.8452814162397	1498.8452814162397	1523.8452814162397	0.449438214302063	0.26229506731033325	0.39743590354919434	0.1111111119389534	1.0	1423	1498	1498	1523	1600
23.632522998521697	23.6325229985217	0	0	1	0	0.002687759621591729	0.18410810927709198	1403.9227074896917	1478.9227074896917	1478.9227074896917	1503.9227074896917	0.43820226192474365	0.2568306028842926	0.39743590354919434	0.1041666641831398	1.0	1403	1478	1478	1503	1600
23.649493647651394	23.649493252911697	0	0	1	0	0.0030505248230704384	0.18341811680025355	1401.0971882970384	1476.0971882970384	1476.0971882970384	1501.0971882970384	0.43820226192474365	0.2568306028842926	0.39743590354919434	0.0972222238779068	1.0	1401	1476	1476	1501	1600
23.665467973781386	23.66546757904169	0	0	1	0	0.0034049287480484914	0.17893138802490938	1382.724033962004	1457.724033962004	1457.724033962004	1482.724033962004	0.42696627974510193	0.25136610865592957	0.38461539149284363	0.0972222238779068	1.0	1382	1457	1457	1482	1600
23.685100747439616	23.68510035269992	0	0	1	0	0.003750000000001839	0.17272242861919296	1357.2983451955952	1432.2983451955952	1432.2983451955952	1457.2983451955952	0.40449437499046326	0.23497267067432404	0.3717948794364929	0.0902777761220932	1.0	1357	1432	1432	1457	1600
23.699405324643795	23.699404929904098	0	0	1	0	0.004084792762614487	0.1682579651384739	1339.0163672420508	1414.0163672420508	1414.0163672420508	1439.0163672420508	0.40449437499046326	0.23497267067432404	0.3717948794364929	0.0902777761220932	1.0	1339	1414	1414	1439	1600
23.71541162468939	23.715411229949687	0	0	1	0	0.004408389392195271	0.16036129827237028	1306.6795164253563	1381.6795164253563	1381.6795164253563	1406.6795164253563	0.3820224702358246	0.2295081913471222	0.3589743673801422	0.0833333358168602	1.0	1306	1381	1381	1406	1600
23.732552011889556	23.73255201188956	0	0	1	0	0.004719902932875436	0.15250914640183377	1274.5249545155093	1349.5249545155093	1349.5249545155093	1374.5249545155093	0.3595505654811859	0.22404371201992035	0.3461538553237915	0.0763888880610466	1.0	1274	1349	1349	1374	1600
23.75177780891835	23.751777414178655	0	0	1	0	0.005018479547693022	0.14614437910279743	1248.4612324259556	1323.4612324259556	1323.4612324259556	1348.4612324259556	0.3483146131038666	0.21311475336551666	0.3333333432674408	0.0694444477558136	1.0	1248	1323	1323	1348	1600
23.765424749784376	23.765424355044672	0	0	1	0	0.005303300858900616	0.14174669283174213	1230.452707145984	1305.452707145984	1305.452707145984	1330.452707145984	0.33707866072654724	0.20765027403831482	0.3205128312110901	0.0694444477558136	1.0	1230	1305	1305	1330	1600
23.782439609760335	23.782439215020638	0	0	1	0	0.0055735861910818875	0.13818093808367848	1215.8509414526634	1290.8509414526634	1290.8509414526634	1315.8509414526634	0.3258427083492279	0.20765027403831482	0.3076923191547394	0.0625	1.0	1215	1290	1290	1315	1600
23.799454469736293	23.799454074996596	0	0	1	0	0.005828594710928628	0.1338055096566677	1197.9335620440543	1272.9335620440543	1272.9335620440543	1297.9335620440543	0.31460675597190857	0.20218579471111298	0.29487180709838867	0.0625	1.0	1197	1272	1272	1297	1600
23.818404738455346	23.818404343715642	0	0	1	0	0.006067627457813364	0.13223906932398677	1191.5189888817258	1266.5189888817258	1266.5189888817258	1291.5189888817258	0.31460675597190857	0.19672131538391113	0.28205129504203796	0.0625	1.0	1191	1266	1266	1291	1600
23.83251549846742	23.832515103727722	0	0	1	0	0.006290029259591848	0.12577528798915552	1165.0498043155917	1240.0498043155917	1240.0498043155917	1265.0498043155917	0.2921348214149475	0.19672131538391113	0.25641027092933655	0.0555555559694767	1.0	1165	1240	1240	1265	1600
23.84940798913676	23.849407594397064	0	0	1	0	0.006495190528384363	0.12577528798915552	1165.0498043155917	1240.0498043155917	1240.0498043155917	1265.0498043155917	0.2921348214149475	0.19672131538391113	0.25641027092933655	0.0555555559694767	1.0	1165	1240	1240	1265	1600
23.865396920635607	23.86539652589591	0	0	1	0	0.006682548931413734	0.12278823701908913	1152.81783059317	1227.81783059317	1227.81783059317	1252.81783059317	0.2808988690376282	0.19672131538391113	0.24358974397182465	0.0555555559694767	1.0	1152	1227	1227	1252	1600
23.88509127368685	23.885090878947153	0	0	1	0	0.006851590932320382	0.12278823701908913	1152.81783059317	1227.81783059317	1227.81783059317	1252.81783059317	0.2808988690376282	0.19672131538391113	0.24358974397182465	0.0555555559694767	1.0	1152	1227	1227	1252	1600
23.8994369038197	23.899436509079997	0	0	1	0	0.007001853198729785	0.11980118625598331	1140.5858577182516	1215.5858577182516	1215.5858577182516	1240.5858577182516	0.26966291666030884	0.19672131538391113	0.23076923191547394	0.0555555559694767	1.0	1140	1215	1215	1240	1600
23.91552096758595	23.915520572846248	0	0	1	0	0.0071329238722143175	0.11980118625598331	1140.5858577182516	1215.5858577182516	1215.5858577182516	1240.5858577182516	0.26966291666030884	0.19672131538391113	0.23076923191547394	0.0555555559694767	1.0	1140	1215	1215	1240	1600
23.932417010912577	23.93241622143318	0	0	1	0	0.00724444369716857	0.11681413549287749	1128.3538848433334	1203.3538848433334	1203.3538848433334	1228.3538848433334	0.2584269642829895	0.19672131538391113	0.21794871985912323	0.0555555559694767	1.0	1128	1203	1203	1228	1600
23.951757282454015	23.951756887714318	0	0	1	0	0.007336107005503991	0.11574965040199459	1123.9948183961678	1198.9948183961678	1198.9948183961678	1223.9948183961678	0.24719101190567017	0.20218579471111298	0.21794871985912323	0.0625	1.0	1123	1198	1198	1223	1600
23.965452381563285	23.965451986823588	0	0	1	0	0.007407662554463871	0.1155493299011141	1123.1745059450623	1198.1745059450623	1198.1745059450623	1223.1745059450623	0.24719101190567017	0.20218579471111298	0.20512820780277252	0.0625	1.0	1123	1198	1198	1223	1600
23.98247711003172	23.982476715292016	0	0	1	0	0.0074589142152622755	0.1155493299011141	1123.1745059450623	1198.1745059450623	1198.1745059450623	1223.1745059450623	0.24719101190567017	0.20218579471111298	0.20512820780277252	0.0625	1.0	1123	1198	1198	1223	1600
23.999387363987505	23.9993869692478	0	0	1	0	0.007489721510659418	0.1155493299011141	1123.1745059450623	1198.1745059450623	1198.1745059450623	1223.1745059450623	0.24719101190567017	0.20218579471111298	0.20512820780277252	0.0625	1.0	1123	1198	1198	1223	1600
24.01843197549456	24.018431580754857	0	0	1	0	0.0075	0.11438353057019413	1118.400557684945	1193.400557684945	1193.400557684945	1218.400557684945	0.24719101190567017	0.19672131538391113	0.21794871985912323	0.0625	1.0	1118	1193	1193	1218	1600
24.032432208390983	24.032431813651286	0	0	1	0	0.00748972151065919	0.11438353057019413	1118.400557684945	1193.400557684945	1193.400557684945	1218.400557684945	0.24719101190567017	0.19672131538391113	0.21794871985912323	0.0625	1.0	1118	1193	1193	1218	1600
24.04939969960309	24.049399699603086	0	0	1	0	0.007458914215261823	0.11321773123927414	1113.6266094248276	1188.6266094248276	1188.6266094248276	1213.6266094248276	0.24719101190567017	0.1912568360567093	0.23076923191547394	0.0625	1.0	1113	1188	1188	1213	1600
24.065418631319044	24.06541823657934	0	0	1	0	0.007407662554463192	0.114860920002684	1120.355467410991	1195.355467410991	1195.355467410991	1220.355467410991	0.2584269642829895	0.18579235672950745	0.24358974397182465	0.0625	1.0	1120	1195	1195	1220	1600
24.08503995752601	24.085039562786307	0	0	1	0	0.007336107005503089	0.1165041052736342	1127.084311095532	1202.084311095532	1202.084311095532	1227.084311095532	0.26966291666030884	0.1803278625011444	0.25641027092933655	0.0625	1.0	1127	1202	1202	1227	1600
24.09944519335337	24.099445193353375	0	0	1	0	0.007244443697167448	0.11533830594271421	1122.3103628354147	1197.3103628354147	1197.3103628354147	1222.3103628354147	0.26966291666030884	0.17486338317394257	0.26923078298568726	0.0625	1.0	1122	1197	1197	1222	1600
24.115433335372824	24.11543294063312	0	0	1	0	0.007132923872212977	0.11747116732684382	1131.0444302034255	1206.0444302034255	1206.0444302034255	1231.0444302034255	0.2808988690376282	0.16939890384674072	0.28205129504203796	0.0694444477558136	1.0	1131	1206	1206	1231	1600
24.132402010804025	24.13240201080402	0	0	1	0	0.00700185319872823	0.12799876715266212	1174.1549514901512	1249.1549514901512	1249.1549514901512	1274.1549514901512	0.31460675597190857	0.17486338317394257	0.29487180709838867	0.0763888880610466	1.0	1174	1249	1249	1274	1600
24.15165109747505	24.151650702735346	0	0	1	0	0.006851590932318617	0.1382409025983954	1216.0964961404293	1291.0964961404293	1291.0964961404293	1316.0964961404293	0.33707866072654724	0.18579235672950745	0.3333333432674408	0.0902777761220932	1.0	1216	1291	1291	1316	1600
24.165459486877868	24.165459092138164	0	0	1	0	0.006682548931411765	0.1522575012432077	1273.4944675909355	1348.4944675909355	1348.4944675909355	1373.4944675909355	0.37078651785850525	0.20218579471111298	0.3461538553237915	0.1041666641831398	1.0	1273	1348	1348	1373	1600
24.182504347070935	24.18250395233123	0	0	1	0	0.006495190528382194	0.16393252627982458	1321.3036951158815	1396.3036951158815	1396.3036951158815	1421.3036951158815	0.3932584226131439	0.2185792326927185	0.3717948794364929	0.1180555522441864	1.0	1321	1396	1396	1421	1600
24.199395258781475	24.19939486404178	0	0	1	0	0.006290029259589486	0.17429433949291706	1363.7353202234954	1438.7353202234954	1438.7353202234954	1463.7353202234954	0.4157303273677826	0.23497267067432404	0.3717948794364929	0.125	1.0	1363	1438	1438	1463	1600
24.218343553802033	24.218343159062336	0	0	1	0	0.006067627457810815	0.1861919510653216	1412.456039612492	1487.456039612492	1487.456039612492	1512.456039612492	0.43820226192474365	0.25136610865592957	0.39743590354919434	0.1388888955116272	1.0	1412	1487	1487	1512	1600
24.232588525311694	24.232588130571997	0	0	1	0	0.005828594710925898	0.19777794775852875	1459.9006960711754	1534.9006960711754	1534.9006960711754	1559.9006960711754	0.4606741666793823	0.2677595615386963	0.41025641560554504	0.1527777761220932	1.0	1459	1534	1534	1559	1600
24.249404436479477	24.249404041739773	0	0	1	0	0.005573586191078985	0.22273056265868862	1562.0816540873298	1637.0816540873298	1637.0816540873298	1662.0816540873298	0.5056179761886597	0.30054643750190735	0.43589743971824646	0.1944444477558136	1.0	1562	1637	1637	1662	1600
24.265480210712052	24.265479815972355	0	0	1	0	0.00530330085889755	0.23599429248680925	1616.396627733484	1691.396627733484	1691.396627733484	1716.396627733484	0.5280898809432983	0.3224043846130371	0.44871795177459717	0.2083333283662796	1.0	1616	1691	1691	1716	1600
24.285035615389322	24.28503561538932	0	0	1	0	0.005018479547689799	0.2515911948389541	1680.265942865517	1755.265942865517	1755.265942865517	1780.265942865517	0.5617977380752563	0.33879780769348145	0.4615384638309479	0.2291666716337204	1.0	1680	1755	1755	1780	1600
24.299427824806624	24.299427430066928	0	0	1	0	0.004719902932872067	0.26451266184449196	1733.1793502531946	1808.1793502531946	1808.1793502531946	1833.1793502531946	0.584269642829895	0.35519126057624817	0.4743589758872986	0.25	1.0	1733	1808	1808	1833	1600
24.31542346688035	24.315423072140653	0	0	1	0	0.004408389392191762	0.27391289141389974	1771.6732903399195	1846.6732903399195	1846.6732903399195	1871.6732903399195	0.5955055952072144	0.3715847134590149	0.4871794879436493	0.2638888955116272	1.0	1771	1846	1846	1871	1600
24.33242253726836	24.332422142528664	0	0	1	0	0.00408479276261085	0.2883785358017199	1830.910104108043	1905.910104108043	1905.910104108043	1930.910104108043	0.617977499961853	0.39344263076782227	0.4871794879436493	0.2916666567325592	1.0	1830	1905	1905	1930	1600
24.35175372979673	24.351753335057026	0	0	1	0	0.003749999999998084	0.30811991170048714	1911.7510384134948	1986.7510384134948	1986.7510384134948	2011.7510384134948	0.6629213690757751	0.4098360538482666	0.5	0.3194444477558136	1.0	1911	1986	1986	2011	1600
24.3654476446869	24.365447249947202	0	0	1	0	0.0034049287480446273	0.3294577610564877	1999.1295315263171	2074.129531526317	2074.129531526317	2099.129531526317	0.6853932738304138	0.44262295961380005	0.5256410241127014	0.3611111044883728	1.0	1999	2074	2074	2099	1600
24.382468820498044	24.382468031018647	0	0	1	0	0.0030505248230664763	0.3403270035886612	2043.6390796955675	2118.6390796955675	2118.6390796955675	2143.6390796955675	0.6966292262077332	0.4590163826942444	0.5384615659713745	0.3819444477558136	1.0	2043	2118	2118	2143	1600
24.399530654498154	24.399530654498157	0	0	1	0	0.0026877596215876803	0.35413878303859647	2100.1983165430524	2175.1983165430524	2175.1983165430524	2200.1983165430524	0.7191011309623718	0.4754098355770111	0.5512820482254028	0.4027777910232544	1.0	2100	2175	2175	2200	1600
24.418296185038184	24.41829579029848	0	0	1	0	0.002317627457809993	0.3625512687261203	2134.647445433463	2209.647445433463	2209.647445433463	2234.647445433463	0.7303370833396912	0.4863387942314148	0.5512820482254028	0.4236111044883728	1.0	2134	2209	2209	2234	1600
24.432484708770918	24.43248431403122	0	0	1	0	0.001941142838266758	0.3761765965183619	2190.443162742692	2265.443162742692	2265.443162742692	2290.443162742692	0.7528089880943298	0.4972677528858185	0.5641025900840759	0.4513888955116272	1.0	2190	2265	2265	2290	1600
24.449406015438267	24.44940562069857	0	0	1	0	0.0015593376811310177	0.3899799760383291	2246.9680018769577	2321.9680018769577	2321.9680018769577	2346.9680018769577	0.7752808928489685	0.5081967115402222	0.5769230723381042	0.4791666567325592	1.0	2246	2321	2321	2346	1600
24.46540442068989	24.465404025950185	0	0	1	0	0.001173258487799531	0.402937576174736	2300.029374435544	2375.029374435544	2375.029374435544	2400.029374435544	0.7977527976036072	0.5191256999969482	0.5897436141967773	0.5	1.0	2300	2375	2375	2400	1600
24.485049036539078	24.48504864179938	0	0	1	0	0.0007839634745051831	0.4087413867824097	2323.7959788739677	2398.7959788739677	2398.7959788739677	2423.7959788739677	0.8089887499809265	0.5409836173057556	0.6025640964508057	0.5416666865348816	1.0	2323	2398	2398	2423	1600
24.499426245847832	24.499425851108136	0	0	1	0	0.00039251967181984945	0.4190903162090187	2366.1748448759317	2441.1748448759317	2441.1748448759317	2466.1748448759317	0.8089887499809265	0.5409836173057556	0.6025640964508057	0.5416666865348816	1.0	2366	2441	2441	2466	1600
24.51549215158794	24.515491756848242	0	0	1	0	-2.234540319601648e-15	0.4271382962027168	2399.1313229501257	2474.1313229501257	2474.1313229501257	2499.1313229501257	0.8202247023582458	0.5464481115341187	0.6153846383094788	0.5555555820465088	1.0	2399	2474	2474	2499	1600
24.532477011346796	24.532477011346792	0	0	1	0	-0.0003925196718243124	0.4345185182208562	2429.353332114406	2504.353332114406	2504.353332114406	2529.353332114406	0.8314606547355652	0.5519125461578369	0.6153846383094788	0.5763888955116272	1.0	2429	2504	2504	2529	1600
24.55172215062083	24.551721755881125	0	0	1	0	-0.0007839634745096277	0.45079702406888167	2496.0138135620705	2571.0138135620705	2571.0138135620705	2596.0138135620705	0.8651685118675232	0.562841534614563	0.6282051205635071	0.5972222089767456	1.0	2496	2571	2571	2596	1600
24.56541290759341	24.56541251285371	0	0	1	0	-0.0011732584878039452	0.4571534194413074	2522.043252612154	2597.043252612154	2597.043252612154	2622.043252612154	0.8764045238494873	0.568306028842926	0.6282051205635071	0.6111111044883728	1.0	2522	2597	2597	2622	1600
24.58249289961967	24.582492504879966	0	0	1	0	-0.0015593376811353892	0.46270400658249855	2544.7729069553316	2619.7729069553316	2619.7729069553316	2644.7729069553316	0.8764045238494873	0.5737704634666443	0.6410256624221802	0.625	1.0	2544	2619	2619	2644	1600
24.599563812632855	24.599563417893158	0	0	1	0	-0.0019411428382710746	0.4631575502036007	2546.630168083745	2621.630168083745	2621.630168083745	2646.630168083745	0.8764045238494873	0.5792349576950073	0.6282051205635071	0.6319444179534912	1.0	2546	2621	2621	2646	1600
24.618301316654264	24.618300921914567	0	0	1	0	-0.002317627457814243	0.46951393067486524	2572.659546113573	2647.659546113573	2647.659546113573	2672.659546113573	0.8876404762268066	0.5846994519233704	0.6282051205635071	0.6458333134651184	1.0	2572	2647	2647	2672	1600
24.632478392935734	24.632477998196038	0	0	1	0	-0.0026877596215918523	0.4782380462223479	2608.384799280515	2683.384799280515	2683.384799280515	2708.384799280515	0.898876428604126	0.5956284403800964	0.6410256624221802	0.6527777910232544	1.0	2608	2683	2683	2708	1600
24.64944943680513	24.649449042065434	0	0	1	0	-0.003050524823070559	0.47996866691624085	2615.4716910220063	2690.4716910220063	2690.4716910220063	2715.4716910220063	0.898876428604126	0.6065573692321777	0.6282051205635071	0.6597222089767456	1.0	2615	2690	2690	2715	1600
24.665541000625662	24.66554100062566	0	0	1	0	-0.0034049287480486094	0.48660054121516705	2642.629216276109	2717.629216276109	2717.629216276109	2742.629216276109	0.9101123809814453	0.6174863576889038	0.6282051205635071	0.6666666865348816	1.0	2642	2717	2717	2742	1600
24.685000878295828	24.68500048355613	0	0	1	0	-0.003750000000001954	0.4934311502286768	2670.6005601864317	2745.6005601864317	2745.6005601864317	2770.6005601864317	0.9101123809814453	0.6448087692260742	0.6153846383094788	0.6805555820465088	1.0	2670	2745	2745	2770	1600
24.699414798396564	24.699414403656867	0	0	1	0	-0.004084792762614598	0.5000407425686717	2697.6668408187106	2772.6668408187106	2772.6668408187106	2797.6668408187106	0.9213483333587646	0.6557376980781555	0.6153846383094788	0.6875	1.0	2697	2772	2772	2797	1600
24.715396229841136	24.71539583510144	0	0	1	0	-0.004408389392195378	0.5014068661257625	2703.2611167849973	2778.2611167849973	2778.2611167849973	2803.2611167849973	0.9213483333587646	0.6612021923065186	0.6153846383094788	0.6875	1.0	2703	2778	2778	2803	1600
24.732478195565886	24.73247780082619	0	0	1	0	-0.00471990293287554	0.5044245613776042	2715.618578841289	2790.618578841289	2790.618578841289	2815.618578841289	0.932584285736084	0.6666666865348816	0.6025640964508057	0.6944444179534912	1.0	2715	2790	2790	2815	1600
24.751668860761495	24.75166846602179	0	0	1	0	-0.00501847954769312	0.5082029168019098	2731.0909443038204	2806.0909443038204	2806.0909443038204	2831.0909443038204	0.932584285736084	0.6775956153869629	0.6025640964508057	0.7013888955116272	1.0	2731	2806	2806	2831	1600
24.765410539155216	24.76541053915522	0	0	1	0	-0.00530330085890071	0.5110771080367584	2742.860757410526	2817.860757410526	2817.860757410526	2842.860757410526	0.932584285736084	0.693989098072052	0.5897436141967773	0.7083333134651184	1.0	2742	2817	2817	2842	1600
24.782445925595514	24.782445530855817	0	0	1	0	-0.005573586191081975	0.5144232034529335	2756.5630181397623	2831.5630181397623	2831.5630181397623	2856.5630181397623	0.9438202381134033	0.7103825211524963	0.5641025900840759	0.7152777910232544	1.0	2756	2831	2831	2856	1600
24.799511706992615	24.799511312252918	0	0	1	0	-0.005828594710928711	0.5176035181069985	2769.5864066481586	2844.5864066481586	2844.5864066481586	2869.5864066481586	0.9438202381134033	0.7377049326896667	0.5384615659713745	0.7222222089767456	1.0	2769	2844	2844	2869	1600
24.81840513319504	24.818404738455342	0	0	1	0	-0.0060676274578134425	0.5189335058785529	2775.032706572674	2850.032706572674	2850.032706572674	2875.032706572674	0.9438202381134033	0.748633861541748	0.5256410241127014	0.7291666865348816	1.0	2775	2850	2850	2875	1600
24.832403787132666	24.83240378713267	0	0	1	0	-0.00629002925959192	0.5244747410870643	2797.724064751528	2872.724064751528	2872.724064751528	2897.724064751528	0.9550561904907227	0.7595628499984741	0.5256410241127014	0.7291666865348816	1.0	2797	2872	2872	2897	1600
24.849460489516698	24.849460094777	0	0	1	0	-0.006495190528384429	0.5257602162032979	2802.988085352505	2877.988085352505	2877.988085352505	2902.988085352505	0.9550561904907227	0.7704917788505554	0.5128205418586731	0.7361111044883728	1.0	2802	2877	2877	2902	1600
24.865436394605485	24.865435999865788	0	0	1	0	-0.006682548931413794	0.5247670039534569	2798.920881189406	2873.920881189406	2873.920881189406	2898.920881189406	0.9550561904907227	0.7759562730789185	0.5	0.7361111044883728	1.0	2798	2873	2873	2898	1600
24.885106273795405	24.8851058790557	0	0	1	0	-0.006851590932320435	0.5274992510676384	2810.1094331219792	2885.1094331219792	2885.1094331219792	2910.1094331219792	0.9550561904907227	0.7868852615356445	0.5	0.7361111044883728	1.0	2810	2885	2885	2910	1600
24.899437298559395	24.899436903819698	0	0	1	0	-0.007001853198729832	0.5288653746247292	2815.703709088266	2890.703709088266	2890.703709088266	2915.703709088266	0.9550561904907227	0.7923497557640076	0.5	0.7361111044883728	1.0	2815	2890	2890	2915	1600
24.915444782824085	24.91544438808439	0	0	1	0	-0.007132923872214358	0.5287179547133842	2815.1000245513083	2890.1000245513083	2890.1000245513083	2915.1000245513083	0.9550561904907227	0.7978141903877258	0.4871794879436493	0.7430555820465088	1.0	2815	2890	2890	2915	1600
24.932388984393963	24.932388589654266	0	0	1	0	-0.007244443697168604	0.5287179547133842	2815.1000245513083	2890.1000245513083	2890.1000245513083	2915.1000245513083	0.9550561904907227	0.7978141903877258	0.4871794879436493	0.7430555820465088	1.0	2815	2890	2890	2915	1600
24.95169175566402	24.951691360924322	0	0	1	0	-0.007336107005504019	0.527872152958182	2811.6364663637555	2886.6364663637555	2886.6364663637555	2911.6364663637555	0.9550561904907227	0.7978141903877258	0.4871794879436493	0.7361111044883728	1.0	2811	2886	2886	2911	1600
24.965415670771304	24.9654152760316	0	0	1	0	-0.007407662554463892	0.5306811410525119	2823.139272610036	2898.139272610036	2898.139272610036	2923.139272610036	0.966292142868042	0.7978141903877258	0.4871794879436493	0.7361111044883728	1.0	2823	2898	2898	2923	1600
24.982507899728223	24.982507504988526	0	0	1	0	-0.00745891421526229	0.5274992510676384	2810.1094331219792	2885.1094331219792	2885.1094331219792	2910.1094331219792	0.9550561904907227	0.7868852615356445	0.5	0.7361111044883728	1.0	2810	2885	2885	2910	1600
24.999515259649908	24.99952078600569	0	0	1	0	-0.007489721510659424	0.5252650752663612	2800.9604832157493	2875.9604832157493	2875.9604832157493	2900.9604832157493	0.9550561904907227	0.7814207673072815	0.5	0.7291666865348816	1.0	2800	2875	2875	2900	1600
25.0183206588995	25.018320264159804	0	0	1	0	-0.0075	0.5226134798168456	2790.1021998499828	2865.1021998499828	2865.1021998499828	2890.1021998499828	0.9550561904907227	0.7650273442268372	0.5128205418586731	0.7222222089767456	1.0	2790	2865	2865	2890	1600
25.0324906298664	25.0324902351267	0	0	1	0	-0.007489721510659184	0.5185151091455733	2773.319371951123	2848.319371951123	2848.319371951123	2873.319371951123	0.9550561904907227	0.748633861541748	0.5128205418586731	0.7222222089767456	1.0	2773	2848	2848	2873	1600
25.04948259493983	25.04948220020013	0	0	1	0	-0.007458914215261809	0.5130100067933103	2750.775977818606	2825.775977818606	2825.775977818606	2850.775977818606	0.9438202381134033	0.7322404384613037	0.5256410241127014	0.7152777910232544	1.0	2750	2825	2825	2850	1600
25.065402446991396	25.06540205225169	0	0	1	0	-0.007407662554463171	0.5102164665465256	2739.3364305080227	2814.3364305080227	2814.3364305080227	2839.3364305080227	0.9438202381134033	0.7103825211524963	0.5512820482254028	0.7013888955116272	1.0	2739	2814	2814	2839	1600
[truncated: 25,977 more rows]
