# Supplementary material for: Active inference under visuo-proprioceptive conflict: Simulation and empirical results
Source: Sci Rep. 2020 Mar 4;10:4010. doi: 10.1038/s41598-020-61097-w (PMC7055248; doi:10.1038/s41598-020-61097-w)
Supplement: Supplementary file 1 — Supplementary Information. [file 41598_2020_61097_MOESM1_ESM.zip › log_sj03_run1_20190430-102248.csv]

0	0	1	0	0	0	999	0.025319928044684664	753.6851053429837	828.6851053429837	828.6851053429837	853.6851053429837	0.07500000298023224	0.024390242993831635	0.054794520139694214	0.03448275849223137	0.21739129722118378	753	828	828	853	1443
0.01605880042552954	0.016059195165228246	1	0	2	0	0.004052267294011048	0.025319928044684664	753.6851053429837	828.6851053429837	828.6851053429837	853.6851053429837	0.07500000298023224	0.024390242993831635	0.054794520139694214	0.03448275849223137	0.21739129722118378	753	828	828	853	1443
0.03290352759131743	0.03290352759131743	1	0	2	0	0.0075	0.022194927299626604	740.8882272919709	815.8882272919709	815.8882272919709	840.8882272919709	0.0625	0.024390242993831635	0.054794520139694214	0.03448275849223137	0.21739129722118378	740	815	815	840	1443
0.04984338702451119	0.049843781764209893	1	0	2	0	0.0075	0.025319928044684664	753.6851053429837	828.6851053429837	828.6851053429837	853.6851053429837	0.07500000298023224	0.024390242993831635	0.054794520139694214	0.03448275849223137	0.21739129722118378	753	828	828	853	1443
0.06599653023804741	0.06599653023804741	1	0	2	0	0.0075	0.022194927299626604	740.8882272919709	815.8882272919709	815.8882272919709	840.8882272919709	0.0625	0.024390242993831635	0.054794520139694214	0.03448275849223137	0.21739129722118378	740	815	815	840	1443
0.08282230989829387	0.08282230989829387	1	0	2	0	0.0075	0.022194927299626604	740.8882272919709	815.8882272919709	815.8882272919709	840.8882272919709	0.0625	0.024390242993831635	0.054794520139694214	0.03448275849223137	0.21739129722118378	740	815	815	840	1443
0.09981624867021921	0.09981624867021921	1	0	2	0	0.0075	0.025319928044684664	753.6851053429837	828.6851053429837	828.6851053429837	853.6851053429837	0.07500000298023224	0.024390242993831635	0.054794520139694214	0.03448275849223137	0.21739129722118378	753	828	828	853	1443
0.11580636438816327	0.11580636438816327	1	0	2	0	0.0075	0.025319928044684664	753.6851053429837	828.6851053429837	828.6851053429837	853.6851053429837	0.07500000298023224	0.024390242993831635	0.054794520139694214	0.03448275849223137	0.21739129722118378	753	828	828	853	1443
0.1328603035943008	0.13286030359430256	1	0	2	0	0.0075	0.025319928044684664	753.6851053429837	828.6851053429837	828.6851053429837	853.6851053429837	0.07500000298023224	0.024390242993831635	0.054794520139694214	0.03448275849223137	0.21739129722118378	753	828	828	853	1443
0.14982424214912093	0.14982424214912093	1	0	2	0	0.0075	0.025319928044684664	753.6851053429837	828.6851053429837	828.6851053429837	853.6851053429837	0.07500000298023224	0.024390242993831635	0.054794520139694214	0.03448275849223137	0.21739129722118378	753	828	828	853	1443
0.16580646307308733	0.16580646307308733	1	0	2	0	0.0075	0.025319928044684664	753.6851053429837	828.6851053429837	828.6851053429837	853.6851053429837	0.07500000298023224	0.024390242993831635	0.054794520139694214	0.03448275849223137	0.21739129722118378	753	828	828	853	1443
0.1828268494048313	0.1828268494048313	1	0	2	0	0.0075	0.025319928044684664	753.6851053429837	828.6851053429837	828.6851053429837	853.6851053429837	0.07500000298023224	0.024390242993831635	0.054794520139694214	0.03448275849223137	0.21739129722118378	753	828	828	853	1443
0.19975644560585515	0.19975644560585515	1	0	2	0	0.0075	0.025319928044684664	753.6851053429837	828.6851053429837	828.6851053429837	853.6851053429837	0.07500000298023224	0.024390242993831635	0.054794520139694214	0.03448275849223137	0.21739129722118378	753	828	828	853	1443
0.21581761446957692	0.21581761446957692	1	0	2	0	0.0075	0.025319928044684664	753.6851053429837	828.6851053429837	828.6851053429837	853.6851053429837	0.07500000298023224	0.024390242993831635	0.054794520139694214	0.03448275849223137	0.21739129722118378	753	828	828	853	1443
0.23287234315511363	0.23287234315511363	1	0	2	0	0.0075	0.025319928044684664	753.6851053429837	828.6851053429837	828.6851053429837	853.6851053429837	0.07500000298023224	0.024390242993831635	0.054794520139694214	0.03448275849223137	0.21739129722118378	753	828	828	853	1443
0.24988720313107393	0.24988720313107393	1	0	2	0	0.0075	0.025319928044684664	753.6851053429837	828.6851053429837	828.6851053429837	853.6851053429837	0.07500000298023224	0.024390242993831635	0.054794520139694214	0.03448275849223137	0.21739129722118378	753	828	828	853	1443
0.2660438990019003	0.2660438990019003	1	0	2	0	0.0075	0.025319928044684664	753.6851053429837	828.6851053429837	828.6851053429837	853.6851053429837	0.07500000298023224	0.024390242993831635	0.054794520139694214	0.03448275849223137	0.21739129722118378	753	828	828	853	1443
0.2828298099525721	0.2828302046922708	1	0	2	0	0.0075	0.025319928044684664	753.6851053429837	828.6851053429837	828.6851053429837	853.6851053429837	0.07500000298023224	0.024390242993831635	0.054794520139694214	0.03448275849223137	0.21739129722118378	753	828	828	853	1443
0.299841512010941	0.299841512010941	1	0	2	0	0.0075	0.022194927299626604	740.8882272919709	815.8882272919709	815.8882272919709	840.8882272919709	0.0625	0.024390242993831635	0.054794520139694214	0.03448275849223137	0.21739129722118378	740	815	815	840	1443
0.3158012327720794	0.3158012327720794	1	0	2	0	0.0075	0.025319928044684664	753.6851053429837	828.6851053429837	828.6851053429837	853.6851053429837	0.07500000298023224	0.024390242993831635	0.054794520139694214	0.03448275849223137	0.21739129722118378	753	828	828	853	1443
0.3327347763700921	0.3327347763700921	1	0	2	0	0.0075	0.025319928044684664	753.6851053429837	828.6851053429837	828.6851053429837	853.6851053429837	0.07500000298023224	0.024390242993831635	0.054794520139694214	0.03448275849223137	0.21739129722118378	753	828	828	853	1443
0.34978003130285806	0.34978003130285806	1	0	2	0	0.0075	0.025319928044684664	753.6851053429837	828.6851053429837	828.6851053429837	853.6851053429837	0.07500000298023224	0.024390242993831635	0.054794520139694214	0.03448275849223137	0.21739129722118378	753	828	828	853	1443
0.3658036998951957	0.3658040946348944	1	0	2	0	0.0075	0.025319928044684664	753.6851053429837	828.6851053429837	828.6851053429837	853.6851053429837	0.07500000298023224	0.024390242993831635	0.054794520139694214	0.03448275849223137	0.21739129722118378	753	828	828	853	1443
0.38290619208428467	0.38290619208428467	1	0	2	0	0.0075	0.022194927299626604	740.8882272919709	815.8882272919709	815.8882272919709	840.8882272919709	0.0625	0.024390242993831635	0.054794520139694214	0.03448275849223137	0.21739129722118378	740	815	815	840	1443
0.3998436830792844	0.3998436830792844	1	0	2	0	0.0075	0.025319928044684664	753.6851053429837	828.6851053429837	828.6851053429837	853.6851053429837	0.07500000298023224	0.024390242993831635	0.054794520139694214	0.03448275849223137	0.21739129722118378	753	828	828	853	1443
0.4157951143067482	0.4157951143067482	1	0	2	0	0.0075	0.022194927299626604	740.8882272919709	815.8882272919709	815.8882272919709	840.8882272919709	0.0625	0.024390242993831635	0.054794520139694214	0.03448275849223137	0.21739129722118378	740	815	815	840	1443
0.4328470798143922	0.4328470798143922	1	0	2	0	0.0075	0.025319928044684664	753.6851053429837	828.6851053429837	828.6851053429837	853.6851053429837	0.07500000298023224	0.024390242993831635	0.054794520139694214	0.03448275849223137	0.21739129722118378	753	828	828	853	1443
0.44979641300035667	0.44979641300035667	1	0	2	0	0.0075	0.022100453989392865	740.5013590865638	815.5013590865638	815.5013590865638	840.5013590865638	0.0625	0.024390242993831635	0.054794520139694214	0.027586206793785095	0.21739129722118378	740	815	815	840	1443
0.466044688481297	0.4660450832209957	1	0	2	0	0.0075	0.022194927299626604	740.8882272919709	815.8882272919709	815.8882272919709	840.8882272919709	0.0625	0.024390242993831635	0.054794520139694214	0.03448275849223137	0.21739129722118378	740	815	815	840	1443
0.4827630989434777	0.4827630989434777	1	0	2	0	0.0075	0.022194927299626604	740.8882272919709	815.8882272919709	815.8882272919709	840.8882272919709	0.0625	0.024390242993831635	0.054794520139694214	0.03448275849223137	0.21739129722118378	740	815	815	840	1443
0.49987230170744645	0.49987269644714516	1	0	2	0	0.0075	0.022194927299626604	740.8882272919709	815.8882272919709	815.8882272919709	840.8882272919709	0.0625	0.024390242993831635	0.054794520139694214	0.03448275849223137	0.21739129722118378	740	815	815	840	1443
0.5158261013731007	0.5158264961127994	1	0	2	0	0.0075	0.022194927299626604	740.8882272919709	815.8882272919709	815.8882272919709	840.8882272919709	0.0625	0.024390242993831635	0.054794520139694214	0.03448275849223137	0.21739129722118378	740	815	815	840	1443
0.5327900399279191	0.5327900399279191	1	0	2	0	0.0075	0.022194927299626604	740.8882272919709	815.8882272919709	815.8882272919709	840.8882272919709	0.0625	0.024390242993831635	0.054794520139694214	0.03448275849223137	0.21739129722118378	740	815	815	840	1443
0.5497906892747242	0.5497906892747242	1	0	2	0	0.0075	0.022194927299626604	740.8882272919709	815.8882272919709	815.8882272919709	840.8882272919709	0.0625	0.024390242993831635	0.054794520139694214	0.03448275849223137	0.21739129722118378	740	815	815	840	1443
0.5658558055354348	0.5658558055354348	1	0	2	0	0.0075	0.022194927299626604	740.8882272919709	815.8882272919709	815.8882272919709	840.8882272919709	0.0625	0.024390242993831635	0.054794520139694214	0.03448275849223137	0.21739129722118378	740	815	815	840	1443
0.5828398758148907	0.5828398758148907	1	0	2	0	0.0075	0.022194927299626604	740.8882272919709	815.8882272919709	815.8882272919709	840.8882272919709	0.0625	0.024390242993831635	0.054794520139694214	0.03448275849223137	0.21739129722118378	740	815	815	840	1443
0.599781708946578	0.599781708946578	1	0	2	0	0.0075	0.022194927299626604	740.8882272919709	815.8882272919709	815.8882272919709	840.8882272919709	0.0625	0.024390242993831635	0.054794520139694214	0.03448275849223137	0.21739129722118378	740	815	815	840	1443
0.6158709043289115	0.6158709043289115	1	0	2	0	0.0075	0.022194927299626604	740.8882272919709	815.8882272919709	815.8882272919709	840.8882272919709	0.0625	0.024390242993831635	0.054794520139694214	0.03448275849223137	0.21739129722118378	740	815	815	840	1443
0.6328782642505963	0.6328782642505963	1	0	2	0	0.0075	0.022194927299626604	740.8882272919709	815.8882272919709	815.8882272919709	840.8882272919709	0.0625	0.024390242993831635	0.054794520139694214	0.03448275849223137	0.21739129722118378	740	815	815	840	1443
0.649871808282823	0.649871808282823	1	0	2	0	0.0075	0.022194927299626604	740.8882272919709	815.8882272919709	815.8882272919709	840.8882272919709	0.0625	0.024390242993831635	0.054794520139694214	0.03448275849223137	0.21739129722118378	740	815	815	840	1443
0.6659949512792522	0.6659949512792522	1	0	2	0	0.0075	0.022194927299626604	740.8882272919709	815.8882272919709	815.8882272919709	840.8882272919709	0.0625	0.024390242993831635	0.054794520139694214	0.03448275849223137	0.21739129722118378	740	815	815	840	1443
0.6828155993234155	0.6828159940631142	1	0	2	0	0.0075	0.022194927299626604	740.8882272919709	815.8882272919709	815.8882272919709	840.8882272919709	0.0625	0.024390242993831635	0.054794520139694214	0.03448275849223137	0.21739129722118378	740	815	815	840	1443
0.6997973011646792	0.6997976959043779	1	0	2	0	0.0075	0.022194927299626604	740.8882272919709	815.8882272919709	815.8882272919709	840.8882272919709	0.0625	0.024390242993831635	0.054794520139694214	0.03448275849223137	0.21739129722118378	740	815	815	840	1443
0.7157597851037067	0.7157597851037067	1	0	2	0	0.0075	0.022194927299626604	740.8882272919709	815.8882272919709	815.8882272919709	840.8882272919709	0.0625	0.024390242993831635	0.054794520139694214	0.03448275849223137	0.21739129722118378	740	815	815	840	1443
0.7328089874334616	0.7328089874334616	1	0	2	0	0.0075	0.022194927299626604	740.8882272919709	815.8882272919709	815.8882272919709	840.8882272919709	0.0625	0.024390242993831635	0.054794520139694214	0.03448275849223137	0.21739129722118378	740	815	815	840	1443
0.7498088473008675	0.7498088473008675	1	0	2	0	0.0075	0.022194927299626604	740.8882272919709	815.8882272919709	815.8882272919709	840.8882272919709	0.0625	0.024390242993831635	0.054794520139694214	0.03448275849223137	0.21739129722118378	740	815	815	840	1443
0.7658893584098294	0.7658897531495281	1	0	2	0	0.0075	0.022194927299626604	740.8882272919709	815.8882272919709	815.8882272919709	840.8882272919709	0.0625	0.024390242993831635	0.054794520139694214	0.03448275849223137	0.21739129722118378	740	815	815	840	1443
0.7827818490791696	0.7827818490791696	1	0	2	0	0.0075	0.022194927299626604	740.8882272919709	815.8882272919709	815.8882272919709	840.8882272919709	0.0625	0.024390242993831635	0.054794520139694214	0.03448275849223137	0.21739129722118378	740	815	815	840	1443
0.7997809194671799	0.7997809194671799	1	0	2	0	0.0075	0.025319928044684664	753.6851053429837	828.6851053429837	828.6851053429837	853.6851053429837	0.07500000298023224	0.024390242993831635	0.054794520139694214	0.03448275849223137	0.21739129722118378	753	828	828	853	1443
0.8158243250444563	0.8158243250444563	1	0	2	0	0.0075	0.022194927299626604	740.8882272919709	815.8882272919709	815.8882272919709	840.8882272919709	0.0625	0.024390242993831635	0.054794520139694214	0.03448275849223137	0.21739129722118378	740	815	815	840	1443
0.8327914215168661	0.8327914215168661	1	0	2	0	0.0075	0.025319928044684664	753.6851053429837	828.6851053429837	828.6851053429837	853.6851053429837	0.07500000298023224	0.024390242993831635	0.054794520139694214	0.03448275849223137	0.21739129722118378	753	828	828	853	1443
0.8497494389762021	0.8497494389762021	1	0	2	0	0.0075	0.022194927299626604	740.8882272919709	815.8882272919709	815.8882272919709	840.8882272919709	0.0625	0.024390242993831635	0.054794520139694214	0.03448275849223137	0.21739129722118378	740	815	815	840	1443
0.8659641615827471	0.8659641615827471	1	0	2	0	0.0075	0.022194927299626604	740.8882272919709	815.8882272919709	815.8882272919709	840.8882272919709	0.0625	0.024390242993831635	0.054794520139694214	0.03448275849223137	0.21739129722118378	740	815	815	840	1443
0.8827974412972726	0.8827974412972726	1	0	2	0	0.0075	0.022194927299626604	740.8882272919709	815.8882272919709	815.8882272919709	840.8882272919709	0.0625	0.024390242993831635	0.054794520139694214	0.03448275849223137	0.21739129722118378	740	815	815	840	1443
0.899883749158711	0.899883749158711	1	0	2	0	0.0075	0.022194927299626604	740.8882272919709	815.8882272919709	815.8882272919709	840.8882272919709	0.0625	0.024390242993831635	0.054794520139694214	0.03448275849223137	0.21739129722118378	740	815	815	840	1443
0.9157696535961772	0.9157696535961772	1	0	2	0	0.0075	0.022194927299626604	740.8882272919709	815.8882272919709	815.8882272919709	840.8882272919709	0.0625	0.024390242993831635	0.054794520139694214	0.03448275849223137	0.21739129722118378	740	815	815	840	1443
0.9328397771299652	0.9328397771299652	1	0	2	0	0.0075	0.022194927299626604	740.8882272919709	815.8882272919709	815.8882272919709	840.8882272919709	0.0625	0.024390242993831635	0.054794520139694214	0.03448275849223137	0.21739129722118378	740	815	815	840	1443
0.9497855576586396	0.9497855576586396	1	0	2	0	0.0075	0.022194927299626604	740.8882272919709	815.8882272919709	815.8882272919709	840.8882272919709	0.0625	0.024390242993831635	0.054794520139694214	0.03448275849223137	0.21739129722118378	740	815	815	840	1443
0.965806463073088	0.965806463073088	1	0	2	0	0.0075	0.022194927299626604	740.8882272919709	815.8882272919709	815.8882272919709	840.8882272919709	0.0625	0.024390242993831635	0.054794520139694214	0.03448275849223137	0.21739129722118378	740	815	815	840	1443
0.9828359284179022	0.9828359284179022	1	0	2	0	0.0075	0.022194927299626604	740.8882272919709	815.8882272919709	815.8882272919709	840.8882272919709	0.0625	0.024390242993831635	0.054794520139694214	0.03448275849223137	0.21739129722118378	740	815	815	840	1443
0.9997844721244693	0.9997844721244693	1	0	2	0	0.0075	0.022194927299626604	740.8882272919709	815.8882272919709	815.8882272919709	840.8882272919709	0.0625	0.024390242993831635	0.054794520139694214	0.03448275849223137	0.21739129722118378	740	815	815	840	1443
1.0157824826363875	1.0157824826363875	1	0	2	0	0.0075	0.022194927299626604	740.8882272919709	815.8882272919709	815.8882272919709	840.8882272919709	0.0625	0.024390242993831635	0.054794520139694214	0.03448275849223137	0.21739129722118378	740	815	815	840	1443
1.0328360271028263	1.0328360271028263	1	0	2	0	0.0075	0.022194927299626604	740.8882272919709	815.8882272919709	815.8882272919709	840.8882272919709	0.0625	0.024390242993831635	0.054794520139694214	0.03448275849223137	0.21739129722118378	740	815	815	840	1443
1.0497766760154175	1.0497766760154175	1	0	2	0	0.0075	0.022194927299626604	740.8882272919709	815.8882272919709	815.8882272919709	840.8882272919709	0.0625	0.024390242993831635	0.054794520139694214	0.03448275849223137	0.21739129722118378	740	815	815	840	1443
1.0660616622883445	1.0660616622883445	1	0	2	0	0.0075	0.022194927299626604	740.8882272919709	815.8882272919709	815.8882272919709	840.8882272919709	0.0625	0.024390242993831635	0.054794520139694214	0.03448275849223137	0.21739129722118378	740	815	815	840	1443
1.0828337573495599	1.0828337573495599	1	0	2	0	0.0075	0.022194927299626604	740.8882272919709	815.8882272919709	815.8882272919709	840.8882272919709	0.0625	0.024390242993831635	0.054794520139694214	0.03448275849223137	0.21739129722118378	740	815	815	840	1443
1.0998525647225073	1.0998525647225073	1	0	2	0	0.0075	0.022194927299626604	740.8882272919709	815.8882272919709	815.8882272919709	840.8882272919709	0.0625	0.024390242993831635	0.054794520139694214	0.03448275849223137	0.21739129722118378	740	815	815	840	1443
1.1157889958414167	1.1157889958414167	1	0	2	0	0.0075	0.022194927299626604	740.8882272919709	815.8882272919709	815.8882272919709	840.8882272919709	0.0625	0.024390242993831635	0.054794520139694214	0.03448275849223137	0.21739129722118378	740	815	815	840	1443
1.1327995136806912	1.1327995136806912	1	0	2	0	0.0075	0.022194927299626604	740.8882272919709	815.8882272919709	815.8882272919709	840.8882272919709	0.0625	0.024390242993831635	0.054794520139694214	0.03448275849223137	0.21739129722118378	740	815	815	840	1443
1.1497768733852674	1.149777268124966	1	0	2	0	0.0075	0.022194927299626604	740.8882272919709	815.8882272919709	815.8882272919709	840.8882272919709	0.0625	0.024390242993831635	0.054794520139694214	0.03448275849223137	0.21739129722118378	740	815	815	840	1443
1.1658072525524847	1.1658072525524847	1	0	2	0	0.0075	0.022194927299626604	740.8882272919709	815.8882272919709	815.8882272919709	840.8882272919709	0.0625	0.024390242993831635	0.054794520139694214	0.03448275849223137	0.21739129722118378	740	815	815	840	1443
1.182788164914351	1.182788164914351	1	0	2	0	0.0075	0.022194927299626604	740.8882272919709	815.8882272919709	815.8882272919709	840.8882272919709	0.0625	0.024390242993831635	0.054794520139694214	0.03448275849223137	0.21739129722118378	740	815	815	840	1443
1.1998184197385626	1.1998184197385626	1	0	2	0	0.0075	0.022194927299626604	740.8882272919709	815.8882272919709	815.8882272919709	840.8882272919709	0.0625	0.024390242993831635	0.054794520139694214	0.03448275849223137	0.21739129722118378	740	815	815	840	1443
1.2158061670183127	1.2158061670183127	1	0	2	0	0.0075	0.022194927299626604	740.8882272919709	815.8882272919709	815.8882272919709	840.8882272919709	0.0625	0.024390242993831635	0.054794520139694214	0.03448275849223137	0.21739129722118378	740	815	815	840	1443
1.2328766852918012	1.2328770800314999	1	0	2	0	0.0075	0.022194927299626604	740.8882272919709	815.8882272919709	815.8882272919709	840.8882272919709	0.0625	0.024390242993831635	0.054794520139694214	0.03448275849223137	0.21739129722118378	740	815	815	840	1443
1.2498299658747527	1.2498299658747527	1	0	2	0	0.0075	0.022194927299626604	740.8882272919709	815.8882272919709	815.8882272919709	840.8882272919709	0.0625	0.024390242993831635	0.054794520139694214	0.03448275849223137	0.21739129722118378	740	815	815	840	1443
1.265992188101361	1.265992188101361	1	0	2	0	0.0075	0.022194927299626604	740.8882272919709	815.8882272919709	815.8882272919709	840.8882272919709	0.0625	0.024390242993831635	0.054794520139694214	0.03448275849223137	0.21739129722118378	740	815	815	840	1443
1.2828029676530548	1.2828033623927535	1	0	2	0	0.0075	0.022194927299626604	740.8882272919709	815.8882272919709	815.8882272919709	840.8882272919709	0.0625	0.024390242993831635	0.054794520139694214	0.03448275849223137	0.21739129722118378	740	815	815	840	1443
1.2997830905355237	1.299782695795825	1	0	2	0	0.0075	0.022194927299626604	740.8882272919709	815.8882272919709	815.8882272919709	840.8882272919709	0.0625	0.024390242993831635	0.054794520139694214	0.03448275849223137	0.21739129722118378	740	815	815	840	1443
1.3158296540303898	1.3158296540303898	1	0	2	0	0.0075	0.022194927299626604	740.8882272919709	815.8882272919709	815.8882272919709	840.8882272919709	0.0625	0.024390242993831635	0.054794520139694214	0.03448275849223137	0.21739129722118378	740	815	815	840	1443
1.3329250409049003	1.3329250409049003	1	0	2	0	0.0075	0.022194927299626604	740.8882272919709	815.8882272919709	815.8882272919709	840.8882272919709	0.0625	0.024390242993831635	0.054794520139694214	0.03448275849223137	0.21739129722118378	740	815	815	840	1443
1.3497701628103886	1.3497701628103886	1	0	2	0	0.0075	0.022194927299626604	740.8882272919709	815.8882272919709	815.8882272919709	840.8882272919709	0.0625	0.024390242993831635	0.054794520139694214	0.03448275849223137	0.21739129722118378	740	815	815	840	1443
1.365796989320316	1.3657969893203177	1	0	2	0	0.0075	0.022194927299626604	740.8882272919709	815.8882272919709	815.8882272919709	840.8882272919709	0.0625	0.024390242993831635	0.054794520139694214	0.03448275849223137	0.21739129722118378	740	815	815	840	1443
1.3828221125284443	1.3828221125284461	1	0	2	0	0.0075	0.022194927299626604	740.8882272919709	815.8882272919709	815.8882272919709	840.8882272919709	0.0625	0.024390242993831635	0.054794520139694214	0.03448275849223137	0.21739129722118378	740	815	815	840	1443
1.3997742088922998	1.3997746036319985	1	0	2	0	0.0075	0.022194927299626604	740.8882272919709	815.8882272919709	815.8882272919709	840.8882272919709	0.0625	0.024390242993831635	0.054794520139694214	0.03448275849223137	0.21739129722118378	740	815	815	840	1443
1.415772219404218	1.415772219404218	1	0	2	0	0.0075	0.022194927299626604	740.8882272919709	815.8882272919709	815.8882272919709	840.8882272919709	0.0625	0.024390242993831635	0.054794520139694214	0.03448275849223137	0.21739129722118378	740	815	815	840	1443
1.4328423429380077	1.4328427376777064	1	0	2	0	0.0075	0.022194927299626604	740.8882272919709	815.8882272919709	815.8882272919709	840.8882272919709	0.0625	0.024390242993831635	0.054794520139694214	0.03448275849223137	0.21739129722118378	740	815	815	840	1443
1.4498287816556559	1.4498287816556559	1	0	2	0	0.0075	0.022194927299626604	740.8882272919709	815.8882272919709	815.8882272919709	840.8882272919709	0.0625	0.024390242993831635	0.054794520139694214	0.03448275849223137	0.21739129722118378	740	815	815	840	1443
1.4659440298581092	1.465944029858111	1	0	2	0	0.0075	0.022194927299626604	740.8882272919709	815.8882272919709	815.8882272919709	840.8882272919709	0.0625	0.024390242993831635	0.054794520139694214	0.03448275849223137	0.21739129722118378	740	815	815	840	1443
1.4828155993234162	1.4828155993234162	1	0	2	0	0.0075	0.022194927299626604	740.8882272919709	815.8882272919709	815.8882272919709	840.8882272919709	0.0625	0.024390242993831635	0.054794520139694214	0.03448275849223137	0.21739129722118378	740	815	815	840	1443
1.499789406370704	1.4997898011104027	1	0	2	0	0.0075	0.022194927299626604	740.8882272919709	815.8882272919709	815.8882272919709	840.8882272919709	0.0625	0.024390242993831635	0.054794520139694214	0.03448275849223137	0.21739129722118378	740	815	815	840	1443
1.5158205750173188	1.5158209697570175	1	0	2	0	0.0075	0.022194927299626604	740.8882272919709	815.8882272919709	815.8882272919709	840.8882272919709	0.0625	0.024390242993831635	0.054794520139694214	0.03448275849223137	0.21739129722118378	740	815	815	840	1443
1.5327635923681022	1.5327635923681022	1	0	2	0	0.0075	0.022194927299626604	740.8882272919709	815.8882272919709	815.8882272919709	840.8882272919709	0.0625	0.024390242993831635	0.054794520139694214	0.03448275849223137	0.21739129722118378	740	815	815	840	1443
1.5496876622133442	1.549688056953043	1	0	2	0	0.0075	0.022194927299626604	740.8882272919709	815.8882272919709	815.8882272919709	840.8882272919709	0.0625	0.024390242993831635	0.054794520139694214	0.03448275849223137	0.21739129722118378	740	815	815	840	1443
1.5658723846027822	1.5658723846027822	1	0	2	0	0.0075	0.022194927299626604	740.8882272919709	815.8882272919709	815.8882272919709	840.8882272919709	0.0625	0.024390242993831635	0.054794520139694214	0.03448275849223137	0.21739129722118378	740	815	815	840	1443
1.582834349459107	1.582834349459107	1	0	2	0	0.0075	0.022194927299626604	740.8882272919709	815.8882272919709	815.8882272919709	840.8882272919709	0.0625	0.024390242993831635	0.054794520139694214	0.03448275849223137	0.21739129722118378	740	815	815	840	1443
1.5997477613324822	1.5997477613324822	1	0	2	0	0.0075	0.022194927299626604	740.8882272919709	815.8882272919709	815.8882272919709	840.8882272919709	0.0625	0.024390242993831635	0.054794520139694214	0.03448275849223137	0.21739129722118378	740	815	815	840	1443
1.6157864300333742	1.6157864300333742	1	0	2	0	0.0075	0.022194927299626604	740.8882272919709	815.8882272919709	815.8882272919709	840.8882272919709	0.0625	0.024390242993831635	0.054794520139694214	0.03448275849223137	0.21739129722118378	740	815	815	840	1443
1.632848658773188	1.6328490535128868	1	0	2	0	0.0075	0.022194927299626604	740.8882272919709	815.8882272919709	815.8882272919709	840.8882272919709	0.0625	0.024390242993831635	0.054794520139694214	0.03448275849223137	0.21739129722118378	740	815	815	840	1443
1.6498268079571616	1.6498272026968603	1	0	2	0	0.0075	0.022194927299626604	740.8882272919709	815.8882272919709	815.8882272919709	840.8882272919709	0.0625	0.024390242993831635	0.054794520139694214	0.03448275849223137	0.21739129722118378	740	815	815	840	1443
1.6659511351726888	1.6659511351726888	1	0	2	0	0.0075	0.022194927299626604	740.8882272919709	815.8882272919709	815.8882272919709	840.8882272919709	0.0625	0.024390242993831635	0.054794520139694214	0.03448275849223137	0.21739129722118378	740	815	815	840	1443
1.6828246783364875	1.6828246783364875	1	0	2	0	0.0075	0.022194927299626604	740.8882272919709	815.8882272919709	815.8882272919709	840.8882272919709	0.0625	0.024390242993831635	0.054794520139694214	0.03448275849223137	0.21739129722118378	740	815	815	840	1443
1.6998178276290155	1.6998178276290155	1	0	2	0	0.0075	0.022194927299626604	740.8882272919709	815.8882272919709	815.8882272919709	840.8882272919709	0.0625	0.024390242993831635	0.054794520139694214	0.03448275849223137	0.21739129722118378	740	815	815	840	1443
1.7158399172625582	1.7158399172625582	1	0	2	0	0.0075	0.022194927299626604	740.8882272919709	815.8882272919709	815.8882272919709	840.8882272919709	0.0625	0.024390242993831635	0.054794520139694214	0.03448275849223137	0.21739129722118378	740	815	815	840	1443
1.7327809609148481	1.7327813556545468	1	0	2	0	0.0075	0.022194927299626604	740.8882272919709	815.8882272919709	815.8882272919709	840.8882272919709	0.0625	0.024390242993831635	0.054794520139694214	0.03448275849223137	0.21739129722118378	740	815	815	840	1443
1.749826215847614	1.749826215847614	1	0	2	0	0.0075	0.022194927299626604	740.8882272919709	815.8882272919709	815.8882272919709	840.8882272919709	0.0625	0.024390242993831635	0.054794520139694214	0.03448275849223137	0.21739129722118378	740	815	815	840	1443
1.765799752498209	1.7658001472379077	1	0	2	0	0.0075	0.022194927299626604	740.8882272919709	815.8882272919709	815.8882272919709	840.8882272919709	0.0625	0.024390242993831635	0.054794520139694214	0.03448275849223137	0.21739129722118378	740	815	815	840	1443
1.7827925070510364	1.7827925070510364	1	0	2	0	0.0075	0.022194927299626604	740.8882272919709	815.8882272919709	815.8882272919709	840.8882272919709	0.0625	0.024390242993831635	0.054794520139694214	0.03448275849223137	0.21739129722118378	740	815	815	840	1443
1.7998231566149485	1.7998231566149485	1	0	2	0	0.0075	0.022194927299626604	740.8882272919709	815.8882272919709	815.8882272919709	840.8882272919709	0.0625	0.024390242993831635	0.054794520139694214	0.03448275849223137	0.21739129722118378	740	815	815	840	1443
1.8157982722243382	1.8157982722243382	1	0	2	0	0.0075	0.022194927299626604	740.8882272919709	815.8882272919709	815.8882272919709	840.8882272919709	0.0625	0.024390242993831635	0.054794520139694214	0.03448275849223137	0.21739129722118378	740	815	815	840	1443
1.8327708950525299	1.8327708950525299	1	0	2	0	0.0075	0.022194927299626604	740.8882272919709	815.8882272919709	815.8882272919709	840.8882272919709	0.0625	0.024390242993831635	0.054794520139694214	0.03448275849223137	0.21739129722118378	740	815	815	840	1443
1.849792860343067	1.849792860343067	1	0	2	0	0.0075	0.022194927299626604	740.8882272919709	815.8882272919709	815.8882272919709	840.8882272919709	0.0625	0.024390242993831635	0.054794520139694214	0.03448275849223137	0.21739129722118378	740	815	815	840	1443
1.8659475825153997	1.8659479772550984	1	0	2	0	0.0075	0.022194927299626604	740.8882272919709	815.8882272919709	815.8882272919709	840.8882272919709	0.0625	0.024390242993831635	0.054794520139694214	0.03448275849223137	0.21739129722118378	740	815	815	840	1443
1.8828519153757028	1.8828519153757028	1	0	2	0	0.0075	0.022194927299626604	740.8882272919709	815.8882272919709	815.8882272919709	840.8882272919709	0.0625	0.024390242993831635	0.054794520139694214	0.03448275849223137	0.21739129722118378	740	815	815	840	1443
1.8998198013275083	1.899820196067207	1	0	2	0	0.0075	0.022194927299626604	740.8882272919709	815.8882272919709	815.8882272919709	840.8882272919709	0.0625	0.024390242993831635	0.054794520139694214	0.03448275849223137	0.21739129722118378	740	815	815	840	1443
1.915813074963042	1.915813074963042	1	0	2	0	0.0075	0.022194927299626604	740.8882272919709	815.8882272919709	815.8882272919709	840.8882272919709	0.0625	0.024390242993831635	0.054794520139694214	0.03448275849223137	0.21739129722118378	740	815	815	840	1443
1.9327647765871987	1.9327647765871987	1	0	2	0	0.0075	0.022194927299626604	740.8882272919709	815.8882272919709	815.8882272919709	840.8882272919709	0.0625	0.024390242993831635	0.054794520139694214	0.03448275849223137	0.21739129722118378	740	815	815	840	1443
1.949774504947074	1.949774504947074	1	0	2	0	0.0075	0.022194927299626604	740.8882272919709	815.8882272919709	815.8882272919709	840.8882272919709	0.0625	0.024390242993831635	0.054794520139694214	0.03448275849223137	0.21739129722118378	740	815	815	840	1443
1.965776462855981	1.965776462855981	1	0	2	0	0.0075	0.022194927299626604	740.8882272919709	815.8882272919709	815.8882272919709	840.8882272919709	0.0625	0.024390242993831635	0.054794520139694214	0.03448275849223137	0.21739129722118378	740	815	815	840	1443
1.9829543503275353	1.982954745067234	1	0	2	0	0.0075	0.022194927299626604	740.8882272919709	815.8882272919709	815.8882272919709	840.8882272919709	0.0625	0.024390242993831635	0.054794520139694214	0.03448275849223137	0.21739129722118378	740	815	815	840	1443
1.9999072361707881	1.9999072361707881	1	0	2	0	0.0075	0.022194927299626604	740.8882272919709	815.8882272919709	815.8882272919709	840.8882272919709	0.0625	0.024390242993831635	0.054794520139694214	0.03448275849223137	0.21739129722118378	740	815	815	840	1443
2.0158515620836717	2.0158515620836717	1	0	2	0	0.0075	0.022194927299626604	740.8882272919709	815.8882272919709	815.8882272919709	840.8882272919709	0.0625	0.024390242993831635	0.054794520139694214	0.03448275849223137	0.21739129722118378	740	815	815	840	1443
2.0328766852918	2.0328766852918	1	0	2	0	0.0075	0.022194927299626604	740.8882272919709	815.8882272919709	815.8882272919709	840.8882272919709	0.0625	0.024390242993831635	0.054794520139694214	0.03448275849223137	0.21739129722118378	740	815	815	840	1443
2.049838650148125	2.049838650148125	1	0	2	0	0.0075	0.022194927299626604	740.8882272919709	815.8882272919709	815.8882272919709	840.8882272919709	0.0625	0.024390242993831635	0.054794520139694214	0.03448275849223137	0.21739129722118378	740	815	815	840	1443
2.0659298192289537	2.0659298192289537	1	0	2	0	0.0075	0.022194927299626604	740.8882272919709	815.8882272919709	815.8882272919709	840.8882272919709	0.0625	0.024390242993831635	0.054794520139694214	0.03448275849223137	0.21739129722118378	740	815	815	840	1443
2.082844020581728	2.082844020581728	1	0	2	0	0.0075	0.022194927299626604	740.8882272919709	815.8882272919709	815.8882272919709	840.8882272919709	0.0625	0.024390242993831635	0.054794520139694214	0.03448275849223137	0.21739129722118378	740	815	815	840	1443
2.099804801218955	2.099804801218955	1	0	2	0	0.0075	0.022194927299626604	740.8882272919709	815.8882272919709	815.8882272919709	840.8882272919709	0.0625	0.024390242993831635	0.054794520139694214	0.03448275849223137	0.21739129722118378	740	815	815	840	1443
2.1158411014816547	2.1158414962213534	1	0	2	0	0.0075	0.022194927299626604	740.8882272919709	815.8882272919709	815.8882272919709	840.8882272919709	0.0625	0.024390242993831635	0.054794520139694214	0.03448275849223137	0.21739129722118378	740	815	815	840	1443
2.1327888557088244	2.1327888557088244	1	0	2	0	0.0075	0.022194927299626604	740.8882272919709	815.8882272919709	815.8882272919709	840.8882272919709	0.0625	0.024390242993831635	0.054794520139694214	0.03448275849223137	0.21739129722118378	740	815	815	840	1443
2.149783978699846	2.149783978699846	1	0	2	0	0.0075	0.022194927299626604	740.8882272919709	815.8882272919709	815.8882272919709	840.8882272919709	0.0625	0.024390242993831635	0.054794520139694214	0.03448275849223137	0.21739129722118378	740	815	815	840	1443
2.1657555416519454	2.1657555416519454	1	0	2	0	0.0075	0.022194927299626604	740.8882272919709	815.8882272919709	815.8882272919709	840.8882272919709	0.0625	0.024390242993831635	0.054794520139694214	0.03448275849223137	0.21739129722118378	740	815	815	840	1443
2.182811454556578	2.182811454556578	1	0	2	0	0.0075	0.022194927299626604	740.8882272919709	815.8882272919709	815.8882272919709	840.8882272919709	0.0625	0.024390242993831635	0.054794520139694214	0.03448275849223137	0.21739129722118378	740	815	815	840	1443
2.1997963143154315	2.1997963143154315	1	0	2	0	0.0075	0.020162407050140635	732.5650568703259	807.5650568703259	807.5650568703259	832.5650568703259	0.0625	0.016260161995887756	0.054794520139694214	0.03448275849223137	0.21739129722118378	732	807	807	832	1443
2.2159080098605966	2.2159080098605966	1	0	2	0	0.0075	0.022194927299626604	740.8882272919709	815.8882272919709	815.8882272919709	840.8882272919709	0.0625	0.024390242993831635	0.054794520139694214	0.03448275849223137	0.21739129722118378	740	815	815	840	1443
2.2328135269399976	2.2328135269399976	1	0	2	0	0.0075	0.022194927299626604	740.8882272919709	815.8882272919709	815.8882272919709	840.8882272919709	0.0625	0.024390242993831635	0.054794520139694214	0.03448275849223137	0.21739129722118378	740	815	815	840	1443
2.249836281709932	2.249836281709932	1	0	2	0	0.0075	0.022194927299626604	740.8882272919709	815.8882272919709	815.8882272919709	840.8882272919709	0.0625	0.024390242993831635	0.054794520139694214	0.03448275849223137	0.21739129722118378	740	815	815	840	1443
2.2659029769294374	2.2659029769294374	1	0	2	0	0.0075	0.022194927299626604	740.8882272919709	815.8882272919709	815.8882272919709	840.8882272919709	0.0625	0.024390242993831635	0.054794520139694214	0.03448275849223137	0.21739129722118378	740	815	815	840	1443
2.282809283488236	2.282809283488236	1	0	2	0	0.0075	0.022194927299626604	740.8882272919709	815.8882272919709	815.8882272919709	840.8882272919709	0.0625	0.024390242993831635	0.054794520139694214	0.03448275849223137	0.21739129722118378	740	815	815	840	1443
2.2998016433013646	2.2998020380410633	1	0	2	0	0.0075	0.022194927299626604	740.8882272919709	815.8882272919709	815.8882272919709	840.8882272919709	0.0625	0.024390242993831635	0.054794520139694214	0.03448275849223137	0.21739129722118378	740	815	815	840	1443
2.3157945221971996	2.3157945221971996	1	0	2	0	0.0075	0.020162407050140635	732.5650568703259	807.5650568703259	807.5650568703259	832.5650568703259	0.0625	0.016260161995887756	0.054794520139694214	0.03448275849223137	0.21739129722118378	732	807	807	832	1443
2.3328606983340006	2.3328610930736993	1	0	2	0	0.0075	0.020162407050140635	732.5650568703259	807.5650568703259	807.5650568703259	832.5650568703259	0.0625	0.016260161995887756	0.054794520139694214	0.03448275849223137	0.21739129722118378	732	807	807	832	1443
2.3497977945893016	2.3497977945893016	1	0	2	0	0.0075	0.022194927299626604	740.8882272919709	815.8882272919709	815.8882272919709	840.8882272919709	0.0625	0.024390242993831635	0.054794520139694214	0.03448275849223137	0.21739129722118378	740	815	815	840	1443
2.3658392264680863	2.3658392264680863	1	0	2	0	0.0075	0.022194927299626604	740.8882272919709	815.8882272919709	815.8882272919709	840.8882272919709	0.0625	0.024390242993831635	0.054794520139694214	0.03448275849223137	0.21739129722118378	740	815	815	840	1443
2.3828181651314573	2.382818559871156	1	0	2	0	0.0075	0.022194927299626604	740.8882272919709	815.8882272919709	815.8882272919709	840.8882272919709	0.0625	0.024390242993831635	0.054794520139694214	0.03448275849223137	0.21739129722118378	740	815	815	840	1443
2.399768287796819	2.399768287796819	1	0	2	0	0.0075	0.022194927299626604	740.8882272919709	815.8882272919709	815.8882272919709	840.8882272919709	0.0625	0.024390242993831635	0.054794520139694214	0.03448275849223137	0.260869562625885	740	815	815	840	1452
2.4158330093178293	2.4158337987972267	1	0	2	0	0.0075	0.022194927299626604	740.8882272919709	815.8882272919709	815.8882272919709	840.8882272919709	0.0625	0.024390242993831635	0.054794520139694214	0.03448275849223137	0.21739129722118378	740	815	815	840	1443
2.4328352376234292	2.4328352376234292	1	0	2	0	0.0075	0.022194927299626604	740.8882272919709	815.8882272919709	815.8882272919709	840.8882272919709	0.0625	0.024390242993831635	0.054794520139694214	0.03448275849223137	0.21739129722118378	740	815	815	840	1443
2.449768386481743	2.449768386481743	1	0	2	0	0.0075	0.022194927299626604	740.8882272919709	815.8882272919709	815.8882272919709	840.8882272919709	0.0625	0.024390242993831635	0.054794520139694214	0.03448275849223137	0.21739129722118378	740	815	815	840	1443
2.465975214294314	2.465975214294314	1	0	2	0	0.0075	0.022194927299626604	740.8882272919709	815.8882272919709	815.8882272919709	840.8882272919709	0.0625	0.024390242993831635	0.054794520139694214	0.03448275849223137	0.21739129722118378	740	815	815	840	1443
2.482799020256067	2.482799020256067	1	0	2	0	0.0075	0.022100453989392865	740.5013590865638	815.5013590865638	815.5013590865638	840.5013590865638	0.0625	0.024390242993831635	0.054794520139694214	0.027586206793785095	0.21739129722118378	740	815	815	840	1443
2.4998762491044335	2.499876643844132	1	0	2	0	0.0075	0.022194927299626604	740.8882272919709	815.8882272919709	815.8882272919709	840.8882272919709	0.0625	0.024390242993831635	0.054794520139694214	0.03448275849223137	0.21739129722118378	740	815	815	840	1443
2.515867549041472	2.515867549041472	1	0	2	0	0.0075	0.022194927299626604	740.8882272919709	815.8882272919709	815.8882272919709	840.8882272919709	0.0625	0.024390242993831635	0.054794520139694214	0.03448275849223137	0.21739129722118378	740	815	815	840	1443
2.5327631976284035	2.5327631976284035	1	0	2	0	0.0075	0.022100453989392865	740.5013590865638	815.5013590865638	815.5013590865638	840.5013590865638	0.0625	0.024390242993831635	0.054794520139694214	0.027586206793785095	0.21739129722118378	740	815	815	840	1443
2.549800163027495	2.549800163027495	1	0	2	0	0.0075	0.022194927299626604	740.8882272919709	815.8882272919709	815.8882272919709	840.8882272919709	0.0625	0.024390242993831635	0.054794520139694214	0.03448275849223137	0.260869562625885	740	815	815	840	1452
2.5658029104157976	2.5658029104157976	1	0	2	0	0.0075	0.022194927299626604	740.8882272919709	815.8882272919709	815.8882272919709	840.8882272919709	0.0625	0.024390242993831635	0.054794520139694214	0.03448275849223137	0.21739129722118378	740	815	815	840	1443
2.5829306659456073	2.582930665945609	1	0	2	0	0.0075	0.022100453989392865	740.5013590865638	815.5013590865638	815.5013590865638	840.5013590865638	0.0625	0.024390242993831635	0.054794520139694214	0.027586206793785095	0.21739129722118378	740	815	815	840	1443
2.5998152618209733	2.5998152618209733	1	0	2	0	0.0075	0.022194927299626604	740.8882272919709	815.8882272919709	815.8882272919709	840.8882272919709	0.0625	0.024390242993831635	0.054794520139694214	0.03448275849223137	0.21739129722118378	740	815	815	840	1443
2.6158397198927084	2.615840114632407	1	0	2	0	0.0075	0.022194927299626604	740.8882272919709	815.8882272919709	815.8882272919709	840.8882272919709	0.0625	0.024390242993831635	0.054794520139694214	0.03448275849223137	0.21739129722118378	740	815	815	840	1443
2.632784710941987	2.632784710941987	1	0	2	0	0.0075	0.022194927299626604	740.8882272919709	815.8882272919709	815.8882272919709	840.8882272919709	0.0625	0.024390242993831635	0.054794520139694214	0.03448275849223137	0.21739129722118378	740	815	815	840	1443
2.6498240447792707	2.6498240447792707	1	0	2	0	0.0075	0.022194927299626604	740.8882272919709	815.8882272919709	815.8882272919709	840.8882272919709	0.0625	0.024390242993831635	0.054794520139694214	0.03448275849223137	0.21739129722118378	740	815	815	840	1443
2.6659408719405207	2.6659412666802194	1	0	2	0	0.0075	0.020162407050140635	732.5650568703259	807.5650568703259	807.5650568703259	832.5650568703259	0.0625	0.016260161995887756	0.054794520139694214	0.03448275849223137	0.260869562625885	732	807	807	832	1452
2.6828807313737126	2.6828807313737126	1	0	2	0	0.0075	0.022194927299626604	740.8882272919709	815.8882272919709	815.8882272919709	840.8882272919709	0.0625	0.024390242993831635	0.054794520139694214	0.03448275849223137	0.21739129722118378	740	815	815	840	1443
2.6998375646139543	2.6998375646139543	1	0	2	0	0.0075	0.022194927299626604	740.8882272919709	815.8882272919709	815.8882272919709	840.8882272919709	0.0625	0.024390242993831635	0.054794520139694214	0.03448275849223137	0.21739129722118378	740	815	815	840	1443
2.7158549173711126	2.7158549173711126	1	0	2	0	0.0075	0.022194927299626604	740.8882272919709	815.8882272919709	815.8882272919709	840.8882272919709	0.0625	0.024390242993831635	0.054794520139694214	0.03448275849223137	0.21739129722118378	740	815	815	840	1443
2.7328010926394857	2.732800697899787	1	0	2	0	0.0075	0.022194927299626604	740.8882272919709	815.8882272919709	815.8882272919709	840.8882272919709	0.0625	0.024390242993831635	0.054794520139694214	0.03448275849223137	0.260869562625885	740	815	815	840	1452
2.7497891103159287	2.7497891103159287	1	0	2	0	0.0075	0.022194927299626604	740.8882272919709	815.8882272919709	815.8882272919709	840.8882272919709	0.0625	0.024390242993831635	0.054794520139694214	0.03448275849223137	0.21739129722118378	740	815	815	840	1443
2.7658210684419426	2.7658214631816413	1	0	2	0	0.0075	0.022194927299626604	740.8882272919709	815.8882272919709	815.8882272919709	840.8882272919709	0.0625	0.024390242993831635	0.054794520139694214	0.03448275849223137	0.21739129722118378	740	815	815	840	1443
2.7828011913244097	2.7828011913244097	1	0	2	0	0.0075	0.022194927299626604	740.8882272919709	815.8882272919709	815.8882272919709	840.8882272919709	0.0625	0.024390242993831635	0.054794520139694214	0.03448275849223137	0.260869562625885	740	815	815	840	1452
2.799798682753625	2.799798682753625	1	0	2	0	0.0075	0.022194927299626604	740.8882272919709	815.8882272919709	815.8882272919709	840.8882272919709	0.0625	0.024390242993831635	0.054794520139694214	0.03448275849223137	0.21739129722118378	740	815	815	840	1443
2.8157860352936765	2.8157860352936765	1	0	2	0	0.0075	0.022194927299626604	740.8882272919709	815.8882272919709	815.8882272919709	840.8882272919709	0.0625	0.024390242993831635	0.054794520139694214	0.03448275849223137	0.21739129722118378	740	815	815	840	1443
2.832868790497825	2.832868790497825	1	0	2	0	0.0075	0.022194927299626604	740.8882272919709	815.8882272919709	815.8882272919709	840.8882272919709	0.0625	0.024390242993831635	0.054794520139694214	0.03448275849223137	0.21739129722118378	740	815	815	840	1443
2.8498283869159575	2.8498283869159575	1	0	2	0	0.0075	0.022194927299626604	740.8882272919709	815.8882272919709	815.8882272919709	840.8882272919709	0.0625	0.024390242993831635	0.054794520139694214	0.03448275849223137	0.21739129722118378	740	815	815	840	1443
2.8660119250862994	2.866012714565697	1	0	2	0	0.0075	0.022194927299626604	740.8882272919709	815.8882272919709	815.8882272919709	840.8882272919709	0.0625	0.024390242993831635	0.054794520139694214	0.03448275849223137	0.21739129722118378	740	815	815	840	1443
2.88281757302191	2.88281757302191	1	0	2	0	0.0075	0.022194927299626604	740.8882272919709	815.8882272919709	815.8882272919709	840.8882272919709	0.0625	0.024390242993831635	0.054794520139694214	0.03448275849223137	0.260869562625885	740	815	815	840	1452
2.8998261171626893	2.8998261171626893	1	0	2	0	0.0075	0.022100453989392865	740.5013590865638	815.5013590865638	815.5013590865638	840.5013590865638	0.0625	0.024390242993831635	0.054794520139694214	0.027586206793785095	0.260869562625885	740	815	815	840	1452
2.915813074963042	2.9158134697027407	1	0	2	0	0.0075	0.022194927299626604	740.8882272919709	815.8882272919709	815.8882272919709	840.8882272919709	0.0625	0.024390242993831635	0.054794520139694214	0.03448275849223137	0.21739129722118378	740	815	815	840	1443
2.932739513246476	2.932739513246476	1	0	2	0	0.0075	0.022194927299626604	740.8882272919709	815.8882272919709	815.8882272919709	840.8882272919709	0.0625	0.024390242993831635	0.054794520139694214	0.03448275849223137	0.21739129722118378	740	815	815	840	1443
2.949800557767194	2.949800557767194	1	0	2	0	0.0075	0.022194927299626604	740.8882272919709	815.8882272919709	815.8882272919709	840.8882272919709	0.0625	0.024390242993831635	0.054794520139694214	0.03448275849223137	0.21739129722118378	740	815	815	840	1443
2.9658558055354334	2.9658558055354334	1	0	2	0	0.0075	0.022194927299626604	740.8882272919709	815.8882272919709	815.8882272919709	840.8882272919709	0.0625	0.024390242993831635	0.054794520139694214	0.03448275849223137	0.260869562625885	740	815	815	840	1452
2.982846981129468	2.982846981129468	1	0	2	0	0.0075	0.020162407050140635	732.5650568703259	807.5650568703259	807.5650568703259	832.5650568703259	0.0625	0.016260161995887756	0.054794520139694214	0.03448275849223137	0.260869562625885	732	807	807	832	1452
2.9998117091636836	2.9998117091636836	1	0	2	0	0.0075	0.022194927299626604	740.8882272919709	815.8882272919709	815.8882272919709	840.8882272919709	0.0625	0.024390242993831635	0.054794520139694214	0.03448275849223137	0.21739129722118378	740	815	815	840	1443
3.015840509372106	3.015840509372106	1	0	2	0	0.0075	0.022194927299626604	740.8882272919709	815.8882272919709	815.8882272919709	840.8882272919709	0.0625	0.024390242993831635	0.054794520139694214	0.03448275849223137	0.21739129722118378	740	815	815	840	1443
3.032845500855597	3.032845500855597	1	0	2	0	0.0075	0.020162407050140635	732.5650568703259	807.5650568703259	807.5650568703259	832.5650568703259	0.0625	0.016260161995887756	0.054794520139694214	0.03448275849223137	0.260869562625885	732	807	807	832	1452
3.0498275974365594	3.049827992176258	1	0	2	0	0.0075	0.020162407050140635	732.5650568703259	807.5650568703259	807.5650568703259	832.5650568703259	0.0625	0.016260161995887756	0.054794520139694214	0.03448275849223137	0.21739129722118378	732	807	807	832	1443
3.066004819771722	3.066004819771722	1	0	2	0	0.0075	0.020162407050140635	732.5650568703259	807.5650568703259	807.5650568703259	832.5650568703259	0.0625	0.016260161995887756	0.054794520139694214	0.03448275849223137	0.21739129722118378	732	807	807	832	1443
3.082803362392754	3.082803362392754	1	0	2	0	0.0075	0.020162407050140635	732.5650568703259	807.5650568703259	807.5650568703259	832.5650568703259	0.0625	0.016260161995887756	0.054794520139694214	0.03448275849223137	0.260869562625885	732	807	807	832	1452
3.0998521699828085	3.0998521699828085	1	0	2	0	0.0075	0.022194927299626604	740.8882272919709	815.8882272919709	815.8882272919709	840.8882272919709	0.0625	0.024390242993831635	0.054794520139694214	0.03448275849223137	0.21739129722118378	740	815	815	840	1443
3.1157566271861175	3.1157566271861175	1	0	2	0	0.0075	0.022194927299626604	740.8882272919709	815.8882272919709	815.8882272919709	840.8882272919709	0.0625	0.024390242993831635	0.054794520139694214	0.03448275849223137	0.21739129722118378	740	815	815	840	1443
3.1327691187238855	3.1327691187238855	1	0	2	0	0.0075	0.020162407050140635	732.5650568703259	807.5650568703259	807.5650568703259	832.5650568703259	0.0625	0.016260161995887756	0.054794520139694214	0.03448275849223137	0.260869562625885	732	807	807	832	1452
3.149836084340084	3.149836084340084	1	0	2	0	0.0075	0.020162407050140635	732.5650568703259	807.5650568703259	807.5650568703259	832.5650568703259	0.0625	0.016260161995887756	0.054794520139694214	0.03448275849223137	0.260869562625885	732	807	807	832	1452
3.1658269895374236	3.1658269895374236	1	0	2	0	0.0075	0.022194927299626604	740.8882272919709	815.8882272919709	815.8882272919709	840.8882272919709	0.0625	0.024390242993831635	0.054794520139694214	0.03448275849223137	0.260869562625885	740	815	815	840	1452
3.182822112528445	3.182822112528445	1	0	2	0	0.0075	0.022194927299626604	740.8882272919709	815.8882272919709	815.8882272919709	840.8882272919709	0.0625	0.024390242993831635	0.054794520139694214	0.03448275849223137	0.21739129722118378	740	815	815	840	1443
3.199749735030977	3.199750129770676	1	0	2	0	0.0075	0.022194927299626604	740.8882272919709	815.8882272919709	815.8882272919709	840.8882272919709	0.0625	0.024390242993831635	0.054794520139694214	0.03448275849223137	0.260869562625885	740	815	815	840	1452
3.2157694562263277	3.2157694562263277	1	0	2	0	0.0075	0.022194927299626604	740.8882272919709	815.8882272919709	815.8882272919709	840.8882272919709	0.0625	0.024390242993831635	0.054794520139694214	0.03448275849223137	0.260869562625885	740	815	815	840	1452
3.232849448252585	3.2328537903892727	1	0	2	0	0.0075	0.020162407050140635	732.5650568703259	807.5650568703259	807.5650568703259	832.5650568703259	0.0625	0.016260161995887756	0.054794520139694214	0.03448275849223137	0.260869562625885	732	807	807	832	1452
3.2498733872416175	3.2498733872416175	1	0	2	0	0.0075	0.022194927299626604	740.8882272919709	815.8882272919709	815.8882272919709	840.8882272919709	0.0625	0.024390242993831635	0.054794520139694214	0.03448275849223137	0.260869562625885	740	815	815	840	1452
3.2660525832752736	3.2660525832752736	1	0	2	0	0.0075	0.020162407050140635	732.5650568703259	807.5650568703259	807.5650568703259	832.5650568703259	0.0625	0.016260161995887756	0.054794520139694214	0.03448275849223137	0.21739129722118378	732	807	807	832	1443
3.282815599323415	3.282815994063114	1	0	2	0	0.0075	0.020162407050140635	732.5650568703259	807.5650568703259	807.5650568703259	832.5650568703259	0.0625	0.016260161995887756	0.054794520139694214	0.03448275849223137	0.260869562625885	732	807	807	832	1452
3.2997637482902835	3.2997637482902835	1	0	2	0	0.0075	0.020162407050140635	732.5650568703259	807.5650568703259	807.5650568703259	832.5650568703259	0.0625	0.016260161995887756	0.054794520139694214	0.03448275849223137	0.260869562625885	732	807	807	832	1452
3.315792548498706	3.315792943238405	1	0	2	0	0.0075	0.020162407050140635	732.5650568703259	807.5650568703259	807.5650568703259	832.5650568703259	0.0625	0.016260161995887756	0.054794520139694214	0.03448275849223137	0.260869562625885	732	807	807	832	1452
3.3328658299500837	3.3328658299500837	1	0	2	0	0.0075	0.022194927299626604	740.8882272919709	815.8882272919709	815.8882272919709	840.8882272919709	0.0625	0.024390242993831635	0.054794520139694214	0.03448275849223137	0.260869562625885	740	815	815	840	1452
3.3497662154134	3.349767004892797	1	0	2	0	0.0075	0.020162407050140635	732.5650568703259	807.5650568703259	807.5650568703259	832.5650568703259	0.0625	0.016260161995887756	0.054794520139694214	0.03448275849223137	0.260869562625885	732	807	807	832	1452
3.3658968584641062	3.3658968584641062	1	0	2	0	0.0075	0.022194927299626604	740.8882272919709	815.8882272919709	815.8882272919709	840.8882272919709	0.0625	0.024390242993831635	0.054794520139694214	0.03448275849223137	0.21739129722118378	740	815	815	840	1443
3.382845796910372	3.382845796910372	1	0	2	0	0.0075	0.020162407050140635	732.5650568703259	807.5650568703259	807.5650568703259	832.5650568703259	0.0625	0.016260161995887756	0.054794520139694214	0.03448275849223137	0.260869562625885	732	807	807	832	1452
3.3998002617124197	3.3998002617124197	1	0	2	0	0.0075	0.020162407050140635	732.5650568703259	807.5650568703259	807.5650568703259	832.5650568703259	0.0625	0.016260161995887756	0.054794520139694214	0.03448275849223137	0.21739129722118378	732	807	807	832	1443
3.4158401146324078	3.4158401146324078	1	0	2	0	0.0075	0.020162407050140635	732.5650568703259	807.5650568703259	807.5650568703259	832.5650568703259	0.0625	0.016260161995887756	0.054794520139694214	0.03448275849223137	0.260869562625885	732	807	807	832	1452
3.4328111585018046	3.4328111585018046	1	0	2	0	0.0075	0.022194927299626604	740.8882272919709	815.8882272919709	815.8882272919709	840.8882272919709	0.0625	0.024390242993831635	0.054794520139694214	0.03448275849223137	0.260869562625885	740	815	815	840	1452
3.4498607555712564	3.4498607555712564	1	0	2	0	0.0075	0.022194927299626604	740.8882272919709	815.8882272919709	815.8882272919709	840.8882272919709	0.0625	0.024390242993831635	0.054794520139694214	0.03448275849223137	0.260869562625885	740	815	815	840	1452
3.4659957407586504	3.465996135498349	1	0	2	0	0.0075	0.022194927299626604	740.8882272919709	815.8882272919709	815.8882272919709	840.8882272919709	0.0625	0.024390242993831635	0.054794520139694214	0.03448275849223137	0.260869562625885	740	815	815	840	1452
3.482797441297272	3.4828009939545606	1	0	2	0	0.0075	0.022194927299626604	740.8882272919709	815.8882272919709	815.8882272919709	840.8882272919709	0.0625	0.024390242993831635	0.054794520139694214	0.03448275849223137	0.260869562625885	740	815	815	840	1452
3.4997025636369727	3.4997025636369727	1	0	2	0	0.0075	0.022194927299626604	740.8882272919709	815.8882272919709	815.8882272919709	840.8882272919709	0.0625	0.024390242993831635	0.054794520139694214	0.03448275849223137	0.260869562625885	740	815	815	840	1452
3.5158525489329193	3.5158525489329193	1	0	2	0	0.0075	0.020162407050140635	732.5650568703259	807.5650568703259	807.5650568703259	832.5650568703259	0.0625	0.016260161995887756	0.054794520139694214	0.03448275849223137	0.260869562625885	732	807	807	832	1452
3.532823592802316	3.532823592802316	1	0	2	0	0.0075	0.022194927299626604	740.8882272919709	815.8882272919709	815.8882272919709	840.8882272919709	0.0625	0.024390242993831635	0.054794520139694214	0.03448275849223137	0.21739129722118378	740	815	815	840	1443
3.5497772681249664	3.5497772681249664	1	0	2	0	0.0075	0.022194927299626604	740.8882272919709	815.8882272919709	815.8882272919709	840.8882272919709	0.0625	0.024390242993831635	0.054794520139694214	0.03448275849223137	0.260869562625885	740	815	815	840	1452
3.5658250158389304	3.5658250158389304	1	0	2	0	0.0075	0.022194927299626604	740.8882272919709	815.8882272919709	815.8882272919709	840.8882272919709	0.0625	0.024390242993831635	0.054794520139694214	0.03448275849223137	0.260869562625885	740	815	815	840	1452
3.5828236914872402	3.5828236914872402	1	0	2	0	0.0075	0.020162407050140635	732.5650568703259	807.5650568703259	807.5650568703259	832.5650568703259	0.0625	0.016260161995887756	0.054794520139694214	0.03448275849223137	0.260869562625885	732	807	807	832	1452
3.5998164460400695	3.5998164460400695	1	0	2	0	0.0075	0.022194927299626604	740.8882272919709	815.8882272919709	815.8882272919709	840.8882272919709	0.0625	0.024390242993831635	0.054794520139694214	0.03448275849223137	0.21739129722118378	740	815	815	840	1443
3.6157927458685553	3.6157927458685553	1	0	2	0	0.0075	0.020162407050140635	732.5650568703259	807.5650568703259	807.5650568703259	832.5650568703259	0.0625	0.016260161995887756	0.054794520139694214	0.03448275849223137	0.260869562625885	732	807	807	832	1452
3.632837211321924	3.632837211321924	1	0	2	0	0.0075	0.022100453989392865	740.5013590865638	815.5013590865638	815.5013590865638	840.5013590865638	0.0625	0.024390242993831635	0.054794520139694214	0.027586206793785095	0.260869562625885	740	815	815	840	1452
3.649808255191319	3.6498082551913207	1	0	2	0	0.0075	0.020067933739906896	732.1781886649187	807.1781886649187	807.1781886649187	832.1781886649187	0.0625	0.016260161995887756	0.054794520139694214	0.027586206793785095	0.260869562625885	732	807	807	832	1452
3.6659408719405207	3.6659408719405207	1	0	2	0	0.0075	0.020162407050140635	732.5650568703259	807.5650568703259	807.5650568703259	832.5650568703259	0.0625	0.016260161995887756	0.054794520139694214	0.03448275849223137	0.260869562625885	732	807	807	832	1452
3.682903626276243	3.682903626276243	1	0	2	0	0.0075	0.020162407050140635	732.5650568703259	807.5650568703259	807.5650568703259	832.5650568703259	0.0625	0.016260161995887756	0.054794520139694214	0.03448275849223137	0.260869562625885	732	807	807	832	1452
3.69980322226016	3.69980322226016	1	0	2	0	0.0075	0.022194927299626604	740.8882272919709	815.8882272919709	815.8882272919709	840.8882272919709	0.0625	0.024390242993831635	0.054794520139694214	0.03448275849223137	0.260869562625885	740	815	815	840	1452
3.7158170223600298	3.7158170223600298	1	0	2	0	0.0075	0.020162407050140635	732.5650568703259	807.5650568703259	807.5650568703259	832.5650568703259	0.0625	0.016260161995887756	0.054794520139694214	0.03448275849223137	0.260869562625885	732	807	807	832	1452
3.732779776695752	3.732779776695752	1	0	2	0	0.0075	0.020162407050140635	732.5650568703259	807.5650568703259	807.5650568703259	832.5650568703259	0.0625	0.016260161995887756	0.054794520139694214	0.03448275849223137	0.260869562625885	732	807	807	832	1452
3.7497437152505704	3.7497437152505704	1	0	2	0	0.0075	0.020162407050140635	732.5650568703259	807.5650568703259	807.5650568703259	832.5650568703259	0.0625	0.016260161995887756	0.054794520139694214	0.03448275849223137	0.260869562625885	732	807	807	832	1452
3.7658084367715805	3.7658084367715805	1	0	2	0	0.0075	0.020162407050140635	732.5650568703259	807.5650568703259	807.5650568703259	832.5650568703259	0.0625	0.016260161995887756	0.054794520139694214	0.03448275849223137	0.260869562625885	732	807	807	832	1452
3.7828185598711563	3.782818954610855	1	0	2	0	0.0075	0.020162407050140635	732.5650568703259	807.5650568703259	807.5650568703259	832.5650568703259	0.0625	0.016260161995887756	0.054794520139694214	0.03448275849223137	0.260869562625885	732	807	807	832	1452
3.799808156506396	3.799808156506396	1	0	2	0	0.0075	0.022194927299626604	740.8882272919709	815.8882272919709	815.8882272919709	840.8882272919709	0.0625	0.024390242993831635	0.054794520139694214	0.03448275849223137	0.260869562625885	740	815	815	840	1452
3.8157955090464455	3.815795903786146	1	0	2	0	0.0075	0.020162407050140635	732.5650568703259	807.5650568703259	807.5650568703259	832.5650568703259	0.0625	0.016260161995887756	0.054794520139694214	0.03448275849223137	0.260869562625885	732	807	807	832	1452
3.832791816256565	3.832791816256565	1	0	2	0	0.0075	0.022194927299626604	740.8882272919709	815.8882272919709	815.8882272919709	840.8882272919709	0.0625	0.024390242993831635	0.054794520139694214	0.03448275849223137	0.260869562625885	740	815	815	840	1452
3.849801939356139	3.849801939356139	1	0	2	0	0.0075	0.020162407050140635	732.5650568703259	807.5650568703259	807.5650568703259	832.5650568703259	0.0625	0.016260161995887756	0.054794520139694214	0.03448275849223137	0.260869562625885	732	807	807	832	1452
3.8659037664088345	3.8659037664088345	1	0	2	0	0.0075	0.020162407050140635	732.5650568703259	807.5650568703259	807.5650568703259	832.5650568703259	0.0625	0.016260161995887756	0.054794520139694214	0.03448275849223137	0.260869562625885	732	807	807	832	1452
3.882898889399856	3.8828988893998577	1	0	2	0	0.0075	0.020162407050140635	732.5650568703259	807.5650568703259	807.5650568703259	832.5650568703259	0.0625	0.016260161995887756	0.054794520139694214	0.03448275849223137	0.260869562625885	732	807	807	832	1452
3.8998498015446152	3.899850196284314	1	0	2	0	0.0075	0.020162407050140635	732.5650568703259	807.5650568703259	807.5650568703259	832.5650568703259	0.0625	0.016260161995887756	0.054794520139694214	0.03448275849223137	0.260869562625885	732	807	807	832	1452
3.915866759562075	3.915866759562075	1	0	2	0	0.0075	0.022194927299626604	740.8882272919709	815.8882272919709	815.8882272919709	840.8882272919709	0.0625	0.024390242993831635	0.054794520139694214	0.03448275849223137	0.260869562625885	740	815	815	840	1452
3.9327497764786443	3.9327497764786443	1	0	2	0	0.0075	0.022194927299626604	740.8882272919709	815.8882272919709	815.8882272919709	840.8882272919709	0.0625	0.024390242993831635	0.054794520139694214	0.03448275849223137	0.260869562625885	740	815	815	840	1452
3.949795426151109	3.9497958208908077	1	0	2	0	0.0075	0.022194927299626604	740.8882272919709	815.8882272919709	815.8882272919709	840.8882272919709	0.0625	0.024390242993831635	0.054794520139694214	0.03448275849223137	0.260869562625885	740	815	815	840	1452
3.965823831619833	3.965823831619833	1	0	2	0	0.0075	0.020162407050140635	732.5650568703259	807.5650568703259	807.5650568703259	832.5650568703259	0.0625	0.016260161995887756	0.054794520139694214	0.03448275849223137	0.260869562625885	732	807	807	832	1452
3.982835138938505	3.9828355336782035	1	0	2	0	0.0075	0.022194927299626604	740.8882272919709	815.8882272919709	815.8882272919709	840.8882272919709	0.0625	0.024390242993831635	0.054794520139694214	0.03448275849223137	0.260869562625885	740	815	815	840	1452
3.9998093407254913	3.9998093407254913	1	0	2	0	0.0075	0.020162407050140635	732.5650568703259	807.5650568703259	807.5650568703259	832.5650568703259	0.0625	0.016260161995887756	0.054794520139694214	0.03448275849223137	0.260869562625885	732	807	807	832	1452
4.0158831412595735	4.0158831412595735	1	0	2	0	0.0075	0.022194927299626604	740.8882272919709	815.8882272919709	815.8882272919709	840.8882272919709	0.0625	0.024390242993831635	0.054794520139694214	0.03448275849223137	0.260869562625885	740	815	815	840	1452
4.032868395758127	4.032868395758127	1	0	2	0	0.0075	0.022194927299626604	740.8882272919709	815.8882272919709	815.8882272919709	840.8882272919709	0.0625	0.024390242993831635	0.054794520139694214	0.03448275849223137	0.260869562625885	740	815	815	840	1452
4.049799965657645	4.049800360397345	1	0	2	0	0.0075	0.022194927299626604	740.8882272919709	815.8882272919709	815.8882272919709	840.8882272919709	0.0625	0.024390242993831635	0.054794520139694214	0.03448275849223137	0.260869562625885	740	815	815	840	1452
4.065904555888233	4.065904555888233	1	0	2	0	0.0075	0.020162407050140635	732.5650568703259	807.5650568703259	807.5650568703259	832.5650568703259	0.0625	0.016260161995887756	0.054794520139694214	0.03448275849223137	0.260869562625885	732	807	807	832	1452
4.082883889291303	4.082883889291303	1	0	2	0	0.0075	0.020162407050140635	732.5650568703259	807.5650568703259	807.5650568703259	832.5650568703259	0.0625	0.016260161995887756	0.054794520139694214	0.03448275849223137	0.260869562625885	732	807	807	832	1452
4.099904670362745	4.099905065102444	1	0	2	0	0.0075	0.020162407050140635	732.5650568703259	807.5650568703259	807.5650568703259	832.5650568703259	0.0625	0.016260161995887756	0.054794520139694214	0.03448275849223137	0.260869562625885	732	807	807	832	1452
4.115861627945991	4.115861627945991	1	0	2	0	0.0075	0.022194927299626604	740.8882272919709	815.8882272919709	815.8882272919709	840.8882272919709	0.0625	0.024390242993831635	0.054794520139694214	0.03448275849223137	0.260869562625885	740	815	815	840	1452
4.132834645513881	4.132834645513881	1	0	2	0	0.0075	0.022194927299626604	740.8882272919709	815.8882272919709	815.8882272919709	840.8882272919709	0.0625	0.024390242993831635	0.054794520139694214	0.03448275849223137	0.21739129722118378	740	815	815	840	1443
4.149808452561169	4.149808452561169	1	0	2	0	0.0075	0.022194927299626604	740.8882272919709	815.8882272919709	815.8882272919709	840.8882272919709	0.0625	0.024390242993831635	0.054794520139694214	0.03448275849223137	0.260869562625885	740	815	815	840	1452
4.165809620990677	4.165809620990677	1	0	2	0	0.0075	0.022194927299626604	740.8882272919709	815.8882272919709	815.8882272919709	840.8882272919709	0.0625	0.024390242993831635	0.054794520139694214	0.03448275849223137	0.260869562625885	740	815	815	840	1452
4.182893560413923	4.182893560413923	1	0	2	0	0.0075	0.022100453989392865	740.5013590865638	815.5013590865638	815.5013590865638	840.5013590865638	0.0625	0.024390242993831635	0.054794520139694214	0.027586206793785095	0.260869562625885	740	815	815	840	1452
4.199759603523447	4.199759603523447	1	0	2	0	0.0075	0.022194927299626604	740.8882272919709	815.8882272919709	815.8882272919709	840.8882272919709	0.0625	0.024390242993831635	0.054794520139694214	0.03448275849223137	0.260869562625885	740	815	815	840	1452
4.215779719458496	4.215779719458496	1	0	2	0	0.0075	0.022194927299626604	740.8882272919709	815.8882272919709	815.8882272919709	840.8882272919709	0.0625	0.024390242993831635	0.054794520139694214	0.03448275849223137	0.260869562625885	740	815	815	840	1452
4.232809974282707	4.232809974282707	1	0	2	0	0.0075	0.022194927299626604	740.8882272919709	815.8882272919709	815.8882272919709	840.8882272919709	0.0625	0.024390242993831635	0.054794520139694214	0.03448275849223137	0.21739129722118378	740	815	815	840	1443
4.249752202154093	4.249752202154093	1	0	2	0	0.0075	0.022194927299626604	740.8882272919709	815.8882272919709	815.8882272919709	840.8882272919709	0.0625	0.024390242993831635	0.054794520139694214	0.03448275849223137	0.260869562625885	740	815	815	840	1452
4.2659471877757	4.2659471877757	1	0	2	0	0.0075	0.022194927299626604	740.8882272919709	815.8882272919709	815.8882272919709	840.8882272919709	0.0625	0.024390242993831635	0.054794520139694214	0.03448275849223137	0.260869562625885	740	815	815	840	1452
4.282804941351548	4.282804941351548	1	0	2	0	0.0075	0.022194927299626604	740.8882272919709	815.8882272919709	815.8882272919709	840.8882272919709	0.0625	0.024390242993831635	0.054794520139694214	0.03448275849223137	0.260869562625885	740	815	815	840	1452
4.299885722857205	4.299886117596904	1	0	2	0	0.0075	0.022194927299626604	740.8882272919709	815.8882272919709	815.8882272919709	840.8882272919709	0.0625	0.024390242993831635	0.054794520139694214	0.03448275849223137	0.260869562625885	740	815	815	840	1452
4.315844654138944	4.315845048878643	1	0	2	0	0.0075	0.022194927299626604	740.8882272919709	815.8882272919709	815.8882272919709	840.8882272919709	0.0625	0.024390242993831635	0.054794520139694214	0.03448275849223137	0.21739129722118378	740	815	815	840	1443
4.332858329895808	4.332858329895808	1	0	2	0	0.0075	0.022194927299626604	740.8882272919709	815.8882272919709	815.8882272919709	840.8882272919709	0.0625	0.024390242993831635	0.054794520139694214	0.03448275849223137	0.260869562625885	740	815	815	840	1452
4.349753583743039	4.349753583743039	1	0	2	0	0.0075	0.022194927299626604	740.8882272919709	815.8882272919709	815.8882272919709	840.8882272919709	0.0625	0.024390242993831635	0.054794520139694214	0.03448275849223137	0.260869562625885	740	815	815	840	1452
4.365833305372604	4.365833305372604	1	0	2	0	0.0075	0.022194927299626604	740.8882272919709	815.8882272919709	815.8882272919709	840.8882272919709	0.0625	0.024390242993831635	0.054794520139694214	0.03448275849223137	0.260869562625885	740	815	815	840	1452
4.3828138229947715	4.3828138229947715	1	0	2	0	0.0075	0.022100453989392865	740.5013590865638	815.5013590865638	815.5013590865638	840.5013590865638	0.0625	0.024390242993831635	0.054794520139694214	0.027586206793785095	0.21739129722118378	740	815	815	840	1443
4.399751313989771	4.399751313989771	1	0	2	0	0.0075	0.022194927299626604	740.8882272919709	815.8882272919709	815.8882272919709	840.8882272919709	0.0625	0.024390242993831635	0.054794520139694214	0.03448275849223137	0.260869562625885	740	815	815	840	1452
4.415809324935903	4.415809324935903	1	0	2	0	0.0075	0.022100453989392865	740.5013590865638	815.5013590865638	815.5013590865638	840.5013590865638	0.0625	0.024390242993831635	0.054794520139694214	0.027586206793785095	0.260869562625885	740	815	815	840	1452
4.432892474879752	4.432892474879752	1	0	2	0	0.0075	0.022194927299626604	740.8882272919709	815.8882272919709	815.8882272919709	840.8882272919709	0.0625	0.024390242993831635	0.054794520139694214	0.03448275849223137	0.21739129722118378	740	815	815	840	1443
4.449818518423488	4.449818518423488	1	0	2	0	0.0075	0.022194927299626604	740.8882272919709	815.8882272919709	815.8882272919709	840.8882272919709	0.0625	0.024390242993831635	0.054794520139694214	0.03448275849223137	0.260869562625885	740	815	815	840	1452
4.465975214294314	4.465975214294314	1	0	2	0	0.0075	0.022194927299626604	740.8882272919709	815.8882272919709	815.8882272919709	840.8882272919709	0.0625	0.024390242993831635	0.054794520139694214	0.03448275849223137	0.260869562625885	740	815	815	840	1452
4.482822309898294	4.4828219151585955	1	0	2	0	0.0075	0.022100453989392865	740.5013590865638	815.5013590865638	815.5013590865638	840.5013590865638	0.0625	0.024390242993831635	0.054794520139694214	0.027586206793785095	0.260869562625885	740	815	815	840	1452
4.499850985763713	4.499850985763713	1	0	2	0	0.0075	0.022100453989392865	740.5013590865638	815.5013590865638	815.5013590865638	840.5013590865638	0.0625	0.024390242993831635	0.054794520139694214	0.027586206793785095	0.260869562625885	740	815	815	840	1452
4.515804785429367	4.515804785429367	1	1	2	0	0.0075	0.022194927299626604	740.8882272919709	815.8882272919709	815.8882272919709	840.8882272919709	0.0625	0.024390242993831635	0.054794520139694214	0.03448275849223137	0.260869562625885	740	815	815	840	1452
4.653969601095797	4.653969601095797	1	1	2	0	0.0075	0.022194927299626604	740.8882272919709	815.8882272919709	815.8882272919709	840.8882272919709	0.0625	0.024390242993831635	0.054794520139694214	0.03448275849223137	0.260869562625885	740	815	815	840	1452
4.654279077019636	4.654279077019636	1	1	2	0	0.0075	0.022194927299626604	740.8882272919709	815.8882272919709	815.8882272919709	840.8882272919709	0.0625	0.024390242993831635	0.054794520139694214	0.03448275849223137	0.260869562625885	740	815	815	840	1452
4.654483157443902	4.654483157443902	1	1	2	0	0.0075	0.022194927299626604	740.8882272919709	815.8882272919709	815.8882272919709	840.8882272919709	0.0625	0.024390242993831635	0.054794520139694214	0.03448275849223137	0.260869562625885	740	815	815	840	1452
4.65466750088323	4.65466750088323	1	1	2	0	0.0075	0.022194927299626604	740.8882272919709	815.8882272919709	815.8882272919709	840.8882272919709	0.0625	0.024390242993831635	0.054794520139694214	0.03448275849223137	0.260869562625885	740	815	815	840	1452
4.654862107554726	4.654861712815027	1	1	2	0	0.0075	0.022194927299626604	740.8882272919709	815.8882272919709	815.8882272919709	840.8882272919709	0.0625	0.024390242993831635	0.054794520139694214	0.03448275849223137	0.260869562625885	740	815	815	840	1452
4.665739159954446	4.665739159954446	1	1	2	0	0.0075	0.022194927299626604	740.8882272919709	815.8882272919709	815.8882272919709	840.8882272919709	0.0625	0.024390242993831635	0.054794520139694214	0.03448275849223137	0.260869562625885	740	815	815	840	1452
4.684384689626043	4.684384689626043	1	1	2	0	0.0075	0.022194927299626604	740.8882272919709	815.8882272919709	815.8882272919709	840.8882272919709	0.0625	0.024390242993831635	0.054794520139694214	0.03448275849223137	0.260869562625885	740	815	815	840	1452
4.705926819207244	4.705926819207244	1	1	2	0	0.0075	0.022194927299626604	740.8882272919709	815.8882272919709	815.8882272919709	840.8882272919709	0.0625	0.024390242993831635	0.054794520139694214	0.03448275849223137	0.260869562625885	740	815	815	840	1452
4.719507838543567	4.719507838543567	1	1	2	0	0.0075	0.022194927299626604	740.8882272919709	815.8882272919709	815.8882272919709	840.8882272919709	0.0625	0.024390242993831635	0.054794520139694214	0.03448275849223137	0.260869562625885	740	815	815	840	1452
4.732927804082792	4.732927804082792	1	1	2	0	0.0075	0.022194927299626604	740.8882272919709	815.8882272919709	815.8882272919709	840.8882272919709	0.0625	0.024390242993831635	0.054794520139694214	0.03448275849223137	0.260869562625885	740	815	815	840	1452
4.749767004892798	4.749767399632496	1	1	2	0	0.0075	0.022100453989392865	740.5013590865638	815.5013590865638	815.5013590865638	840.5013590865638	0.0625	0.024390242993831635	0.054794520139694214	0.027586206793785095	0.260869562625885	740	815	815	840	1452
4.765838042248989	4.765838042248989	1	1	2	0	0.0075	0.022194927299626604	740.8882272919709	815.8882272919709	815.8882272919709	840.8882272919709	0.0625	0.024390242993831635	0.054794520139694214	0.03448275849223137	0.260869562625885	740	815	815	840	1452
4.78289434989332	4.78289434989332	1	1	2	0	0.0075	0.022194927299626604	740.8882272919709	815.8882272919709	815.8882272919709	840.8882272919709	0.0625	0.024390242993831635	0.054794520139694214	0.03448275849223137	0.260869562625885	740	815	815	840	1452
4.799775787851095	4.799776182590794	1	1	2	0	0.0075	0.022194927299626604	740.8882272919709	815.8882272919709	815.8882272919709	840.8882272919709	0.0625	0.024390242993831635	0.054794520139694214	0.03448275849223137	0.260869562625885	740	815	815	840	1452
4.815806167018314	4.815806561758013	1	1	2	0	0.0075	0.022194927299626604	740.8882272919709	815.8882272919709	815.8882272919709	840.8882272919709	0.0625	0.024390242993831635	0.054794520139694214	0.03448275849223137	0.260869562625885	740	815	815	840	1452
4.833162871573412	4.833163266313111	1	1	2	0	0.0075	0.022100453989392865	740.5013590865638	815.5013590865638	815.5013590865638	840.5013590865638	0.0625	0.024390242993831635	0.054794520139694214	0.027586206793785095	0.260869562625885	740	815	815	840	1452
4.84981141310891	4.84981141310891	1	1	2	0	0.0075	0.022194927299626604	740.8882272919709	815.8882272919709	815.8882272919709	840.8882272919709	0.0625	0.024390242993831635	0.054794520139694214	0.03448275849223137	0.260869562625885	740	815	815	840	1452
4.865951529912387	4.865951529912387	1	1	2	0	0.0075	0.022194927299626604	740.8882272919709	815.8882272919709	815.8882272919709	840.8882272919709	0.0625	0.024390242993831635	0.054794520139694214	0.03448275849223137	0.260869562625885	740	815	815	840	1452
4.882829809952572	4.882829809952572	1	1	2	0	0.0075	0.022194927299626604	740.8882272919709	815.8882272919709	815.8882272919709	840.8882272919709	0.0625	0.024390242993831635	0.054794520139694214	0.03448275849223137	0.260869562625885	740	815	815	840	1452
4.899868749050157	4.899869538529554	1	1	2	0	0.0075	0.022194927299626604	740.8882272919709	815.8882272919709	815.8882272919709	840.8882272919709	0.0625	0.024390242993831635	0.054794520139694214	0.03448275849223137	0.260869562625885	740	815	815	840	1452
4.915846233097739	4.915846233097739	1	1	2	0	0.0075	0.022100453989392865	740.5013590865638	815.5013590865638	815.5013590865638	840.5013590865638	0.0625	0.024390242993831635	0.054794520139694214	0.027586206793785095	0.260869562625885	740	815	815	840	1452
4.932845303485749	4.93284490874605	1	1	2	0	0.0075	0.022194927299626604	740.8882272919709	815.8882272919709	815.8882272919709	840.8882272919709	0.0625	0.024390242993831635	0.054794520139694214	0.03448275849223137	0.260869562625885	740	815	815	840	1452
4.949779636563159	4.949779636563159	1	1	2	0	0.0075	0.022194927299626604	740.8882272919709	815.8882272919709	815.8882272919709	840.8882272919709	0.0625	0.024390242993831635	0.054794520139694214	0.03448275849223137	0.260869562625885	740	815	815	840	1452
4.965950148323442	4.965950148323442	1	1	2	0	0.0075	0.022194927299626604	740.8882272919709	815.8882272919709	815.8882272919709	840.8882272919709	0.0625	0.024390242993831635	0.054794520139694214	0.03448275849223137	0.260869562625885	740	815	815	840	1452
4.982903823646092	4.982903823646092	1	1	2	0	0.0075	0.022194927299626604	740.8882272919709	815.8882272919709	815.8882272919709	840.8882272919709	0.0625	0.024390242993831635	0.054794520139694214	0.03448275849223137	0.260869562625885	740	815	815	840	1452
4.999805788068203	4.999805788068203	1	1	2	0	0.0075	0.022194927299626604	740.8882272919709	815.8882272919709	815.8882272919709	840.8882272919709	0.0625	0.024390242993831635	0.054794520139694214	0.03448275849223137	0.260869562625885	740	815	815	840	1452
5.015796693265543	5.015796693265543	1	1	2	0	0.0075	0.022194927299626604	740.8882272919709	815.8882272919709	815.8882272919709	840.8882272919709	0.0625	0.024390242993831635	0.054794520139694214	0.03448275849223137	0.260869562625885	740	815	815	840	1452
5.032784316202287	5.032784710941986	1	1	2	0	0.0075	0.022194927299626604	740.8882272919709	815.8882272919709	815.8882272919709	840.8882272919709	0.0625	0.024390242993831635	0.054794520139694214	0.03448275849223137	0.260869562625885	740	815	815	840	1452
5.04980193935614	5.04980193935614	1	1	2	0	0.0075	0.022194927299626604	740.8882272919709	815.8882272919709	815.8882272919709	840.8882272919709	0.0625	0.024390242993831635	0.054794520139694214	0.03448275849223137	0.260869562625885	740	815	815	840	1452
5.065910871723412	5.065910871723412	1	1	2	0	0.0075	0.022100453989392865	740.5013590865638	815.5013590865638	815.5013590865638	840.5013590865638	0.0625	0.024390242993831635	0.054794520139694214	0.027586206793785095	0.260869562625885	740	815	815	840	1452
5.0828238888570905	5.0828238888570905	1	1	2	0	0.0075	0.022100453989392865	740.5013590865638	815.5013590865638	815.5013590865638	840.5013590865638	0.0625	0.024390242993831635	0.054794520139694214	0.027586206793785095	0.260869562625885	740	815	815	840	1452
5.0998119065335334	5.0998119065335334	1	1	2	0	0.0075	0.022194927299626604	740.8882272919709	815.8882272919709	815.8882272919709	840.8882272919709	0.0625	0.024390242993831635	0.054794520139694214	0.03448275849223137	0.260869562625885	740	815	815	840	1452
5.115809522305753	5.115809522305753	1	1	2	0	0.0075	0.022194927299626604	740.8882272919709	815.8882272919709	815.8882272919709	840.8882272919709	0.0625	0.024390242993831635	0.054794520139694214	0.03448275849223137	0.260869562625885	740	815	815	840	1452
5.1328149085289425	5.132815303268641	1	1	2	0	0.0075	0.022194927299626604	740.8882272919709	815.8882272919709	815.8882272919709	840.8882272919709	0.0625	0.024390242993831635	0.054794520139694214	0.03448275849223137	0.260869562625885	740	815	815	840	1452
5.149822663190324	5.149825426368217	1	1	2	0	0.0075	0.022194927299626604	740.8882272919709	815.8882272919709	815.8882272919709	840.8882272919709	0.0625	0.024390242993831635	0.054794520139694214	0.03448275849223137	0.260869562625885	740	815	815	840	1452
5.165881463615854	5.165881463615854	1	1	2	0	0.0075	0.022194927299626604	740.8882272919709	815.8882272919709	815.8882272919709	840.8882272919709	0.0625	0.024390242993831635	0.054794520139694214	0.03448275849223137	0.260869562625885	740	815	815	840	1452
5.182872639209888	5.182873033949587	1	1	2	0	0.0075	0.022100453989392865	740.5013590865638	815.5013590865638	815.5013590865638	840.5013590865638	0.0625	0.024390242993831635	0.054794520139694214	0.027586206793785095	0.260869562625885	740	815	815	840	1452
5.199778551028986	5.199778551028986	1	1	2	0	0.0075	0.022194927299626604	740.8882272919709	815.8882272919709	815.8882272919709	840.8882272919709	0.0625	0.024390242993831635	0.054794520139694214	0.03448275849223137	0.260869562625885	740	815	815	840	1452
5.215819588168072	5.215819588168072	1	1	2	0	0.0075	0.022194927299626604	740.8882272919709	815.8882272919709	815.8882272919709	840.8882272919709	0.0625	0.024390242993831635	0.054794520139694214	0.03448275849223137	0.260869562625885	740	815	815	840	1452
5.234513276082918	5.234513276082918	1	1	2	0	0.0075	0.022194927299626604	740.8882272919709	815.8882272919709	815.8882272919709	840.8882272919709	0.0625	0.024390242993831635	0.054794520139694214	0.03448275849223137	0.260869562625885	740	815	815	840	1452
5.2526543284194815	5.2526543284194815	1	1	2	0	0.0075	0.022194927299626604	740.8882272919709	815.8882272919709	815.8882272919709	840.8882272919709	0.0625	0.024390242993831635	0.054794520139694214	0.03448275849223137	0.260869562625885	740	815	815	840	1452
5.265979556431001	5.265979556431001	1	1	2	0	0.0075	0.022194927299626604	740.8882272919709	815.8882272919709	815.8882272919709	840.8882272919709	0.0625	0.024390242993831635	0.054794520139694214	0.03448275849223137	0.260869562625885	740	815	815	840	1452
5.282826257295282	5.282826257295282	1	1	2	0	0.0075	0.022194927299626604	740.8882272919709	815.8882272919709	815.8882272919709	840.8882272919709	0.0625	0.024390242993831635	0.054794520139694214	0.03448275849223137	0.260869562625885	740	815	815	840	1452
5.299855722640098	5.299855722640098	1	1	2	0	0.0075	0.022194927299626604	740.8882272919709	815.8882272919709	815.8882272919709	840.8882272919709	0.0625	0.024390242993831635	0.054794520139694214	0.03448275849223137	0.260869562625885	740	815	815	840	1452
5.315876233314846	5.315876233314846	1	1	2	0	0.0075	0.022194927299626604	740.8882272919709	815.8882272919709	815.8882272919709	840.8882272919709	0.0625	0.024390242993831635	0.054794520139694214	0.03448275849223137	0.260869562625885	740	815	815	840	1452
5.332747013300754	5.332747013300754	1	1	2	0	0.0075	0.022194927299626604	740.8882272919709	815.8882272919709	815.8882272919709	840.8882272919709	0.0625	0.024390242993831635	0.054794520139694214	0.03448275849223137	0.260869562625885	740	815	815	840	1452
5.349781610261653	5.349781610261653	1	1	2	0	0.0075	0.022194927299626604	740.8882272919709	815.8882272919709	815.8882272919709	840.8882272919709	0.0625	0.024390242993831635	0.054794520139694214	0.03448275849223137	0.260869562625885	740	815	815	840	1452
5.3658652792882044	5.3658652792882044	1	1	2	0	0.0075	0.022194927299626604	740.8882272919709	815.8882272919709	815.8882272919709	840.8882272919709	0.0625	0.024390242993831635	0.054794520139694214	0.03448275849223137	0.260869562625885	740	815	815	840	1452
5.382842638992781	5.382842244253082	1	1	2	0	0.0075	0.022194927299626604	740.8882272919709	815.8882272919709	815.8882272919709	840.8882272919709	0.0625	0.024390242993831635	0.054794520139694214	0.03448275849223137	0.260869562625885	740	815	815	840	1452
5.39979710379483	5.39979710379483	1	1	2	0	0.0075	0.022194927299626604	740.8882272919709	815.8882272919709	815.8882272919709	840.8882272919709	0.0625	0.024390242993831635	0.054794520139694214	0.03448275849223137	0.260869562625885	740	815	815	840	1452
5.415821956606264	5.415821956606264	1	1	2	0	0.0075	0.022194927299626604	740.8882272919709	815.8882272919709	815.8882272919709	840.8882272919709	0.0625	0.024390242993831635	0.054794520139694214	0.03448275849223137	0.260869562625885	740	815	815	840	1452
5.432826553350056	5.432826553350056	1	1	2	0	0.0075	0.022194927299626604	740.8882272919709	815.8882272919709	815.8882272919709	840.8882272919709	0.0625	0.024390242993831635	0.054794520139694214	0.03448275849223137	0.260869562625885	740	815	815	840	1452
5.449848518640595	5.449848518640595	1	1	2	0	0.0075	0.022194927299626604	740.8882272919709	815.8882272919709	815.8882272919709	840.8882272919709	0.0625	0.024390242993831635	0.054794520139694214	0.03448275849223137	0.260869562625885	740	815	815	840	1452
5.46583152904396	5.46583152904396	1	1	2	0	0.0075	0.022194927299626604	740.8882272919709	815.8882272919709	815.8882272919709	840.8882272919709	0.0625	0.024390242993831635	0.054794520139694214	0.03448275849223137	0.260869562625885	740	815	815	840	1452
5.482890205126484	5.482890599866183	1	1	2	0	0.0075	0.022194927299626604	740.8882272919709	815.8882272919709	815.8882272919709	840.8882272919709	0.0625	0.024390242993831635	0.054794520139694214	0.03448275849223137	0.260869562625885	740	815	815	840	1452
5.499780327357632	5.499779932617933	1	1	2	0	0.0075	0.022194927299626604	740.8882272919709	815.8882272919709	815.8882272919709	840.8882272919709	0.0625	0.024390242993831635	0.054794520139694214	0.03448275849223137	0.260869562625885	740	815	815	840	1452
5.515890838683701	5.515890838683701	1	0	2	0	0.0075	0.020162407050140635	732.5650568703259	807.5650568703259	807.5650568703259	832.5650568703259	0.0625	0.016260161995887756	0.054794520139694214	0.03448275849223137	0.260869562625885	732	807	807	832	1452
5.532771881901777	5.532771881901777	1	0	2	0	0.0075	0.020162407050140635	732.5650568703259	807.5650568703259	807.5650568703259	832.5650568703259	0.0625	0.016260161995887756	0.054794520139694214	0.03448275849223137	0.260869562625885	732	807	807	832	1452
5.549746873168161	5.549747267907859	1	0	2	0	0.0075	0.020162407050140635	732.5650568703259	807.5650568703259	807.5650568703259	832.5650568703259	0.0625	0.016260161995887756	0.054794520139694214	0.03448275849223137	0.260869562625885	732	807	807	832	1452
5.56580883151128	5.56580883151128	1	0	2	0	0.0075	0.022194927299626604	740.8882272919709	815.8882272919709	815.8882272919709	840.8882272919709	0.0625	0.024390242993831635	0.054794520139694214	0.03448275849223137	0.260869562625885	740	815	815	840	1452
5.5828414547736855	5.5828414547736855	1	0	2	0	0.0075	0.020162407050140635	732.5650568703259	807.5650568703259	807.5650568703259	832.5650568703259	0.0625	0.016260161995887756	0.054794520139694214	0.03448275849223137	0.260869562625885	732	807	807	832	1452
5.599780129987781	5.599780129987781	1	0	2	0	0.0075	0.020162407050140635	732.5650568703259	807.5650568703259	807.5650568703259	832.5650568703259	0.0625	0.016260161995887756	0.054794520139694214	0.03448275849223137	0.260869562625885	732	807	807	832	1452
5.615866956931924	5.615867746411322	1	0	2	0	0.0075	0.022194927299626604	740.8882272919709	815.8882272919709	815.8882272919709	840.8882272919709	0.0625	0.024390242993831635	0.054794520139694214	0.03448275849223137	0.260869562625885	740	815	815	840	1452
5.632800500529937	5.632800895269636	1	0	2	0	0.0075	0.020162407050140635	732.5650568703259	807.5650568703259	807.5650568703259	832.5650568703259	0.0625	0.016260161995887756	0.054794520139694214	0.03448275849223137	0.260869562625885	732	807	807	832	1452
5.649832729052644	5.649832729052644	1	0	2	0	0.0075	0.020162407050140635	732.5650568703259	807.5650568703259	807.5650568703259	832.5650568703259	0.0625	0.016260161995887756	0.054794520139694214	0.03448275849223137	0.260869562625885	732	807	807	832	1452
5.665932582406846	5.665932582406846	1	0	2	0	0.0075	0.020162407050140635	732.5650568703259	807.5650568703259	807.5650568703259	832.5650568703259	0.0625	0.016260161995887756	0.054794520139694214	0.03448275849223137	0.260869562625885	732	807	807	832	1452
5.682848362718413	5.682848362718413	1	0	2	0	0.0075	0.020162407050140635	732.5650568703259	807.5650568703259	807.5650568703259	832.5650568703259	0.0625	0.016260161995887756	0.054794520139694214	0.03448275849223137	0.260869562625885	732	807	807	832	1452
5.699813090752629	5.699813090752629	1	0	2	0	0.0075	0.020162407050140635	732.5650568703259	807.5650568703259	807.5650568703259	832.5650568703259	0.0625	0.016260161995887756	0.054794520139694214	0.03448275849223137	0.260869562625885	732	807	807	832	1452
5.71585570685051	5.71585570685051	1	0	2	0	0.0075	0.022194927299626604	740.8882272919709	815.8882272919709	815.8882272919709	840.8882272919709	0.0625	0.024390242993831635	0.054794520139694214	0.03448275849223137	0.260869562625885	740	815	815	840	1452
5.732837013952073	5.732837013952073	1	0	2	0	0.0075	0.022194927299626604	740.8882272919709	815.8882272919709	815.8882272919709	840.8882272919709	0.0625	0.024390242993831635	0.054794520139694214	0.03448275849223137	0.260869562625885	740	815	815	840	1452
5.749794241932014	5.749794241932014	1	0	2	0	0.0075	0.022194927299626604	740.8882272919709	815.8882272919709	815.8882272919709	840.8882272919709	0.0625	0.024390242993831635	0.054794520139694214	0.03448275849223137	0.260869562625885	740	815	815	840	1452
5.765891726848022	5.765891726848023	1	0	2	0	0.0075	0.022194927299626604	740.8882272919709	815.8882272919709	815.8882272919709	840.8882272919709	0.0625	0.024390242993831635	0.054794520139694214	0.03448275849223137	0.260869562625885	740	815	815	840	1452
5.78288211296266	5.782882112962659	1	0	2	0	0.0075	0.022194927299626604	740.8882272919709	815.8882272919709	815.8882272919709	840.8882272919709	0.0625	0.024390242993831635	0.054794520139694214	0.03448275849223137	0.260869562625885	740	815	815	840	1452
5.799822761875248	5.79982276187525	1	0	2	0	0.0075	0.020162407050140635	732.5650568703259	807.5650568703259	807.5650568703259	832.5650568703259	0.0625	0.016260161995887756	0.054794520139694214	0.03448275849223137	0.260869562625885	732	807	807	832	1452
5.815901299285716	5.815901299285718	1	0	2	0	0.0075	0.020162407050140635	732.5650568703259	807.5650568703259	807.5650568703259	832.5650568703259	0.0625	0.016260161995887756	0.054794520139694214	0.03448275849223137	0.260869562625885	732	807	807	832	1452
5.832825763870659	5.832825763870661	1	0	2	0	0.0075	0.020162407050140635	732.5650568703259	807.5650568703259	807.5650568703259	832.5650568703259	0.0625	0.016260161995887756	0.054794520139694214	0.03448275849223137	0.260869562625885	732	807	807	832	1452
5.8526306440375535	5.852630644037555	1	0	2	0	0.0075	0.020162407050140635	732.5650568703259	807.5650568703259	807.5650568703259	832.5650568703259	0.0625	0.016260161995887756	0.054794520139694214	0.03448275849223137	0.260869562625885	732	807	807	832	1452
5.865925082352568	5.86592508235257	1	0	2	0	0.0075	0.020162407050140635	732.5650568703259	807.5650568703259	807.5650568703259	832.5650568703259	0.0625	0.016260161995887756	0.054794520139694214	0.03448275849223137	0.260869562625885	732	807	807	832	1452
5.882762309464081	5.882762309464082	1	0	2	0	0.0075	0.022194927299626604	740.8882272919709	815.8882272919709	815.8882272919709	840.8882272919709	0.0625	0.024390242993831635	0.054794520139694214	0.03448275849223137	0.260869562625885	740	815	815	840	1452
5.899914933594914	5.899914933594912	1	0	2	0	0.0075	0.020162407050140635	732.5650568703259	807.5650568703259	807.5650568703259	832.5650568703259	0.0625	0.016260161995887756	0.054794520139694214	0.03448275849223137	0.260869562625885	732	807	807	832	1452
5.9158150486615355	5.915815048661537	1	0	2	0	0.0075	0.022194927299626604	740.8882272919709	815.8882272919709	815.8882272919709	840.8882272919709	0.0625	0.024390242993831635	0.054794520139694214	0.03448275849223137	0.260869562625885	740	815	815	840	1452
5.932883987976229	5.932883987976227	1	0	2	0	0.0075	0.020162407050140635	732.5650568703259	807.5650568703259	807.5650568703259	832.5650568703259	0.0625	0.016260161995887756	0.054794520139694214	0.03448275849223137	0.260869562625885	732	807	807	832	1452
5.949862137160203	5.949862137160201	1	0	2	0	0.0075	0.020162407050140635	732.5650568703259	807.5650568703259	807.5650568703259	832.5650568703259	0.0625	0.016260161995887756	0.054794520139694214	0.03448275849223137	0.260869562625885	732	807	807	832	1452
5.965849489700254	5.965849884439953	1	0	2	0	0.0075	0.022194927299626604	740.8882272919709	815.8882272919709	815.8882272919709	840.8882272919709	0.0625	0.024390242993831635	0.054794520139694214	0.03448275849223137	0.260869562625885	740	815	815	840	1452
5.982777112202786	5.982777112202784	1	0	2	0	0.0075	0.020162407050140635	732.5650568703259	807.5650568703259	807.5650568703259	832.5650568703259	0.0625	0.016260161995887756	0.054794520139694214	0.03448275849223137	0.260869562625885	732	807	807	832	1452
5.999873683296393	5.9998740780360915	1	0	2	0	0.0075	0.020162407050140635	732.5650568703259	807.5650568703259	807.5650568703259	832.5650568703259	0.0625	0.016260161995887756	0.054794520139694214	0.03448275849223137	0.260869562625885	732	807	807	832	1452
6.0159352468998115	6.01593564163951	0	0	2	0	0.0075	0.022194927299626604	740.8882272919709	815.8882272919709	815.8882272919709	840.8882272919709	0.0625	0.024390242993831635	0.054794520139694214	0.03448275849223137	0.260869562625885	740	815	815	840	1452
6.032907474988306	6.0329074749883045	0	0	2	0	0.0074897215106593034	0.020162407050140635	732.5650568703259	807.5650568703259	807.5650568703259	832.5650568703259	0.0625	0.016260161995887756	0.054794520139694214	0.03448275849223137	0.260869562625885	732	807	807	832	1452
6.052534722290751	6.052534722290753	0	0	2	0	0.007458914215262049	0.020162407050140635	732.5650568703259	807.5650568703259	807.5650568703259	832.5650568703259	0.0625	0.016260161995887756	0.054794520139694214	0.03448275849223137	0.260869562625885	732	807	807	832	1452
6.065857976603777	6.0658583713434755	0	0	2	0	0.007407662554463533	0.020162407050140635	732.5650568703259	807.5650568703259	807.5650568703259	832.5650568703259	0.0625	0.016260161995887756	0.054794520139694214	0.03448275849223137	0.260869562625885	732	807	807	832	1452
6.08284599428022	6.0828459942802215	0	0	2	0	0.007336107005503543	0.020162407050140635	732.5650568703259	807.5650568703259	807.5650568703259	832.5650568703259	0.0625	0.016260161995887756	0.054794520139694214	0.03448275849223137	0.260869562625885	732	807	807	832	1452
6.099880985980818	6.099880985980819	0	0	2	0	0.007244443697168012	0.022194927299626604	740.8882272919709	815.8882272919709	815.8882272919709	840.8882272919709	0.0625	0.024390242993831635	0.054794520139694214	0.03448275849223137	0.260869562625885	740	815	815	840	1452
6.119221257522259	6.119221257522257	0	0	2	0	0.007132923872213651	0.022194927299626604	740.8882272919709	815.8882272919709	815.8882272919709	840.8882272919709	0.0625	0.024390242993831635	0.054794520139694214	0.03448275849223137	0.260869562625885	740	815	815	840	1452
6.132837408691774	6.132837408691772	0	0	2	0	0.007001853198729013	0.022194927299626604	740.8882272919709	815.8882272919709	815.8882272919709	840.8882272919709	0.0625	0.024390242993831635	0.054794520139694214	0.03448275849223137	0.260869562625885	740	815	815	840	1452
6.149858979242612	6.149858979242611	0	0	2	0	0.006851590932319507	0.022194927299626604	740.8882272919709	815.8882272919709	815.8882272919709	840.8882272919709	0.0625	0.024390242993831635	0.054794520139694214	0.03448275849223137	0.260869562625885	740	815	815	840	1452
6.165830936934412	6.165831331674111	0	0	2	0	0.006682548931412759	0.020162407050140635	732.5650568703259	807.5650568703259	807.5650568703259	832.5650568703259	0.0625	0.016260161995887756	0.054794520139694214	0.03448275849223137	0.260869562625885	732	807	807	832	1452
6.1860889782754995	6.186088978275501	0	0	2	0	0.006495190528383289	0.022194927299626604	740.8882272919709	815.8882272919709	815.8882272919709	840.8882272919709	0.0625	0.024390242993831635	0.054794520139694214	0.03448275849223137	0.260869562625885	740	815	815	840	1452
6.199834604066211	6.199834604066213	0	0	2	0	0.0062900292595906805	0.022194927299626604	740.8882272919709	815.8882272919709	815.8882272919709	840.8882272919709	0.0625	0.024390242993831635	0.054794520139694214	0.03448275849223137	0.260869562625885	740	815	815	840	1452
6.215804193319819	6.215804193319821	0	0	2	0	0.006067627457812106	0.022194927299626604	740.8882272919709	815.8882272919709	815.8882272919709	840.8882272919709	0.0625	0.024390242993831635	0.054794520139694214	0.03448275849223137	0.260869562625885	740	815	815	840	1452
6.23278668464048	6.232786684640482	0	0	2	0	0.005828594710927282	0.022194927299626604	740.8882272919709	815.8882272919709	815.8882272919709	840.8882272919709	0.0625	0.024390242993831635	0.054794520139694214	0.03448275849223137	0.260869562625885	740	815	815	840	1452
6.252791303094956	6.252791303094957	0	0	2	0	0.005573586191080457	0.020162407050140635	732.5650568703259	807.5650568703259	807.5650568703259	832.5650568703259	0.0625	0.016260161995887756	0.054794520139694214	0.03448275849223137	0.260869562625885	732	807	807	832	1452
6.265999688155638	6.265999688155636	0	0	2	0	0.005303300858899107	0.020162407050140635	732.5650568703259	807.5650568703259	807.5650568703259	832.5650568703259	0.0625	0.016260161995887756	0.054794520139694214	0.03448275849223137	0.260869562625885	732	807	807	832	1452
6.2827966518178755	6.282797441297271	0	0	2	0	0.0050184795476914375	0.020162407050140635	732.5650568703259	807.5650568703259	807.5650568703259	832.5650568703259	0.0625	0.016260161995887756	0.054794520139694214	0.03448275849223137	0.260869562625885	732	807	807	832	1452
6.299763748290282	6.2997641430299804	0	0	2	0	0.004719902932873782	0.022194927299626604	740.8882272919709	815.8882272919709	815.8882272919709	840.8882272919709	0.0625	0.024390242993831635	0.054794520139694214	0.03448275849223137	0.260869562625885	740	815	815	840	1452
6.319416258933451	6.319416258933453	0	0	2	0	0.00440838939219355	0.022194927299626604	740.8882272919709	815.8882272919709	815.8882272919709	840.8882272919709	0.0625	0.016260161995887756	0.054794520139694214	0.03448275849223137	0.260869562625885	740	815	815	840	1452
6.332826355980206	6.332826355980208	0	0	2	0	0.004084792762612705	0.020162407050140635	732.5650568703259	807.5650568703259	807.5650568703259	832.5650568703259	0.0625	0.016260161995887756	0.054794520139694214	0.03448275849223137	0.260869562625885	732	807	807	832	1452
6.349770162810387	6.349770162810389	0	0	2	0	0.0037500000000000025	0.022194927299626604	740.8882272919709	815.8882272919709	815.8882272919709	840.8882272919709	0.0625	0.024390242993831635	0.054794520139694214	0.03448275849223137	0.260869562625885	740	815	815	840	1452
6.365912648052056	6.365912648052058	0	0	2	0	0.0034049287480466027	0.022194927299626604	740.8882272919709	815.8882272919709	815.8882272919709	840.8882272919709	0.0625	0.024390242993831635	0.054794520139694214	0.03448275849223137	0.260869562625885	740	815	815	840	1452
6.3860191093488154	6.386019109348817	0	0	2	0	0.003050524823068503	0.022194927299626604	740.8882272919709	815.8882272919709	815.8882272919709	840.8882272919709	0.0625	0.024390242993831635	0.054794520139694214	0.03448275849223137	0.260869562625885	740	815	815	840	1452
6.399848419955671	6.399848419955669	0	0	2	0	0.002687759621589753	0.022194927299626604	740.8882272919709	815.8882272919709	815.8882272919709	840.8882272919709	0.0625	0.024390242993831635	0.054794520139694214	0.03448275849223137	0.260869562625885	740	815	815	840	1452
6.4158547200012634	6.415854720001262	0	0	2	0	0.002317627457812106	0.022194927299626604	740.8882272919709	815.8882272919709	815.8882272919709	840.8882272919709	0.0625	0.024390242993831635	0.054794520139694214	0.03448275849223137	0.260869562625885	740	815	815	840	1452
6.432752737026387	6.4327527370263855	0	0	2	0	0.0019411428382689055	0.022194927299626604	740.8882272919709	815.8882272919709	815.8882272919709	840.8882272919709	0.0625	0.024390242993831635	0.054794520139694214	0.03448275849223137	0.260869562625885	740	815	815	840	1452
6.452768802932127	6.4527691976718256	0	0	2	0	0.0015593376811331942	0.022194927299626604	740.8882272919709	815.8882272919709	815.8882272919709	840.8882272919709	0.0625	0.024390242993831635	0.054794520139694214	0.03448275849223137	0.260869562625885	740	815	815	840	1452
6.465929424489257	6.465929424489255	0	0	2	0	0.0011732584878017302	0.022194927299626604	740.8882272919709	815.8882272919709	815.8882272919709	840.8882272919709	0.0625	0.024390242993831635	0.054794520139694214	0.03448275849223137	0.260869562625885	740	815	815	840	1452
6.4828128361455235	6.482812836145525	0	0	2	0	0.0007839634745073992	0.022194927299626604	740.8882272919709	815.8882272919709	815.8882272919709	840.8882272919709	0.0625	0.024390242993831635	0.054794520139694214	0.03448275849223137	0.260869562625885	740	815	815	840	1452
6.499839933052147	6.499840327791846	0	0	2	0	0.0003925196718220764	0.022194927299626604	740.8882272919709	815.8882272919709	815.8882272919709	840.8882272919709	0.0625	0.024390242993831635	0.054794520139694214	0.03448275849223137	0.260869562625885	740	815	815	840	1452
6.519415864193753	6.519415864193752	0	0	2	0	-2.871426524195212e-18	0.022194927299626604	740.8882272919709	815.8882272919709	815.8882272919709	840.8882272919709	0.0625	0.024390242993831635	0.054794520139694214	0.03448275849223137	0.260869562625885	740	815	815	840	1452
6.532872935264663	6.5328729352646615	0	0	2	0	-0.00039251967182208215	0.022194927299626604	740.8882272919709	815.8882272919709	815.8882272919709	840.8882272919709	0.0625	0.024390242993831635	0.054794520139694214	0.03448275849223137	0.260869562625885	740	815	815	840	1452
6.55032279838867	6.550322798388672	0	0	2	0	-0.000783963474507405	0.022194927299626604	740.8882272919709	815.8882272919709	815.8882272919709	840.8882272919709	0.0625	0.024390242993831635	0.054794520139694214	0.03448275849223137	0.260869562625885	740	815	815	840	1452
6.5658262000580265	6.565826200058025	0	0	2	0	-0.0011732584878017358	0.022194927299626604	740.8882272919709	815.8882272919709	815.8882272919709	840.8882272919709	0.0625	0.024390242993831635	0.054794520139694214	0.03448275849223137	0.260869562625885	740	815	815	840	1452
6.586088978275502	6.5860893730152	0	0	2	0	-0.0015593376811331998	0.022194927299626604	740.8882272919709	815.8882272919709	815.8882272919709	840.8882272919709	0.0625	0.024390242993831635	0.054794520139694214	0.03448275849223137	0.260869562625885	740	815	815	840	1452
6.599872499077296	6.599872499077295	0	0	2	0	-0.001941142838268911	0.022194927299626604	740.8882272919709	815.8882272919709	815.8882272919709	840.8882272919709	0.0625	0.024390242993831635	0.054794520139694214	0.03448275849223137	0.260869562625885	740	815	815	840	1452
6.615884720218368	6.615885114958067	0	0	2	0	-0.002317627457812111	0.022194927299626604	740.8882272919709	815.8882272919709	815.8882272919709	840.8882272919709	0.0625	0.024390242993831635	0.054794520139694214	0.03448275849223137	0.260869562625885	740	815	815	840	1452
6.6328766852918015	6.6328770800315	0	0	2	0	-0.002687759621589758	0.022194927299626604	740.8882272919709	815.8882272919709	815.8882272919709	840.8882272919709	0.0625	0.024390242993831635	0.054794520139694214	0.03448275849223137	0.260869562625885	740	815	815	840	1452
6.652780645123087	6.6527814346024865	0	0	2	0	-0.003050524823068508	0.022194927299626604	740.8882272919709	815.8882272919709	815.8882272919709	840.8882272919709	0.0625	0.024390242993831635	0.054794520139694214	0.03448275849223137	0.260869562625885	740	815	815	840	1452
6.665979951170698	6.6659799511707	0	0	2	0	-0.003404928748046606	0.022194927299626604	740.8882272919709	815.8882272919709	815.8882272919709	840.8882272919709	0.0625	0.024390242993831635	0.054794520139694214	0.03448275849223137	0.260869562625885	740	815	815	840	1452
6.682806125570647	6.682806125570645	0	0	2	0	-0.003750000000000004	0.022194927299626604	740.8882272919709	815.8882272919709	815.8882272919709	840.8882272919709	0.0625	0.024390242993831635	0.054794520139694214	0.03448275849223137	0.260869562625885	740	815	815	840	1452
6.699903486143651	6.699903880883349	0	0	2	0	-0.004084792762612706	0.022194927299626604	740.8882272919709	815.8882272919709	815.8882272919709	840.8882272919709	0.0625	0.024390242993831635	0.054794520139694214	0.03448275849223137	0.260869562625885	740	815	815	840	1452
6.719412311536466	6.719412311536464	0	0	2	0	-0.004408389392193551	0.022194927299626604	740.8882272919709	815.8882272919709	815.8882272919709	840.8882272919709	0.0625	0.024390242993831635	0.054794520139694214	0.03448275849223137	0.260869562625885	740	815	815	840	1452
6.732689381304734	6.732689381304732	0	0	2	0	-0.004719902932873782	0.022194927299626604	740.8882272919709	815.8882272919709	815.8882272919709	840.8882272919709	0.0625	0.024390242993831635	0.054794520139694214	0.03448275849223137	0.260869562625885	740	815	815	840	1452
6.749929637648691	6.749929637648693	0	0	2	0	-0.005018479547691437	0.022194927299626604	740.8882272919709	815.8882272919709	815.8882272919709	840.8882272919709	0.0625	0.024390242993831635	0.054794520139694214	0.03448275849223137	0.260869562625885	740	815	815	840	1452
6.7658344895917	6.765834884331399	0	0	2	0	-0.005303300858899106	0.022194927299626604	740.8882272919709	815.8882272919709	815.8882272919709	840.8882272919709	0.0625	0.024390242993831635	0.054794520139694214	0.03448275849223137	0.260869562625885	740	815	815	840	1452
6.786022662006104	6.786022662006106	0	0	2	0	-0.005573586191080455	0.022194927299626604	740.8882272919709	815.8882272919709	815.8882272919709	840.8882272919709	0.0625	0.024390242993831635	0.054794520139694214	0.03448275849223137	0.260869562625885	740	815	815	840	1452
6.799858683187839	6.799858683187837	0	0	2	0	-0.00582859471092728	0.022194927299626604	740.8882272919709	815.8882272919709	815.8882272919709	840.8882272919709	0.0625	0.024390242993831635	0.054794520139694214	0.03448275849223137	0.260869562625885	740	815	815	840	1452
6.815889457094755	6.815889851834454	0	0	2	0	-0.006067627457812103	0.022194927299626604	740.8882272919709	815.8882272919709	815.8882272919709	840.8882272919709	0.0625	0.024390242993831635	0.054794520139694214	0.03448275849223137	0.260869562625885	740	815	815	840	1452
6.832795763653554	6.832800105790239	0	0	2	0	-0.006290029259590677	0.022194927299626604	740.8882272919709	815.8882272919709	815.8882272919709	840.8882272919709	0.0625	0.024390242993831635	0.054794520139694214	0.03448275849223137	0.260869562625885	740	815	815	840	1452
6.852824461229652	6.852824461229654	0	0	2	0	-0.006495190528383286	0.022194927299626604	740.8882272919709	815.8882272919709	815.8882272919709	840.8882272919709	0.0625	0.024390242993831635	0.054794520139694214	0.03448275849223137	0.260869562625885	740	815	815	840	1452
6.865956266788771	6.865956266788773	0	0	2	0	-0.006682548931412756	0.022194927299626604	740.8882272919709	815.8882272919709	815.8882272919709	840.8882272919709	0.0625	0.024390242993831635	0.054794520139694214	0.03448275849223137	0.21739129722118378	740	815	815	840	1443
6.882780862229922	6.882780862229923	0	0	2	0	-0.006851590932319503	0.022194927299626604	740.8882272919709	815.8882272919709	815.8882272919709	840.8882272919709	0.0625	0.024390242993831635	0.054794520139694214	0.03448275849223137	0.260869562625885	740	815	815	840	1452
6.899972170851235	6.899972170851237	0	0	2	0	-0.0070018531987290095	0.022194927299626604	740.8882272919709	815.8882272919709	815.8882272919709	840.8882272919709	0.0625	0.024390242993831635	0.054794520139694214	0.03448275849223137	0.260869562625885	740	815	815	840	1452
6.919355074280141	6.919355074280142	0	0	2	0	-0.007132923872213648	0.022194927299626604	740.8882272919709	815.8882272919709	815.8882272919709	840.8882272919709	0.0625	0.024390242993831635	0.054794520139694214	0.03448275849223137	0.260869562625885	740	815	815	840	1452
6.932882803757131	6.932882803757133	0	0	2	0	-0.007244443697168009	0.022194927299626604	740.8882272919709	815.8882272919709	815.8882272919709	840.8882272919709	0.0625	0.024390242993831635	0.054794520139694214	0.03448275849223137	0.260869562625885	740	815	815	840	1452
6.949774899686773	6.9497748996867745	0	0	2	0	-0.007336107005503539	0.025319928044684664	753.6851053429837	828.6851053429837	828.6851053429837	853.6851053429837	0.07500000298023224	0.024390242993831635	0.054794520139694214	0.03448275849223137	0.260869562625885	753	828	828	853	1452
6.965829357975615	6.9658293579756165	0	0	2	0	-0.00740766255446353	0.022194927299626604	740.8882272919709	815.8882272919709	815.8882272919709	840.8882272919709	0.0625	0.024390242993831635	0.054794520139694214	0.03448275849223137	0.260869562625885	740	815	815	840	1452
6.9859543720382185	6.985954372038217	0	0	2	0	-0.007458914215262048	0.022194927299626604	740.8882272919709	815.8882272919709	815.8882272919709	840.8882272919709	0.0625	0.024390242993831635	0.054794520139694214	0.03448275849223137	0.260869562625885	740	815	815	840	1452
7.000022500162828	7.00002250016283	0	0	2	0	-0.007489721510659303	0.022194927299626604	740.8882272919709	815.8882272919709	815.8882272919709	840.8882272919709	0.0625	0.024390242993831635	0.054794520139694214	0.03448275849223137	0.260869562625885	740	815	815	840	1452
7.015791956389158	7.015791956389156	0	0	2	0	-0.0075	0.022194927299626604	740.8882272919709	815.8882272919709	815.8882272919709	840.8882272919709	0.0625	0.024390242993831635	0.054794520139694214	0.03448275849223137	0.260869562625885	740	815	815	840	1452
7.032909053947101	7.032909053947099	0	0	2	0	-0.007489721510659305	0.022194927299626604	740.8882272919709	815.8882272919709	815.8882272919709	840.8882272919709	0.0625	0.024390242993831635	0.054794520139694214	0.03448275849223137	0.260869562625885	740	815	815	840	1452
7.052694591868757	7.052694591868756	0	0	2	0	-0.007458914215262052	0.022194927299626604	740.8882272919709	815.8882272919709	815.8882272919709	840.8882272919709	0.0625	0.024390242993831635	0.054794520139694214	0.03448275849223137	0.260869562625885	740	815	815	840	1452
7.065950740432989	7.06595074043299	0	0	2	0	-0.0074076625544635365	0.022194927299626604	740.8882272919709	815.8882272919709	815.8882272919709	840.8882272919709	0.0625	0.024390242993831635	0.054794520139694214	0.03448275849223137	0.260869562625885	740	815	815	840	1452
7.08281125718673	7.082811257186728	0	0	2	0	-0.007336107005503547	0.029503060181448777	770.8150314430327	845.8150314430327	845.8150314430327	870.8150314430327	0.07500000298023224	0.04065040498971939	0.06849315017461777	0.03448275849223137	0.260869562625885	770	845	845	870	1452
7.099901907184854	7.099901907184853	0	0	2	0	-0.0072444436971680175	0.02962115181924095	771.2986166997916	846.2986166997916	846.2986166997916	871.2986166997916	0.07500000298023224	0.04065040498971939	0.08219178020954132	0.03448275849223137	0.260869562625885	771	846	846	871	1452
7.119642839520548	7.11964283952055	0	0	2	0	-0.007132923872213658	0.03396961318023668	789.1055659730692	864.1055659730692	864.1055659730692	889.1055659730692	0.07500000298023224	0.056910570710897446	0.09589041024446487	0.04137931019067764	0.260869562625885	789	864	864	889	1452
7.1328381981711715	7.13283819817117	0	0	2	0	-0.007001853198729022	0.03396961318023668	789.1055659730692	864.1055659730692	864.1055659730692	889.1055659730692	0.07500000298023224	0.056910570710897446	0.09589041024446487	0.04137931019067764	0.260869562625885	789	864	864	889	1452
7.14977608390587	7.149776083905868	0	0	2	0	-0.006851590932319517	0.03411132314558729	789.68586828118	864.68586828118	864.68586828118	889.68586828118	0.07500000298023224	0.056910570710897446	0.10958904027938843	0.04137931019067764	0.260869562625885	789	864	864	889	1452
7.165904358518382	7.165904358518384	0	0	2	0	-0.0066825489314127715	0.03919798636348829	810.5157541584846	885.5157541584846	885.5157541584846	910.5157541584846	0.08749999850988388	0.06504064798355103	0.12328767031431198	0.03448275849223137	0.260869562625885	810	885	885	910	1452
7.185943714066351	7.185943714066353	0	0	2	0	-0.006495190528383305	0.05189982165279369	862.5297696681902	937.5297696681902	937.5297696681902	962.5297696681902	0.11249999701976776	0.08943089097738266	0.13698630034923553	0.04137931019067764	0.260869562625885	862	937	937	962	1452
7.199842498860189	7.199842498860187	0	0	2	0	-0.006290029259590696	0.05407405194470524	871.433242713568	946.433242713568	946.433242713568	971.433242713568	0.11249999701976776	0.09756097197532654	0.15068493783473969	0.04137931019067764	0.260869562625885	871	946	946	971	1452
7.215782087896688	7.215782482636387	0	0	2	0	-0.006067627457812124	0.06112238500895481	900.29616661167	975.29616661167	975.29616661167	1000.29616661167	0.125	0.11382114142179489	0.16438356041908264	0.03448275849223137	0.260869562625885	900	975	975	1000	1452
7.23283207970584	7.2328320797058385	0	0	2	0	-0.005828594710927302	0.06843051609236098	930.2229633982182	1005.2229633982182	1005.2229633982182	1030.2229633982183	0.13750000298023224	0.13008129596710205	0.1780821979045868	0.03448275849223137	0.260869562625885	930	1005	1005	1030	1452
7.2526413020094225	7.252641302009421	0	0	2	0	-0.005573586191080479	0.07370613052311319	951.8266044921485	1026.8266044921484	1026.8266044921484	1051.8266044921484	0.15000000596046448	0.13821138441562653	0.19178082048892975	0.03448275849223137	0.260869562625885	951	1026	1026	1051	1452
7.265937319283232	7.26593731928323	0	0	2	0	-0.005303300858899131	0.07886364592972177	972.9466300822106	1047.9466300822105	1047.9466300822105	1072.9466300822105	0.16249999403953552	0.1463414579629898	0.19178082048892975	0.03448275849223137	0.260869562625885	972	1047	1047	1072	1452
7.282794283379683	7.2827942833796815	0	0	2	0	-0.0050184795476914635	0.08738235280755335	1007.8307347469311	1082.830734746931	1082.830734746931	1107.830734746931	0.1875	0.15447154641151428	0.21917808055877686	0.03448275849223137	0.260869562625885	1007	1082	1082	1107	1452
7.299783485275221	7.299783485275222	0	0	2	0	-0.004719902932873809	0.0948085773271677	1038.2411241547518	1113.2411241547518	1113.2411241547518	1138.2411241547518	0.20000000298023224	0.17073170840740204	0.24657534062862396	0.03448275849223137	0.260869562625885	1038	1113	1113	1138	1452
7.31910757248901	7.319107572489012	0	0	2	0	-0.004408389392193576	0.10706635409307103	1088.4367200111258	1163.4367200111258	1163.4367200111258	1188.4367200111258	0.23749999701976776	0.17886178195476532	0.2876712381839752	0.04137931019067764	0.260869562625885	1088	1163	1163	1188	1452
7.332809776912857	7.332809776912859	0	0	2	0	-0.00408479276261273	0.11766481213342006	1131.8374056863552	1206.8374056863552	1206.8374056863552	1231.8374056863552	0.26249998807907104	0.19512194395065308	0.31506848335266113	0.04137931019067764	0.260869562625885	1131	1206	1206	1231	1452
7.34985029496924	7.349850294969238	0	0	2	0	-0.003750000000000026	0.12885373613445628	1177.6560494705984	1252.6560494705984	1252.6560494705984	1277.6560494705984	0.2874999940395355	0.21138212084770203	0.34246575832366943	0.04827586188912392	0.260869562625885	1177	1252	1252	1277	1452
7.365827384277122	7.36582777901682	0	0	2	0	-0.0034049287480466253	0.1341765873744753	1199.4531252984764	1274.4531252984764	1274.4531252984764	1299.4531252984764	0.30000001192092896	0.2195121943950653	0.3561643958091736	0.04827586188912392	0.260869562625885	1199	1274	1274	1299	1452
7.385501210864025	7.385501210864026	0	0	2	0	-0.0030505248230685246	0.14638713085086885	1249.455300834308	1324.455300834308	1324.455300834308	1349.455300834308	0.3375000059604645	0.22764228284358978	0.36986300349235535	0.05517241358757019	0.260869562625885	1249	1324	1324	1349	1452
7.399814472341575	7.399814472341577	0	0	2	0	-0.002687759621589774	0.16648419449879248	1331.752776472555	1406.752776472555	1406.752776472555	1431.752776472555	0.36250001192092896	0.26829269528388977	0.42465752363204956	0.08275862038135529	0.260869562625885	1331	1406	1406	1431	1452
7.415866562192225	7.415866956931923	0	0	2	0	-0.002317627457812126	0.18173679875638415	1394.212190907393	1469.212190907393	1469.212190907393	1494.212190907393	0.38749998807907104	0.2926829159259796	0.45205479860305786	0.1034482792019844	0.260869562625885	1394	1469	1469	1494	1452
7.432817474336986	7.432817474336984	0	0	2	0	-0.0019411428382689242	0.19727283623307085	1457.832264374425	1532.832264374425	1532.832264374425	1557.832264374425	0.4124999940395355	0.31707316637039185	0.4794520437717438	0.12413793057203293	0.30434781312942505	1457	1532	1532	1557	1460
7.452160114316616	7.452160114316618	0	0	2	0	-0.0015593376811332115	0.21056379191031926	1512.2587278727574	1587.2587278727574	1587.2587278727574	1612.2587278727574	0.4375	0.3333333432674408	0.4931506812572479	0.14482758939266205	0.260869562625885	1512	1587	1587	1612	1452
7.465842581755524	7.465842976495223	0	0	2	0	-0.001173258487801746	0.21999756500413525	1550.8900286919338	1625.8900286919338	1625.8900286919338	1650.8900286919338	0.44999998807907104	0.34959349036216736	0.5068492889404297	0.158620685338974	0.30434781312942505	1550	1625	1625	1650	1460
7.4827855991063075	7.482785599106309	0	0	2	0	-0.0007839634745074134	0.23728740460040942	1621.6919218386765	1696.6919218386765	1696.6919218386765	1721.6919218386765	0.48750001192092896	0.3658536672592163	0.534246563911438	0.17931035161018372	0.30434781312942505	1621	1696	1696	1721	1460
7.499803616999859	7.499803616999861	0	0	2	0	-0.00039251967182208893	0.2479257140665838	1665.2557991026606	1740.2557991026606	1740.2557991026606	1765.2557991026606	0.5	0.38211381435394287	0.5479452013969421	0.20000000298023224	0.30434781312942505	1665	1740	1740	1765	1460
7.518764543690775	7.518764938430474	0	0	2	0	-8.039065796791711e-18	0.25836904926025817	1708.0212567207573	1783.0212567207573	1783.0212567207573	1808.0212567207573	0.5	0.4065040647983551	0.5753424763679504	0.22068965435028076	0.30434781312942505	1708	1783	1783	1808	1460
7.532750171218343	7.5327501712183444	0	0	2	0	0.00039251967182207294	0.27451915662589643	1774.1559463830458	1849.1559463830458	1849.1559463830458	1874.1559463830458	0.5249999761581421	0.43089431524276733	0.5890411138534546	0.24137930572032928	0.260869562625885	1774	1849	1849	1874	1452
7.54981200521846	7.549812005218458	0	0	2	0	0.0007839634745073974	0.2856534660524166	1819.7509434846459	1894.7509434846459	1894.7509434846459	1919.7509434846459	0.5375000238418579	0.4471544623374939	0.6027397513389587	0.2620689570903778	0.30434781312942505	1819	1894	1894	1919	1460
7.565849884439952	7.565850279179651	0	0	2	0	0.00117325848780173	0.30101679011327676	1882.6637555138684	1957.6637555138684	1957.6637555138684	1982.6637555138684	0.550000011920929	0.47154471278190613	0.6301369667053223	0.2896551787853241	0.30434781312942505	1882	1957	1957	1982	1460
7.58545818423686	7.585458184236858	0	0	2	0	0.0015593376811331957	0.33910350502663533	2038.6288530840716	2113.6288530840716	2113.6288530840716	2138.6288530840716	0.6000000238418579	0.5203251838684082	0.6712328791618347	0.35172414779663086	0.30434781312942505	2038	2113	2113	2138	1460
7.59989697293862	7.599896972938618	0	0	2	0	0.0019411428382689084	0.3553467492027895	2105.144937985423	2180.144937985423	2180.144937985423	2205.144937985423	0.625	0.5365853905677795	0.6849315166473389	0.37931033968925476	0.30434781312942505	2105	2180	2180	2205	1460
7.615849588385178	7.61584958838518	0	0	2	0	0.0023176274578121103	0.3707985084329679	2168.4198920330036	2243.4198920330036	2243.4198920330036	2268.4198920330036	0.625	0.5691056847572327	0.698630154132843	0.4137931168079376	0.30434781312942505	2168	2243	2243	2268	1460
7.6328308954867445	7.63283484288373	0	0	2	0	0.002687759621589759	0.38911410997963536	2243.422280366607	2318.422280366607	2318.422280366607	2343.422280366607	0.637499988079071	0.5934959053993225	0.7260273694992065	0.4482758641242981	0.30434781312942505	2243	2318	2318	2343	1460
7.652012086929577	7.652012086929576	0	0	2	0	0.0030505248230685103	0.4082813338325111	2321.9120620441327	2396.9120620441327	2396.9120620441327	2421.9120620441327	0.6499999761581421	0.6260162591934204	0.7397260069847107	0.48275861144065857	0.3478260934352875	2321	2396	2396	2421	1469
7.665935740324436	7.6659357403244375	0	0	2	0	0.0034049287480466114	0.4292259680546282	2407.6803391837025	2482.6803391837025	2482.6803391837025	2507.6803391837025	0.675000011920929	0.6504064798355103	0.767123281955719	0.5103448033332825	0.30434781312942505	2407	2482	2482	2507	1460
7.6827741516550425	7.682774151655044	0	0	2	0	0.0037500000000000124	0.4455812738929428	2474.6553165916007	2549.6553165916007	2549.6553165916007	2574.6553165916007	0.6875	0.6747967600822449	0.7808219194412231	0.5379310250282288	0.30434781312942505	2474	2549	2549	2574	1460
7.699828485600882	7.6998284856008805	0	0	2	0	0.004084792762612716	0.4683755205960898	2567.9977568409877	2642.9977568409877	2642.9977568409877	2667.9977568409877	0.7250000238418579	0.6991869807243347	0.7945205569267273	0.565517246723175	0.30434781312942505	2567	2642	2642	2667	1460
7.718901913105949	7.718902307845648	0	0	2	0	0.004408389392193564	0.5017400431714645	2704.625476787147	2779.625476787147	2779.625476787147	2804.625476787147	0.737500011920929	0.7479674816131592	0.8219178318977356	0.634482741355896	0.3478260934352875	2704	2779	2779	2804	1469
7.732793987324907	7.732793987324909	0	0	2	0	0.004719902932873797	0.5191331903383762	2775.8504144356507	2850.8504144356507	2850.8504144356507	2875.8504144356507	0.75	0.7642276287078857	0.8493150472640991	0.6620689630508423	0.3478260934352875	2775	2850	2850	2875	1469
7.749849110750144	7.749849110750143	0	0	2	0	0.005018479547691453	0.5365749398069557	2847.2743785094835	2922.2743785094835	2922.2743785094835	2947.2743785094835	0.762499988079071	0.7886179089546204	0.8630136847496033	0.6896551847457886	0.3478260934352875	2847	2922	2922	2947	1469
7.765836068550495	7.765836068550497	0	0	2	0	0.005303300858899124	0.5506615290325882	2904.958961388449	2979.958961388449	2979.958961388449	3004.958961388449	0.7749999761581421	0.8048780560493469	0.8767123222351074	0.7103448510169983	0.3478260934352875	2904	2979	2979	3004	1469
7.785334235971444	7.785334235971442	0	0	2	0	0.0055735861910804745	0.5684575405304422	2977.833628472161	3052.833628472161	3052.833628472161	3077.833628472161	0.7875000238418579	0.8292682766914368	0.8904109597206116	0.7379310131072998	0.3478260934352875	2977	3052	3052	3077	1469
7.799851183133562	7.799851577873261	0	0	2	0	0.0058285947109273	0.5859761800639856	3049.572457362021	3124.572457362021	3124.572457362021	3149.572457362021	0.8125	0.8455284833908081	0.9041095972061157	0.7586206793785095	0.3478260934352875	3049	3124	3124	3149	1469
7.815885904437465	7.815885904437467	0	0	2	0	0.006067627457812124	0.6025440361824135	3117.4178281669833	3192.4178281669833	3192.4178281669833	3217.4178281669833	0.824999988079071	0.869918704032898	0.9178082346916199	0.7793103456497192	0.3478260934352875	3117	3192	3192	3217	1469
7.833123792343233	7.833124187082932	0	0	2	0	0.006290029259590699	0.6077414122487106	3138.70108315847	3213.70108315847	3213.70108315847	3238.70108315847	0.824999988079071	0.8780487775802612	0.9178082346916199	0.7931034564971924	0.3478260934352875	3138	3213	3213	3238	1469
7.851990770985843	7.851990770985841	0	0	2	0	0.006495190528383307	0.6188271312258635	3184.097102369911	3259.097102369911	3259.097102369911	3284.097102369911	0.8374999761581421	0.8861788511276245	0.931506872177124	0.8068965673446655	0.3478260934352875	3184	3259	3259	3284	1469
7.865877713588716	7.865877713588715	0	0	2	0	0.006682548931412777	0.6292292743062546	3226.6938782841125	3301.6938782841125	3301.6938782841125	3326.6938782841125	0.8500000238418579	0.9024389982223511	0.931506872177124	0.8206896781921387	0.3478260934352875	3226	3301	3301	3326	1469
7.882811257186727	7.882811257186729	0	0	2	0	0.006851590932319523	0.640859558812334	3274.319893336508	3349.319893336508	3349.319893336508	3374.319893336508	0.862500011920929	0.9186992049217224	0.9452054500579834	0.8275862336158752	0.3478260934352875	3274	3349	3349	3374	1469
7.899814669711425	7.899815064451124	0	0	2	0	0.007001853198729028	0.642489210170961	3280.993315650085	3355.993315650085	3355.993315650085	3380.993315650085	0.862500011920929	0.9186992049217224	0.9452054500579834	0.834482729434967	0.3478260934352875	3280	3355	3355	3380	1469
7.918907439461734	7.918907439461732	0	0	2	0	0.007132923872213665	0.6473795476574127	3301.019247657105	3376.019247657105	3376.019247657105	3401.019247657105	0.862500011920929	0.9268292784690857	0.9589040875434875	0.834482729434967	0.3478260934352875	3301	3376	3376	3401	1469
7.9327935925852096	7.932793592585208	0	0	2	0	0.0072444436971680235	0.642489210170961	3280.993315650085	3355.993315650085	3355.993315650085	3380.993315650085	0.862500011920929	0.9186992049217224	0.9452054500579834	0.834482729434967	0.3478260934352875	3280	3355	3355	3380	1469
7.94982068949183	7.9498206894918315	0	0	2	0	0.007336107005503552	0.6445217285578018	3289.3164784441983	3364.3164784441983	3364.3164784441983	3389.3164784441983	0.862500011920929	0.9268292784690857	0.9452054500579834	0.834482729434967	0.3478260934352875	3289	3364	3364	3389	1469
7.965849094960554	7.965849094960555	0	0	2	0	0.007407662554463541	0.6521578284736282	3320.5863075995076	3395.5863075995076	3395.5863075995076	3420.5863075995076	0.875	0.9268292784690857	0.9589040875434875	0.8413792848587036	0.3478260934352875	3320	3395	3395	3420	1469
7.985319630602589	7.9853196306025875	0	0	2	0	0.007458914215262055	0.6611827166366533	3357.5432246270952	3432.5432246270952	3432.5432246270952	3457.5432246270952	0.875	0.9430894255638123	0.9589040875434875	0.8620689511299133	0.3478260934352875	3357	3432	3432	3457	1469
7.999858683187838	7.999858683187837	0	0	2	0	0.007489721510659307	0.6689369083182903	3389.296639563399	3464.296639563399	3464.296639563399	3489.296639563399	0.887499988079071	0.9430894255638123	0.9726027250289917	0.8689655065536499	0.3478260934352875	3389	3464	3464	3489	1469
8.015820377647469	8.015820772387167	0	0	2	0	0.0075	0.6689369083182903	3389.296639563399	3464.296639563399	3464.296639563399	3489.296639563399	0.887499988079071	0.9430894255638123	0.9726027250289917	0.8689655065536499	0.3478260934352875	3389	3464	3464	3489	1469
8.03288655378427	8.032886553784271	0	0	2	0	0.007489721510659301	0.664307713656421	3370.340087423044	3445.340087423044	3445.340087423044	3470.340087423044	0.887499988079071	0.9430894255638123	0.9589040875434875	0.8620689511299133	0.3478260934352875	3370	3445	3445	3470	1469
8.051996692081325	8.051996692081323	0	0	2	0	0.007458914215262044	0.6622751952695802	3362.016924628931	3437.016924628931	3437.016924628931	3462.016924628931	0.887499988079071	0.934959352016449	0.9589040875434875	0.8620689511299133	0.3478260934352875	3362	3437	3437	3462	1469
8.065862713480161	8.065862318740463	0	0	2	0	0.007407662554463523	0.6622751952695802	3362.016924628931	3437.016924628931	3437.016924628931	3462.016924628931	0.887499988079071	0.934959352016449	0.9589040875434875	0.8620689511299133	0.3478260934352875	3362	3437	3437	3462	1469
8.082868494443051	8.08286888918275	0	0	2	0	0.007336107005503528	0.664307713656421	3370.340087423044	3445.340087423044	3445.340087423044	3470.340087423044	0.887499988079071	0.9430894255638123	0.9589040875434875	0.8620689511299133	0.3478260934352875	3370	3445	3445	3470	1469
8.099902301924551	8.099902301924553	0	0	2	0	0.007244443697167994	0.6689369083182903	3389.296639563399	3464.296639563399	3464.296639563399	3489.296639563399	0.887499988079071	0.9430894255638123	0.9726027250289917	0.8689655065536499	0.3478260934352875	3389	3464	3464	3489	1469
8.118642569123853	8.118642569123855	0	0	2	0	0.00713292387221363	0.6689369083182903	3389.296639563399	3464.296639563399	3464.296639563399	3489.296639563399	0.887499988079071	0.9430894255638123	0.9726027250289917	0.8689655065536499	0.3478260934352875	3389	3464	3464	3489	1469
8.132766750285693	8.132766750285692	0	0	2	0	0.007001853198728986	0.6689369083182903	3389.296639563399	3464.296639563399	3464.296639563399	3489.296639563399	0.887499988079071	0.9430894255638123	0.9726027250289917	0.8689655065536499	0.3478260934352875	3389	3464	3464	3489	1469
8.149790689274724	8.14979187349382	0	0	2	0	0.006851590932319475	0.6669043899314495	3380.9734767692858	3455.9734767692858	3455.9734767692858	3480.9734767692858	0.887499988079071	0.934959352016449	0.9726027250289917	0.8689655065536499	0.3478260934352875	3380	3455	3455	3480	1469
8.16584159490628	8.165841594906277	0	0	2	0	0.006682548931412723	0.6669043899314495	3380.9734767692858	3455.9734767692858	3455.9734767692858	3480.9734767692858	0.887499988079071	0.934959352016449	0.9726027250289917	0.8689655065536499	0.3478260934352875	3380	3455	3455	3480	1469
8.185424631362462	8.185424631362464	0	0	2	0	0.006495190528383249	0.6706138104679003	3396.1635538660516	3471.1635538660516	3471.1635538660516	3496.1635538660516	0.887499988079071	0.9430894255638123	0.9726027250289917	0.8758620619773865	0.3478260934352875	3396	3471	3471	3496	1469
8.199785656343565	8.199785656343566	0	0	2	0	0.006290029259590635	0.6706138104679003	3396.1635538660516	3471.1635538660516	3471.1635538660516	3496.1635538660516	0.887499988079071	0.9430894255638123	0.9726027250289917	0.8758620619773865	0.3478260934352875	3396	3471	3471	3496	1469
8.215865377973131	8.21586537797313	0	0	2	0	0.0060676274578120555	0.6706138104679003	3396.1635538660516	3471.1635538660516	3471.1635538660516	3496.1635538660516	0.887499988079071	0.9430894255638123	0.9726027250289917	0.8758620619773865	0.3478260934352875	3396	3471	3471	3496	1469
8.232830895486742	8.232831290226441	0	0	2	0	0.005828594710927226	0.6669043899314495	3380.9734767692858	3455.9734767692858	3455.9734767692858	3480.9734767692858	0.887499988079071	0.934959352016449	0.9726027250289917	0.8689655065536499	0.3478260934352875	3380	3455	3455	3480	1469
8.251988007807949	8.251988402547651	0	0	2	0	0.0055735861910803965	0.6648718715446087	3372.6503139751726	3447.6503139751726	3447.6503139751726	3472.6503139751726	0.887499988079071	0.9268292784690857	0.9726027250289917	0.8689655065536499	0.3478260934352875	3372	3447	3447	3472	1469
8.26590297692944	8.265902976929437	0	0	2	0	0.005303300858899042	0.6618959606791872	3360.463958981272	3435.463958981272	3435.463958981272	3460.463958981272	0.887499988079071	0.9268292784690857	0.9589040875434875	0.8689655065536499	0.3478260934352875	3360	3435	3435	3460	1469
8.282840862664138	8.282841257403836	0	0	2	0	0.005018479547691366	0.6602426768827394	3353.693761834818	3428.693761834818	3428.693761834818	3453.693761834818	0.887499988079071	0.9268292784690857	0.9589040875434875	0.8620689511299133	0.3478260934352875	3353	3428	3428	3453	1469
8.299829669819978	8.29982966981998	0	0	2	0	0.004719902932873706	0.6528710725161622	3323.507041953684	3398.507041953684	3398.507041953684	3423.507041953684	0.887499988079071	0.9105691313743591	0.9589040875434875	0.8482758402824402	0.3478260934352875	3323	3398	3398	3423	1469
8.318791780729992	8.31879178072999	0	0	2	0	0.004408389392193469	0.6347619887506504	3249.3503439339133	3324.3503439339133	3324.3503439339133	3349.3503439339133	0.862500011920929	0.8943089246749878	0.9452054500579834	0.8275862336158752	0.3478260934352875	3249	3324	3324	3349	1469
8.332850040362132	8.332850040362134	0	0	2	0	0.004084792762612619	0.6074849632927197	3137.650924683687	3212.650924683687	3212.650924683687	3237.650924683687	0.8374999761581421	0.8536585569381714	0.931506872177124	0.7931034564971924	0.3478260934352875	3137	3212	3212	3237	1469
8.349789505055629	8.349789505055627	0	0	2	0	0.0037499999999999114	0.5666131477593588	2970.2808400745744	3045.2808400745744	3045.2808400745744	3070.2808400745744	0.8374999761581421	0.7804877758026123	0.9041095972061157	0.7172414064407349	0.3478260934352875	2970	3045	3045	3070	1469
8.365841989645975	8.365842384385674	0	0	2	0	0.0034049287480465078	0.5014294934726067	2703.3537757703243	2778.3537757703243	2778.3537757703243	2803.3537757703243	0.7875000238418579	0.6910569071769714	0.8493150472640991	0.6206896305084229	0.3478260934352875	2703	2778	2778	2803	1469
8.385320420081985	8.385320814821684	0	0	2	0	0.003050524823068404	0.3666678319210481	2151.504771716692	2226.504771716692	2226.504771716692	2251.504771716692	0.6875	0.5040650367736816	0.7123287916183472	0.38620689511299133	0.30434781312942505	2151	2226	2226	2251	1460
8.399872893816994	8.399872893816996	0	0	2	0	0.0026877596215896505	0.3052557234986244	1900.0221877268668	1975.0221877268668	1975.0221877268668	2000.0221877268668	0.625	0.4146341383457184	0.6575342416763306	0.27586206793785095	0.30434781312942505	1900	1975	1975	2000	1460
8.41590366772391	8.415903667723912	0	0	2	0	0.002317627457812	0.23981791033524358	1632.0543428228225	1707.0543428228225	1707.0543428228225	1732.0543428228225	0.5	0.3414634168148041	0.5890411138534546	0.20000000298023224	0.30434781312942505	1632	1707	1707	1732	1460
8.432847079814394	8.432847474554093	0	0	2	0	0.0019411428382687965	0.1973753542545611	1458.2520756724277	1533.2520756724277	1533.2520756724277	1558.2520756724277	0.4375	0.27642276883125305	0.5479452013969421	0.13793103396892548	0.30434781312942505	1458	1533	1533	1558	1460
8.45201721854566	8.452017218545661	0	0	2	0	0.001559337681133082	0.17974801751862846	1386.0681317387834	1461.0681317387834	1461.0681317387834	1486.0681317387834	0.4375	0.22764228284358978	0.5205479264259338	0.1034482792019844	0.30434781312942505	1386	1461	1461	1486	1460
8.465835476440947	8.465835476440946	0	0	2	0	0.0011732584878016152	0.15392189752442492	1280.31017036252	1355.31017036252	1355.31017036252	1380.31017036252	0.38749998807907104	0.19512194395065308	0.4794520437717438	0.06896551698446274	0.30434781312942505	1280	1355	1355	1380	1460
8.482802572913357	8.482802572913355	0	0	2	0	0.0007839634745072818	0.1336062372555225	1197.1175415613648	1272.1175415613648	1272.1175415613648	1297.1175415613648	0.3499999940395355	0.16260161995887756	0.45205479860305786	0.04827586188912392	0.30434781312942505	1197	1272	1272	1297	1460
8.49983243299787	8.499832827737569	0	0	2	0	0.0003925196718219568	0.1186370425334532	1135.8186891744908	1210.8186891744908	1210.8186891744908	1235.8186891744908	0.32499998807907104	0.13821138441562653	0.4109589159488678	0.027586206793785095	0.30434781312942505	1135	1210	1210	1235	1460
8.518720332844513	8.518720727584212	0	0	2	0	-1.2426921205886656e-16	0.1042758886085143	1077.009763851866	1152.009763851866	1152.009763851866	1177.009763851866	0.2874999940395355	0.12195122241973877	0.36986300349235535	0.02068965509533882	0.30434781312942505	1077	1152	1152	1177	1460
8.532805829515869	8.53280582951587	0	0	2	0	-0.00039251967182220505	0.08583896358813747	1001.510555893423	1076.5105558934229	1076.5105558934229	1101.5105558934229	0.22499999403953552	0.11382114142179489	0.3287671208381653	0.013793103396892548	0.30434781312942505	1001	1076	1076	1101	1460
8.549817136834541	8.549817136834543	0	0	2	0	-0.000783963474507529	0.07032520323991776	937.9817072674632	1012.9817072674632	1012.9817072674632	1037.9817072674632	0.20000000298023224	0.08130080997943878	0.24657534062862396	0.0	0.30434781312942505	937	1012	1012	1037	1460
8.565838831728385	8.565838831728387	0	0	2	0	-0.0011732584878018542	0.06554557548630868	918.409131616434	993.409131616434	993.409131616434	1018.409131616434	0.1875	0.0731707289814949	0.21917808055877686	0.006896551698446274	0.30434781312942505	918	993	993	1018	1460
8.585391867967466	8.585392262707165	0	0	2	0	-0.0015593376811333186	0.05518329777342633	875.9756043821808	950.9756043821808	950.9756043821808	975.9756043821808	0.16249999403953552	0.056910570710897446	0.19178082048892975	0.006896551698446274	0.30434781312942505	875	950	950	975	1460
8.59978131420688	8.599781314206878	0	0	2	0	-0.00194114283826903	0.05000216125813742	854.7588503520727	929.7588503520727	929.7588503520727	954.7588503520727	0.15000000596046448	0.04878048598766327	0.1780821979045868	0.006896551698446274	0.30434781312942505	854	929	929	954	1460
8.61581366707259	8.615813667072588	0	0	2	0	-0.00231762745781223	0.04510444185389034	834.7026893916809	909.7026893916809	909.7026893916809	934.7026893916809	0.13750000298023224	0.04065040498971939	0.16438356041908264	0.013793103396892548	0.30434781312942505	834	909	909	934	1460
8.632853395649573	8.632853395649574	0	0	2	0	-0.002687759621589876	0.03677468348486304	800.5923288705142	875.5923288705142	875.5923288705142	900.5923288705142	0.11249999701976776	0.03252032399177551	0.15068493783473969	0.013793103396892548	0.30434781312942505	800	875	875	900	1460
8.652163666973905	8.652164061713604	0	0	2	0	-0.003050524823068625	0.03194782091309059	780.8263266391059	855.8263266391059	855.8263266391059	880.8263266391059	0.10000000149011612	0.024390242993831635	0.12328767031431198	0.027586206793785095	0.30434781312942505	780	855	855	880	1460
8.665822450030888	8.66582245003089	0	0	2	0	-0.0034049287480467233	0.03185334760285685	780.4394584336987	855.4394584336987	855.4394584336987	880.4394584336987	0.10000000149011612	0.024390242993831635	0.10958904027938843	0.027586206793785095	0.30434781312942505	780	855	855	880	1460
8.68282744151438	8.682827441514378	0	0	2	0	-0.0037500000000001204	0.028799201840474097	767.9327315367415	842.9327315367415	842.9327315367415	867.9327315367415	0.08749999850988388	0.024390242993831635	0.09589041024446487	0.03448275849223137	0.30434781312942505	767	842	842	867	1460
8.699882170199917	8.699882170199915	0	0	2	0	-0.004084792762612822	0.030831722089960066	776.2559019583865	851.2559019583865	851.2559019583865	876.2559019583865	0.08749999850988388	0.03252032399177551	0.09589041024446487	0.03448275849223137	0.30434781312942505	776	851	851	876	1460
8.718763754211377	8.718763754211379	0	0	2	0	-0.004408389392193665	0.027706723207547156	763.4590315349056	838.4590315349056	838.4590315349056	863.4590315349056	0.07500000298023224	0.03252032399177551	0.09589041024446487	0.03448275849223137	0.30434781312942505	763	838	838	863	1460
8.732809776912859	8.732809776912857	0	0	2	0	-0.004719902932873894	0.02773034153510559	763.5557485862574	838.5557485862574	838.5557485862574	863.5557485862574	0.07500000298023224	0.03252032399177551	0.08219178020954132	0.04137931019067764	0.30434781312942505	763	838	838	863	1460
8.749762662756112	8.74976305749581	0	0	2	0	-0.005018479547691547	0.02773034153510559	763.5557485862574	838.5557485862574	838.5557485862574	863.5557485862574	0.07500000298023224	0.03252032399177551	0.08219178020954132	0.04137931019067764	0.30434781312942505	763	838	838	863	1460
8.765855016056037	8.765855016056035	0	0	2	0	-0.005303300858899213	0.02773034153510559	763.5557485862574	838.5557485862574	838.5557485862574	863.5557485862574	0.07500000298023224	0.03252032399177551	0.08219178020954132	0.04137931019067764	0.30434781312942505	763	838	838	863	1460
8.78531252528801	8.785312920027708	0	0	2	0	-0.005573586191080559	0.02677957100488411	759.6623432650005	834.6623432650005	834.6623432650005	859.6623432650005	0.0625	0.04065040498971939	0.08219178020954132	0.04827586188912392	0.30434781312942505	759	834	834	859	1460
8.7998709201185	8.799870920118499	0	0	2	0	-0.005828594710927379	0.02677957100488411	759.6623432650005	834.6623432650005	834.6623432650005	859.6623432650005	0.0625	0.04065040498971939	0.08219178020954132	0.04827586188912392	0.30434781312942505	759	834	834	859	1460
8.815847614686685	8.815847614686684	0	0	2	0	-0.006067627457812198	0.02677957100488411	759.6623432650005	834.6623432650005	834.6623432650005	859.6623432650005	0.0625	0.04065040498971939	0.08219178020954132	0.04827586188912392	0.30434781312942505	759	834	834	859	1460
8.832901948632522	8.832901948632523	0	0	2	0	-0.006290029259590766	0.02677957100488411	759.6623432650005	834.6623432650005	834.6623432650005	859.6623432650005	0.0625	0.04065040498971939	0.08219178020954132	0.04827586188912392	0.30434781312942505	759	834	834	859	1460
8.85202313964114	8.852023534380839	0	0	2	0	-0.0064951905283833706	0.02881209125437008	767.9855136866455	842.9855136866455	842.9855136866455	867.9855136866455	0.0625	0.04878048598766327	0.08219178020954132	0.04827586188912392	0.30434781312942505	767	842	842	867	1460
8.865861924000765	8.865861924000766	0	0	2	0	-0.006682548931412833	0.02881209125437008	767.9855136866455	842.9855136866455	842.9855136866455	867.9855136866455	0.0625	0.04878048598766327	0.08219178020954132	0.04827586188912392	0.30434781312942505	767	842	842	867	1460
8.88280415187215	8.882804151872152	0	0	2	0	-0.006851590932319573	0.03193709199942814	780.7823917376583	855.7823917376583	855.7823917376583	880.7823917376583	0.07500000298023224	0.04878048598766327	0.08219178020954132	0.04827586188912392	0.30434781312942505	780	855	855	880	1460
8.89989361765118	8.899893617651179	0	0	2	0	-0.007001853198729073	0.02881209125437008	767.9855136866455	842.9855136866455	842.9855136866455	867.9855136866455	0.0625	0.04878048598766327	0.08219178020954132	0.04827586188912392	0.30434781312942505	767	842	842	867	1460
8.918696648462586	8.918697043202284	0	0	2	0	-0.007132923872213704	0.03193709199942814	780.7823917376583	855.7823917376583	855.7823917376583	880.7823917376583	0.07500000298023224	0.04878048598766327	0.08219178020954132	0.04827586188912392	0.30434781312942505	780	855	855	880	1460
8.932827145459605	8.932827145459603	0	0	2	0	-0.0072444436971680565	0.03193709199942814	780.7823917376583	855.7823917376583	855.7823917376583	880.7823917376583	0.07500000298023224	0.04878048598766327	0.08219178020954132	0.04827586188912392	0.30434781312942505	780	855	855	880	1460
8.949817136834543	8.949817136834541	0	0	2	0	-0.007336107005503578	0.03193709199942814	780.7823917376583	855.7823917376583	855.7823917376583	880.7823917376583	0.07500000298023224	0.04878048598766327	0.08219178020954132	0.04827586188912392	0.30434781312942505	780	855	855	880	1460
8.965808831511278	8.96580883151128	0	0	2	0	-0.007407662554463561	0.03193709199942814	780.7823917376583	855.7823917376583	855.7823917376583	880.7823917376583	0.07500000298023224	0.04878048598766327	0.08219178020954132	0.04827586188912392	0.30434781312942505	780	855	855	880	1460
8.985334235971443	8.985334235971445	0	0	2	0	-0.007458914215262068	0.03193709199942814	780.7823917376583	855.7823917376583	855.7823917376583	880.7823917376583	0.07500000298023224	0.04878048598766327	0.08219178020954132	0.04827586188912392	0.30434781312942505	780	855	855	880	1460
8.9998705253788	8.999870525378801	0	0	2	0	-0.007489721510659314	0.03193709199942814	780.7823917376583	855.7823917376583	855.7823917376583	880.7823917376583	0.07500000298023224	0.04878048598766327	0.08219178020954132	0.04827586188912392	0.30434781312942505	780	855	855	880	1460
9.015941957474691	9.015941957474693	0	0	2	0	-0.0075	0.03193709199942814	780.7823917376583	855.7823917376583	855.7823917376583	880.7823917376583	0.07500000298023224	0.04878048598766327	0.08219178020954132	0.04827586188912392	0.30434781312942505	780	855	855	880	1460
9.032798526831442	9.032798526831444	0	0	2	0	-0.007489721510659294	0.03193709199942814	780.7823917376583	855.7823917376583	855.7823917376583	880.7823917376583	0.07500000298023224	0.04878048598766327	0.08219178020954132	0.04827586188912392	0.30434781312942505	780	855	855	880	1460
9.051968665562711	9.05196866556271	0	0	2	0	-0.00745891421526203	0.03193709199942814	780.7823917376583	855.7823917376583	855.7823917376583	880.7823917376583	0.07500000298023224	0.04878048598766327	0.08219178020954132	0.04827586188912392	0.30434781312942505	780	855	855	880	1460
9.065775476006735	9.065775476006733	0	0	2	0	-0.007407662554463503	0.03193709199942814	780.7823917376583	855.7823917376583	855.7823917376583	880.7823917376583	0.07500000298023224	0.04878048598766327	0.08219178020954132	0.04827586188912392	0.30434781312942505	780	855	855	880	1460
9.082838494225943	9.082838888965645	0	0	2	0	-0.007336107005503502	0.03210242029233718	781.4594110971208	856.4594110971208	856.4594110971208	881.4594110971208	0.07500000298023224	0.04878048598766327	0.09589041024446487	0.04827586188912392	0.30434781312942505	781	856	856	881	1460
9.099822564505402	9.0998225645054	0	0	2	0	-0.007244443697167961	0.03210242029233718	781.4594110971208	856.4594110971208	856.4594110971208	881.4594110971208	0.07500000298023224	0.04878048598766327	0.09589041024446487	0.04827586188912392	0.30434781312942505	781	856	856	881	1460
9.118688358928914	9.118688358928912	0	0	2	0	-0.007132923872213591	0.03210242029233718	781.4594110971208	856.4594110971208	856.4594110971208	881.4594110971208	0.07500000298023224	0.04878048598766327	0.09589041024446487	0.04827586188912392	0.30434781312942505	781	856	856	881	1460
9.13281569800834	9.132815698008342	0	0	2	0	-0.007001853198728941	0.03210242029233718	781.4594110971208	856.4594110971208	856.4594110971208	881.4594110971208	0.07500000298023224	0.04878048598766327	0.09589041024446487	0.04827586188912392	0.30434781312942505	781	856	856	881	1460
9.14981437365665	9.149814373656652	0	0	2	0	-0.006851590932319425	0.03210242029233718	781.4594110971208	856.4594110971208	856.4594110971208	881.4594110971208	0.07500000298023224	0.04878048598766327	0.09589041024446487	0.04827586188912392	0.30434781312942505	781	856	856	881	1460
9.165823831619832	9.16582422635953	0	0	2	0	-0.006682548931412667	0.03193709199942814	780.7823917376583	855.7823917376583	855.7823917376583	880.7823917376583	0.07500000298023224	0.04878048598766327	0.08219178020954132	0.04827586188912392	0.30434781312942505	780	855	855	880	1460
9.185314893726204	9.185314498986505	0	0	2	0	-0.006495190528383187	0.03210242029233718	781.4594110971208	856.4594110971208	856.4594110971208	881.4594110971208	0.07500000298023224	0.04878048598766327	0.09589041024446487	0.04827586188912392	0.30434781312942505	781	856	856	881	1460
9.199792761658141	9.199792761658143	0	0	2	0	-0.006290029259590567	0.03210242029233718	781.4594110971208	856.4594110971208	856.4594110971208	881.4594110971208	0.07500000298023224	0.04878048598766327	0.09589041024446487	0.04827586188912392	0.30434781312942505	781	856	856	881	1460
9.215857088439456	9.215858272658553	0	0	2	0	-0.006067627457811982	0.03210242029233718	781.4594110971208	856.4594110971208	856.4594110971208	881.4594110971208	0.07500000298023224	0.04878048598766327	0.09589041024446487	0.04827586188912392	0.30434781312942505	781	856	856	881	1460
9.232853000909873	9.232853395649572	0	0	2	0	-0.005828594710927147	0.03210242029233718	781.4594110971208	856.4594110971208	856.4594110971208	881.4594110971208	0.07500000298023224	0.04878048598766327	0.09589041024446487	0.04827586188912392	0.30434781312942505	781	856	856	881	1460
9.251976560356685	9.251976560356686	0	0	2	0	-0.005573586191080312	0.03210242029233718	781.4594110971208	856.4594110971208	856.4594110971208	881.4594110971208	0.07500000298023224	0.04878048598766327	0.09589041024446487	0.04827586188912392	0.30434781312942505	781	856	856	881	1460
9.265865081918356	9.265865081918355	0	0	2	0	-0.005303300858898952	0.03210242029233718	781.4594110971208	856.4594110971208	856.4594110971208	881.4594110971208	0.07500000298023224	0.04878048598766327	0.09589041024446487	0.04827586188912392	0.30434781312942505	781	856	856	881	1460
9.282837704746548	9.282837704746546	0	0	2	0	-0.005018479547691274	0.03210242029233718	781.4594110971208	856.4594110971208	856.4594110971208	881.4594110971208	0.07500000298023224	0.04878048598766327	0.09589041024446487	0.04827586188912392	0.30434781312942505	781	856	856	881	1460
9.299873091186843	9.299873091186845	0	0	2	0	-0.004719902932873609	0.03210242029233718	781.4594110971208	856.4594110971208	856.4594110971208	881.4594110971208	0.07500000298023224	0.04878048598766327	0.09589041024446487	0.04827586188912392	0.30434781312942505	781	856	856	881	1460
9.318710069612344	9.318710069612345	0	0	2	0	-0.004408389392193368	0.03210242029233718	781.4594110971208	856.4594110971208	856.4594110971208	881.4594110971208	0.07500000298023224	0.04878048598766327	0.09589041024446487	0.04827586188912392	0.30434781312942505	781	856	856	881	1460
9.332791224147016	9.332791224147018	0	0	2	0	-0.004084792762612514	0.03210242029233718	781.4594110971208	856.4594110971208	856.4594110971208	881.4594110971208	0.07500000298023224	0.04878048598766327	0.09589041024446487	0.04827586188912392	0.30434781312942505	781	856	856	881	1460
9.349812794697854	9.349812794697856	0	0	2	0	-0.0037499999999998025	0.03430026976605477	790.4596046919943	865.4596046919943	865.4596046919943	890.4596046919943	0.07500000298023224	0.056910570710897446	0.10958904027938843	0.04827586188912392	0.30434781312942505	790	865	865	890	1460
9.365849094960556	9.365849094960554	0	0	2	0	-0.003404928748046396	0.032267748585246225	782.1364304565833	857.1364304565833	857.1364304565833	882.1364304565833	0.07500000298023224	0.04878048598766327	0.10958904027938843	0.04827586188912392	0.30434781312942505	782	857	857	882	1460
9.38530699893223	9.385307393671928	0	0	2	0	-0.003050524823068289	0.034134941473145726	789.7825853325318	864.7825853325318	864.7825853325318	889.7825853325318	0.07500000298023224	0.056910570710897446	0.09589041024446487	0.04827586188912392	0.30434781312942505	789	864	864	889	1460
9.39981920921796	9.399819209217961	0	0	2	0	-0.002687759621589533	0.034134941473145726	789.7825853325318	864.7825853325318	864.7825853325318	889.7825853325318	0.07500000298023224	0.056910570710897446	0.09589041024446487	0.04827586188912392	0.30434781312942505	789	864	864	889	1460
9.415836956714816	9.415836956714818	0	0	2	0	-0.0023176274578118805	0.034134941473145726	789.7825853325318	864.7825853325318	864.7825853325318	889.7825853325318	0.07500000298023224	0.056910570710897446	0.09589041024446487	0.04827586188912392	0.30434781312942505	789	864	864	889	1460
9.432794974174154	9.432794974174156	0	0	2	0	-0.0019411428382686748	0.037259940355558636	802.5794557560126	877.5794557560126	877.5794557560126	902.5794557560126	0.08749999850988388	0.056910570710897446	0.09589041024446487	0.04827586188912392	0.30434781312942505	802	877	877	902	1460
9.451936296907412	9.451935902167714	0	0	2	0	-0.0015593376811329591	0.03210242029233718	781.4594110971208	856.4594110971208	856.4594110971208	881.4594110971208	0.07500000298023224	0.04878048598766327	0.09589041024446487	0.04827586188912392	0.30434781312942505	781	856	856	881	1460
9.465805476223839	9.46580547622384	0	0	2	0	-0.0011732584878014912	0.032267748585246225	782.1364304565833	857.1364304565833	857.1364304565833	882.1364304565833	0.07500000298023224	0.04878048598766327	0.10958904027938843	0.04827586188912392	0.30434781312942505	782	857	857	882	1460
9.482890599866181	9.482890599866183	0	0	2	0	-0.0007839634745071568	0.032456695205713704	782.9101668673976	857.9101668673976	857.9101668673976	882.9101668673976	0.07500000298023224	0.04878048598766327	0.10958904027938843	0.05517241358757019	0.30434781312942505	782	857	857	882	1460
9.499802038041064	9.499802038041063	0	0	2	0	-0.0003925196718218313	0.032456695205713704	782.9101668673976	857.9101668673976	857.9101668673976	882.9101668673976	0.07500000298023224	0.04878048598766327	0.10958904027938843	0.05517241358757019	0.30434781312942505	782	857	857	882	1460
9.518797701825473	9.518797307085775	0	0	2	0	2.499161517667739e-16	0.032456695205713704	782.9101668673976	857.9101668673976	857.9101668673976	882.9101668673976	0.07500000298023224	0.04878048598766327	0.10958904027938843	0.05517241358757019	0.30434781312942505	782	857	857	882	1460
9.532818066446534	9.532818066446533	0	0	2	0	0.00039251967182233054	0.03430026976605477	790.4596046919943	865.4596046919943	865.4596046919943	890.4596046919943	0.07500000298023224	0.056910570710897446	0.10958904027938843	0.04827586188912392	0.30434781312942505	790	865	865	890	1460
9.549801347246593	9.549801347246591	0	0	2	0	0.0007839634745076539	0.034134941473145726	789.7825853325318	864.7825853325318	864.7825853325318	889.7825853325318	0.07500000298023224	0.056910570710897446	0.09589041024446487	0.04827586188912392	0.30434781312942505	789	864	864	889	1460
9.565897647943505	9.565897647943503	0	0	2	0	0.0011732584878019847	0.03430026976605477	790.4596046919943	865.4596046919943	865.4596046919943	890.4596046919943	0.07500000298023224	0.056910570710897446	0.09589041024446487	0.05517241358757019	0.30434781312942505	790	865	865	890	1460
9.585297919919157	9.585297919919158	0	0	2	0	0.001559337681133448	0.034134941473145726	789.7825853325318	864.7825853325318	864.7825853325318	889.7825853325318	0.07500000298023224	0.056910570710897446	0.09589041024446487	0.04827586188912392	0.30434781312942505	789	864	864	889	1460
9.599809340725493	9.599809735465191	0	0	2	0	0.0019411428382691577	0.03430026976605477	790.4596046919943	865.4596046919943	865.4596046919943	890.4596046919943	0.07500000298023224	0.056910570710897446	0.09589041024446487	0.05517241358757019	0.30434781312942505	790	865	865	890	1460
9.615876430684693	9.615876825424396	0	0	2	0	0.0023176274578123562	0.03430026976605477	790.4596046919943	865.4596046919943	865.4596046919943	890.4596046919943	0.07500000298023224	0.056910570710897446	0.10958904027938843	0.04827586188912392	0.30434781312942505	790	865	865	890	1460
9.632819842775177	9.632819842775179	0	0	2	0	0.0026877596215899996	0.032267748585246225	782.1364304565833	857.1364304565833	857.1364304565833	882.1364304565833	0.07500000298023224	0.04878048598766327	0.10958904027938843	0.04827586188912392	0.30434781312942505	782	857	857	882	1460
9.65195879707024	9.651958797070241	0	0	2	0	0.0030505248230687457	0.03430026976605477	790.4596046919943	865.4596046919943	865.4596046919943	890.4596046919943	0.07500000298023224	0.056910570710897446	0.10958904027938843	0.04827586188912392	0.30434781312942505	790	865	865	890	1460
9.665853239727394	9.665853239727392	0	0	2	0	0.0034049287480468413	0.03430026976605477	790.4596046919943	865.4596046919943	865.4596046919943	890.4596046919943	0.07500000298023224	0.056910570710897446	0.10958904027938843	0.04827586188912392	0.30434781312942505	790	865	865	890	1460
9.682806520310344	9.682806520310345	0	0	2	0	0.0037500000000002353	0.034134941473145726	789.7825853325318	864.7825853325318	864.7825853325318	889.7825853325318	0.07500000298023224	0.056910570710897446	0.09589041024446487	0.04827586188912392	0.30434781312942505	789	864	864	889	1460
9.699818222368712	9.699818222368714	0	0	2	0	0.004084792762612933	0.03430026976605477	790.4596046919943	865.4596046919943	865.4596046919943	890.4596046919943	0.07500000298023224	0.056910570710897446	0.10958904027938843	0.04827586188912392	0.30434781312942505	790	865	865	890	1460
9.71888849195619	9.718888491956191	0	0	2	0	0.004408389392193772	0.03448921638652225	791.2333411028086	866.2333411028086	866.2333411028086	891.2333411028086	0.07500000298023224	0.056910570710897446	0.10958904027938843	0.05517241358757019	0.30434781312942505	791	866	866	891	1460
9.73283504025358	9.732844908746051	0	0	2	0	0.0047199029328739974	0.03448921638652225	791.2333411028086	866.2333411028086	866.2333411028086	891.2333411028086	0.07500000298023224	0.056910570710897446	0.10958904027938843	0.05517241358757019	0.30434781312942505	791	866	866	891	1460
9.749843584394359	9.74984358439436	0	0	2	0	0.005018479547691645	0.03448921638652225	791.2333411028086	866.2333411028086	866.2333411028086	891.2333411028086	0.07500000298023224	0.056910570710897446	0.10958904027938843	0.05517241358757019	0.30434781312942505	791	866	866	891	1460
9.765848305481157	9.765848305481159	0	0	2	0	0.005303300858899306	0.03430026976605477	790.4596046919943	865.4596046919943	865.4596046919943	890.4596046919943	0.07500000298023224	0.056910570710897446	0.10958904027938843	0.04827586188912392	0.30434781312942505	790	865	865	890	1460
9.7853160779453	9.785316077945302	0	0	2	0	0.005573586191080647	0.03448921638652225	791.2333411028086	866.2333411028086	866.2333411028086	891.2333411028086	0.07500000298023224	0.056910570710897446	0.10958904027938843	0.05517241358757019	0.30434781312942505	791	866	866	891	1460
9.799842498860187	9.799842498860189	0	0	2	0	0.005828594710927462	0.03448921638652225	791.2333411028086	866.2333411028086	866.2333411028086	891.2333411028086	0.07500000298023224	0.056910570710897446	0.10958904027938843	0.05517241358757019	0.30434781312942505	791	866	866	891	1460
9.815872878027406	9.815872483287707	0	0	2	0	0.006067627457812276	0.03448921638652225	791.2333411028086	866.2333411028086	866.2333411028086	891.2333411028086	0.07500000298023224	0.056910570710897446	0.10958904027938843	0.05517241358757019	0.30434781312942505	791	866	866	891	1460
9.832815105898792	9.83281510589879	0	0	2	0	0.006290029259590839	0.03448921638652225	791.2333411028086	866.2333411028086	866.2333411028086	891.2333411028086	0.07500000298023224	0.056910570710897446	0.10958904027938843	0.05517241358757019	0.30434781312942505	791	866	866	891	1460
9.85195287597476	9.851952875974758	0	0	2	0	0.0064951905283834365	0.03448921638652225	791.2333411028086	866.2333411028086	866.2333411028086	891.2333411028086	0.07500000298023224	0.056910570710897446	0.10958904027938843	0.05517241358757019	0.30434781312942505	791	866	866	891	1460
9.865823239510284	9.865823239510286	0	0	2	0	0.006682548931412893	0.032456695205713704	782.9101668673976	857.9101668673976	857.9101668673976	882.9101668673976	0.07500000298023224	0.04878048598766327	0.10958904027938843	0.05517241358757019	0.30434781312942505	782	857	857	882	1460
9.882752835711312	9.88275283571131	0	0	2	0	0.006851590932319628	0.03430026976605477	790.4596046919943	865.4596046919943	865.4596046919943	890.4596046919943	0.07500000298023224	0.056910570710897446	0.10958904027938843	0.04827586188912392	0.30434781312942505	790	865	865	890	1460
9.899841906750641	9.89984190675064	0	0	2	0	0.0070018531987291206	0.03448921638652225	791.2333411028086	866.2333411028086	866.2333411028086	891.2333411028086	0.07500000298023224	0.056910570710897446	0.10958904027938843	0.05517241358757019	0.30434781312942505	791	866	866	891	1460
9.918899939407456	9.918899939407455	0	0	2	0	0.007132923872213745	0.03448921638652225	791.2333411028086	866.2333411028086	866.2333411028086	891.2333411028086	0.07500000298023224	0.056910570710897446	0.10958904027938843	0.05517241358757019	0.30434781312942505	791	866	866	891	1460
9.932875303702854	9.932875303702856	0	0	2	0	0.007244443697168091	0.034678163006989726	792.0070775136229	867.0070775136229	867.0070775136229	892.0070775136229	0.07500000298023224	0.056910570710897446	0.12328767031431198	0.05517241358757019	0.30434781312942505	792	867	867	892	1460
9.949810031519963	9.949810031519965	0	0	2	0	0.007336107005503606	0.034678163006989726	792.0070775136229	867.0070775136229	867.0070775136229	892.0070775136229	0.07500000298023224	0.056910570710897446	0.12328767031431198	0.05517241358757019	0.30434781312942505	792	867	867	892	1460
9.96583804224899	9.965838042248988	0	0	2	0	0.007407662554463582	0.03448921638652225	791.2333411028086	866.2333411028086	866.2333411028086	891.2333411028086	0.07500000298023224	0.056910570710897446	0.10958904027938843	0.05517241358757019	0.30434781312942505	791	866	866	891	1460
9.985280156632712	9.985279761893013	0	0	2	0	0.007458914215262083	0.03448921638652225	791.2333411028086	866.2333411028086	866.2333411028086	891.2333411028086	0.07500000298023224	0.056910570710897446	0.10958904027938843	0.05517241358757019	0.30434781312942505	791	866	866	891	1460
9.999732366484231	9.99973236648423	0	0	2	0	0.00748972151065932	0.03448921638652225	791.2333411028086	866.2333411028086	866.2333411028086	891.2333411028086	0.07500000298023224	0.056910570710897446	0.10958904027938843	0.05517241358757019	0.30434781312942505	791	866	866	891	1460
10.015875641205298	10.015875641205296	0	0	2	0	0.0075	0.03448921638652225	791.2333411028086	866.2333411028086	866.2333411028086	891.2333411028086	0.07500000298023224	0.056910570710897446	0.10958904027938843	0.05517241358757019	0.30434781312942505	791	866	866	891	1460
10.032806816365117	10.032806816365119	0	0	2	0	0.007489721510659287	0.03448921638652225	791.2333411028086	866.2333411028086	866.2333411028086	891.2333411028086	0.07500000298023224	0.056910570710897446	0.10958904027938843	0.05517241358757019	0.30434781312942505	791	866	866	891	1460
10.051953665454157	10.051954060193856	0	0	2	0	0.007458914215262016	0.03448921638652225	791.2333411028086	866.2333411028086	866.2333411028086	891.2333411028086	0.07500000298023224	0.056910570710897446	0.10958904027938843	0.05517241358757019	0.30434781312942505	791	866	866	891	1460
10.065831923783659	10.065832318523357	0	0	2	0	0.007407662554463482	0.03448921638652225	791.2333411028086	866.2333411028086	866.2333411028086	891.2333411028086	0.07500000298023224	0.056910570710897446	0.10958904027938843	0.05517241358757019	0.30434781312942505	791	866	866	891	1460
10.082790730722394	10.082790730722392	0	0	2	0	0.007336107005503474	0.03448921638652225	791.2333411028086	866.2333411028086	866.2333411028086	891.2333411028086	0.07500000298023224	0.056910570710897446	0.10958904027938843	0.05517241358757019	0.30434781312942505	791	866	866	891	1460
10.099817038149617	10.099817432889315	0	0	2	0	0.007244443697167927	0.03448921638652225	791.2333411028086	866.2333411028086	866.2333411028086	891.2333411028086	0.07500000298023224	0.056910570710897446	0.10958904027938843	0.05517241358757019	0.30434781312942505	791	866	866	891	1460
10.118850596945109	10.118850991684807	0	0	2	0	0.00713292387221355	0.03448921638652225	791.2333411028086	866.2333411028086	866.2333411028086	891.2333411028086	0.07500000298023224	0.056910570710897446	0.10958904027938843	0.05517241358757019	0.30434781312942505	791	866	866	891	1460
10.132885566935023	10.132885566935022	0	0	2	0	0.007001853198728894	0.032267748585246225	782.1364304565833	857.1364304565833	857.1364304565833	882.1364304565833	0.07500000298023224	0.04878048598766327	0.09589041024446487	0.05517241358757019	0.30434781312942505	782	857	857	882	1460
10.149787926096831	10.149787926096833	0	0	2	0	0.00685159093231937	0.032456695205713704	782.9101668673976	857.9101668673976	857.9101668673976	882.9101668673976	0.07500000298023224	0.04878048598766327	0.10958904027938843	0.05517241358757019	0.30434781312942505	782	857	857	882	1460
10.165859752932423	10.165859752932422	0	0	2	0	0.006682548931412607	0.035392747467659136	794.9333008800642	869.9333008800642	869.9333008800642	894.9333008800642	0.08749999850988388	0.04878048598766327	0.10958904027938843	0.04827586188912392	0.30434781312942505	794	869	869	894	1460
10.185298709398555	10.185299104138254	0	0	2	0	0.00649519052838312	0.04696559731390575	842.324121000444	917.324121000444	917.324121000444	942.324121000444	0.125	0.056910570710897446	0.12328767031431198	0.04827586188912392	0.30434781312942505	842	917	917	942	1460
10.199844867298381	10.19984486729838	0	0	2	0	0.006290029259590495	0.05228844567003625	864.1211850187984	939.1211850187984	939.1211850187984	964.1211850187984	0.13750000298023224	0.06504064798355103	0.13698630034923553	0.04827586188912392	0.30434781312942505	864	939	939	964	1460
10.215804982799217	10.215804982799218	0	0	2	0	0.006067627457811904	0.056518814551838034	881.4445455897767	956.4445455897767	956.4445455897767	981.4445455897767	0.13750000298023224	0.08130080997943878	0.15068493783473969	0.04827586188912392	0.30434781312942505	881	956	956	981	1460
10.232925238274749	10.232925633014448	0	0	2	0	0.005828594710927064	0.0668574711303484	923.7813442787767	998.7813442787767	998.7813442787767	1023.7813442787767	0.16249999403953552	0.09756097197532654	0.1780821979045868	0.04137931019067764	0.30434781312942505	923	998	998	1023	1460
10.251883796527473	10.251883796527475	0	0	2	0	0.005573586191080225	0.07433093416772477	954.3851754168329	1029.385175416833	1029.385175416833	1054.385175416833	0.17499999701976776	0.11382114142179489	0.2054794579744339	0.04137931019067764	0.30434781312942505	954	1029	1029	1054	1460
10.26584771337161	10.265847713371608	0	0	2	0	0.0053033008588988595	0.08180439347981083	984.9889912998253	1059.9889912998253	1059.9889912998253	1084.9889912998253	0.1875	0.13008129596710205	0.232876718044281	0.04137931019067764	0.30434781312942505	984	1059	1059	1084	1460
10.282812441405824	10.282812441405826	0	0	2	0	0.005018479547691176	0.09443537735758128	1036.7128702792954	1111.7128702792954	1111.7128702792954	1136.7128702792954	0.21250000596046448	0.15447154641151428	0.2602739632129669	0.04137931019067764	0.30434781312942505	1036	1111	1111	1136	1460
10.299819801327509	10.29981980132751	0	0	2	0	0.0047199029328735065	0.11078784857948307	1103.6762399329832	1178.6762399329832	1178.6762399329832	1203.6762399329832	0.26249998807907104	0.17073170840740204	0.2876712381839752	0.03448275849223137	0.30434781312942505	1103	1178	1178	1203	1460
10.319102440872928	10.319102440872927	0	0	2	0	0.00440838939219326	0.12292150190618306	1153.3635503058197	1228.3635503058197	1228.3635503058197	1253.3635503058197	0.2874999940395355	0.1869918704032898	0.3561643958091736	0.04827586188912392	0.30434781312942505	1153	1228	1228	1253	1460
10.332827540199304	10.332827540199302	0	0	2	0	0.004084792762612402	0.13373252868407745	1197.6347049612973	1272.6347049612973	1272.6347049612973	1297.6347049612973	0.3125	0.20325203239917755	0.39726027846336365	0.04827586188912392	0.30434781312942505	1197	1272	1272	1297	1460
10.349765820673703	10.349765820673701	0	0	2	0	0.003749999999999688	0.15532962191387145	1286.0748017373035	1361.0748017373035	1361.0748017373035	1386.0748017373035	0.36250001192092896	0.22764228284358978	0.45205479860305786	0.06896551698446274	0.30434781312942505	1286	1361	1361	1386	1460
10.365859752932423	10.365860147672121	0	0	2	0	0.003404928748046278	0.1717867637059291	1353.4667973757796	1428.4667973757796	1428.4667973757796	1453.4667973757796	0.38749998807907104	0.2520325183868408	0.4931506812572479	0.09655172377824783	0.30434781312942505	1353	1428	1428	1453	1460
10.385765686462204	10.385765686462205	0	0	2	0	0.0030505248230681685	0.1935431491624059	1442.559195820052	1517.559195820052	1517.559195820052	1542.559195820052	0.42500001192092896	0.28455284237861633	0.5205479264259338	0.12413793057203293	0.30434781312942505	1442	1517	1517	1542	1460
10.399859077927537	10.399859077927536	0	0	2	0	0.00268775962158941	0.22287215541627647	1562.661476429652	1637.661476429652	1637.661476429652	1662.661476429652	0.48750001192092896	0.31707316637039185	0.5479452013969421	0.158620685338974	0.30434781312942505	1562	1637	1637	1662	1460
10.41587169380831	10.415871693808311	0	0	2	0	0.0023176274578117547	0.25695395311855407	1702.226438020479	1777.226438020479	1777.226438020479	1802.226438020479	0.512499988079071	0.3739837408065796	0.6027397513389587	0.2344827651977539	0.30434781312942505	1702	1777	1777	1802	1460
10.432864843100838	10.43286484310084	0	0	2	0	0.0019411428382685471	0.27948370333488226	1794.485765156343	1869.485765156343	1869.485765156343	1894.485765156343	0.5375000238418579	0.4146341383457184	0.6164383292198181	0.2689655125141144	0.30434781312942505	1794	1869	1869	1894	1460
10.45249011670479	10.452490116704793	0	0	2	0	0.0015593376811328297	0.3023663759935449	1888.1903096935662	1963.1903096935662	1963.1903096935662	1988.1903096935662	0.5625	0.4471544623374939	0.6438356041908264	0.3103448152542114	0.30434781312942505	1888	1963	1963	1988	1460
10.465830344824862	10.465830739564561	0	0	2	0	0.0011732584878013604	0.32378337533408086	1975.892921993061	2050.892921993061	2050.892921993061	2075.892921993061	0.5874999761581421	0.47154471278190613	0.6712328791618347	0.35172414779663086	0.30434781312942505	1975	2050	2050	2075	1460
10.482928494877264	10.482928494877266	0	0	2	0	0.0007839634745070253	0.349004278627977	2079.172520981566	2154.172520981566	2154.172520981566	2179.172520981566	0.612500011920929	0.5040650367736816	0.698630154132843	0.4000000059604645	0.30434781312942505	2079	2154	2154	2179	1460
10.49982611716269	10.499826117162689	0	0	2	0	0.00039251967182169927	0.3764762928323133	2191.670419148323	2266.670419148323	2266.670419148323	2291.670419148323	0.6499999761581421	0.5365853905677795	0.7123287916183472	0.4482758641242981	0.30434781312942505	2191	2266	2266	2291	1460
10.519456127643029	10.519456127643027	0	0	2	0	-3.8222442962243216e-16	0.420998738906718	2373.9898358230103	2448.9898358230103	2448.9898358230103	2473.9898358230103	0.675000011920929	0.6016260385513306	0.767123281955719	0.5310344696044922	0.30434781312942505	2373	2448	2448	2473	1460
10.532807013734967	10.532807013734969	0	0	2	0	-0.00039251967182246265	0.420998738906718	2373.9898358230103	2448.9898358230103	2448.9898358230103	2473.9898358230103	0.675000011920929	0.6016260385513306	0.767123281955719	0.5310344696044922	0.30434781312942505	2373	2448	2448	2473	1460
10.549821478971229	10.54982147897123	0	0	2	0	-0.0007839634745077855	0.44418241249878676	2468.926979182532	2543.926979182532	2543.926979182532	2568.926979182532	0.6875	0.642276406288147	0.7808219194412231	0.5724138021469116	0.30434781312942505	2468	2543	2543	2568	1460
10.565870016164588	10.56587001616459	0	0	2	0	-0.0011732584878021155	0.4722375023474825	2583.812572112941	2658.812572112941	2658.812572112941	2683.812572112941	0.7124999761581421	0.6747967600822449	0.8082191944122314	0.6206896305084229	0.30434781312942505	2583	2658	2658	2683	1460
10.585722265095338	10.58572226509534	0	0	2	0	-0.0015593376811335773	0.5197891392345184	2778.536525165353	2853.536525165353	2853.536525165353	2878.536525165353	0.75	0.7317073345184326	0.8493150472640991	0.7034482955932617	0.30434781312942505	2778	2853	2853	2878	1460
10.59981013020489	10.599810130204888	0	0	2	0	-0.0019411428382692857	0.5465452042541585	2888.1026114207793	2963.1026114207793	2963.1026114207793	2988.1026114207793	0.7749999761581421	0.7642276287078857	0.8767123222351074	0.7379310131072998	0.30434781312942505	2888	2963	2963	2988	1460
10.616064326781313	10.616064721521012	0	0	2	0	-0.0023176274578124816	0.5722209033027932	2993.244599024938	3068.244599024938	3068.244599024938	3093.244599024938	0.8125	0.7886179089546204	0.8904109597206116	0.7724137902259827	0.30434781312942505	2993	3068	3068	3093	1460
10.632835237623429	10.63283523762343	0	0	2	0	-0.002687759621590123	0.5851664361480164	3046.2565560261273	3121.2565560261273	3121.2565560261273	3146.2565560261273	0.8125	0.8048780560493469	0.9041095972061157	0.800000011920929	0.30434781312942505	3046	3121	3121	3146	1460
10.652520511661596	10.652520511661598	0	0	2	0	-0.0030505248230688667	0.6034584312251452	3121.1622758669696	3196.1622758669696	3196.1622758669696	3221.1622758669696	0.824999988079071	0.8292682766914368	0.9178082346916199	0.8275862336158752	0.3478260934352875	3121	3196	3196	3221	1469
10.665848897590706	10.665848897590704	0	0	2	0	-0.003404928748046959	0.6183008085684669	3181.941811087872	3256.941811087872	3256.941811087872	3281.941811087872	0.8374999761581421	0.8455284833908081	0.931506872177124	0.8482758402824402	0.3478260934352875	3181	3256	3256	3281	1469
10.682799809735464	10.682799809735466	0	0	2	0	-0.0037500000000003494	0.6353174151454155	3251.6248150204765	3326.6248150204765	3326.6248150204765	3351.6248150204765	0.8500000238418579	0.869918704032898	0.9452054500579834	0.8689655065536499	0.3478260934352875	3251	3326	3326	3351	1469
10.699850591024013	10.699850591024012	0	0	2	0	-0.004084792762613043	0.648789927397182	3306.7947526914604	3381.7947526914604	3381.7947526914604	3406.7947526914604	0.862500011920929	0.8861788511276245	0.9589040875434875	0.882758617401123	0.3478260934352875	3306	3381	3381	3406	1469
10.719336916253997	10.719337310993696	0	0	2	0	-0.004408389392193879	0.6571993976549884	3341.2315333971774	3416.2315333971774	3416.2315333971774	3441.2315333971774	0.875	0.9024389982223511	0.9726027250289917	0.9034482836723328	0.3478260934352875	3341	3416	3416	3441	1469
10.732865435210385	10.732865435210387	0	0	2	0	-0.0047199029328741	0.670860871633213	3397.175269338007	3472.175269338007	3472.175269338007	3497.175269338007	0.875	0.9105691313743591	0.9863013625144958	0.9103448390960693	0.3478260934352875	3397	3472	3472	3497	1469
10.74978516291894	10.749785162918942	0	0	2	0	-0.005018479547691743	0.6756863891557527	3416.9357635928077	3491.9357635928077	3491.9357635928077	3516.9357635928077	0.887499988079071	0.9105691313743591	0.9863013625144958	0.9172413945198059	0.3478260934352875	3416	3491	3491	3516	1469
10.765858173973626	10.765858173973628	0	0	2	0	-0.0053033008588994	0.6777189075425936	3425.258926386921	3500.258926386921	3500.258926386921	3525.258926386921	0.887499988079071	0.9186992049217224	0.9863013625144958	0.9172413945198059	0.3478260934352875	3425	3500	3500	3525	1469
10.78573805468329	10.785738054683291	0	0	2	0	-0.005573586191080736	0.6777189075425936	3425.258926386921	3500.258926386921	3500.258926386921	3525.258926386921	0.887499988079071	0.9186992049217224	0.9863013625144958	0.9172413945198059	0.3478260934352875	3425	3500	3500	3525	1469
10.799824340834046	10.799824340834045	0	0	2	0	-0.0058285947109275454	0.6777189075425936	3425.258926386921	3500.258926386921	3500.258926386921	3525.258926386921	0.887499988079071	0.9186992049217224	0.9863013625144958	0.9172413945198059	0.3478260934352875	3425	3500	3500	3525	1469
10.815867746411321	10.815867746411323	0	0	2	0	-0.006067627457812354	0.6777189075425936	3425.258926386921	3500.258926386921	3500.258926386921	3525.258926386921	0.887499988079071	0.9186992049217224	0.9863013625144958	0.9172413945198059	0.3478260934352875	3425	3500	3500	3525	1469
10.832913001344089	10.832913396083788	0	0	2	0	-0.006290029259590911	0.6845769434519742	3453.342583435834	3528.342583435834	3528.342583435834	3553.342583435834	0.8999999761581421	0.9268292784690857	0.9863013625144958	0.9241379499435425	0.3478260934352875	3453	3528	3528	3553	1469
10.852552090837499	10.8525520908375	0	0	2	0	-0.006495190528383502	0.688309982341587	3468.6293776887987	3543.6293776887987	3543.6293776887987	3568.6293776887987	0.8999999761581421	0.934959352016449	0.9863013625144958	0.931034505367279	0.3478260934352875	3468	3543	3543	3568	1469
10.865794423512273	10.865794423512275	0	0	2	0	-0.006682548931412953	0.688309982341587	3468.6293776887987	3543.6293776887987	3543.6293776887987	3568.6293776887987	0.8999999761581421	0.934959352016449	0.9863013625144958	0.931034505367279	0.3478260934352875	3468	3543	3543	3568	1469
10.882855073293292	10.882855468032991	0	0	2	0	-0.006851590932319682	0.6845769434519742	3453.342583435834	3528.342583435834	3528.342583435834	3553.342583435834	0.8999999761581421	0.9268292784690857	0.9863013625144958	0.9241379499435425	0.3478260934352875	3453	3528	3528	3553	1469
10.89976098511239	10.899760985112392	0	0	2	0	-0.007001853198729167	0.6845769434519742	3453.342583435834	3528.342583435834	3528.342583435834	3553.342583435834	0.8999999761581421	0.9268292784690857	0.9863013625144958	0.9241379499435425	0.3478260934352875	3453	3528	3528	3553	1469
10.919470733011885	10.919470733011883	0	0	2	0	-0.007132923872213786	0.6845769434519742	3453.342583435834	3528.342583435834	3528.342583435834	3553.342583435834	0.8999999761581421	0.9268292784690857	0.9863013625144958	0.9241379499435425	0.3478260934352875	3453	3528	3528	3553	1469
10.932810961131956	10.932810961131954	0	0	2	0	-0.007244443697168125	0.6845769434519742	3453.342583435834	3528.342583435834	3528.342583435834	3553.342583435834	0.8999999761581421	0.9268292784690857	0.9863013625144958	0.9241379499435425	0.3478260934352875	3453	3528	3528	3553	1469
10.949777662864665	10.949777662864664	0	0	2	0	-0.007336107005503633	0.6845769434519742	3453.342583435834	3528.342583435834	3528.342583435834	3553.342583435834	0.8999999761581421	0.9268292784690857	0.9863013625144958	0.9241379499435425	0.3478260934352875	3453	3528	3528	3553	1469
10.965910279613865	10.965910279613864	0	0	2	0	-0.007407662554463602	0.6845769434519742	3453.342583435834	3528.342583435834	3528.342583435834	3553.342583435834	0.8999999761581421	0.9268292784690857	0.9863013625144958	0.9241379499435425	0.3478260934352875	3453	3528	3528	3553	1469
10.985774370735577	10.985774370735578	0	0	2	0	-0.007458914215262096	0.6788113861755205	3429.7326263887567	3504.7326263887567	3504.7326263887567	3529.7326263887567	0.8999999761581421	0.9105691313743591	0.9863013625144958	0.9172413945198059	0.3478260934352875	3429	3504	3504	3529	1469
10.999806182807902	10.9998061828079	0	0	2	0	-0.007489721510659327	0.6771108656727485	3422.768994929905	3497.768994929905	3497.768994929905	3522.768994929905	0.8999999761581421	0.9105691313743591	0.9863013625144958	0.9103448390960693	0.3478260934352875	3422	3497	3497	3522	1469
11.015802219621325	11.015802219621326	0	0	2	0	-0.0075	0.6733778118819744	3407.4821396566854	3482.4821396566854	3482.4821396566854	3507.4821396566854	0.8999999761581421	0.9024389982223511	0.9863013625144958	0.9034482836723328	0.3478260934352875	3407	3482	3482	3507	1469
11.032843132417405	11.032843132417407	0	0	2	0	-0.00748972151065928	0.6614168733076831	3358.502096194962	3433.502096194962	3433.502096194962	3458.502096194962	0.887499988079071	0.8861788511276245	0.9726027250289917	0.8965517282485962	0.3478260934352875	3358	3433	3433	3458	1469
11.052443142680637	11.052443142680636	0	0	2	0	-0.007458914215262003	0.6539980322347816	3328.1219420014304	3403.1219420014304	3403.1219420014304	3428.1219420014304	0.887499988079071	0.869918704032898	0.9726027250289917	0.882758617401123	0.3478260934352875	3328	3403	3403	3428	1469
11.065831134304261	11.06583113430426	0	0	2	0	-0.007407662554463461	0.6425108016635317	3281.0817328121625	3356.0817328121625	3356.0817328121625	3381.0817328121625	0.875	0.8617886304855347	0.9589040875434875	0.8689655065536499	0.3478260934352875	3281	3356	3356	3381	1469
11.082875599757628	11.082875994497327	0	0	2	0	-0.007336107005503446	0.6351391972969544	3250.8950129310283	3325.8950129310283	3325.8950129310283	3350.8950129310283	0.875	0.8455284833908081	0.9589040875434875	0.8551723957061768	0.3478260934352875	3250	3325	3325	3350	1469
11.099905065102444	11.099905459842143	0	0	2	0	-0.007244443697167893	0.6254233273868017	3211.108525648953	3286.108525648953	3286.108525648953	3311.108525648953	0.862500011920929	0.8373983502388	0.9452054500579834	0.8482758402824402	0.3478260934352875	3211	3286	3286	3311	1469
11.119119019940275	11.119119414679973	0	0	2	0	-0.007132923872213509	0.6201314781133895	3189.43840287433	3264.43840287433	3264.43840287433	3289.43840287433	0.862500011920929	0.8292682766914368	0.9452054500579834	0.834482729434967	0.3478260934352875	3189	3264	3264	3289	1469
11.132833066555087	11.132833066555085	0	0	2	0	-0.0070018531987288465	0.6136351197493433	3162.8358153735608	3237.8358153735608	3237.8358153735608	3262.8358153735608	0.862500011920929	0.8211382031440735	0.931506872177124	0.8275862336158752	0.3478260934352875	3162	3237	3237	3262	1469
11.149770952289785	11.149770952289787	0	0	2	0	-0.0068515909323193175	0.5985019324562941	3100.8654134085245	3175.8654134085245	3175.8654134085245	3200.8654134085245	0.8374999761581421	0.8048780560493469	0.931506872177124	0.8068965673446655	0.3478260934352875	3100	3175	3175	3200	1469
11.165881068876157	11.165881068876155	0	0	2	0	-0.006682548931412546	0.5468042145275991	2889.1632584905183	2964.1632584905183	2964.1632584905183	2989.1632584905183	0.824999988079071	0.7235772609710693	0.8904109597206116	0.7172414064407349	0.3478260934352875	2889	2964	2964	2989	1469
11.185816213143646	11.185816607883345	0	0	2	0	-0.006495190528383055	0.506385321434399	2723.647891273864	2798.647891273864	2798.647891273864	2823.647891273864	0.7875000238418579	0.6666666865348816	0.8630136847496033	0.6620689630508423	0.3478260934352875	2723	2798	2798	2823	1469
11.199859077927538	11.199859077927536	0	0	2	0	-0.006290029259590423	0.47620187231010025	2600.04666710986	2675.04666710986	2675.04666710986	2700.04666710986	0.762499988079071	0.6178861856460571	0.835616409778595	0.6275861859321594	0.3478260934352875	2600	2675	2675	2700	1469
11.215876825424395	11.215876825424393	0	0	2	0	-0.0060676274578118266	0.4557133782118292	2516.1462837774407	2591.1462837774407	2591.1462837774407	2616.1462837774407	0.75	0.5934959053993225	0.8082191944122314	0.5931034684181213	0.3478260934352875	2516	2591	2591	2616	1469
11.232824579651563	11.232824579651561	0	0	2	0	-0.005828594710926981	0.44294941594958814	2463.8778583135636	2538.8778583135636	2538.8778583135636	2563.8778583135636	0.737500011920929	0.577235758304596	0.8082191944122314	0.565517246723175	0.3478260934352875	2463	2538	2538	2563	1469
11.25243248470877	11.252432879448468	0	0	2	0	-0.005573586191080136	0.4199972169166699	2369.8886032737632	2444.8886032737632	2444.8886032737632	2469.8886032737632	0.7124999761581421	0.5528455376625061	0.7808219194412231	0.5310344696044922	0.3478260934352875	2369	2444	2444	2469	1469
11.265799949868057	11.26579994986806	0	0	2	0	-0.005303300858898766	0.36768073244974975	2155.652599381725	2230.652599381725	2230.652599381725	2255.652599381725	0.6875	0.4878048896789551	0.7260273694992065	0.40689656138420105	0.3478260934352875	2155	2230	2230	2255	1469
11.28285665225209	11.282857046991788	0	0	2	0	-0.005018479547691077	0.3257266431821648	1983.850603830965	2058.850603830965	2058.850603830965	2083.850603830965	0.6499999761581421	0.43089431524276733	0.6849315166473389	0.32413792610168457	0.30434781312942505	1983	2058	2058	2083	1460
11.299824932943594	11.299824932943592	0	0	2	0	-0.004719902932873403	0.28660072889891675	1823.629984841064	1898.629984841064	1898.629984841064	1923.629984841064	0.6000000238418579	0.38211381435394287	0.6438356041908264	0.25517240166664124	0.30434781312942505	1823	1898	1898	1923	1460
11.31886954445065	11.318869544450651	0	0	2	0	-0.004408389392193153	0.25690590099211175	1702.0296645626977	1777.0296645626977	1777.0296645626977	1802.0296645626977	0.5625	0.3333333432674408	0.6164383292198181	0.2137930989265442	0.3478260934352875	1702	1777	1777	1802	1469
11.332846487704845	11.332846487704844	0	0	2	0	-0.004084792762612291	0.2396693531316465	1631.4460010740925	1706.4460010740925	1706.4460010740925	1731.4460010740925	0.5375000238418579	0.30894309282302856	0.6027397513389587	0.1862068921327591	0.3478260934352875	1631	1706	1706	1731	1469
11.3497666101531	11.349766610153099	0	0	2	0	-0.0037499999999995736	0.2194198469269315	1548.5242731657845	1623.5242731657845	1623.5242731657845	1648.5242731657845	0.48750001192092896	0.2926829159259796	0.5890411138534546	0.16551724076271057	0.30434781312942505	1548	1623	1623	1648	1460
11.365828963235916	11.365829357975615	0	0	2	0	-0.00340492874804616	0.20206520416592166	1477.457011059449	1552.457011059449	1552.457011059449	1577.457011059449	0.4625000059604645	0.26829269528388977	0.5616438388824463	0.13793103396892548	0.30434781312942505	1477	1552	1552	1577	1460
11.385301472576444	11.385301867316146	0	0	2	0	-0.0030505248230680475	0.1617367513923007	1312.3119969514714	1387.3119969514714	1387.3119969514714	1412.3119969514714	0.42500001192092896	0.1869918704032898	0.5068492889404297	0.06896551698446274	0.30434781312942505	1312	1387	1387	1412	1460
11.399856314749645	11.399857104229044	0	0	2	0	-0.002687759621589286	0.1401693125562914	1223.9933349180133	1298.9933349180133	1298.9933349180133	1323.9933349180133	0.38749998807907104	0.15447154641151428	0.45205479860305786	0.04137931019067764	0.30434781312942505	1223	1298	1298	1323	1460
11.415842877810299	11.4158428778103	0	0	2	0	-0.0023176274578116285	0.1220751170377807	1149.897604269712	1224.897604269712	1224.897604269712	1249.897604269712	0.3499999940395355	0.13008129596710205	0.39726027846336365	0.02068965509533882	0.30434781312942505	1149	1224	1224	1249	1460
11.43281865855608	11.432818658556082	0	0	2	0	-0.0019411428382684192	0.10463620473929436	1078.4852584074104	1153.4852584074104	1153.4852584074104	1178.4852584074104	0.30000001192092896	0.11382114142179489	0.34246575832366943	0.013793103396892548	0.30434781312942505	1078	1153	1153	1178	1460
11.451913007265183	11.451913007265185	0	0	2	0	-0.0015593376811327004	0.08631736759288192	1003.4696202928515	1078.4696202928515	1078.4696202928515	1103.4696202928515	0.23749999701976776	0.10569106042385101	0.30136987566947937	0.006896551698446274	0.30434781312942505	1003	1078	1078	1103	1460
11.465790081375587	11.465790081375589	0	0	2	0	-0.0011732584878012297	0.07548272423446178	959.101755740121	1034.101755740121	1034.101755740121	1059.101755740121	0.21250000596046448	0.08943089097738266	0.2602739632129669	0.0	0.30434781312942505	959	1034	1034	1059	1460
11.48282665203498	11.482826652034982	0	0	2	0	-0.0007839634745068937	0.07141768373548985	942.4554148968309	1017.4554148968309	1017.4554148968309	1042.455414896831	0.21250000596046448	0.0731707289814949	0.232876718044281	0.0	0.30434781312942505	942	1017	1017	1042	1460
11.499841117271242	11.499841117271243	0	0	2	0	-0.0003925196718215671	0.06313516199588776	908.5384883731604	983.5384883731604	983.5384883731604	1008.5384883731604	0.1875	0.06504064798355103	0.2054794579744339	0.0	0.30434781312942505	908	983	983	1008	1460
11.518613753125845	11.518614147865543	0	0	2	0	5.145327074780904e-16	0.0579776419326663	887.4184437142685	962.4184437142685	962.4184437142685	987.4184437142685	0.17499999701976776	0.056910570710897446	0.19178082048892975	0.0	0.30434781312942505	887	962	962	987	1460
11.532782539873644	11.53278332935304	0	0	2	0	0.00039251967182259476	0.0528201200067997	866.2983914278448	941.2983914278448	941.2983914278448	966.2983914278448	0.16249999403953552	0.04878048598766327	0.1780821979045868	0.0	0.30434781312942505	866	941	941	966	1460
11.549826215847613	11.549826215847615	0	0	2	0	0.0007839634745079172	0.04766260273754597	845.1783582102507	920.1783582102507	920.1783582102507	945.1783582102507	0.15000000596046448	0.04065040498971939	0.16438356041908264	0.0	0.30434781312942505	845	920	920	945	1460
11.565864489808806	11.565865279288206	0	0	2	0	0.0011732584878022462	0.04276488335899055	825.1221973550663	900.1221973550663	900.1221973550663	925.1221973550663	0.13750000298023224	0.03252032399177551	0.15068493783473969	0.006896551698446274	0.30434781312942505	825	900	900	925	1460
11.585246603758318	11.585246603758316	0	0	2	0	0.001559337681133707	0.03756012569648382	803.8087147271012	878.8087147271012	878.8087147271012	903.8087147271012	0.125	0.024390242993831635	0.12328767031431198	0.006896551698446274	0.30434781312942505	803	878	878	903	1460
11.599818024998864	11.599818024998866	0	0	2	0	0.0019411428382694134	0.034600453244334806	791.688856035551	866.688856035551	866.688856035551	891.688856035551	0.11249999701976776	0.024390242993831635	0.10958904027938843	0.013793103396892548	0.30434781312942505	791	866	866	891	1460
11.61584879890578	11.615848798905782	0	0	2	0	0.0023176274578126073	0.034553216589217936	791.4954219328474	866.4954219328474	866.4954219328474	891.4954219328474	0.11249999701976776	0.024390242993831635	0.09589041024446487	0.013793103396892548	0.30434781312942505	791	866	866	891	1460
11.63280879006361	11.632808790063612	0	0	2	0	0.0026877596215902464	0.03159354599971407	779.3755708688291	854.3755708688291	854.3755708688291	879.3755708688291	0.10000000149011612	0.024390242993831635	0.09589041024446487	0.02068965509533882	0.30434781312942505	779	854	854	879	1460
11.651961954987833	11.651961954987831	0	0	2	0	0.0030505248230689877	0.03159354599971407	779.3755708688291	854.3755708688291	854.3755708688291	879.3755708688291	0.10000000149011612	0.024390242993831635	0.09589041024446487	0.02068965509533882	0.30434781312942505	779	854	854	879	1460
11.665854029206791	11.66585402920679	0	0	2	0	0.0034049287480470767	0.028633873547565053	767.2557121772788	842.2557121772788	842.2557121772788	867.2557121772788	0.08749999850988388	0.024390242993831635	0.09589041024446487	0.027586206793785095	0.30434781312942505	767	842	842	867	1460
11.682825073076184	11.682825073076186	0	0	2	0	0.0037500000000004643	0.027541394914638112	762.782012175443	837.782012175443	837.782012175443	862.782012175443	0.07500000298023224	0.03252032399177551	0.09589041024446487	0.027586206793785095	0.30434781312942505	762	837	837	862	1460
11.69981940658781	11.699819406587809	0	0	2	0	0.004084792762613155	0.027706723207547156	763.4590315349056	838.4590315349056	838.4590315349056	863.4590315349056	0.07500000298023224	0.03252032399177551	0.09589041024446487	0.03448275849223137	0.30434781312942505	763	838	838	863	1460
11.718725464460597	11.718725859200296	0	0	2	0	0.004408389392193986	0.029739243457033125	771.7822019565507	846.7822019565507	846.7822019565507	871.7822019565507	0.07500000298023224	0.04065040498971939	0.09589041024446487	0.03448275849223137	0.30434781312942505	771	846	846	871	1460
11.732788066229425	11.732788066229427	0	0	2	0	0.004719902932874203	0.029739243457033125	771.7822019565507	846.7822019565507	846.7822019565507	871.7822019565507	0.07500000298023224	0.04065040498971939	0.09589041024446487	0.03448275849223137	0.30434781312942505	771	846	846	871	1460
11.749760689057617	11.749760689057618	0	0	2	0	0.005018479547691842	0.02976286178459156	771.8789190079025	846.8789190079025	846.8789190079025	871.8789190079025	0.07500000298023224	0.04065040498971939	0.08219178020954132	0.04137931019067764	0.30434781312942505	771	846	846	871	1460
11.765828173756521	11.76582817375652	0	0	2	0	0.005303300858899494	0.02976286178459156	771.8789190079025	846.8789190079025	846.8789190079025	871.8789190079025	0.07500000298023224	0.04065040498971939	0.08219178020954132	0.04137931019067764	0.30434781312942505	771	846	846	871	1460
11.785271472359337	11.785271472359339	0	0	2	0	0.005573586191080825	0.02976286178459156	771.8789190079025	846.8789190079025	846.8789190079025	871.8789190079025	0.07500000298023224	0.04065040498971939	0.08219178020954132	0.04137931019067764	0.30434781312942505	771	846	846	871	1460
11.799819998697359	11.799819998697357	0	0	2	0	0.005828594710927629	0.03179538203407753	780.2020894295474	855.2020894295474	855.2020894295474	880.2020894295474	0.07500000298023224	0.04878048598766327	0.08219178020954132	0.04137931019067764	0.30434781312942505	780	855	855	880	1460
11.815841298851502	11.815841298851504	0	0	2	0	0.006067627457812431	0.03179538203407753	780.2020894295474	855.2020894295474	855.2020894295474	880.2020894295474	0.07500000298023224	0.04878048598766327	0.08219178020954132	0.04137931019067764	0.30434781312942505	780	855	855	880	1460
11.832839974499816	11.832839974499814	0	0	2	0	0.006290029259590983	0.03179538203407753	780.2020894295474	855.2020894295474	855.2020894295474	880.2020894295474	0.07500000298023224	0.04878048598766327	0.08219178020954132	0.04137931019067764	0.30434781312942505	780	855	855	880	1460
11.851930375811929	11.85193037581193	0	0	2	0	0.006495190528383569	0.03179538203407753	780.2020894295474	855.2020894295474	855.2020894295474	880.2020894295474	0.07500000298023224	0.04878048598766327	0.08219178020954132	0.04137931019067764	0.30434781312942505	780	855	855	880	1460
11.865820081592695	11.865820081592696	0	0	2	0	0.006682548931413013	0.03179538203407753	780.2020894295474	855.2020894295474	855.2020894295474	880.2020894295474	0.07500000298023224	0.04878048598766327	0.08219178020954132	0.04137931019067764	0.30434781312942505	780	855	855	880	1460
11.882870073401847	11.882870468141546	0	0	2	0	0.006851590932319736	0.03179538203407753	780.2020894295474	855.2020894295474	855.2020894295474	880.2020894295474	0.07500000298023224	0.04878048598766327	0.08219178020954132	0.04137931019067764	0.30434781312942505	780	855	855	880	1460
11.899826906642087	11.899827301381785	0	0	2	0	0.007001853198729215	0.03193709199942814	780.7823917376583	855.7823917376583	855.7823917376583	880.7823917376583	0.07500000298023224	0.04878048598766327	0.08219178020954132	0.04827586188912392	0.30434781312942505	780	855	855	880	1460
11.918801649222459	11.91880164922246	0	0	2	0	0.0071329238722138266	0.03492038091649044	792.9989598530283	867.9989598530283	867.9989598530283	892.9989598530283	0.08749999850988388	0.04878048598766327	0.08219178020954132	0.04137931019067764	0.30434781312942505	792	867	867	892	1460
11.93287096156617	11.932870961566168	0	0	2	0	0.00724444369716816	0.03179538203407753	780.2020894295474	855.2020894295474	855.2020894295474	880.2020894295474	0.07500000298023224	0.04878048598766327	0.08219178020954132	0.04137931019067764	0.30434781312942505	780	855	855	880	1460
11.949838847517974	11.949839242257672	0	0	2	0	0.007336107005503661	0.03492038091649044	792.9989598530283	867.9989598530283	867.9989598530283	892.9989598530283	0.08749999850988388	0.04878048598766327	0.08219178020954132	0.04137931019067764	0.30434781312942505	792	867	867	892	1460
11.9658348843314	11.965834884331398	0	0	2	0	0.007407662554463622	0.036952902097298984	801.3221340884393	876.3221340884393	876.3221340884393	901.3221340884393	0.08749999850988388	0.056910570710897446	0.08219178020954132	0.04137931019067764	0.30434781312942505	801	876	876	901	1460
11.985290814604578	11.98529081460458	0	0	2	0	0.00745891421526211	0.036952902097298984	801.3221340884393	876.3221340884393	876.3221340884393	901.3221340884393	0.08749999850988388	0.056910570710897446	0.08219178020954132	0.04137931019067764	0.30434781312942505	801	876	876	901	1460
11.99983578828531	11.999835788285308	0	0	2	0	0.007489721510659335	0.03492038091649044	792.9989598530283	867.9989598530283	867.9989598530283	892.9989598530283	0.08749999850988388	0.04878048598766327	0.08219178020954132	0.04137931019067764	0.30434781312942505	792	867	867	892	1460
12.01583577249572	12.015842088330901	0	0	2	0	0.0075	0.03506209088184105	793.5792621611391	868.5792621611391	868.5792621611391	893.5792621611391	0.08749999850988388	0.04878048598766327	0.08219178020954132	0.04827586188912392	0.30434781312942505	793	868	868	893	1460
12.032818658556081	12.03281865855608	0	0	2	0	0.007489721510659273	0.03492038091649044	792.9989598530283	867.9989598530283	867.9989598530283	892.9989598530283	0.08749999850988388	0.04878048598766327	0.08219178020954132	0.04137931019067764	0.30434781312942505	792	867	867	892	1460
12.051929981072231	12.05192998107223	0	0	2	0	0.0074589142152619884	0.03492038091649044	792.9989598530283	867.9989598530283	867.9989598530283	892.9989598530283	0.08749999850988388	0.04878048598766327	0.08219178020954132	0.04137931019067764	0.30434781312942505	792	867	867	892	1460
12.065866660877152	12.06586666087715	0	0	2	0	0.00740766255446344	0.03492038091649044	792.9989598530283	867.9989598530283	867.9989598530283	892.9989598530283	0.08749999850988388	0.04878048598766327	0.08219178020954132	0.04137931019067764	0.30434781312942505	792	867	867	892	1460
12.082837310006848	12.082837310006846	0	0	2	0	0.0073361070055034195	0.03709461206264959	801.9024363965501	876.9024363965501	876.9024363965501	901.9024363965501	0.08749999850988388	0.056910570710897446	0.08219178020954132	0.04827586188912392	0.30434781312942505	801	876	876	901	1460
12.099790985329498	12.099790985329497	0	0	2	0	0.007244443697167859	0.03709461206264959	801.9024363965501	876.9024363965501	876.9024363965501	901.9024363965501	0.08749999850988388	0.056910570710897446	0.08219178020954132	0.04827586188912392	0.30434781312942505	801	876	876	901	1460
12.118790991250595	12.118791385990294	0	0	2	0	0.007132923872213468	0.03709461206264959	801.9024363965501	876.9024363965501	876.9024363965501	901.9024363965501	0.08749999850988388	0.056910570710897446	0.08219178020954132	0.04827586188912392	0.30434781312942505	801	876	876	901	1460
12.132749381738947	12.132749381738945	0	0	2	0	0.007001853198728799	0.03709461206264959	801.9024363965501	876.9024363965501	876.9024363965501	901.9024363965501	0.08749999850988388	0.056910570710897446	0.08219178020954132	0.04827586188912392	0.30434781312942505	801	876	876	901	1460
12.149837268559178	12.14983726855918	0	0	2	0	0.006851590932319263	0.03709461206264959	801.9024363965501	876.9024363965501	876.9024363965501	901.9024363965501	0.08749999850988388	0.056910570710897446	0.08219178020954132	0.04827586188912392	0.30434781312942505	801	876	876	901	1460
12.16587001616459	12.165870410904288	0	0	2	0	0.006682548931412486	0.03506209088184105	793.5792621611391	868.5792621611391	868.5792621611391	893.5792621611391	0.08749999850988388	0.04878048598766327	0.08219178020954132	0.04827586188912392	0.30434781312942505	793	868	868	893	1460
12.185237919484944	12.185237919484942	0	0	2	0	0.006495190528382989	0.03319489892526412	785.9331110989566	860.9331110989566	860.9331110989566	885.9331110989566	0.08749999850988388	0.04065040498971939	0.09589041024446487	0.04827586188912392	0.30434781312942505	785	860	860	885	1460
12.199883946528558	12.19988394652856	0	0	2	0	0.00629002925959035	0.03629628134276375	798.6332720986176	873.6332720986176	873.6332720986176	898.6332720986176	0.10000000149011612	0.04065040498971939	0.10958904027938843	0.04137931019067764	0.30434781312942505	798	873	873	898	1460
12.215902483504813	12.215902483504815	0	0	2	0	0.0060676274578117485	0.041595510440013236	820.3336152518542	895.3336152518542	895.3336152518542	920.3336152518542	0.11249999701976776	0.04878048598766327	0.12328767031431198	0.04137931019067764	0.30434781312942505	820	895	895	920	1460
12.232814316419393	12.232814316419395	0	0	2	0	0.0058285947109268975	0.05193417082088887	862.67042951154	937.67042951154	937.67042951154	962.67042951154	0.13750000298023224	0.06504064798355103	0.15068493783473969	0.03448275849223137	0.30434781312942505	862	937	937	962	1460
12.251915770443073	12.251915770443075	0	0	2	0	0.005573586191080047	0.06139291558998919	901.4039893410057	976.4039893410057	976.4039893410057	1001.4039893410057	0.15000000596046448	0.08943089097738266	0.1780821979045868	0.03448275849223137	0.30434781312942505	901	976	976	1001	1460
12.265810607839924	12.265810607839926	0	0	2	0	0.005303300858898672	0.06870104654493707	931.3307856015173	1006.3307856015173	1006.3307856015173	1031.3307856015172	0.16249999403953552	0.10569106042385101	0.19178082048892975	0.03448275849223137	0.30434781312942505	931	1006	1006	1031	1460
12.282818757241007	12.282818757241005	0	0	2	0	0.005018479547690979	0.08237727255466754	987.3349311113636	1062.3349311113636	1062.3349311113636	1087.3349311113636	0.20000000298023224	0.12195122241973877	0.21917808055877686	0.03448275849223137	0.30434781312942505	987	1062	1062	1087	1460
12.299815853930522	12.29981624867022	0	0	2	0	0.004719902932873301	0.09808601322594852	1051.6622241602593	1126.6622241602593	1126.6622241602593	1151.6622241602593	0.23749999701976776	0.1463414579629898	0.24657534062862396	0.03448275849223137	0.30434781312942505	1051	1126	1126	1151	1460
12.318819412508905	12.318819412508907	0	0	2	0	0.004408389392193047	0.10238723700050481	1069.2757355170672	1144.2757355170672	1144.2757355170672	1169.2757355170672	0.23749999701976776	0.16260161995887756	0.27397260069847107	0.03448275849223137	0.30434781312942505	1069	1144	1144	1169	1460
12.332762013409308	12.332762013409306	0	0	2	0	0.004084792762612181	0.11359977163444812	1115.191064843065	1190.191064843065	1190.191064843065	1215.191064843065	0.26249998807907104	0.17886178195476532	0.31506848335266113	0.04137931019067764	0.30434781312942505	1115	1190	1190	1215	1460
12.3498301632446	12.349830163244603	0	0	2	0	0.0037499999999994586	0.1273232381787357	1171.3886603419228	1246.3886603419228	1246.3886603419228	1271.3886603419228	0.30000001192092896	0.19512194395065308	0.34246575832366943	0.04137931019067764	0.30434781312942505	1171	1246	1246	1271	1460
12.365846726522363	12.365846726522362	0	0	2	0	0.003404928748046042	0.1404785149629999	1225.2595187734846	1300.2595187734846	1300.2595187734846	1325.2595187734846	0.3375000059604645	0.20325203239917755	0.3835616409778595	0.05517241358757019	0.30434781312942505	1225	1300	1300	1325	1460
12.385233972087956	12.385234366827655	0	0	2	0	0.0030505248230679265	0.18708110694026941	1416.0971329204033	1491.0971329204033	1491.0971329204033	1516.0971329204033	0.44999998807907104	0.2520325183868408	0.4794520437717438	0.09655172377824783	0.30434781312942505	1416	1491	1491	1516	1460
12.399885525487356	12.399885920227055	0	0	2	0	0.0026877596215891626	0.2064918921738652	1495.5842984519782	1570.5842984519782	1570.5842984519782	1595.5842984519782	0.4749999940395355	0.28455284237861633	0.5068492889404297	0.1310344785451889	0.30434781312942505	1495	1570	1570	1595	1460
12.415883930738971	12.415883930738973	0	0	2	0	0.0023176274578115027	0.22163661817123037	1557.6019514111883	1632.6019514111883	1632.6019514111883	1657.6019514111883	0.4749999940395355	0.31707316637039185	0.5479452013969421	0.17241379618644714	0.30434781312942505	1557	1632	1632	1657	1460
12.432801684749034	12.432802079488733	0	0	2	0	0.0019411428382682915	0.24528246417634603	1654.431690802137	1729.431690802137	1729.431690802137	1754.431690802137	0.512499988079071	0.34959349036216736	0.5753424763679504	0.2068965584039688	0.30434781312942505	1654	1729	1729	1754	1460
12.451896822937535	12.451896822937533	0	0	2	0	0.001559337681132571	0.270439889271078	1757.4513465650643	1832.4513465650643	1832.4513465650643	1857.4513465650643	0.550000011920929	0.38211381435394287	0.6027397513389587	0.24827586114406586	0.30434781312942505	1757	1832	1832	1857	1460
12.46582442372938	12.465824423729382	0	0	2	0	0.0011732584878010991	0.29303914054376534	1849.9952805267192	1924.9952805267192	1924.9952805267192	1949.9952805267192	0.574999988079071	0.4146341383457184	0.6301369667053223	0.2896551787853241	0.30434781312942505	1849	1924	1924	1949	1460
12.482908363152628	12.482908363152626	0	0	2	0	0.0007839634745067622	0.31733892857465307	1949.5029125132044	2024.5029125132044	2024.5029125132044	2049.502912513204	0.6000000238418579	0.4471544623374939	0.6575342416763306	0.3379310369491577	0.30434781312942505	1949	2024	2024	2049	1460
12.499862038475278	12.499862038475277	0	0	2	0	0.000392519671821435	0.3485500092242031	2077.3122877731116	2152.3122877731116	2152.3122877731116	2177.3122877731116	0.6499999761581421	0.4796747863292694	0.6849315166473389	0.38620689511299133	0.30434781312942505	2077	2152	2152	2177	1460
12.518812307194327	12.51881230719433	0	0	2	0	-6.468409853337487e-16	0.3887975496155054	2242.1259656754946	2317.1259656754946	2317.1259656754946	2342.1259656754946	0.675000011920929	0.5447154641151428	0.7260273694992065	0.46206897497177124	0.30434781312942505	2242	2317	2317	2342	1460
12.53281964540533	12.532819645405327	0	0	2	0	-0.00039251967182272687	0.4103798587464702	2330.5055215667953	2405.5055215667953	2405.5055215667953	2430.5055215667953	0.699999988079071	0.5691056847572327	0.7397260069847107	0.5034482479095459	0.30434781312942505	2330	2405	2405	2430	1460
12.54975358374304	12.549791873493822	0	0	2	0	-0.0007839634745080487	0.43301898408144446	2423.2127398135153	2498.2127398135153	2498.2127398135153	2523.2127398135153	0.7124999761581421	0.6016260385513306	0.767123281955719	0.5448275804519653	0.30434781312942505	2423	2498	2498	2523	1460
12.565909490134466	12.565909490134468	0	0	2	0	-0.0011732584878023768	0.4593499469120772	2531.0380326049562	2606.0380326049562	2606.0380326049562	2631.0380326049562	0.737500011920929	0.6341463327407837	0.7945205569267273	0.5862069129943848	0.3478260934352875	2531	2606	2606	2631	1469
12.585284498769397	12.585284498769399	0	0	2	0	-0.0015593376811338364	0.4792789864368352	2612.64744945884	2687.64744945884	2687.64744945884	2712.64744945884	0.762499988079071	0.6585366129875183	0.8082191944122314	0.6137930750846863	0.30434781312942505	2612	2687	2687	2712	1460
12.599847630476273	12.59984763047627	0	0	2	0	-0.0019411428382695413	0.500814085096529	2700.8336784702865	2775.8336784702865	2775.8336784702865	2800.8336784702865	0.7875000238418579	0.6829268336296082	0.8219178318977356	0.6482758522033691	0.30434781312942505	2700	2775	2775	2800	1460
12.615863009534937	12.615863009534936	0	0	2	0	-0.002317627457812733	0.5354141392345184	2842.520900165353	2917.520900165353	2917.520900165353	2942.520900165353	0.8125	0.7317073345184326	0.8493150472640991	0.7034482955932617	0.3478260934352875	2842	2917	2917	2942	1469
12.632894053838548	12.632894843317944	0	0	2	0	-0.00268775962159037	0.5529975710610033	2914.5250534948086	2989.5250534948086	2989.5250534948086	3014.5250534948086	0.824999988079071	0.7560975551605225	0.8630136847496033	0.7310344576835632	0.30434781312942505	2914	2989	2989	3014	1460
12.651911823046088	12.651911823046087	0	0	2	0	-0.0030505248230691083	0.567225870201483	2972.7899384750726	3047.7899384750726	3047.7899384750726	3072.7899384750726	0.8374999761581421	0.772357702255249	0.8767123222351074	0.751724123954773	0.3478260934352875	2972	3047	3047	3072	1469
12.665872187232932	12.665872187232933	0	0	2	0	-0.003404928748047195	0.5815959092632577	3031.63524843304	3106.63524843304	3106.63524843304	3131.63524843304	0.8500000238418579	0.7886179089546204	0.8904109597206116	0.7724137902259827	0.3478260934352875	3031	3106	3106	3131	1469
12.682826652034983	12.682826652034981	0	0	2	0	-0.0037500000000005793	0.5961076286416827	3091.0607392876905	3166.0607392876905	3166.0607392876905	3191.0607392876905	0.862500011920929	0.8048780560493469	0.9041095972061157	0.7931034564971924	0.3478260934352875	3091	3166	3166	3191	1469
12.699836775134557	12.699836775134555	0	0	2	0	-0.004084792762613266	0.6123036263191199	3157.383349776796	3232.383349776796	3232.383349776796	3257.383349776796	0.887499988079071	0.8211382031440735	0.9178082346916199	0.8068965673446655	0.3478260934352875	3157	3232	3232	3257	1469
12.718815465111916	12.718815465111918	0	0	2	0	-0.004408389392194093	0.6207380561767799	3191.9223400439137	3266.9223400439137	3266.9223400439137	3291.9223400439137	0.887499988079071	0.8373983502388	0.931506872177124	0.8137931227684021	0.3478260934352875	3191	3266	3266	3291	1469
12.732851224581228	12.73285122458123	0	0	2	0	-0.004719902932874305	0.6259826838505624	3213.3990903680533	3288.3990903680533	3288.3990903680533	3313.3990903680533	0.887499988079071	0.8455284833908081	0.931506872177124	0.8275862336158752	0.3478260934352875	3213	3288	3288	3313	1469
12.749699109664608	12.749699504404306	0	0	2	0	-0.005018479547691941	0.631140199257171	3234.5191159581154	3309.5191159581154	3309.5191159581154	3334.5191159581154	0.8999999761581421	0.8536585569381714	0.931506872177124	0.8275862336158752	0.3478260934352875	3234	3309	3309	3334	1469
12.765820673702244	12.765820673702242	0	0	2	0	-0.005303300858899587	0.639266223064503	3267.7951834491396	3342.7951834491396	3342.7951834491396	3367.7951834491396	0.8999999761581421	0.8617886304855347	0.9452054500579834	0.8413792848587036	0.3478260934352875	3267	3342	3342	3367	1469
12.785297919919156	12.785298314658855	0	0	2	0	-0.0055735861910809125	0.65429756060123	3329.348510662037	3404.348510662037	3404.348510662037	3429.348510662037	0.9125000238418579	0.8780487775802612	0.9589040875434875	0.8620689511299133	0.3478260934352875	3329	3404	3404	3429	1469
12.799953815455243	12.799954210194942	0	0	2	0	-0.005828594710927712	0.6576041281941256	3342.8889049549443	3417.8889049549443	3417.8889049549443	3442.8889049549443	0.9125000238418579	0.8780487775802612	0.9589040875434875	0.8758620619773865	0.3478260934352875	3342	3417	3417	3442	1469
12.815843272549998	12.81584327255	0	0	2	0	-0.006067627457812508	0.6576041281941256	3342.8889049549443	3417.8889049549443	3417.8889049549443	3442.8889049549443	0.9125000238418579	0.8780487775802612	0.9589040875434875	0.8758620619773865	0.3478260934352875	3342	3417	3417	3442	1469
12.832781947764094	12.832782342503792	0	0	2	0	-0.006290029259591055	0.653918326010837	3327.7955450143777	3402.7955450143777	3402.7955450143777	3427.7955450143777	0.9125000238418579	0.869918704032898	0.9589040875434875	0.8689655065536499	0.3478260934352875	3327	3402	3402	3427	1469
12.851938270605906	12.851938270605904	0	0	2	0	-0.006495190528383635	0.653918326010837	3327.7955450143777	3402.7955450143777	3402.7955450143777	3427.7955450143777	0.9125000238418579	0.869918704032898	0.9589040875434875	0.8689655065536499	0.3478260934352875	3327	3402	3402	3427	1469
12.865883239944498	12.8658832399445	0	0	2	0	-0.006682548931413073	0.6576041281941256	3342.8889049549443	3417.8889049549443	3417.8889049549443	3442.8889049549443	0.9125000238418579	0.8780487775802612	0.9589040875434875	0.8758620619773865	0.3478260934352875	3342	3417	3417	3442	1469
12.882846389019921	12.88284678375962	0	0	2	0	-0.006851590932319789	0.6607291252138934	3355.6857677508933	3430.6857677508933	3430.6857677508933	3455.6857677508933	0.925000011920929	0.8780487775802612	0.9589040875434875	0.8758620619773865	0.3478260934352875	3355	3430	3430	3455	1469
12.899839933052146	12.899840327791845	0	0	2	0	-0.007001853198729263	0.6627616436007342	3364.0089305450065	3439.0089305450065	3439.0089305450065	3464.0089305450065	0.925000011920929	0.8861788511276245	0.9589040875434875	0.8758620619773865	0.3478260934352875	3364	3439	3439	3464	1469
12.91858572660723	12.918585726607231	0	0	2	0	-0.007132923872213867	0.6627616436007342	3364.0089305450065	3439.0089305450065	3439.0089305450065	3464.0089305450065	0.925000011920929	0.8861788511276245	0.9589040875434875	0.8758620619773865	0.3478260934352875	3364	3439	3439	3464	1469
12.93277661877816	12.932776618778162	0	0	2	0	-0.0072444436971681936	0.6607291252138934	3355.6857677508933	3430.6857677508933	3430.6857677508933	3455.6857677508933	0.925000011920929	0.8780487775802612	0.9589040875434875	0.8758620619773865	0.3478260934352875	3355	3430	3430	3455	1469
12.949773320727978	12.94977332072798	0	0	2	0	-0.007336107005503688	0.6623824090103412	3362.4559648973473	3437.4559648973473	3437.4559648973473	3462.4559648973473	0.925000011920929	0.8780487775802612	0.9589040875434875	0.882758617401123	0.3478260934352875	3362	3437	3437	3462	1469
12.965835673810798	12.965835673810796	0	0	2	0	-0.007407662554463643	0.6623824090103412	3362.4559648973473	3437.4559648973473	3437.4559648973473	3462.4559648973473	0.925000011920929	0.8780487775802612	0.9589040875434875	0.882758617401123	0.3478260934352875	3362	3437	3437	3462	1469
12.985238708964342	12.985278972413616	0	0	2	0	-0.007458914215262124	0.664414927397182	3370.7791276914604	3445.7791276914604	3445.7791276914604	3470.7791276914604	0.925000011920929	0.8861788511276245	0.9589040875434875	0.882758617401123	0.3478260934352875	3370	3445	3445	3470	1469
12.999913946745668	12.999913946745666	0	0	2	0	-0.007489721510659341	0.6623824090103412	3362.4559648973473	3437.4559648973473	3437.4559648973473	3462.4559648973473	0.925000011920929	0.8780487775802612	0.9589040875434875	0.882758617401123	0.3478260934352875	3362	3437	3437	3462	1469
13.015833798797228	13.015833798797226	0	0	2	0	-0.0075	0.6623824090103412	3362.4559648973473	3437.4559648973473	3437.4559648973473	3462.4559648973473	0.925000011920929	0.8780487775802612	0.9589040875434875	0.882758617401123	0.3478260934352875	3362	3437	3437	3462	1469
13.032839579760115	13.032839579760116	0	0	2	0	-0.007489721510659266	0.6623824090103412	3362.4559648973473	3437.4559648973473	3437.4559648973473	3462.4559648973473	0.925000011920929	0.8780487775802612	0.9589040875434875	0.882758617401123	0.3478260934352875	3362	3437	3437	3462	1469
13.051878664911388	13.05187866491139	0	0	2	0	-0.0074589142152619746	0.6603498906235004	3354.132802103234	3429.132802103234	3429.132802103234	3454.132802103234	0.925000011920929	0.869918704032898	0.9589040875434875	0.882758617401123	0.3478260934352875	3354	3429	3429	3454	1469
13.065877318849019	13.065877318849017	0	0	2	0	-0.007407662554463419	0.6586966068270526	3347.36260495678	3422.36260495678	3422.36260495678	3447.36260495678	0.925000011920929	0.869918704032898	0.9589040875434875	0.8758620619773865	0.3478260934352875	3347	3422	3422	3447	1469
13.082829020473174	13.082829020473175	0	0	2	0	-0.007336107005503392	0.6518858076239962	3319.4723822202645	3394.4723822202645	3394.4723822202645	3419.4723822202645	0.9125000238418579	0.8617886304855347	0.9589040875434875	0.8689655065536499	0.3478260934352875	3319	3394	3394	3419	1469
13.099891249212988	13.099891249212986	0	0	2	0	-0.007244443697167825	0.6415855290983217	3277.292741657627	3352.292741657627	3352.292741657627	3377.292741657627	0.9125000238418579	0.8455284833908081	0.9452054500579834	0.8551723957061768	0.3478260934352875	3277	3352	3352	3377	1469
13.118543489459462	13.118543489459464	0	0	2	0	-0.0071329238722134276	0.6138996031707222	3163.9188749841073	3238.9188749841073	3238.9188749841073	3263.9188749841073	0.875	0.8048780560493469	0.9452054500579834	0.8206896781921387	0.3478260934352875	3163	3238	3238	3263	1469
13.13286780364858	13.132867803648578	0	0	2	0	-0.007001853198728752	0.5626784082525003	2954.1680817939887	3029.1680817939887	3029.1680817939887	3054.1680817939887	0.824999988079071	0.7398374080657959	0.9041095972061157	0.7586206793785095	0.3478260934352875	2954	3029	3029	3054	1469
13.149829768504905	13.149829768504903	0	0	2	0	-0.006851590932319209	0.5094279001400501	2736.1072510735053	2811.1072510735053	2811.1072510735053	2836.1072510735053	0.824999988079071	0.6504064798355103	0.8493150472640991	0.6620689630508423	0.3478260934352875	2736	2811	2811	2836	1469
13.165888963670131	13.16588935840983	0	0	2	0	-0.006682548931412426	0.44018055661759625	2452.5393793490566	2527.5393793490566	2527.5393793490566	2552.5393793490566	0.7749999761581421	0.5528455376625061	0.7945205569267273	0.5448275804519653	0.3478260934352875	2452	2527	2527	2552	1469
13.185261998606567	13.185261998606569	0	0	2	0	-0.006495190528382922	0.29117716604814703	1842.3704949671621	1917.3704949671621	1917.3704949671621	1942.3704949671621	0.637499988079071	0.35772356390953064	0.6301369667053223	0.2689655125141144	0.30434781312942505	1842	1917	1917	1942	1460
13.199849604174766	13.199849604174767	0	0	2	0	-0.006290029259590279	0.22578108558958299	1574.5735454893425	1649.5735454893425	1649.5735454893425	1674.5735454893425	0.550000011920929	0.2601625919342041	0.5616438388824463	0.16551724076271057	0.30434781312942505	1574	1649	1649	1674	1460
13.215841693591202	13.215841693591203	0	0	2	0	-0.006067627457811671	0.1562884273025989	1290.0011098041425	1365.0011098041425	1365.0011098041425	1390.0011098041425	0.4000000059604645	0.17886178195476532	0.4794520437717438	0.09655172377824783	0.30434781312942505	1290	1365	1365	1390	1460
13.232853790389271	13.232853790389273	0	0	2	0	-0.005828594710926814	0.11924977310786677	1138.3278208767144	1213.3278208767144	1213.3278208767144	1238.3278208767144	0.32499998807907104	0.13008129596710205	0.39726027846336365	0.05517241358757019	0.30434781312942505	1138	1213	1213	1238	1460
13.251912612525484	13.251912612525485	0	0	2	0	-0.0055735861910799584	0.10937328170993782	1097.8835886021952	1172.8835886021952	1172.8835886021952	1197.8835886021952	0.32499998807907104	0.10569106042385101	0.3287671208381653	0.02068965509533882	0.30434781312942505	1097	1172	1172	1197	1460
13.265777844444926	13.265777844444925	0	0	2	0	-0.0053033008588985785	0.09158009078563048	1025.0204717671568	1100.0204717671568	1100.0204717671568	1125.0204717671568	0.2750000059604645	0.08943089097738266	0.27397260069847107	0.006896551698446274	0.30434781312942505	1025	1100	1100	1125	1460
13.282838494225945	13.282838494225944	0	0	2	0	-0.005018479547690881	0.0745426807552576	955.2522776927799	1030.25227769278	1030.25227769278	1055.25227769278	0.22499999403953552	0.0731707289814949	0.232876718044281	0.0	0.30434781312942505	955	1030	1030	1055	1460
13.299825722422991	13.29982572242299	0	0	2	0	-0.004719902932873198	0.06422764342278242	913.012199816294	988.012199816294	988.012199816294	1013.012199816294	0.20000000298023224	0.056910570710897446	0.2054794579744339	0.0	0.30434781312942505	913	988	988	1013	1460
13.31853441044639	13.318534410446391	0	0	2	0	-0.00440838939219294	0.05391260050237179	870.7720990572125	945.7720990572125	945.7720990572125	970.7720990572125	0.17499999701976776	0.04065040498971939	0.1780821979045868	0.0	0.30434781312942505	870	945	945	970	1460
13.332832277075688	13.33283227707569	0	0	2	0	-0.00408479276261207	0.04250508174300194	824.0583097375929	899.0583097375929	899.0583097375929	924.0583097375929	0.13750000298023224	0.03252032399177551	0.16438356041908264	0.0	0.30434781312942505	824	899	899	924	1460
13.349800557767193	13.349800557767194	0	0	2	0	-0.003749999999999344	0.03531504049897194	794.6150908432901	869.6150908432901	869.6150908432901	894.6150908432901	0.125	0.016260161995887756	0.12328767031431198	0.0	0.30434781312942505	794	869	869	894	1460
13.365915016490248	13.36591501649025	0	0	2	0	-0.0034049287480459245	0.03219003975391388	781.8182127922773	856.8182127922773	856.8182127922773	881.8182127922773	0.11249999701976776	0.016260161995887756	0.12328767031431198	0.0	0.30434781312942505	781	856	856	881	1460
13.385263972305061	13.38526436704476	0	0	2	0	-0.003050524823067806	0.030322847797336953	774.1720617300948	849.1720617300948	849.1720617300948	874.1720617300948	0.11249999701976776	0.008130080997943878	0.09589041024446487	0.006896551698446274	0.30434781312942505	774	849	849	874	1460
13.399792761658144	13.399792761658142	0	0	2	0	-0.002687759621589039	0.027197848914924043	761.3751913066139	836.3751913066139	836.3751913066139	861.3751913066139	0.10000000149011612	0.008130080997943878	0.09589041024446487	0.006896551698446274	0.30434781312942505	761	836	836	861	1460
13.415880378081681	13.415880378081683	0	0	2	0	-0.0023176274578113774	0.029206750836851578	769.6016446769072	844.6016446769072	844.6016446769072	869.6016446769072	0.10000000149011612	0.016260161995887756	0.08219178020954132	0.006896551698446274	0.30434781312942505	769	844	844	869	1460
13.432830895486742	13.432830895486743	0	0	2	0	-0.0019411428382681635	0.026223460057144127	757.3850689340052	832.3850689340052	832.3850689340052	857.3850689340052	0.08749999850988388	0.016260161995887756	0.08219178020954132	0.013793103396892548	0.30434781312942505	757	832	832	857	1460
13.451890901842052	13.45189090184205	0	0	2	0	-0.0015593376811324415	0.02316931615740652	744.8783496645797	819.8783496645797	819.8783496645797	844.8783496645797	0.07500000298023224	0.016260161995887756	0.06849315017461777	0.02068965509533882	0.30434781312942505	744	819	819	844	1460
13.465869424055043	13.465869424055041	0	0	2	0	-0.0011732584878009686	0.02520183640689249	753.2015200862247	828.2015200862247	828.2015200862247	853.2015200862247	0.07500000298023224	0.024390242993831635	0.06849315017461777	0.02068965509533882	0.30434781312942505	753	828	828	853	1460
13.482770598997757	13.482770204258058	0	0	2	0	-0.0007839634745066304	0.02520183640689249	753.2015200862247	828.2015200862247	828.2015200862247	853.2015200862247	0.07500000298023224	0.024390242993831635	0.06849315017461777	0.02068965509533882	0.260869562625885	753	828	828	853	1452
13.499905459842143	13.499905854581842	0	0	2	0	-0.0003925196718213029	0.025319928044684664	753.6851053429837	828.6851053429837	828.6851053429837	853.6851053429837	0.07500000298023224	0.024390242993831635	0.06849315017461777	0.027586206793785095	0.30434781312942505	753	828	828	853	1460
13.518611384687652	13.518611779427351	0	0	2	0	7.791492631894069e-16	0.027352448294170634	762.0082757646287	837.0082757646287	837.0082757646287	862.0082757646287	0.07500000298023224	0.03252032399177551	0.06849315017461777	0.027586206793785095	0.30434781312942505	762	837	837	862	1460
13.532904119700866	13.532904514440565	0	0	2	0	0.000392519671822859	0.027352448294170634	762.0082757646287	837.0082757646287	837.0082757646287	862.0082757646287	0.07500000298023224	0.03252032399177551	0.06849315017461777	0.027586206793785095	0.30434781312942505	762	837	837	862	1460
13.549845163353154	13.549845952832554	0	0	2	0	0.0007839634745081803	0.027470539931962808	762.4918610213876	837.4918610213876	837.4918610213876	862.4918610213876	0.07500000298023224	0.03252032399177551	0.06849315017461777	0.03448275849223137	0.30434781312942505	762	837	837	862	1460
13.56584080542688	13.56584120016658	0	0	2	0	0.0011732584878025075	0.029503060181448777	770.8150314430327	845.8150314430327	845.8150314430327	870.8150314430327	0.07500000298023224	0.04065040498971939	0.06849315017461777	0.03448275849223137	0.30434781312942505	770	845	845	870	1460
13.585210682445727	13.585210682445728	0	0	2	0	0.0015593376811339657	0.029503060181448777	770.8150314430327	845.8150314430327	845.8150314430327	870.8150314430327	0.07500000298023224	0.04065040498971939	0.06849315017461777	0.03448275849223137	0.30434781312942505	770	845	845	870	1460
13.599829472450129	13.59982947245013	0	0	2	0	0.001941142838269669	0.029503060181448777	770.8150314430327	845.8150314430327	845.8150314430327	870.8150314430327	0.07500000298023224	0.04065040498971939	0.06849315017461777	0.03448275849223137	0.30434781312942505	770	845	845	870	1460
13.615789193211267	13.615789193211265	0	0	2	0	0.0023176274578128593	0.029503060181448777	770.8150314430327	845.8150314430327	845.8150314430327	870.8150314430327	0.07500000298023224	0.04065040498971939	0.06849315017461777	0.03448275849223137	0.30434781312942505	770	845	845	870	1460
13.632847079814393	13.632847079814391	0	0	2	0	0.002687759621590494	0.029503060181448777	770.8150314430327	845.8150314430327	845.8150314430327	870.8150314430327	0.07500000298023224	0.04065040498971939	0.06849315017461777	0.03448275849223137	0.30434781312942505	770	845	845	870	1460
13.65186208584404	13.651861691104342	0	0	2	0	0.0030505248230692293	0.029503060181448777	770.8150314430327	845.8150314430327	845.8150314430327	870.8150314430327	0.07500000298023224	0.04065040498971939	0.06849315017461777	0.03448275849223137	0.30434781312942505	770	845	845	870	1460
13.66586350295956	13.665863502959562	0	0	2	0	0.0034049287480473127	0.029503060181448777	770.8150314430327	845.8150314430327	845.8150314430327	870.8150314430327	0.07500000298023224	0.04065040498971939	0.06849315017461777	0.03448275849223137	0.30434781312942505	770	845	845	870	1460
13.682824283596787	13.682824283596789	0	0	2	0	0.0037500000000006933	0.02962115181924095	771.2986166997916	846.2986166997916	846.2986166997916	871.2986166997916	0.07500000298023224	0.04065040498971939	0.08219178020954132	0.03448275849223137	0.30434781312942505	771	846	846	871	1460
13.69978388001492	13.699783880014921	0	0	2	0	0.004084792762613376	0.02976286178459156	771.8789190079025	846.8789190079025	846.8789190079025	871.8789190079025	0.07500000298023224	0.04065040498971939	0.08219178020954132	0.04137931019067764	0.30434781312942505	771	846	846	871	1460
13.718717569666623	13.718717964406322	0	0	2	0	0.0044083893921942	0.03179538203407753	780.2020894295474	855.2020894295474	855.2020894295474	880.2020894295474	0.07500000298023224	0.04878048598766327	0.08219178020954132	0.04137931019067764	0.30434781312942505	780	855	855	880	1460
13.732827934939003	13.732828329678702	0	0	2	0	0.004719902932874409	0.03179538203407753	780.2020894295474	855.2020894295474	855.2020894295474	880.2020894295474	0.07500000298023224	0.04878048598766327	0.08219178020954132	0.04137931019067764	0.30434781312942505	780	855	855	880	1460
13.749790294535025	13.749790294535027	0	0	2	0	0.005018479547692039	0.03165367206872692	779.6217871214367	854.6217871214367	854.6217871214367	879.6217871214367	0.07500000298023224	0.04878048598766327	0.08219178020954132	0.03448275849223137	0.30434781312942505	779	854	854	879	1460
13.765796594580618	13.76579659458062	0	0	2	0	0.00530330085889968	0.03165367206872692	779.6217871214367	854.6217871214367	854.6217871214367	879.6217871214367	0.07500000298023224	0.04878048598766327	0.06849315017461777	0.04137931019067764	0.30434781312942505	779	854	854	879	1460
13.785191340200488	13.785190945460789	0	0	2	0	0.005573586191081001	0.03165367206872692	779.6217871214367	854.6217871214367	854.6217871214367	879.6217871214367	0.07500000298023224	0.04878048598766327	0.08219178020954132	0.03448275849223137	0.30434781312942505	779	854	854	879	1460
13.799878025433078	13.79987802543308	0	0	2	0	0.005828594710927795	0.03492038091649044	792.9989598530283	867.9989598530283	867.9989598530283	892.9989598530283	0.08749999850988388	0.04878048598766327	0.08219178020954132	0.04137931019067764	0.30434781312942505	792	867	867	892	1460
13.815821956606264	13.815821956606266	0	0	2	0	0.006067627457812587	0.03492038091649044	792.9989598530283	867.9989598530283	867.9989598530283	892.9989598530283	0.08749999850988388	0.04878048598766327	0.08219178020954132	0.04137931019067764	0.30434781312942505	792	867	867	892	1460
13.832839579760115	13.832839579760117	0	0	2	0	0.006290029259591127	0.03165367206872692	779.6217871214367	854.6217871214367	854.6217871214367	879.6217871214367	0.07500000298023224	0.04878048598766327	0.08219178020954132	0.03448275849223137	0.30434781312942505	779	854	854	879	1460
13.8518759017335	13.851875901733498	0	0	2	0	0.006495190528383701	0.03492038091649044	792.9989598530283	867.9989598530283	867.9989598530283	892.9989598530283	0.08749999850988388	0.04878048598766327	0.08219178020954132	0.04137931019067764	0.30434781312942505	792	867	867	892	1460
13.865864687178657	13.865864687178656	0	0	2	0	0.006682548931413134	0.03492038091649044	792.9989598530283	867.9989598530283	867.9989598530283	892.9989598530283	0.08749999850988388	0.04878048598766327	0.08219178020954132	0.04137931019067764	0.30434781312942505	792	867	867	892	1460
13.882821125679197	13.882821125679198	0	0	2	0	0.006851590932319843	0.036952902097298984	801.3221340884393	876.3221340884393	876.3221340884393	901.3221340884393	0.08749999850988388	0.056910570710897446	0.08219178020954132	0.04137931019067764	0.30434781312942505	801	876	876	901	1460
13.899846248887325	13.899846643627024	0	0	2	0	0.0070018531987293105	0.036952902097298984	801.3221340884393	876.3221340884393	876.3221340884393	901.3221340884393	0.08749999850988388	0.056910570710897446	0.08219178020954132	0.04137931019067764	0.30434781312942505	801	876	876	901	1460
13.918728622378186	13.918729017117885	0	0	2	0	0.007132923872213908	0.036952902097298984	801.3221340884393	876.3221340884393	876.3221340884393	901.3221340884393	0.08749999850988388	0.056910570710897446	0.08219178020954132	0.04137931019067764	0.30434781312942505	801	876	876	901	1460
13.932845303485749	13.932845303485747	0	0	2	0	0.007244443697168227	0.036952902097298984	801.3221340884393	876.3221340884393	876.3221340884393	901.3221340884393	0.08749999850988388	0.056910570710897446	0.08219178020954132	0.04137931019067764	0.30434781312942505	801	876	876	901	1460
13.949839636997371	13.94984003173707	0	0	2	0	0.007336107005503715	0.036952902097298984	801.3221340884393	876.3221340884393	876.3221340884393	901.3221340884393	0.08749999850988388	0.056910570710897446	0.08219178020954132	0.04137931019067764	0.30434781312942505	801	876	876	901	1460
13.965839621207785	13.965839621207783	0	0	2	0	0.007407662554463664	0.036952902097298984	801.3221340884393	876.3221340884393	876.3221340884393	901.3221340884393	0.08749999850988388	0.056910570710897446	0.08219178020954132	0.04137931019067764	0.30434781312942505	801	876	876	901	1460
13.985159366284886	13.985159366284888	0	0	2	0	0.007458914215262138	0.036952902097298984	801.3221340884393	876.3221340884393	876.3221340884393	901.3221340884393	0.08749999850988388	0.056910570710897446	0.08219178020954132	0.04137931019067764	0.30434781312942505	801	876	876	901	1460
13.999776577330493	13.999776577330492	0	0	2	0	0.007489721510659348	0.036952902097298984	801.3221340884393	876.3221340884393	876.3221340884393	901.3221340884393	0.08749999850988388	0.056910570710897446	0.08219178020954132	0.04137931019067764	0.30434781312942505	801	876	876	901	1460
14.015911562517886	14.015911562517887	0	0	2	0	0.0075	0.036952902097298984	801.3221340884393	876.3221340884393	876.3221340884393	901.3221340884393	0.08749999850988388	0.056910570710897446	0.08219178020954132	0.04137931019067764	0.30434781312942505	801	876	876	901	1460
14.03284826403349	14.032848264033488	0	0	2	0	0.007489721510659259	0.036952902097298984	801.3221340884393	876.3221340884393	876.3221340884393	901.3221340884393	0.08749999850988388	0.056910570710897446	0.08219178020954132	0.04137931019067764	0.30434781312942505	801	876	876	901	1460
14.05185300683097	14.05185340157067	0	0	2	0	0.0074589142152619616	0.036811192131948375	800.7418317803285	875.7418317803285	875.7418317803285	900.7418317803285	0.08749999850988388	0.056910570710897446	0.06849315017461777	0.04137931019067764	0.30434781312942505	800	875	875	900	1460
14.065802713045947	14.065802713045949	0	0	2	0	0.007407662554463399	0.036811192131948375	800.7418317803285	875.7418317803285	875.7418317803285	900.7418317803285	0.08749999850988388	0.056910570710897446	0.06849315017461777	0.04137931019067764	0.30434781312942505	800	875	875	900	1460
14.08288823142799	14.082888231427988	0	0	2	0	0.007336107005503364	0.03477867095113983	792.4186575449176	867.4186575449176	867.4186575449176	892.4186575449176	0.08749999850988388	0.04878048598766327	0.06849315017461777	0.04137931019067764	0.30434781312942505	792	867	867	892	1460
14.099789011631003	14.099788616891304	0	0	2	0	0.00724444369716779	0.03274615070165386	784.0954871232725	859.0954871232725	859.0954871232725	884.0954871232725	0.08749999850988388	0.04065040498971939	0.06849315017461777	0.04137931019067764	0.30434781312942505	784	859	859	884	1460
14.11865717449271	14.118657174492709	0	0	2	0	0.007132923872213387	0.03274615070165386	784.0954871232725	859.0954871232725	859.0954871232725	884.0954871232725	0.08749999850988388	0.04065040498971939	0.06849315017461777	0.04137931019067764	0.30434781312942505	784	859	859	884	1460
14.13281214535105	14.132812145351052	0	0	2	0	0.007001853198728705	0.03587115144671192	796.8923651742853	871.8923651742853	871.8923651742853	896.8923651742853	0.10000000149011612	0.04065040498971939	0.08219178020954132	0.03448275849223137	0.30434781312942505	796	871	871	896	1460
14.149873584611466	14.149873979351165	0	0	2	0	0.006851590932319155	0.04126485385419515	818.9795765329292	893.9795765329292	893.9795765329292	918.9795765329292	0.11249999701976776	0.04878048598766327	0.10958904027938843	0.03448275849223137	0.30434781312942505	818	893	893	918	1460
14.165930411338504	14.165930411338502	0	0	2	0	0.006682548931412366	0.052790468907970046	866.1769701781374	941.1769701781374	941.1769701781374	966.1769701781374	0.15000000596046448	0.056910570710897446	0.12328767031431198	0.03448275849223137	0.30434781312942505	866	941	941	966	1460
14.185220156198497	14.185220156198499	0	0	2	0	0.006495190528382856	0.0643053475975019	913.3303984117703	988.3303984117703	988.3303984117703	1013.3303984117703	0.16249999403953552	0.08943089097738266	0.19178082048892975	0.027586206793785095	0.30434781312942505	913	988	988	1013	1460
14.1998393409426	14.199839340942598	0	0	2	0	0.006290029259590206	0.07518723131063754	957.8917122170608	1032.8917122170608	1032.8917122170608	1057.8917122170608	0.1875	0.10569106042385101	0.21917808055877686	0.03448275849223137	0.30434781312942505	957	1032	1032	1057	1460
14.215808930196204	14.215808930196205	0	0	2	0	0.006067627457811592	0.08573845657530994	1001.0989796758943	1076.0989796758943	1076.0989796758943	1101.0989796758943	0.21250000596046448	0.12195122241973877	0.24657534062862396	0.03448275849223137	0.30434781312942505	1001	1076	1076	1101	1460
14.232833658664635	14.232834053404334	0	0	2	0	0.005828594710926731	0.09304658566761267	1031.025768308874	1106.025768308874	1106.025768308874	1131.025768308874	0.22499999403953552	0.13821138441562653	0.2602739632129669	0.03448275849223137	0.30434781312942505	1031	1106	1106	1131	1460
14.251918138881269	14.251918533620968	0	0	2	0	0.005573586191079871	0.10156528894861225	1065.9098582445672	1140.9098582445672	1140.9098582445672	1165.9098582445672	0.25	0.1463414579629898	0.2876712381839752	0.03448275849223137	0.30434781312942505	1065	1140	1140	1165	1460
14.265833502742453	14.265833502742455	0	0	2	0	0.005303300858898486	0.11633399718810167	1126.3877184852763	1201.3877184852763	1201.3877184852763	1226.3877184852763	0.30000001192092896	0.15447154641151428	0.31506848335266113	0.03448275849223137	0.30434781312942505	1126	1201	1201	1226	1460
14.282820336199801	14.2828203361998	0	0	2	0	0.005018479547690782	0.1285621163230715	1176.4618663429778	1251.4618663429778	1251.4618663429778	1276.4618663429778	0.32499998807907104	0.17073170840740204	0.3835616409778595	0.04827586188912392	0.30434781312942505	1176	1251	1251	1276	1460
14.299833222477268	14.299833617216967	0	0	2	0	0.004719902932873095	0.1432303157127799	1236.5281428438336	1311.5281428438336	1311.5281428438336	1336.5281428438336	0.36250001192092896	0.1869918704032898	0.42465752363204956	0.05517241358757019	0.30434781312942505	1236	1311	1311	1336	1460
14.31900730860552	14.31900770334522	0	0	2	0	0.0044083893921928324	0.15829398069771805	1298.2138509571555	1373.2138509571555	1373.2138509571555	1398.2138509571555	0.38749998807907104	0.21138212084770203	0.45205479860305786	0.07586207240819931	0.30434781312942505	1298	1373	1373	1398	1460
14.332842935047555	14.332843329787254	0	0	2	0	0.004084792762611958	0.1736410679314136	1361.0601731791387	1436.0601731791387	1436.0601731791387	1461.0601731791387	0.4124999940395355	0.23577235639095306	0.4794520437717438	0.09655172377824783	0.30434781312942505	1361	1436	1436	1461	1460
14.349773715467677	14.349773715467679	0	0	2	0	0.0037499999999992296	0.18967308763433977	1426.7112938626215	1501.7112938626215	1501.7112938626215	1526.7112938626215	0.4375	0.2601625919342041	0.5205479264259338	0.11724138259887695	0.30434781312942505	1426	1501	1501	1526	1460
14.365833305372604	14.365833700112303	0	0	2	0	0.0034049287480458065	0.21548162109280566	1532.3972383750393	1607.3972383750393	1607.3972383750393	1632.3972383750393	0.5	0.28455284237861633	0.534246563911438	0.14482758939266205	0.30434781312942505	1532	1607	1607	1632	1460
14.385753449531542	14.38575384427124	0	0	2	0	0.003050524823067685	0.24301844882265433	1645.1605479287696	1720.1605479287696	1720.1605479287696	1745.1605479287696	0.5249999761581421	0.3252032399177551	0.5890411138534546	0.2068965584039688	0.30434781312942505	1645	1720	1720	1745	1460
14.399789603740551	14.399789603740553	0	0	2	0	0.0026877596215889154	0.2571063994481477	1702.850705740165	1777.850705740165	1777.850705740165	1802.850705740165	0.5375000238418579	0.34959349036216736	0.6027397513389587	0.2344827651977539	0.30434781312942505	1702	1777	1777	1802	1460
14.415831035619338	14.415831035619336	0	0	2	0	0.0023176274578112516	0.2764922132526415	1782.235613269567	1857.235613269567	1857.235613269567	1882.235613269567	0.5625	0.3739837408065796	0.6301369667053223	0.2689655125141144	0.30434781312942505	1782	1857	1857	1882	1460
14.43290589602951	14.432905896029512	0	0	2	0	0.0019411428382680358	0.2932786692389633	1850.9761505335546	1925.9761505335546	1925.9761505335546	1950.9761505335546	0.5874999761581421	0.39024388790130615	0.6438356041908264	0.30344828963279724	0.30434781312942505	1850	1925	1925	1950	1460
14.452347615673535	14.452347615673533	0	0	2	0	0.001559337681132312	0.31233384459647695	1929.0070936225732	2004.0070936225732	2004.0070936225732	2029.0070936225732	0.612500011920929	0.4146341383457184	0.6575342416763306	0.3379310369491577	0.30434781312942505	1929	2004	2004	2029	1460
14.46583152904396	14.465831923783659	0	0	2	0	0.0011732584878008379	0.33602557575640724	2026.0247327224877	2101.024732722488	2101.024732722488	2126.024732722488	0.6499999761581421	0.4390243887901306	0.6849315166473389	0.3724137842655182	0.30434781312942505	2026	2101	2101	2126	1460
14.482853099594799	14.4828530995948	0	0	2	0	0.0007839634745064989	0.35254621761809224	2093.6767611460878	2168.6767611460878	2168.6767611460878	2193.6767611460878	0.6625000238418579	0.46341463923454285	0.698630154132843	0.40689656138420105	0.30434781312942505	2093	2168	2168	2193	1460
14.499811906533534	14.499811906533532	0	0	2	0	0.0003925196718211707	0.36740617953103616	2154.528305179593	2229.528305179593	2229.528305179593	2254.528305179593	0.6625000238418579	0.4878048896789551	0.7123287916183472	0.4482758641242981	0.30434781312942505	2154	2229	2229	2254	1460
14.519012045481908	14.519012045481906	0	0	2	0	-9.11457541045065e-16	0.39047644292626904	2249.0010337830718	2324.0010337830718	2324.0010337830718	2349.0010337830718	0.6875	0.5121951103210449	0.7397260069847107	0.48965516686439514	0.30434781312942505	2249	2324	2324	2349	1460
14.532803461077677	14.532803855817376	0	0	2	0	-0.00039251967182299115	0.4122949557972788	2338.3478439898568	2413.3478439898568	2413.3478439898568	2438.3478439898568	0.7124999761581421	0.5365853905677795	0.7534246444702148	0.5310344696044922	0.30434781312942505	2338	2413	2413	2438	1460
14.549802531465687	14.549802926205386	0	0	2	0	-0.0007839634745083118	0.42994927034014285	2410.642262042885	2485.642262042885	2485.642262042885	2510.642262042885	0.7250000238418579	0.5609756112098694	0.767123281955719	0.565517246723175	0.30434781312942505	2410	2485	2485	2510	1460
14.56581870000375	14.565819094743448	0	0	2	0	-0.0011732584878026383	0.4509647505332346	2496.7006534335956	2571.7006534335956	2571.7006534335956	2596.7006534335956	0.75	0.5853658318519592	0.7808219194412231	0.6000000238418579	0.30434781312942505	2496	2571	2571	2596	1460
14.585633448663113	14.585633448663115	0	0	2	0	-0.0015593376811340951	0.49599525830517077	2681.1005827596746	2756.1005827596746	2756.1005827596746	2781.1005827596746	0.800000011920929	0.6341463327407837	0.8219178318977356	0.6689655184745789	0.3478260934352875	2681	2756	2756	2781	1469
14.59976434039983	14.599764340399831	0	0	2	0	-0.0019411428382697968	0.5115873910342401	2744.9503662852135	2819.9503662852135	2819.9503662852135	2844.9503662852135	0.800000011920929	0.6585366129875183	0.835616409778595	0.7034482955932617	0.3478260934352875	2744	2819	2819	2844	1469
14.615844062029396	14.615844062029394	0	0	2	0	-0.002317627457812985	0.5270438312653614	2808.2444890316547	2883.2444890316547	2883.2444890316547	2908.2444890316547	0.8125	0.6747967600822449	0.8493150472640991	0.7310344576835632	0.30434781312942505	2808	2883	2883	2908	1460
14.632846290334996	14.632846290334994	0	0	2	0	-0.0026877596215906176	0.5432337937331955	2874.5423853374355	2949.5423853374355	2949.5423853374355	2974.5423853374355	0.824999988079071	0.6991869807243347	0.8630136847496033	0.751724123954773	0.30434781312942505	2874	2949	2949	2974	1460
14.652319983894621	14.65231998389462	0	0	2	0	-0.0030505248230693503	0.5610770550014053	2947.6105402307544	3022.6105402307544	3022.6105402307544	3047.6105402307544	0.8374999761581421	0.7235772609710693	0.8767123222351074	0.7793103456497192	0.3478260934352875	2947	3022	3022	3047	1469
14.66586389769926	14.665863897699259	0	0	2	0	-0.0034049287480474306	0.5770767447080711	3013.1292695795514	3088.1292695795514	3088.1292695795514	3113.1292695795514	0.8500000238418579	0.7398374080657959	0.8904109597206116	0.8068965673446655	0.3478260934352875	3013	3088	3088	3113	1469
14.682872836579737	14.682872836579739	0	0	2	0	-0.0037500000000008082	0.6031066757795323	3119.7218373171845	3194.7218373171845	3194.7218373171845	3219.7218373171845	0.887499988079071	0.7642276287078857	0.9041095972061157	0.8413792848587036	0.3478260934352875	3119	3194	3194	3219	1469
14.699895196609976	14.699895196609974	0	0	2	0	-0.004084792762613487	0.6266359222909443	3216.074101781417	3291.074101781417	3291.074101781417	3316.074101781417	0.887499988079071	0.7967479825019836	0.931506872177124	0.882758617401123	0.3478260934352875	3216	3291	3291	3316	1469
14.719098888215637	14.719098888215639	0	0	2	0	-0.004408389392194307	0.6386440976630645	3265.2475799302492	3340.2475799302492	3340.2475799302492	3365.2475799302492	0.8999999761581421	0.8130081295967102	0.931506872177124	0.9034482836723328	0.3478260934352875	3265	3340	3340	3365	1469
14.732824382281713	14.732824382281715	0	0	2	0	-0.004719902932874511	0.6538171318563357	3327.381154951695	3402.381154951695	3402.381154951695	3427.381154951695	0.9125000238418579	0.8292682766914368	0.9452054500579834	0.9241379499435425	0.3478260934352875	3327	3402	3402	3427	1469
14.749797399849605	14.749797399849603	0	0	2	0	-0.005018479547692137	0.6674786058345603	3383.3248908925243	3458.3248908925243	3458.3248908925243	3483.3248908925243	0.925000011920929	0.8455284833908081	0.9589040875434875	0.9379310607910156	0.3478260934352875	3383	3458	3458	3483	1469
14.7658344895917	14.7658348843314	0	0	2	0	-0.005303300858899775	0.6812345238313622	3439.655375089428	3514.655375089428	3514.655375089428	3539.655375089428	0.9375	0.8617886304855347	0.9726027250289917	0.951724112033844	0.3478260934352875	3439	3514	3514	3539	1469
14.785643317155586	14.785643317155584	0	0	2	0	-0.00557358619108109	0.6849439443678129	3454.845452186194	3529.845452186194	3529.845452186194	3554.845452186194	0.9375	0.869918704032898	0.9726027250289917	0.9586206674575806	0.3478260934352875	3454	3529	3529	3554	1469
14.799791182699348	14.799791182699346	0	0	2	0	-0.0058285947109278785	0.6934552640736413	3489.699306381561	3564.699306381561	3564.699306381561	3589.699306381561	0.949999988079071	0.8780487775802612	0.9726027250289917	0.9724137783050537	0.3478260934352875	3489	3564	3564	3589	1469
14.815923404708847	14.81592379944855	0	0	2	0	-0.006067627457812664	0.6988179684192097	3511.659580676664	3586.659580676664	3586.659580676664	3611.659580676664	0.949999988079071	0.8861788511276245	0.9863013625144958	0.9724137783050537	0.3478260934352875	3511	3586	3586	3611	1469
14.832839974499816	14.832840369239515	0	0	2	0	-0.006290029259591199	0.7005184889219818	3518.623212135515	3593.623212135515	3593.623212135515	3618.623212135515	0.949999988079071	0.8861788511276245	0.9863013625144958	0.9793103337287903	0.3478260934352875	3518	3593	3593	3618	1469
14.852316036497633	14.852316036497632	0	0	2	0	-0.006495190528383767	0.7036434859417495	3531.420074931464	3606.420074931464	3606.420074931464	3631.420074931464	0.9624999761581421	0.8861788511276245	0.9863013625144958	0.9793103337287903	0.3478260934352875	3531	3606	3606	3631	1469
14.865806660442935	14.865806660442937	0	0	2	0	-0.006682548931413194	0.6971646846100921	3504.889383478327	3579.889383478327	3579.889383478327	3604.889383478327	0.949999988079071	0.8861788511276245	0.9726027250289917	0.9793103337287903	0.3478260934352875	3504	3579	3579	3604	1469
14.882848757458113	14.882848757458111	0	0	2	0	-0.006851590932319897	0.7005184889219818	3518.623212135515	3593.623212135515	3593.623212135515	3618.623212135515	0.949999988079071	0.8861788511276245	0.9863013625144958	0.9793103337287903	0.3478260934352875	3518	3593	3593	3618	1469
14.899782301056124	14.899781906316425	0	0	2	0	-0.007001853198729357	0.7036434859417495	3531.420074931464	3606.420074931464	3606.420074931464	3631.420074931464	0.9624999761581421	0.8861788511276245	0.9863013625144958	0.9793103337287903	0.3478260934352875	3531	3606	3606	3631	1469
14.91908823024377	14.919088230243771	0	0	2	0	-0.00713292387221395	0.7036434859417495	3531.420074931464	3606.420074931464	3606.420074931464	3631.420074931464	0.9624999761581421	0.8861788511276245	0.9863013625144958	0.9793103337287903	0.3478260934352875	3531	3606	3606	3631	1469
14.932802671598282	14.93280306633798	0	0	2	0	-0.007244443697168262	0.7036434859417495	3531.420074931464	3606.420074931464	3606.420074931464	3631.420074931464	0.9624999761581421	0.8861788511276245	0.9863013625144958	0.9793103337287903	0.3478260934352875	3531	3606	3606	3631	1469
14.94981082099936	14.949811215739059	0	0	2	0	-0.007336107005503743	0.7036434859417495	3531.420074931464	3606.420074931464	3606.420074931464	3631.420074931464	0.9624999761581421	0.8861788511276245	0.9863013625144958	0.9793103337287903	0.3478260934352875	3531	3606	3606	3631	1469
14.96582462109923	14.965825015838929	0	0	2	0	-0.007407662554463685	0.698257163243019	3509.363083480163	3584.363083480163	3584.363083480163	3609.363083480163	0.9624999761581421	0.8780487775802612	0.9726027250289917	0.9793103337287903	0.3478260934352875	3509	3584	3584	3609	1469
14.985771607557684	14.985771607557686	0	0	2	0	-0.0074589142152621515	0.6965802610934091	3502.49616917751	3577.49616917751	3577.49616917751	3602.49616917751	0.9624999761581421	0.8780487775802612	0.9726027250289917	0.9724137783050537	0.3478260934352875	3502	3577	3577	3602	1469
14.999988552548736	14.999988552548734	0	0	2	0	-0.0074897215106593555	0.6934552640736413	3489.699306381561	3564.699306381561	3564.699306381561	3589.699306381561	0.949999988079071	0.8780487775802612	0.9726027250289917	0.9724137783050537	0.3478260934352875	3489	3564	3564	3589	1469
15.015831035619335	15.015831035619337	0	0	2	0	-0.0075	0.6934552640736413	3489.699306381561	3564.699306381561	3564.699306381561	3589.699306381561	0.949999988079071	0.8780487775802612	0.9726027250289917	0.9724137783050537	0.3478260934352875	3489	3564	3564	3589	1469
15.032825369130961	15.03282536913096	0	0	2	0	-0.007489721510659252	0.6914227456868005	3481.376143587448	3556.376143587448	3556.376143587448	3581.376143587448	0.949999988079071	0.869918704032898	0.9726027250289917	0.9724137783050537	0.3478260934352875	3481	3556	3556	3581	1469
15.052301431128779	15.052301431128777	0	0	2	0	-0.007458914215261947	0.6914227456868005	3481.376143587448	3556.376143587448	3556.376143587448	3581.376143587448	0.949999988079071	0.869918704032898	0.9726027250289917	0.9724137783050537	0.3478260934352875	3481	3556	3556	3581	1469
15.065856792384682	15.06585679238468	0	0	2	0	-0.007407662554463379	0.6877133251503498	3466.186066490682	3541.186066490682	3541.186066490682	3566.186066490682	0.949999988079071	0.8617886304855347	0.9726027250289917	0.9655172228813171	0.3478260934352875	3466	3541	3541	3566	1469
15.082819151980704	15.082819151980706	0	0	2	0	-0.007336107005503337	0.6860364230007399	3459.31915218803	3534.31915218803	3534.31915218803	3559.31915218803	0.949999988079071	0.8617886304855347	0.9726027250289917	0.9586206674575806	0.3478260934352875	3459	3534	3534	3559	1469
15.099862433214977	15.099862827954675	0	0	2	0	-0.0072444436971677555	0.6771694870576805	3423.009049501202	3498.009049501202	3498.009049501202	3523.009049501202	0.9375	0.8455284833908081	0.9726027250289917	0.951724112033844	0.3478260934352875	3423	3498	3498	3523	1469
15.119049545753292	15.11904994049299	0	0	2	0	-0.007132923872213346	0.6617602703632697	3359.9083071375894	3434.9083071375894	3434.9083071375894	3459.9083071375894	0.925000011920929	0.8292682766914368	0.9589040875434875	0.931034505367279	0.3478260934352875	3359	3434	3434	3459	1469
15.132852408800325	15.132852408800327	0	0	2	0	-0.007001853198728657	0.6184187364764071	3182.424725870887	3257.424725870887	3257.424725870887	3282.424725870887	0.8999999761581421	0.7642276287078857	0.931506872177124	0.8689655065536499	0.3478260934352875	3182	3257	3257	3282	1469
15.149785162918942	15.14978516291894	0	0	2	0	-0.0068515909323191015	0.578433704090445	3018.6860182503724	3093.6860182503724	3093.6860182503724	3118.6860182503724	0.875	0.7154471278190613	0.9041095972061157	0.800000011920929	0.3478260934352875	3018	3093	3093	3118	1469
15.16587672673947	15.165877121479168	0	0	2	0	-0.006682548931412306	0.5278163947893528	2811.4081366624	2886.4081366624	2886.4081366624	2911.4081366624	0.8500000238418579	0.642276406288147	0.8630136847496033	0.7172414064407349	0.3478260934352875	2811	2886	2886	2911	1469
15.185713975561665	15.185713975561663	0	0	2	0	-0.006495190528382789	0.462115826031539	2542.364307599152	2617.364307599152	2617.364307599152	2642.364307599152	0.800000011920929	0.5691056847572327	0.8082191944122314	0.5931034684181213	0.3478260934352875	2542	2617	2617	2642	1469
15.199837761983805	15.199838156723503	0	0	2	0	-0.006290029259590135	0.40168078992169143	2294.8828347293265	2369.8828347293265	2369.8828347293265	2394.8828347293265	0.75	0.4878048896789551	0.7534246444702148	0.48965516686439514	0.3478260934352875	2294	2369	2369	2394	1469
15.215803009100725	15.215803009100723	0	0	2	0	-0.006067627457811515	0.342125157498784	2051.0025199575207	2126.0025199575207	2126.0025199575207	2151.0025199575207	0.6625000238418579	0.43089431524276733	0.7123287916183472	0.38620689511299133	0.30434781312942505	2051	2126	2126	2151	1460
15.232807605844517	15.232808000584216	0	0	2	0	-0.005828594710926648	0.27027843393241113	1756.7901869532236	1831.7901869532236	1831.7901869532236	1856.7901869532236	0.612500011920929	0.3252032399177551	0.6301369667053223	0.22758620977401733	0.30434781312942505	1756	1831	1831	1856	1460
15.252366957918774	15.252366957918772	0	0	2	0	-0.005573586191079782	0.23258585734825177	1602.4390858410911	1677.4390858410911	1677.4390858410911	1702.4390858410911	0.550000011920929	0.27642276883125305	0.6027397513389587	0.17241379618644714	0.30434781312942505	1602	1677	1677	1702	1460
15.26581258153842	15.265812581538418	0	0	2	0	-0.005303300858898391	0.20331011795257137	1482.5549330157796	1557.5549330157796	1557.5549330157796	1582.5549330157796	0.5	0.23577235639095306	0.5616438388824463	0.13793103396892548	0.30434781312942505	1482	1557	1557	1582	1460
15.282818757241007	15.282819151980705	0	0	2	0	-0.005018479547690684	0.1780508413104922	1379.1181951664657	1454.1181951664657	1454.1181951664657	1479.1181951664657	0.44999998807907104	0.20325203239917755	0.534246563911438	0.11034482717514038	0.30434781312942505	1379	1454	1454	1479	1460
15.299839933052148	15.299839933052146	0	0	2	0	-0.004719902932872991	0.15601104311697822	1288.865221564026	1363.865221564026	1363.865221564026	1388.865221564026	0.4124999940395355	0.17073170840740204	0.4931506812572479	0.08275862038135529	0.30434781312942505	1288	1363	1363	1388	1460
15.318680464134935	15.318680464134937	0	0	2	0	-0.004408389392192726	0.12719560455905699	1170.8660006693385	1245.8660006693385	1245.8660006693385	1270.8660006693385	0.3375000059604645	0.1463414579629898	0.45205479860305786	0.05517241358757019	0.30434781312942505	1170	1245	1245	1270	1460
15.332844119266653	15.332844119266651	0	0	2	0	-0.004084792762611848	0.11430616469910376	1118.0837444428298	1193.0837444428298	1193.0837444428298	1218.0837444428298	0.3125	0.13008129596710205	0.42465752363204956	0.03448275849223137	0.30434781312942505	1118	1193	1193	1218	1460
15.349791873493821	15.34979187349382	0	0	2	0	-0.003749999999999115	0.10856422487035725	1094.570500844113	1169.570500844113	1169.570500844113	1194.570500844113	0.3125	0.11382114142179489	0.3835616409778595	0.02068965509533882	0.30434781312942505	1094	1169	1169	1194	1460
15.36585383183694	15.365854226576639	0	0	2	0	-0.003404928748045688	0.09947868001946003	1057.3651946796888	1132.3651946796888	1132.3651946796888	1157.3651946796888	0.2874999940395355	0.10569106042385101	0.34246575832366943	0.013793103396892548	0.30434781312942505	1057	1132	1132	1157	1460
15.385146734614526	15.385146734614525	0	0	2	0	-0.003050524823067564	0.08332118738643265	991.2002623474417	1066.2002623474418	1066.2002623474418	1091.2002623474418	0.25	0.08130080997943878	0.2876712381839752	0.006896551698446274	0.30434781312942505	991	1066	1066	1091	1460
15.399875262255186	15.399875262255188	0	0	2	0	-0.002687759621588792	0.0745426807552576	955.2522776927799	1030.25227769278	1030.25227769278	1055.25227769278	0.22499999403953552	0.0731707289814949	0.24657534062862396	0.0	0.30434781312942505	955	1030	1030	1055	1460
15.415828272441445	15.415828272441443	0	0	2	0	-0.0023176274578111254	0.06110264267772436	900.2153217652813	975.2153217652813	975.2153217652813	1000.2153217652813	0.1875	0.056910570710897446	0.21917808055877686	0.0	0.30434781312942505	900	975	975	1000	1460
15.432834448144032	15.432834448144034	0	0	2	0	-0.0019411428382679079	0.06110264267772436	900.2153217652813	975.2153217652813	975.2153217652813	1000.2153217652813	0.1875	0.056910570710897446	0.2054794579744339	0.0	0.30434781312942505	900	975	975	1000	1460
15.451830506668141	15.45183050666814	0	0	2	0	-0.0015593376811321826	0.05391260050237179	870.7720990572125	945.7720990572125	945.7720990572125	970.7720990572125	0.17499999701976776	0.04065040498971939	0.1780821979045868	0.0	0.30434781312942505	870	945	945	970	1460
15.465893503176666	15.465893503176668	0	0	2	0	-0.001173258487800707	0.05078759975731373	857.9752210061997	932.9752210061997	932.9752210061997	957.9752210061997	0.16249999403953552	0.04065040498971939	0.16438356041908264	0.0	0.30434781312942505	857	932	932	957	1460
15.482844020581727	15.482844020581728	0	0	2	0	-0.0007839634745063674	0.04588988410404861	837.9190754060791	912.9190754060791	912.9190754060791	937.9190754060791	0.15000000596046448	0.03252032399177551	0.15068493783473969	0.006896551698446274	0.30434781312942505	837	912	912	937	1460
15.499886907076302	15.4998869070763	0	0	2	0	-0.0003925196718210386	0.040708744769100316	816.7023098294658	891.7023098294658	891.7023098294658	916.7023098294658	0.13750000298023224	0.024390242993831635	0.13698630034923553	0.006896551698446274	0.30434781312942505	816	891	891	916	1460
15.518551384253438	15.518551384253437	0	0	2	0	1.0437658189007235e-15	0.03865260619205591	808.2824223564689	883.2824223564689	883.2824223564689	908.2824223564689	0.13750000298023224	0.016260161995887756	0.12328767031431198	0.006896551698446274	0.30434781312942505	808	883	883	908	1460
15.532820040145026	15.532820040145028	0	0	2	0	0.00039251967182312326	0.03552760544699785	795.4855443054562	870.4855443054562	870.4855443054562	895.4855443054562	0.125	0.016260161995887756	0.12328767031431198	0.006896551698446274	0.30434781312942505	795	870	870	895	1460
15.54986924247478	15.54986963721448	0	0	2	0	0.0007839634745084434	0.035645697084790026	795.9691295622151	870.9691295622151	870.9691295622151	895.9691295622151	0.125	0.016260161995887756	0.09589041024446487	0.013793103396892548	0.30434781312942505	795	870	870	895	1460
15.565849094960555	15.565849094960553	0	0	2	0	0.001173258487802769	0.03065350438315504	775.5261004490199	850.5261004490199	850.5261004490199	875.5261004490199	0.11249999701976776	0.008130080997943878	0.09589041024446487	0.02068965509533882	0.30434781312942505	775	850	850	875	1460
15.585154234668803	15.585154629408501	0	0	2	0	0.0015593376811342246	0.032615169649965706	783.5591197166095	858.5591197166095	858.5591197166095	883.5591197166095	0.11249999701976776	0.016260161995887756	0.08219178020954132	0.02068965509533882	0.30434781312942505	783	858	858	883	1460
15.59984170938079	15.59984249886019	0	0	2	0	0.0019411428382699247	0.029490170767552795	770.7622492931287	845.7622492931287	845.7622492931287	870.7622492931287	0.10000000149011612	0.016260161995887756	0.08219178020954132	0.02068965509533882	0.30434781312942505	770	845	845	870	1460
15.61584564098819	15.615845640988189	0	0	2	0	0.002317627457813111	0.031664400982389374	779.6657220228844	854.6657220228844	854.6657220228844	879.6657220228844	0.10000000149011612	0.024390242993831635	0.08219178020954132	0.027586206793785095	0.30434781312942505	779	854	854	879	1460
15.632838790280719	15.632838790280717	0	0	2	0	0.0026877596215907408	0.031569927672155634	779.2788538174773	854.2788538174773	854.2788538174773	879.2788538174773	0.10000000149011612	0.024390242993831635	0.06849315017461777	0.027586206793785095	0.30434781312942505	779	854	854	879	1460
15.651802085409827	15.651802085409829	0	0	2	0	0.0030505248230694713	0.030713630452167892	775.7723167016275	850.7723167016275	850.7723167016275	875.7723167016275	0.08749999850988388	0.03252032399177551	0.08219178020954132	0.03448275849223137	0.30434781312942505	775	850	850	875	1460
15.66578929189619	15.665789291896191	0	0	2	0	0.0034049287480475486	0.030713630452167892	775.7723167016275	850.7723167016275	850.7723167016275	875.7723167016275	0.08749999850988388	0.03252032399177551	0.08219178020954132	0.03448275849223137	0.30434781312942505	775	850	850	875	1460
15.68282704677468	15.682827046774682	0	0	2	0	0.003750000000000923	0.030713630452167892	775.7723167016275	850.7723167016275	850.7723167016275	875.7723167016275	0.08749999850988388	0.03252032399177551	0.08219178020954132	0.03448275849223137	0.30434781312942505	775	850	850	875	1460
15.69981624867022	15.699816248670219	0	0	2	0	0.004084792762613599	0.030595538814375718	775.2887314448685	850.2887314448685	850.2887314448685	875.2887314448685	0.08749999850988388	0.03252032399177551	0.06849315017461777	0.03448275849223137	0.30434781312942505	775	850	850	875	1460
15.718554936910728	15.718555331650427	0	0	2	0	0.0044083893921944145	0.03262805906386169	783.6119018665136	858.6119018665136	858.6119018665136	883.6119018665136	0.08749999850988388	0.04065040498971939	0.06849315017461777	0.03448275849223137	0.30434781312942505	783	858	858	883	1460
15.73281175061135	15.732811750611353	0	0	2	0	0.004719902932874614	0.03262805906386169	783.6119018665136	858.6119018665136	858.6119018665136	883.6119018665136	0.08749999850988388	0.04065040498971939	0.06849315017461777	0.03448275849223137	0.260869562625885	783	858	858	883	1452
15.749801347246592	15.74980134724659	0	0	2	0	0.0050184795476922355	0.03262805906386169	783.6119018665136	858.6119018665136	858.6119018665136	883.6119018665136	0.08749999850988388	0.04065040498971939	0.06849315017461777	0.03448275849223137	0.260869562625885	783	858	858	883	1452
15.765817515784654	15.765817910524353	0	0	2	0	0.005303300858899867	0.03575305980891975	796.4087799175263	871.4087799175263	871.4087799175263	896.4087799175263	0.10000000149011612	0.04065040498971939	0.06849315017461777	0.03448275849223137	0.30434781312942505	796	871	871	896	1460
15.785132129245671	15.785132129245673	0	0	2	0	0.005573586191081179	0.03262805906386169	783.6119018665136	858.6119018665136	858.6119018665136	883.6119018665136	0.08749999850988388	0.04065040498971939	0.06849315017461777	0.03448275849223137	0.30434781312942505	783	858	858	883	1460
15.799833025107418	15.799833025107416	0	0	2	0	0.005828594710927962	0.03262805906386169	783.6119018665136	858.6119018665136	858.6119018665136	883.6119018665136	0.08749999850988388	0.04065040498971939	0.06849315017461777	0.03448275849223137	0.30434781312942505	783	858	858	883	1460
15.815785640553976	15.815786035293675	0	0	2	0	0.0060676274578127425	0.03262805906386169	783.6119018665136	858.6119018665136	858.6119018665136	883.6119018665136	0.08749999850988388	0.04065040498971939	0.06849315017461777	0.03448275849223137	0.260869562625885	783	858	858	883	1452
15.832917738220473	15.832917738220472	0	0	2	0	0.006290029259591271	0.03262805906386169	783.6119018665136	858.6119018665136	858.6119018665136	883.6119018665136	0.08749999850988388	0.04065040498971939	0.06849315017461777	0.03448275849223137	0.30434781312942505	783	858	858	883	1460
15.851841559379704	15.851841559379706	0	0	2	0	0.006495190528383834	0.03262805906386169	783.6119018665136	858.6119018665136	858.6119018665136	883.6119018665136	0.08749999850988388	0.04065040498971939	0.06849315017461777	0.03448275849223137	0.30434781312942505	783	858	858	883	1460
15.865862318740465	15.865862713480164	0	0	2	0	0.006682548931413254	0.03262805906386169	783.6119018665136	858.6119018665136	858.6119018665136	883.6119018665136	0.08749999850988388	0.04065040498971939	0.06849315017461777	0.03448275849223137	0.30434781312942505	783	858	858	883	1460
15.88277257269625	15.882772572696249	0	0	2	0	0.006851590932319951	0.03262805906386169	783.6119018665136	858.6119018665136	858.6119018665136	883.6119018665136	0.08749999850988388	0.04065040498971939	0.06849315017461777	0.03448275849223137	0.260869562625885	783	858	858	883	1452
15.899793353767691	15.89979335376769	0	0	2	0	0.007001853198729405	0.03262805906386169	783.6119018665136	858.6119018665136	858.6119018665136	883.6119018665136	0.08749999850988388	0.04065040498971939	0.06849315017461777	0.03448275849223137	0.30434781312942505	783	858	858	883	1460
15.918616516303736	15.918616516303734	0	0	2	0	0.0071329238722139905	0.03262805906386169	783.6119018665136	858.6119018665136	858.6119018665136	883.6119018665136	0.08749999850988388	0.04065040498971939	0.06849315017461777	0.03448275849223137	0.30434781312942505	783	858	858	883	1460
15.932761223929909	15.93276082919021	0	0	2	0	0.007244443697168296	0.03262805906386169	783.6119018665136	858.6119018665136	858.6119018665136	883.6119018665136	0.08749999850988388	0.04065040498971939	0.06849315017461777	0.03448275849223137	0.30434781312942505	783	858	858	883	1460
15.949805294643578	15.94980529464358	0	0	2	0	0.007336107005503771	0.03575305980891975	796.4087799175263	871.4087799175263	871.4087799175263	896.4087799175263	0.10000000149011612	0.04065040498971939	0.06849315017461777	0.03448275849223137	0.260869562625885	796	871	871	896	1452
15.965834094852003	15.965834094852001	0	0	2	0	0.007407662554463706	0.03262805906386169	783.6119018665136	858.6119018665136	858.6119018665136	883.6119018665136	0.08749999850988388	0.04065040498971939	0.06849315017461777	0.03448275849223137	0.30434781312942505	783	858	858	883	1460
15.985143576696935	15.985143576696936	0	0	2	0	0.007458914215262165	0.03262805906386169	783.6119018665136	858.6119018665136	858.6119018665136	883.6119018665136	0.08749999850988388	0.04065040498971939	0.06849315017461777	0.03448275849223137	0.30434781312942505	783	858	858	883	1460
15.999787630042057	15.999787630042059	0	0	2	0	0.0074897215106593616	0.03262805906386169	783.6119018665136	858.6119018665136	858.6119018665136	883.6119018665136	0.08749999850988388	0.04065040498971939	0.06849315017461777	0.03448275849223137	0.260869562625885	783	858	858	883	1452
16.01586498323343	16.015865377973128	0	0	2	0	0.0075	0.03563496817112757	795.9251946607674	870.9251946607674	870.9251946607674	895.9251946607674	0.10000000149011612	0.04065040498971939	0.054794520139694214	0.03448275849223137	0.30434781312942505	795	870	870	895	1460
16.032849448252584	16.032849842992285	0	0	2	0	0.007489721510659245	0.03563496817112757	795.9251946607674	870.9251946607674	870.9251946607674	895.9251946607674	0.10000000149011612	0.04065040498971939	0.054794520139694214	0.03448275849223137	0.30434781312942505	795	870	870	895	1460
16.05176695357664	16.05176695357664	0	0	2	0	0.007458914215261934	0.033602447921641604	787.6020242391223	862.6020242391223	862.6020242391223	887.6020242391223	0.10000000149011612	0.03252032399177551	0.054794520139694214	0.03448275849223137	0.30434781312942505	787	862	862	887	1460
16.06586705561685	16.06586705561685	0	0	2	0	0.007407662554463358	0.03372053955943378	788.0856094958813	863.0856094958813	863.0856094958813	888.0856094958813	0.10000000149011612	0.03252032399177551	0.06849315017461777	0.03448275849223137	0.30434781312942505	788	863	863	888	1460
16.082847573239015	16.082847573239015	0	0	2	0	0.007336107005503309	0.03383863119722595	788.5691947526402	863.5691947526402	863.5691947526402	888.5691947526402	0.10000000149011612	0.03252032399177551	0.08219178020954132	0.03448275849223137	0.30434781312942505	788	863	863	888	1460
16.099811117054134	16.099811117054138	0	0	2	0	0.007244443697167722	0.039114241966917006	810.1728208545251	885.1728208545251	885.1728208545251	910.1728208545251	0.11249999701976776	0.04065040498971939	0.09589041024446487	0.03448275849223137	0.30434781312942505	810	885	885	910	1460
16.118659542930903	16.1186595429309	0	0	2	0	0.007132923872213304	0.04438985459925321	831.7764545839419	906.7764545839419	906.7764545839419	931.7764545839419	0.125	0.04878048598766327	0.10958904027938843	0.03448275849223137	0.30434781312942505	831	906	906	931	1460
16.13287333000436	16.132873330004358	0	0	2	0	0.00700185319872861	0.049452903214886074	852.5096386649584	927.5096386649584	927.5096386649584	952.5096386649584	0.13750000298023224	0.056910570710897446	0.12328767031431198	0.027586206793785095	0.30434781312942505	852	927	927	952	1460
16.149902795349178	16.149903190088878	0	0	2	0	0.006851590932319048	0.06114384097363457	900.3840287870336	975.3840287870336	975.3840287870336	1000.3840287870336	0.17499999701976776	0.06504064798355103	0.16438356041908264	0.027586206793785095	0.30434781312942505	900	975	975	1000	1460
16.165822252661037	16.165822647400738	0	0	2	0	0.006682548931412246	0.06572848467889207	919.158144760063	994.158144760063	994.158144760063	1019.158144760063	0.17499999701976776	0.08130080997943878	0.19178082048892975	0.03448275849223137	0.30434781312942505	919	994	994	1019	1460
16.185163708421573	16.18516410316127	0	0	2	0	0.0064951905283827235	0.08358784475226094	992.2922242605085	1067.2922242605086	1067.2922242605086	1092.2922242605086	0.21250000596046448	0.11382114142179489	0.232876718044281	0.03448275849223137	0.30434781312942505	992	1067	1067	1092	1460
16.199826709272237	16.199826709272237	0	0	2	0	0.006290029259590062	0.0921065459136988	1027.1763055165966	1102.1763055165966	1102.1763055165966	1127.1763055165966	0.23749999701976776	0.12195122241973877	0.2602739632129669	0.03448275849223137	0.30434781312942505	1027	1102	1102	1127	1460
16.21584603572789	16.215846035727893	0	0	2	0	0.006067627457811438	0.10002875545334439	1059.6177535814452	1134.6177535814452	1134.6177535814452	1159.6177535814452	0.25	0.13821138441562653	0.2876712381839752	0.04137931019067764	0.30434781312942505	1059	1134	1134	1159	1460
16.23282221121337	16.232822211213367	0	0	2	0	0.0058285947109265645	0.11062721721898372	1103.0184545117384	1178.0184545117384	1178.0184545117384	1203.0184545117384	0.2750000059604645	0.15447154641151428	0.31506848335266113	0.04137931019067764	0.30434781312942505	1103	1178	1178	1203	1460
16.251819453956575	16.25181945395657	0	0	2	0	0.005573586191079693	0.12544315122032734	1163.6897042472406	1238.6897042472406	1238.6897042472406	1263.6897042472406	0.32499998807907104	0.16260161995887756	0.34246575832366943	0.04137931019067764	0.30434781312942505	1163	1238	1238	1263	1460
16.26578297606101	16.26578297606101	0	0	2	0	0.005303300858898298	0.1285621163230715	1176.4618663429778	1251.4618663429778	1251.4618663429778	1276.4618663429778	0.32499998807907104	0.17073170840740204	0.3835616409778595	0.04827586188912392	0.30434781312942505	1176	1251	1251	1276	1460
16.282864152306363	16.282864152306367	0	0	2	0	0.005018479547690586	0.13475884579836506	1201.8374735443049	1276.8374735443049	1276.8374735443049	1301.8374735443049	0.3375000059604645	0.17886178195476532	0.4109589159488678	0.05517241358757019	0.30434781312942505	1201	1276	1276	1301	1460
16.299794143247087	16.299794537986784	0	0	2	0	0.004719902932872889	0.14396248385424554	1239.5263713831355	1314.5263713831355	1314.5263713831355	1339.5263713831355	0.36250001192092896	0.1869918704032898	0.42465752363204956	0.062068965286016464	0.30434781312942505	1239	1314	1314	1339	1460
16.318532436747898	16.318532436747894	0	0	2	0	0.004408389392192618	0.15626145858558693	1289.8906729079786	1364.8906729079786	1364.8906729079786	1389.8906729079786	0.38749998807907104	0.20325203239917755	0.45205479860305786	0.07586207240819931	0.30434781312942505	1289	1364	1364	1389	1460
16.332858724635507	16.332858724635507	0	0	2	0	0.004084792762611737	0.16957602743244166	1344.4138323358486	1419.4138323358486	1419.4138323358486	1444.4138323358486	0.4124999940395355	0.2195121943950653	0.4794520437717438	0.09655172377824783	0.30434781312942505	1344	1419	1419	1444	1460
16.349817531574242	16.34981753157424	0	0	2	0	0.0037499999999990002	0.1852065390610278	1408.4207774549088	1483.4207774549088	1483.4207774549088	1508.4207774549088	0.4375	0.24390244483947754	0.5068492889404297	0.11724138259887695	0.30434781312942505	1408	1483	1483	1508	1460
16.36583804224899	16.36583804224899	0	0	2	0	0.0034049287480455706	0.2147420744183326	1529.368794743072	1604.368794743072	1604.368794743072	1629.368794743072	0.48750001192092896	0.28455284237861633	0.5479452013969421	0.158620685338974	0.30434781312942505	1529	1604	1604	1629	1460
16.385138839820552	16.38513883982055	0	0	2	0	0.003050524823067443	0.2285053903961103	1585.7295736720716	1660.7295736720716	1660.7295736720716	1685.7295736720716	0.512499988079071	0.3008130192756653	0.5616438388824463	0.17931035161018372	0.30434781312942505	1585	1660	1660	1685	1460
16.39988434126826	16.399884341268262	0	0	2	0	0.002687759621588668	0.24230989858501073	1642.259034705619	1717.259034705619	1717.259034705619	1742.259034705619	0.5249999761581421	0.3252032399177551	0.5753424763679504	0.2068965584039688	0.30434781312942505	1642	1717	1717	1742	1460
16.415840509372106	16.41584050937211	0	0	2	0	0.0023176274578109997	0.25638026580967654	1699.8771884906255	1774.8771884906255	1774.8771884906255	1799.8771884906255	0.550000011920929	0.3414634168148041	0.5890411138534546	0.22758620977401733	0.30434781312942505	1699	1774	1774	1799	1460
16.432814711159093	16.432814711159097	0	0	2	0	0.0019411428382677801	0.275600751346865	1778.5850767654122	1853.5850767654122	1853.5850767654122	1878.5850767654122	0.574999988079071	0.3658536672592163	0.6164383292198181	0.2620689570903778	0.30434781312942505	1778	1853	1853	1878	1460
16.45176932201483	16.451769322014833	0	0	2	0	0.0015593376811320532	0.2889801313235729	1833.373637770031	1908.373637770031	1908.373637770031	1933.373637770031	0.5874999761581421	0.39024388790130615	0.6301369667053223	0.2827586233615875	0.30434781312942505	1833	1908	1908	1933	1460
16.465876924109317	16.465876924109317	0	0	2	0	0.0011732584878005763	0.3206575661756883	1963.0927334894436	2038.0927334894436	2038.0927334894436	2063.0927334894436	0.625	0.43089431524276733	0.6575342416763306	0.3448275923728943	0.30434781312942505	1963	2038	2038	2063	1460
16.482895731482266	16.482896126221966	0	0	2	0	0.0007839634745062358	0.3356902326045872	2024.6515025157846	2099.6515025157846	2099.6515025157846	2124.6515025157846	0.637499988079071	0.45528456568717957	0.6712328791618347	0.3724137842655182	0.30434781312942505	2024	2099	2099	2124	1460
16.49983874883305	16.49983874883305	0	0	2	0	0.00039251967182090644	0.3520043368413024	2091.4577593651334	2166.4577593651334	2166.4577593651334	2191.4577593651334	0.6625000238418579	0.47154471278190613	0.6849315166473389	0.4000000059604645	0.30434781312942505	2091	2166	2166	2191	1460
16.51853519992579	16.518534805186093	0	0	2	0	-1.1760740967563817e-15	0.3686194320092744	2159.4965740779785	2234.4965740779785	2234.4965740779785	2259.4965740779785	0.675000011920929	0.49593496322631836	0.698630154132843	0.43448275327682495	0.30434781312942505	2159	2234	2234	2259	1460
16.532778197736956	16.532778592476653	0	0	2	0	-0.0003925196718232554	0.38221003622675376	2215.1500983485566	2290.1500983485566	2290.1500983485566	2315.1500983485566	0.6875	0.5121951103210449	0.7123287916183472	0.46206897497177124	0.30434781312942505	2215	2290	2290	2315	1460
16.549809242040567	16.549809242040567	0	0	2	0	-0.000783963474508575	0.39677033585355037	2274.774525320289	2349.774525320289	2349.774525320289	2374.774525320289	0.699999988079071	0.5365853905677795	0.7260273694992065	0.48275861144065857	0.30434781312942505	2274	2349	2349	2374	1460
16.56581751578465	16.56581751578465	0	0	2	0	-0.0011732584878028998	0.4189977366714812	2365.7957316697157	2440.7957316697157	2440.7957316697157	2465.7957316697157	0.737500011920929	0.5609756112098694	0.7397260069847107	0.5103448033332825	0.3478260934352875	2365	2440	2440	2465	1469
16.58516489264067	16.58516489264067	0	0	2	0	-0.0015593376811343538	0.4430067108693301	2464.1124810099063	2539.1124810099063	2539.1124810099063	2564.1124810099063	0.75	0.5934959053993225	0.767123281955719	0.5586206912994385	0.3478260934352875	2464	2539	2539	2564	1469
16.599811314423984	16.599812103903382	0	0	2	0	-0.0019411428382700524	0.45952734517977945	2531.764478511197	2606.764478511197	2606.764478511197	2631.764478511197	0.762499988079071	0.6178861856460571	0.7808219194412231	0.5862069129943848	0.3478260934352875	2531	2606	2606	2631	1469
16.615771035185123	16.615770640445426	0	0	2	0	-0.0023176274578132366	0.4707561152058499	2577.7462917679554	2652.7462917679554	2652.7462917679554	2677.7462917679554	0.7749999761581421	0.6341463327407837	0.7808219194412231	0.6068965792655945	0.30434781312942505	2577	2652	2652	2677	1460
16.632851816690778	16.63285181669078	0	0	2	0	-0.0026877596215908644	0.48616669069892904	2640.8525984121143	2715.8525984121143	2715.8525984121143	2740.8525984121143	0.7875000238418579	0.6585366129875183	0.7945205569267273	0.6275861859321594	0.3478260934352875	2640	2715	2715	2740	1469
16.651770900973624	16.651770900973624	0	0	2	0	-0.003050524823069592	0.5010799218741688	2701.9222800747216	2776.9222800747216	2776.9222800747216	2801.9222800747216	0.800000011920929	0.6747967600822449	0.8082191944122314	0.6551724076271057	0.3478260934352875	2701	2776	2776	2801	1469
16.665858371343475	16.665858766083176	0	0	2	0	-0.003404928748047666	0.5178899964241133	2770.759535356744	2845.759535356744	2845.759535356744	2870.759535356744	0.824999988079071	0.6910569071769714	0.8219178318977356	0.6758620738983154	0.3478260934352875	2770	2845	2845	2870	1469
16.682834941568654	16.682834941568657	0	0	2	0	-0.0037500000000010372	0.5293313316286428	2817.611803019292	2892.611803019292	2892.611803019292	2917.611803019292	0.8374999761581421	0.707317054271698	0.8219178318977356	0.6965517401695251	0.3478260934352875	2817	2892	2892	2917	1469
16.700184935548876	16.700185330288576	0	0	2	0	-0.0040847927626137094	0.5401039815309421	2861.7258043692077	2936.7258043692077	2936.7258043692077	2961.7258043692077	0.8374999761581421	0.7235772609710693	0.835616409778595	0.7172414064407349	0.3478260934352875	2861	2936	2936	2961	1469
16.71877322796415	16.71877322796415	0	0	2	0	-0.004408389392194521	0.5475214689139438	2892.1004152026	2967.1004152026	2967.1004152026	2992.1004152026	0.8374999761581421	0.7317073345184326	0.8493150472640991	0.7310344576835632	0.3478260934352875	2892	2967	2967	2992	1469
16.732964909614477	16.732964909614473	0	0	2	0	-0.004719902932874717	0.5576401917563896	2933.536585242415	3008.536585242415	3008.536585242415	3033.536585242415	0.8500000238418579	0.7479674816131592	0.8493150472640991	0.7448275685310364	0.3478260934352875	2933	3008	3008	3033	1469
16.749838058038577	16.749838452778278	0	0	2	0	-0.0050184795476923335	0.5668364433027069	2971.1952353245847	3046.1952353245847	3046.1952353245847	3071.1952353245847	0.862500011920929	0.7560975551605225	0.8630136847496033	0.751724123954773	0.3478260934352875	2971	3046	3046	3071	1469
16.765875147780672	16.765875147780676	0	0	2	0	-0.005303300858899961	0.5738773909305479	3000.0279158605936	3075.0279158605936	3075.0279158605936	3100.0279158605936	0.862500011920929	0.772357702255249	0.8630136847496033	0.7655172348022461	0.3478260934352875	3000	3075	3075	3100	1469
16.785238314224642	16.785238314224642	0	0	2	0	-0.005573586191081266	0.5897353705182411	3064.9663422721974	3139.9663422721974	3139.9663422721974	3164.9663422721974	0.875	0.7886179089546204	0.8767123222351074	0.7931034564971924	0.3478260934352875	3064	3139	3139	3164	1469
16.799831446148623	16.799831446148623	0	0	2	0	-0.005828594710928045	0.5943719413182507	3083.9530996982367	3158.9530996982367	3158.9530996982367	3183.9530996982367	0.887499988079071	0.7886179089546204	0.8767123222351074	0.800000011920929	0.3478260934352875	3083	3158	3158	3183	1469
16.81586774641132	16.81586814115102	0	0	2	0	-0.00606762745781282	0.6006793793764214	3109.7820585464456	3184.7820585464456	3184.7820585464456	3209.7820585464456	0.887499988079071	0.7967479825019836	0.8904109597206116	0.8068965673446655	0.3478260934352875	3109	3184	3184	3209	1469
16.832888922222462	16.832888922222466	0	0	2	0	-0.006290029259591343	0.6062796082835069	3132.714995920961	3207.714995920961	3207.714995920961	3232.714995920961	0.887499988079071	0.8130081295967102	0.8904109597206116	0.8137931227684021	0.3478260934352875	3132	3207	3207	3232	1469
16.851851033132476	16.851851033132476	0	0	2	0	-0.0064951905283839	0.6109397974366786	3151.798470503199	3226.798470503199	3226.798470503199	3251.798470503199	0.8999999761581421	0.8130081295967102	0.8904109597206116	0.8206896781921387	0.3478260934352875	3151	3226	3226	3251	1469
16.865842187015826	16.86584218701583	0	0	2	0	-0.006682548931413314	0.6145075079569233	3166.408245083601	3241.408245083601	3241.408245083601	3266.408245083601	0.8999999761581421	0.8211382031440735	0.8904109597206116	0.8275862336158752	0.3478260934352875	3166	3241	3241	3266	1469
16.882832573130464	16.882832967870165	0	0	2	0	-0.0068515909323200045	0.620459316408347	3190.7809006921807	3265.7809006921807	3265.7809006921807	3290.7809006921807	0.8999999761581421	0.8211382031440735	0.9041095972061157	0.8413792848587036	0.3478260934352875	3190	3265	3265	3290	1469
16.899825327683292	16.89982532768329	0	0	2	0	-0.007001853198729453	0.6256168467161167	3211.900987302498	3286.900987302498	3286.900987302498	3311.900987302498	0.9125000238418579	0.8292682766914368	0.9041095972061157	0.8413792848587036	0.3478260934352875	3211	3286	3286	3311	1469
16.918543094719762	16.918543094719766	0	0	2	0	-0.007132923872214031	0.6256168467161167	3211.900987302498	3286.900987302498	3286.900987302498	3311.900987302498	0.9125000238418579	0.8292682766914368	0.9041095972061157	0.8413792848587036	0.3478260934352875	3211	3286	3286	3311	1469
16.932820434884725	16.932820434884725	0	0	2	0	-0.00724444369716833	0.6256168467161167	3211.900987302498	3286.900987302498	3286.900987302498	3311.900987302498	0.9125000238418579	0.8292682766914368	0.9041095972061157	0.8413792848587036	0.3478260934352875	3211	3286	3286	3311	1469
16.94981437365665	16.94981437365665	0	0	2	0	-0.0073361070055037985	0.6271756572026828	3218.284316244986	3293.284316244986	3293.284316244986	3318.284316244986	0.9125000238418579	0.8292682766914368	0.9041095972061157	0.8482758402824402	0.3478260934352875	3218	3293	3293	3318	1469
16.96588304257465	16.965883437314346	0	0	2	0	-0.007407662554463726	0.6292081755895236	3226.607479039099	3301.607479039099	3301.607479039099	3326.607479039099	0.9125000238418579	0.8373983502388	0.9041095972061157	0.8482758402824402	0.3478260934352875	3226	3301	3301	3326	1469
16.985189366501995	16.98518936650199	0	0	2	0	-0.007458914215262179	0.6292081755895236	3226.607479039099	3301.607479039099	3301.607479039099	3326.607479039099	0.9125000238418579	0.8373983502388	0.9041095972061157	0.8482758402824402	0.3478260934352875	3226	3301	3301	3326	1469
16.999888288665247	16.999888683404947	0	0	2	0	-0.0074897215106593685	0.6336956602351869	3244.98372866309	3319.98372866309	3319.98372866309	3344.98372866309	0.9125000238418579	0.8373983502388	0.9178082346916199	0.8551723957061768	0.3478260934352875	3244	3319	3319	3344	1469
17.015800245922833	17.015800640662533	0	0	2	0	-0.0075	0.6307669860760896	3232.990807981587	3307.990807981587	3307.990807981587	3332.990807981587	0.9125000238418579	0.8373983502388	0.9041095972061157	0.8551723957061768	0.3478260934352875	3232	3307	3307	3332	1469
17.03285813252596	17.03285813252596	0	0	2	0	-0.007489721510659238	0.6300807130086179	3230.18051977029	3305.18051977029	3305.18051977029	3330.18051977029	0.9125000238418579	0.8292682766914368	0.9178082346916199	0.8482758402824402	0.3478260934352875	3230	3305	3305	3330	1469
17.05176221670025	17.051762216700254	0	0	2	0	-0.00745891421526192	0.6271756572026828	3218.284316244986	3293.284316244986	3293.284316244986	3318.284316244986	0.9125000238418579	0.8292682766914368	0.9041095972061157	0.8482758402824402	0.3478260934352875	3218	3293	3293	3318	1469
17.06583745013944	17.06583784487914	0	0	2	0	-0.007407662554463337	0.6271756572026828	3218.284316244986	3293.284316244986	3293.284316244986	3318.284316244986	0.9125000238418579	0.8292682766914368	0.9041095972061157	0.8482758402824402	0.3478260934352875	3218	3293	3293	3318	1469
17.082838494225943	17.082838888965647	0	0	2	0	-0.0073361070055032816	0.6168679875349401	3176.0744089555797	3251.0744089555797	3251.0744089555797	3276.0744089555797	0.8999999761581421	0.8130081295967102	0.9041095972061157	0.834482729434967	0.3478260934352875	3176	3251	3251	3276	1469
17.099892433432082	17.099892433432082	0	0	2	0	-0.007244443697167687	0.6117178616472501	3154.984643445489	3229.984643445489	3229.984643445489	3254.984643445489	0.8999999761581421	0.8048780560493469	0.9041095972061157	0.8206896781921387	0.3478260934352875	3154	3229	3229	3254	1469
17.118539936802172	17.118539936802172	0	0	2	0	-0.007132923872213263	0.5950791355681746	3086.849060151675	3161.849060151675	3161.849060151675	3186.849060151675	0.887499988079071	0.7804877758026123	0.8904109597206116	0.800000011920929	0.3478260934352875	3086	3161	3161	3186	1469
17.1327643818475	17.1327647765872	0	0	2	0	-0.007001853198728562	0.5822280761355998	3034.2239717752814	3109.2239717752814	3109.2239717752814	3134.2239717752814	0.887499988079071	0.7642276287078857	0.8767123222351074	0.7724137902259827	0.3478260934352875	3034	3109	3109	3134	1469
17.149818715793337	17.149818715793337	0	0	2	0	-0.006851590932318994	0.5628941920606607	2955.0517164884054	3030.0517164884054	3030.0517164884054	3055.0517164884054	0.875	0.7235772609710693	0.8767123222351074	0.7448275685310364	0.3478260934352875	2955	3030	3030	3055	1469
17.165922911284227	17.165923306023927	0	0	2	0	-0.006682548931412186	0.5311296828988592	2824.976051470828	2899.976051470828	2899.976051470828	2924.976051470828	0.8500000238418579	0.6829268336296082	0.8493150472640991	0.6965517401695251	0.3478260934352875	2824	2899	2899	2924	1469
17.185118313356213	17.185118313356213	0	0	2	0	-0.006495190528382658	0.42962598965508114	2409.3184276375573	2484.3184276375573	2484.3184276375573	2509.3184276375573	0.737500011920929	0.5609756112098694	0.7808219194412231	0.5379310250282288	0.3478260934352875	2409	2484	2484	2509	1469
17.199860262146633	17.199860262146636	0	0	2	0	-0.00629002925958999	0.3888352346493491	2242.2802858890846	2317.2802858890846	2317.2802858890846	2342.2802858890846	0.7124999761581421	0.49593496322631836	0.7397260069847107	0.4689655303955078	0.3478260934352875	2242	2317	2317	2342	1469
17.215876035944998	17.215877220164096	0	0	2	0	-0.00606762745781136	0.37215666214235554	2173.981531472946	2248.981531472946	2248.981531472946	2273.981531472946	0.7124999761581421	0.47154471278190613	0.7123287916183472	0.4275861978530884	0.3478260934352875	2173	2248	2248	2273	1469
17.232885369565174	17.232885369565174	0	0	2	0	-0.005828594710926481	0.3554470936637979	2105.5558485532524	2180.5558485532524	2180.5558485532524	2205.5558485532524	0.699999988079071	0.4471544623374939	0.698630154132843	0.3931034505367279	0.3478260934352875	2105	2180	2180	2205	1469
17.251865638501332	17.25186563850133	0	0	2	0	-0.0055735861910796046	0.3421871462885253	2051.256364051511	2126.256364051511	2126.256364051511	2151.256364051511	0.6875	0.43089431524276733	0.6849315166473389	0.3655172288417816	0.3478260934352875	2051	2126	2126	2151	1469
17.26584416071432	17.265844160714323	0	0	2	0	-0.005303300858898205	0.3259263262138594	1984.6683058457543	2059.6683058457543	2059.6683058457543	2084.6683058457543	0.675000011920929	0.4065040647983551	0.6712328791618347	0.33103448152542114	0.3478260934352875	1984	2059	2059	2084	1469
17.28281757302191	17.28281796776161	0	0	2	0	-0.005018479547690488	0.3087680091315077	1914.4049973935241	1989.4049973935241	1989.4049973935241	2014.4049973935241	0.6625000238418579	0.38211381435394287	0.6575342416763306	0.2896551787853241	0.3478260934352875	1914	1989	1989	2014	1469
17.29977677470034	17.29977677470034	0	0	2	0	-0.004719902932872786	0.25805769608649487	1706.7462654741964	1781.7462654741964	1781.7462654741964	1806.7462654741964	0.6000000238418579	0.30894309282302856	0.6164383292198181	0.20000000298023224	0.3478260934352875	1706	1781	1781	1806	1469
17.318703359037467	17.318703359037464	0	0	2	0	-0.004408389392192511	0.23816850290413338	1625.3000193924263	1700.3000193924263	1700.3000193924263	1725.3000193924263	0.5625	0.28455284237861633	0.5890411138534546	0.17931035161018372	0.3478260934352875	1625	1700	1700	1725	1469
17.332734776370092	17.33273477637009	0	0	2	0	-0.004084792762611626	0.23199539882538733	1600.0211581899612	1675.0211581899612	1675.0211581899612	1700.0211581899612	0.550000011920929	0.27642276883125305	0.5890411138534546	0.17241379618644714	0.3478260934352875	1600	1675	1675	1700	1469
17.349755557441533	17.349755557441533	0	0	2	0	-0.0037499999999988857	0.2242634842579636	1568.358968036361	1643.358968036361	1643.358968036361	1668.358968036361	0.5375000238418579	0.26829269528388977	0.5753424763679504	0.158620685338974	0.3478260934352875	1568	1643	1643	1668	1469
17.36584435808417	17.365844358084168	0	0	2	0	-0.0034049287480454526	0.22024701992590923	1551.9115465965983	1626.9115465965983	1626.9115465965983	1651.9115465965983	0.5375000238418579	0.2601625919342041	0.5753424763679504	0.14482758939266205	0.3478260934352875	1551	1626	1626	1651	1469
17.38511041856224	17.38511002382254	0	0	2	0	-0.0030505248230673224	0.21062428213842477	1512.5064353568496	1587.5064353568496	1587.5064353568496	1612.5064353568496	0.5249999761581421	0.24390244483947754	0.5616438388824463	0.1310344785451889	0.3478260934352875	1512	1587	1587	1612	1469
17.39979986697272	17.39979986697272	0	0	2	0	-0.002687759621588545	0.17766274737636745	1377.5289505062246	1452.5289505062246	1452.5289505062246	1477.5289505062246	0.4749999940395355	0.19512194395065308	0.534246563911438	0.07586207240819931	0.3478260934352875	1377	1452	1452	1477	1469
17.415827877701744	17.415828272441445	0	0	2	0	-0.002317627457810874	0.16217394877061508	1314.102320215669	1389.102320215669	1389.102320215669	1414.102320215669	0.44999998807907104	0.17073170840740204	0.5068492889404297	0.05517241358757019	0.3478260934352875	1314	1389	1389	1414	1469
17.432836027102827	17.43283602710283	0	0	2	0	-0.0019411428382676522	0.1467027338229588	1250.7476950050163	1325.7476950050163	1325.7476950050163	1350.7476950050163	0.4124999940395355	0.15447154641151428	0.4794520437717438	0.04137931019067764	0.30434781312942505	1250	1325	1325	1350	1460
17.451746821851998	17.4517472165917	0	0	2	0	-0.0015593376811319237	0.1374754773239074	1212.9620796414008	1287.9620796414008	1287.9620796414008	1312.9620796414008	0.38749998807907104	0.1463414579629898	0.465753436088562	0.03448275849223137	0.3478260934352875	1212	1287	1287	1312	1469
17.465919950736485	17.465919950736485	0	0	2	0	-0.0011732584878004458	0.1303279867600764	1183.6931057825127	1258.6931057825127	1258.6931057825127	1283.6931057825127	0.36250001192092896	0.1463414579629898	0.45205479860305786	0.027586206793785095	0.30434781312942505	1183	1258	1258	1283	1460
17.48276941477866	17.48276941477866	0	0	2	0	-0.0007839634745061043	0.12432020405940025	1159.091235623244	1234.091235623244	1234.091235623244	1259.091235623244	0.3499999940395355	0.13821138441562653	0.4383561611175537	0.02068965509533882	0.30434781312942505	1159	1234	1234	1259	1460
17.499894801870276	17.499894801870276	0	0	2	0	-0.00039251967182077433	0.11101718536707017	1104.6153740781524	1179.6153740781524	1179.6153740781524	1204.6153740781524	0.30000001192092896	0.13821138441562653	0.42465752363204956	0.013793103396892548	0.30434781312942505	1104	1179	1179	1204	1460
17.518466120478504	17.5184661204785	0	0	2	0	1.30838237461204e-15	0.1068576716092478	1087.5821652398697	1162.5821652398697	1162.5821652398697	1187.5821652398697	0.30000001192092896	0.12195122241973877	0.39726027846336365	0.013793103396892548	0.30434781312942505	1087	1162	1162	1187	1460
17.532827540199303	17.532827540199307	0	0	2	0	0.00039251967182338753	0.09987550192628272	1058.9901803881278	1133.9901803881278	1133.9901803881278	1158.9901803881278	0.2750000059604645	0.12195122241973877	0.36986300349235535	0.006896551698446274	0.30434781312942505	1058	1133	1133	1158	1460
17.549903190088877	17.549903190088877	0	0	2	0	0.0007839634745087067	0.09154574355725542	1024.879819866961	1099.879819866961	1099.879819866961	1124.879819866961	0.25	0.11382114142179489	0.34246575832366943	0.006896551698446274	0.30434781312942505	1024	1099	1099	1124	1460
17.565817121044955	17.56581712104495	0	0	2	0	0.0011732584878030303	0.08319236684782386	990.6727422418387	1065.6727422418387	1065.6727422418387	1090.6727422418387	0.22499999403953552	0.10569106042385101	0.30136987566947937	0.006896551698446274	0.30434781312942505	990	1065	1065	1090	1460
17.585144366176333	17.585144366176337	0	0	2	0	0.0015593376811344833	0.06965785264039749	935.2489065624277	1010.2489065624277	1010.2489065624277	1035.2489065624277	0.1875	0.08943089097738266	0.24657534062862396	0.006896551698446274	0.30434781312942505	935	1010	1010	1035	1460
17.60030552852685	17.600305923266546	0	0	2	0	0.0019411428382701804	0.061753224167422016	902.8794529655931	977.8794529655931	977.8794529655931	1002.8794529655931	0.16249999403953552	0.08130080997943878	0.232876718044281	0.013793103396892548	0.30434781312942505	902	977	977	1002	1460
17.616302354819673	17.616302749559374	0	0	2	0	0.002317627457813363	0.05967346723712752	894.3628483360371	969.3628483360371	969.3628483360371	994.3628483360371	0.16249999403953552	0.0731707289814949	0.21917808055877686	0.013793103396892548	0.30434781312942505	894	969	969	994	1460
17.632771684531928	17.632771684531924	0	0	2	0	0.002687759621590988	0.05482298826467093	874.5001369438274	949.5001369438274	949.5001369438274	974.5001369438274	0.15000000596046448	0.06504064798355103	0.2054794579744339	0.02068965509533882	0.30434781312942505	874	949	949	974	1460
17.65189840189633	17.651898796636026	0	0	2	0	0.003050524823069713	0.04959461318023668	853.0899409730692	928.0899409730692	928.0899409730692	953.0899409730692	0.13750000298023224	0.056910570710897446	0.19178082048892975	0.02068965509533882	0.30434781312942505	853	928	928	953	1460
17.665801528826854	17.665801923566555	0	0	2	0	0.003404928748047784	0.04457880121972069	832.5501909947562	907.5501909947562	907.5501909947562	932.5501909947562	0.125	0.04878048598766327	0.16438356041908264	0.027586206793785095	0.30434781312942505	832	907	907	932	1460
17.682816783542513	17.682816783542513	0	0	2	0	0.003750000000001152	0.04448432796087026	832.1633229997637	907.1633229997637	907.1633229997637	932.1633229997637	0.125	0.04878048598766327	0.15068493783473969	0.027586206793785095	0.30434781312942505	832	907	907	932	1460
17.699831643518472	17.699832038258172	0	0	2	0	0.0040847927626138205	0.03923233360470918	810.6564061112841	885.6564061112841	885.6564061112841	910.6564061112841	0.11249999701976776	0.04065040498971939	0.13698630034923553	0.027586206793785095	0.30434781312942505	810	885	885	910	1460
17.718453094068444	17.718453488808144	0	0	2	0	0.004408389392194629	0.039350425242501354	811.1399913680431	886.1399913680431	886.1399913680431	911.1399913680431	0.11249999701976776	0.04065040498971939	0.12328767031431198	0.03448275849223137	0.30434781312942505	811	886	886	911	1460
17.73271306568666	17.73271306568666	0	0	2	0	0.00471990293287482	0.039350425242501354	811.1399913680431	886.1399913680431	886.1399913680431	911.1399913680431	0.11249999701976776	0.04065040498971939	0.12328767031431198	0.03448275849223137	0.30434781312942505	811	886	886	911	1460
17.7498952952949	17.7498952952949	0	0	2	0	0.0050184795476924315	0.03610733472229627	797.8595356878033	872.8595356878033	872.8595356878033	897.8595356878033	0.10000000149011612	0.04065040498971939	0.10958904027938843	0.03448275849223137	0.30434781312942505	797	872	872	897	1460
17.765837252769593	17.765837647509294	0	0	2	0	0.005303300858900055	0.03610733472229627	797.8595356878033	872.8595356878033	872.8595356878033	897.8595356878033	0.10000000149011612	0.04065040498971939	0.10958904027938843	0.03448275849223137	0.30434781312942505	797	872	872	897	1460
17.785088313139106	17.785088707878806	0	0	2	0	0.005573586191081356	0.03629628134276375	798.6332720986176	873.6332720986176	873.6332720986176	898.6332720986176	0.10000000149011612	0.04065040498971939	0.10958904027938843	0.04137931019067764	0.30434781312942505	798	873	873	898	1460
17.79981328812248	17.79981328812248	0	0	2	0	0.005828594710928128	0.03615457137741314	798.0529697905068	873.0529697905068	873.0529697905068	898.0529697905068	0.10000000149011612	0.04065040498971939	0.09589041024446487	0.04137931019067764	0.30434781312942505	798	873	873	898	1460
17.815886299177166	17.815886693916866	0	0	2	0	0.006067627457812898	0.03615457137741314	798.0529697905068	873.0529697905068	873.0529697905068	898.0529697905068	0.10000000149011612	0.04065040498971939	0.09589041024446487	0.04137931019067764	0.30434781312942505	798	873	873	898	1460
17.832719578891687	17.83271957889169	0	0	2	0	0.006290029259591415	0.03615457137741314	798.0529697905068	873.0529697905068	873.0529697905068	898.0529697905068	0.10000000149011612	0.04065040498971939	0.09589041024446487	0.04137931019067764	0.30434781312942505	798	873	873	898	1460
17.85179182217766	17.85179182217766	0	0	2	0	0.006495190528383966	0.03615457137741314	798.0529697905068	873.0529697905068	873.0529697905068	898.0529697905068	0.10000000149011612	0.04065040498971939	0.09589041024446487	0.04137931019067764	0.30434781312942505	798	873	873	898	1460
17.865784949759504	17.8657849497595	0	0	2	0	0.0066825489314133735	0.03601286141206253	797.472667482396	872.472667482396	872.472667482396	897.472667482396	0.10000000149011612	0.04065040498971939	0.08219178020954132	0.04137931019067764	0.30434781312942505	797	872	872	897	1460
17.882838888965644	17.882838888965644	0	0	2	0	0.006851590932320058	0.03412205112792717	789.7297993688618	864.7297993688618	864.7297993688618	889.7297993688618	0.10000000149011612	0.03252032399177551	0.09589041024446487	0.04137931019067764	0.30434781312942505	789	864	864	889	1460
17.89987467014564	17.899874670145635	0	0	2	0	0.0070018531987295	0.03601286141206253	797.472667482396	872.472667482396	872.472667482396	897.472667482396	0.10000000149011612	0.04065040498971939	0.08219178020954132	0.04137931019067764	0.30434781312942505	797	872	872	897	1460
17.91843809395989	17.918437699220192	0	0	2	0	0.007132923872214073	0.03398034116257656	789.149497060751	864.149497060751	864.149497060751	889.149497060751	0.10000000149011612	0.03252032399177551	0.08219178020954132	0.04137931019067764	0.30434781312942505	789	864	864	889	1460
17.9328291191581	17.9328295138978	0	0	2	0	0.007244443697168365	0.03398034116257656	789.149497060751	864.149497060751	864.149497060751	889.149497060751	0.10000000149011612	0.03252032399177551	0.08219178020954132	0.04137931019067764	0.30434781312942505	789	864	864	889	1460
17.949799373548096	17.949799768287797	0	0	2	0	0.007336107005503826	0.03398034116257656	789.149497060751	864.149497060751	864.149497060751	889.149497060751	0.10000000149011612	0.03252032399177551	0.08219178020954132	0.04137931019067764	0.30434781312942505	789	864	864	889	1460
17.965875937260073	17.965876331999773	0	0	2	0	0.007407662554463747	0.03398034116257656	789.149497060751	864.149497060751	864.149497060751	889.149497060751	0.10000000149011612	0.03252032399177551	0.08219178020954132	0.04137931019067764	0.30434781312942505	789	864	864	889	1460
17.98508712892001	17.985087128920014	0	0	2	0	0.007458914215262192	0.03383863119722595	788.5691947526402	863.5691947526402	863.5691947526402	888.5691947526402	0.10000000149011612	0.03252032399177551	0.08219178020954132	0.03448275849223137	0.30434781312942505	788	863	863	888	1460
17.99981328812248	17.999813288122482	0	0	2	0	0.007489721510659376	0.03412205112792717	789.7297993688618	864.7297993688618	864.7297993688618	889.7297993688618	0.10000000149011612	0.03252032399177551	0.09589041024446487	0.04137931019067764	0.260869562625885	789	864	864	889	1452
18.015829061920844	18.01582945666054	0	0	2	0	0.0075	0.03412205112792717	789.7297993688618	864.7297993688618	864.7297993688618	889.7297993688618	0.10000000149011612	0.03252032399177551	0.09589041024446487	0.04137931019067764	0.30434781312942505	789	864	864	889	1460
18.03289208014005	18.03289208014005	0	0	2	0	0.0074897215106592314	0.03412205112792717	789.7297993688618	864.7297993688618	864.7297993688618	889.7297993688618	0.10000000149011612	0.03252032399177551	0.09589041024446487	0.04137931019067764	0.30434781312942505	789	864	864	889	1460
18.05176024300176	18.05176024300176	0	0	2	0	0.007458914215261905	0.03412205112792717	789.7297993688618	864.7297993688618	864.7297993688618	889.7297993688618	0.10000000149011612	0.03252032399177551	0.09589041024446487	0.04137931019067764	0.30434781312942505	789	864	864	889	1460
18.065852844987692	18.065852844987695	0	0	2	0	0.007407662554463316	0.03412205112792717	789.7297993688618	864.7297993688618	864.7297993688618	889.7297993688618	0.10000000149011612	0.03252032399177551	0.09589041024446487	0.04137931019067764	0.30434781312942505	789	864	864	889	1460
18.082842441622933	18.08284244162293	0	0	2	0	0.007336107005503255	0.033956722835018126	789.0527800093992	864.0527800093992	864.0527800093992	889.0527800093992	0.10000000149011612	0.03252032399177551	0.09589041024446487	0.03448275849223137	0.30434781312942505	789	864	864	889	1460
18.099826906642086	18.099827301381787	0	0	2	0	0.007244443697167653	0.033956722835018126	789.0527800093992	864.0527800093992	864.0527800093992	889.0527800093992	0.10000000149011612	0.03252032399177551	0.09589041024446487	0.03448275849223137	0.30434781312942505	789	864	864	889	1460
18.11861533208464	18.118615726824338	0	0	2	0	0.007132923872213222	0.03724705001034008	802.5266697923427	877.5266697923427	877.5266697923427	902.5266697923427	0.11249999701976776	0.03252032399177551	0.09589041024446487	0.04137931019067764	0.30434781312942505	802	877	877	902	1460
18.132847277184243	18.13284727718424	0	0	2	0	0.007001853198728515	0.033956722835018126	789.0527800093992	864.0527800093992	864.0527800093992	889.0527800093992	0.10000000149011612	0.03252032399177551	0.09589041024446487	0.03448275849223137	0.30434781312942505	789	864	864	889	1460
18.149781215521955	18.149781610261655	0	0	2	0	0.00685159093231894	0.03719981335522321	802.3332356896391	877.3332356896391	877.3332356896391	902.3332356896391	0.11249999701976776	0.03252032399177551	0.10958904027938843	0.03448275849223137	0.30434781312942505	802	877	877	902	1460
18.165836068550494	18.16583646329019	0	0	2	0	0.006682548931412125	0.03738875997569069	803.1069721004534	878.1069721004534	878.1069721004534	903.1069721004534	0.11249999701976776	0.03252032399177551	0.10958904027938843	0.04137931019067764	0.30434781312942505	803	878	878	903	1460
18.18515147149091	18.18515147149091	0	0	2	0	0.006495190528382592	0.03738875997569069	803.1069721004534	878.1069721004534	878.1069721004534	903.1069721004534	0.11249999701976776	0.03252032399177551	0.10958904027938843	0.04137931019067764	0.30434781312942505	803	878	878	903	1460
18.19986460428332	18.19986460428332	0	0	2	0	0.006290029259589918	0.03738875997569069	803.1069721004534	878.1069721004534	878.1069721004534	903.1069721004534	0.11249999701976776	0.03252032399177551	0.10958904027938843	0.04137931019067764	0.30434781312942505	803	878	878	903	1460
18.215835772495723	18.215835772495723	0	0	2	0	0.006067627457811282	0.04268799093558533	824.8073228812219	899.8073228812219	899.8073228812219	924.8073228812219	0.125	0.04065040498971939	0.12328767031431198	0.04137931019067764	0.30434781312942505	824	899	899	924	1460
18.2328119479812	18.232811947981205	0	0	2	0	0.005828594710926398	0.05302665224778354	867.1441409546736	942.1441409546736	942.1441409546736	967.1441409546736	0.15000000596046448	0.056910570710897446	0.15068493783473969	0.03448275849223137	0.30434781312942505	867	942	942	967	1460
18.251839190941514	18.25183958568121	0	0	2	0	0.005573586191079517	0.05842035186129904	889.2313408720196	964.2313408720196	964.2313408720196	989.2313408720196	0.16249999403953552	0.06504064798355103	0.1780821979045868	0.03448275849223137	0.30434781312942505	889	964	964	989	1460
18.265787712937396	18.265788107677096	0	0	2	0	0.005303300858898111	0.06885348542395013	931.9550228110758	1006.9550228110758	1006.9550228110758	1031.9550228110757	0.1875	0.08130080997943878	0.19178082048892975	0.03448275849223137	0.30434781312942505	931	1006	1006	1031	1460
18.282883494551605	18.282883889291305	0	0	2	0	0.005018479547690389	0.07616161837000145	961.8818272251559	1036.881827225156	1036.881827225156	1061.881827225156	0.20000000298023224	0.09756097197532654	0.2054794579744339	0.03448275849223137	0.30434781312942505	961	1036	1036	1061	1460
18.299754274537513	18.299754274537513	0	0	2	0	0.004719902932872683	0.08456222982052142	996.2823311150353	1071.2823311150353	1071.2823311150353	1096.2823311150353	0.22499999403953552	0.10569106042385101	0.21917808055877686	0.03448275849223137	0.30434781312942505	996	1071	1071	1096	1460
18.318895992010468	18.318895992010468	0	0	2	0	0.004408389392192404	0.0899559340906498	1018.369550101211	1093.369550101211	1093.369550101211	1118.369550101211	0.23749999701976776	0.11382114142179489	0.24657534062862396	0.03448275849223137	0.30434781312942505	1018	1093	1093	1118	1460
18.332869382607374	18.33286938260737	0	0	2	0	0.004084792762611515	0.10566468034986623	1082.6968660327022	1157.6968660327022	1157.6968660327022	1182.6968660327022	0.2750000059604645	0.13821138441562653	0.27397260069847107	0.03448275849223137	0.30434781312942505	1082	1157	1157	1182	1460
18.349822663190324	18.349822663190324	0	0	2	0	0.0037499999999987712	0.11470298686284303	1119.7087312033423	1194.7087312033423	1194.7087312033423	1219.7087312033423	0.30000001192092896	0.1463414579629898	0.30136987566947937	0.04137931019067764	0.30434781312942505	1119	1194	1194	1219	1460
18.365865674027905	18.3658656740279	0	0	2	0	0.0034049287480453347	0.11905144713836624	1137.5156760316097	1212.5156760316097	1212.5156760316097	1237.5156760316097	0.30000001192092896	0.16260161995887756	0.3287671208381653	0.04137931019067764	0.30434781312942505	1137	1212	1212	1237	1460
18.385566342914323	18.385566342914323	0	0	2	0	0.0030505248230672014	0.13700996458285827	1211.0558049668048	1286.0558049668048	1286.0558049668048	1311.0558049668048	0.3499999940395355	0.17886178195476532	0.39726027846336365	0.04827586188912392	0.30434781312942505	1211	1286	1286	1311	1460
18.399786840562662	18.399787235302362	0	0	2	0	0.0026877596215884214	0.145623144591082	1246.3267771004807	1321.3267771004807	1321.3267771004807	1346.3267771004807	0.375	0.1869918704032898	0.42465752363204956	0.04827586188912392	0.30434781312942505	1246	1321	1321	1346	1460
18.415905246682705	18.415905641422405	0	0	2	0	0.002317627457810748	0.1578276529903781	1296.3042389955983	1371.3042389955983	1371.3042389955983	1396.3042389955983	0.4000000059604645	0.20325203239917755	0.45205479860305786	0.062068965286016464	0.30434781312942505	1296	1371	1371	1396	1460
18.43278905307867	18.432789447818372	0	0	2	0	0.0019411428382675245	0.185580266641174	1409.9511918956075	1484.9511918956075	1484.9511918956075	1509.9511918956075	0.4749999940395355	0.22764228284358978	0.4794520437717438	0.08275862038135529	0.30434781312942505	1409	1484	1484	1509	1460
18.452318404935824	18.452318404935824	0	0	2	0	0.0015593376811317945	0.20199017889470383	1477.1497825738122	1552.1497825738122	1552.1497825738122	1577.1497825738122	0.5	0.2520325183868408	0.5068492889404297	0.11034482717514038	0.30434781312942505	1477	1552	1552	1577	1460
18.4658512660289	18.4658512660289	0	0	2	0	0.001173258487800315	0.21456050583331665	1528.6252713874317	1603.6252713874317	1603.6252713874317	1628.6252713874317	0.5	0.28455284237861633	0.534246563911438	0.13793103396892548	0.30434781312942505	1528	1603	1603	1628	1460
18.482841257403837	18.48284086266414	0	0	2	0	0.0007839634745059725	0.22969368348425157	1590.5956338680103	1665.5956338680103	1665.5956338680103	1690.5956338680103	0.5249999761581421	0.3008130192756653	0.5616438388824463	0.16551724076271057	0.30434781312942505	1590	1665	1665	1690	1460
18.499814669711427	18.499814669711427	0	0	2	0	0.0003925196718206422	0.24454344850091592	1651.4054216112506	1726.4054216112506	1726.4054216112506	1751.4054216112506	0.550000011920929	0.31707316637039185	0.5753424763679504	0.19310344755649567	0.30434781312942505	1651	1726	1726	1751	1460
18.519112704105094	18.519112704105098	0	0	2	0	-1.4406906524676981e-15	0.256457155770466	1700.1920528800583	1775.1920528800583	1775.1920528800583	1800.1920528800583	0.5625	0.3333333432674408	0.5890411138534546	0.22068965435028076	0.30434781312942505	1700	1775	1775	1800	1460
18.532797539982198	18.532797539982198	0	0	2	0	-0.00039251967182351964	0.2706455923071378	1758.2937004977293	1833.2937004977293	1833.2937004977293	1858.2937004977293	0.5874999761581421	0.34959349036216736	0.6027397513389587	0.24137930572032928	0.30434781312942505	1758	1833	1833	1858	1460
18.54978516291894	18.549785162918944	0	0	2	0	-0.0007839634745088382	0.29320365688149863	1850.6689749297368	1925.6689749297368	1925.6689749297368	1950.6689749297368	0.625	0.3739837408065796	0.6301369667053223	0.27586206793785095	0.30434781312942505	1850	1925	1925	1950	1460
18.565843173865073	18.565843173865076	0	0	2	0	-0.0011732584878031609	0.31428395957880895	1936.9928144752225	2011.9928144752225	2011.9928144752225	2036.9928144752225	0.637499988079071	0.4065040647983551	0.6575342416763306	0.32413792610168457	0.30434781312942505	1936	2011	2011	2036	1460
18.585630685485224	18.58563068548522	0	0	2	0	-0.0015593376811346127	0.3303382694833843	2002.7352135344586	2077.7352135344586	2077.7352135344586	2102.7352135344586	0.6625000238418579	0.42276424169540405	0.6712328791618347	0.35172414779663086	0.30434781312942505	2002	2077	2077	2102	1460
18.59984841995567	18.59984881469537	0	0	2	0	-0.001941142838270308	0.3446374187801151	2061.2902299045713	2136.2902299045713	2136.2902299045713	2161.2902299045713	0.675000011920929	0.4390243887901306	0.6849315166473389	0.38620689511299133	0.30434781312942505	2061	2136	2136	2161	1460
18.6158748517259	18.6158748517259	0	0	2	0	-0.0023176274578134886	0.36000074705229546	2124.20305917915	2199.20305917915	2199.20305917915	2224.20305917915	0.6875	0.46341463923454285	0.698630154132843	0.4137931168079376	0.30434781312942505	2124	2199	2199	2224	1460
18.63286089570385	18.63286089570385	0	0	2	0	-0.002687759621591111	0.3735204910050882	2179.566410665836	2254.566410665836	2254.566410665836	2279.566410665836	0.699999988079071	0.4796747863292694	0.7123287916183472	0.4413793087005615	0.30434781312942505	2179	2254	2254	2279	1460
18.652237878037276	18.652237878037276	0	0	2	0	-0.003050524823069834	0.3934791963915245	2261.297309223293	2336.297309223293	2336.297309223293	2361.297309223293	0.737500011920929	0.49593496322631836	0.7260273694992065	0.4689655303955078	0.30434781312942505	2261	2336	2336	2361	1460
18.665813765757516	18.665813765757512	0	0	2	0	-0.003404928748047902	0.41341842892573144	2342.94846645087	2417.94846645087	2417.94846645087	2442.94846645087	0.737500011920929	0.5284552574157715	0.7397260069847107	0.5241379141807556	0.30434781312942505	2342	2417	2417	2442	1460
18.68290402101594	18.682904415755637	0	0	2	0	-0.003750000000001266	0.42630049755368304	2395.700537482332	2470.700537482332	2470.700537482332	2495.700537482332	0.75	0.5447154641151428	0.7534246444702148	0.5448275804519653	0.30434781312942505	2395	2470	2470	2495	1460
18.69980401173956	18.69980440647926	0	0	2	0	-0.0040847927626139315	0.44135677978628696	2457.356013224845	2532.356013224845	2532.356013224845	2557.356013224845	0.762499988079071	0.5691056847572327	0.767123281955719	0.565517246723175	0.30434781312942505	2457	2532	2532	2557	1460
18.719517707036037	18.71951770703604	0	0	2	0	-0.0044083893921947346	0.4558684991618964	2516.781504067966	2591.781504067966	2591.781504067966	2616.781504067966	0.7749999761581421	0.5853658318519592	0.7808219194412231	0.5931034684181213	0.30434781312942505	2516	2591	2591	2616	1460
18.73282319806262	18.73282359280232	0	0	2	0	-0.004719902932874923	0.4691993195618105	2571.371213605614	2646.371213605614	2646.371213605614	2671.371213605614	0.7875000238418579	0.6016260385513306	0.7945205569267273	0.6137930750846863	0.30434781312942505	2571	2646	2646	2671	1460
18.74989213737731	18.749898453212488	0	0	2	0	-0.0050184795476925295	0.4871903110504938	2645.044323751772	2720.044323751772	2720.044323751772	2745.044323751772	0.8125	0.6178861856460571	0.8082191944122314	0.6413792967796326	0.30434781312942505	2645	2720	2720	2745	1460
18.76585975293242	18.76586014767212	0	0	2	0	-0.005303300858900148	0.49886179467980796	2692.8390492138133	2767.8390492138133	2767.8390492138133	2792.8390492138133	0.8125	0.642276406288147	0.8082191944122314	0.6689655184745789	0.30434781312942505	2692	2767	2767	2792	1460
18.785637001320403	18.785637001320403	0	0	2	0	-0.005573586191081444	0.525027418867225	2799.9872802612867	2874.9872802612867	2874.9872802612867	2899.9872802612867	0.8374999761581421	0.6747967600822449	0.835616409778595	0.7034482955932617	0.30434781312942505	2799	2874	2874	2899	1460
18.799849998914464	18.79985039365416	0	0	2	0	-0.005828594710928212	0.5365396112724472	2847.1297081606713	2922.1297081606713	2922.1297081606713	2947.1297081606713	0.8500000238418579	0.6910569071769714	0.835616409778595	0.7241379022598267	0.30434781312942505	2847	2922	2922	2947	1460
18.81584879890578	18.815848798905783	0	0	2	0	-0.006067627457812976	0.550602581940792	2904.7175730475433	2979.7175730475433	2979.7175730475433	3004.7175730475433	0.862500011920929	0.707317054271698	0.8493150472640991	0.7448275685310364	0.3478260934352875	2904	2979	2979	3004	1469
18.83270576300223	18.83270576300223	0	0	2	0	-0.006290029259591488	0.5627747443412687	2954.5625780774953	3029.5625780774953	3029.5625780774953	3054.5625780774953	0.875	0.7154471278190613	0.8630136847496033	0.7655172348022461	0.3478260934352875	2954	3029	3029	3054	1469
18.852333799784077	18.852333799784077	0	0	2	0	-0.006495190528384032	0.5756095763684783	3007.1212152289186	3082.1212152289186	3082.1212152289186	3107.1212152289186	0.887499988079071	0.7317073345184326	0.8767123222351074	0.7793103456497192	0.3478260934352875	3007	3082	3082	3107	1469
18.865765607514263	18.865765607514263	0	0	2	0	-0.006682548931413433	0.5858227577224113	3048.9441928732745	3123.9441928732745	3123.9441928732745	3148.9441928732745	0.8999999761581421	0.7479674816131592	0.8767123222351074	0.7931034564971924	0.3478260934352875	3048	3123	3123	3148	1469
18.88280178343396	18.882801783433962	0	0	2	0	-0.006851590932320112	0.5936417695608238	3080.9630463515737	3155.9630463515737	3155.9630463515737	3180.9630463515737	0.8999999761581421	0.7560975551605225	0.8904109597206116	0.8068965673446655	0.3478260934352875	3080	3155	3155	3180	1469
18.89981269601293	18.89981309075263	0	0	2	0	-0.007001853198729547	0.5987446722144725	3101.859432718265	3176.859432718265	3176.859432718265	3201.859432718265	0.8999999761581421	0.7642276287078857	0.8904109597206116	0.8206896781921387	0.30434781312942505	3101	3176	3176	3201	1460
18.919282442175568	18.919282836915265	0	0	2	0	-0.007132923872214114	0.6054373946556462	3129.266131114871	3204.266131114871	3204.266131114871	3229.266131114871	0.9125000238418579	0.7804877758026123	0.9041095972061157	0.8413792848587036	0.30434781312942505	3129	3204	3204	3229	1460
18.932817276967135	18.932817671706836	0	0	2	0	-0.007244443697168399	0.6134217214939106	3161.961949517564	3236.961949517564	3236.961949517564	3261.961949517564	0.9125000238418579	0.7804877758026123	0.9041095972061157	0.8413792848587036	0.30434781312942505	3161	3236	3236	3261	1460
18.949796610370207	18.949796610370207	0	0	2	0	-0.007336107005503854	0.6201380622882464	3189.465365070369	3264.465365070369	3264.465365070369	3289.465365070369	0.925000011920929	0.7886179089546204	0.9041095972061157	0.8482758402824402	0.3478260934352875	3189	3264	3264	3289	1469
18.965894490025914	18.965894490025917	0	0	2	0	-0.007407662554463767	0.6252882016482193	3210.555185749458	3285.555185749458	3285.555185749458	3310.555185749458	0.925000011920929	0.7967479825019836	0.9041095972061157	0.8620689511299133	0.3478260934352875	3210	3285	3285	3310	1469
18.985635817101308	18.985635817101304	0	0	2	0	-0.007458914215262207	0.6349804384068154	3250.244895275909	3325.244895275909	3325.244895275909	3350.244895275909	0.9375	0.8048780560493469	0.9178082346916199	0.8689655065536499	0.3478260934352875	3250	3325	3325	3350	1469
18.999774603631998	18.9997749983717	0	0	2	0	-0.007489721510659382	0.6329479200199746	3241.921732481796	3316.921732481796	3316.921732481796	3341.921732481796	0.9375	0.7967479825019836	0.9178082346916199	0.8689655065536499	0.3478260934352875	3241	3316	3316	3341	1469
19.01582274608566	19.01582274608566	0	0	2	0	-0.0075	0.6365628672465435	3256.724941374596	3331.724941374596	3331.724941374596	3356.724941374596	0.9375	0.8048780560493469	0.9178082346916199	0.8758620619773865	0.3478260934352875	3256	3331	3331	3356	1469
19.03282931652795	19.032829316527945	0	0	2	0	-0.007489721510659225	0.6365628672465435	3256.724941374596	3331.724941374596	3331.724941374596	3356.724941374596	0.9375	0.8048780560493469	0.9178082346916199	0.8758620619773865	0.3478260934352875	3256	3331	3331	3356	1469
19.05220629886137	19.05220629886137	0	0	2	0	-0.007458914215261892	0.6401778144731125	3271.5281502673956	3346.5281502673956	3346.5281502673956	3371.5281502673956	0.9375	0.8130081295967102	0.9178082346916199	0.882758617401123	0.30434781312942505	3271	3346	3346	3371	1460
19.06588639786209	19.065886397862087	0	0	2	0	-0.007407662554463295	0.6432009620448582	3283.9079395736944	3358.9079395736944	3358.9079395736944	3383.9079395736944	0.9375	0.8130081295967102	0.931506872177124	0.882758617401123	0.3478260934352875	3283	3358	3358	3383	1469
19.08282665203498	19.08282665203498	0	0	2	0	-0.007336107005503227	0.6448070092377485	3290.48470282858	3365.48470282858	3365.48470282858	3390.48470282858	0.9375	0.8130081295967102	0.931506872177124	0.8896551728248596	0.3478260934352875	3290	3365	3365	3390	1469
19.099880985980818	19.099880985980818	0	0	2	0	-0.007244443697167619	0.6432009620448582	3283.9079395736944	3358.9079395736944	3358.9079395736944	3383.9079395736944	0.9375	0.8130081295967102	0.931506872177124	0.882758617401123	0.3478260934352875	3283	3358	3358	3383	1469
19.119234678672015	19.119235073411716	0	0	2	0	-0.007132923872213181	0.6401778144731125	3271.5281502673956	3346.5281502673956	3346.5281502673956	3371.5281502673956	0.9375	0.8130081295967102	0.9178082346916199	0.882758617401123	0.3478260934352875	3271	3346	3346	3371	1469
19.132792013626414	19.132792013626414	0	0	2	0	-0.007001853198728467	0.6365628672465435	3256.724941374596	3331.724941374596	3331.724941374596	3356.724941374596	0.9375	0.8048780560493469	0.9178082346916199	0.8758620619773865	0.3478260934352875	3256	3331	3331	3356	1469
19.149771741769182	19.14977213650888	0	0	2	0	-0.0068515909323188864	0.6282404941604787	3222.6448235871603	3297.6448235871603	3297.6448235871603	3322.6448235871603	0.925000011920929	0.7967479825019836	0.9178082346916199	0.8620689511299133	0.3478260934352875	3222	3297	3297	3322	1469
19.16588225309525	19.165882253095255	0	0	2	0	-0.0066825489314120655	0.6082641911861408	3140.8418629072467	3215.8418629072467	3215.8418629072467	3240.8418629072467	0.8999999761581421	0.772357702255249	0.9041095972061157	0.8413792848587036	0.3478260934352875	3140	3215	3215	3240	1469
19.18560858006209	19.185608580062095	0	0	2	0	-0.006495190528382525	0.5431398568848254	2874.15771394336	2949.15771394336	2949.15771394336	2974.15771394336	0.875	0.6666666865348816	0.8630136847496033	0.7310344576835632	0.3478260934352875	2874	2949	2949	2974	1469
19.1998393409426	19.199839340942596	0	0	2	0	-0.006290029259589846	0.48154752430034	2621.937112009892	2696.937112009892	2696.937112009892	2721.937112009892	0.824999988079071	0.5853658318519592	0.8219178318977356	0.6275861859321594	0.3478260934352875	2621	2696	2696	2721	1469
19.215844456769094	19.215844456769098	0	0	2	0	-0.006067627457811204	0.4236409979084499	2384.8098864351023	2459.8098864351023	2459.8098864351023	2484.8098864351023	0.7749999761581421	0.5121951103210449	0.767123281955719	0.5310344696044922	0.30434781312942505	2384	2459	2459	2484	1460
19.232769710833434	19.23276971083343	0	0	2	0	-0.005828594710926315	0.3847187964186727	2225.423471334465	2300.423471334465	2300.423471334465	2325.423471334465	0.75	0.46341463923454285	0.7260273694992065	0.4482758641242981	0.3478260934352875	2225	2300	2300	2325	1469
19.252292352115706	19.252292352115703	0	0	2	0	-0.005573586191079428	0.35017752149544856	2083.976950523862	2158.976950523862	2158.976950523862	2183.976950523862	0.699999988079071	0.43089431524276733	0.698630154132843	0.38620689511299133	0.30434781312942505	2083	2158	2158	2183	1460
19.265985082786784	19.265985082786784	0	0	2	0	-0.005303300858898017	0.33020862192197065	2002.2043067704699	2077.20430677047	2077.20430677047	2102.20430677047	0.6875	0.4065040647983551	0.6712328791618347	0.3379310369491577	0.3478260934352875	2002	2077	2077	2102	1469
19.28277573061384	19.282775730613842	0	0	2	0	-0.00501847954769029	0.31728536384140593	1949.2835649305573	2024.2835649305573	2024.2835649305573	2049.283564930557	0.6875	0.38211381435394287	0.6575342416763306	0.30344828963279724	0.3478260934352875	1949	2024	2024	2049	1469
19.299952828605996	19.299952828605996	0	0	2	0	-0.00471990293287258	0.3014908780712928	1884.6051457019441	1959.6051457019441	1959.6051457019441	1984.6051457019441	0.6625000238418579	0.3658536672592163	0.6438356041908264	0.27586206793785095	0.30434781312942505	1884	1959	1959	1984	1460
19.31905309841058	19.319053098410578	0	0	2	0	-0.004408389392192297	0.28276635710648	1807.9282323510356	1882.9282323510356	1882.9282323510356	1907.9282323510356	0.637499988079071	0.3414634168148041	0.6301369667053223	0.24137930572032928	0.30434781312942505	1807	1882	1882	1907	1460
19.332813724309847	19.332813724309844	0	0	2	0	-0.004084792762611404	0.2594511789874643	1712.4525779536662	1787.4525779536662	1787.4525779536662	1812.4525779536662	0.6000000238418579	0.30894309282302856	0.6027397513389587	0.2137930989265442	0.30434781312942505	1712	1787	1787	1812	1460
19.349809242040568	19.349809242040564	0	0	2	0	-0.0037499999999986568	0.24230908640168947	1642.2557088149183	1717.2557088149183	1717.2557088149183	1742.2557088149183	0.574999988079071	0.28455284237861633	0.5890411138534546	0.1862068921327591	0.30434781312942505	1642	1717	1717	1742	1460
19.365860937151517	19.36586251611031	0	0	2	0	-0.003404928748045217	0.21910594649961324	1547.2388509159161	1622.2388509159161	1622.2388509159161	1647.2388509159161	0.5249999761581421	0.2601625919342041	0.5753424763679504	0.158620685338974	0.30434781312942505	1547	1622	1622	1647	1460
19.38561213271938	19.38561213271938	0	0	2	0	-0.0030505248230670804	0.19478724915824608	1447.6537853030177	1522.6537853030177	1522.6537853030177	1547.6537853030177	0.512499988079071	0.21138212084770203	0.534246563911438	0.1034482792019844	0.30434781312942505	1447	1522	1522	1547	1460
19.39980341963001	19.39980341963001	0	0	2	0	-0.002687759621588298	0.1791095075545499	1383.4534334358818	1458.4534334358818	1458.4534334358818	1483.4534334358818	0.48750001192092896	0.1869918704032898	0.5068492889404297	0.08275862038135529	0.30434781312942505	1383	1458	1458	1483	1460
19.415756824555967	19.415756824555963	0	0	2	0	-0.002317627457810622	0.16288853809343062	1317.0285634925986	1392.0285634925986	1392.0285634925986	1417.0285634925986	0.4625000059604645	0.16260161995887756	0.4794520437717438	0.05517241358757019	0.30434781312942505	1317	1392	1392	1417	1460
19.43288063268879	19.432880632688786	0	0	2	0	-0.0019411428382673972	0.14832085495270053	1257.3739010313088	1332.3739010313088	1332.3739010313088	1357.3739010313088	0.4375	0.13821138441562653	0.42465752363204956	0.04137931019067764	0.30434781312942505	1257	1332	1332	1357	1460
19.452291562636308	19.452291562636304	0	0	2	0	-0.001559337681131665	0.1331330597815955	1195.1798798056336	1270.1798798056336	1270.1798798056336	1295.1798798056336	0.4000000059604645	0.12195122241973877	0.3835616409778595	0.027586206793785095	0.30434781312942505	1195	1270	1270	1295	1460
19.465820871072093	19.46582126581179	0	0	2	0	-0.0011732584878001843	0.11888999771282788	1136.8545406340302	1211.8545406340302	1211.8545406340302	1236.8545406340302	0.36250001192092896	0.10569106042385101	0.3561643958091736	0.02068965509533882	0.30434781312942505	1136	1211	1211	1236	1460
19.482806125570644	19.482806125570647	0	0	2	0	-0.000783963474505841	0.10836842252574175	1093.7686902429125	1168.7686902429125	1168.7686902429125	1193.7686902429125	0.3499999940395355	0.08130080997943878	0.31506848335266113	0.006896551698446274	0.30434781312942505	1093	1168	1168	1193	1460
19.499705326814865	19.499705326814862	0	0	2	0	-0.0003925196718205101	0.1031636686270628	1072.4552230278223	1147.4552230278223	1147.4552230278223	1172.4552230278223	0.3375000059604645	0.0731707289814949	0.2876712381839752	0.006896551698446274	0.30434781312942505	1072	1147	1147	1172	1460
19.51928796853135	19.51928796853135	0	0	2	0	1.5729989303233564e-15	0.09798252556682421	1051.2384421961451	1126.2384421961451	1126.2384421961451	1151.2384421961451	0.32499998807907104	0.06504064798355103	0.27397260069847107	0.006896551698446274	0.30434781312942505	1051	1126	1126	1151	1460
19.53285438249882	19.53285477723852	0	0	2	0	0.00039251967182365175	0.0892276456579566	1015.3872089693323	1090.3872089693323	1090.3872089693323	1115.3872089693323	0.30000001192092896	0.056910570710897446	0.24657534062862396	0.0	0.30434781312942505	1015	1090	1090	1115	1460
19.549816742094844	19.54981674209484	0	0	2	0	0.0007839634745089697	0.08203759975731373	985.9439710061997	1060.9439710061997	1060.9439710061997	1085.9439710061997	0.2874999940395355	0.04065040498971939	0.21917808055877686	0.0	0.30434781312942505	985	1060	1060	1085	1460
19.565906332216876	19.565906726956577	0	0	2	0	0.0011732584878032916	0.07063008099794388	939.2301816865802	1014.2301816865802	1014.2301816865802	1039.2301816865802	0.25	0.03252032399177551	0.2054794579744339	0.0	0.30434781312942505	939	1014	1014	1039	1460
19.5856058168842	19.585605816884204	0	0	2	0	0.0015593376811347424	0.06234755925834179	905.3132551629096	980.3132551629096	980.3132551629096	1005.3132551629096	0.22499999403953552	0.024390242993831635	0.16438356041908264	0.0	0.30434781312942505	905	980	980	1005	1460
19.599753682427963	19.599753682427966	0	0	2	0	0.0019411428382704356	0.05719004198908806	884.1932219453156	959.1932219453156	959.1932219453156	984.1932219453156	0.21250000596046448	0.016260161995887756	0.15068493783473969	0.0	0.30434781312942505	884	959	959	984	1460
19.615898930847525	19.615899325587222	0	0	2	0	0.0023176274578136143	0.05226870427012838	864.0403439861757	939.0403439861757	939.0403439861757	964.0403439861757	0.20000000298023224	0.008130080997943878	0.13698630034923553	0.006896551698446274	0.30434781312942505	864	939	939	964	1460
19.632840369239513	19.632840369239517	0	0	2	0	0.0026877596215912347	0.04711118327558435	842.9202955135179	917.9202955135179	917.9202955135179	942.9202955135179	0.1875	0.0	0.13698630034923553	0.006896551698446274	0.30434781312942505	842	917	917	942	1460
19.65220708834077	19.652207088340774	0	0	2	0	0.0030505248230699544	0.04708756494802591	842.8235784621661	917.8235784621661	917.8235784621661	942.8235784621661	0.1875	0.0	0.12328767031431198	0.006896551698446274	0.30434781312942505	842	917	917	942	1460
19.66614376814569	19.666143768145687	0	0	2	0	0.00340492874804802	0.04081394513035136	817.1331053087888	892.1331053087888	892.1331053087888	917.1331053087888	0.16249999403953552	0.0	0.10958904027938843	0.006896551698446274	0.30434781312942505	817	892	892	917	1460
19.682814809844018	19.682814809844018	0	0	2	0	0.003750000000001381	0.037877894731051076	805.1099789236541	880.1099789236541	880.1099789236541	905.1099789236541	0.15000000596046448	0.0	0.10958904027938843	0.013793103396892548	0.30434781312942505	805	880	880	905	1460
19.699837564613954	19.69983756461395	0	0	2	0	0.0040847927626140425	0.037830658075934206	804.9165448209505	879.9165448209505	879.9165448209505	904.9165448209505	0.15000000596046448	0.0	0.09589041024446487	0.013793103396892548	0.30434781312942505	804	879	879	904	1460
19.71902112449498	19.71902151923468	0	0	2	0	0.004408389392194842	0.037830658075934206	804.9165448209505	879.9165448209505	879.9165448209505	904.9165448209505	0.15000000596046448	0.0	0.09589041024446487	0.013793103396892548	0.30434781312942505	804	879	879	904	1460
19.732842145568156	19.732842145568156	0	0	2	0	0.004719902932875025	0.03470565733087615	792.1196667699378	867.1196667699378	867.1196667699378	892.1196667699378	0.13750000298023224	0.0	0.09589041024446487	0.013793103396892548	0.30434781312942505	792	867	867	892	1460
19.749873979351165	19.749873979351165	0	0	2	0	0.005018479547692628	0.03465842067575928	791.9262326672342	866.9262326672342	866.9262326672342	891.9262326672342	0.13750000298023224	0.0	0.08219178020954132	0.013793103396892548	0.30434781312942505	791	866	866	891	1460
19.765836068550495	19.765836463290192	0	0	2	0	0.005303300858900241	0.034800130641109886	792.506534975345	867.506534975345	867.506534975345	892.506534975345	0.13750000298023224	0.0	0.08219178020954132	0.02068965509533882	0.30434781312942505	792	867	867	892	1460
19.785517789931372	19.785517395191675	0	0	2	0	0.005573586191081533	0.031675129896051826	779.7096569243322	854.7096569243322	854.7096569243322	879.7096569243322	0.125	0.0	0.08219178020954132	0.02068965509533882	0.260869562625885	779	854	854	879	1452
19.799804209109407	19.799804603849104	0	0	2	0	0.005828594710928295	0.03160427491337652	779.4195057702768	854.4195057702768	854.4195057702768	879.4195057702768	0.125	0.0	0.06849315017461777	0.02068965509533882	0.260869562625885	779	854	854	879	1452
19.815793535347954	19.81579393008765	0	0	2	0	0.006067627457813053	0.031722366551168696	779.9030910270358	854.9030910270358	854.9030910270358	879.9030910270358	0.125	0.0	0.06849315017461777	0.027586206793785095	0.30434781312942505	779	854	854	879	1460
19.833137213492993	19.83313760823269	0	0	2	0	0.006290029259591559	0.028597365806110636	767.106212976023	842.106212976023	842.106212976023	867.106212976023	0.11249999701976776	0.0	0.06849315017461777	0.027586206793785095	0.30434781312942505	767	842	842	867	1460
19.852246957050347	19.852246957050347	0	0	2	0	0.006495190528384097	0.028597365806110636	767.106212976023	842.106212976023	842.106212976023	867.106212976023	0.11249999701976776	0.0	0.06849315017461777	0.027586206793785095	0.30434781312942505	767	842	842	867	1460
19.865800739347456	19.865801134087157	0	0	2	0	0.006682548931413494	0.028502892495876897	766.7193447706159	841.7193447706159	841.7193447706159	866.7193447706159	0.11249999701976776	0.0	0.054794520139694214	0.027586206793785095	0.30434781312942505	766	841	841	866	1460
19.8829178369054	19.8829178369054	0	0	2	0	0.006851590932320166	0.028502892495876897	766.7193447706159	841.7193447706159	841.7193447706159	866.7193447706159	0.11249999701976776	0.0	0.054794520139694214	0.027586206793785095	0.260869562625885	766	841	841	866	1452
19.89980993283504	19.89980993283504	0	0	2	0	0.007001853198729595	0.028502892495876897	766.7193447706159	841.7193447706159	841.7193447706159	866.7193447706159	0.11249999701976776	0.0	0.054794520139694214	0.027586206793785095	0.30434781312942505	766	841	841	866	1460
19.919051519451784	19.919051519451784	0	0	2	0	0.007132923872214154	0.028502892495876897	766.7193447706159	841.7193447706159	841.7193447706159	866.7193447706159	0.11249999701976776	0.0	0.054794520139694214	0.027586206793785095	0.260869562625885	766	841	841	866	1452
19.93280030316009	19.932800303160086	0	0	2	0	0.007244443697168434	0.028502892495876897	766.7193447706159	841.7193447706159	841.7193447706159	866.7193447706159	0.11249999701976776	0.0	0.054794520139694214	0.027586206793785095	0.30434781312942505	766	841	841	866	1460
19.94976266275611	19.949763057495808	0	0	2	0	0.007336107005503881	0.028502892495876897	766.7193447706159	841.7193447706159	841.7193447706159	866.7193447706159	0.11249999701976776	0.0	0.054794520139694214	0.027586206793785095	0.260869562625885	766	841	841	866	1452
19.96584751600176	19.96584751600176	0	0	2	0	0.007407662554463788	0.028502892495876897	766.7193447706159	841.7193447706159	841.7193447706159	866.7193447706159	0.11249999701976776	0.0	0.054794520139694214	0.027586206793785095	0.260869562625885	766	841	841	866	1452
19.985500816124325	19.98550081612433	0	0	2	0	0.007458914215262221	0.025377893613463987	753.922474347135	828.922474347135	828.922474347135	853.922474347135	0.10000000149011612	0.0	0.054794520139694214	0.027586206793785095	0.260869562625885	753	828	828	853	1452
19.999737498100316	19.999737498100316	0	0	2	0	0.007489721510659389	0.025283420303230247	753.5356061417278	828.5356061417278	828.5356061417278	853.5356061417278	0.10000000149011612	0.0	0.04109589010477066	0.027586206793785095	0.260869562625885	753	828	828	853	1452
20.015931299502824	20.015931299502824	0	0	2	0	0.0075	0.025377893613463987	753.922474347135	828.922474347135	828.922474347135	853.922474347135	0.10000000149011612	0.0	0.054794520139694214	0.027586206793785095	0.260869562625885	753	828	828	853	1452
20.032812342720902	20.032812342720902	0	0	2	0	0.007489721510659218	0.025377893613463987	753.922474347135	828.922474347135	828.922474347135	853.922474347135	0.10000000149011612	0.0	0.054794520139694214	0.027586206793785095	0.260869562625885	753	828	828	853	1452
20.052186561876432	20.052186561876432	0	0	2	0	0.007458914215261878	0.028408419185643158	766.3324765652087	841.3324765652087	841.3324765652087	866.3324765652087	0.11249999701976776	0.0	0.04109589010477066	0.027586206793785095	0.260869562625885	766	841	841	866	1452
20.06577034439065	20.06577034439065	0	0	2	0	0.0074076625544632745	0.025283420303230247	753.5356061417278	828.5356061417278	828.5356061417278	853.5356061417278	0.10000000149011612	0.0	0.04109589010477066	0.027586206793785095	0.30434781312942505	753	828	828	853	1460
20.082835731048053	20.08283612578775	0	0	2	0	0.007336107005503199	0.028408419185643158	766.3324765652087	841.3324765652087	841.3324765652087	866.3324765652087	0.11249999701976776	0.0	0.04109589010477066	0.027586206793785095	0.260869562625885	766	841	841	866	1452
20.099777169440042	20.09977716944004	0	0	2	0	0.007244443697167585	0.028408419185643158	766.3324765652087	841.3324765652087	841.3324765652087	866.3324765652087	0.11249999701976776	0.0	0.04109589010477066	0.027586206793785095	0.260869562625885	766	841	841	866	1452
20.11893665019944	20.118937044939138	0	0	2	0	0.0071329238722131405	0.028408419185643158	766.3324765652087	841.3324765652087	841.3324765652087	866.3324765652087	0.11249999701976776	0.0	0.04109589010477066	0.027586206793785095	0.260869562625885	766	841	841	866	1452
20.132849250882735	20.132849250882735	0	0	2	0	0.00700185319872842	0.028408419185643158	766.3324765652087	841.3324765652087	841.3324765652087	866.3324765652087	0.11249999701976776	0.0	0.04109589010477066	0.027586206793785095	0.30434781312942505	766	841	841	866	1460
20.149810820999363	20.149810820999363	0	0	2	0	0.006851590932318833	0.03153341993070122	779.1293546162215	854.1293546162215	854.1293546162215	879.1293546162215	0.125	0.0	0.04109589010477066	0.027586206793785095	0.260869562625885	779	854	854	879	1452
20.165810805209773	20.165810805209773	0	0	2	0	0.006682548931412006	0.03785427640349264	805.0132618723023	880.0132618723023	880.0132618723023	905.0132618723023	0.15000000596046448	0.0	0.06849315017461777	0.02068965509533882	0.260869562625885	805	880	880	905	1452
20.185559632339444	20.18555963233944	0	0	2	0	0.006495190528382459	0.06189277733213774	903.450923175104	978.450923175104	978.450923175104	1003.450923175104	0.21250000596046448	0.03252032399177551	0.12328767031431198	0.02068965509533882	0.30434781312942505	903	978	978	1003	1460
20.199788814261154	20.199789209000855	0	0	2	0	0.006290029259589774	0.0722786705786108	945.9811560194112	1020.9811560194112	1020.9811560194112	1045.9811560194112	0.23749999701976776	0.04878048598766327	0.13698630034923553	0.02068965509533882	0.260869562625885	945	1020	1020	1045	1452
20.215878799122887	20.215879193862584	0	0	2	0	0.006067627457811127	0.07880136122312054	972.6915742086786	1047.6915742086785	1047.6915742086785	1072.6915742086785	0.23749999701976776	0.0731707289814949	0.16438356041908264	0.027586206793785095	0.260869562625885	972	1047	1047	1072	1452
20.232807211104817	20.23280721110482	0	0	2	0	0.005828594710926231	0.08930534610738577	1015.7053923097448	1090.7053923097446	1090.7053923097446	1115.7053923097446	0.26249998807907104	0.08943089097738266	0.19178082048892975	0.027586206793785095	0.30434781312942505	1015	1090	1090	1115	1460
20.25225879924131	20.25225879924131	0	0	2	0	0.005573586191079339	0.10496686129942079	1079.839297021128	1154.839297021128	1154.839297021128	1179.839297021128	0.30000001192092896	0.11382114142179489	0.21917808055877686	0.027586206793785095	0.260869562625885	1079	1154	1154	1179	1452
20.26581139731932	20.26581297627812	0	0	2	0	0.005303300858897924	0.1191390665357138	1137.874477463748	1212.874477463748	1212.874477463748	1237.874477463748	0.3375000059604645	0.13008129596710205	0.2602739632129669	0.03448275849223137	0.30434781312942505	1137	1212	1212	1237	1460
20.28290125783805	20.28290165257775	0	0	2	0	0.005018479547690192	0.12765777354200367	1172.758582654505	1247.758582654505	1247.758582654505	1272.758582654505	0.36250001192092896	0.13821138441562653	0.2876712381839752	0.03448275849223137	0.30434781312942505	1172	1247	1247	1272	1460
20.300062960981954	20.300062960981954	0	0	2	0	0.004719902932872478	0.14187721721898372	1230.9872045117384	1305.9872045117384	1305.9872045117384	1330.9872045117384	0.4000000059604645	0.15447154641151428	0.31506848335266113	0.04137931019067764	0.30434781312942505	1230	1305	1305	1330	1460
20.31888888669589	20.318889281435588	0	0	2	0	0.004408389392192191	0.15587806080661126	1288.3206590030732	1363.3206590030732	1363.3206590030732	1388.3206590030732	0.42500001192092896	0.17886178195476532	0.3561643958091736	0.05517241358757019	0.30434781312942505	1288	1363	1363	1388	1460
20.33283464551388	20.332834645513884	0	0	2	0	0.004084792762611293	0.16765743131975014	1336.5571812543767	1411.5571812543767	1411.5571812543767	1436.5571812543767	0.44999998807907104	0.19512194395065308	0.36986300349235535	0.06896551698446274	0.30434781312942505	1336	1411	1411	1436	1460
20.349761083797315	20.34976108379732	0	0	2	0	0.0037499999999985423	0.1787222282333677	1381.8675246156408	1456.8675246156408	1456.8675246156408	1481.8675246156408	0.4625000059604645	0.2195121943950653	0.39726027846336365	0.08275862038135529	0.30434781312942505	1381	1456	1456	1481	1460
20.365768568062006	20.365768568062002	0	0	2	0	0.003404928748045099	0.1910684460584896	1432.4252866095148	1507.4252866095148	1507.4252866095148	1532.4252866095148	0.48750001192092896	0.23577235639095306	0.42465752363204956	0.09655172377824783	0.30434781312942505	1432	1507	1507	1532	1460
20.385604632665103	20.385604632665107	0	0	2	0	0.00305052482306696	0.2036036037728648	1483.7567574498812	1558.7567574498812	1558.7567574498812	1583.7567574498812	0.512499988079071	0.2520325183868408	0.45205479860305786	0.11034482717514038	0.30434781312942505	1483	1558	1558	1583	1460
20.399868551680306	20.399868551680306	0	0	2	0	0.0026877596215881742	0.21632772591202593	1535.862037609746	1610.862037609746	1610.862037609746	1635.862037609746	0.5375000238418579	0.26829269528388977	0.4794520437717438	0.12413793057203293	0.30434781312942505	1535	1610	1610	1635	1460
20.415819588168073	20.41581958816807	0	0	2	0	0.002317627457810496	0.23533564309818766	1613.6994584870786	1688.6994584870786	1688.6994584870786	1713.6994584870786	0.5625	0.2926829159259796	0.5205479264259338	0.16551724076271057	0.30434781312942505	1613	1688	1688	1713	1460
20.43284155345861	20.43284194819831	0	0	2	0	0.0019411428382672693	0.24649356347832074	1659.3911424437233	1734.3911424437233	1734.3911424437233	1759.3911424437233	0.574999988079071	0.30894309282302856	0.5479452013969421	0.1862068921327591	0.30434781312942505	1659	1734	1734	1759	1460
20.452205114642275	20.452205114642275	0	0	2	0	0.0015593376811315356	0.2551938299605263	1695.0187336883553	1770.0187336883553	1770.0187336883553	1795.0187336883553	0.5874999761581421	0.31707316637039185	0.5616438388824463	0.2068965584039688	0.30434781312942505	1695	1770	1770	1795	1460
20.465862713480163	20.465862713480163	0	0	2	0	0.0011732584878000535	0.26684775040306796	1742.7415379005633	1817.7415379005633	1817.7415379005633	1842.7415379005633	0.6000000238418579	0.3333333432674408	0.5890411138534546	0.22758620977401733	0.30434781312942505	1742	1817	1817	1842	1460
20.482886257729497	20.482886652469197	0	0	2	0	0.0007839634745057094	0.2800132200783527	1796.6541362208543	1871.6541362208543	1871.6541362208543	1896.6541362208543	0.612500011920929	0.34959349036216736	0.6027397513389587	0.2620689570903778	0.30434781312942505	1796	1871	1871	1896	1460
20.499810722314436	20.499811117054136	0	0	2	0	0.00039251967182037795	0.2995940197919076	1876.8375110478617	1951.8375110478617	1951.8375110478617	1976.8375110478617	0.6499999761581421	0.3658536672592163	0.6301369667053223	0.2896551787853241	0.30434781312942505	1876	1951	1951	1976	1460
20.518774806922945	20.51877480692294	0	0	2	0	-1.7053072081790148e-15	0.31221628194014084	1928.5256745448767	2003.5256745448767	2003.5256745448767	2028.5256745448767	0.6625000238418579	0.38211381435394287	0.6438356041908264	0.317241370677948	0.30434781312942505	1928	2003	2003	2028	1460
20.532813329570146	20.532813329570146	0	0	2	0	-0.0003925196718237839	0.3219024911382089	1968.1907012109655	2043.1907012109655	2043.1907012109655	2068.1907012109655	0.6625000238418579	0.3983739912509918	0.6575342416763306	0.3448275923728943	0.30434781312942505	1968	2043	2043	2068	1460
20.549781215521953	20.549781215521953	0	0	2	0	-0.0007839634745091013	0.3393914649649279	2039.8080490313798	2114.8080490313796	2114.8080490313796	2139.8080490313796	0.675000011920929	0.42276424169540405	0.6849315166473389	0.37931033968925476	0.30434781312942505	2039	2114	2114	2139	1460
20.565897647943505	20.5658980426832	0	0	2	0	-0.0011732584878034224	0.3602652300372684	2125.2861170026144	2200.2861170026144	2200.2861170026144	2225.2861170026144	0.699999988079071	0.4471544623374939	0.698630154132843	0.4206896424293518	0.30434781312942505	2125	2200	2200	2225	1460
20.585501210864024	20.585501210864024	0	0	2	0	-0.0015593376811348716	0.400186799484207	2288.764943887828	2363.764943887828	2363.764943887828	2388.764943887828	0.737500011920929	0.49593496322631836	0.7397260069847107	0.4965517222881317	0.30434781312942505	2288	2363	2363	2388	1460
20.599832630367718	20.59983263036772	0	0	2	0	-0.0019411428382705633	0.4236409979084499	2384.8098864351023	2459.8098864351023	2459.8098864351023	2484.8098864351023	0.7749999761581421	0.5121951103210449	0.767123281955719	0.5310344696044922	0.30434781312942505	2384	2459	2459	2484	1460
20.615795903786147	20.615795903786143	0	0	2	0	-0.00231762745781374	0.4414134191182857	2457.58795128938	2532.58795128938	2532.58795128938	2557.58795128938	0.7875000238418579	0.5365853905677795	0.7808219194412231	0.565517246723175	0.30434781312942505	2457	2532	2532	2557	1460
20.632860106224452	20.63286010622445	0	0	2	0	-0.0026877596215913587	0.45426447865081165	2510.213040075074	2585.213040075074	2585.213040075074	2610.213040075074	0.7875000238418579	0.5528455376625061	0.7945205569267273	0.6000000238418579	0.30434781312942505	2510	2585	2585	2610	1460
20.652220904230226	20.652220904230226	0	0	2	0	-0.0030505248230700754	0.4736017037110898	2589.3989766969125	2664.3989766969125	2664.3989766969125	2689.3989766969125	0.8125	0.5691056847572327	0.8082191944122314	0.634482741355896	0.30434781312942505	2589	2664	2664	2689	1460
20.66584810811131	20.665848108111305	0	0	2	0	-0.003404928748048138	0.49066554503898097	2659.275406934627	2734.275406934627	2734.275406934627	2759.275406934627	0.824999988079071	0.5934959053993225	0.8219178318977356	0.6620689630508423	0.30434781312942505	2659	2734	2734	2759	1460
20.682872836579737	20.682873231319434	0	0	2	0	-0.003750000000001496	0.5058858194298264	2721.602430565139	2796.602430565139	2796.602430565139	2821.602430565139	0.8374999761581421	0.6097561120986938	0.835616409778595	0.6896551847457886	0.3478260934352875	2721	2796	2796	2821	1469
20.69982888034058	20.699828880340583	0	0	2	0	-0.0040847927626141535	0.5198307134376474	2778.706771527166	2853.706771527166	2853.706771527166	2878.706771527166	0.8500000238418579	0.6260162591934204	0.8493150472640991	0.7103448510169983	0.30434781312942505	2778	2853	2853	2878	1460
20.718989940058776	20.718989940058776	0	0	2	0	-0.00440838939219495	0.5405627606370622	2863.60450480877	2938.60450480877	2938.60450480877	2963.60450480877	0.875	0.6504064798355103	0.8630136847496033	0.7379310131072998	0.30434781312942505	2863	2938	2938	2963	1460
20.73278017143545	20.73278017143545	0	0	2	0	-0.0047199029328751285	0.5660833236247118	2968.111210243195	3043.111210243195	3043.111210243195	3068.111210243195	0.887499988079071	0.6829268336296082	0.8904109597206116	0.7793103456497192	0.30434781312942505	2968	3043	3043	3068	1460
20.74976897859129	20.74976897859129	0	0	2	0	-0.005018479547692726	0.5810039457393019	3029.2111578024414	3104.2111578024414	3104.2111578024414	3129.2111578024414	0.9125000238418579	0.6991869807243347	0.8904109597206116	0.800000011920929	0.30434781312942505	3029	3104	3104	3129	1460
20.765726330914237	20.765726330914234	0	0	2	0	-0.005303300858900336	0.5956101385303754	3089.023517281887	3164.023517281887	3164.023517281887	3189.023517281887	0.925000011920929	0.7154471278190613	0.9041095972061157	0.8206896781921387	0.3478260934352875	3089	3164	3164	3189	1469
20.785466473770533	20.785466473770533	0	0	2	0	-0.005573586191081621	0.6056506168056783	3130.139275819253	3205.139275819253	3205.139275819253	3230.139275819253	0.925000011920929	0.7317073345184326	0.9178082346916199	0.834482729434967	0.3478260934352875	3130	3205	3205	3230	1469
20.799786445822964	20.79978644582296	0	0	2	0	-0.005828594710928378	0.6139729898917432	3164.2193936066883	3239.2193936066883	3239.2193936066883	3264.2193936066883	0.9375	0.7398374080657959	0.9178082346916199	0.8482758402824402	0.3478260934352875	3164	3239	3239	3264	1469
20.815793140608253	20.815793140608257	0	0	2	0	-0.006067627457813132	0.6252476554900674	3210.389149231826	3285.389149231826	3285.389149231826	3310.389149231826	0.949999988079071	0.7479674816131592	0.931506872177124	0.8620689511299133	0.30434781312942505	3210	3285	3285	3310	1460
20.8327156314947	20.8327156314947	0	0	2	0	-0.006290029259591632	0.6392883492490284	3267.8857901747715	3342.8857901747715	3342.8857901747715	3367.8857901747715	0.9624999761581421	0.772357702255249	0.931506872177124	0.882758617401123	0.3478260934352875	3267	3342	3342	3367	1469
20.852286431020225	20.852286431020225	0	0	2	0	-0.006495190528384164	0.6439411491099314	3286.939005605169	3361.939005605169	3361.939005605169	3386.939005605169	0.9624999761581421	0.772357702255249	0.9452054500579834	0.8896551728248596	0.30434781312942505	3286	3361	3361	3386	1460
20.865736791516255	20.865737186255956	0	0	2	0	-0.006682548931413554	0.6507283448609869	3314.7325722057412	3389.7325722057412	3389.7325722057412	3414.7325722057412	0.9750000238418579	0.7804877758026123	0.9452054500579834	0.8965517282485962	0.3478260934352875	3314	3389	3389	3414	1469
20.882717703878118	20.88271770387812	0	0	2	0	-0.00685159093232022	0.6560202090355602	3336.4027560006193	3411.4027560006193	3411.4027560006193	3436.4027560006193	0.9750000238418579	0.7886179089546204	0.9452054500579834	0.9103448390960693	0.3478260934352875	3336	3411	3411	3436	1469
20.89987822280293	20.899878222802926	0	0	2	0	-0.007001853198729643	0.6676019130194586	3383.829833814683	3458.829833814683	3458.829833814683	3483.829833814683	0.987500011920929	0.7967479825019836	0.9589040875434875	0.9241379499435425	0.3478260934352875	3383	3458	3458	3483	1469
20.91922441543985	20.91922481017955	0	0	2	0	-0.007132923872214195	0.674412712222515	3411.720056551199	3486.720056551199	3486.720056551199	3511.720056551199	1.0	0.8048780560493469	0.9589040875434875	0.931034505367279	0.3478260934352875	3411	3486	3486	3511	1469
20.93275846075202	20.93275846075202	0	0	2	0	-0.007244443697168468	0.6813106088028462	3439.966943047655	3514.966943047655	3514.966943047655	3539.966943047655	1.0	0.8130081295967102	0.9726027250289917	0.9379310607910156	0.3478260934352875	3439	3514	3514	3539	1469
20.949758320619424	20.949758320619424	0	0	2	0	-0.007336107005503909	0.685020014846387	3455.1569607959545	3530.1569607959545	3530.1569607959545	3555.1569607959545	1.0	0.8211382031440735	0.9726027250289917	0.9448275566101074	0.3478260934352875	3455	3530	3530	3555	1469
20.965862121370616	20.965862121370613	0	0	2	0	-0.007407662554463809	0.6887294353828377	3470.3470378927204	3545.3470378927204	3545.3470378927204	3570.3470378927204	1.0	0.8292682766914368	0.9726027250289917	0.951724112033844	0.3478260934352875	3470	3545	3545	3570	1469
20.985620816992753	20.985620816992757	0	0	2	0	-0.007458914215262234	0.693689286784851	3490.657629383965	3565.657629383965	3565.657629383965	3590.657629383965	1.0	0.8292682766914368	0.9863013625144958	0.9586206674575806	0.3478260934352875	3490	3565	3565	3590	1469
20.999733945443026	20.999733550703326	0	0	2	0	-0.007489721510659397	0.6974223256744638	3505.9444236369295	3580.9444236369295	3580.9444236369295	3605.9444236369295	1.0	0.8373983502388	0.9863013625144958	0.9655172228813171	0.3478260934352875	3505	3580	3580	3605	1469
21.015825509263554	21.01582550926355	0	0	2	0	-0.0075	0.693689286784851	3490.657629383965	3565.657629383965	3565.657629383965	3590.657629383965	1.0	0.8292682766914368	0.9863013625144958	0.9586206674575806	0.3478260934352875	3490	3565	3565	3590	1469
21.032859711484754	21.032859711484754	0	0	2	0	-0.007489721510659211	0.6957218051716918	3498.980792178078	3573.980792178078	3573.980792178078	3598.980792178078	1.0	0.8373983502388	0.9863013625144958	0.9586206674575806	0.3478260934352875	3498	3573	3573	3598	1469
21.052295115293596	21.052295115293596	0	0	2	0	-0.0074589142152618635	0.693689286784851	3490.657629383965	3565.657629383965	3565.657629383965	3590.657629383965	1.0	0.8292682766914368	0.9863013625144958	0.9586206674575806	0.3478260934352875	3490	3565	3565	3590	1469
21.065820476332394	21.06582047633239	0	0	2	0	-0.007407662554463255	0.693689286784851	3490.657629383965	3565.657629383965	3565.657629383965	3590.657629383965	1.0	0.8292682766914368	0.9863013625144958	0.9586206674575806	0.3478260934352875	3490	3565	3565	3590	1469
21.082688098400713	21.08268809840071	0	0	2	0	-0.007336107005503172	0.693689286784851	3490.657629383965	3565.657629383965	3565.657629383965	3590.657629383965	1.0	0.8292682766914368	0.9863013625144958	0.9586206674575806	0.3478260934352875	3490	3565	3565	3590	1469
21.09983638039486	21.099836380394855	0	0	2	0	-0.007244443697167551	0.6866969169959969	3462.0238750986073	3537.0238750986073	3537.0238750986073	3562.0238750986073	1.0	0.8211382031440735	0.9726027250289917	0.951724112033844	0.3478260934352875	3462	3537	3537	3562	1469
21.118839149493844	21.118838754754144	0	0	2	0	-0.0071329238722131	0.6829874964595462	3446.8337980018414	3521.8337980018414	3521.8337980018414	3546.8337980018414	1.0	0.8130081295967102	0.9726027250289917	0.9448275566101074	0.3478260934352875	3446	3521	3521	3546	1469
21.132742671164067	21.132742671164067	0	0	2	0	-0.007001853198728373	0.6792780904160054	3431.643780253542	3506.643780253542	3506.643780253542	3531.643780253542	1.0	0.8048780560493469	0.9726027250289917	0.9379310607910156	0.3478260934352875	3431	3506	3506	3531	1469
21.149825821107914	21.149825821107918	0	0	2	0	-0.006851590932318779	0.6622628270397222	3361.9662767276623	3436.9662767276623	3436.9662767276623	3461.9662767276623	0.987500011920929	0.7886179089546204	0.9589040875434875	0.9103448390960693	0.3478260934352875	3361	3436	3436	3461	1469
21.165738962584598	21.165738962584598	0	0	2	0	-0.006682548931411946	0.6434039772007338	3284.739286637005	3359.739286637005	3359.739286637005	3384.739286637005	0.9750000238418579	0.7642276287078857	0.9452054500579834	0.882758617401123	0.3478260934352875	3284	3359	3359	3384	1469
21.185630290745525	21.18563029074552	0	0	2	0	-0.006495190528382392	0.609868092458373	3147.4098386170376	3222.4098386170376	3222.4098386170376	3247.4098386170376	0.949999988079071	0.7235772609710693	0.9178082346916199	0.834482729434967	0.3478260934352875	3147	3222	3222	3247	1469
21.199838551463202	21.199838551463202	0	0	2	0	-0.006290029259589702	0.5678255822912499	2975.2457594826683	3050.2457594826683	3050.2457594826683	3075.2457594826683	0.925000011920929	0.6585366129875183	0.8904109597206116	0.7724137902259827	0.3478260934352875	2975	3050	3050	3075	1469
21.215715376887594	21.215715376887594	0	0	2	0	-0.006067627457811049	0.5224158414676046	2789.2928708098407	2864.2928708098407	2864.2928708098407	2889.2928708098407	0.875	0.6016260385513306	0.8630136847496033	0.7103448510169983	0.3478260934352875	2789	2864	2864	2889	1469
21.232755105464577	21.232755105464577	0	0	2	0	-0.005828594710926148	0.4976510653728914	2687.8811127019903	2762.8811127019903	2762.8811127019903	2787.8811127019903	0.862500011920929	0.5691056847572327	0.835616409778595	0.6689655184745789	0.3478260934352875	2687	2762	2762	2787	1469
21.252304589046368	21.252304589046368	0	0	2	0	-0.005573586191079251	0.46614770777787484	2558.8748633503974	2633.8748633503974	2633.8748633503974	2658.8748633503974	0.8374999761581421	0.5365853905677795	0.8082191944122314	0.6068965792655945	0.3478260934352875	2558	2633	2633	2658	1469
21.26573481781776	21.26573521255746	0	0	2	0	-0.00530330085889783	0.44672335850274614	2479.3321530687454	2554.3321530687454	2554.3321530687454	2579.3321530687454	0.824999988079071	0.5203251838684082	0.7808219194412231	0.565517246723175	0.3478260934352875	2479	2554	2554	2579	1469
21.28270112481077	21.28270112481077	0	0	2	0	-0.005018479547690093	0.41677880469757156	2356.7092052365556	2431.7092052365556	2431.7092052365556	2456.7092052365556	0.800000011920929	0.4878048896789551	0.7534246444702148	0.5034482479095459	0.3478260934352875	2356	2431	2431	2456	1469
21.29973256385408	21.29973256385408	0	0	2	0	-0.004719902932872375	0.3798641398542042	2205.543652702966	2280.543652702966	2280.543652702966	2305.543652702966	0.7749999761581421	0.4390243887901306	0.7260273694992065	0.4206896424293518	0.3478260934352875	2205	2280	2280	2305	1469
21.319244941904184	21.31924533664388	0	0	2	0	-0.004408389392192083	0.3323287665829886	2010.8862991573383	2085.8862991573383	2085.8862991573383	2110.8862991573383	0.7250000238418579	0.38211381435394287	0.6712328791618347	0.33103448152542114	0.3478260934352875	2010	2085	2085	2110	1469
21.332834250774184	21.332834250774184	0	0	2	0	-0.004084792762611183	0.29540069160607274	1859.6658321268678	1934.6658321268678	1934.6658321268678	1959.6658321268678	0.675000011920929	0.3414634168148041	0.6301369667053223	0.2620689570903778	0.3478260934352875	1859	1934	1934	1959	1469
21.349735425716897	21.3497350309772	0	0	2	0	-0.0037499999999984273	0.27165433259493454	1762.424491976257	1837.424491976257	1837.424491976257	1862.424491976257	0.625	0.31707316637039185	0.6164383292198181	0.2344827651977539	0.30434781312942505	1762	1837	1837	1862	1460
21.365849884439953	21.365849884439953	0	0	2	0	-0.003404928748044981	0.2667403800522994	1742.301856314166	1817.301856314166	1817.301856314166	1842.301856314166	0.625	0.30894309282302856	0.6027397513389587	0.22068965435028076	0.30434781312942505	1742	1817	1817	1842	1460
21.38562555386914	21.38562555386914	0	0	2	0	-0.0030505248230668384	0.25473219942113223	1693.1283566295365	1768.1283566295365	1768.1283566295365	1793.1283566295365	0.612500011920929	0.2926829159259796	0.5890411138534546	0.19310344755649567	0.30434781312942505	1693	1768	1768	1793	1460
21.399821972395852	21.399821972395856	0	0	2	0	-0.0026877596215880506	0.24077993136182618	1635.9938189266782	1710.9938189266782	1710.9938189266782	1735.9938189266782	0.5874999761581421	0.27642276883125305	0.5753424763679504	0.17241379618644714	0.30434781312942505	1635	1710	1710	1735	1460
21.41569761360115	21.415697613601154	0	0	2	0	-0.0023176274578103704	0.22396851041735655	1567.151050159075	1642.151050159075	1642.151050159075	1667.151050159075	0.5625	0.2520325183868408	0.5616438388824463	0.14482758939266205	0.30434781312942505	1567	1642	1642	1667	1460
21.432840369239514	21.432840369239514	0	0	2	0	-0.0019411428382671415	0.1966484069018275	1455.2752262629838	1530.2752262629838	1530.2752262629838	1555.2752262629838	0.5	0.22764228284358978	0.534246563911438	0.11034482717514038	0.30434781312942505	1455	1530	1530	1555	1460
21.45219129875282	21.452191298752822	0	0	2	0	-0.0015593376811314063	0.17692454656340573	1374.5060181771464	1449.5060181771464	1449.5060181771464	1474.5060181771464	0.4625000059604645	0.20325203239917755	0.5068492889404297	0.08275862038135529	0.30434781312942505	1374	1449	1449	1474	1460
21.465717449271015	21.46571744927101	0	0	2	0	-0.001173258487799923	0.16778022004410195	1337.0600010805974	1412.0600010805974	1412.0600010805974	1437.0600010805974	0.4625000059604645	0.17886178195476532	0.4794520437717438	0.062068965286016464	0.30434781312942505	1337	1412	1412	1437	1460
21.482767441080163	21.482767441080163	0	0	2	0	-0.0007839634745055779	0.15484354396579003	1284.0843125399101	1359.0843125399101	1359.0843125399101	1384.0843125399101	0.4375	0.16260161995887756	0.465753436088562	0.04137931019067764	0.30434781312942505	1284	1359	1359	1384	1460
21.500297436363027	21.500297436363027	0	0	2	0	-0.00039251967182024584	0.14273350892811099	1234.4937190606145	1309.4937190606145	1309.4937190606145	1334.4937190606145	0.4124999940395355	0.1463414579629898	0.4383561611175537	0.027586206793785095	0.30434781312942505	1234	1309	1309	1334	1460
21.51922994179563	21.51922994179563	0	0	2	0	1.8376154860346732e-15	0.13159182543594022	1188.868525160175	1263.868525160175	1263.868525160175	1288.868525160175	0.375	0.11382114142179489	0.39726027846336365	0.013793103396892548	0.30434781312942505	1188	1263	1263	1288	1460
21.53275806601232	21.53275806601232	0	0	2	0	0.000392519671823916	0.1235751483795296	1156.0402326141736	1231.0402326141736	1231.0402326141736	1256.0402326141736	0.375	0.11382114142179489	0.39726027846336365	0.013793103396892548	0.30434781312942505	1156	1231	1231	1256	1460
21.549790294535025	21.54979029453503	0	0	2	0	0.000783963474509233	0.11456045844707854	1119.1250773407867	1194.1250773407867	1194.1250773407867	1219.1250773407867	0.3499999940395355	0.10569106042385101	0.36986300349235535	0.006896551698446274	0.30434781312942505	1119	1194	1194	1219	1460
21.565780804992666	21.56578041025297	0	0	2	0	0.001173258487803553	0.09626524150371552	1044.206163957715	1119.206163957715	1119.206163957715	1144.206163957715	0.2874999940395355	0.09756097197532654	0.34246575832366943	0.0	0.30434781312942505	1044	1119	1119	1144	1460
21.585578974584685	21.585578974584685	0	0	2	0	0.001559337681135001	0.08595019951462746	1001.9660670123994	1076.9660670123994	1076.9660670123994	1101.9660670123994	0.26249998807907104	0.08130080997943878	0.27397260069847107	0.0	0.30434781312942505	1001	1076	1076	1101	1460
21.599698418870137	21.599698418870133	0	0	2	0	0.0019411428382706912	0.07766768150031567	968.0491557437927	1043.0491557437927	1043.0491557437927	1068.0491557437927	0.23749999701976776	0.0731707289814949	0.24657534062862396	0.0	0.30434781312942505	968	1043	1043	1068	1460
21.61571024527151	21.615710245271508	0	0	2	0	0.002317627457813866	0.06735264416784048	925.8090778673068	1000.8090778673068	1000.8090778673068	1025.8090778673068	0.21250000596046448	0.056910570710897446	0.232876718044281	0.0	0.30434781312942505	925	1000	1000	1025	1460
21.632750368588194	21.632749973848497	0	0	2	0	0.002687759621591482	0.06532012298703194	917.4859036318958	992.4859036318958	992.4859036318958	1017.4859036318958	0.21250000596046448	0.04878048598766327	0.2054794579744339	0.0	0.30434781312942505	917	992	992	1017	1460
21.65231366805944	21.652313668059442	0	0	2	0	0.0030505248230701964	0.06016260199248791	896.365855159238	971.365855159238	971.365855159238	996.365855159238	0.20000000298023224	0.04065040498971939	0.19178082048892975	0.0	0.30434781312942505	896	971	971	996	1460
21.665736791516252	21.665736791516252	0	0	2	0	0.003404928748048256	0.05010736161938846	855.1896458313958	930.1896458313958	930.1896458313958	955.1896458313958	0.17499999701976776	0.024390242993831635	0.15068493783473969	0.006896551698446274	0.30434781312942505	855	930	930	955	1460
21.682757177847996	21.682757177847996	0	0	2	0	0.00375000000000161	0.04492622228444017	833.9728802547825	908.9728802547825	908.9728802547825	933.9728802547825	0.16249999403953552	0.016260161995887756	0.13698630034923553	0.006896551698446274	0.30434781312942505	833	908	908	933	1460
21.699837169874254	21.699837169874257	0	0	2	0	0.0040847927626142646	0.039745086687628	812.7561299858367	887.7561299858367	887.7561299858367	912.7561299858367	0.15000000596046448	0.008130080997943878	0.12328767031431198	0.006896551698446274	0.30434781312942505	812	887	887	912	1460
21.718951255568296	21.7189508608286	0	0	2	0	0.004408389392195056	0.03456394736552554	791.5393644618271	866.5393644618271	866.5393644618271	891.5393644618271	0.13750000298023224	0.0	0.10958904027938843	0.006896551698446274	0.30434781312942505	791	866	866	891	1460
21.732696881359008	21.73269688135901	0	0	2	0	0.004719902932875231	0.03470565733087615	792.1196667699378	867.1196667699378	867.1196667699378	892.1196667699378	0.13750000298023224	0.0	0.09589041024446487	0.013793103396892548	0.30434781312942505	792	867	867	892	1460
21.749845163353154	21.749845163353157	0	0	2	0	0.005018479547692824	0.03470565733087615	792.1196667699378	867.1196667699378	867.1196667699378	892.1196667699378	0.13750000298023224	0.0	0.09589041024446487	0.013793103396892548	0.30434781312942505	792	867	867	892	1460
21.765886595231937	21.76588659523194	0	0	2	0	0.005303300858900429	0.03153341993070122	779.1293546162215	854.1293546162215	854.1293546162215	879.1293546162215	0.125	0.0	0.08219178020954132	0.013793103396892548	0.260869562625885	779	854	854	879	1452
21.785571869270104	21.785571869270107	0	0	2	0	0.00557358619108171	0.028479274168318462	766.6226277192641	841.6226277192641	841.6226277192641	866.6226277192641	0.11249999701976776	0.0	0.06849315017461777	0.02068965509533882	0.30434781312942505	766	841	841	866	1460
21.79983618302501	21.799836183025008	0	0	2	0	0.005828594710928461	0.028479274168318462	766.6226277192641	841.6226277192641	841.6226277192641	866.6226277192641	0.11249999701976776	0.0	0.06849315017461777	0.02068965509533882	0.30434781312942505	766	841	841	866	1460
21.81570432417603	21.815704324176032	0	0	2	0	0.006067627457813209	0.028597365806110636	767.106212976023	842.106212976023	842.106212976023	867.106212976023	0.11249999701976776	0.0	0.06849315017461777	0.027586206793785095	0.30434781312942505	767	842	842	867	1460
21.832766552915846	21.832766552915842	0	0	2	0	0.006290029259591703	0.028502892495876897	766.7193447706159	841.7193447706159	841.7193447706159	866.7193447706159	0.11249999701976776	0.0	0.054794520139694214	0.027586206793785095	0.260869562625885	766	841	841	866	1452
21.852278141486547	21.85227774674685	0	0	2	0	0.00649519052838423	0.025377893613463987	753.922474347135	828.922474347135	828.922474347135	853.922474347135	0.10000000149011612	0.0	0.054794520139694214	0.027586206793785095	0.30434781312942505	753	828	828	853	1460
21.865723765106193	21.865723765106196	0	0	2	0	0.006682548931413614	0.025377893613463987	753.922474347135	828.922474347135	828.922474347135	853.922474347135	0.10000000149011612	0.0	0.054794520139694214	0.027586206793785095	0.30434781312942505	753	828	828	853	1460
21.8827891517636	21.882788757023903	0	0	2	0	0.006851590932320274	0.025377893613463987	753.922474347135	828.922474347135	828.922474347135	853.922474347135	0.10000000149011612	0.0	0.054794520139694214	0.027586206793785095	0.30434781312942505	753	828	828	853	1460
21.899836775134556	21.89983677513456	0	0	2	0	0.0070018531987296895	0.025377893613463987	753.922474347135	828.922474347135	828.922474347135	853.922474347135	0.10000000149011612	0.0	0.054794520139694214	0.027586206793785095	0.260869562625885	753	828	828	853	1452
21.91886757075216	21.918867570752155	0	0	2	0	0.007132923872214236	0.025472366923697726	754.3093425525421	829.3093425525421	829.3093425525421	854.3093425525421	0.10000000149011612	0.0	0.054794520139694214	0.03448275849223137	0.260869562625885	754	829	829	854	1452
21.93268622338714	21.932686223387144	0	0	2	0	0.0072444436971685015	0.025283420303230247	753.5356061417278	828.5356061417278	828.5356061417278	853.5356061417278	0.10000000149011612	0.0	0.04109589010477066	0.027586206793785095	0.260869562625885	753	828	828	853	1452
21.949810031519963	21.949809636780266	0	0	2	0	0.007336107005503936	0.025283420303230247	753.5356061417278	828.5356061417278	828.5356061417278	853.5356061417278	0.10000000149011612	0.0	0.04109589010477066	0.027586206793785095	0.260869562625885	753	828	828	853	1452
21.965765015404717	21.96576501540472	0	0	2	0	0.00740766255446383	0.025283420303230247	753.5356061417278	828.5356061417278	828.5356061417278	853.5356061417278	0.10000000149011612	0.0	0.04109589010477066	0.027586206793785095	0.260869562625885	753	828	828	853	1452
21.985591606255046	21.98559121151535	0	0	2	0	0.007458914215262249	0.025283420303230247	753.5356061417278	828.5356061417278	828.5356061417278	853.5356061417278	0.10000000149011612	0.0	0.04109589010477066	0.027586206793785095	0.260869562625885	753	828	828	853	1452
21.999788024781754	21.999788024781758	0	0	2	0	0.007489721510659403	0.025283420303230247	753.5356061417278	828.5356061417278	828.5356061417278	853.5356061417278	0.10000000149011612	0.0	0.04109589010477066	0.027586206793785095	0.260869562625885	753	828	828	853	1452
22.015781693156992	22.01578169315699	0	0	2	0	0.0075	0.025283420303230247	753.5356061417278	828.5356061417278	828.5356061417278	853.5356061417278	0.10000000149011612	0.0	0.04109589010477066	0.027586206793785095	0.30434781312942505	753	828	828	853	1460
22.032828527048547	22.03282852704855	0	0	2	0	0.0074897215106592046	0.025283420303230247	753.5356061417278	828.5356061417278	828.5356061417278	853.5356061417278	0.10000000149011612	0.0	0.04109589010477066	0.027586206793785095	0.30434781312942505	753	828	828	853	1460
22.0522623518986	22.052262351898598	0	0	2	0	0.0074589142152618505	0.025283420303230247	753.5356061417278	828.5356061417278	828.5356061417278	853.5356061417278	0.10000000149011612	0.0	0.04109589010477066	0.027586206793785095	0.260869562625885	753	828	828	853	1452
22.065709554477035	22.06570955447704	0	0	2	0	0.007407662554463234	0.025283420303230247	753.5356061417278	828.5356061417278	828.5356061417278	853.5356061417278	0.10000000149011612	0.0	0.04109589010477066	0.027586206793785095	0.260869562625885	753	828	828	853	1452
22.082690072099208	22.082690072099204	0	0	2	0	0.0073361070055031445	0.025283420303230247	753.5356061417278	828.5356061417278	828.5356061417278	853.5356061417278	0.10000000149011612	0.0	0.04109589010477066	0.027586206793785095	0.260869562625885	753	828	828	853	1452
22.09979690642498	22.099796906424984	0	0	2	0	0.007244443697167517	0.025283420303230247	753.5356061417278	828.5356061417278	828.5356061417278	853.5356061417278	0.10000000149011612	0.0	0.04109589010477066	0.027586206793785095	0.260869562625885	753	828	828	853	1452
22.118843886370232	22.11884388637023	0	0	2	0	0.007132923872213059	0.025283420303230247	753.5356061417278	828.5356061417278	828.5356061417278	853.5356061417278	0.10000000149011612	0.0	0.04109589010477066	0.027586206793785095	0.260869562625885	753	828	828	853	1452
22.132713460426356	22.13271346042636	0	0	2	0	0.007001853198728325	0.025283420303230247	753.5356061417278	828.5356061417278	828.5356061417278	853.5356061417278	0.10000000149011612	0.0	0.04109589010477066	0.027586206793785095	0.260869562625885	753	828	828	853	1452
22.14982187371093	22.149821873710927	0	0	2	0	0.006851590932318725	0.025283420303230247	753.5356061417278	828.5356061417278	828.5356061417278	853.5356061417278	0.10000000149011612	0.0	0.04109589010477066	0.027586206793785095	0.260869562625885	753	828	828	853	1452
22.165708962367493	22.165708567627796	0	0	2	0	0.006682548931411886	0.025283420303230247	753.5356061417278	828.5356061417278	828.5356061417278	853.5356061417278	0.10000000149011612	0.0	0.04109589010477066	0.027586206793785095	0.260869562625885	753	828	828	853	1452
22.185619632773655	22.185619238033958	0	0	2	0	0.006495190528382326	0.025283420303230247	753.5356061417278	828.5356061417278	828.5356061417278	853.5356061417278	0.10000000149011612	0.0	0.04109589010477066	0.027586206793785095	0.260869562625885	753	828	828	853	1452
22.199707497883207	22.19970749788321	0	0	2	0	0.00629002925958963	0.025283420303230247	753.5356061417278	828.5356061417278	828.5356061417278	853.5356061417278	0.10000000149011612	0.0	0.04109589010477066	0.027586206793785095	0.260869562625885	753	828	828	853	1452
22.215766693048433	22.215766693048437	0	0	2	0	0.0060676274578109705	0.025283420303230247	753.5356061417278	828.5356061417278	828.5356061417278	853.5356061417278	0.10000000149011612	0.0	0.04109589010477066	0.027586206793785095	0.260869562625885	753	828	828	853	1452
22.232730236863556	22.23273023686356	0	0	2	0	0.005828594710926065	0.028502892495876897	766.7193447706159	841.7193447706159	841.7193447706159	866.7193447706159	0.11249999701976776	0.0	0.054794520139694214	0.027586206793785095	0.260869562625885	766	841	841	866	1452
22.25228998367751	22.252289983677514	0	0	2	0	0.005573586191079162	0.028502892495876897	766.7193447706159	841.7193447706159	841.7193447706159	866.7193447706159	0.11249999701976776	0.0	0.054794520139694214	0.027586206793785095	0.260869562625885	766	841	841	866	1452
22.26583389748215	22.265833897482153	0	0	2	0	0.005303300858897737	0.031722366551168696	779.9030910270358	854.9030910270358	854.9030910270358	879.9030910270358	0.125	0.0	0.06849315017461777	0.027586206793785095	0.260869562625885	779	854	854	879	1452
22.282707045906253	22.282707045906257	0	0	2	0	0.005018479547689995	0.034941840606460495	793.0868372834557	868.0868372834557	868.0868372834557	893.0868372834557	0.13750000298023224	0.0	0.08219178020954132	0.027586206793785095	0.260869562625885	793	868	868	893	1452
22.30011704032069	22.300117040320686	0	0	2	0	0.004719902932872272	0.03919582772589991	810.5069145375601	885.5069145375601	885.5069145375601	910.5069145375601	0.13750000298023224	0.016260161995887756	0.10958904027938843	0.027586206793785095	0.260869562625885	810	885	885	910	1452
22.31887151814914	22.318871518149145	0	0	2	0	0.004408389392191976	0.04132282128561962	819.2169531646123	894.2169531646123	894.2169531646123	919.2169531646123	0.13750000298023224	0.024390242993831635	0.12328767031431198	0.027586206793785095	0.30434781312942505	819	894	894	919	1460
22.332806224255567	22.33280622425557	0	0	2	0	0.004084792762611071	0.04657481559039739	840.7238698426773	915.7238698426773	915.7238698426773	940.7238698426773	0.15000000596046448	0.03252032399177551	0.13698630034923553	0.027586206793785095	0.260869562625885	840	915	915	940	1452
22.349825426368216	22.34982542636822	0	0	2	0	0.003749999999998313	0.051826806221268173	862.2307714760932	937.2307714760932	937.2307714760932	962.2307714760932	0.16249999403953552	0.04065040498971939	0.15068493783473969	0.027586206793785095	0.260869562625885	862	937	937	962	1452
22.365742909981588	22.365742909981584	0	0	2	0	0.0034049287480448632	0.05911132165547117	892.0608621791545	967.0608621791545	967.0608621791545	992.0608621791545	0.17499999701976776	0.056910570710897446	0.16438356041908264	0.027586206793785095	0.30434781312942505	892	967	967	992	1460
22.38559318521384	22.385592790474142	0	0	2	0	0.003050524823066718	0.07377482319429313	952.1079009806303	1027.1079009806303	1027.1079009806303	1052.1079009806303	0.20000000298023224	0.08943089097738266	0.2054794579744339	0.027586206793785095	0.30434781312942505	952	1027	1027	1052	1460
22.399795919575734	22.39979631431543	0	0	2	0	0.002687759621587927	0.07793433881476064	969.1411174464448	1044.1411174464447	1044.1411174464447	1069.1411174464447	0.20000000298023224	0.10569106042385101	0.21917808055877686	0.027586206793785095	0.30434781312942505	969	1044	1044	1069	1460
22.41569721886145	22.415697218861453	0	0	2	0	0.0023176274578102446	0.0867128417720287	1005.0890870564575	1080.0890870564576	1080.0890870564576	1105.0890870564576	0.22499999403953552	0.11382114142179489	0.232876718044281	0.03448275849223137	0.30434781312942505	1005	1080	1080	1105	1460
22.43276378973795	22.432763789737955	0	0	2	0	0.0019411428382670136	0.09402097272697658	1035.0158833169692	1110.0158833169692	1110.0158833169692	1135.0158833169692	0.23749999701976776	0.13008129596710205	0.24657534062862396	0.03448275849223137	0.30434781312942505	1035	1110	1110	1135	1460
22.452266299295584	22.452266299295587	0	0	2	0	0.0015593376811312766	0.10253967587951787	1069.8999727266257	1144.8999727266257	1144.8999727266257	1169.8999727266257	0.26249998807907104	0.13821138441562653	0.27397260069847107	0.03448275849223137	0.260869562625885	1069	1144	1144	1169	1452
22.465803502525343	22.465803502525347	0	0	2	0	0.0011732584877997925	0.10890776907165531	1095.9773143484285	1170.9773143484285	1170.9773143484285	1195.9773143484285	0.2874999940395355	0.13821138441562653	0.2876712381839752	0.03448275849223137	0.260869562625885	1095	1170	1170	1195	1452
22.48277849379173	22.482778493791734	0	0	2	0	0.0007839634745054463	0.1240779853727269	1158.0993501013168	1233.0993501013168	1233.0993501013168	1258.0993501013168	0.3375000059604645	0.1463414579629898	0.30136987566947937	0.04137931019067764	0.30434781312942505	1158	1233	1233	1258	1460
22.499815064451123	22.499815064451127	0	0	2	0	0.00039251967182011373	0.13490659122618798	1202.4424910712396	1277.4424910712396	1277.4424910712396	1302.4424910712396	0.3499999940395355	0.17073170840740204	0.34246575832366943	0.05517241358757019	0.30434781312942505	1202	1277	1277	1302	1460
22.518774017443544	22.518774017443548	0	0	2	0	-1.9699237638903314e-15	0.14687491591314156	1251.4527806643146	1326.4527806643146	1326.4527806643146	1351.4527806643146	0.375	0.1869918704032898	0.36986300349235535	0.06896551698446274	0.30434781312942505	1251	1326	1326	1351	1460
22.532687012866543	22.53268701286654	0	0	2	0	-0.00039251967182404813	0.15903218773439576	1301.2368087723507	1376.2368087723507	1376.2368087723507	1401.2368087723507	0.4000000059604645	0.20325203239917755	0.39726027846336365	0.08275862038135529	0.30434781312942505	1301	1376	1376	1401	1460
22.54970779393798	22.549707793937984	0	0	2	0	-0.0007839634745093646	0.17414309620860757	1363.115978974248	1438.115978974248	1438.115978974248	1463.115978974248	0.42500001192092896	0.22764228284358978	0.42465752363204956	0.1034482792019844	0.30434781312942505	1363	1438	1438	1463	1460
22.565712909764475	22.565712515024778	0	0	2	0	-0.0011732584878036837	0.18523150019674972	1408.52299330569	1483.52299330569	1483.52299330569	1508.52299330569	0.4375	0.2520325183868408	0.4383561611175537	0.11724138259887695	0.30434781312942505	1408	1483	1483	1508	1460
22.58559634313143	22.585596343131435	0	0	2	0	-0.0015593376811351306	0.20268665918087025	1480.0018693456636	1555.0018693456636	1555.0018693456636	1580.0018693456636	0.4749999940395355	0.26829269528388977	0.465753436088562	0.14482758939266205	0.30434781312942505	1480	1555	1555	1580	1460
22.59972644538875	22.599726445388754	0	0	2	0	-0.001941142838270819	0.22067296551747262	1553.6557937940504	1628.6557937940504	1628.6557937940504	1653.6557937940504	0.48750001192092896	0.3008130192756653	0.5068492889404297	0.1862068921327591	0.30434781312942505	1553	1628	1628	1653	1460
22.615707087353922	22.615707087353925	0	0	2	0	-0.0023176274578139916	0.2332257035949008	1605.0592562211186	1680.0592562211186	1680.0592562211186	1705.0592562211186	0.5	0.3252032399177551	0.5205479264259338	0.2068965584039688	0.30434781312942505	1605	1680	1680	1705	1460
22.6328123427209	22.632812342720904	0	0	2	0	-0.0026877596215916055	0.24466704411091644	1651.9115456342029	1726.9115456342029	1726.9115456342029	1751.9115456342029	0.512499988079071	0.3414634168148041	0.5479452013969421	0.22758620977401733	0.30434781312942505	1651	1726	1726	1751	1460
22.65221300943625	22.652213009436252	0	0	2	0	-0.003050524823070317	0.25554153695561777	1696.4425938332547	1771.4425938332547	1771.4425938332547	1796.4425938332547	0.5249999761581421	0.35772356390953064	0.5616438388824463	0.24827586114406586	0.30434781312942505	1696	1771	1771	1796	1460
22.665862318740462	22.665862318740466	0	0	2	0	-0.0034049287480483735	0.2674788774319792	1745.3260030839547	1820.3260030839547	1820.3260030839547	1845.3260030839547	0.5375000238418579	0.3739837408065796	0.5890411138534546	0.2689655125141144	0.30434781312942505	1745	1820	1820	1845	1460
22.682712177522337	22.68271217752234	0	0	2	0	-0.003750000000001725	0.28495764160387127	1816.901542367853	1891.901542367853	1891.901542367853	1916.901542367853	0.574999988079071	0.39024388790130615	0.6027397513389587	0.2896551787853241	0.30434781312942505	1816	1891	1891	1916	1460
22.69981230127323	22.699812301273234	0	0	2	0	-0.004084792762614376	0.2942956017016183	1855.1404889681269	1930.1404889681269	1930.1404889681269	1955.1404889681269	0.5874999761581421	0.3983739912509918	0.6164383292198181	0.3103448152542114	0.30434781312942505	1855	1930	1930	1955	1460
22.718877833984326	22.718877833984322	0	0	2	0	-0.004408389392195164	0.3037692382706467	1893.9350307182983	1968.9350307182983	1968.9350307182983	1993.9350307182983	0.5874999761581421	0.4146341383457184	0.6301369667053223	0.3379310369491577	0.30434781312942505	1893	1968	1968	1993	1460
22.732707144591178	22.73270714459118	0	0	2	0	-0.004719902932875334	0.31968183325930033	1959.097107196835	2034.097107196835	2034.097107196835	2059.097107196835	0.612500011920929	0.43089431524276733	0.6438356041908264	0.3655172288417816	0.30434781312942505	1959	2034	2034	2059	1460
22.749785557658637	22.74978555765864	0	0	2	0	-0.005018479547692923	0.3340046058124284	2017.7488608018944	2092.7488608018944	2092.7488608018944	2117.7488608018944	0.625	0.4471544623374939	0.6712328791618347	0.3931034505367279	0.30434781312942505	2017	2092	2092	2117	1460
22.765874753040972	22.765875147780676	0	0	2	0	-0.005303300858900523	0.34835703416807107	2076.5220549182513	2151.5220549182513	2151.5220549182513	2176.5220549182513	0.6499999761581421	0.45528456568717957	0.6849315166473389	0.4206896424293518	0.30434781312942505	2076	2151	2151	2176	1460
22.78555450072336	22.785554500723364	0	0	2	0	-0.005573586191081798	0.3761124810662313	2190.180609966217	2265.180609966217	2265.180609966217	2290.180609966217	0.6875	0.4878048896789551	0.7123287916183472	0.46206897497177124	0.30434781312942505	2190	2265	2265	2290	1460
22.79969407673345	22.799694076733452	0	0	2	0	-0.005828594710928545	0.3866077290181851	2233.158650329468	2308.158650329468	2308.158650329468	2333.158650329468	0.699999988079071	0.49593496322631836	0.7260273694992065	0.48275861144065857	0.30434781312942505	2233	2308	2308	2333	1460
22.815751298200187	22.815751298200183	0	0	2	0	-0.006067627457813286	0.39615221513742327	2272.243320987748	2347.243320987748	2347.243320987748	2372.243320987748	0.699999988079071	0.5121951103210449	0.7397260069847107	0.5034482479095459	0.30434781312942505	2272	2347	2347	2372	1460
22.832742868533916	22.83274326327362	0	0	2	0	-0.006290029259591776	0.40896341380472734	2324.7051795303587	2399.7051795303587	2399.7051795303587	2424.7051795303587	0.7124999761581421	0.5284552574157715	0.7534246444702148	0.5241379141807556	0.30434781312942505	2324	2399	2399	2424	1460
22.85223945699607	22.852239456996074	0	0	2	0	-0.006495190528384297	0.42447450923846475	2388.2231153315133	2463.2231153315133	2463.2231153315133	2488.2231153315133	0.737500011920929	0.5447154641151428	0.7534246444702148	0.5517241358757019	0.30434781312942505	2388	2463	2463	2488	1460
22.865895476875163	22.86589547687516	0	0	2	0	-0.0066825489314136744	0.43752189143738995	2441.652145436112	2516.652145436112	2516.652145436112	2541.652145436112	0.75	0.5609756112098694	0.767123281955719	0.5724138021469116	0.30434781312942505	2441	2516	2516	2541	1460
22.8827248091927	22.882724809192702	0	0	2	0	-0.006851590932320327	0.45071098375528784	2495.661478477904	2570.661478477904	2570.661478477904	2595.661478477904	0.762499988079071	0.577235758304596	0.7808219194412231	0.5931034684181213	0.30434781312942505	2495	2570	2570	2595	1460
22.899896775568767	22.89989677556877	0	0	2	0	-0.007001853198729737	0.46376441596221074	2549.115283365253	2624.115283365253	2624.115283365253	2649.115283365253	0.7875000238418579	0.5853658318519592	0.7945205569267273	0.6068965792655945	0.30434781312942505	2549	2624	2624	2649	1460
22.918899939407456	22.91889954466776	0	0	2	0	-0.007132923872214277	0.48342627776108316	2629.6306074316353	2704.6306074316353	2704.6306074316353	2729.6306074316353	0.800000011920929	0.6097561120986938	0.8082191944122314	0.6482758522033691	0.30434781312942505	2629	2704	2704	2729	1460
22.932694907660515	22.93269490766052	0	0	2	0	-0.007244443697168536	0.4970877369380977	2685.5742827615104	2760.5742827615104	2760.5742827615104	2785.5742827615104	0.8125	0.6260162591934204	0.8219178318977356	0.6689655184745789	0.30434781312942505	2685	2760	2760	2785	1460
22.94970897815708	22.949708978157076	0	0	2	0	-0.007336107005503963	0.5071119716722672	2726.623523997934	2801.623523997934	2801.623523997934	2826.623523997934	0.824999988079071	0.642276406288147	0.8219178318977356	0.682758629322052	0.30434781312942505	2726	2801	2801	2826	1460
22.96575948904893	22.965759489048935	0	0	2	0	-0.0074076625544638505	0.5174891300847859	2769.1179876971983	2844.1179876971983	2844.1179876971983	2869.1179876971983	0.8374999761581421	0.6504064798355103	0.835616409778595	0.6965517401695251	0.30434781312942505	2769	2844	2844	2869	1460
22.985568711352517	22.98556871135252	0	0	2	0	-0.007458914215262262	0.5248357899652429	2799.2025599076696	2874.2025599076696	2874.2025599076696	2899.2025599076696	0.8374999761581421	0.6585366129875183	0.8493150472640991	0.7103448510169983	0.30434781312942505	2799	2874	2874	2899	1460
22.99978407738477	22.999784077384774	0	0	2	0	-0.00748972151065941	0.5314576573469303	2826.3191068356796	2901.3191068356796	2901.3191068356796	2926.3191068356796	0.8500000238418579	0.6666666865348816	0.8493150472640991	0.7172414064407349	0.3478260934352875	2826	2901	2901	2926	1469
23.015774982582112	23.01577498258211	0	0	2	0	-0.0075	0.5455678520658189	2884.1003542095286	2959.1003542095286	2959.1003542095286	2984.1003542095286	0.862500011920929	0.6829268336296082	0.8630136847496033	0.7379310131072998	0.30434781312942505	2884	2959	2959	2984	1460
23.032701420865546	23.03270142086555	0	0	2	0	-0.007489721510659197	0.5490883258797394	2898.516694477533	2973.516694477533	2973.516694477533	2998.516694477533	0.862500011920929	0.6910569071769714	0.8630136847496033	0.7448275685310364	0.3478260934352875	2898	2973	2973	2998	1469
23.0522615624192	23.052261562419204	0	0	2	0	-0.007458914215261837	0.5557337967134277	2925.7298975414865	3000.7298975414865	3000.7298975414865	3025.7298975414865	0.875	0.6991869807243347	0.8630136847496033	0.751724123954773	0.3478260934352875	2925	3000	3000	3025	1469
23.065804292004746	23.06580429200475	0	0	2	0	-0.007407662554463213	0.5603407141660597	2944.5952245100143	3019.5952245100143	3019.5952245100143	3044.5952245100143	0.875	0.707317054271698	0.8767123222351074	0.751724123954773	0.30434781312942505	2944	3019	3019	3044	1460
23.082749283054024	23.08274928305402	0	0	2	0	-0.007336107005503117	0.5603407141660597	2944.5952245100143	3019.5952245100143	3019.5952245100143	3044.5952245100143	0.875	0.707317054271698	0.8767123222351074	0.751724123954773	0.3478260934352875	2944	3019	3019	3044	1469
23.09971953744402	23.099719537444024	0	0	2	0	-0.0072444436971674814	0.5557337967134277	2925.7298975414865	3000.7298975414865	3000.7298975414865	3025.7298975414865	0.875	0.6991869807243347	0.8630136847496033	0.751724123954773	0.30434781312942505	2925	3000	3000	3025	1460
23.118871123409445	23.11887112340945	0	0	2	0	-0.007132923872213018	0.5557337967134277	2925.7298975414865	3000.7298975414865	3000.7298975414865	3025.7298975414865	0.875	0.6991869807243347	0.8630136847496033	0.751724123954773	0.3478260934352875	2925	3000	3000	3025	1469
23.132697276098707	23.13269727609871	0	0	2	0	-0.0070018531987282775	0.5557337967134277	2925.7298975414865	3000.7298975414865	3000.7298975414865	3025.7298975414865	0.875	0.6991869807243347	0.8630136847496033	0.751724123954773	0.3478260934352875	2925	3000	3000	3025	1469
23.14980174198629	23.149802136725988	0	0	2	0	-0.006851590932318671	0.5557337967134277	2925.7298975414865	3000.7298975414865	3000.7298975414865	3025.7298975414865	0.875	0.6991869807243347	0.8630136847496033	0.751724123954773	0.3478260934352875	2925	3000	3000	3025	1469
23.165787910307248	23.165787910307245	0	0	2	0	-0.006682548931411825	0.5557337967134277	2925.7298975414865	3000.7298975414865	3000.7298975414865	3025.7298975414865	0.875	0.6991869807243347	0.8630136847496033	0.751724123954773	0.30434781312942505	2925	3000	3000	3025	1460
23.185532395300232	23.18553239530023	0	0	2	0	-0.006495190528382261	0.5435353336789781	2875.7771914154155	2950.7771914154155	2950.7771914154155	2975.7771914154155	0.862500011920929	0.6747967600822449	0.8630136847496033	0.7379310131072998	0.30434781312942505	2875	2950	2950	2975	1460
23.199741050757606	23.199741050757602	0	0	2	0	-0.006290029259589558	0.5308894633782266	2823.992352533838	2898.992352533838	2898.992352533838	2923.992352533838	0.8500000238418579	0.6585366129875183	0.8493150472640991	0.7241379022598267	0.3478260934352875	2823	2898	2898	2923	1469
23.21571892954488	23.215718929544884	0	0	2	0	-0.006067627457810893	0.5207707382904001	2782.5561732991882	2857.5561732991882	2857.5561732991882	2882.5561732991882	0.8374999761581421	0.642276406288147	0.8493150472640991	0.7103448510169983	0.3478260934352875	2782	2857	2857	2882	1469
23.23275865812187	23.232758658121867	0	0	2	0	-0.005828594710925982	0.5134240933111043	2752.471662108972	2827.471662108972	2827.471662108972	2852.471662108972	0.8374999761581421	0.6341463327407837	0.835616409778595	0.6965517401695251	0.3478260934352875	2752	2827	2827	2852	1469
23.252241825434265	23.25224182543426	0	0	2	0	-0.005573586191079074	0.5064776190959117	2724.0258501977582	2799.0258501977582	2799.0258501977582	2824.0258501977582	0.8374999761581421	0.6178861856460571	0.835616409778595	0.682758629322052	0.3478260934352875	2724	2799	2799	2824	1469
23.265704028121252	23.265704028121256	0	0	2	0	-0.005303300858897643	0.49614769718418383	2681.724819969233	2756.724819969233	2756.724819969233	2781.724819969233	0.824999988079071	0.6097561120986938	0.8219178318977356	0.6689655184745789	0.30434781312942505	2681	2756	2756	2781	1460
23.282712967001732	23.282712967001736	0	0	2	0	-0.005018479547689897	0.4762732583675735	2600.3389930152134	2675.3389930152134	2675.3389930152134	2700.3389930152134	0.8125	0.5853658318519592	0.8082191944122314	0.6275861859321594	0.3478260934352875	2600	2675	2675	2700	1469
23.299812696012932	23.299812696012935	0	0	2	0	-0.004719902932872169	0.4434459375051265	2465.911114083493	2540.911114083493	2540.911114083493	2565.911114083493	0.7875000238418579	0.5447154641151428	0.7808219194412231	0.565517246723175	0.3478260934352875	2465	2540	2540	2565	1469
23.31881072823553	23.318810728235533	0	0	2	0	-0.004408389392191869	0.37237808680373874	2174.88826546131	2249.88826546131	2249.88826546131	2274.88826546131	0.6875	0.47154471278190613	0.7260273694992065	0.45517241954803467	0.30434781312942505	2174	2249	2249	2274	1460
23.332817276967138	23.332817276967134	0	0	2	0	-0.00408479276261096	0.26543399191263095	1736.9521968822237	1811.9521968822237	1811.9521968822237	1836.9521968822237	0.612500011920929	0.30894309282302856	0.6164383292198181	0.22758620977401733	0.30434781312942505	1736	1811	1811	1836	1460
23.34982740006671	23.349827400066715	0	0	2	0	-0.0037499999999981984	0.21504695590164902	1530.6172844172527	1605.6172844172527	1605.6172844172527	1630.6172844172527	0.5375000238418579	0.23577235639095306	0.5479452013969421	0.158620685338974	0.30434781312942505	1530	1605	1605	1630	1460
23.365815542086157	23.36581554208616	0	0	2	0	-0.0034049287480447453	0.17418682295257154	1363.2950399907804	1438.2950399907804	1438.2950399907804	1463.2950399907804	0.4749999940395355	0.17073170840740204	0.4931506812572479	0.1034482792019844	0.30434781312942505	1363	1438	1438	1463	1460
23.385515421493178	23.38551542149318	0	0	2	0	-0.0030505248230665973	0.14447992295061973	1241.6452844827877	1316.6452844827877	1316.6452844827877	1341.6452844827877	0.4124999940395355	0.13821138441562653	0.4383561611175537	0.062068965286016464	0.30434781312942505	1241	1316	1316	1341	1460
23.399745392894292	23.39974539289429	0	0	2	0	-0.002687759621587804	0.12035433394437586	1142.8509975022191	1217.8509975022191	1217.8509975022191	1242.8509975022191	0.36250001192092896	0.10569106042385101	0.3835616409778595	0.03448275849223137	0.30434781312942505	1142	1217	1217	1242	1460
23.415715771627294	23.415715771627298	0	0	2	0	-0.0023176274578101184	0.09224140395726665	1027.7285492050069	1102.7285492050069	1102.7285492050069	1127.7285492050069	0.2750000059604645	0.08943089097738266	0.3287671208381653	0.013793103396892548	0.30434781312942505	1027	1102	1102	1127	1460
23.432817474336982	23.432817474336986	0	0	2	0	-0.001941142838266886	0.07876016199588776	972.5228633731604	1047.5228633731604	1047.5228633731604	1072.5228633731604	0.25	0.06504064798355103	0.232876718044281	0.0	0.30434781312942505	972	1047	1047	1072	1460
23.452232746421192	23.452232746421195	0	0	2	0	-0.0015593376811311472	0.06532012298703194	917.4859036318958	992.4859036318958	992.4859036318958	1017.4859036318958	0.21250000596046448	0.04878048598766327	0.2054794579744339	0.0	0.30434781312942505	917	992	992	1017	1460
23.465723765106194	23.465723765106198	0	0	2	0	-0.0011732584877996617	0.06016260199248791	896.365855159238	971.365855159238	971.365855159238	996.365855159238	0.20000000298023224	0.04065040498971939	0.1780821979045868	0.0	0.30434781312942505	896	971	971	996	1460
23.482722835494204	23.482722835494208	0	0	2	0	-0.0007839634745053146	0.05297256074845791	866.9226362649351	941.9226362649351	941.9226362649351	966.9226362649351	0.1875	0.024390242993831635	0.15068493783473969	0.0	0.30434781312942505	866	941	941	966	1460
23.49986440691347	23.499864801653167	0	0	2	0	-0.00039251967181998156	0.04578251950442791	837.4794173706323	912.4794173706323	912.4794173706323	937.4794173706323	0.17499999701976776	0.008130080997943878	0.13698630034923553	0.0	0.30434781312942505	837	912	912	937	1460
23.518764543690775	23.51876454369078	0	0	2	0	2.1022320417459897e-15	0.03750000149011612	803.5625061020255	878.5625061020255	878.5625061020255	903.5625061020255	0.15000000596046448	0.0	0.12328767031431198	0.0	0.260869562625885	803	878	878	903	1452
23.532721355220335	23.532721355220332	0	0	2	0	0.0003925196718241803	0.03437500074505806	790.7656280510128	865.7656280510128	865.7656280510128	890.7656280510128	0.13750000298023224	0.0	0.09589041024446487	0.0	0.260869562625885	790	865	865	890	1452
23.54980134724659	23.549801347246593	0	0	2	0	0.0007839634745094961	0.03437500074505806	790.7656280510128	865.7656280510128	865.7656280510128	890.7656280510128	0.13750000298023224	0.0	0.08219178020954132	0.0	0.260869562625885	790	865	865	890	1452
23.565849884439952	23.565850279179656	0	0	2	0	0.0011732584878038144	0.03139170996535061	778.5490523081107	853.5490523081107	853.5490523081107	878.5490523081107	0.125	0.0	0.08219178020954132	0.006896551698446274	0.30434781312942505	778	853	853	878	1460
23.58544792100469	23.585447921004693	0	0	2	0	0.0015593376811352598	0.025188946992996508	753.1487379363207	828.1487379363207	828.1487379363207	853.1487379363207	0.10000000149011612	0.0	0.054794520139694214	0.013793103396892548	0.260869562625885	753	828	828	853	1452
23.599724471690255	23.59972447169026	0	0	2	0	0.0019411428382709467	0.025283420303230247	753.5356061417278	828.5356061417278	828.5356061417278	853.5356061417278	0.10000000149011612	0.0	0.054794520139694214	0.02068965509533882	0.260869562625885	753	828	828	853	1452
23.61578327211578	23.615783272115785	0	0	2	0	0.0023176274578141174	0.022158419558172188	740.7387280907151	815.7387280907151	815.7387280907151	840.7387280907151	0.08749999850988388	0.0	0.054794520139694214	0.02068965509533882	0.260869562625885	740	815	815	840	1452
23.632731026342956	23.632731026342952	0	0	2	0	0.002687759621591729	0.022087564575496883	740.4485769366597	815.4485769366597	815.4485769366597	840.4485769366597	0.08749999850988388	0.0	0.04109589010477066	0.02068965509533882	0.260869562625885	740	815	815	840	1452
23.65220077250559	23.652200377765894	0	0	2	0	0.0030505248230704384	0.022158419558172188	740.7387280907151	815.7387280907151	815.7387280907151	840.7387280907151	0.08749999850988388	0.0	0.04109589010477066	0.027586206793785095	0.260869562625885	740	815	815	840	1452
23.66581573945601	23.66581613419571	0	0	2	0	0.0034049287480484914	0.022158419558172188	740.7387280907151	815.7387280907151	815.7387280907151	840.7387280907151	0.08749999850988388	0.0	0.04109589010477066	0.027586206793785095	0.260869562625885	740	815	815	840	1452
23.682782835928418	23.68278283592842	0	0	2	0	0.003750000000001839	0.022158419558172188	740.7387280907151	815.7387280907151	815.7387280907151	840.7387280907151	0.08749999850988388	0.0	0.04109589010477066	0.027586206793785095	0.260869562625885	740	815	815	840	1452
23.699920459950693	23.699921249430098	0	0	2	0	0.004084792762614487	0.01910427565843458	728.2320088212896	803.2320088212896	803.2320088212896	828.2320088212896	0.07500000298023224	0.0	0.04109589010477066	0.03448275849223137	0.260869562625885	728	803	803	828	1452
23.7187250697209	23.718725069720904	0	0	2	0	0.004408389392195271	0.02113679590792055	736.5551792429346	811.5551792429346	811.5551792429346	836.5551792429346	0.07500000298023224	0.008130080997943878	0.04109589010477066	0.03448275849223137	0.260869562625885	736	811	811	836	1452
23.73276753976509	23.732767539765092	0	0	2	0	0.004719902932875436	0.02113679590792055	736.5551792429346	811.5551792429346	811.5551792429346	836.5551792429346	0.07500000298023224	0.008130080997943878	0.04109589010477066	0.03448275849223137	0.260869562625885	736	811	811	836	1452
23.74975634692093	23.749756346920933	0	0	2	0	0.005018479547693022	0.02113679590792055	736.5551792429346	811.5551792429346	811.5551792429346	836.5551792429346	0.07500000298023224	0.008130080997943878	0.04109589010477066	0.03448275849223137	0.260869562625885	736	811	811	836	1452
23.765800147237908	23.76580014723791	0	0	2	0	0.005303300858900616	0.021207650890595856	736.84533039699	811.84533039699	811.84533039699	836.84533039699	0.07500000298023224	0.008130080997943878	0.04109589010477066	0.04137931019067764	0.260869562625885	736	811	811	836	1452
23.785542263792696	23.7855422637927	0	0	2	0	0.0055735861910818875	0.021207650890595856	736.84533039699	811.84533039699	811.84533039699	836.84533039699	0.07500000298023224	0.008130080997943878	0.04109589010477066	0.04137931019067764	0.260869562625885	736	811	811	836	1452
23.799854341051155	23.79985434105115	0	0	2	0	0.005828594710928628	0.021065940925245247	736.2650280888793	811.2650280888793	811.2650280888793	836.2650280888793	0.07500000298023224	0.008130080997943878	0.027397260069847107	0.04137931019067764	0.260869562625885	736	811	811	836	1452
23.8157453771047	23.815745377104705	0	0	2	0	0.006067627457813364	0.023098461174731216	744.5881985105243	819.5881985105243	819.5881985105243	844.5881985105243	0.07500000298023224	0.016260161995887756	0.027397260069847107	0.04137931019067764	0.260869562625885	744	819	819	844	1452
23.832734579000242	23.832734579000245	0	0	2	0	0.006290029259591848	0.023098461174731216	744.5881985105243	819.5881985105243	819.5881985105243	844.5881985105243	0.07500000298023224	0.016260161995887756	0.027397260069847107	0.04137931019067764	0.260869562625885	744	819	819	844	1452
23.852213798915653	23.85221419365535	0	0	2	0	0.006495190528384363	0.023145697829848086	744.7816326132279	819.7816326132279	819.7816326132279	844.7816326132279	0.07500000298023224	0.016260161995887756	0.027397260069847107	0.04827586188912392	0.260869562625885	744	819	819	844	1452
23.865809028881127	23.86580902888113	0	0	2	0	0.006682548931413734	0.023098461174731216	744.5881985105243	819.5881985105243	819.5881985105243	844.5881985105243	0.07500000298023224	0.016260161995887756	0.027397260069847107	0.04137931019067764	0.260869562625885	744	819	819	844	1452
23.882702703769564	23.882702703769567	0	0	2	0	0.006851590932320382	0.023098461174731216	744.5881985105243	819.5881985105243	819.5881985105243	844.5881985105243	0.07500000298023224	0.016260161995887756	0.027397260069847107	0.04137931019067764	0.260869562625885	744	819	819	844	1452
23.899817432889318	23.89981743288932	0	0	2	0	0.007001853198729785	0.023098461174731216	744.5881985105243	819.5881985105243	819.5881985105243	844.5881985105243	0.07500000298023224	0.016260161995887756	0.027397260069847107	0.04137931019067764	0.260869562625885	744	819	819	844	1452
23.918724674981203	23.9187246749812	0	0	2	0	0.0071329238722143175	0.023098461174731216	744.5881985105243	819.5881985105243	819.5881985105243	844.5881985105243	0.07500000298023224	0.016260161995887756	0.027397260069847107	0.04137931019067764	0.260869562625885	744	819	819	844	1452
23.932745434341957	23.93274543434196	0	0	2	0	0.00724444369716857	0.023098461174731216	744.5881985105243	819.5881985105243	819.5881985105243	844.5881985105243	0.07500000298023224	0.016260161995887756	0.027397260069847107	0.04137931019067764	0.260869562625885	744	819	819	844	1452
23.94983253168279	23.949832531682794	0	0	2	0	0.007336107005503991	0.023098461174731216	744.5881985105243	819.5881985105243	819.5881985105243	844.5881985105243	0.07500000298023224	0.016260161995887756	0.027397260069847107	0.04137931019067764	0.260869562625885	744	819	819	844	1452
23.965791068224835	23.96579106822484	0	0	2	0	0.007407662554463871	0.023098461174731216	744.5881985105243	819.5881985105243	819.5881985105243	844.5881985105243	0.07500000298023224	0.016260161995887756	0.027397260069847107	0.04137931019067764	0.260869562625885	744	819	819	844	1452
23.985479500180592	23.985479500180595	0	0	2	0	0.0074589142152622755	0.021065940925245247	736.2650280888793	811.2650280888793	811.2650280888793	836.2650280888793	0.07500000298023224	0.008130080997943878	0.027397260069847107	0.04137931019067764	0.260869562625885	736	811	811	836	1452
23.99969999782893	23.999699997828934	0	0	2	0	0.007489721510659418	0.021065940925245247	736.2650280888793	811.2650280888793	811.2650280888793	836.2650280888793	0.07500000298023224	0.008130080997943878	0.027397260069847107	0.04137931019067764	0.260869562625885	736	811	811	836	1452
24.015696429382057	24.015696429382054	0	0	2	0	0.0075	0.021065940925245247	736.2650280888793	811.2650280888793	811.2650280888793	836.2650280888793	0.07500000298023224	0.008130080997943878	0.027397260069847107	0.04137931019067764	0.260869562625885	736	811	811	836	1452
24.032778395106806	24.03277839510681	0	0	2	0	0.00748972151065919	0.021065940925245247	736.2650280888793	811.2650280888793	811.2650280888793	836.2650280888793	0.07500000298023224	0.008130080997943878	0.027397260069847107	0.04137931019067764	0.260869562625885	736	811	811	836	1452
24.052138798372884	24.052138798372887	0	0	2	0	0.007458914215261823	0.020924230959894638	735.6847257807685	810.6847257807685	810.6847257807685	835.6847257807685	0.07500000298023224	0.008130080997943878	0.013698630034923553	0.04137931019067764	0.260869562625885	735	810	810	835	1452
24.06580152882685	24.065801528826853	0	0	2	0	0.007407662554463192	0.020924230959894638	735.6847257807685	810.6847257807685	810.6847257807685	835.6847257807685	0.07500000298023224	0.008130080997943878	0.013698630034923553	0.04137931019067764	0.260869562625885	735	810	810	835	1452
24.082698361632882	24.08269836163288	0	0	2	0	0.007336107005503089	0.020924230959894638	735.6847257807685	810.6847257807685	810.6847257807685	835.6847257807685	0.07500000298023224	0.008130080997943878	0.013698630034923553	0.04137931019067764	0.260869562625885	735	810	810	835	1452
24.099888091295394	24.0998884860351	0	0	2	0	0.007244443697167448	0.01889171071040867	727.3615553591235	802.3615553591235	802.3615553591235	827.3615553591235	0.07500000298023224	0.0	0.013698630034923553	0.04137931019067764	0.260869562625885	727	802	802	827	1452
24.118757043636496	24.1187570436365	0	0	2	0	0.007132923872212977	0.01889171071040867	727.3615553591235	802.3615553591235	802.3615553591235	827.3615553591235	0.07500000298023224	0.0	0.013698630034923553	0.04137931019067764	0.260869562625885	727	802	802	827	1452
24.13283227707569	24.132832277075693	0	0	2	0	0.00700185319872823	0.01875000074505806	726.7812530510128	801.7812530510128	801.7812530510128	826.7812530510128	0.07500000298023224	0.0	0.0	0.04137931019067764	0.260869562625885	726	801	801	826	1452
24.14978832083653	24.149788320836535	0	0	2	0	0.006851590932318617	0.01875000074505806	726.7812530510128	801.7812530510128	801.7812530510128	826.7812530510128	0.07500000298023224	0.0	0.0	0.04137931019067764	0.260869562625885	726	801	801	826	1452
24.16572830461273	24.165728304612735	0	0	2	0	0.006682548931411765	0.02187499962747097	739.5781234744936	814.5781234744936	814.5781234744936	839.5781234744936	0.08749999850988388	0.0	0.0	0.03448275849223137	0.260869562625885	739	814	814	839	1452
24.185612922198775	24.18561292219878	0	0	2	0	0.006495190528382194	0.02514171033787964	752.9553038336171	827.9553038336171	827.9553038336171	852.9553038336171	0.10000000149011612	0.0	0.027397260069847107	0.02068965509533882	0.260869562625885	752	827	827	852	1452
24.19968815563797	24.199688155637972	0	0	2	0	0.006290029259589486	0.028408419185643158	766.3324765652087	841.3324765652087	841.3324765652087	866.3324765652087	0.11249999701976776	0.0	0.054794520139694214	0.02068965509533882	0.260869562625885	766	841	841	866	1452
24.215768272007228	24.21576827200723	0	0	2	0	0.006067627457810815	0.038865171140081825	809.152875818635	884.152875818635	884.152875818635	909.152875818635	0.13750000298023224	0.016260161995887756	0.08219178020954132	0.02068965509533882	0.260869562625885	809	884	884	909	1452
24.232850237731984	24.23285063247168	0	0	2	0	0.005828594710925898	0.05142529460139147	860.586581392698	935.586581392698	935.586581392698	960.586581392698	0.16249999403953552	0.04065040498971939	0.12328767031431198	0.02068965509533882	0.260869562625885	860	935	935	960	1452
24.252235509599085	24.252235509599082	0	0	2	0	0.005573586191078985	0.06391456684385359	911.7301512255805	986.7301512255805	986.7301512255805	1011.7301512255805	0.1875	0.06504064798355103	0.15068493783473969	0.02068965509533882	0.260869562625885	911	986	986	1011	1452
24.265755739021795	24.265756133761492	0	0	2	0	0.00530330085889755	0.07952883606754599	975.6705836966008	1050.6705836966007	1050.6705836966007	1075.6705836966007	0.22499999403953552	0.08943089097738266	0.1780821979045868	0.02068965509533882	0.260869562625885	975	1050	1050	1075	1452
24.28275323045101	24.282753230451014	0	0	2	0	0.005018479547689799	0.09632402342903865	1044.4468759419133	1119.4468759419133	1119.4468759419133	1144.4468759419133	0.26249998807907104	0.11382114142179489	0.2602739632129669	0.03448275849223137	0.260869562625885	1044	1119	1119	1144	1452
24.299792959027993	24.299792959027997	0	0	2	0	0.004719902932872067	0.1104962363214455	1102.4820877363193	1177.4820877363193	1177.4820877363193	1202.4820877363193	0.30000001192092896	0.13008129596710205	0.2876712381839752	0.04137931019067764	0.260869562625885	1102	1177	1177	1202	1452
24.318869149710952	24.318869149710956	0	0	2	0	0.004408389392191762	0.1228957266238398	1153.258000524624	1228.258000524624	1228.258000524624	1253.258000524624	0.3375000059604645	0.13821138441562653	0.3287671208381653	0.04827586188912392	0.260869562625885	1153	1228	1228	1253	1452
24.33273714480828	24.332737144808284	0	0	2	0	0.00408479276261085	0.13950196363957468	1221.2605411040583	1296.2605411040583	1296.2605411040583	1321.2605411040583	0.375	0.16260161995887756	0.36986300349235535	0.05517241358757019	0.30434781312942505	1221	1296	1296	1321	1460
24.34983292642249	24.349832926422494	0	0	2	0	0.003749999999998084	0.15156476209921182	1270.6577007962724	1345.6577007962724	1345.6577007962724	1370.6577007962724	0.4000000059604645	0.17886178195476532	0.39726027846336365	0.06896551698446274	0.30434781312942505	1270	1345	1345	1370	1460
24.36576738384291	24.365767383842908	0	0	2	0	0.0034049287480446273	0.17626323426247037	1371.7979443048162	1446.7979443048162	1446.7979443048162	1471.7979443048162	0.4625000059604645	0.20325203239917755	0.4383561611175537	0.08965517580509186	0.30434781312942505	1371	1446	1446	1471	1460
24.3855734482289	24.385573448228904	0	0	2	0	0.0030505248230664763	0.19900554978078866	1464.9277263523295	1539.9277263523295	1539.9277263523295	1564.9277263523295	0.48750001192092896	0.24390244483947754	0.4931506812572479	0.1310344785451889	0.30434781312942505	1464	1539	1539	1564	1460
[truncated: 26,009 more rows]
