# Supplementary material for: Active inference under visuo-proprioceptive conflict: Simulation and empirical results
Source: Sci Rep. 2020 Mar 4;10:4010. doi: 10.1038/s41598-020-61097-w (PMC7055248; doi:10.1038/s41598-020-61097-w)
Supplement: Supplementary file 1 — Supplementary Information. [file 41598_2020_61097_MOESM1_ESM.zip › log_sj03_run2_20190430-103254.csv]

0	0	1	0	0	0	999	0.09420895258902388	1035.7856608520528	1110.7856608520528	1110.7856608520528	1135.7856608520528	0.2666666805744171	0.10091742873191833	0.24285714328289032	0.03809523954987526	0.36764705181121826	1035	1110	1110	1135	1473
0.01512879369521869	0.01512918843491562	1	0	2	0	0.004052267294011048	0.09407289817016952	1035.2285180068443	1110.2285180068443	1110.2285180068443	1135.2285180068443	0.2666666805744171	0.10091742873191833	0.22857142984867096	0.03809523954987526	0.36764705181121826	1035	1110	1110	1135	1473
0.030815749324503372	0.03081535458480289	1	0	2	0	0.0075	0.09407289817016952	1035.2285180068443	1110.2285180068443	1110.2285180068443	1135.2285180068443	0.2666666805744171	0.10091742873191833	0.22857142984867096	0.03809523954987526	0.36764705181121826	1035	1110	1110	1135	1473
0.04784166201202922	0.047841267272328736	1	0	2	0	0.0075	0.09740622832458846	1048.8785049891899	1123.8785049891899	1123.8785049891899	1148.8785049891899	0.2800000011920929	0.10091742873191833	0.22857142984867096	0.03809523954987526	0.36764705181121826	1048	1123	1123	1148	1473
0.06651995507862374	0.06651956033892326	1	0	2	0	0.0075	0.09420895258902388	1035.7856608520528	1110.7856608520528	1110.7856608520528	1135.7856608520528	0.2666666805744171	0.10091742873191833	0.24285714328289032	0.03809523954987526	0.36764705181121826	1035	1110	1110	1135	1473
0.08083597973406498	0.0808359797340632	1	0	2	0	0.0075	0.09754228274344283	1049.4356478343984	1124.4356478343984	1124.4356478343984	1149.4356478343984	0.2800000011920929	0.10091742873191833	0.24285714328289032	0.03809523954987526	0.36764705181121826	1049	1124	1124	1149	1473
0.09785636606580717	0.09785636606580539	1	0	2	0	0.0075	0.09754228274344283	1049.4356478343984	1124.4356478343984	1124.4356478343984	1149.4356478343984	0.2800000011920929	0.10091742873191833	0.24285714328289032	0.03809523954987526	0.36764705181121826	1049	1124	1124	1149	1473
0.11492530538050083	0.11492530538049905	1	0	2	0	0.0075	0.09754228274344283	1049.4356478343984	1124.4356478343984	1124.4356478343984	1149.4356478343984	0.2800000011920929	0.10091742873191833	0.24285714328289032	0.03809523954987526	0.36764705181121826	1049	1124	1124	1149	1473
0.1333418860268072	0.1333414912871067	1	0	2	0	0.0075	0.09420895258902388	1035.7856608520528	1110.7856608520528	1110.7856608520528	1135.7856608520528	0.2666666805744171	0.10091742873191833	0.24285714328289032	0.03809523954987526	0.36764705181121826	1035	1110	1110	1135	1473
0.14782962245121567	0.1478292277115152	1	0	2	0	0.0075	0.09754228274344283	1049.4356478343984	1124.4356478343984	1124.4356478343984	1149.4356478343984	0.2800000011920929	0.10091742873191833	0.24285714328289032	0.03809523954987526	0.36764705181121826	1049	1124	1124	1149	1473
0.1648456666462721	0.16484566664627032	1	0	2	0	0.0075	0.09407289817016952	1035.2285180068443	1110.2285180068443	1110.2285180068443	1135.2285180068443	0.2666666805744171	0.10091742873191833	0.22857142984867096	0.03809523954987526	0.3529411852359772	1035	1110	1110	1135	1470
0.18086854575921407	0.1808685457592123	1	0	2	0	0.0075	0.09420895258902388	1035.7856608520528	1110.7856608520528	1110.7856608520528	1135.7856608520528	0.2666666805744171	0.10091742873191833	0.24285714328289032	0.03809523954987526	0.36764705181121826	1035	1110	1110	1135	1473
0.1979335376769189	0.19793314293721842	1	0	2	0	0.0075	0.09407289817016952	1035.2285180068443	1110.2285180068443	1110.2285180068443	1135.2285180068443	0.2666666805744171	0.10091742873191833	0.22857142984867096	0.03809523954987526	0.36764705181121826	1035	1110	1110	1135	1473
0.21482405464776555	0.21482365990806507	1	0	2	0	0.0075	0.09420895258902388	1035.7856608520528	1110.7856608520528	1110.7856608520528	1135.7856608520528	0.2666666805744171	0.10091742873191833	0.24285714328289032	0.03809523954987526	0.3529411852359772	1035	1110	1110	1135	1470
0.23073680138474728	0.2307364066450468	1	0	2	0	0.0075	0.09407289817016952	1035.2285180068443	1110.2285180068443	1110.2285180068443	1135.2285180068443	0.2666666805744171	0.10091742873191833	0.22857142984867096	0.03809523954987526	0.3529411852359772	1035	1110	1110	1135	1470
0.24783692513564404	0.24783692513564226	1	0	2	0	0.0075	0.09740622832458846	1048.8785049891899	1123.8785049891899	1123.8785049891899	1148.8785049891899	0.2800000011920929	0.10091742873191833	0.22857142984867096	0.03809523954987526	0.3529411852359772	1048	1123	1123	1148	1470
0.26491533820310664	0.26491533820310487	1	0	2	0	0.0075	0.09407289817016952	1035.2285180068443	1110.2285180068443	1110.2285180068443	1135.2285180068443	0.2666666805744171	0.10091742873191833	0.22857142984867096	0.03809523954987526	0.3529411852359772	1035	1110	1110	1135	1470
0.2807751898204529	0.2807747950807524	1	0	2	0	0.0075	0.09407289817016952	1035.2285180068443	1110.2285180068443	1110.2285180068443	1135.2285180068443	0.2666666805744171	0.10091742873191833	0.22857142984867096	0.03809523954987526	0.3529411852359772	1035	1110	1110	1135	1470
0.2977249177461161	0.2977249177461143	1	0	2	0	0.0075	0.09407289817016952	1035.2285180068443	1110.2285180068443	1110.2285180068443	1135.2285180068443	0.2666666805744171	0.10091742873191833	0.22857142984867096	0.03809523954987526	0.3529411852359772	1035	1110	1110	1135	1470
0.315324387215961	0.31532438721595923	1	0	2	0	0.0075	0.09407289817016952	1035.2285180068443	1110.2285180068443	1110.2285180068443	1135.2285180068443	0.2666666805744171	0.10091742873191833	0.22857142984867096	0.03809523954987526	0.3529411852359772	1035	1110	1110	1135	1470
0.3312430550484251	0.33124305504842333	1	0	2	0	0.0075	0.09407289817016952	1035.2285180068443	1110.2285180068443	1110.2285180068443	1135.2285180068443	0.2666666805744171	0.10091742873191833	0.22857142984867096	0.03809523954987526	0.3529411852359772	1035	1110	1110	1135	1470
0.34782370135573437	0.3478233066160339	1	0	2	0	0.0075	0.09407289817016952	1035.2285180068443	1110.2285180068443	1110.2285180068443	1135.2285180068443	0.2666666805744171	0.10091742873191833	0.22857142984867096	0.03809523954987526	0.3529411852359772	1035	1110	1110	1135	1470
0.3647817188150704	0.3647817188150704	1	0	2	0	0.0075	0.09407289817016952	1035.2285180068443	1110.2285180068443	1110.2285180068443	1135.2285180068443	0.2666666805744171	0.10091742873191833	0.22857142984867096	0.03809523954987526	0.3529411852359772	1035	1110	1110	1135	1470
0.38125341696551907	0.3812530222258186	1	0	2	0	0.0075	0.09407289817016952	1035.2285180068443	1110.2285180068443	1110.2285180068443	1135.2285180068443	0.2666666805744171	0.10091742873191833	0.22857142984867096	0.03809523954987526	0.3529411852359772	1035	1110	1110	1135	1470
0.3978853794336672	0.3978849846939667	1	0	2	0	0.0075	0.09407289817016952	1035.2285180068443	1110.2285180068443	1110.2285180068443	1135.2285180068443	0.2666666805744171	0.10091742873191833	0.22857142984867096	0.03809523954987526	0.3529411852359772	1035	1110	1110	1135	1470
0.41479247547186304	0.41479208073216256	1	0	2	0	0.0075	0.09420895258902388	1035.7856608520528	1110.7856608520528	1110.7856608520528	1135.7856608520528	0.2666666805744171	0.10091742873191833	0.24285714328289032	0.03809523954987526	0.36764705181121826	1035	1110	1110	1135	1473
0.4310731196081026	0.4310727248684021	1	0	2	0	0.0075	0.09420895258902388	1035.7856608520528	1110.7856608520528	1110.7856608520528	1135.7856608520528	0.2666666805744171	0.10091742873191833	0.24285714328289032	0.03809523954987526	0.3529411852359772	1035	1110	1110	1135	1470
0.44786060951756923	0.44786021477786875	1	0	2	0	0.0075	0.09407289817016952	1035.2285180068443	1110.2285180068443	1110.2285180068443	1135.2285180068443	0.2666666805744171	0.10091742873191833	0.22857142984867096	0.03809523954987526	0.3529411852359772	1035	1110	1110	1135	1470
0.4649224435176844	0.46492204877798393	1	0	2	0	0.0075	0.09177932075243823	1025.8363184812347	1100.8363184812347	1100.8363184812347	1125.8363184812347	0.2666666805744171	0.0917431190609932	0.22857142984867096	0.03809523954987526	0.3529411852359772	1025	1100	1100	1125	1470
0.4807905846687053	0.4807901899290048	1	0	2	0	0.0075	0.09407289817016952	1035.2285180068443	1110.2285180068443	1110.2285180068443	1135.2285180068443	0.2666666805744171	0.10091742873191833	0.22857142984867096	0.03809523954987526	0.3529411852359772	1035	1110	1110	1135	1470
0.49788399784472226	0.49788912946080366	1	0	2	0	0.0075	0.09177932075243823	1025.8363184812347	1100.8363184812347	1100.8363184812347	1125.8363184812347	0.2666666805744171	0.0917431190609932	0.22857142984867096	0.03809523954987526	0.3529411852359772	1025	1100	1100	1125	1470
0.5148491206186367	0.5148487258789363	1	0	2	0	0.0075	0.09177932075243823	1025.8363184812347	1100.8363184812347	1100.8363184812347	1125.8363184812347	0.2666666805744171	0.0917431190609932	0.22857142984867096	0.03809523954987526	0.3529411852359772	1025	1100	1100	1125	1470
0.5333185963845803	0.5333182016448799	1	0	2	0	0.0075	0.09420895258902388	1035.7856608520528	1110.7856608520528	1110.7856608520528	1135.7856608520528	0.2666666805744171	0.10091742873191833	0.24285714328289032	0.03809523954987526	0.3529411852359772	1035	1110	1110	1135	1470
0.5478529120934432	0.5478533068331402	1	0	2	0	0.0075	0.09407289817016952	1035.2285180068443	1110.2285180068443	1110.2285180068443	1135.2285180068443	0.2666666805744171	0.10091742873191833	0.22857142984867096	0.03809523954987526	0.3529411852359772	1035	1110	1110	1135	1470
0.5648519824814535	0.5648519824814517	1	0	2	0	0.0075	0.09420895258902388	1035.7856608520528	1110.7856608520528	1110.7856608520528	1135.7856608520528	0.2666666805744171	0.10091742873191833	0.24285714328289032	0.03809523954987526	0.3529411852359772	1035	1110	1110	1135	1470
0.5810817051965511	0.5810817051965493	1	0	2	0	0.0075	0.09420895258902388	1035.7856608520528	1110.7856608520528	1110.7856608520528	1135.7856608520528	0.2666666805744171	0.10091742873191833	0.24285714328289032	0.03809523954987526	0.3529411852359772	1035	1110	1110	1135	1470
0.5979426166899895	0.597942221950289	1	0	2	0	0.0075	0.09420895258902388	1035.7856608520528	1110.7856608520528	1110.7856608520528	1135.7856608520528	0.2666666805744171	0.10091742873191833	0.24285714328289032	0.03809523954987526	0.3529411852359772	1035	1110	1110	1135	1470
0.6148422126739082	0.6148418179342077	1	0	2	0	0.0075	0.09420895258902388	1035.7856608520528	1110.7856608520528	1110.7856608520528	1135.7856608520528	0.2666666805744171	0.10091742873191833	0.24285714328289032	0.03809523954987526	0.3529411852359772	1035	1110	1110	1135	1470
0.6311607518212305	0.6311603570815301	1	0	2	0	0.0075	0.09754228274344283	1049.4356478343984	1124.4356478343984	1124.4356478343984	1149.4356478343984	0.2800000011920929	0.10091742873191833	0.24285714328289032	0.03809523954987526	0.3529411852359772	1049	1124	1124	1149	1470
0.6478475831075095	0.647847188367809	1	0	2	0	0.0075	0.09754228274344283	1049.4356478343984	1124.4356478343984	1124.4356478343984	1149.4356478343984	0.2800000011920929	0.10091742873191833	0.24285714328289032	0.03809523954987526	0.3529411852359772	1049	1124	1124	1149	1470
0.6665957451007873	0.6665953503610869	1	0	2	0	0.0075	0.09754228274344283	1049.4356478343984	1124.4356478343984	1124.4356478343984	1149.4356478343984	0.2800000011920929	0.10091742873191833	0.24285714328289032	0.03809523954987526	0.3529411852359772	1049	1124	1124	1149	1470
0.6811462451373007	0.6811462451372989	1	0	2	0	0.0075	0.09420895258902388	1035.7856608520528	1110.7856608520528	1110.7856608520528	1135.7856608520528	0.2666666805744171	0.10091742873191833	0.24285714328289032	0.03809523954987526	0.3529411852359772	1035	1110	1110	1135	1470
0.6978283395471951	0.6978279448074947	1	0	2	0	0.0075	0.09420895258902388	1035.7856608520528	1110.7856608520528	1110.7856608520528	1135.7856608520528	0.2666666805744171	0.10091742873191833	0.24285714328289032	0.03809523954987526	0.3529411852359772	1035	1110	1110	1135	1470
0.7149103052719461	0.7149099105322456	1	0	2	0	0.0075	0.09420895258902388	1035.7856608520528	1110.7856608520528	1110.7856608520528	1135.7856608520528	0.2666666805744171	0.10091742873191833	0.24285714328289032	0.03809523954987526	0.3529411852359772	1035	1110	1110	1135	1470
0.7333774125996975	0.733377017859997	1	0	2	0	0.0075	0.09754228274344283	1049.4356478343984	1124.4356478343984	1124.4356478343984	1149.4356478343984	0.2800000011920929	0.10091742873191833	0.24285714328289032	0.03809523954987526	0.3529411852359772	1049	1124	1124	1149	1470
0.7478489646964555	0.747848569956755	1	0	2	0	0.0075	0.09420895258902388	1035.7856608520528	1110.7856608520528	1110.7856608520528	1135.7856608520528	0.2666666805744171	0.10091742873191833	0.24285714328289032	0.03809523954987526	0.3529411852359772	1035	1110	1110	1135	1470
0.764850403522658	0.7648504035226562	1	0	2	0	0.0075	0.09420895258902388	1035.7856608520528	1110.7856608520528	1110.7856608520528	1135.7856608520528	0.2666666805744171	0.10091742873191833	0.24285714328289032	0.03809523954987526	0.3529411852359772	1035	1110	1110	1135	1470
0.781001178298002	0.7810007835583015	1	0	2	0	0.0075	0.09420895258902388	1035.7856608520528	1110.7856608520528	1110.7856608520528	1135.7856608520528	0.2666666805744171	0.10091742873191833	0.24285714328289032	0.03809523954987526	0.3529411852359772	1035	1110	1110	1135	1470
0.797917353349268	0.7979169586095676	1	0	2	0	0.0075	0.09420895258902388	1035.7856608520528	1110.7856608520528	1110.7856608520528	1135.7856608520528	0.2666666805744171	0.10091742873191833	0.24285714328289032	0.03809523954987526	0.3529411852359772	1035	1110	1110	1135	1470
0.8148694497131235	0.814869054973423	1	0	2	0	0.0075	0.09407289817016952	1035.2285180068443	1110.2285180068443	1110.2285180068443	1135.2285180068443	0.2666666805744171	0.10091742873191833	0.22857142984867096	0.03809523954987526	0.3529411852359772	1035	1110	1110	1135	1470
0.831031277200033	0.8310308824603325	1	0	2	0	0.0075	0.09407289817016952	1035.2285180068443	1110.2285180068443	1110.2285180068443	1135.2285180068443	0.2666666805744171	0.10091742873191833	0.22857142984867096	0.03809523954987526	0.3529411852359772	1035	1110	1110	1135	1470
0.8478175828904035	0.8478171881507031	1	0	2	0	0.0075	0.09407289817016952	1035.2285180068443	1110.2285180068443	1110.2285180068443	1135.2285180068443	0.2666666805744171	0.10091742873191833	0.22857142984867096	0.03809523954987526	0.3529411852359772	1035	1110	1110	1135	1470
0.8666585087128933	0.8666585087128915	1	0	2	0	0.0075	0.09420895258902388	1035.7856608520528	1110.7856608520528	1110.7856608520528	1135.7856608520528	0.2666666805744171	0.10091742873191833	0.24285714328289032	0.03809523954987526	0.3529411852359772	1035	1110	1110	1135	1470
0.881000191448754	0.8809997967090535	1	0	2	0	0.0075	0.09420895258902388	1035.7856608520528	1110.7856608520528	1110.7856608520528	1135.7856608520528	0.2666666805744171	0.10091742873191833	0.24285714328289032	0.03809523954987526	0.3529411852359772	1035	1110	1110	1135	1470
0.897909655925142	0.8979092611854416	1	0	2	0	0.0075	0.09420895258902388	1035.7856608520528	1110.7856608520528	1110.7856608520528	1135.7856608520528	0.2666666805744171	0.10091742873191833	0.24285714328289032	0.03809523954987526	0.3529411852359772	1035	1110	1110	1135	1470
0.9148649102065871	0.9148649102065871	1	0	2	0	0.0075	0.09407289817016952	1035.2285180068443	1110.2285180068443	1110.2285180068443	1135.2285180068443	0.2666666805744171	0.10091742873191833	0.22857142984867096	0.03809523954987526	0.3529411852359772	1035	1110	1110	1135	1470
0.9332349115684391	0.9332345168287386	1	0	2	0	0.0075	0.09420895258902388	1035.7856608520528	1110.7856608520528	1110.7856608520528	1135.7856608520528	0.2666666805744171	0.10091742873191833	0.24285714328289032	0.03809523954987526	0.3529411852359772	1035	1110	1110	1135	1470
0.9478098854662775	0.947809490726577	1	0	2	0	0.0075	0.09754228274344283	1049.4356478343984	1124.4356478343984	1124.4356478343984	1149.4356478343984	0.2800000011920929	0.10091742873191833	0.24285714328289032	0.03809523954987526	0.3529411852359772	1049	1124	1124	1149	1470
0.9648527719608513	0.9648527719608495	1	0	2	0	0.0075	0.09754228274344283	1049.4356478343984	1124.4356478343984	1124.4356478343984	1149.4356478343984	0.2800000011920929	0.10091742873191833	0.24285714328289032	0.03809523954987526	0.3529411852359772	1049	1124	1124	1149	1470
0.9808480192948767	0.980848019294875	1	0	2	0	0.0075	0.09420895258902388	1035.7856608520528	1110.7856608520528	1110.7856608520528	1135.7856608520528	0.2666666805744171	0.10091742873191833	0.24285714328289032	0.03809523954987526	0.3529411852359772	1035	1110	1110	1135	1470
0.9978711688045117	0.9978707740648112	1	0	2	0	0.0075	0.09420895258902388	1035.7856608520528	1110.7856608520528	1110.7856608520528	1135.7856608520528	0.2666666805744171	0.10091742873191833	0.24285714328289032	0.03809523954987526	0.3529411852359772	1035	1110	1110	1135	1470
1.0148133966758976	1.0148130019361972	1	0	2	0	0.0075	0.0919153751712926	1026.3934613264432	1101.3934613264432	1101.3934613264432	1126.3934613264432	0.2666666805744171	0.0917431190609932	0.24285714328289032	0.03809523954987526	0.3529411852359772	1026	1101	1101	1126	1470
1.030766801601855	1.0307664068621545	1	0	2	0	0.0075	0.09407289817016952	1035.2285180068443	1110.2285180068443	1110.2285180068443	1135.2285180068443	0.2666666805744171	0.10091742873191833	0.22857142984867096	0.03809523954987526	0.3529411852359772	1035	1110	1110	1135	1470
1.0478254776843787	1.0478250829446782	1	0	2	0	0.0075	0.0919153751712926	1026.3934613264432	1101.3934613264432	1101.3934613264432	1126.3934613264432	0.2666666805744171	0.0917431190609932	0.24285714328289032	0.03809523954987526	0.3529411852359772	1026	1101	1101	1126	1470
1.0665661396233794	1.066565744883679	1	0	2	0	0.0075	0.09420895258902388	1035.7856608520528	1110.7856608520528	1110.7856608520528	1135.7856608520528	0.2666666805744171	0.10091742873191833	0.24285714328289032	0.03809523954987526	0.3529411852359772	1035	1110	1110	1135	1470
1.0811549294106744	1.0811553241503713	1	0	2	0	0.0075	0.09420895258902388	1035.7856608520528	1110.7856608520528	1110.7856608520528	1135.7856608520528	0.2666666805744171	0.10091742873191833	0.24285714328289032	0.03809523954987526	0.3529411852359772	1035	1110	1110	1135	1470
1.0977825497421367	1.0977821550024363	1	0	2	0	0.0075	0.09420895258902388	1035.7856608520528	1110.7856608520528	1110.7856608520528	1135.7856608520528	0.2666666805744171	0.10091742873191833	0.24285714328289032	0.03809523954987526	0.3529411852359772	1035	1110	1110	1135	1470
1.1147524093924375	1.114752014652737	1	0	2	0	0.0075	0.09420895258902388	1035.7856608520528	1110.7856608520528	1110.7856608520528	1135.7856608520528	0.2666666805744171	0.10091742873191833	0.24285714328289032	0.03809523954987526	0.3529411852359772	1035	1110	1110	1135	1470
1.1312489761439064	1.1312489761439064	1	0	2	0	0.0075	0.0919153751712926	1026.3934613264432	1101.3934613264432	1101.3934613264432	1126.3934613264432	0.2666666805744171	0.0917431190609932	0.24285714328289032	0.03809523954987526	0.3529411852359772	1026	1101	1101	1126	1470
1.1478556752713356	1.1478556752713338	1	0	2	0	0.0075	0.09420895258902388	1035.7856608520528	1110.7856608520528	1110.7856608520528	1135.7856608520528	0.2666666805744171	0.10091742873191833	0.24285714328289032	0.03809523954987526	0.3529411852359772	1035	1110	1110	1135	1470
1.164828692839226	1.1648282980995255	1	0	2	0	0.0075	0.09407289817016952	1035.2285180068443	1110.2285180068443	1110.2285180068443	1135.2285180068443	0.2666666805744171	0.10091742873191833	0.22857142984867096	0.03809523954987526	0.3529411852359772	1035	1110	1110	1135	1470
1.1812621012388913	1.1812621012388895	1	0	2	0	0.0075	0.0919153751712926	1026.3934613264432	1101.3934613264432	1101.3934613264432	1126.3934613264432	0.2666666805744171	0.0917431190609932	0.24285714328289032	0.03809523954987526	0.3529411852359772	1026	1101	1101	1126	1470
1.1979201165271594	1.1979197217874589	1	0	2	0	0.0075	0.0919153751712926	1026.3934613264432	1101.3934613264432	1101.3934613264432	1126.3934613264432	0.2666666805744171	0.0917431190609932	0.24285714328289032	0.03809523954987526	0.3529411852359772	1026	1101	1101	1126	1470
1.2148035281834293	1.2148031334437288	1	0	2	0	0.0075	0.09177932075243823	1025.8363184812347	1100.8363184812347	1100.8363184812347	1125.8363184812347	0.2666666805744171	0.0917431190609932	0.22857142984867096	0.03809523954987526	0.3529411852359772	1025	1100	1100	1125	1470
1.2308291704742604	1.2308283809948612	1	0	2	0	0.0075	0.0919153751712926	1026.3934613264432	1101.3934613264432	1101.3934613264432	1126.3934613264432	0.2666666805744171	0.0917431190609932	0.24285714328289032	0.03809523954987526	0.3529411852359772	1026	1101	1101	1126	1470
1.2478748201467251	1.2478744254070246	1	0	2	0	0.0075	0.0919153751712926	1026.3934613264432	1101.3934613264432	1101.3934613264432	1126.3934613264432	0.2666666805744171	0.0917431190609932	0.24285714328289032	0.03809523954987526	0.3529411852359772	1026	1101	1101	1126	1470
1.2648206006754013	1.2648202059357008	1	0	2	0	0.0075	0.0919153751712926	1026.3934613264432	1101.3934613264432	1101.3934613264432	1126.3934613264432	0.2666666805744171	0.0917431190609932	0.24285714328289032	0.03809523954987526	0.3529411852359772	1026	1101	1101	1126	1470
1.2807704529440684	1.280770058204368	1	0	2	0	0.0075	0.0919153751712926	1026.3934613264432	1101.3934613264432	1101.3934613264432	1126.3934613264432	0.2666666805744171	0.0917431190609932	0.24285714328289032	0.03809523954987526	0.3529411852359772	1026	1101	1101	1126	1470
1.2978453133542427	1.297845313354241	1	0	2	0	0.0075	0.09177932075243823	1025.8363184812347	1100.8363184812347	1100.8363184812347	1125.8363184812347	0.2666666805744171	0.0917431190609932	0.22857142984867096	0.03809523954987526	0.3529411852359772	1025	1100	1100	1125	1470
1.314835699468878	1.3148353047291774	1	0	2	0	0.0075	0.0919153751712926	1026.3934613264432	1101.3934613264432	1101.3934613264432	1126.3934613264432	0.2666666805744171	0.0917431190609932	0.24285714328289032	0.03809523954987526	0.3529411852359772	1026	1101	1101	1126	1470
1.333247148499101	1.3332467537594006	1	0	2	0	0.0075	0.09177932075243823	1025.8363184812347	1100.8363184812347	1100.8363184812347	1125.8363184812347	0.2666666805744171	0.0917431190609932	0.22857142984867096	0.03809523954987526	0.3529411852359772	1025	1100	1100	1125	1470
1.3478434383406732	1.3478430436009727	1	0	2	0	0.0075	0.0919153751712926	1026.3934613264432	1101.3934613264432	1101.3934613264432	1126.3934613264432	0.2666666805744171	0.0917431190609932	0.24285714328289032	0.03809523954987526	0.3529411852359772	1026	1101	1101	1126	1470
1.3648855353558496	1.364885140616149	1	0	2	0	0.0075	0.0919153751712926	1026.3934613264432	1101.3934613264432	1101.3934613264432	1126.3934613264432	0.2666666805744171	0.0917431190609932	0.24285714328289032	0.03809523954987526	0.3529411852359772	1026	1101	1101	1126	1470
1.3808456508566849	1.3808452561169844	1	0	2	0	0.0075	0.09177932075243823	1025.8363184812347	1100.8363184812347	1100.8363184812347	1125.8363184812347	0.2666666805744171	0.0917431190609932	0.22857142984867096	0.03809523954987526	0.3529411852359772	1025	1100	1100	1125	1470
1.3979047216789073	1.3979043269392069	1	0	2	0	0.0075	0.0919153751712926	1026.3934613264432	1101.3934613264432	1101.3934613264432	1126.3934613264432	0.2666666805744171	0.0917431190609932	0.24285714328289032	0.03809523954987526	0.3529411852359772	1026	1101	1101	1126	1470
1.41483826527692	1.4148378705372195	1	0	2	0	0.0075	0.0919153751712926	1026.3934613264432	1101.3934613264432	1101.3934613264432	1126.3934613264432	0.2666666805744171	0.0917431190609932	0.24285714328289032	0.03809523954987526	0.3529411852359772	1026	1101	1101	1126	1470
1.430854828554681	1.4308544338149805	1	0	2	0	0.0075	0.0919153751712926	1026.3934613264432	1101.3934613264432	1101.3934613264432	1126.3934613264432	0.2666666805744171	0.0917431190609932	0.24285714328289032	0.03809523954987526	0.3529411852359772	1026	1101	1101	1126	1470
1.4478349514371498	1.447834951437148	1	0	2	0	0.0075	0.09177932075243823	1025.8363184812347	1100.8363184812347	1100.8363184812347	1125.8363184812347	0.2666666805744171	0.0917431190609932	0.22857142984867096	0.03809523954987526	0.3529411852359772	1025	1100	1100	1125	1470
1.466551534254526	1.4665511395148254	1	0	2	0	0.0075	0.09420895258902388	1035.7856608520528	1110.7856608520528	1110.7856608520528	1135.7856608520528	0.2666666805744171	0.10091742873191833	0.24285714328289032	0.03809523954987526	0.3529411852359772	1035	1110	1110	1135	1470
1.4809046644416508	1.480904664441649	1	0	2	0	0.0075	0.0919153751712926	1026.3934613264432	1101.3934613264432	1101.3934613264432	1126.3934613264432	0.2666666805744171	0.0917431190609932	0.24285714328289032	0.03809523954987526	0.3529411852359772	1026	1101	1101	1126	1470
1.4977880760979208	1.497788076097919	1	0	2	0	0.0075	0.0919153751712926	1026.3934613264432	1101.3934613264432	1101.3934613264432	1126.3934613264432	0.2666666805744171	0.0917431190609932	0.24285714328289032	0.03809523954987526	0.3529411852359772	1026	1101	1101	1126	1470
1.5148676733844795	1.5148676733844777	1	0	2	0	0.0075	0.0919153751712926	1026.3934613264432	1101.3934613264432	1101.3934613264432	1126.3934613264432	0.2666666805744171	0.0917431190609932	0.24285714328289032	0.03809523954987526	0.3529411852359772	1026	1101	1101	1126	1470
1.5334989924269191	1.5334985976872186	1	0	2	0	0.0075	0.0919153751712926	1026.3934613264432	1101.3934613264432	1101.3934613264432	1126.3934613264432	0.2666666805744171	0.0917431190609932	0.24285714328289032	0.03809523954987526	0.3529411852359772	1026	1101	1101	1126	1470
1.5481008086242731	1.5481008086242714	1	0	2	0	0.0075	0.0919153751712926	1026.3934613264432	1101.3934613264432	1101.3934613264432	1126.3934613264432	0.2666666805744171	0.0917431190609932	0.24285714328289032	0.03809523954987526	0.3529411852359772	1026	1101	1101	1126	1470
1.5647872451708533	1.5647872451708515	1	0	2	0	0.0075	0.0919153751712926	1026.3934613264432	1101.3934613264432	1101.3934613264432	1126.3934613264432	0.2666666805744171	0.0917431190609932	0.24285714328289032	0.03809523954987526	0.3529411852359772	1026	1101	1101	1126	1470
1.5807481501510878	1.5807477554113873	1	0	2	0	0.0075	0.09177932075243823	1025.8363184812347	1100.8363184812347	1100.8363184812347	1125.8363184812347	0.2666666805744171	0.0917431190609932	0.22857142984867096	0.03809523954987526	0.3529411852359772	1025	1100	1100	1125	1470
1.5978956426658364	1.5978956426658346	1	0	2	0	0.0075	0.0919153751712926	1026.3934613264432	1101.3934613264432	1101.3934613264432	1126.3934613264432	0.2666666805744171	0.0917431190609932	0.24285714328289032	0.03809523954987526	0.3529411852359772	1026	1101	1101	1126	1470
1.6148043176628253	1.6148039229231248	1	0	2	0	0.0075	0.09177932075243823	1025.8363184812347	1100.8363184812347	1100.8363184812347	1125.8363184812347	0.2666666805744171	0.0917431190609932	0.22857142984867096	0.03809523954987526	0.3529411852359772	1025	1100	1100	1125	1470
1.631062066896538	1.6310616721568376	1	0	2	0	0.0075	0.09177932075243823	1025.8363184812347	1100.8363184812347	1100.8363184812347	1125.8363184812347	0.2666666805744171	0.0917431190609932	0.22857142984867096	0.03809523954987526	0.3529411852359772	1025	1100	1100	1125	1470
1.647827451382872	1.647827451382872	1	0	2	0	0.0075	0.09177932075243823	1025.8363184812347	1100.8363184812347	1100.8363184812347	1125.8363184812347	0.2666666805744171	0.0917431190609932	0.22857142984867096	0.03809523954987526	0.3529411852359772	1025	1100	1100	1125	1470
1.6648273112502796	1.6648269165105791	1	0	2	0	0.0075	0.09177932075243823	1025.8363184812347	1100.8363184812347	1100.8363184812347	1125.8363184812347	0.2666666805744171	0.0917431190609932	0.22857142984867096	0.03809523954987526	0.3529411852359772	1025	1100	1100	1125	1470
1.6808434797883418	1.6808430850486413	1	0	2	0	0.0075	0.0919153751712926	1026.3934613264432	1101.3934613264432	1101.3934613264432	1126.3934613264432	0.2666666805744171	0.0917431190609932	0.24285714328289032	0.03809523954987526	0.3529411852359772	1026	1101	1101	1126	1470
1.6978421554366516	1.6978417606969511	1	0	2	0	0.0075	0.0919153751712926	1026.3934613264432	1101.3934613264432	1101.3934613264432	1126.3934613264432	0.2666666805744171	0.0917431190609932	0.24285714328289032	0.03809523954987526	0.3529411852359772	1026	1101	1101	1126	1470
1.7148475416598412	1.7148471469201407	1	0	2	0	0.0075	0.0919153751712926	1026.3934613264432	1101.3934613264432	1101.3934613264432	1126.3934613264432	0.2666666805744171	0.0917431190609932	0.24285714328289032	0.03809523954987526	0.3529411852359772	1026	1101	1101	1126	1470
1.7311293700151786	1.7311293700151769	1	0	2	0	0.0075	0.0919153751712926	1026.3934613264432	1101.3934613264432	1101.3934613264432	1126.3934613264432	0.2666666805744171	0.0917431190609932	0.24285714328289032	0.03809523954987526	0.3529411852359772	1026	1101	1101	1126	1470
1.7478039643707959	1.747803964370794	1	0	2	0	0.0075	0.0919153751712926	1026.3934613264432	1101.3934613264432	1101.3934613264432	1126.3934613264432	0.2666666805744171	0.0917431190609932	0.24285714328289032	0.03809523954987526	0.3529411852359772	1026	1101	1101	1126	1470
1.7648579035769352	1.7648575088372347	1	0	2	0	0.0075	0.0919153751712926	1026.3934613264432	1101.3934613264432	1101.3934613264432	1126.3934613264432	0.2666666805744171	0.0917431190609932	0.24285714328289032	0.03809523954987526	0.3529411852359772	1026	1101	1101	1126	1470
1.7811121001533579	1.7811117054136574	1	0	2	0	0.0075	0.09177932075243823	1025.8363184812347	1100.8363184812347	1100.8363184812347	1125.8363184812347	0.2666666805744171	0.0917431190609932	0.22857142984867096	0.03809523954987526	0.3529411852359772	1025	1100	1100	1125	1470
1.7978719582839098	1.7978715635442093	1	0	2	0	0.0075	0.0919153751712926	1026.3934613264432	1101.3934613264432	1101.3934613264432	1126.3934613264432	0.2666666805744171	0.0917431190609932	0.24285714328289032	0.03809523954987526	0.3529411852359772	1026	1101	1101	1126	1470
1.8147632647341538	1.8147628699944534	1	0	2	0	0.0075	0.0919153751712926	1026.3934613264432	1101.3934613264432	1101.3934613264432	1126.3934613264432	0.2666666805744171	0.0917431190609932	0.24285714328289032	0.03809523954987526	0.3529411852359772	1026	1101	1101	1126	1470
1.8308560127737774	1.8308560127737756	1	0	2	0	0.0075	0.0919153751712926	1026.3934613264432	1101.3934613264432	1101.3934613264432	1126.3934613264432	0.2666666805744171	0.0917431190609932	0.24285714328289032	0.03809523954987526	0.3529411852359772	1026	1101	1101	1126	1470
1.8477563982370935	1.847756003497393	1	0	2	0	0.0075	0.0919153751712926	1026.3934613264432	1101.3934613264432	1101.3934613264432	1126.3934613264432	0.2666666805744171	0.0917431190609932	0.24285714328289032	0.03809523954987526	0.3529411852359772	1026	1101	1101	1126	1470
1.8648782326714208	1.8648778379317204	1	0	2	0	0.0075	0.09177932075243823	1025.8363184812347	1100.8363184812347	1100.8363184812347	1125.8363184812347	0.2666666805744171	0.0917431190609932	0.22857142984867096	0.03809523954987526	0.3529411852359772	1025	1100	1100	1125	1470
1.881030191665861	1.8810297969261605	1	0	2	0	0.0075	0.09177932075243823	1025.8363184812347	1100.8363184812347	1100.8363184812347	1125.8363184812347	0.2666666805744171	0.0917431190609932	0.22857142984867096	0.03809523954987526	0.3529411852359772	1025	1100	1100	1125	1470
1.8978520239291221	1.8978516291894216	1	0	2	0	0.0075	0.0919153751712926	1026.3934613264432	1101.3934613264432	1101.3934613264432	1126.3934613264432	0.2666666805744171	0.0917431190609932	0.24285714328289032	0.03809523954987526	0.3529411852359772	1026	1101	1101	1126	1470
1.9148783313563467	1.9148783313563449	1	0	2	0	0.0075	0.09177932075243823	1025.8363184812347	1100.8363184812347	1100.8363184812347	1125.8363184812347	0.2666666805744171	0.0917431190609932	0.22857142984867096	0.03809523954987526	0.3529411852359772	1025	1100	1100	1125	1470
1.9332333326096443	1.9332329378699438	1	0	2	0	0.0075	0.09177932075243823	1025.8363184812347	1100.8363184812347	1100.8363184812347	1125.8363184812347	0.2666666805744171	0.0917431190609932	0.22857142984867096	0.03809523954987526	0.3529411852359772	1025	1100	1100	1125	1470
1.9478513331346488	1.9478509383949483	1	0	2	0	0.0075	0.09177932075243823	1025.8363184812347	1100.8363184812347	1100.8363184812347	1125.8363184812347	0.2666666805744171	0.0917431190609932	0.22857142984867096	0.03809523954987526	0.3529411852359772	1025	1100	1100	1125	1470
1.964845271906574	1.9648448771668736	1	0	2	0	0.0075	0.09177932075243823	1025.8363184812347	1100.8363184812347	1100.8363184812347	1125.8363184812347	0.2666666805744171	0.0917431190609932	0.22857142984867096	0.03809523954987526	0.3529411852359772	1025	1100	1100	1125	1470
1.9808322297069267	1.980832229706925	1	0	2	0	0.0075	0.08844598314743869	1012.1863009887614	1087.1863009887616	1087.1863009887616	1112.1863009887616	0.25333333015441895	0.0917431190609932	0.22857142984867096	0.03809523954987526	0.3529411852359772	1012	1087	1087	1112	1470
1.997994722330228	1.9979947223302261	1	0	2	0	0.0075	0.0919153751712926	1026.3934613264432	1101.3934613264432	1101.3934613264432	1126.3934613264432	0.2666666805744171	0.0917431190609932	0.24285714328289032	0.03809523954987526	0.3529411852359772	1026	1101	1101	1126	1470
2.0148291862638494	2.0148303704829438	1	0	2	0	0.0075	0.0919153751712926	1026.3934613264432	1101.3934613264432	1101.3934613264432	1126.3934613264432	0.2666666805744171	0.0917431190609932	0.24285714328289032	0.03809523954987526	0.3529411852359772	1026	1101	1101	1126	1470
2.031184436203157	2.0311840414634563	1	0	2	0	0.0075	0.09177932075243823	1025.8363184812347	1100.8363184812347	1100.8363184812347	1125.8363184812347	0.2666666805744171	0.0917431190609932	0.22857142984867096	0.03809523954987526	0.3529411852359772	1025	1100	1100	1125	1470
2.047907188802025	2.0479067940623246	1	0	2	0	0.0075	0.09177932075243823	1025.8363184812347	1100.8363184812347	1100.8363184812347	1125.8363184812347	0.2666666805744171	0.0917431190609932	0.22857142984867096	0.03809523954987526	0.3529411852359772	1025	1100	1100	1125	1470
2.0648407324000377	2.0648411271397347	1	0	2	0	0.0075	0.09177932075243823	1025.8363184812347	1100.8363184812347	1100.8363184812347	1125.8363184812347	0.2666666805744171	0.0917431190609932	0.22857142984867096	0.03809523954987526	0.3529411852359772	1025	1100	1100	1125	1470
2.0811119027835083	2.081111508043808	1	0	2	0	0.0075	0.09177932075243823	1025.8363184812347	1100.8363184812347	1100.8363184812347	1125.8363184812347	0.2666666805744171	0.0917431190609932	0.22857142984867096	0.03809523954987526	0.3529411852359772	1025	1100	1100	1125	1470
2.0978050499049665	2.097804655165266	1	0	2	0	0.0075	0.09177932075243823	1025.8363184812347	1100.8363184812347	1100.8363184812347	1125.8363184812347	0.2666666805744171	0.0917431190609932	0.22857142984867096	0.03809523954987526	0.3529411852359772	1025	1100	1100	1125	1470
2.114858989111106	2.1148585943714053	1	0	2	0	0.0075	0.09177932075243823	1025.8363184812347	1100.8363184812347	1100.8363184812347	1125.8363184812347	0.2666666805744171	0.0917431190609932	0.22857142984867096	0.03809523954987526	0.3529411852359772	1025	1100	1100	1125	1470
2.133227411514163	2.1332270167744625	1	0	2	0	0.0075	0.09177932075243823	1025.8363184812347	1100.8363184812347	1100.8363184812347	1125.8363184812347	0.2666666805744171	0.0917431190609932	0.22857142984867096	0.03809523954987526	0.3529411852359772	1025	1100	1100	1125	1470
2.1478947545015146	2.147894754501513	1	0	2	0	0.0075	0.09177932075243823	1025.8363184812347	1100.8363184812347	1100.8363184812347	1125.8363184812347	0.2666666805744171	0.0917431190609932	0.22857142984867096	0.03809523954987526	0.3529411852359772	1025	1100	1100	1125	1470
2.1649179040111477	2.164917904011146	1	0	2	0	0.0075	0.0919153751712926	1026.3934613264432	1101.3934613264432	1101.3934613264432	1126.3934613264432	0.2666666805744171	0.0917431190609932	0.24285714328289032	0.03809523954987526	0.3529411852359772	1026	1101	1101	1126	1470
2.1809080197290918	2.1809076249893913	1	0	2	0	0.0075	0.09177932075243823	1025.8363184812347	1100.8363184812347	1100.8363184812347	1125.8363184812347	0.2666666805744171	0.0917431190609932	0.22857142984867096	0.03809523954987526	0.3529411852359772	1025	1100	1100	1125	1470
2.197927221841738	2.1979268271020374	1	0	2	0	0.0075	0.09177932075243823	1025.8363184812347	1100.8363184812347	1100.8363184812347	1125.8363184812347	0.2666666805744171	0.0917431190609932	0.22857142984867096	0.03809523954987526	0.3529411852359772	1025	1100	1100	1125	1470
2.2148019492246327	2.214801554484932	1	0	2	0	0.0075	0.08844598314743869	1012.1863009887614	1087.1863009887616	1087.1863009887616	1112.1863009887616	0.25333333015441895	0.0917431190609932	0.22857142984867096	0.03809523954987526	0.3529411852359772	1012	1087	1087	1112	1470
2.2310087770372036	2.231008777037202	1	0	2	0	0.0075	0.08844598314743869	1012.1863009887614	1087.1863009887616	1087.1863009887616	1112.1863009887616	0.25333333015441895	0.0917431190609932	0.22857142984867096	0.03809523954987526	0.3529411852359772	1012	1087	1087	1112	1470
2.2477765299617314	2.247776135222031	1	0	2	0	0.0075	0.09177932075243823	1025.8363184812347	1100.8363184812347	1100.8363184812347	1125.8363184812347	0.2666666805744171	0.0917431190609932	0.22857142984867096	0.03809523954987526	0.3529411852359772	1025	1100	1100	1125	1470
2.2665953503610883	2.2665953503610865	1	0	2	0	0.0075	0.09177932075243823	1025.8363184812347	1100.8363184812347	1100.8363184812347	1125.8363184812347	0.2666666805744171	0.0917431190609932	0.22857142984867096	0.03809523954987526	0.3529411852359772	1025	1100	1100	1125	1470
2.28125598277356	2.2812559827735583	1	0	2	0	0.0075	0.09177932075243823	1025.8363184812347	1100.8363184812347	1100.8363184812347	1125.8363184812347	0.2666666805744171	0.0917431190609932	0.22857142984867096	0.03809523954987526	0.3529411852359772	1025	1100	1100	1125	1470
2.297843339655749	2.2978429449160487	1	0	2	0	0.0075	0.09177932075243823	1025.8363184812347	1100.8363184812347	1100.8363184812347	1125.8363184812347	0.2666666805744171	0.0917431190609932	0.22857142984867096	0.03809523954987526	0.3529411852359772	1025	1100	1100	1125	1470
2.3148609628096004	2.3148609628095986	1	0	2	0	0.0075	0.08844598314743869	1012.1863009887614	1087.1863009887616	1087.1863009887616	1112.1863009887616	0.25333333015441895	0.0917431190609932	0.22857142984867096	0.03809523954987526	0.3529411852359772	1012	1087	1087	1112	1470
2.3332921488247624	2.333291754085062	1	0	2	0	0.0075	0.08844598314743869	1012.1863009887614	1087.1863009887616	1087.1863009887616	1112.1863009887616	0.25333333015441895	0.0917431190609932	0.22857142984867096	0.03809523954987526	0.3529411852359772	1012	1087	1087	1112	1470
2.3478264645336253	2.3478276487527197	1	0	2	0	0.0075	0.09177932075243823	1025.8363184812347	1100.8363184812347	1100.8363184812347	1125.8363184812347	0.2666666805744171	0.0917431190609932	0.22857142984867096	0.03809523954987526	0.3529411852359772	1025	1100	1100	1125	1470
2.364821192784948	2.3648207980452476	1	0	2	0	0.0075	0.0919153751712926	1026.3934613264432	1101.3934613264432	1101.3934613264432	1126.3934613264432	0.2666666805744171	0.0917431190609932	0.24285714328289032	0.03809523954987526	0.3529411852359772	1026	1101	1101	1126	1470
2.3808890722235496	2.3808894669632465	1	0	2	0	0.0075	0.09177932075243823	1025.8363184812347	1100.8363184812347	1100.8363184812347	1125.8363184812347	0.2666666805744171	0.0917431190609932	0.22857142984867096	0.03809523954987526	0.3529411852359772	1025	1100	1100	1125	1470
2.397939064032702	2.3979386692930014	1	0	2	0	0.0075	0.09177932075243823	1025.8363184812347	1100.8363184812347	1100.8363184812347	1125.8363184812347	0.2666666805744171	0.0917431190609932	0.22857142984867096	0.03809523954987526	0.3529411852359772	1025	1100	1100	1125	1470
2.414826423085957	2.414826817825654	1	0	2	0	0.0075	0.09177932075243823	1025.8363184812347	1100.8363184812347	1100.8363184812347	1125.8363184812347	0.2666666805744171	0.0917431190609932	0.22857142984867096	0.03809523954987526	0.3529411852359772	1025	1100	1100	1125	1470
2.4307916702028773	2.430791275463177	1	0	2	0	0.0075	0.09177932075243823	1025.8363184812347	1100.8363184812347	1100.8363184812347	1125.8363184812347	0.2666666805744171	0.0917431190609932	0.22857142984867096	0.03809523954987526	0.3529411852359772	1025	1100	1100	1125	1470
2.447863372695462	2.4478629779557615	1	0	2	0	0.0075	0.09177932075243823	1025.8363184812347	1100.8363184812347	1100.8363184812347	1125.8363184812347	0.2666666805744171	0.0917431190609932	0.22857142984867096	0.03809523954987526	0.3529411852359772	1025	1100	1100	1125	1470
2.4664887706424192	2.4664883759027187	1	0	2	0	0.0075	0.0919153751712926	1026.3934613264432	1101.3934613264432	1101.3934613264432	1126.3934613264432	0.2666666805744171	0.0917431190609932	0.24285714328289032	0.03809523954987526	0.3529411852359772	1026	1101	1101	1126	1470
2.480712426208349	2.4807120314686486	1	0	2	0	0.0075	0.0919153751712926	1026.3934613264432	1101.3934613264432	1101.3934613264432	1126.3934613264432	0.2666666805744171	0.0917431190609932	0.24285714328289032	0.03809523954987526	0.3529411852359772	1026	1101	1101	1126	1470
2.497806234124063	2.4978058393843625	1	0	2	0	0.0075	0.09177932075243823	1025.8363184812347	1100.8363184812347	1100.8363184812347	1125.8363184812347	0.2666666805744171	0.0917431190609932	0.22857142984867096	0.03809523954987526	0.3529411852359772	1025	1100	1100	1125	1470
2.514841225824661	2.5148408310849604	1	0	2	0	0.0075	0.09177932075243823	1025.8363184812347	1100.8363184812347	1100.8363184812347	1125.8363184812347	0.2666666805744171	0.0917431190609932	0.22857142984867096	0.03809523954987526	0.3529411852359772	1025	1100	1100	1125	1470
2.533232937869945	2.5332325431302447	1	0	2	0	0.0075	0.09177932075243823	1025.8363184812347	1100.8363184812347	1100.8363184812347	1125.8363184812347	0.2666666805744171	0.0917431190609932	0.22857142984867096	0.03809523954987526	0.3529411852359772	1025	1100	1100	1125	1470
2.547766858839111	2.5477664640994107	1	0	2	0	0.0075	0.0919153751712926	1026.3934613264432	1101.3934613264432	1101.3934613264432	1126.3934613264432	0.2666666805744171	0.0917431190609932	0.24285714328289032	0.03809523954987526	0.3529411852359772	1026	1101	1101	1126	1470
2.5647560607346502	2.5647556659949498	1	0	2	0	0.0075	0.09177932075243823	1025.8363184812347	1100.8363184812347	1100.8363184812347	1125.8363184812347	0.2666666805744171	0.0917431190609932	0.22857142984867096	0.03809523954987526	0.3529411852359772	1025	1100	1100	1125	1470
2.5811673637111863	2.5811673637111845	1	0	2	0	0.0075	0.0919153751712926	1026.3934613264432	1101.3934613264432	1101.3934613264432	1126.3934613264432	0.2666666805744171	0.0917431190609932	0.24285714328289032	0.03809523954987526	0.3529411852359772	1026	1101	1101	1126	1470
2.599944736442172	2.5999443417024715	1	0	2	0	0.0075	0.09177932075243823	1025.8363184812347	1100.8363184812347	1100.8363184812347	1125.8363184812347	0.2666666805744171	0.0917431190609932	0.22857142984867096	0.03809523954987526	0.3529411852359772	1025	1100	1100	1125	1470
2.614822870428668	2.6148224756889675	1	0	2	0	0.0075	0.09177932075243823	1025.8363184812347	1100.8363184812347	1100.8363184812347	1125.8363184812347	0.2666666805744171	0.0917431190609932	0.22857142984867096	0.03809523954987526	0.3529411852359772	1025	1100	1100	1125	1470
2.630917197427088	2.6309171974270864	1	0	2	0	0.0075	0.09177932075243823	1025.8363184812347	1100.8363184812347	1100.8363184812347	1125.8363184812347	0.2666666805744171	0.0917431190609932	0.22857142984867096	0.03809523954987526	0.3529411852359772	1025	1100	1100	1125	1470
2.6478692937909436	2.647868899051243	1	0	2	0	0.0075	0.09177932075243823	1025.8363184812347	1100.8363184812347	1100.8363184812347	1125.8363184812347	0.2666666805744171	0.0917431190609932	0.22857142984867096	0.03809523954987526	0.3529411852359772	1025	1100	1100	1125	1470
2.6668823261220975	2.666881931382397	1	0	2	0	0.0075	0.09177932075243823	1025.8363184812347	1100.8363184812347	1100.8363184812347	1125.8363184812347	0.2666666805744171	0.0917431190609932	0.22857142984867096	0.03809523954987526	0.3529411852359772	1025	1100	1100	1125	1470
2.6808371639531607	2.6808367692134603	1	0	2	0	0.0075	0.09177932075243823	1025.8363184812347	1100.8363184812347	1100.8363184812347	1125.8363184812347	0.2666666805744171	0.0917431190609932	0.22857142984867096	0.03809523954987526	0.3529411852359772	1025	1100	1100	1125	1470
2.69782991850599	2.697829918505988	1	0	2	0	0.0075	0.09177932075243823	1025.8363184812347	1100.8363184812347	1100.8363184812347	1125.8363184812347	0.2666666805744171	0.0917431190609932	0.22857142984867096	0.03809523954987526	0.3529411852359772	1025	1100	1100	1125	1470
2.714774514815568	2.7147741200758677	1	0	2	0	0.0075	0.09177932075243823	1025.8363184812347	1100.8363184812347	1100.8363184812347	1125.8363184812347	0.2666666805744171	0.0917431190609932	0.22857142984867096	0.03809523954987526	0.3529411852359772	1025	1100	1100	1125	1470
2.7334279392811407	2.73342754454144	1	0	2	0	0.0075	0.09177932075243823	1025.8363184812347	1100.8363184812347	1100.8363184812347	1125.8363184812347	0.2666666805744171	0.0917431190609932	0.22857142984867096	0.03809523954987526	0.3529411852359772	1025	1100	1100	1125	1470
2.7478327803688067	2.747832780368805	1	0	2	0	0.0075	0.09177932075243823	1025.8363184812347	1100.8363184812347	1100.8363184812347	1125.8363184812347	0.2666666805744171	0.0917431190609932	0.22857142984867096	0.03809523954987526	0.3529411852359772	1025	1100	1100	1125	1470
2.7648863248352455	2.764885930095547	1	0	2	0	0.0075	0.09177932075243823	1025.8363184812347	1100.8363184812347	1100.8363184812347	1125.8363184812347	0.2666666805744171	0.0917431190609932	0.22857142984867096	0.03809523954987526	0.3529411852359772	1025	1100	1100	1125	1470
2.7809459147401725	2.7809459147401725	1	0	2	0	0.0075	0.08844598314743869	1012.1863009887614	1087.1863009887616	1087.1863009887616	1112.1863009887616	0.25333333015441895	0.0917431190609932	0.22857142984867096	0.03809523954987526	0.3529411852359772	1012	1087	1087	1112	1470
2.7980069592608903	2.79800656452119	1	0	2	0	0.0075	0.08844598314743869	1012.1863009887614	1087.1863009887616	1087.1863009887616	1112.1863009887616	0.2666666805744171	0.0917431190609932	0.22857142984867096	0.03809523954987526	0.3529411852359772	1012	1087	1087	1112	1470
2.8148891866980623	2.814888791958362	1	0	2	0	0.0075	0.09177932075243823	1025.8363184812347	1100.8363184812347	1100.8363184812347	1125.8363184812347	0.2666666805744171	0.0917431190609932	0.22857142984867096	0.03809523954987526	0.3529411852359772	1025	1100	1100	1125	1470
2.83082009146119	2.830820091461188	1	0	2	0	0.0075	0.08844598314743869	1012.1863009887614	1087.1863009887616	1087.1863009887616	1112.1863009887616	0.25333333015441895	0.0917431190609932	0.22857142984867096	0.03809523954987526	0.3529411852359772	1012	1087	1087	1112	1470
2.8478503462854015	2.847849951545701	1	0	2	0	0.0075	0.09177932075243823	1025.8363184812347	1100.8363184812347	1100.8363184812347	1125.8363184812347	0.2666666805744171	0.0917431190609932	0.22857142984867096	0.03809523954987526	0.3529411852359772	1025	1100	1100	1125	1470
2.8667311408174676	2.866730746077767	1	0	2	0	0.0075	0.09177932075243823	1025.8363184812347	1100.8363184812347	1100.8363184812347	1125.8363184812347	0.2666666805744171	0.0917431190609932	0.22857142984867096	0.03809523954987526	0.3529411852359772	1025	1100	1100	1125	1470
2.8808237428034023	2.8808233480637018	1	0	2	0	0.0075	0.0919153751712926	1026.3934613264432	1101.3934613264432	1101.3934613264432	1126.3934613264432	0.2666666805744171	0.0917431190609932	0.24285714328289032	0.03809523954987526	0.3529411852359772	1026	1101	1101	1126	1470
2.8978437343954475	2.8978437343954457	1	0	2	0	0.0075	0.09177932075243823	1025.8363184812347	1100.8363184812347	1100.8363184812347	1125.8363184812347	0.2666666805744171	0.0917431190609932	0.22857142984867096	0.03809523954987526	0.3529411852359772	1025	1100	1100	1125	1470
2.914867278644781	2.9148668839050806	1	0	2	0	0.0075	0.09177932075243823	1025.8363184812347	1100.8363184812347	1100.8363184812347	1125.8363184812347	0.2666666805744171	0.0917431190609932	0.22857142984867096	0.03809523954987526	0.3529411852359772	1025	1100	1100	1125	1470
2.9332664907443426	2.933266096004642	1	0	2	0	0.0075	0.09177932075243823	1025.8363184812347	1100.8363184812347	1100.8363184812347	1125.8363184812347	0.2666666805744171	0.0917431190609932	0.22857142984867096	0.03809523954987526	0.3529411852359772	1025	1100	1100	1125	1470
2.9478205434381444	2.9478205434381426	1	0	2	0	0.0075	0.0919153751712926	1026.3934613264432	1101.3934613264432	1101.3934613264432	1126.3934613264432	0.2666666805744171	0.0917431190609932	0.24285714328289032	0.03809523954987526	0.3529411852359772	1026	1101	1101	1126	1470
2.9648654036312116	2.964865008891511	1	0	2	0	0.0075	0.0919153751712926	1026.3934613264432	1101.3934613264432	1101.3934613264432	1126.3934613264432	0.2666666805744171	0.0917431190609932	0.24285714328289032	0.03809523954987526	0.3529411852359772	1026	1101	1101	1126	1470
2.980885124826562	2.9808851248265604	1	0	2	0	0.0075	0.09177932075243823	1025.8363184812347	1100.8363184812347	1100.8363184812347	1125.8363184812347	0.2666666805744171	0.0917431190609932	0.22857142984867096	0.03809523954987526	0.3529411852359772	1025	1100	1100	1125	1470
2.997942221950291	2.9979422219502894	1	0	2	0	0.0075	0.09177932075243823	1025.8363184812347	1100.8363184812347	1100.8363184812347	1125.8363184812347	0.2666666805744171	0.0917431190609932	0.22857142984867096	0.03809523954987526	0.3529411852359772	1025	1100	1100	1125	1470
3.0148580022618585	3.0148580022618585	1	0	2	0	0.0075	0.0919153751712926	1026.3934613264432	1101.3934613264432	1101.3934613264432	1126.3934613264432	0.2666666805744171	0.0917431190609932	0.24285714328289032	0.03809523954987526	0.3529411852359772	1026	1101	1101	1126	1470
3.0312314102273117	3.031231015487611	1	0	2	0	0.0075	0.0919153751712926	1026.3934613264432	1101.3934613264432	1101.3934613264432	1126.3934613264432	0.2666666805744171	0.0917431190609932	0.24285714328289032	0.03809523954987526	0.3529411852359772	1026	1101	1101	1126	1470
3.0477986353848614	3.047798240645161	1	0	2	0	0.0075	0.09177932075243823	1025.8363184812347	1100.8363184812347	1100.8363184812347	1125.8363184812347	0.2666666805744171	0.0917431190609932	0.22857142984867096	0.03809523954987526	0.3529411852359772	1025	1100	1100	1125	1470
3.066646271782231	3.0666458770425304	1	0	2	0	0.0075	0.0919153751712926	1026.3934613264432	1101.3934613264432	1101.3934613264432	1126.3934613264432	0.2666666805744171	0.0917431190609932	0.24285714328289032	0.03809523954987526	0.3529411852359772	1026	1101	1101	1126	1470
3.08087624318334	3.0808762431833383	1	0	2	0	0.0075	0.0919153751712926	1026.3934613264432	1101.3934613264432	1101.3934613264432	1126.3934613264432	0.2666666805744171	0.0917431190609932	0.24285714328289032	0.03809523954987526	0.3529411852359772	1026	1101	1101	1126	1470
3.097831892204484	3.097831892204482	1	0	2	0	0.0075	0.0919153751712926	1026.3934613264432	1101.3934613264432	1101.3934613264432	1126.3934613264432	0.2666666805744171	0.0917431190609932	0.24285714328289032	0.03809523954987526	0.3529411852359772	1026	1101	1101	1126	1470
3.1148917525061037	3.1148913577664032	1	0	2	0	0.0075	0.0919153751712926	1026.3934613264432	1101.3934613264432	1101.3934613264432	1126.3934613264432	0.2666666805744171	0.0917431190609932	0.24285714328289032	0.03809523954987526	0.3529411852359772	1026	1101	1101	1126	1470
3.133306754193617	3.1333063594539166	1	0	2	0	0.0075	0.0919153751712926	1026.3934613264432	1101.3934613264432	1101.3934613264432	1126.3934613264432	0.2666666805744171	0.0917431190609932	0.24285714328289032	0.03809523954987526	0.3529411852359772	1026	1101	1101	1126	1470
3.1478687016813947	3.147868306941694	1	0	2	0	0.0075	0.0919153751712926	1026.3934613264432	1101.3934613264432	1101.3934613264432	1126.3934613264432	0.2666666805744171	0.0917431190609932	0.24285714328289032	0.03809523954987526	0.3529411852359772	1026	1101	1101	1126	1470
3.1647734292813965	3.164773034541696	1	0	2	0	0.0075	0.0919153751712926	1026.3934613264432	1101.3934613264432	1101.3934613264432	1126.3934613264432	0.2666666805744171	0.0917431190609932	0.24285714328289032	0.03809523954987526	0.3529411852359772	1026	1101	1101	1126	1470
3.181048547061854	3.1810485470618524	1	0	2	0	0.0075	0.0919153751712926	1026.3934613264432	1101.3934613264432	1101.3934613264432	1126.3934613264432	0.2666666805744171	0.0917431190609932	0.24285714328289032	0.03809523954987526	0.3529411852359772	1026	1101	1101	1126	1470
3.197945379867882	3.1979449851281814	1	0	2	0	0.0075	0.0919153751712926	1026.3934613264432	1101.3934613264432	1101.3934613264432	1126.3934613264432	0.2666666805744171	0.0917431190609932	0.24285714328289032	0.03809523954987526	0.3529411852359772	1026	1101	1101	1126	1470
3.214827607305054	3.2148272125653534	1	0	2	0	0.0075	0.09420895258902388	1035.7856608520528	1110.7856608520528	1110.7856608520528	1135.7856608520528	0.2666666805744171	0.10091742873191833	0.24285714328289032	0.03809523954987526	0.3529411852359772	1035	1110	1110	1135	1470
3.231066803772922	3.2310664090332217	1	0	2	0	0.0075	0.0919153751712926	1026.3934613264432	1101.3934613264432	1101.3934613264432	1126.3934613264432	0.2666666805744171	0.0917431190609932	0.24285714328289032	0.03809523954987526	0.3529411852359772	1026	1101	1101	1126	1470
3.2478298198210656	3.247829819821064	1	0	2	0	0.0075	0.0919153751712926	1026.3934613264432	1101.3934613264432	1101.3934613264432	1126.3934613264432	0.2666666805744171	0.0917431190609932	0.24285714328289032	0.03809523954987526	0.3529411852359772	1026	1101	1101	1126	1470
3.2648711273568427	3.264870732617144	1	0	2	0	0.0075	0.09420895258902388	1035.7856608520528	1110.7856608520528	1110.7856608520528	1135.7856608520528	0.2666666805744171	0.10091742873191833	0.24285714328289032	0.03809523954987526	0.3529411852359772	1035	1110	1110	1135	1470
3.280785453052621	3.2807850583129206	1	0	2	0	0.0075	0.09420895258902388	1035.7856608520528	1110.7856608520528	1110.7856608520528	1135.7856608520528	0.2666666805744171	0.10091742873191833	0.24285714328289032	0.03809523954987526	0.3529411852359772	1035	1110	1110	1135	1470
3.2978441291351466	3.297843734395446	1	0	2	0	0.0075	0.09420895258902388	1035.7856608520528	1110.7856608520528	1110.7856608520528	1135.7856608520528	0.2666666805744171	0.10091742873191833	0.24285714328289032	0.03809523954987526	0.3529411852359772	1035	1110	1110	1135	1470
3.3149600424739916	3.314959647734293	1	0	2	0	0.0075	0.09420895258902388	1035.7856608520528	1110.7856608520528	1110.7856608520528	1135.7856608520528	0.2666666805744171	0.10091742873191833	0.24285714328289032	0.03809523954987526	0.3529411852359772	1035	1110	1110	1135	1470
3.333219516720188	3.3332191219804876	1	0	2	0	0.0075	0.0919153751712926	1026.3934613264432	1101.3934613264432	1101.3934613264432	1126.3934613264432	0.2666666805744171	0.0917431190609932	0.24285714328289032	0.03809523954987526	0.3529411852359772	1026	1101	1101	1126	1470
3.3477427797174855	3.347742384977785	1	0	2	0	0.0075	0.09420895258902388	1035.7856608520528	1110.7856608520528	1110.7856608520528	1135.7856608520528	0.2666666805744171	0.10091742873191833	0.24285714328289032	0.03809523954987526	0.3529411852359772	1035	1110	1110	1135	1470
3.3647840872532644	3.3647840872532626	1	0	2	0	0.0075	0.09420895258902388	1035.7856608520528	1110.7856608520528	1110.7856608520528	1135.7856608520528	0.2666666805744171	0.10091742873191833	0.24285714328289032	0.03809523954987526	0.3529411852359772	1035	1110	1110	1135	1470
3.380849598253672	3.38084959825367	1	0	2	0	0.0075	0.09420895258902388	1035.7856608520528	1110.7856608520528	1110.7856608520528	1135.7856608520528	0.2666666805744171	0.10091742873191833	0.24285714328289032	0.03809523954987526	0.3529411852359772	1035	1110	1110	1135	1470
3.3978561686959594	3.397855773956259	1	0	2	0	0.0075	0.09420895258902388	1035.7856608520528	1110.7856608520528	1110.7856608520528	1135.7856608520528	0.2666666805744171	0.10091742873191833	0.24285714328289032	0.03809523954987526	0.3529411852359772	1035	1110	1110	1135	1470
3.414919186915169	3.4149187921754685	1	0	2	0	0.0075	0.0919153751712926	1026.3934613264432	1101.3934613264432	1101.3934613264432	1126.3934613264432	0.2666666805744171	0.0917431190609932	0.24285714328289032	0.03809523954987526	0.3529411852359772	1026	1101	1101	1126	1470
3.4311591728624364	3.4311591728624347	1	0	2	0	0.0075	0.0919153751712926	1026.3934613264432	1101.3934613264432	1101.3934613264432	1126.3934613264432	0.2666666805744171	0.0917431190609932	0.24285714328289032	0.03809523954987526	0.3529411852359772	1026	1101	1101	1126	1470
3.4478219250270907	3.4478215302873902	1	0	2	0	0.0075	0.0919153751712926	1026.3934613264432	1101.3934613264432	1101.3934613264432	1126.3934613264432	0.2666666805744171	0.0917431190609932	0.24285714328289032	0.03809523954987526	0.3529411852359772	1026	1101	1101	1126	1470
3.4648233638532915	3.4648233638532897	1	0	2	0	0.0075	0.09177932075243823	1025.8363184812347	1100.8363184812347	1100.8363184812347	1125.8363184812347	0.2666666805744171	0.0917431190609932	0.22857142984867096	0.03809523954987526	0.3529411852359772	1025	1100	1100	1125	1470
3.481040060158332	3.4810396654186313	1	0	2	0	0.0075	0.0919153751712926	1026.3934613264432	1101.3934613264432	1101.3934613264432	1126.3934613264432	0.2666666805744171	0.0917431190609932	0.24285714328289032	0.03809523954987526	0.3529411852359772	1026	1101	1101	1126	1470
3.4977754444275586	3.497775049687858	1	0	2	0	0.0075	0.0919153751712926	1026.3934613264432	1101.3934613264432	1101.3934613264432	1126.3934613264432	0.2666666805744171	0.0917431190609932	0.24285714328289032	0.03809523954987526	0.3529411852359772	1026	1101	1101	1126	1470
3.5148467521804445	3.514846357440744	1	0	2	0	0.0075	0.0919153751712926	1026.3934613264432	1101.3934613264432	1101.3934613264432	1126.3934613264432	0.2666666805744171	0.0917431190609932	0.24285714328289032	0.03809523954987526	0.3529411852359772	1026	1101	1101	1126	1470
3.5307796306420656	3.530779235902365	1	0	2	0	0.0075	0.0919153751712926	1026.3934613264432	1101.3934613264432	1101.3934613264432	1126.3934613264432	0.2666666805744171	0.0917431190609932	0.24285714328289032	0.03809523954987526	0.3529411852359772	1026	1101	1101	1126	1470
3.5478730438180808	3.5478726490783803	1	0	2	0	0.0075	0.0919153751712926	1026.3934613264432	1101.3934613264432	1101.3934613264432	1126.3934613264432	0.2666666805744171	0.0917431190609932	0.24285714328289032	0.03809523954987526	0.3529411852359772	1026	1101	1101	1126	1470
3.564869745767897	3.564869745767897	1	0	2	0	0.0075	0.09524870532571154	1040.0434483087888	1115.0434483087888	1115.0434483087888	1140.0434483087888	0.2800000011920929	0.0917431190609932	0.24285714328289032	0.03809523954987526	0.3529411852359772	1040	1115	1115	1140	1470
3.5810469681030597	3.581046968103058	1	0	2	0	0.0075	0.0919153751712926	1026.3934613264432	1101.3934613264432	1101.3934613264432	1126.3934613264432	0.2666666805744171	0.0917431190609932	0.24285714328289032	0.03809523954987526	0.3529411852359772	1026	1101	1101	1126	1470
3.5998255250531432	3.5998251303134428	1	0	2	0	0.0075	0.0919153751712926	1026.3934613264432	1101.3934613264432	1101.3934613264432	1126.3934613264432	0.2666666805744171	0.0917431190609932	0.24285714328289032	0.03809523954987526	0.3529411852359772	1026	1101	1101	1126	1470
3.61485129168698	3.6148508969472797	1	0	2	0	0.0075	0.0919153751712926	1026.3934613264432	1101.3934613264432	1101.3934613264432	1126.3934613264432	0.2666666805744171	0.0917431190609932	0.24285714328289032	0.03809523954987526	0.3529411852359772	1026	1101	1101	1126	1470
3.630995750627143	3.6309957506271413	1	0	2	0	0.0075	0.0919153751712926	1026.3934613264432	1101.3934613264432	1101.3934613264432	1126.3934613264432	0.2666666805744171	0.0917431190609932	0.24285714328289032	0.03809523954987526	0.3529411852359772	1026	1101	1101	1126	1470
3.6478775833246164	3.647877188584916	1	0	2	0	0.0075	0.0919153751712926	1026.3934613264432	1101.3934613264432	1101.3934613264432	1126.3934613264432	0.2666666805744171	0.0917431190609932	0.24285714328289032	0.03809523954987526	0.3529411852359772	1026	1101	1101	1126	1470
3.6665096918464553	3.6665092971067548	1	0	2	0	0.0075	0.0919153751712926	1026.3934613264432	1101.3934613264432	1101.3934613264432	1126.3934613264432	0.2666666805744171	0.0917431190609932	0.24285714328289032	0.03809523954987526	0.3529411852359772	1026	1101	1101	1126	1470
3.681072823553329	3.6810724288136285	1	0	2	0	0.0075	0.0919153751712926	1026.3934613264432	1101.3934613264432	1101.3934613264432	1126.3934613264432	0.2666666805744171	0.0917431190609932	0.24285714328289032	0.03809523954987526	0.3529411852359772	1026	1101	1101	1126	1470
3.6978437343954464	3.697843339655746	1	0	2	0	0.0075	0.0919153751712926	1026.3934613264432	1101.3934613264432	1101.3934613264432	1126.3934613264432	0.2666666805744171	0.0917431190609932	0.24285714328289032	0.03809523954987526	0.3529411852359772	1026	1101	1101	1126	1470
3.714907936833754	3.7149075420940534	1	0	2	0	0.0075	0.0919153751712926	1026.3934613264432	1101.3934613264432	1101.3934613264432	1126.3934613264432	0.2666666805744171	0.0917431190609932	0.24285714328289032	0.03809523954987526	0.3529411852359772	1026	1101	1101	1126	1470
3.7333643861896384	3.733363991449938	1	0	2	0	0.0075	0.0919153751712926	1026.3934613264432	1101.3934613264432	1101.3934613264432	1126.3934613264432	0.2666666805744171	0.0917431190609932	0.24285714328289032	0.03809523954987526	0.3529411852359772	1026	1101	1101	1126	1470
3.747849754175853	3.7478489646964537	1	0	2	0	0.0075	0.0919153751712926	1026.3934613264432	1101.3934613264432	1101.3934613264432	1126.3934613264432	0.2666666805744171	0.0917431190609932	0.24285714328289032	0.03809523954987526	0.3529411852359772	1026	1101	1101	1126	1470
3.7648811932191624	3.764880798479462	1	0	2	0	0.0075	0.09524870532571154	1040.0434483087888	1115.0434483087888	1115.0434483087888	1140.0434483087888	0.2800000011920929	0.0917431190609932	0.24285714328289032	0.03809523954987526	0.3529411852359772	1040	1115	1115	1140	1470
3.7811428898498622	3.7811424951101618	1	0	2	0	0.0075	0.0919153751712926	1026.3934613264432	1101.3934613264432	1101.3934613264432	1126.3934613264432	0.2666666805744171	0.0917431190609932	0.24285714328289032	0.03809523954987526	0.3529411852359772	1026	1101	1101	1126	1470
3.797869195106019	3.7978688003663184	1	0	2	0	0.0075	0.09524870532571154	1040.0434483087888	1115.0434483087888	1115.0434483087888	1140.0434483087888	0.2666666805744171	0.0917431190609932	0.24285714328289032	0.03809523954987526	0.3529411852359772	1040	1115	1115	1140	1470
3.8147901070336694	3.8147901070336694	1	0	2	0	0.0075	0.0919153751712926	1026.3934613264432	1101.3934613264432	1101.3934613264432	1126.3934613264432	0.2666666805744171	0.0917431190609932	0.24285714328289032	0.03809523954987526	0.3529411852359772	1026	1101	1101	1126	1470
3.8310798301829827	3.8310802249226796	1	0	2	0	0.0075	0.0919153751712926	1026.3934613264432	1101.3934613264432	1101.3934613264432	1126.3934613264432	0.2666666805744171	0.0917431190609932	0.24285714328289032	0.03809523954987526	0.3529411852359772	1026	1101	1101	1126	1470
3.8477694246471525	3.847769029907452	1	0	2	0	0.0075	0.0919153751712926	1026.3934613264432	1101.3934613264432	1101.3934613264432	1126.3934613264432	0.2666666805744171	0.0917431190609932	0.24285714328289032	0.03809523954987526	0.3529411852359772	1026	1101	1101	1126	1470
3.8665081128876597	3.8665077181479592	1	0	2	0	0.0075	0.0919153751712926	1026.3934613264432	1101.3934613264432	1101.3934613264432	1126.3934613264432	0.2666666805744171	0.0917431190609932	0.24285714328289032	0.03809523954987526	0.3529411852359772	1026	1101	1101	1126	1470
3.8808861116758084	3.880885716936108	1	0	2	0	0.0075	0.0919153751712926	1026.3934613264432	1101.3934613264432	1101.3934613264432	1126.3934613264432	0.2666666805744171	0.0917431190609932	0.24285714328289032	0.03809523954987526	0.3529411852359772	1026	1101	1101	1126	1470
3.897865050339181	3.8978650503391794	1	0	2	0	0.0075	0.09524870532571154	1040.0434483087888	1115.0434483087888	1115.0434483087888	1140.0434483087888	0.2800000011920929	0.0917431190609932	0.24285714328289032	0.03809523954987526	0.3529411852359772	1040	1115	1115	1140	1470
3.9148566206729143	3.914856225933214	1	0	2	0	0.0075	0.09524870532571154	1040.0434483087888	1115.0434483087888	1115.0434483087888	1140.0434483087888	0.2800000011920929	0.0917431190609932	0.24285714328289032	0.03809523954987526	0.3529411852359772	1040	1115	1115	1140	1470
3.9308676575948915	3.9308668681154924	1	0	2	0	0.0075	0.09524870532571154	1040.0434483087888	1115.0434483087888	1115.0434483087888	1140.0434483087888	0.2800000011920929	0.0917431190609932	0.24285714328289032	0.03809523954987526	0.3529411852359772	1040	1115	1115	1140	1470
3.947823701355734	3.9478233066160335	1	0	2	0	0.0075	0.09524870532571154	1040.0434483087888	1115.0434483087888	1115.0434483087888	1140.0434483087888	0.2800000011920929	0.0917431190609932	0.24285714328289032	0.03809523954987526	0.3529411852359772	1040	1115	1115	1140	1470
3.964848035084465	3.9648480350844633	1	0	2	0	0.0075	0.09524870532571154	1040.0434483087888	1115.0434483087888	1115.0434483087888	1140.0434483087888	0.2800000011920929	0.0917431190609932	0.24285714328289032	0.03809523954987526	0.3529411852359772	1040	1115	1115	1140	1470
3.9808326244466254	3.980832229706925	1	0	2	0	0.0075	0.09754228274344283	1049.4356478343984	1124.4356478343984	1124.4356478343984	1149.4356478343984	0.2800000011920929	0.10091742873191833	0.24285714328289032	0.03809523954987526	0.3529411852359772	1049	1124	1124	1149	1470
3.997905905898005	3.9979055111583044	1	0	2	0	0.0075	0.09754228274344283	1049.4356478343984	1124.4356478343984	1124.4356478343984	1149.4356478343984	0.2800000011920929	0.10091742873191833	0.24285714328289032	0.03809523954987526	0.3529411852359772	1049	1124	1124	1149	1470
4.014779449061804	4.014779054322103	1	0	2	0	0.0075	0.09524870532571154	1040.0434483087888	1115.0434483087888	1115.0434483087888	1140.0434483087888	0.2800000011920929	0.0917431190609932	0.24285714328289032	0.03809523954987526	0.3529411852359772	1040	1115	1115	1140	1470
4.031176146669484	4.031176146669482	1	0	2	0	0.0075	0.09524870532571154	1040.0434483087888	1115.0434483087888	1115.0434483087888	1140.0434483087888	0.2800000011920929	0.0917431190609932	0.24285714328289032	0.03809523954987526	0.3529411852359772	1040	1115	1115	1140	1470
4.047838109354739	4.047837714615039	1	0	2	0	0.0075	0.0919153751712926	1026.3934613264432	1101.3934613264432	1101.3934613264432	1126.3934613264432	0.2666666805744171	0.0917431190609932	0.24285714328289032	0.03809523954987526	0.3529411852359772	1026	1101	1101	1126	1470
4.066520349818322	4.066519955078622	1	0	2	0	0.0075	0.0919153751712926	1026.3934613264432	1101.3934613264432	1101.3934613264432	1126.3934613264432	0.2666666805744171	0.0917431190609932	0.24285714328289032	0.03809523954987526	0.3529411852359772	1026	1101	1101	1126	1470
4.080856506198401	4.0808565061983995	1	0	2	0	0.0075	0.0919153751712926	1026.3934613264432	1101.3934613264432	1101.3934613264432	1126.3934613264432	0.2666666805744171	0.0917431190609932	0.24285714328289032	0.03809523954987526	0.3529411852359772	1026	1101	1101	1126	1470
4.097869392475868	4.0978689977361675	1	0	2	0	0.0075	0.0919153751712926	1026.3934613264432	1101.3934613264432	1101.3934613264432	1126.3934613264432	0.2666666805744171	0.0917431190609932	0.24285714328289032	0.03809523954987526	0.3529411852359772	1026	1101	1101	1126	1470
4.114788330705025	4.1147879359653246	1	0	2	0	0.0075	0.0919153751712926	1026.3934613264432	1101.3934613264432	1101.3934613264432	1126.3934613264432	0.2666666805744171	0.0917431190609932	0.24285714328289032	0.03809523954987526	0.3529411852359772	1026	1101	1101	1126	1470
4.133177674312117	4.133177674312115	1	0	2	0	0.0075	0.0919153751712926	1026.3934613264432	1101.3934613264432	1101.3934613264432	1126.3934613264432	0.2666666805744171	0.0917431190609932	0.24285714328289032	0.03809523954987526	0.3529411852359772	1026	1101	1101	1126	1470
4.147769227277303	4.1477688325376025	1	0	2	0	0.0075	0.0919153751712926	1026.3934613264432	1101.3934613264432	1101.3934613264432	1126.3934613264432	0.2666666805744171	0.0917431190609932	0.24285714328289032	0.03809523954987526	0.3529411852359772	1026	1101	1101	1126	1470
4.164810929552781	4.16481053481308	1	0	2	0	0.0075	0.0919153751712926	1026.3934613264432	1101.3934613264432	1101.3934613264432	1126.3934613264432	0.2666666805744171	0.0917431190609932	0.24285714328289032	0.03809523954987526	0.3529411852359772	1026	1101	1101	1126	1470
4.180881572169273	4.180881177429573	1	0	2	0	0.0075	0.0919153751712926	1026.3934613264432	1101.3934613264432	1101.3934613264432	1126.3934613264432	0.2666666805744171	0.0917431190609932	0.24285714328289032	0.03809523954987526	0.3529411852359772	1026	1101	1101	1126	1470
4.197830905355238	4.197830510615537	1	0	2	0	0.0075	0.0919153751712926	1026.3934613264432	1101.3934613264432	1101.3934613264432	1126.3934613264432	0.2666666805744171	0.0917431190609932	0.24285714328289032	0.03809523954987526	0.3529411852359772	1026	1101	1101	1126	1470
4.214855239083969	4.214854844344268	1	0	2	0	0.0075	0.0919153751712926	1026.3934613264432	1101.3934613264432	1101.3934613264432	1126.3934613264432	0.2666666805744171	0.0917431190609932	0.24285714328289032	0.03809523954987526	0.3529411852359772	1026	1101	1101	1126	1470
4.230880091895402	4.230880091895401	1	0	2	0	0.0075	0.0919153751712926	1026.3934613264432	1101.3934613264432	1101.3934613264432	1126.3934613264432	0.2666666805744171	0.0917431190609932	0.24285714328289032	0.03809523954987526	0.3529411852359772	1026	1101	1101	1126	1470
4.247884293899496	4.247883899159795	1	0	2	0	0.0075	0.0919153751712926	1026.3934613264432	1101.3934613264432	1101.3934613264432	1126.3934613264432	0.2666666805744171	0.0917431190609932	0.24285714328289032	0.03809523954987526	0.3529411852359772	1026	1101	1101	1126	1470
4.266472586314769	4.266472191575069	1	0	2	0	0.0075	0.0919153751712926	1026.3934613264432	1101.3934613264432	1101.3934613264432	1126.3934613264432	0.2666666805744171	0.0917431190609932	0.24285714328289032	0.03809523954987526	0.3529411852359772	1026	1101	1101	1126	1470
4.2808134795712345	4.280813084831534	1	0	2	0	0.0075	0.0919153751712926	1026.3934613264432	1101.3934613264432	1101.3934613264432	1126.3934613264432	0.2666666805744171	0.0917431190609932	0.24285714328289032	0.03809523954987526	0.3529411852359772	1026	1101	1101	1126	1470
4.297898603213577	4.297898208473876	1	0	2	0	0.0075	0.0919153751712926	1026.3934613264432	1101.3934613264432	1101.3934613264432	1126.3934613264432	0.2666666805744171	0.0917431190609932	0.24285714328289032	0.03809523954987526	0.3529411852359772	1026	1101	1101	1126	1470
4.3148049097723735	4.314804515032673	1	0	2	0	0.0075	0.0919153751712926	1026.3934613264432	1101.3934613264432	1101.3934613264432	1126.3934613264432	0.2666666805744171	0.0917431190609932	0.24285714328289032	0.03809523954987526	0.3529411852359772	1026	1101	1101	1126	1470
4.333157542587481	4.33315714784778	1	0	2	0	0.0075	0.0919153751712926	1026.3934613264432	1101.3934613264432	1101.3934613264432	1126.3934613264432	0.2666666805744171	0.0917431190609932	0.24285714328289032	0.03809523954987526	0.3529411852359772	1026	1101	1101	1126	1470
4.347782648427062	4.347782253687361	1	0	2	0	0.0075	0.0919153751712926	1026.3934613264432	1101.3934613264432	1101.3934613264432	1126.3934613264432	0.2666666805744171	0.0917431190609932	0.24285714328289032	0.03809523954987526	0.3529411852359772	1026	1101	1101	1126	1470
4.364893035410125	4.3648926406704245	1	0	2	0	0.0075	0.0919153751712926	1026.3934613264432	1101.3934613264432	1101.3934613264432	1126.3934613264432	0.2666666805744171	0.0917431190609932	0.24285714328289032	0.03809523954987526	0.3529411852359772	1026	1101	1101	1126	1470
4.381230522062989	4.381230522062987	1	0	2	0	0.0075	0.09177932075243823	1025.8363184812347	1100.8363184812347	1100.8363184812347	1125.8363184812347	0.2666666805744171	0.0917431190609932	0.22857142984867096	0.03809523954987526	0.3529411852359772	1025	1100	1100	1125	1470
4.3978664319281275	4.397866037188427	1	0	2	0	0.0075	0.0919153751712926	1026.3934613264432	1101.3934613264432	1101.3934613264432	1126.3934613264432	0.2666666805744171	0.0917431190609932	0.24285714328289032	0.03809523954987526	0.3529411852359772	1026	1101	1101	1126	1470
4.4148205019904765	4.414820501990475	1	0	2	0	0.0075	0.0919153751712926	1026.3934613264432	1101.3934613264432	1101.3934613264432	1126.3934613264432	0.2666666805744171	0.0917431190609932	0.24285714328289032	0.03809523954987526	0.3529411852359772	1026	1101	1101	1126	1470
4.430880486635102	4.4308804866351	1	0	2	0	0.0075	0.0919153751712926	1026.3934613264432	1101.3934613264432	1101.3934613264432	1126.3934613264432	0.2666666805744171	0.0917431190609932	0.24285714328289032	0.03809523954987526	0.3529411852359772	1026	1101	1101	1126	1470
4.447793503768779	4.447793109029078	1	0	2	0	0.0075	0.0919153751712926	1026.3934613264432	1101.3934613264432	1101.3934613264432	1126.3934613264432	0.2666666805744171	0.0917431190609932	0.24285714328289032	0.03809523954987526	0.3529411852359772	1026	1101	1101	1126	1470
4.4666695614244585	4.466669166684758	1	0	2	0	0.0075	0.0919153751712926	1026.3934613264432	1101.3934613264432	1101.3934613264432	1126.3934613264432	0.2666666805744171	0.0917431190609932	0.24285714328289032	0.03809523954987526	0.3529411852359772	1026	1101	1101	1126	1470
4.480922032988397	4.480922032988396	1	0	2	0	0.0075	0.0919153751712926	1026.3934613264432	1101.3934613264432	1101.3934613264432	1126.3934613264432	0.2666666805744171	0.0917431190609932	0.24285714328289032	0.03809523954987526	0.3529411852359772	1026	1101	1101	1126	1470
4.497908866445744	4.4979088664457425	1	0	2	0	0.0075	0.0919153751712926	1026.3934613264432	1101.3934613264432	1101.3934613264432	1126.3934613264432	0.2666666805744171	0.0917431190609932	0.24285714328289032	0.03809523954987526	0.3529411852359772	1026	1101	1101	1126	1470
4.514715698600451	4.514715303860751	1	1	2	0	0.0075	0.0919153751712926	1026.3934613264432	1101.3934613264432	1101.3934613264432	1126.3934613264432	0.2666666805744171	0.0917431190609932	0.24285714328289032	0.03809523954987526	0.3529411852359772	1026	1101	1101	1126	1470
4.65884108371837	4.658841083718368	1	1	2	0	0.0075	0.0919153751712926	1026.3934613264432	1101.3934613264432	1101.3934613264432	1126.3934613264432	0.2666666805744171	0.0917431190609932	0.24285714328289032	0.03809523954987526	0.3529411852359772	1026	1101	1101	1126	1470
4.659300560727743	4.659300560727742	1	1	2	0	0.0075	0.0919153751712926	1026.3934613264432	1101.3934613264432	1101.3934613264432	1126.3934613264432	0.2666666805744171	0.0917431190609932	0.24285714328289032	0.03809523954987526	0.3529411852359772	1026	1101	1101	1126	1470
4.6595780627359815	4.659577667996281	1	1	2	0	0.0075	0.0919153751712926	1026.3934613264432	1101.3934613264432	1101.3934613264432	1126.3934613264432	0.2666666805744171	0.0917431190609932	0.24285714328289032	0.03809523954987526	0.3529411852359772	1026	1101	1101	1126	1470
4.659867801674881	4.659867406935181	1	1	2	0	0.0075	0.0919153751712926	1026.3934613264432	1101.3934613264432	1101.3934613264432	1126.3934613264432	0.2666666805744171	0.0917431190609932	0.24285714328289032	0.03809523954987526	0.3529411852359772	1026	1101	1101	1126	1470
4.660130303574567	4.660129908834866	1	1	2	0	0.0075	0.0919153751712926	1026.3934613264432	1101.3934613264432	1101.3934613264432	1126.3934613264432	0.2666666805744171	0.0917431190609932	0.24285714328289032	0.03809523954987526	0.3529411852359772	1026	1101	1101	1126	1470
4.6663399537759815	4.666339559036281	1	1	2	0	0.0075	0.0919153751712926	1026.3934613264432	1101.3934613264432	1101.3934613264432	1126.3934613264432	0.2666666805744171	0.0917431190609932	0.24285714328289032	0.03809523954987526	0.3529411852359772	1026	1101	1101	1126	1470
4.680796111024488	4.680795716284788	1	1	2	0	0.0075	0.0919153751712926	1026.3934613264432	1101.3934613264432	1101.3934613264432	1126.3934613264432	0.2666666805744171	0.0917431190609932	0.24285714328289032	0.03809523954987526	0.3529411852359772	1026	1101	1101	1126	1470
4.706585245024801	4.7065848502851	1	1	2	0	0.0075	0.0919153751712926	1026.3934613264432	1101.3934613264432	1101.3934613264432	1126.3934613264432	0.2666666805744171	0.0917431190609932	0.24285714328289032	0.03809523954987526	0.3529411852359772	1026	1101	1101	1126	1470
4.719844156766925	4.719843762027224	1	1	2	0	0.0075	0.09177932075243823	1025.8363184812347	1100.8363184812347	1100.8363184812347	1125.8363184812347	0.2666666805744171	0.0917431190609932	0.22857142984867096	0.03809523954987526	0.3529411852359772	1025	1100	1100	1125	1470
4.733151621491999	4.733151226752298	1	1	2	0	0.0075	0.09177932075243823	1025.8363184812347	1100.8363184812347	1100.8363184812347	1125.8363184812347	0.2666666805744171	0.0917431190609932	0.22857142984867096	0.03809523954987526	0.3529411852359772	1025	1100	1100	1125	1470
4.747853701572842	4.747853306833141	1	1	2	0	0.0075	0.09177932075243823	1025.8363184812347	1100.8363184812347	1100.8363184812347	1125.8363184812347	0.2666666805744171	0.0917431190609932	0.22857142984867096	0.03809523954987526	0.3529411852359772	1025	1100	1100	1125	1470
4.76481408747037	4.7648136927306695	1	1	2	0	0.0075	0.09177932075243823	1025.8363184812347	1100.8363184812347	1100.8363184812347	1125.8363184812347	0.2666666805744171	0.0917431190609932	0.22857142984867096	0.03809523954987526	0.3529411852359772	1025	1100	1100	1125	1470
4.781331970165574	4.781331575425874	1	1	2	0	0.0075	0.09177932075243823	1025.8363184812347	1100.8363184812347	1100.8363184812347	1125.8363184812347	0.2666666805744171	0.0917431190609932	0.22857142984867096	0.03809523954987526	0.3529411852359772	1025	1100	1100	1125	1470
4.800003552657289	4.800003157917589	1	1	2	0	0.0075	0.09177932075243823	1025.8363184812347	1100.8363184812347	1100.8363184812347	1125.8363184812347	0.2666666805744171	0.0917431190609932	0.22857142984867096	0.03809523954987526	0.3529411852359772	1025	1100	1100	1125	1470
4.814833923140235	4.814833923140233	1	1	2	0	0.0075	0.09177932075243823	1025.8363184812347	1100.8363184812347	1100.8363184812347	1125.8363184812347	0.2666666805744171	0.0917431190609932	0.22857142984867096	0.03809523954987526	0.3529411852359772	1025	1100	1100	1125	1470
4.830808249270225	4.830807854530525	1	1	2	0	0.0075	0.09177932075243823	1025.8363184812347	1100.8363184812347	1100.8363184812347	1125.8363184812347	0.2666666805744171	0.0917431190609932	0.22857142984867096	0.03809523954987526	0.3529411852359772	1025	1100	1100	1125	1470
4.847885872858292	4.847885478118592	1	1	2	0	0.0075	0.0919153751712926	1026.3934613264432	1101.3934613264432	1101.3934613264432	1126.3934613264432	0.2666666805744171	0.0917431190609932	0.24285714328289032	0.03809523954987526	0.3529411852359772	1026	1101	1101	1126	1470
4.864893232779975	4.864893232779973	1	1	2	0	0.0075	0.09177932075243823	1025.8363184812347	1100.8363184812347	1100.8363184812347	1125.8363184812347	0.2666666805744171	0.0917431190609932	0.22857142984867096	0.03809523954987526	0.3529411852359772	1025	1100	1100	1125	1470
4.8809472963291185	4.880947296329117	1	1	2	0	0.0075	0.09177932075243823	1025.8363184812347	1100.8363184812347	1100.8363184812347	1125.8363184812347	0.2666666805744171	0.0917431190609932	0.22857142984867096	0.03809523954987526	0.3529411852359772	1025	1100	1100	1125	1470
4.897837023820568	4.897837023820566	1	1	2	0	0.0075	0.09177932075243823	1025.8363184812347	1100.8363184812347	1100.8363184812347	1125.8363184812347	0.2666666805744171	0.0917431190609932	0.22857142984867096	0.03809523954987526	0.3529411852359772	1025	1100	1100	1125	1470
4.914858199631709	4.914857804892009	1	1	2	0	0.0075	0.08948574333470695	1016.444118955625	1091.444118955625	1091.444118955625	1116.444118955625	0.2666666805744171	0.08256880939006805	0.22857142984867096	0.03809523954987526	0.3529411852359772	1016	1091	1091	1116	1470
4.930819104611942	4.930818709872241	1	1	2	0	0.0075	0.08948574333470695	1016.444118955625	1091.444118955625	1091.444118955625	1116.444118955625	0.2666666805744171	0.08256880939006805	0.22857142984867096	0.03809523954987526	0.3529411852359772	1016	1091	1091	1116	1470
4.94779291165923	4.947792911659228	1	1	2	0	0.0075	0.09177932075243823	1025.8363184812347	1100.8363184812347	1100.8363184812347	1125.8363184812347	0.2666666805744171	0.0917431190609932	0.22857142984867096	0.03809523954987526	0.3529411852359772	1025	1100	1100	1125	1470
4.964829482318622	4.964829087578922	1	1	2	0	0.0075	0.09177932075243823	1025.8363184812347	1100.8363184812347	1100.8363184812347	1125.8363184812347	0.2666666805744171	0.0917431190609932	0.22857142984867096	0.03809523954987526	0.3529411852359772	1025	1100	1100	1125	1470
4.980934862028608	4.980934862028606	1	1	2	0	0.0075	0.08948574333470695	1016.444118955625	1091.444118955625	1091.444118955625	1116.444118955625	0.2666666805744171	0.08256880939006805	0.22857142984867096	0.03809523954987526	0.3529411852359772	1016	1091	1091	1116	1470
4.997948932525171	4.997948932525169	1	1	2	0	0.0075	0.0919153751712926	1026.3934613264432	1101.3934613264432	1101.3934613264432	1126.3934613264432	0.2666666805744171	0.0917431190609932	0.24285714328289032	0.03809523954987526	0.3529411852359772	1026	1101	1101	1126	1470
5.014788528074876	5.014788528074874	1	1	2	0	0.0075	0.09177932075243823	1025.8363184812347	1100.8363184812347	1100.8363184812347	1125.8363184812347	0.2666666805744171	0.0917431190609932	0.22857142984867096	0.03809523954987526	0.3529411852359772	1025	1100	1100	1125	1470
5.030822459899381	5.03082245989938	1	1	2	0	0.0075	0.0919153751712926	1026.3934613264432	1101.3934613264432	1101.3934613264432	1126.3934613264432	0.2666666805744171	0.0917431190609932	0.24285714328289032	0.03809523954987526	0.3529411852359772	1026	1101	1101	1126	1470
5.047846004148715	5.0478456094090145	1	1	2	0	0.0075	0.0919153751712926	1026.3934613264432	1101.3934613264432	1101.3934613264432	1126.3934613264432	0.2666666805744171	0.0917431190609932	0.24285714328289032	0.03809523954987526	0.3529411852359772	1026	1101	1101	1126	1470
5.066467454698687	5.0664670599589865	1	1	2	0	0.0075	0.0919153751712926	1026.3934613264432	1101.3934613264432	1101.3934613264432	1126.3934613264432	0.2666666805744171	0.0917431190609932	0.24285714328289032	0.03809523954987526	0.3529411852359772	1026	1101	1101	1126	1470
5.081118613358386	5.0811186133583846	1	1	2	0	0.0075	0.0919153751712926	1026.3934613264432	1101.3934613264432	1101.3934613264432	1126.3934613264432	0.2666666805744171	0.0917431190609932	0.24285714328289032	0.03809523954987526	0.3529411852359772	1026	1101	1101	1126	1470
5.097773075989366	5.0977726812496655	1	1	2	0	0.0075	0.0919153751712926	1026.3934613264432	1101.3934613264432	1101.3934613264432	1126.3934613264432	0.2666666805744171	0.0917431190609932	0.24285714328289032	0.03809523954987526	0.3529411852359772	1026	1101	1101	1126	1470
5.114830962592494	5.114830567852794	1	1	2	0	0.0075	0.0919153751712926	1026.3934613264432	1101.3934613264432	1101.3934613264432	1126.3934613264432	0.2666666805744171	0.0917431190609932	0.24285714328289032	0.03809523954987526	0.3529411852359772	1026	1101	1101	1126	1470
5.1308550259245305	5.13085463118483	1	1	2	0	0.0075	0.0919153751712926	1026.3934613264432	1101.3934613264432	1101.3934613264432	1126.3934613264432	0.2666666805744171	0.0917431190609932	0.24285714328289032	0.03809523954987526	0.3529411852359772	1026	1101	1101	1126	1470
5.147796464316519	5.147796069576819	1	1	2	0	0.0075	0.0919153751712926	1026.3934613264432	1101.3934613264432	1101.3934613264432	1126.3934613264432	0.2666666805744171	0.0917431190609932	0.24285714328289032	0.03809523954987526	0.3529411852359772	1026	1101	1101	1126	1470
5.164838166591997	5.164837771852296	1	1	2	0	0.0075	0.09177932075243823	1025.8363184812347	1100.8363184812347	1100.8363184812347	1125.8363184812347	0.2666666805744171	0.0917431190609932	0.22857142984867096	0.03809523954987526	0.3529411852359772	1025	1100	1100	1125	1470
5.180939204165295	5.180939204165293	1	1	2	0	0.0075	0.09177932075243823	1025.8363184812347	1100.8363184812347	1100.8363184812347	1125.8363184812347	0.2666666805744171	0.0917431190609932	0.22857142984867096	0.03809523954987526	0.3529411852359772	1025	1100	1100	1125	1470
5.19785577395626	5.197855379216559	1	1	2	0	0.0075	0.09177932075243823	1025.8363184812347	1100.8363184812347	1100.8363184812347	1125.8363184812347	0.2666666805744171	0.0917431190609932	0.22857142984867096	0.03809523954987526	0.3529411852359772	1025	1100	1100	1125	1470
5.214818923031681	5.21481852829198	1	1	2	0	0.0075	0.0919153751712926	1026.3934613264432	1101.3934613264432	1101.3934613264432	1126.3934613264432	0.2666666805744171	0.0917431190609932	0.24285714328289032	0.03809523954987526	0.3529411852359772	1026	1101	1101	1126	1470
5.230829959953658	5.230829565213957	1	1	2	0	0.0075	0.09177932075243823	1025.8363184812347	1100.8363184812347	1100.8363184812347	1125.8363184812347	0.2666666805744171	0.0917431190609932	0.22857142984867096	0.03809523954987526	0.3529411852359772	1025	1100	1100	1125	1470
5.2478535042029915	5.247853109463291	1	1	2	0	0.0075	0.09177932075243823	1025.8363184812347	1100.8363184812347	1100.8363184812347	1125.8363184812347	0.2666666805744171	0.0917431190609932	0.22857142984867096	0.03809523954987526	0.3529411852359772	1025	1100	1100	1125	1470
5.264857311467386	5.264856916727686	1	1	2	0	0.0075	0.08962179775356131	1017.0012618008336	1092.0012618008336	1092.0012618008336	1117.0012618008336	0.2666666805744171	0.08256880939006805	0.24285714328289032	0.03809523954987526	0.3529411852359772	1017	1092	1092	1117	1470
5.2808016373802715	5.28080163738027	1	1	2	0	0.0075	0.08948574333470695	1016.444118955625	1091.444118955625	1091.444118955625	1116.444118955625	0.2666666805744171	0.08256880939006805	0.22857142984867096	0.03809523954987526	0.3529411852359772	1016	1091	1091	1116	1470
5.29784255017635	5.29784255017635	1	1	2	0	0.0075	0.08948574333470695	1016.444118955625	1091.444118955625	1091.444118955625	1116.444118955625	0.2666666805744171	0.08256880939006805	0.22857142984867096	0.03809523954987526	0.3529411852359772	1016	1091	1091	1116	1470
5.314899252560382	5.31489925256038	1	1	2	0	0.0075	0.08948574333470695	1016.444118955625	1091.444118955625	1091.444118955625	1116.444118955625	0.2666666805744171	0.08256880939006805	0.22857142984867096	0.03809523954987526	0.3529411852359772	1016	1091	1091	1116	1470
5.333230964171452	5.333230964171451	1	1	2	0	0.0075	0.08948574333470695	1016.444118955625	1091.444118955625	1091.444118955625	1116.444118955625	0.2666666805744171	0.08256880939006805	0.22857142984867096	0.03809523954987526	0.3529411852359772	1016	1091	1091	1116	1470
5.3478130433838675	5.347812648644167	1	1	2	0	0.0075	0.08948574333470695	1016.444118955625	1091.444118955625	1091.444118955625	1116.444118955625	0.2666666805744171	0.08256880939006805	0.22857142984867096	0.03809523954987526	0.3529411852359772	1016	1091	1091	1116	1470
5.364842113988983	5.364842113988981	1	1	2	0	0.0075	0.08948574333470695	1016.444118955625	1091.444118955625	1091.444118955625	1116.444118955625	0.2666666805744171	0.08256880939006805	0.22857142984867096	0.03809523954987526	0.3529411852359772	1016	1091	1091	1116	1470
5.381022099502037	5.381022099502035	1	1	2	0	0.0075	0.08615240572970741	1002.7941014631518	1077.794101463152	1077.794101463152	1102.794101463152	0.25333333015441895	0.08256880939006805	0.22857142984867096	0.03809523954987526	0.3529411852359772	1002	1077	1077	1102	1470
5.397851826559272	5.39785182655927	1	1	2	0	0.0075	0.08615240572970741	1002.7941014631518	1077.794101463152	1077.794101463152	1102.794101463152	0.2666666805744171	0.08256880939006805	0.22857142984867096	0.03809523954987526	0.3529411852359772	1002	1077	1077	1102	1470
5.414878133986496	5.414878133986495	1	1	2	0	0.0075	0.08948574333470695	1016.444118955625	1091.444118955625	1091.444118955625	1116.444118955625	0.2666666805744171	0.08256880939006805	0.22857142984867096	0.03809523954987526	0.3529411852359772	1016	1091	1091	1116	1470
5.430836275788838	5.430836275788836	1	1	2	0	0.0075	0.08948574333470695	1016.444118955625	1091.444118955625	1091.444118955625	1116.444118955625	0.2666666805744171	0.08256880939006805	0.22857142984867096	0.03809523954987526	0.3529411852359772	1016	1091	1091	1116	1470
5.447827451382873	5.447827056643172	1	1	2	0	0.0075	0.08948574333470695	1016.444118955625	1091.444118955625	1091.444118955625	1116.444118955625	0.2666666805744171	0.08256880939006805	0.22857142984867096	0.03809523954987526	0.3529411852359772	1016	1091	1091	1116	1470
5.466533770968081	5.46653337622838	1	1	2	0	0.0075	0.08948574333470695	1016.444118955625	1091.444118955625	1091.444118955625	1116.444118955625	0.2666666805744171	0.08256880939006805	0.22857142984867096	0.03809523954987526	0.3529411852359772	1016	1091	1091	1116	1470
5.4808320323370765	5.480831637597376	1	1	2	0	0.0075	0.08948574333470695	1016.444118955625	1091.444118955625	1091.444118955625	1116.444118955625	0.2666666805744171	0.08256880939006805	0.22857142984867096	0.03809523954987526	0.3529411852359772	1016	1091	1091	1116	1470
5.497812155219545	5.497812155219544	1	1	2	0	0.0075	0.08948574333470695	1016.444118955625	1091.444118955625	1091.444118955625	1116.444118955625	0.2666666805744171	0.08256880939006805	0.22857142984867096	0.03809523954987526	0.3529411852359772	1016	1091	1091	1116	1470
5.514825436236711	5.51482504149701	1	0	2	0	0.0075	0.08615240572970741	1002.7941014631518	1077.794101463152	1077.794101463152	1102.794101463152	0.25333333015441895	0.08256880939006805	0.22857142984867096	0.03809523954987526	0.3529411852359772	1002	1077	1077	1102	1470
5.533389254790661	5.533388860050961	1	0	2	0	0.0075	0.08615240572970741	1002.7941014631518	1077.794101463152	1077.794101463152	1102.794101463152	0.25333333015441895	0.08256880939006805	0.22857142984867096	0.03809523954987526	0.3529411852359772	1002	1077	1077	1102	1470
5.547788964262242	5.547788569522542	1	0	2	0	0.0075	0.08615240572970741	1002.7941014631518	1077.794101463152	1077.794101463152	1102.794101463152	0.25333333015441895	0.08256880939006805	0.22857142984867096	0.03809523954987526	0.3529411852359772	1002	1077	1077	1102	1470
5.5648038242382025	5.564803824238201	1	0	2	0	0.0075	0.08948574333470695	1016.444118955625	1091.444118955625	1091.444118955625	1116.444118955625	0.2666666805744171	0.08256880939006805	0.22857142984867096	0.03809523954987526	0.3529411852359772	1016	1091	1091	1116	1470
5.581241969514254	5.581241969514252	1	0	2	0	0.0075	0.08948574333470695	1016.444118955625	1091.444118955625	1091.444118955625	1116.444118955625	0.2666666805744171	0.08256880939006805	0.22857142984867096	0.03809523954987526	0.3529411852359772	1016	1091	1091	1116	1470
5.600008684273375	5.600008289533674	1	0	2	0	0.0075	0.08948574333470695	1016.444118955625	1091.444118955625	1091.444118955625	1116.444118955625	0.2666666805744171	0.08256880939006805	0.22857142984867096	0.03809523954987526	0.3529411852359772	1016	1091	1091	1116	1470
5.614779843801502	5.6147794490618015	1	0	2	0	0.0075	0.08948574333470695	1016.444118955625	1091.444118955625	1091.444118955625	1116.444118955625	0.2666666805744171	0.08256880939006805	0.22857142984867096	0.03809523954987526	0.3529411852359772	1016	1091	1091	1116	1470
5.63129654227761	5.631299700195198	1	0	2	0	0.0075	0.08948574333470695	1016.444118955625	1091.444118955625	1091.444118955625	1116.444118955625	0.2666666805744171	0.08256880939006805	0.22857142984867096	0.03809523954987526	0.3529411852359772	1016	1091	1091	1116	1470
5.647853504202992	5.647855477901484	1	0	2	0	0.0075	0.08948574333470695	1016.444118955625	1091.444118955625	1091.444118955625	1116.444118955625	0.2666666805744171	0.08256880939006805	0.22857142984867096	0.03809523954987526	0.3529411852359772	1016	1091	1091	1116	1470
5.666553507953019	5.666553113213318	1	0	2	0	0.0075	0.08948574333470695	1016.444118955625	1091.444118955625	1091.444118955625	1116.444118955625	0.2666666805744171	0.08256880939006805	0.22857142984867096	0.03809523954987526	0.3529411852359772	1016	1091	1091	1116	1470
5.6807278210566015	5.680727426316901	1	0	2	0	0.0075	0.08615240572970741	1002.7941014631518	1077.794101463152	1077.794101463152	1102.794101463152	0.25333333015441895	0.08256880939006805	0.22857142984867096	0.03809523954987526	0.3529411852359772	1002	1077	1077	1102	1470
5.697892287378396	5.697891892638696	1	0	2	0	0.0075	0.08615240572970741	1002.7941014631518	1077.794101463152	1077.794101463152	1102.794101463152	0.25333333015441895	0.08256880939006805	0.22857142984867096	0.03809523954987526	0.3529411852359772	1002	1077	1077	1102	1470
5.714806883470867	5.714806093991468	1	0	2	0	0.0075	0.08948574333470695	1016.444118955625	1091.444118955625	1091.444118955625	1116.444118955625	0.2666666805744171	0.08256880939006805	0.22857142984867096	0.03809523954987526	0.3529411852359772	1016	1091	1091	1116	1470
5.733319385863977	5.733318991124277	1	0	2	0	0.0075	0.08615240572970741	1002.7941014631518	1077.794101463152	1077.794101463152	1102.794101463152	0.25333333015441895	0.08256880939006805	0.22857142984867096	0.03809523954987526	0.3529411852359772	1002	1077	1077	1102	1470
5.747811859164772	5.747811464425071	1	0	2	0	0.0075	0.08948574333470695	1016.444118955625	1091.444118955625	1091.444118955625	1116.444118955625	0.2666666805744171	0.08256880939006805	0.22857142984867096	0.03809523954987526	0.3529411852359772	1016	1091	1091	1116	1470
5.764802640019106	5.764802640019104	1	0	2	0	0.0075	0.08948574333470695	1016.444118955625	1091.444118955625	1091.444118955625	1116.444118955625	0.2666666805744171	0.08256880939006805	0.22857142984867096	0.03809523954987526	0.3529411852359772	1016	1091	1091	1116	1470
5.780831440227528	5.7808314402275265	1	0	2	0	0.0075	0.08615240572970741	1002.7941014631518	1077.794101463152	1077.794101463152	1102.794101463152	0.25333333015441895	0.08256880939006805	0.22857142984867096	0.03809523954987526	0.3529411852359772	1002	1077	1077	1102	1470
5.799911973047175	5.799911973047173	1	0	2	0	0.0075	0.08615240572970741	1002.7941014631518	1077.794101463152	1077.794101463152	1102.794101463152	0.25333333015441895	0.08256880939006805	0.22857142984867096	0.03809523954987526	0.3529411852359772	1002	1077	1077	1102	1470
5.814810238758307	5.8148098440186065	1	0	2	0	0.0075	0.08615240572970741	1002.7941014631518	1077.794101463152	1077.794101463152	1102.794101463152	0.25333333015441895	0.08256880939006805	0.22857142984867096	0.03809523954987526	0.3529411852359772	1002	1077	1077	1102	1470
5.830910486852208	5.830910486852206	1	0	2	0	0.0075	0.08385882644933097	993.4018943100103	1068.4018943100104	1068.4018943100104	1093.4018943100104	0.25333333015441895	0.07339449226856232	0.22857142984867096	0.03809523954987526	0.3529411852359772	993	1068	1068	1093	1470
5.847855083161788	5.847854688422087	1	0	2	0	0.0075	0.08385882644933097	993.4018943100103	1068.4018943100104	1068.4018943100104	1093.4018943100104	0.25333333015441895	0.07339449226856232	0.22857142984867096	0.03809523954987526	0.3529411852359772	993	1068	1068	1093	1470
5.866618245263618	5.866617850523918	1	0	2	0	0.0075	0.08331460868521612	991.17332256596	1066.17332256596	1066.17332256596	1091.17332256596	0.25333333015441895	0.07339449226856232	0.22857142984867096	0.02857142873108387	0.3529411852359772	991	1066	1066	1091	1470
5.880877822142136	5.880877427402435	1	0	2	0	0.0075	0.08385882644933097	993.4018943100103	1068.4018943100104	1068.4018943100104	1093.4018943100104	0.25333333015441895	0.07339449226856232	0.22857142984867096	0.03809523954987526	0.3529411852359772	993	1068	1068	1093	1470
5.897833471163279	5.897833471163278	1	0	2	0	0.0075	0.08385882644933097	993.4018943100103	1068.4018943100104	1068.4018943100104	1093.4018943100104	0.25333333015441895	0.07339449226856232	0.22857142984867096	0.03809523954987526	0.3529411852359772	993	1068	1068	1093	1470
5.914809251909061	5.91480885716936	1	0	2	0	0.0075	0.08331460868521612	991.17332256596	1066.17332256596	1066.17332256596	1091.17332256596	0.25333333015441895	0.07339449226856232	0.22857142984867096	0.02857142873108387	0.3529411852359772	991	1066	1066	1091	1470
5.933239648444825	5.933239253705125	1	0	2	0	0.0075	0.08102103126748483	981.7811230403504	1056.7811230403504	1056.7811230403504	1081.7811230403504	0.25333333015441895	0.06422018259763718	0.22857142984867096	0.02857142873108387	0.3529411852359772	981	1056	1056	1081	1470
5.947763306181821	5.947762911442121	1	0	2	0	0.0075	0.08156524903159969	984.0096947844007	1059.0096947844008	1059.0096947844008	1084.0096947844008	0.25333333015441895	0.06422018259763718	0.22857142984867096	0.03809523954987526	0.3529411852359772	984	1059	1059	1084	1470
5.964807376895491	5.964808166374887	1	0	2	0	0.0075	0.08102103126748483	981.7811230403504	1056.7811230403504	1056.7811230403504	1081.7811230403504	0.25333333015441895	0.06422018259763718	0.22857142984867096	0.02857142873108387	0.3529411852359772	981	1056	1056	1081	1470
5.98073788691892	5.98073749217922	1	0	2	0	0.0075	0.08102103126748483	981.7811230403504	1056.7811230403504	1056.7811230403504	1081.7811230403504	0.25333333015441895	0.06422018259763718	0.22857142984867096	0.02857142873108387	0.3529411852359772	981	1056	1056	1081	1470
5.999931710032113	5.999931315292413	1	0	2	0	0.0075	0.07872745384975355	972.3889235147408	1047.3889235147408	1047.3889235147408	1072.3889235147408	0.25333333015441895	0.055045872926712036	0.22857142984867096	0.02857142873108387	0.3529411852359772	972	1047	1047	1072	1470
6.014886818259869	6.014886423520169	0	0	2	0	0.0075	0.07872745384975355	972.3889235147408	1047.3889235147408	1047.3889235147408	1072.3889235147408	0.25333333015441895	0.055045872926712036	0.22857142984867096	0.02857142873108387	0.3529411852359772	972	1047	1047	1072	1470
6.031393648243508	6.031393648243506	0	0	2	0	0.0074897215106593034	0.0792716716138684	974.6174952587911	1049.6174952587912	1049.6174952587912	1074.6174952587912	0.25333333015441895	0.055045872926712036	0.22857142984867096	0.03809523954987526	0.3529411852359772	974	1049	1049	1074	1470
6.047829425081366	6.047829030341665	0	0	2	0	0.007458914215262049	0.07872745384975355	972.3889235147408	1047.3889235147408	1047.3889235147408	1072.3889235147408	0.25333333015441895	0.055045872926712036	0.22857142984867096	0.02857142873108387	0.3529411852359772	972	1047	1047	1072	1470
6.066598903018377	6.066598903018376	0	0	2	0	0.007407662554463533	0.07872745384975355	972.3889235147408	1047.3889235147408	1047.3889235147408	1072.3889235147408	0.25333333015441895	0.055045872926712036	0.22857142984867096	0.02857142873108387	0.3529411852359772	972	1047	1047	1072	1470
6.081614011680349	6.081613616940649	0	0	2	0	0.007336107005503543	0.07872745384975355	972.3889235147408	1047.3889235147408	1047.3889235147408	1072.3889235147408	0.25333333015441895	0.055045872926712036	0.22857142984867096	0.02857142873108387	0.3529411852359772	972	1047	1047	1072	1470
6.097794786672798	6.097794391933098	0	0	2	0	0.007244443697168012	0.07872745384975355	972.3889235147408	1047.3889235147408	1047.3889235147408	1072.3889235147408	0.25333333015441895	0.055045872926712036	0.22857142984867096	0.02857142873108387	0.3529411852359772	972	1047	1047	1072	1470
6.114883462972431	6.114883462972429	0	0	2	0	0.007132923872213651	0.07643387550069969	962.9967201753652	1037.9967201753652	1037.9967201753652	1062.9967201753652	0.25333333015441895	0.0458715595304966	0.22857142984867096	0.02857142873108387	0.3529411852359772	962	1037	1037	1062	1470
6.133275964497113	6.133275964497111	0	0	2	0	0.007001853198729013	0.07633183468988508	962.5788630550794	1037.5788630550794	1037.5788630550794	1062.5788630550794	0.25333333015441895	0.0458715595304966	0.2142857164144516	0.02857142873108387	0.3529411852359772	962	1037	1037	1062	1470
6.147848569956757	6.147848175217057	0	0	2	0	0.006851590932319507	0.07872745384975355	972.3889235147408	1047.3889235147408	1047.3889235147408	1072.3889235147408	0.25333333015441895	0.055045872926712036	0.22857142984867096	0.02857142873108387	0.3529411852359772	972	1047	1047	1072	1470
6.164797508403023	6.164797113663322	0	0	2	0	0.006682548931412759	0.07862541303893894	971.971066394455	1046.971066394455	1046.971066394455	1071.971066394455	0.25333333015441895	0.055045872926712036	0.2142857164144516	0.02857142873108387	0.3529411852359772	971	1046	1046	1071	1470
6.186603324103004	6.186602929363303	0	0	2	0	0.006495190528383289	0.07862541303893894	971.971066394455	1046.971066394455	1046.971066394455	1071.971066394455	0.25333333015441895	0.055045872926712036	0.2142857164144516	0.02857142873108387	0.3529411852359772	971	1046	1046	1071	1470
6.1999068414310905	6.19990644669139	0	0	2	0	0.0062900292595906805	0.07862541303893894	971.971066394455	1046.971066394455	1046.971066394455	1071.971066394455	0.25333333015441895	0.055045872926712036	0.2142857164144516	0.02857142873108387	0.3529411852359772	971	1046	1046	1071	1470
6.214833133660836	6.214832738921135	0	0	2	0	0.006067627457812106	0.07862541303893894	971.971066394455	1046.971066394455	1046.971066394455	1071.971066394455	0.25333333015441895	0.055045872926712036	0.2142857164144516	0.02857142873108387	0.3529411852359772	971	1046	1046	1071	1470
6.2309128552904	6.2309124605507	0	0	2	0	0.005828594710927282	0.07862541303893894	971.971066394455	1046.971066394455	1046.971066394455	1071.971066394455	0.25333333015441895	0.055045872926712036	0.2142857164144516	0.02857142873108387	0.3529411852359772	971	1046	1046	1071	1470
6.247782845796911	6.24778245105721	0	0	2	0	0.005573586191080457	0.08091899045667023	981.3632659200646	1056.3632659200646	1056.3632659200646	1081.3632659200646	0.25333333015441895	0.06422018259763718	0.2142857164144516	0.02857142873108387	0.3529411852359772	981	1056	1056	1081	1470
6.26656258696609	6.26656219222639	0	0	2	0	0.005303300858899107	0.08081694964585559	980.9454087997786	1055.9454087997788	1055.9454087997788	1080.9454087997788	0.25333333015441895	0.06422018259763718	0.20000000298023224	0.02857142873108387	0.3529411852359772	980	1055	1055	1080	1470
6.281272561840909	6.281272167101209	0	0	2	0	0.0050184795476914375	0.08091899045667023	981.3632659200646	1056.3632659200646	1056.3632659200646	1081.3632659200646	0.25333333015441895	0.06422018259763718	0.2142857164144516	0.02857142873108387	0.3529411852359772	981	1056	1056	1081	1470
6.297854392367315	6.297854392367313	0	0	2	0	0.004719902932873782	0.07748361576614635	967.2954065623693	1042.2954065623694	1042.2954065623694	1067.2954065623694	0.23999999463558197	0.06422018259763718	0.20000000298023224	0.02857142873108387	0.3529411852359772	967	1042	1042	1067	1470
6.314904384176465	6.314904384176463	0	0	2	0	0.00440838939219355	0.07700742531124324	965.345406649541	1040.345406649541	1040.345406649541	1065.345406649541	0.23999999463558197	0.06422018259763718	0.20000000298023224	0.01904761977493763	0.3529411852359772	965	1040	1040	1065	1470
6.333419649747466	6.333419255007765	0	0	2	0	0.004084792762612705	0.07700742531124324	965.345406649541	1040.345406649541	1040.345406649541	1065.345406649541	0.23999999463558197	0.06422018259763718	0.20000000298023224	0.01904761977493763	0.3529411852359772	965	1040	1040	1065	1470
6.347860017408022	6.347859622668322	0	0	2	0	0.0037500000000000025	0.07471384789351196	955.9532071239314	1030.9532071239314	1030.9532071239314	1055.9532071239314	0.23999999463558197	0.055045872926712036	0.20000000298023224	0.01904761977493763	0.3529411852359772	955	1030	1030	1055	1470
6.364845666646273	6.364845271906573	0	0	2	0	0.0034049287480466027	0.07471384789351196	955.9532071239314	1030.9532071239314	1030.9532071239314	1055.9532071239314	0.23999999463558197	0.055045872926712036	0.20000000298023224	0.01904761977493763	0.36764705181121826	955	1030	1030	1055	1473
6.3808760458134905	6.38087565107379	0	0	2	0	0.003050524823068503	0.07471384789351196	955.9532071239314	1030.9532071239314	1030.9532071239314	1055.9532071239314	0.23999999463558197	0.055045872926712036	0.20000000298023224	0.01904761977493763	0.36764705181121826	955	1030	1030	1055	1473
6.399860656886334	6.399860262146634	0	0	2	0	0.002687759621589753	0.07471384789351196	955.9532071239314	1030.9532071239314	1030.9532071239314	1055.9532071239314	0.23999999463558197	0.055045872926712036	0.20000000298023224	0.01904761977493763	0.36764705181121826	955	1030	1030	1055	1473
6.414868265494027	6.414868265494025	0	0	2	0	0.002317627457812106	0.07138051773909301	942.3032201415858	1017.3032201415858	1017.3032201415858	1042.3032201415858	0.2266666740179062	0.055045872926712036	0.20000000298023224	0.01904761977493763	0.36764705181121826	942	1017	1017	1042	1473
6.430907328934618	6.430907328934616	0	0	2	0	0.0019411428382689055	0.07131249052966585	942.0246487189816	1017.0246487189816	1017.0246487189816	1042.0246487189816	0.2266666740179062	0.055045872926712036	0.18571428954601288	0.01904761977493763	0.36764705181121826	942	1017	1017	1042	1473
6.447822714506488	6.447822714506486	0	0	2	0	0.0015593376811331942	0.07131249052966585	942.0246487189816	1017.0246487189816	1017.0246487189816	1042.0246487189816	0.2266666740179062	0.055045872926712036	0.18571428954601288	0.01904761977493763	0.36764705181121826	942	1017	1017	1042	1473
6.466355743363932	6.466355348624234	0	0	2	0	0.0011732584878017302	0.06901891218061199	932.632445379606	1007.632445379606	1007.632445379606	1032.632445379606	0.2266666740179062	0.0458715595304966	0.18571428954601288	0.01904761977493763	0.36764705181121826	932	1007	1007	1032	1473
6.480865585211474	6.480865190471773	0	0	2	0	0.0007839634745073992	0.07131249052966585	942.0246487189816	1017.0246487189816	1017.0246487189816	1042.0246487189816	0.2266666740179062	0.055045872926712036	0.18571428954601288	0.01904761977493763	0.36764705181121826	942	1017	1017	1042	1473
6.497912813842733	6.497912419103033	0	0	2	0	0.0003925196718220764	0.07131249052966585	942.0246487189816	1017.0246487189816	1017.0246487189816	1042.0246487189816	0.2266666740179062	0.055045872926712036	0.18571428954601288	0.01904761977493763	0.36764705181121826	942	1017	1017	1042	1473
6.514819909880927	6.514819909880925	0	0	2	0	-2.871426524195212e-18	0.07131249052966585	942.0246487189816	1017.0246487189816	1017.0246487189816	1042.0246487189816	0.2266666740179062	0.055045872926712036	0.18571428954601288	0.01904761977493763	0.36764705181121826	942	1017	1017	1042	1473
6.533116489658807	6.533115700179408	0	0	2	0	-0.00039251967182208215	0.07131249052966585	942.0246487189816	1017.0246487189816	1017.0246487189816	1042.0246487189816	0.2266666740179062	0.055045872926712036	0.18571428954601288	0.01904761977493763	0.36764705181121826	942	1017	1017	1042	1473
6.5478552805316355	6.547854885791937	0	0	2	0	-0.000783963474507405	0.07131249052966585	942.0246487189816	1017.0246487189816	1017.0246487189816	1042.0246487189816	0.2266666740179062	0.055045872926712036	0.18571428954601288	0.01904761977493763	0.36764705181121826	942	1017	1017	1042	1473
6.564878035301572	6.564877640561871	0	0	2	0	-0.0011732584878017358	0.07131249052966585	942.0246487189816	1017.0246487189816	1017.0246487189816	1042.0246487189816	0.2266666740179062	0.055045872926712036	0.18571428954601288	0.01904761977493763	0.36764705181121826	942	1017	1017	1042	1473
6.580879203731081	6.580878808991381	0	0	2	0	-0.0015593376811331998	0.07131249052966585	942.0246487189816	1017.0246487189816	1017.0246487189816	1042.0246487189816	0.2266666740179062	0.055045872926712036	0.18571428954601288	0.01904761977493763	0.36764705181121826	942	1017	1017	1042	1473
6.599769866755615	6.599769866755613	0	0	2	0	-0.001941142838268911	0.07360606794739713	951.4168482445912	1026.4168482445912	1026.4168482445912	1051.4168482445912	0.2266666740179062	0.06422018259763718	0.18571428954601288	0.01904761977493763	0.36764705181121826	951	1026	1026	1051	1473
6.61481615985379	6.6148157651140895	0	0	2	0	-0.002317627457812111	0.07360606794739713	951.4168482445912	1026.4168482445912	1026.4168482445912	1051.4168482445912	0.2266666740179062	0.06422018259763718	0.18571428954601288	0.01904761977493763	0.36764705181121826	951	1026	1026	1051	1473
6.630995355887444	6.630995355887443	0	0	2	0	-0.002687759621589758	0.0736740951568243	951.6954196671954	1026.6954196671954	1026.6954196671954	1051.6954196671954	0.2266666740179062	0.06422018259763718	0.20000000298023224	0.01904761977493763	0.36764705181121826	951	1026	1026	1051	1473
6.647852714723594	6.647852714723593	0	0	2	0	-0.003050524823068508	0.0736740951568243	951.6954196671954	1026.6954196671954	1026.6954196671954	1051.6954196671954	0.2266666740179062	0.06422018259763718	0.20000000298023224	0.01904761977493763	0.36764705181121826	951	1026	1026	1051	1473
6.6664208754142305	6.666421664893626	0	0	2	0	-0.003404928748046606	0.0736740951568243	951.6954196671954	1026.6954196671954	1026.6954196671954	1051.6954196671954	0.2266666740179062	0.06422018259763718	0.20000000298023224	0.01904761977493763	0.36764705181121826	951	1026	1026	1051	1473
6.681155718890071	6.68115571889007	0	0	2	0	-0.003750000000000004	0.0736740951568243	951.6954196671954	1026.6954196671954	1026.6954196671954	1051.6954196671954	0.2266666740179062	0.06422018259763718	0.20000000298023224	0.01904761977493763	0.36764705181121826	951	1026	1026	1051	1473
6.697880445187433	6.697880445187431	0	0	2	0	-0.004084792762612706	0.0736740951568243	951.6954196671954	1026.6954196671954	1026.6954196671954	1051.6954196671954	0.2266666740179062	0.06422018259763718	0.20000000298023224	0.01904761977493763	0.36764705181121826	951	1026	1026	1051	1473
6.719779814196025	6.719779419456325	0	0	2	0	-0.004408389392193551	0.0736740951568243	951.6954196671954	1026.6954196671954	1026.6954196671954	1051.6954196671954	0.2266666740179062	0.06422018259763718	0.20000000298023224	0.01904761977493763	0.36764705181121826	951	1026	1026	1051	1473
6.733082147305014	6.7330817525653135	0	0	2	0	-0.004719902932873782	0.0736740951568243	951.6954196671954	1026.6954196671954	1026.6954196671954	1051.6954196671954	0.2266666740179062	0.06422018259763718	0.20000000298023224	0.01904761977493763	0.3529411852359772	951	1026	1026	1051	1470
6.747858833188925	6.747858833188923	0	0	2	0	-0.005018479547691437	0.0736740951568243	951.6954196671954	1026.6954196671954	1026.6954196671954	1051.6954196671954	0.2266666740179062	0.06422018259763718	0.20000000298023224	0.01904761977493763	0.3529411852359772	951	1026	1026	1051	1470
6.7649340883388	6.764934088338798	0	0	2	0	-0.005303300858899106	0.0736740951568243	951.6954196671954	1026.6954196671954	1026.6954196671954	1051.6954196671954	0.2266666740179062	0.06422018259763718	0.20000000298023224	0.01904761977493763	0.36764705181121826	951	1026	1026	1051	1473
6.781014204708063	6.781013809968361	0	0	2	0	-0.005573586191080455	0.0736740951568243	951.6954196671954	1026.6954196671954	1026.6954196671954	1051.6954196671954	0.2266666740179062	0.06422018259763718	0.20000000298023224	0.01904761977493763	0.36764705181121826	951	1026	1026	1051	1473
6.7998215776561555	6.799821182916453	0	0	2	0	-0.00582859471092728	0.0736740951568243	951.6954196671954	1026.6954196671954	1026.6954196671954	1051.6954196671954	0.2266666740179062	0.06422018259763718	0.20000000298023224	0.01904761977493763	0.36764705181121826	951	1026	1026	1051	1473
6.814907739463903	6.814907344724205	0	0	2	0	-0.006067627457812103	0.0736740951568243	951.6954196671954	1026.6954196671954	1026.6954196671954	1051.6954196671954	0.2266666740179062	0.06422018259763718	0.20000000298023224	0.01904761977493763	0.36764705181121826	951	1026	1026	1051	1473
6.830860354910465	6.830860354910463	0	0	2	0	-0.006290029259590677	0.0736740951568243	951.6954196671954	1026.6954196671954	1026.6954196671954	1051.6954196671954	0.2266666740179062	0.06422018259763718	0.20000000298023224	0.01904761977493763	0.36764705181121826	951	1026	1026	1051	1473
6.8478333724783536	6.847832977738655	0	0	2	0	-0.006495190528383286	0.0736740951568243	951.6954196671954	1026.6954196671954	1026.6954196671954	1051.6954196671954	0.2266666740179062	0.06422018259763718	0.20000000298023224	0.01904761977493763	0.36764705181121826	951	1026	1026	1051	1473
6.866392848895616	6.866392059416217	0	0	2	0	-0.006682548931412756	0.0736740951568243	951.6954196671954	1026.6954196671954	1026.6954196671954	1051.6954196671954	0.2266666740179062	0.06422018259763718	0.20000000298023224	0.01904761977493763	0.36764705181121826	951	1026	1026	1051	1473
6.881029007446765	6.881028612707066	0	0	2	0	-0.006851590932319503	0.0736740951568243	951.6954196671954	1026.6954196671954	1026.6954196671954	1051.6954196671954	0.2266666740179062	0.06422018259763718	0.20000000298023224	0.01904761977493763	0.3529411852359772	951	1026	1026	1051	1470
6.897825576369305	6.8978255763693035	0	0	2	0	-0.0070018531987290095	0.0736740951568243	951.6954196671954	1026.6954196671954	1026.6954196671954	1051.6954196671954	0.2266666740179062	0.06422018259763718	0.20000000298023224	0.01904761977493763	0.36764705181121826	951	1026	1026	1051	1473
6.914892541985504	6.914892541985502	0	0	2	0	-0.007132923872213648	0.0736740951568243	951.6954196671954	1026.6954196671954	1026.6954196671954	1051.6954196671954	0.2266666740179062	0.06422018259763718	0.20000000298023224	0.01904761977493763	0.36764705181121826	951	1026	1026	1051	1473
6.93310622642664	6.9331054369472405	0	0	2	0	-0.007244443697168009	0.0736740951568243	951.6954196671954	1026.6954196671954	1026.6954196671954	1051.6954196671954	0.2266666740179062	0.06422018259763718	0.20000000298023224	0.01904761977493763	0.36764705181121826	951	1026	1026	1051	1473
6.947890412364826	6.947890017625127	0	0	2	0	-0.007336107005503539	0.0736740951568243	951.6954196671954	1026.6954196671954	1026.6954196671954	1051.6954196671954	0.2266666740179062	0.06422018259763718	0.20000000298023224	0.01904761977493763	0.36764705181121826	951	1026	1026	1051	1473
6.964846850865369	6.96484645612567	0	0	2	0	-0.00740766255446353	0.0736740951568243	951.6954196671954	1026.6954196671954	1026.6954196671954	1051.6954196671954	0.2266666740179062	0.06422018259763718	0.20000000298023224	0.01904761977493763	0.36764705181121826	951	1026	1026	1051	1473
6.986428059676749	6.986427664937047	0	0	2	0	-0.007458914215262048	0.0736740951568243	951.6954196671954	1026.6954196671954	1026.6954196671954	1051.6954196671954	0.2266666740179062	0.06422018259763718	0.20000000298023224	0.01904761977493763	0.3529411852359772	951	1026	1026	1051	1470
6.999835788285312	6.9998353935456095	0	0	2	0	-0.007489721510659303	0.0736740951568243	951.6954196671954	1026.6954196671954	1026.6954196671954	1051.6954196671954	0.2266666740179062	0.06422018259763718	0.20000000298023224	0.01904761977493763	0.3529411852359772	951	1026	1026	1051	1470
7.014861949658846	7.014861949658844	0	0	2	0	-0.0075	0.0736740951568243	951.6954196671954	1026.6954196671954	1026.6954196671954	1051.6954196671954	0.2266666740179062	0.06422018259763718	0.20000000298023224	0.01904761977493763	0.36764705181121826	951	1026	1026	1051	1473
7.030910092112508	7.0309100921125065	0	0	2	0	-0.007489721510659305	0.0736740951568243	951.6954196671954	1026.6954196671954	1026.6954196671954	1051.6954196671954	0.2266666740179062	0.06422018259763718	0.20000000298023224	0.01904761977493763	0.36764705181121826	951	1026	1026	1051	1473
7.047906794062326	7.047906399322628	0	0	2	0	-0.007458914215262052	0.07644386302945869	963.0376191056333	1038.0376191056334	1038.0376191056334	1063.0376191056334	0.2266666740179062	0.07339449226856232	0.20000000298023224	0.02857142873108387	0.36764705181121826	963	1038	1038	1063	1473
7.0663845593619445	7.066384164622242	0	0	2	0	-0.0074076625544635365	0.0736740951568243	951.6954196671954	1026.6954196671954	1026.6954196671954	1051.6954196671954	0.2266666740179062	0.06422018259763718	0.20000000298023224	0.01904761977493763	0.36764705181121826	951	1026	1026	1051	1473
7.080813479571235	7.080813479571233	0	0	2	0	-0.007336107005503547	0.07596767257455558	961.087619192805	1036.087619192805	1036.087619192805	1061.087619192805	0.2266666740179062	0.07339449226856232	0.20000000298023224	0.01904761977493763	0.3529411852359772	961	1036	1036	1061	1470
7.097891892638698	7.0978914978989955	0	0	2	0	-0.0072444436971680175	0.0736740951568243	951.6954196671954	1026.6954196671954	1026.6954196671954	1051.6954196671954	0.2266666740179062	0.06422018259763718	0.20000000298023224	0.01904761977493763	0.36764705181121826	951	1026	1026	1051	1473
7.1149233316820055	7.114923331682004	0	0	2	0	-0.007132923872213658	0.0736740951568243	951.6954196671954	1026.6954196671954	1026.6954196671954	1051.6954196671954	0.2266666740179062	0.06422018259763718	0.20000000298023224	0.01904761977493763	0.36764705181121826	951	1026	1026	1051	1473
7.13307977886682	7.133079384127122	0	0	2	0	-0.007001853198729022	0.0736740951568243	951.6954196671954	1026.6954196671954	1026.6954196671954	1051.6954196671954	0.2266666740179062	0.06422018259763718	0.20000000298023224	0.01904761977493763	0.36764705181121826	951	1026	1026	1051	1473
7.147781858947665	7.147781464207963	0	0	2	0	-0.006851590932319517	0.0736740951568243	951.6954196671954	1026.6954196671954	1026.6954196671954	1051.6954196671954	0.2266666740179062	0.06422018259763718	0.20000000298023224	0.01904761977493763	0.36764705181121826	951	1026	1026	1051	1473
7.1649013249438	7.164900930204098	0	0	2	0	-0.0066825489314127715	0.0736740951568243	951.6954196671954	1026.6954196671954	1026.6954196671954	1051.6954196671954	0.2266666740179062	0.06422018259763718	0.20000000298023224	0.01904761977493763	0.36764705181121826	951	1026	1026	1051	1473
7.180919072440657	7.1809190724406555	0	0	2	0	-0.006495190528383305	0.0736740951568243	951.6954196671954	1026.6954196671954	1026.6954196671954	1051.6954196671954	0.2266666740179062	0.06422018259763718	0.20000000298023224	0.01904761977493763	0.36764705181121826	951	1026	1026	1051	1473
7.199755261386761	7.199754866647062	0	0	2	0	-0.006290029259590696	0.0736740951568243	951.6954196671954	1026.6954196671954	1026.6954196671954	1051.6954196671954	0.2266666740179062	0.06422018259763718	0.20000000298023224	0.01904761977493763	0.36764705181121826	951	1026	1026	1051	1473
7.214814186155296	7.214814580894991	0	0	2	0	-0.006067627457812124	0.0741502856117274	953.6454195800237	1028.6454195800238	1028.6454195800238	1053.6454195800238	0.2266666740179062	0.06422018259763718	0.20000000298023224	0.02857142873108387	0.36764705181121826	953	1028	1028	1053	1473
7.230951145041184	7.230950750301481	0	0	2	0	-0.005828594710927302	0.0736740951568243	951.6954196671954	1026.6954196671954	1026.6954196671954	1051.6954196671954	0.2266666740179062	0.06422018259763718	0.20000000298023224	0.01904761977493763	0.36764705181121826	951	1026	1026	1051	1473
7.247840083053232	7.247839688313533	0	0	2	0	-0.005573586191080479	0.0736740951568243	951.6954196671954	1026.6954196671954	1026.6954196671954	1051.6954196671954	0.2266666740179062	0.06422018259763718	0.20000000298023224	0.01904761977493763	0.36764705181121826	951	1026	1026	1051	1473
7.266373901390077	7.266373506650375	0	0	2	0	-0.005303300858899131	0.0736740951568243	951.6954196671954	1026.6954196671954	1026.6954196671954	1051.6954196671954	0.2266666740179062	0.06422018259763718	0.20000000298023224	0.01904761977493763	0.36764705181121826	951	1026	1026	1051	1473
7.280885322196413	7.280884927456711	0	0	2	0	-0.0050184795476914635	0.0736740951568243	951.6954196671954	1026.6954196671954	1026.6954196671954	1051.6954196671954	0.2266666740179062	0.06422018259763718	0.20000000298023224	0.01904761977493763	0.36764705181121826	951	1026	1026	1051	1473
7.297816102616531	7.29781610261653	0	0	2	0	-0.004719902932873809	0.0736740951568243	951.6954196671954	1026.6954196671954	1026.6954196671954	1051.6954196671954	0.2266666740179062	0.06422018259763718	0.20000000298023224	0.01904761977493763	0.36764705181121826	951	1026	1026	1051	1473
7.314911489491044	7.314911094751341	0	0	2	0	-0.004408389392193576	0.0736740951568243	951.6954196671954	1026.6954196671954	1026.6954196671954	1051.6954196671954	0.2266666740179062	0.06422018259763718	0.20000000298023224	0.01904761977493763	0.36764705181121826	951	1026	1026	1051	1473
7.333283859291088	7.333283464551389	0	0	2	0	-0.00408479276261273	0.0736740951568243	951.6954196671954	1026.6954196671954	1026.6954196671954	1051.6954196671954	0.2266666740179062	0.06422018259763718	0.20000000298023224	0.01904761977493763	0.36764705181121826	951	1026	1026	1051	1473
7.347736463882304	7.347735674402905	0	0	2	0	-0.003750000000000026	0.0736740951568243	951.6954196671954	1026.6954196671954	1026.6954196671954	1051.6954196671954	0.2266666740179062	0.06422018259763718	0.20000000298023224	0.01904761977493763	0.36764705181121826	951	1026	1026	1051	1473
7.364825534921634	7.364825140181935	0	0	2	0	-0.0034049287480466253	0.0736740951568243	951.6954196671954	1026.6954196671954	1026.6954196671954	1051.6954196671954	0.2266666740179062	0.06422018259763718	0.20000000298023224	0.01904761977493763	0.3529411852359772	951	1026	1026	1051	1470
7.380804597928011	7.380804597928009	0	0	2	0	-0.0030505248230685246	0.0736740951568243	951.6954196671954	1026.6954196671954	1026.6954196671954	1051.6954196671954	0.2266666740179062	0.06422018259763718	0.20000000298023224	0.01904761977493763	0.36764705181121826	951	1026	1026	1051	1473
7.399747366592786	7.399746971853084	0	0	2	0	-0.002687759621589774	0.0736740951568243	951.6954196671954	1026.6954196671954	1026.6954196671954	1051.6954196671954	0.2266666740179062	0.06422018259763718	0.20000000298023224	0.01904761977493763	0.36764705181121826	951	1026	1026	1051	1473
7.41479405443066	7.414793659690957	0	0	2	0	-0.002317627457812126	0.0736740951568243	951.6954196671954	1026.6954196671954	1026.6954196671954	1051.6954196671954	0.2266666740179062	0.06422018259763718	0.20000000298023224	0.01904761977493763	0.3529411852359772	951	1026	1026	1051	1470
7.430831538912452	7.430831144172753	0	0	2	0	-0.0019411428382689242	0.0736740951568243	951.6954196671954	1026.6954196671954	1026.6954196671954	1051.6954196671954	0.2266666740179062	0.06422018259763718	0.20000000298023224	0.01904761977493763	0.36764705181121826	951	1026	1026	1051	1473
7.447855477901486	7.447855083161784	0	0	2	0	-0.0015593376811332115	0.0736740951568243	951.6954196671954	1026.6954196671954	1026.6954196671954	1051.6954196671954	0.2266666740179062	0.06422018259763718	0.20000000298023224	0.01904761977493763	0.3529411852359772	951	1026	1026	1051	1470
7.466406664785074	7.466406664785072	0	0	2	0	-0.001173258487801746	0.0736740951568243	951.6954196671954	1026.6954196671954	1026.6954196671954	1051.6954196671954	0.2266666740179062	0.06422018259763718	0.20000000298023224	0.01904761977493763	0.36764705181121826	951	1026	1026	1051	1473
7.480877822142135	7.480877427402433	0	0	2	0	-0.0007839634745074134	0.0736740951568243	951.6954196671954	1026.6954196671954	1026.6954196671954	1051.6954196671954	0.2266666740179062	0.06422018259763718	0.20000000298023224	0.01904761977493763	0.36764705181121826	951	1026	1026	1051	1473
7.497862287161288	7.497861892421589	0	0	2	0	-0.00039251967182208893	0.0736740951568243	951.6954196671954	1026.6954196671954	1026.6954196671954	1051.6954196671954	0.2266666740179062	0.06422018259763718	0.20000000298023224	0.01904761977493763	0.3529411852359772	951	1026	1026	1051	1470
7.514874778699058	7.514874383959356	0	0	2	0	-8.039065796791711e-18	0.0741502856117274	953.6454195800237	1028.6454195800238	1028.6454195800238	1053.6454195800238	0.2266666740179062	0.06422018259763718	0.20000000298023224	0.02857142873108387	0.36764705181121826	953	1028	1028	1053	1473
7.533140963520131	7.533140568780432	0	0	2	0	0.00039251967182207294	0.07700742531124324	965.345406649541	1040.345406649541	1040.345406649541	1065.345406649541	0.23999999463558197	0.06422018259763718	0.20000000298023224	0.01904761977493763	0.36764705181121826	965	1040	1040	1065	1473
7.547798438015013	7.547798043275311	0	0	2	0	0.0007839634745073974	0.0736740951568243	951.6954196671954	1026.6954196671954	1026.6954196671954	1051.6954196671954	0.2266666740179062	0.06422018259763718	0.20000000298023224	0.01904761977493763	0.36764705181121826	951	1026	1026	1051	1473
7.5648310612774186	7.564831061277417	0	0	2	0	0.00117325848780173	0.0736740951568243	951.6954196671954	1026.6954196671954	1026.6954196671954	1051.6954196671954	0.2266666740179062	0.06422018259763718	0.20000000298023224	0.01904761977493763	0.36764705181121826	951	1026	1026	1051	1473
7.581226179926302	7.5812261799263005	0	0	2	0	0.0015593376811331957	0.0736740951568243	951.6954196671954	1026.6954196671954	1026.6954196671954	1051.6954196671954	0.2266666740179062	0.06422018259763718	0.20000000298023224	0.01904761977493763	0.36764705181121826	951	1026	1026	1051	1473
7.599820788176759	7.599820788176757	0	0	2	0	0.0019411428382689084	0.07138051773909301	942.3032201415858	1017.3032201415858	1017.3032201415858	1042.3032201415858	0.2266666740179062	0.055045872926712036	0.20000000298023224	0.01904761977493763	0.3529411852359772	942	1017	1017	1042	1470
7.614798001827646	7.614797607087944	0	0	2	0	0.0023176274578121103	0.07471384789351196	955.9532071239314	1030.9532071239314	1030.9532071239314	1055.9532071239314	0.23999999463558197	0.055045872926712036	0.20000000298023224	0.01904761977493763	0.3529411852359772	955	1030	1030	1055	1470
7.630796801818962	7.63079680181896	0	0	2	0	0.002687759621589759	0.07138051773909301	942.3032201415858	1017.3032201415858	1017.3032201415858	1042.3032201415858	0.2266666740179062	0.055045872926712036	0.20000000298023224	0.01904761977493763	0.3529411852359772	942	1017	1017	1042	1470
7.647839688313534	7.647839293573835	0	0	2	0	0.0030505248230685103	0.07185670819399612	944.2532200544141	1019.2532200544141	1019.2532200544141	1044.2532200544142	0.2266666740179062	0.055045872926712036	0.20000000298023224	0.02857142873108387	0.3529411852359772	944	1019	1019	1044	1470
7.666358506541824	7.666358111802126	0	0	2	0	0.0034049287480466114	0.07471384789351196	955.9532071239314	1030.9532071239314	1030.9532071239314	1055.9532071239314	0.23999999463558197	0.055045872926712036	0.20000000298023224	0.01904761977493763	0.3529411852359772	955	1030	1030	1055	1470
7.680889664333099	7.680889269593397	0	0	2	0	0.0037500000000000124	0.07471384789351196	955.9532071239314	1030.9532071239314	1030.9532071239314	1055.9532071239314	0.23999999463558197	0.055045872926712036	0.20000000298023224	0.01904761977493763	0.3529411852359772	955	1030	1030	1055	1470
7.697845313354241	7.697844918614543	0	0	2	0	0.004084792762612716	0.07138051773909301	942.3032201415858	1017.3032201415858	1017.3032201415858	1042.3032201415858	0.2266666740179062	0.055045872926712036	0.20000000298023224	0.01904761977493763	0.36764705181121826	942	1017	1017	1042	1473
7.714797409718097	7.714797014978398	0	0	2	0	0.004408389392193564	0.07471384789351196	955.9532071239314	1030.9532071239314	1030.9532071239314	1055.9532071239314	0.23999999463558197	0.055045872926712036	0.20000000298023224	0.01904761977493763	0.3529411852359772	955	1030	1030	1055	1470
7.733088463140193	7.733087673660794	0	0	2	0	0.004719902932873797	0.07471384789351196	955.9532071239314	1030.9532071239314	1030.9532071239314	1055.9532071239314	0.23999999463558197	0.055045872926712036	0.20000000298023224	0.01904761977493763	0.3529411852359772	955	1030	1030	1055	1470
7.747828832971818	7.747828832971816	0	0	2	0	0.005018479547691453	0.07138051773909301	942.3032201415858	1017.3032201415858	1017.3032201415858	1042.3032201415858	0.2266666740179062	0.055045872926712036	0.20000000298023224	0.01904761977493763	0.3529411852359772	942	1017	1017	1042	1470
7.764913561874463	7.764913561874462	0	0	2	0	0.005303300858899124	0.07471384789351196	955.9532071239314	1030.9532071239314	1030.9532071239314	1055.9532071239314	0.23999999463558197	0.055045872926712036	0.20000000298023224	0.01904761977493763	0.3529411852359772	955	1030	1030	1055	1470
7.781349338712319	7.781349338712317	0	0	2	0	0.0055735861910804745	0.07471384789351196	955.9532071239314	1030.9532071239314	1030.9532071239314	1055.9532071239314	0.23999999463558197	0.055045872926712036	0.20000000298023224	0.01904761977493763	0.36764705181121826	955	1030	1030	1055	1473
7.799936446908498	7.799936052168796	0	0	2	0	0.0058285947109273	0.07138051773909301	942.3032201415858	1017.3032201415858	1017.3032201415858	1042.3032201415858	0.2266666740179062	0.055045872926712036	0.20000000298023224	0.01904761977493763	0.3529411852359772	942	1017	1017	1042	1470
7.814882870862883	7.814882476123181	0	0	2	0	0.006067627457812124	0.07471384789351196	955.9532071239314	1030.9532071239314	1030.9532071239314	1055.9532071239314	0.23999999463558197	0.055045872926712036	0.20000000298023224	0.01904761977493763	0.3529411852359772	955	1030	1030	1055	1470
7.830861539129559	7.830861144389861	0	0	2	0	0.006290029259590699	0.07138051773909301	942.3032201415858	1017.3032201415858	1017.3032201415858	1042.3032201415858	0.2266666740179062	0.055045872926712036	0.20000000298023224	0.01904761977493763	0.3529411852359772	942	1017	1017	1042	1470
7.847887846556786	7.847887451817083	0	0	2	0	0.006495190528383307	0.07138051773909301	942.3032201415858	1017.3032201415858	1017.3032201415858	1042.3032201415858	0.2266666740179062	0.055045872926712036	0.20000000298023224	0.01904761977493763	0.36764705181121826	942	1017	1017	1042	1473
7.866358506541824	7.866358506541822	0	0	2	0	0.006682548931412777	0.07138051773909301	942.3032201415858	1017.3032201415858	1017.3032201415858	1042.3032201415858	0.2266666740179062	0.055045872926712036	0.20000000298023224	0.01904761977493763	0.3529411852359772	942	1017	1017	1042	1470
7.880758216013406	7.880757821273704	0	0	2	0	0.006851590932319523	0.07471384789351196	955.9532071239314	1030.9532071239314	1030.9532071239314	1055.9532071239314	0.23999999463558197	0.055045872926712036	0.20000000298023224	0.01904761977493763	0.36764705181121826	955	1030	1030	1055	1473
7.897767549633583	7.897767549633581	0	0	2	0	0.007001853198729028	0.07138051773909301	942.3032201415858	1017.3032201415858	1017.3032201415858	1042.3032201415858	0.2266666740179062	0.055045872926712036	0.20000000298023224	0.01904761977493763	0.36764705181121826	942	1017	1017	1042	1473
7.914823857277915	7.914823462538216	0	0	2	0	0.007132923872213665	0.07138051773909301	942.3032201415858	1017.3032201415858	1017.3032201415858	1042.3032201415858	0.2266666740179062	0.055045872926712036	0.20000000298023224	0.01904761977493763	0.36764705181121826	942	1017	1017	1042	1473
7.933075831469834	7.933075436730132	0	0	2	0	0.0072444436971680235	0.07131249052966585	942.0246487189816	1017.0246487189816	1017.0246487189816	1042.0246487189816	0.2266666740179062	0.055045872926712036	0.18571428954601288	0.01904761977493763	0.36764705181121826	942	1017	1017	1042	1473
7.947819753958745	7.947819753958743	0	0	2	0	0.007336107005503552	0.0736740951568243	951.6954196671954	1026.6954196671954	1026.6954196671954	1051.6954196671954	0.2266666740179062	0.06422018259763718	0.20000000298023224	0.01904761977493763	0.36764705181121826	951	1026	1026	1051	1473
7.9648188243467555	7.964818824346754	0	0	2	0	0.007407662554463541	0.07693939810181608	965.0668352269367	1040.0668352269367	1040.0668352269367	1065.0668352269367	0.23999999463558197	0.06422018259763718	0.18571428954601288	0.01904761977493763	0.36764705181121826	965	1040	1040	1065	1473
7.980801834750119	7.980801440010421	0	0	2	0	0.007458914215262055	0.07700742531124324	965.345406649541	1040.345406649541	1040.345406649541	1065.345406649541	0.23999999463558197	0.06422018259763718	0.20000000298023224	0.01904761977493763	0.36764705181121826	965	1040	1040	1065	1473
7.9997185505947765	7.999718155855074	0	0	2	0	0.007489721510659307	0.07930100272897453	974.7376061751506	1049.7376061751506	1049.7376061751506	1074.7376061751506	0.23999999463558197	0.07339449226856232	0.20000000298023224	0.01904761977493763	0.36764705181121826	974	1049	1049	1074	1473
8.014758922597467	8.014758527857765	0	0	2	0	0.0075	0.07930100272897453	974.7376061751506	1049.7376061751506	1049.7376061751506	1074.7376061751506	0.23999999463558197	0.07339449226856232	0.20000000298023224	0.01904761977493763	0.36764705181121826	974	1049	1049	1074	1473
8.030861933869259	8.03086153912956	0	0	2	0	0.007489721510659301	0.07930100272897453	974.7376061751506	1049.7376061751506	1049.7376061751506	1074.7376061751506	0.23999999463558197	0.07339449226856232	0.20000000298023224	0.01904761977493763	0.36764705181121826	974	1049	1049	1074	1473
8.047842056751728	8.047841662012026	0	0	2	0	0.007458914215262044	0.08159458200935096	984.1298133282921	1059.1298133282921	1059.1298133282921	1084.1298133282921	0.23999999463558197	0.08256880939006805	0.20000000298023224	0.01904761977493763	0.36764705181121826	984	1059	1059	1084	1473
8.066364032897608	8.066364032897607	0	0	2	0	0.007407662554463523	0.08159458200935096	984.1298133282921	1059.1298133282921	1059.1298133282921	1084.1298133282921	0.23999999463558197	0.08256880939006805	0.20000000298023224	0.01904761977493763	0.36764705181121826	984	1059	1059	1084	1473
8.080944533151227	8.080944533151225	0	0	2	0	0.007336107005503528	0.08159458200935096	984.1298133282921	1059.1298133282921	1059.1298133282921	1084.1298133282921	0.23999999463558197	0.08256880939006805	0.20000000298023224	0.01904761977493763	0.36764705181121826	984	1059	1059	1084	1473
8.097839786998458	8.09783939225876	0	0	2	0	0.007244443697167994	0.08388815942708225	993.5220128539017	1068.5220128539017	1068.5220128539017	1093.5220128539017	0.23999999463558197	0.0917431190609932	0.20000000298023224	0.01904761977493763	0.36764705181121826	993	1068	1068	1093	1473
8.115178333527416	8.115177938787713	0	0	2	0	0.00713292387221363	0.08618173684481353	1002.9142123795114	1077.9142123795114	1077.9142123795114	1102.9142123795114	0.23999999463558197	0.10091742873191833	0.20000000298023224	0.01904761977493763	0.36764705181121826	1002	1077	1077	1102	1473
8.13309635793417	8.13309596319447	0	0	2	0	0.007001853198728986	0.08618173684481353	1002.9142123795114	1077.9142123795114	1077.9142123795114	1102.9142123795114	0.23999999463558197	0.10091742873191833	0.20000000298023224	0.01904761977493763	0.36764705181121826	1002	1077	1077	1102	1473
8.147801595932604	8.147801201192902	0	0	2	0	0.006851590932319475	0.08951507072452278	1016.5642146169207	1091.5642146169207	1091.5642146169207	1116.5642146169207	0.25333333015441895	0.10091742873191833	0.20000000298023224	0.01904761977493763	0.36764705181121826	1016	1091	1091	1116	1473
8.16477579771959	8.164775402979888	0	0	2	0	0.006682548931412723	0.09180865000489921	1025.9564217700622	1100.9564217700622	1100.9564217700622	1125.9564217700622	0.25333333015441895	0.11009174585342407	0.20000000298023224	0.01904761977493763	0.36764705181121826	1025	1100	1100	1125	1473
8.180861440444636	8.180861045704937	0	0	2	0	0.006495190528383249	0.09180865000489921	1025.9564217700622	1100.9564217700622	1100.9564217700622	1125.9564217700622	0.25333333015441895	0.11009174585342407	0.20000000298023224	0.01904761977493763	0.3529411852359772	1025	1100	1100	1125	1470
8.19972644538875	8.199726050649051	0	0	2	0	0.006290029259590635	0.09228484045980231	1027.9064216828906	1102.9064216828906	1102.9064216828906	1127.9064216828906	0.25333333015441895	0.11009174585342407	0.20000000298023224	0.02857142873108387	0.36764705181121826	1027	1102	1102	1127	1473
8.214826817825655	8.214826423085956	0	0	2	0	0.0060676274578120555	0.09228484045980231	1027.9064216828906	1102.9064216828906	1102.9064216828906	1127.9064216828906	0.25333333015441895	0.11009174585342407	0.20000000298023224	0.02857142873108387	0.36764705181121826	1027	1102	1102	1127	1473
8.230807854530527	8.230807459790828	0	0	2	0	0.005828594710927226	0.0945784178775336	1037.2986212085002	1112.2986212085002	1112.2986212085002	1137.2986212085002	0.25333333015441895	0.11926605552434921	0.20000000298023224	0.02857142873108387	0.36764705181121826	1037	1112	1112	1137	1473
8.247829425081365	8.247829425081363	0	0	2	0	0.0055735861910803965	0.0945784178775336	1037.2986212085002	1112.2986212085002	1112.2986212085002	1137.2986212085002	0.25333333015441895	0.11926605552434921	0.20000000298023224	0.02857142873108387	0.36764705181121826	1037	1112	1112	1137	1473
8.266387717279533	8.266387322539835	0	0	2	0	0.005303300858899042	0.10030737371107906	1060.7586953468688	1135.7586953468688	1135.7586953468688	1160.7586953468688	0.2666666805744171	0.12844036519527435	0.2142857164144516	0.02857142873108387	0.36764705181121826	1060	1135	1135	1160	1473
8.28125637751326	8.281256377513259	0	0	2	0	0.005018479547691366	0.10364070386549801	1074.4086823292143	1149.4086823292143	1149.4086823292143	1174.4086823292143	0.2800000011920929	0.12844036519527435	0.2142857164144516	0.02857142873108387	0.36764705181121826	1074	1149	1149	1174	1473
8.297759654839608	8.297759260099909	0	0	2	0	0.004719902932873706	0.10873806285703567	1095.282367399561	1170.282367399561	1170.282367399561	1195.282367399561	0.2800000011920929	0.14678898453712463	0.2142857164144516	0.03809523954987526	0.36764705181121826	1095	1170	1170	1195	1473
8.314885436670926	8.314885436670924	0	0	2	0	0.004408389392193469	0.11103164213741211	1104.6745745527026	1179.6745745527026	1179.6745745527026	1204.6745745527026	0.2800000011920929	0.15596330165863037	0.2142857164144516	0.03809523954987526	0.36764705181121826	1104	1179	1179	1204	1473
8.333106226426638	8.33310583168694	0	0	2	0	0.004084792762612619	0.1150452443683634	1121.1102756884482	1196.1102756884482	1196.1102756884482	1221.1102756884482	0.2933333218097687	0.15596330165863037	0.22857142984867096	0.0476190485060215	0.36764705181121826	1121	1196	1196	1221	1473
8.3478339645879	8.347833964587902	0	0	2	0	0.0037499999999999114	0.11733882364873983	1130.5024828415897	1205.5024828415897	1205.5024828415897	1230.5024828415897	0.2933333218097687	0.1651376187801361	0.22857142984867096	0.0476190485060215	0.36764705181121826	1130	1205	1205	1230	1473
8.364848035084465	8.364847640344763	0	0	2	0	0.0034049287480465078	0.12313580482906732	1154.2411207750306	1229.2411207750306	1229.2411207750306	1254.2411207750306	0.30666667222976685	0.17431192100048065	0.24285714328289032	0.0476190485060215	0.36764705181121826	1154	1229	1229	1254	1473
8.381151968862932	8.38115196886293	0	0	2	0	0.003050524823068404	0.1295450273574311	1180.4868870286805	1255.4868870286805	1255.4868870286805	1280.4868870286805	0.3199999928474426	0.1834862381219864	0.2571428716182709	0.05714285746216774	0.36764705181121826	1180	1255	1255	1280	1473
8.399719340074173	8.39971894533447	0	0	2	0	0.0026877596215896505	0.1326889470095436	1193.3612380040809	1268.3612380040809	1268.3612380040809	1293.3612380040809	0.3199999928474426	0.19266055524349213	0.27142858505249023	0.06666667014360428	0.36764705181121826	1193	1268	1268	1293	1473
8.414775106925118	8.414774712185416	0	0	2	0	0.002317627457812	0.13831586016962927	1216.4034473946317	1291.4034473946317	1291.4034473946317	1316.4034473946317	0.3333333432674408	0.20183485746383667	0.27142858505249023	0.06666667014360428	0.36764705181121826	1216	1291	1291	1316	1473
8.430825223077273	8.430825223077271	0	0	2	0	0.0019411428382687965	0.14152780678503368	1229.556368784713	1304.556368784713	1304.556368784713	1329.556368784713	0.3333333432674408	0.2110091745853424	0.2857142984867096	0.07619047909975052	0.36764705181121826	1229	1304	1304	1329	1473
8.44786337269546	8.447863372695458	0	0	2	0	0.001559337681133082	0.14814111075763192	1256.6378485525029	1331.6378485525029	1331.6378485525029	1356.6378485525029	0.3466666638851166	0.22018349170684814	0.30000001192092896	0.08571428805589676	0.36764705181121826	1256	1331	1331	1356	1473
8.466320216791045	8.466319822051343	0	0	2	0	0.0011732584878016152	0.15482244565829534	1283.9979149707194	1358.9979149707194	1358.9979149707194	1383.9979149707194	0.36000001430511475	0.2293577939271927	0.3142857253551483	0.095238097012043	0.36764705181121826	1283	1358	1358	1383	1473
8.480843479788343	8.48084347978834	0	0	2	0	0.0007839634745072818	0.17053205107623826	1348.3287491571955	1423.3287491571955	1423.3287491571955	1448.3287491571955	0.4000000059604645	0.24770642817020416	0.3285714387893677	0.10476190596818924	0.36764705181121826	1348	1423	1423	1448	1473
8.497825971109004	8.497825576369301	0	0	2	0	0.0003925196718219568	0.17653310642761438	1372.9030708210807	1447.9030708210807	1447.9030708210807	1472.9030708210807	0.41333332657814026	0.2568807303905487	0.34285715222358704	0.10476190596818924	0.36764705181121826	1372	1447	1447	1472	1473
8.514855041714119	8.514855041714117	0	0	2	0	-1.2426921205886656e-16	0.18045933869876424	1388.9809919714396	1463.9809919714396	1463.9809919714396	1488.9809919714396	0.41333332657814026	0.26605504751205444	0.37142857909202576	0.11428571492433548	0.36764705181121826	1388	1463	1463	1488	1473
8.533190700722178	8.533190305982476	0	0	2	0	-0.00039251967182220505	0.18741278613581747	1417.4553592261725	1492.4553592261725	1492.4553592261725	1517.4553592261725	0.4266666769981384	0.2752293646335602	0.3857142925262451	0.12380952388048172	0.36764705181121826	1417	1492	1492	1517	1473
8.547834754067301	8.547834359327599	0	0	2	0	-0.000783963474507529	0.1926168652623892	1438.7660632494838	1513.7660632494838	1513.7660632494838	1538.7660632494838	0.4399999976158142	0.2752293646335602	0.41428571939468384	0.13333334028720856	0.36764705181121826	1438	1513	1513	1538	1473
8.564816455908565	8.564816061168862	0	0	2	0	-0.0011732584878018542	0.20463833667540632	1487.9939886857887	1562.9939886857887	1562.9939886857887	1587.9939886857887	0.46666666865348816	0.2844036817550659	0.44285714626312256	0.15238095819950104	0.36764705181121826	1487	1562	1562	1587	1473
8.581112100153357	8.581112100153355	0	0	2	0	-0.0015593376811333186	0.21359857184394282	1524.6861517009459	1599.6861517009459	1599.6861517009459	1624.6861517009459	0.47999998927116394	0.29357796907424927	0.4714285731315613	0.17142857611179352	0.36764705181121826	1524	1599	1599	1624	1473
8.599756445605857	8.599756050866159	0	0	2	0	-0.00194114283826903	0.24739874696042263	1663.0978688029306	1738.0978688029306	1738.0978688029306	1763.0978688029306	0.54666668176651	0.3302752375602722	0.5142857432365417	0.21904762089252472	0.36764705181121826	1663	1738	1738	1763	1473
8.614820501990478	8.614820107250775	0	0	2	0	-0.00231762745781223	0.2552852159682788	1695.3929593901016	1770.3929593901016	1770.3929593901016	1795.3929593901016	0.54666668176651	0.3486238420009613	0.5285714268684387	0.2380952388048172	0.36764705181121826	1695	1770	1770	1795	1473
8.630798380777756	8.630797986038058	0	0	2	0	-0.002687759621589876	0.2688859785099824	1751.088081998378	1826.088081998378	1826.088081998378	1851.088081998378	0.5600000023841858	0.3669724762439728	0.5571428537368774	0.2666666805744171	0.36764705181121826	1751	1826	1826	1851	1473
8.647841267272328	8.647841267272327	0	0	2	0	-0.003050524823068625	0.2851738129039201	1817.7867638415528	1892.7867638415528	1892.7867638415528	1917.7867638415528	0.5866666436195374	0.38532111048698425	0.5714285969734192	0.29523810744285583	0.36764705181121826	1817	1892	1892	1917	1473
8.666317453613152	8.666317058873453	0	0	2	0	-0.0034049287480467233	0.2969378440751105	1865.9604714875775	1940.9604714875775	1940.9604714875775	1965.9604714875775	0.6000000238418579	0.40366971492767334	0.5857142806053162	0.3142857253551483	0.36764705181121826	1865	1940	1940	1965	1473
8.681473484347586	8.681473089607884	0	0	2	0	-0.0037500000000001204	0.31482431564099933	1939.2055725498922	2014.2055725498922	2014.2055725498922	2039.2055725498922	0.6266666650772095	0.4220183491706848	0.6142857074737549	0.34285715222358704	0.36764705181121826	1939	2014	2014	2039	1473
8.697848866011531	8.69784847127183	0	0	2	0	-0.004084792762612822	0.33408599446014486	2018.0821473142933	2093.0821473142933	2093.0821473142933	2118.0821473142933	0.653333306312561	0.44954127073287964	0.6285714507102966	0.37142857909202576	0.36764705181121826	2018	2093	2093	2118	1473
8.714873199740262	8.71487280500056	0	0	2	0	-0.004408389392193665	0.36092805187312926	2128.0003724204644	2203.0003724204644	2203.0003724204644	2228.0003724204644	0.6666666865348816	0.4954128563404083	0.6571428775787354	0.4285714328289032	0.36764705181121826	2128	2203	2203	2228	1473
8.733010699419536	8.733010304679837	0	0	2	0	-0.004719902932873894	0.37517506012198876	2186.3418711995437	2261.3418711995437	2261.3418711995437	2286.3418711995437	0.6800000071525574	0.5137614607810974	0.6714285612106323	0.4571428596973419	0.36764705181121826	2186	2261	2261	2286	1473
8.747921202061333	8.747921202061331	0	0	2	0	-0.005018479547691547	0.3873325924119171	2236.1269659268005	2311.1269659268005	2311.1269659268005	2336.1269659268005	0.6933333277702332	0.5229358077049255	0.6857143044471741	0.48571428656578064	0.36764705181121826	2236	2311	2311	2336	1473
8.764841324509588	8.764840929769885	0	0	2	0	-0.005303300858899213	0.4021918497928958	2296.9756249019083	2371.9756249019083	2371.9756249019083	2396.9756249019083	0.6933333277702332	0.5412843823432922	0.7142857313156128	0.523809552192688	0.36764705181121826	2296	2371	2371	2396	1473
8.7809056512909	8.780905651290897	0	0	2	0	-0.005573586191080559	0.42121544459239146	2374.877245605843	2449.877245605843	2449.877245605843	2474.877245605843	0.7066666483879089	0.5688073635101318	0.7285714149475098	0.561904788017273	0.36764705181121826	2374	2449	2449	2474	1473
8.7997426297164	8.799742234976701	0	0	2	0	-0.005828594710927379	0.4415508999994824	2458.1509354978803	2533.1509354978803	2533.1509354978803	2558.1509354978803	0.7333333492279053	0.5871559381484985	0.7428571581840515	0.6000000238418579	0.36764705181121826	2458	2533	2533	2558	1473
8.814856423303064	8.814856028563362	0	0	2	0	-0.006067627457812198	0.47774667111383806	2606.372618211167	2681.372618211167	2681.372618211167	2706.372618211167	0.746666669845581	0.6330274939537048	0.7857142686843872	0.6761904954910278	0.36764705181121826	2606	2681	2681	2706	1473
8.830867460225042	8.83086746022504	0	0	2	0	-0.006290029259590766	0.4957011780568532	2679.8963241428137	2754.8963241428137	2754.8963241428137	2779.8963241428137	0.7599999904632568	0.6513761281967163	0.800000011920929	0.7142857313156128	0.36764705181121826	2679	2754	2754	2779	1473
8.847885478118593	8.847885083378891	0	0	2	0	-0.0064951905283833706	0.5086556776628202	2732.9450000292486	2807.9450000292486	2807.9450000292486	2832.9450000292486	0.7599999904632568	0.6697247624397278	0.8142856955528259	0.7428571581840515	0.38235294818878174	2732	2807	2807	2832	1476
8.86641100692176	8.866411006921759	0	0	2	0	-0.006682548931412833	0.5208812392487818	2783.0086747237615	2858.0086747237615	2858.0086747237615	2883.0086747237615	0.7733333110809326	0.6788991093635559	0.8285714387893677	0.761904776096344	0.38235294818878174	2783	2858	2858	2883	1476
8.88086676943057	8.880866374690868	0	0	2	0	-0.006851590932319573	0.53754321826964	2851.239478814176	2926.239478814176	2926.239478814176	2951.239478814176	0.7866666913032532	0.6972476840019226	0.8428571224212646	0.7904762029647827	0.38235294818878174	2851	2926	2926	2951	1476
8.897843734395446	8.897843339655747	0	0	2	0	-0.007001853198729073	0.5514841146432623	2908.327449464159	2983.327449464159	2983.327449464159	3008.327449464159	0.800000011920929	0.7155963182449341	0.8428571224212646	0.8190476298332214	0.36764705181121826	2908	2983	2983	3008	1473
8.914841225824661	8.914840831084963	0	0	2	0	-0.007132923872213704	0.5664114118433323	2969.4547314984457	3044.4547314984457	3044.4547314984457	3069.4547314984457	0.8133333325386047	0.7339449524879456	0.8571428656578064	0.8380952477455139	0.38235294818878174	2969	3044	3044	3069	1476
8.933014252076825	8.933013857337123	0	0	2	0	-0.0072444436971680565	0.5758478340749837	3008.0968805370585	3083.0968805370585	3083.0968805370585	3108.0968805370585	0.8133333325386047	0.7431192398071289	0.8714285492897034	0.8571428656578064	0.38235294818878174	3008	3083	3083	3108	1476
8.947901465076393	8.947901070336691	0	0	2	0	-0.007336107005503578	0.5781414208059408	3017.4891182003275	3092.4891182003275	3092.4891182003275	3117.4891182003275	0.8133333325386047	0.752293586730957	0.8714285492897034	0.8571428656578064	0.38235294818878174	3017	3092	3092	3117	1476
8.964816850648264	8.964816455908561	0	0	2	0	-0.007407662554463561	0.5825098223913283	3035.3777226924894	3110.3777226924894	3110.3777226924894	3135.3777226924894	0.8133333325386047	0.7614678740501404	0.8714285492897034	0.8666666746139526	0.38235294818878174	3035	3110	3110	3135	1476
8.980862229924034	8.980862229924032	0	0	2	0	-0.007458914215262068	0.5858431525457473	3049.027709674835	3124.027709674835	3124.027709674835	3149.027709674835	0.8266666531562805	0.7614678740501404	0.8714285492897034	0.8666666746139526	0.38235294818878174	3049	3124	3124	3149	1476
8.999709076842004	8.999708682102305	0	0	2	0	-0.007489721510659314	0.5933408271009419	3079.7306869783574	3154.7306869783574	3154.7306869783574	3179.7306869783574	0.8266666531562805	0.7706422209739685	0.8857142925262451	0.8761904835700989	0.38235294818878174	3079	3154	3154	3179	1476
9.014858002261859	9.014858002261857	0	0	2	0	-0.0075	0.5956343989307378	3089.1228636213714	3164.1228636213714	3164.1228636213714	3189.1228636213714	0.8266666531562805	0.7798165082931519	0.8857142925262451	0.8761904835700989	0.38235294818878174	3089	3164	3164	3189	1476
9.030814170365707	9.030814170365705	0	0	2	0	-0.007489721510659294	0.5977432423586748	3097.7585774587733	3172.7585774587733	3172.7585774587733	3197.7585774587733	0.8266666531562805	0.7798165082931519	0.8857142925262451	0.8857142925262451	0.38235294818878174	3097	3172	3172	3197	1476
9.047846004148715	9.047845609409016	0	0	2	0	-0.00745891421526203	0.6053429445908183	3128.8793580994006	3203.8793580994006	3203.8793580994006	3228.8793580994006	0.8266666531562805	0.78899085521698	0.8999999761581421	0.8952381014823914	0.38235294818878174	3128	3203	3203	3228	1476
9.066325743146825	9.066325743146823	0	0	2	0	-0.007407662554463503	0.6108191317036038	3151.3043443262577	3226.3043443262577	3226.3043443262577	3251.3043443262577	0.8399999737739563	0.78899085521698	0.8999999761581421	0.9047619104385376	0.38235294818878174	3151	3226	3226	3251	1476
9.080831242857679	9.08083084811798	0	0	2	0	-0.007336107005503502	0.6129619886619704	3160.0793435707687	3235.0793435707687	3235.0793435707687	3260.0793435707687	0.8399999737739563	0.78899085521698	0.8999999761581421	0.9142857193946838	0.38235294818878174	3160	3235	3235	3260	1476
9.09772373352702	9.097723733527019	0	0	2	0	-0.007244443697167961	0.6152555604917662	3169.4715202137827	3244.4715202137827	3244.4715202137827	3269.4715202137827	0.8399999737739563	0.7981651425361633	0.8999999761581421	0.9142857193946838	0.38235294818878174	3169	3244	3244	3269	1476
9.11481280456635	9.114812409826648	0	0	2	0	-0.007132923872213591	0.6108191317036038	3151.3043443262577	3226.3043443262577	3226.3043443262577	3251.3043443262577	0.8399999737739563	0.78899085521698	0.8999999761581421	0.9047619104385376	0.38235294818878174	3151	3226	3226	3251	1476
9.133030436404473	9.133030041664775	0	0	2	0	-0.007001853198728941	0.6063826880142802	3133.137107418477	3208.137107418477	3208.137107418477	3233.137107418477	0.8399999737739563	0.7798165082931519	0.8999999761581421	0.8952381014823914	0.36764705181121826	3133	3208	3208	3233	1473
9.147910544089465	9.147910544089463	0	0	2	0	-0.006851590932319425	0.6063826880142802	3133.137107418477	3208.137107418477	3208.137107418477	3233.137107418477	0.8399999737739563	0.7798165082931519	0.8999999761581421	0.8952381014823914	0.36764705181121826	3133	3208	3208	3233	1473
9.16482750862013	9.164827113880428	0	0	2	0	-0.006682548931412667	0.6042398310559136	3124.362108173966	3199.362108173966	3199.362108173966	3224.362108173966	0.8399999737739563	0.7798165082931519	0.8999999761581421	0.8857142925262451	0.38235294818878174	3124	3199	3199	3224	1476
9.18082117699536	9.180820782255662	0	0	2	0	-0.006495190528383187	0.5966741572553609	3093.380673960703	3168.380673960703	3168.380673960703	3193.380673960703	0.8399999737739563	0.7706422209739685	0.8857142925262451	0.8761904835700989	0.36764705181121826	3093	3168	3168	3193	1473
9.199682234542488	9.199681839802786	0	0	2	0	-0.006290029259590567	0.584535981684315	3043.6748449972697	3118.6748449972697	3118.6748449972697	3143.6748449972697	0.8266666531562805	0.752293586730957	0.8857142925262451	0.8571428656578064	0.38235294818878174	3043	3118	3118	3143	1476
9.214803922923126	9.214803528183428	0	0	2	0	-0.006067627457811982	0.565036201148617	2963.8232437035863	3038.8232437035863	3038.8232437035863	3063.8232437035863	0.8133333325386047	0.7247706651687622	0.8714285492897034	0.8285714387893677	0.36764705181121826	2963	3038	3038	3063	1473
9.230836670528538	9.230836275788839	0	0	2	0	-0.005828594710927147	0.5051763220709198	2718.6970388804166	2793.6970388804166	2793.6970388804166	2818.6970388804166	0.7866666913032532	0.642201840877533	0.8285714387893677	0.7142857313156128	0.38235294818878174	2718	2793	2793	2818	1476
9.247790345851188	9.24778995111149	0	0	2	0	-0.005573586191080312	0.47231385962492745	2584.125255164078	2659.125255164078	2659.125255164078	2684.125255164078	0.7733333110809326	0.5963302850723267	0.8142856955528259	0.6380952596664429	0.36764705181121826	2584	2659	2659	2684	1473
9.266300479806103	9.266300085066405	0	0	2	0	-0.005303300858898952	0.44173032862394024	2458.8856957150356	2533.8856957150356	2533.8856957150356	2558.8856957150356	0.7599999904632568	0.5504587292671204	0.7857142686843872	0.5809524059295654	0.36764705181121826	2458	2533	2533	2558	1473
9.280778742477741	9.280778347738043	0	0	2	0	-0.005018479547691274	0.42209450404254767	2378.476994054233	2453.476994054233	2453.476994054233	2478.476994054233	0.746666669845581	0.5229358077049255	0.7714285850524902	0.5428571701049805	0.38235294818878174	2378	2453	2453	2478	1476
9.297818076315027	9.297817681575328	0	0	2	0	-0.004719902932873609	0.4086297939018326	2323.3390060280044	2398.3390060280044	2398.3390060280044	2423.3390060280044	0.7333333492279053	0.5045871734619141	0.7571428418159485	0.523809552192688	0.38235294818878174	2323	2398	2398	2423	1476
9.314875173438756	9.314874778699057	0	0	2	0	-0.004408389392193368	0.39353243302325813	2261.515313230242	2336.515313230242	2336.515313230242	2361.515313230242	0.7200000286102295	0.4862385392189026	0.7428571581840515	0.4952380955219269	0.38235294818878174	2261	2336	2336	2361	1476
9.333113331741218	9.333112937001516	0	0	2	0	-0.004084792762612514	0.38436809385917625	2223.987344353327	2298.987344353327	2298.987344353327	2323.987344353327	0.7066666483879089	0.47706422209739685	0.7428571581840515	0.4761904776096344	0.38235294818878174	2223	2298	2298	2323	1476
9.347912912527656	9.347912912527654	0	0	2	0	-0.0037499999999998025	0.36558259460999043	2147.060724927911	2222.060724927911	2222.060724927911	2247.060724927911	0.7066666483879089	0.44954127073287964	0.7142857313156128	0.4285714328289032	0.38235294818878174	2147	2222	2222	2247	1476
9.364833429715612	9.36483303497591	0	0	2	0	-0.003404928748046396	0.3382110100345952	2034.9740860916672	2109.9740860916672	2109.9740860916672	2134.9740860916672	0.6800000071525574	0.4128440320491791	0.699999988079071	0.37142857909202576	0.36764705181121826	2034	2109	2109	2134	1473
9.380829071789337	9.380828677049635	0	0	2	0	-0.003050524823068289	0.30024652035868904	1879.5095008688315	1954.5095008688315	1954.5095008688315	1979.5095008688315	0.6399999856948853	0.3669724762439728	0.6571428775787354	0.29523810744285583	0.38235294818878174	1879	1954	1954	1979	1476
9.399686971418872	9.399686576679173	0	0	2	0	-0.002687759621589533	0.24300568142817136	1645.1082654483616	1720.1082654483616	1720.1082654483616	1745.1082654483616	0.5733333230018616	0.2844036817550659	0.6000000238418579	0.190476194024086	0.36764705181121826	1645	1720	1720	1745	1473
9.414719448627588	9.41471905388789	0	0	2	0	-0.0023176274578118805	0.21932223217219726	1548.124540745148	1623.124540745148	1623.124540745148	1648.124540745148	0.5333333611488342	0.2568807303905487	0.5714285969734192	0.15238095819950104	0.38235294818878174	1548	1623	1623	1648	1476
9.43073877508324	9.430738380343541	0	0	2	0	-0.0019411428382686748	0.2082044524202744	1502.5972326610236	1577.5972326610236	1577.5972326610236	1602.5972326610236	0.5199999809265137	0.23853211104869843	0.5571428537368774	0.13333334028720856	0.36764705181121826	1502	1577	1577	1602	1473
9.447851925244196	9.447851530504497	0	0	2	0	-0.0015593376811329591	0.20014790901039936	1469.6056873975854	1544.6056873975854	1544.6056873975854	1569.6056873975854	0.5199999809265137	0.22018349170684814	0.5285714268684387	0.11428571492433548	0.36764705181121826	1469	1544	1544	1569	1473
9.46631192725737	9.466311532517668	0	0	2	0	-0.0011732584878014912	0.18783966545015574	1419.2034300183877	1494.2034300183877	1494.2034300183877	1519.2034300183877	0.5066666603088379	0.20183485746383667	0.5	0.08571428805589676	0.36764705181121826	1419	1494	1494	1519	1473
9.481490458154633	9.481490063414931	0	0	2	0	-0.0007839634745071568	0.17349060490727425	1360.444027095288	1435.444027095288	1435.444027095288	1460.444027095288	0.47999998927116394	0.1834862381219864	0.4571428596973419	0.06666667014360428	0.36764705181121826	1360	1435	1435	1460	1473
9.49789820847388	9.497897813734177	0	0	2	0	-0.0003925196718218313	0.16053610915698263	1307.395366997844	1382.395366997844	1382.395366997844	1407.395366997844	0.4533333480358124	0.1651376187801361	0.41428571939468384	0.05714285746216774	0.36764705181121826	1307	1382	1382	1407	1473
9.51491898954532	9.514918594805618	0	0	2	0	2.499161517667739e-16	0.1534125936996876	1278.2245712002207	1353.2245712002207	1353.2245712002207	1378.2245712002207	0.4399999976158142	0.15596330165863037	0.37142857909202576	0.0476190485060215	0.36764705181121826	1278	1353	1353	1378	1473
9.533223858856873	9.533223464117174	0	0	2	0	0.00039251967182233054	0.1332958862013152	1195.8466539943856	1270.8466539943856	1270.8466539943856	1295.8466539943856	0.3733333349227905	0.14678898453712463	0.34285715222358704	0.03809523954987526	0.36764705181121826	1195	1270	1270	1295	1473
9.547868701681393	9.547868306941695	0	0	2	0	0.0007839634745076539	0.11888348437009418	1136.8278684955358	1211.8278684955358	1211.8278684955358	1236.8278684955358	0.36000001430511475	0.11009174585342407	0.2857142984867096	0.01904761977493763	0.36764705181121826	1136	1211	1211	1236	1473
9.564835403414106	9.564835008674404	0	0	2	0	0.0011732584878019847	0.1068473468977185	1087.5398855461572	1162.5398855461572	1162.5398855461572	1187.5398855461572	0.3333333432674408	0.0917431190609932	0.24285714328289032	0.009523809887468815	0.36764705181121826	1087	1162	1162	1187	1473
9.581192627051907	9.581192627051905	0	0	2	0	0.001559337681133448	0.09885882538518406	1054.8268899523287	1129.8268899523287	1129.8268899523287	1154.8268899523287	0.3199999928474426	0.07339449226856232	0.2142857164144516	0.009523809887468815	0.36764705181121826	1054	1129	1129	1154	1473
9.59972368221086	9.599723287471157	0	0	2	0	0.0019411428382691577	0.09316389060360665	1031.5061320217692	1106.5061320217692	1106.5061320217692	1131.5061320217692	0.30666667222976685	0.06422018259763718	0.18571428954601288	0.009523809887468815	0.36764705181121826	1031	1106	1106	1131	1473
9.614838660016618	9.614838660016616	0	0	2	0	0.0023176274578123562	0.08520938362710836	998.9324259530088	1073.9324259530088	1073.9324259530088	1098.9324259530088	0.2933333218097687	0.0458715595304966	0.17142857611179352	0.009523809887468815	0.36764705181121826	998	1073	1073	1098	1473
9.631037987774912	9.63103798777491	0	0	2	0	0.0026877596215899996	0.07288179375950349	948.4509454451668	1023.4509454451668	1023.4509454451668	1048.4509454451668	0.25333333015441895	0.03669724613428116	0.15714286267757416	0.009523809887468815	0.36764705181121826	948	1023	1023	1048	1473
9.653130384496203	9.653129989756504	0	0	2	0	0.0030505248230687457	0.07284778015478989	948.3116597338646	1023.3116597338646	1023.3116597338646	1048.3116597338646	0.25333333015441895	0.03669724613428116	0.1428571492433548	0.009523809887468815	0.36764705181121826	948	1023	1023	1048	1473
9.666296137669418	9.66629574292972	0	0	2	0	0.0034049287480468413	0.06749297773053706	926.3837438065493	1001.3837438065493	1001.3837438065493	1026.3837438065493	0.23999999463558197	0.027522936463356018	0.12857143580913544	0.01904761977493763	0.36764705181121826	926	1001	1001	1026	1473
9.680811900612438	9.680811900612436	0	0	2	0	0.0037500000000002353	0.0664532249938494	922.1259563498134	997.1259563498134	997.1259563498134	1022.1259563498134	0.2266666740179062	0.03669724613428116	0.12857143580913544	0.01904761977493763	0.36764705181121826	922	997	997	1022	1473
9.69787491883165	9.69787452409195	0	0	2	0	0.004084792762612933	0.06638519774894325	921.8473847819225	996.8473847819225	996.8473847819225	1021.8473847819225	0.2266666740179062	0.03669724613428116	0.11428571492433548	0.01904761977493763	0.36764705181121826	921	996	996	1021	1473
9.719675997655246	9.719675602915547	0	0	2	0	0.004408389392193772	0.063051863869234	908.1973825445132	983.1973825445132	983.1973825445132	1008.1973825445132	0.2133333384990692	0.03669724613428116	0.11428571492433548	0.01904761977493763	0.36764705181121826	908	983	983	1008	1473
9.732976357065743	9.732976357065741	0	0	2	0	0.0047199029328739974	0.06218217635660299	904.6360121802893	979.6360121802893	979.6360121802893	1004.6360121802893	0.20000000298023224	0.0458715595304966	0.10000000149011612	0.02857142873108387	0.36764705181121826	904	979	979	1004	1473
9.747817385520554	9.747816990780855	0	0	2	0	0.005018479547691645	0.06218217635660299	904.6360121802893	979.6360121802893	979.6360121802893	1004.6360121802893	0.20000000298023224	0.0458715595304966	0.10000000149011612	0.02857142873108387	0.36764705181121826	904	979	979	1004	1473
9.764831456017118	9.764831061277416	0	0	2	0	0.005303300858899306	0.06471384997967453	915.0032156667671	990.0032156667671	990.0032156667671	1015.0032156667671	0.20000000298023224	0.055045872926712036	0.10000000149011612	0.03809523954987526	0.36764705181121826	915	990	990	1015	1473
9.78116539001269	9.781165390012688	0	0	2	0	0.005573586191080647	0.06471384997967453	915.0032156667671	990.0032156667671	990.0032156667671	1015.0032156667671	0.20000000298023224	0.055045872926712036	0.10000000149011612	0.03809523954987526	0.36764705181121826	915	990	990	1015	1473
9.799640786874116	9.799640392134418	0	0	2	0	0.005828594710927462	0.0662057661628794	921.1126124369912	996.1126124369912	996.1126124369912	1021.1126124369912	0.18666666746139526	0.07339449226856232	0.10000000149011612	0.0476190485060215	0.36764705181121826	921	996	996	1021	1473
9.815063266905222	9.815062872165523	0	0	2	0	0.006067627457812276	0.0662057661628794	921.1126124369912	996.1126124369912	996.1126124369912	1021.1126124369912	0.18666666746139526	0.07339449226856232	0.10000000149011612	0.0476190485060215	0.36764705181121826	921	996	996	1021	1473
9.831156804424245	9.831156804424243	0	0	2	0	0.006290029259590839	0.06623977976870171	921.2518981528335	996.2518981528335	996.2518981528335	1021.2518981528335	0.18666666746139526	0.07339449226856232	0.08571428805589676	0.05714285746216774	0.3529411852359772	921	996	996	1021	1470
9.85304472598157	9.853044331241868	0	0	2	0	0.0064951905283834365	0.06623977976870171	921.2518981528335	996.2518981528335	996.2518981528335	1021.2518981528335	0.18666666746139526	0.07339449226856232	0.08571428805589676	0.05714285746216774	0.36764705181121826	921	996	996	1021	1473
9.866416138537845	9.866415743798147	0	0	2	0	0.006682548931412893	0.06623977976870171	921.2518981528335	996.2518981528335	996.2518981528335	1021.2518981528335	0.18666666746139526	0.07339449226856232	0.08571428805589676	0.05714285746216774	0.36764705181121826	921	996	996	1021	1473
9.881522826809933	9.88152243207023	0	0	2	0	0.006851590932319628	0.06623977976870171	921.2518981528335	996.2518981528335	996.2518981528335	1021.2518981528335	0.18666666746139526	0.07339449226856232	0.08571428805589676	0.05714285746216774	0.36764705181121826	921	996	996	1021	1473
9.897741102073764	9.897740707334066	0	0	2	0	0.0070018531987291206	0.06290644588899247	907.6018959154242	982.6018959154242	982.6018959154242	1007.6018959154242	0.1733333319425583	0.07339449226856232	0.08571428805589676	0.05714285746216774	0.36764705181121826	907	982	982	1007	1473
9.914874778699057	9.914874383959358	0	0	2	0	0.007132923872213745	0.06623977976870171	921.2518981528335	996.2518981528335	996.2518981528335	1021.2518981528335	0.18666666746139526	0.07339449226856232	0.08571428805589676	0.05714285746216774	0.36764705181121826	921	996	996	1021	1473
9.93301938369291	9.933019383692908	0	0	2	0	0.007244443697168091	0.06623977976870171	921.2518981528335	996.2518981528335	996.2518981528335	1021.2518981528335	0.18666666746139526	0.07339449226856232	0.08571428805589676	0.05714285746216774	0.3529411852359772	921	996	996	1021	1470
9.94785014891555	9.947849754175852	0	0	2	0	0.007336107005503606	0.06623977976870171	921.2518981528335	996.2518981528335	996.2518981528335	1021.2518981528335	0.18666666746139526	0.07339449226856232	0.08571428805589676	0.05714285746216774	0.36764705181121826	921	996	996	1021	1473
9.964912377655365	9.964912377655363	0	0	2	0	0.007407662554463582	0.06290644588899247	907.6018959154242	982.6018959154242	982.6018959154242	1007.6018959154242	0.1733333319425583	0.07339449226856232	0.08571428805589676	0.05714285746216774	0.36764705181121826	907	982	982	1007	1473
9.980813282201384	9.980813282201385	0	0	2	0	0.007458914215262083	0.06623977976870171	921.2518981528335	996.2518981528335	996.2518981528335	1021.2518981528335	0.18666666746139526	0.07339449226856232	0.08571428805589676	0.05714285746216774	0.36764705181121826	921	996	996	1021	1473
9.999663681776644	9.999663681776642	0	0	2	0	0.00748972151065932	0.06394620235097043	911.8596986272239	986.8596986272239	986.8596986272239	1011.8596986272239	0.18666666746139526	0.06422018259763718	0.08571428805589676	0.05714285746216774	0.3529411852359772	911	986	986	1011	1470
10.014843396893005	10.014843396893003	0	0	2	0	0.0075	0.06394620235097043	911.8596986272239	986.8596986272239	986.8596986272239	1011.8596986272239	0.18666666746139526	0.06422018259763718	0.08571428805589676	0.05714285746216774	0.36764705181121826	911	986	986	1011	1473
10.031073514347801	10.0310735143478	0	0	2	0	0.007489721510659287	0.06394620235097043	911.8596986272239	986.8596986272239	986.8596986272239	1011.8596986272239	0.18666666746139526	0.06422018259763718	0.08571428805589676	0.05714285746216774	0.36764705181121826	911	986	986	1011	1473
10.04786100425727	10.047861004257268	0	0	2	0	0.007458914215262016	0.06040878684963195	897.3739821492428	972.3739821492428	972.3739821492428	997.3739821492428	0.1733333319425583	0.06422018259763718	0.0714285746216774	0.05714285746216774	0.36764705181121826	897	972	972	997	1473
10.0663344274202	10.066334032680498	0	0	2	0	0.007407662554463482	0.05811520943190066	887.9817826236332	962.9817826236332	962.9817826236332	987.9817826236332	0.1733333319425583	0.055045872926712036	0.0714285746216774	0.05714285746216774	0.36764705181121826	887	962	962	987	1473
10.081284404031871	10.08128440403187	0	0	2	0	0.007336107005503474	0.0558216310828468	878.5895792842576	953.5895792842576	953.5895792842576	978.5895792842576	0.1733333319425583	0.0458715595304966	0.0714285746216774	0.05714285746216774	0.36764705181121826	878	953	953	978	1473
10.097874918831652	10.097876103050744	0	0	2	0	0.007244443697167927	0.0558216310828468	878.5895792842576	953.5895792842576	953.5895792842576	978.5895792842576	0.1733333319425583	0.0458715595304966	0.0714285746216774	0.05714285746216774	0.36764705181121826	878	953	953	978	1473
10.115160570240969	10.115258465686264	0	0	2	0	0.00713292387221355	0.061448543311609906	901.6317848610425	976.6317848610425	976.6317848610425	1001.6317848610425	0.18666666746139526	0.055045872926712036	0.0714285746216774	0.05714285746216774	0.36764705181121826	901	976	976	1001	1473
10.132908461837554	10.132908067097855	0	0	2	0	0.007001853198728894	0.061448543311609906	901.6317848610425	976.6317848610425	976.6317848610425	1001.6317848610425	0.18666666746139526	0.055045872926712036	0.0714285746216774	0.05714285746216774	0.36764705181121826	901	976	976	1001	1473
10.148255546586194	10.148255546586192	0	0	2	0	0.00685159093231937	0.06478187719131914	915.2817870984519	990.2817870984519	990.2817870984519	1015.2817870984519	0.20000000298023224	0.055045872926712036	0.0714285746216774	0.05714285746216774	0.36764705181121826	915	990	990	1015	1473
10.165217116702818	10.16521672196312	0	0	2	0	0.006682548931412607	0.06498595881294839	916.1175013390236	991.1175013390236	991.1175013390236	1016.1175013390236	0.20000000298023224	0.055045872926712036	0.08571428805589676	0.05714285746216774	0.36764705181121826	916	991	991	1016	1473
10.186352269654583	10.18635226965458	0	0	2	0	0.00649519052838312	0.07331461077137869	950.2233311087957	1025.2233311087957	1025.2233311087957	1050.2233311087957	0.2133333384990692	0.07339449226856232	0.11428571492433548	0.05714285746216774	0.36764705181121826	950	1025	1025	1050	1473
10.199644734271105	10.199644734271104	0	0	2	0	0.006290029259590495	0.07914560565953048	974.1012551757774	1049.1012551757774	1049.1012551757774	1074.1012551757774	0.2266666740179062	0.08256880939006805	0.12857143580913544	0.05714285746216774	0.36764705181121826	974	1049	1049	1074	1473
10.215165899226902	10.215165504487203	0	0	2	0	0.006067627457811904	0.07934968728115972	974.936969416349	1049.936969416349	1049.936969416349	1074.936969416349	0.2266666740179062	0.08256880939006805	0.1428571492433548	0.05714285746216774	0.36764705181121826	974	1049	1049	1074	1473
10.230955881917568	10.230955881917566	0	0	2	0	0.005828594710927064	0.08727017227104124	1007.3713554499138	1082.3713554499138	1082.3713554499138	1107.3713554499138	0.23999999463558197	0.10091742873191833	0.1428571492433548	0.05714285746216774	0.36764705181121826	1007	1082	1082	1107	1473
10.248261270311824	10.248261270311822	0	0	2	0	0.005573586191080225	0.09934032710889976	1056.7986395109444	1131.7986395109444	1131.7986395109444	1156.7986395109444	0.2666666805744171	0.11926605552434921	0.17142857611179352	0.06666667014360428	0.36764705181121826	1056	1131	1131	1156	1473
10.266712588051623	10.266712588051622	0	0	2	0	0.0053033008588988595	0.10749890919774771	1090.208033164777	1165.208033164777	1165.208033164777	1190.208033164777	0.2800000011920929	0.1376146823167801	0.18571428954601288	0.06666667014360428	0.36764705181121826	1090	1165	1165	1190	1473
10.280775584560152	10.280775189820453	0	0	2	0	0.005018479547691176	0.11232415926953157	1109.9674322087317	1184.9674322087317	1184.9674322087317	1209.9674322087317	0.2800000011920929	0.15596330165863037	0.20000000298023224	0.06666667014360428	0.36764705181121826	1109	1184	1184	1209	1473
10.297840576477858	10.297840181738156	0	0	2	0	0.0047199029328735065	0.11869936799693878	1136.0739119474642	1211.0739119474642	1211.0739119474642	1236.0739119474642	0.2933333218097687	0.1651376187801361	0.2142857164144516	0.07619047909975052	0.36764705181121826	1136	1211	1211	1236	1473
10.314849910098035	10.314849515358333	0	0	2	0	0.00440838939219326	0.12713006449369144	1170.5976141016663	1245.5976141016663	1245.5976141016663	1270.5976141016663	0.30666667222976685	0.1834862381219864	0.2142857164144516	0.08571428805589676	0.36764705181121826	1170	1245	1245	1270	1473
10.333047410211522	10.33304741021152	0	0	2	0	0.004084792762612402	0.1359008895803471	1206.5141428315214	1281.5141428315214	1281.5141428315214	1306.5141428315214	0.3199999928474426	0.20183485746383667	0.22857142984867096	0.095238097012043	0.38235294818878174	1206	1281	1281	1306	1476
10.347923175759826	10.347923175759824	0	0	2	0	0.003749999999999688	0.14807308320006748	1256.3592757042763	1331.3592757042763	1331.3592757042763	1356.3592757042763	0.3466666638851166	0.22018349170684814	0.24285714328289032	0.10476190596818924	0.36764705181121826	1256	1331	1331	1356	1473
10.36485592987844	10.364855929878438	0	0	2	0	0.003404928748046278	0.15842788468590197	1298.7621877887686	1373.7621877887686	1373.7621877887686	1398.7621877887686	0.3733333349227905	0.2293577939271927	0.27142858505249023	0.11428571492433548	0.36764705181121826	1298	1373	1373	1398	1473
10.386310427246515	10.386310032506813	0	0	2	0	0.0030505248230681685	0.17290831726779338	1358.0595592116138	1433.0595592116138	1433.0595592116138	1458.0595592116138	0.3866666555404663	0.26605504751205444	0.3142857253551483	0.12380952388048172	0.38235294818878174	1358	1433	1433	1458	1476
10.399628944683153	10.399628549943454	0	0	2	0	0.00268775962158941	0.1752018965481698	1367.4517663647553	1442.4517663647553	1442.4517663647553	1467.4517663647553	0.3866666555404663	0.2752293646335602	0.3142857253551483	0.12380952388048172	0.38235294818878174	1367	1442	1442	1467	1476
10.414850502207583	10.414850502207582	0	0	2	0	0.0023176274578117547	0.17897741099781528	1382.9124980360534	1457.9124980360534	1457.9124980360534	1482.9124980360534	0.4000000059604645	0.2752293646335602	0.3285714387893677	0.12380952388048172	0.38235294818878174	1382	1457	1457	1482	1476
10.431169436094605	10.431169436094603	0	0	2	0	0.0019411428382685471	0.18967235249777636	1426.7082834783942	1501.7082834783942	1501.7082834783942	1526.7082834783942	0.4266666769981384	0.2844036817550659	0.3571428656578064	0.13333334028720856	0.38235294818878174	1426	1501	1501	1526	1476
10.45302222581874	10.453021831079038	0	0	2	0	0.0015593376811328297	0.1962516354272763	1453.6504470746963	1528.6504470746963	1528.6504470746963	1553.6504470746963	0.4399999976158142	0.29357796907424927	0.3857142925262451	0.13333334028720856	0.36764705181121826	1453	1528	1528	1553	1473
10.466296532409116	10.466296532409114	0	0	2	0	0.0011732584878013604	0.20997378400393896	1509.84264549613	1584.84264549613	1584.84264549613	1609.84264549613	0.47999998927116394	0.302752286195755	0.4000000059604645	0.1428571492433548	0.38235294818878174	1509	1584	1584	1609	1476
10.481611248502459	10.481611643242154	0	0	2	0	0.0007839634745070253	0.2209068231315029	1554.6134407235045	1629.6134407235045	1629.6134407235045	1654.6134407235045	0.4933333396911621	0.31192660331726074	0.4571428596973419	0.17142857611179352	0.36764705181121826	1554	1629	1629	1654	1473
10.497825971109004	10.497825576369301	0	0	2	0	0.00039251967182169927	0.23340447751336357	1605.7913354172238	1680.7913354172238	1680.7913354172238	1705.7913354172238	0.5199999809265137	0.3211009204387665	0.48571428656578064	0.190476194024086	0.38235294818878174	1605	1680	1680	1705	1476
10.514775699034663	10.514775304294965	0	0	2	0	-3.8222442962243216e-16	0.24891001172363758	1669.286498008296	1744.286498008296	1744.286498008296	1769.286498008296	0.54666668176651	0.33944955468177795	0.5	0.21904762089252472	0.38235294818878174	1669	1744	1744	1769	1476
10.533064778758268	10.53306438401857	0	0	2	0	-0.00039251967182246265	0.26217062872536734	1723.5887246303791	1798.5887246303791	1798.5887246303791	1823.5887246303791	0.5600000023841858	0.35779815912246704	0.5285714268684387	0.24761904776096344	0.38235294818878174	1723	1798	1798	1823	1476
10.547848569956757	10.547848569956756	0	0	2	0	-0.0007839634745077855	0.2814663279046412	1802.6046127695058	1877.6046127695058	1877.6046127695058	1902.6046127695058	0.5866666436195374	0.38532111048698425	0.5571428537368774	0.27619048953056335	0.38235294818878174	1802	1877	1877	1902	1476
10.565040273317768	10.565040273317766	0	0	2	0	-0.0011732584878021155	0.30220994665610545	1887.5497315567518	1962.5497315567518	1962.5497315567518	1987.5497315567518	0.6266666650772095	0.40366971492767334	0.5857142806053162	0.3047619163990021	0.38235294818878174	1887	1962	1962	1987	1476
10.586383848830485	10.586383454090786	0	0	2	0	-0.0015593376811335773	0.33224926290868906	2010.5607316110818	2085.560731611082	2085.560731611082	2110.560731611082	0.6399999856948853	0.44954127073287964	0.6285714507102966	0.380952388048172	0.38235294818878174	2010	2085	2085	2110	1476
10.599614339314298	10.599614339314297	0	0	2	0	-0.0019411428382692857	0.3563408933123764	2109.2159581141814	2184.2159581141814	2184.2159581141814	2209.2159581141814	0.6666666865348816	0.47706422209739685	0.6571428775787354	0.4285714328289032	0.38235294818878174	2109	2184	2184	2209	1476
10.614741948790419	10.61474155405072	0	0	2	0	-0.0023176274578124816	0.3777794506882324	2197.0068505683116	2272.0068505683116	2272.0068505683116	2297.0068505683116	0.6800000071525574	0.5045871734619141	0.6857143044471741	0.4761904776096344	0.38235294818878174	2197	2272	2272	2297	1476
10.630927065919556	10.630927065919554	0	0	2	0	-0.002687759621590123	0.4032316081175189	2301.23343524124	2376.23343524124	2376.23343524124	2401.23343524124	0.7066666483879089	0.5321100950241089	0.7142857313156128	0.523809552192688	0.38235294818878174	2301	2376	2376	2401	1476
10.647794293248177	10.647793898508475	0	0	2	0	-0.0030505248230688667	0.42373714538253093	2385.203610341464	2460.203610341464	2460.203610341464	2485.203610341464	0.7200000286102295	0.5504587292671204	0.7428571581840515	0.5714285969734192	0.38235294818878174	2385	2460	2460	2485	1476
10.66629534819002	10.666295348190019	0	0	2	0	-0.003404928748046959	0.4442426600687357	2469.1736929814724	2544.1736929814724	2544.1736929814724	2569.1736929814724	0.746666669845581	0.5688073635101318	0.7571428418159485	0.6095238327980042	0.38235294818878174	2469	2544	2544	2569	1476
10.681123350234772	10.681122955495074	0	0	2	0	-0.0037500000000003494	0.4658172689408673	2557.521716312852	2632.521716312852	2632.521716312852	2657.521716312852	0.7599999904632568	0.5963302850723267	0.7714285850524902	0.6571428775787354	0.38235294818878174	2557	2632	2632	2657	1476
10.697803865685872	10.697803076206473	0	0	2	0	-0.004084792762613043	0.4783636057559324	2608.898965570543	2683.898965570543	2683.898965570543	2708.898965570543	0.7599999904632568	0.6146789193153381	0.7857142686843872	0.6857143044471741	0.38235294818878174	2608	2683	2683	2708	1476
10.714807672950267	10.714807278210564	0	0	2	0	-0.004408389392193879	0.5031695020766485	2710.4791110038755	2785.4791110038755	2785.4791110038755	2810.4791110038755	0.7733333110809326	0.642201840877533	0.8142856955528259	0.7333333492279053	0.38235294818878174	2710	2785	2785	2810	1476
10.733013067857728	10.733013067857726	0	0	2	0	-0.0047199029328741	0.5235730037883837	2794.031450513431	2869.031450513431	2869.031450513431	2894.031450513431	0.7866666913032532	0.6605504751205444	0.8285714387893677	0.7809523940086365	0.38235294818878174	2794	2869	2869	2894	1476
10.747797253795918	10.747796859056216	0	0	2	0	-0.005018479547691743	0.5459299118543157	2885.582989043423	2960.582989043423	2960.582989043423	2985.582989043423	0.8133333325386047	0.6880733966827393	0.8428571224212646	0.8095238208770752	0.38235294818878174	2885	2960	2960	2985	1476
10.764829482318623	10.76482908757892	0	0	2	0	-0.0053033008588994	0.5615714976779458	2949.635282991188	3024.635282991188	3024.635282991188	3049.635282991188	0.8133333325386047	0.7064220309257507	0.8571428656578064	0.8476190567016602	0.38235294818878174	2949	3024	3024	3049	1476
10.781090389469925	10.781090389469924	0	0	2	0	-0.005573586191080736	0.5843705820652092	3042.9975335570316	3117.9975335570316	3117.9975335570316	3142.9975335570316	0.8399999737739563	0.7339449524879456	0.8714285492897034	0.8761904835700989	0.38235294818878174	3042	3117	3117	3142	1476
10.799557891537374	10.799557496797675	0	0	2	0	-0.0058285947109275454	0.6204303178616932	3190.662151643634	3265.662151643634	3265.662151643634	3290.662151643634	0.8533333539962769	0.7798165082931519	0.8999999761581421	0.9428571462631226	0.38235294818878174	3190	3265	3265	3290	1476
10.814828791524151	10.81482839678445	0	0	2	0	-0.006067627457812354	0.6360719016133523	3254.7144371066775	3329.7144371066775	3329.7144371066775	3354.7144371066775	0.8666666746139526	0.7981651425361633	0.9142857193946838	0.961904764175415	0.38235294818878174	3254	3329	3329	3354	1476
10.830754169931494	10.830754169931492	0	0	2	0	-0.006290029259590911	0.6483461315899479	3304.977408860837	3379.977408860837	3379.977408860837	3404.977408860837	0.8799999952316284	0.8165137767791748	0.9142857193946838	0.9809523820877075	0.38235294818878174	3304	3379	3379	3404	1476
10.847809688096428	10.847809688096426	0	0	2	0	-0.006495190528383502	0.6641917824745178	3369.8653492331505	3444.8653492331505	3444.8653492331505	3469.8653492331505	0.8933333158493042	0.8348624110221863	0.9285714030265808	1.0	0.38235294818878174	3369	3444	3444	3469	1476
10.866336006378996	10.866335611639293	0	0	2	0	-0.006682548931412953	0.6721122711896896	3402.299750521779	3477.299750521779	3477.299750521779	3502.299750521779	0.9066666960716248	0.853210985660553	0.9285714030265808	1.0	0.38235294818878174	3402	3477	3477	3502	1476
10.88118177171019	10.881181771710189	0	0	2	0	-0.006851590932319682	0.6836041957139969	3449.3591814488173	3524.3591814488173	3524.3591814488173	3549.3591814488173	0.9200000166893005	0.8715596199035645	0.9428571462631226	1.0	0.38235294818878174	3449	3524	3524	3549	1476
10.897728075663705	10.897727680924007	0	0	2	0	-0.007001853198729167	0.6940563470125198	3492.1607410162687	3567.1607410162687	3567.1607410162687	3592.1607410162687	0.9200000166893005	0.8990825414657593	0.9571428298950195	1.0	0.38235294818878174	3492	3567	3567	3592	1476
10.914842804783456	10.914842410043757	0	0	2	0	-0.007132923872213786	0.7032546997070312	3529.827995300293	3604.827995300293	3604.827995300293	3629.827995300293	0.9333333373069763	0.9082568883895874	0.9714285731315613	1.0	0.38235294818878174	3529	3604	3604	3629	1476
10.932996094050681	10.932995699310982	0	0	2	0	-0.007244443697168125	0.7055482715368271	3539.220171943307	3614.220171943307	3614.220171943307	3639.220171943307	0.9333333373069763	0.9174311757087708	0.9714285731315613	1.0	0.38235294818878174	3539	3614	3614	3639	1476
10.947853701572841	10.947853306833142	0	0	2	0	-0.007336107005503633	0.7111751884222031	3562.2623965889215	3637.2623965889215	3637.2623965889215	3662.2623965889215	0.9466666579246521	0.9266055226325989	0.9714285731315613	1.0	0.38235294818878174	3562	3637	3637	3662	1476
10.964774613500493	10.964774218760795	0	0	2	0	-0.007407662554463602	0.7170401811599731	3586.27954185009	3661.27954185009	3661.27954185009	3686.27954185009	0.9466666579246521	0.9357798099517822	0.9857142567634583	1.0	0.38235294818878174	3586	3661	3661	3686	1476
10.98077893984759	10.980778939847589	0	0	2	0	-0.007458914215262096	0.7226670980453491	3609.3217664957047	3684.3217664957047	3684.3217664957047	3709.3217664957047	0.9599999785423279	0.9449541568756104	0.9857142567634583	1.0	0.38235294818878174	3609	3684	3684	3709	1476
10.999709866321401	10.9997098663214	0	0	2	0	-0.007489721510659327	0.7308256775140762	3642.731149420142	3717.731149420142	3717.731149420142	3742.731149420142	0.9599999785423279	0.963302731513977	1.0	1.0	0.3970588147640228	3642	3717	3717	3742	1479
11.014780238541201	11.014779843801499	0	0	2	0	-0.0075	0.7308256775140762	3642.731149420142	3717.731149420142	3717.731149420142	3742.731149420142	0.9599999785423279	0.963302731513977	1.0	1.0	0.38235294818878174	3642	3717	3717	3742	1476
11.030917986906486	11.030917592166784	0	0	2	0	-0.00748972151065928	0.7341590225696564	3656.381197422743	3731.381197422743	3731.381197422743	3756.381197422743	0.9733333587646484	0.963302731513977	1.0	1.0	0.38235294818878174	3656	3731	3731	3756	1476
11.047852319983894	11.047851925244196	0	0	2	0	-0.007458914215262003	0.7331192642450333	3652.123387083411	3727.123387083411	3727.123387083411	3752.123387083411	0.9599999785423279	0.9724770784378052	1.0	1.0	0.38235294818878174	3652	3727	3727	3752	1476
11.066289821834237	11.066289821834236	0	0	2	0	-0.007407662554463461	0.7387461811304092	3675.165611729026	3750.165611729026	3750.165611729026	3775.165611729026	0.9733333587646484	0.9816513657569885	1.0	1.0	0.38235294818878174	3675	3750	3750	3775	1476
11.081008875722128	11.081008480982426	0	0	2	0	-0.007336107005503446	0.7387461811304092	3675.165611729026	3750.165611729026	3750.165611729026	3775.165611729026	0.9733333587646484	0.9816513657569885	1.0	1.0	0.3970588147640228	3675	3750	3750	3775	1479
11.097848076532133	11.09784807653213	0	0	2	0	-0.007244443697167893	0.7387461811304092	3675.165611729026	3750.165611729026	3750.165611729026	3775.165611729026	0.9733333587646484	0.9816513657569885	1.0	1.0	0.38235294818878174	3675	3750	3750	3775	1476
11.114821094100025	11.114820699360322	0	0	2	0	-0.007132923872213509	0.7364526093006134	3665.773435086012	3740.773435086012	3740.773435086012	3765.773435086012	0.9733333587646484	0.9724770784378052	1.0	1.0	0.38235294818878174	3665	3740	3740	3765	1476
11.133020962651704	11.133020567912006	0	0	2	0	-0.0070018531987288465	0.7341590225696564	3656.381197422743	3731.381197422743	3731.381197422743	3756.381197422743	0.9733333587646484	0.963302731513977	1.0	1.0	0.38235294818878174	3656	3731	3731	3756	1476
11.147832780368807	11.147831990889408	0	0	2	0	-0.0068515909323193175	0.7203735113143921	3599.9295288324356	3674.9295288324356	3674.9295288324356	3699.9295288324356	0.9599999785423279	0.9357798099517822	0.9857142567634583	1.0	0.38235294818878174	3599	3674	3674	3699	1476
11.164863824672418	11.164863429932716	0	0	2	0	-0.006682548931412546	0.712214931845665	3566.520145907998	3641.520145907998	3641.520145907998	3666.520145907998	0.9599999785423279	0.9174311757087708	0.9714285731315613	1.0	0.38235294818878174	3566	3641	3641	3666	1476
11.18091788822156	11.180917888221558	0	0	2	0	-0.006495190528383055	0.7042944431304932	3534.0857446193695	3609.0857446193695	3609.0857446193695	3634.0857446193695	0.9466666579246521	0.8990825414657593	0.9714285731315613	1.0	0.38235294818878174	3534	3609	3609	3634	1476
11.199660523859054	11.199660918598752	0	0	2	0	-0.006290029259590423	0.6710965633392334	3398.1404268741608	3473.1404268741608	3473.1404268741608	3498.1404268741608	0.9066666960716248	0.8348624110221863	0.9428571462631226	1.0	0.38235294818878174	3398	3473	3473	3498	1476
11.214736817174336	11.214736422434637	0	0	2	0	-0.0060676274578118266	0.6481320764093983	3304.1008528964862	3379.1008528964862	3379.1008528964862	3404.1008528964862	0.9066666960716248	0.78899085521698	0.9142857193946838	0.9809523820877075	0.38235294818878174	3304	3379	3379	3404	1476
11.230788907024985	11.230788512285287	0	0	2	0	-0.005828594710926981	0.6004637039478133	3108.8988676662957	3183.8988676662957	3183.8988676662957	3208.8988676662957	0.8933333158493042	0.7155963182449341	0.8857142925262451	0.8952381014823914	0.38235294818878174	3108	3183	3183	3208	1476
11.247813635493417	11.247813635493415	0	0	2	0	-0.005573586191080136	0.5573144955699947	2932.202859359128	3007.202859359128	3007.202859359128	3032.202859359128	0.8666666746139526	0.6605504751205444	0.8571428656578064	0.8190476298332214	0.38235294818878174	2932	3007	3007	3032	1476
11.266241268851287	11.266241268851285	0	0	2	0	-0.005303300858898766	0.5228534134431762	2791.0847280498065	2866.0847280498065	2866.0847280498065	2891.0847280498065	0.8533333539962769	0.6146789193153381	0.8285714387893677	0.7523809671401978	0.38235294818878174	2791	2866	2866	2891	1476
11.281180587491095	11.281180587491093	0	0	2	0	-0.005018479547691077	0.4944080343984423	2674.600900861621	2749.600900861621	2749.600900861621	2774.600900861621	0.8266666531562805	0.5871559381484985	0.800000011920929	0.7047619223594666	0.38235294818878174	2674	2749	2749	2774	1476
11.297788076097921	11.29778807609792	0	0	2	0	-0.004719902932873403	0.4637858126946046	2549.202902984406	2624.202902984406	2624.202902984406	2649.202902984406	0.7866666913032532	0.5596330165863037	0.7857142686843872	0.6476190686225891	0.38235294818878174	2549	2624	2624	2649	1476
11.314828594154301	11.3148285941543	0	0	2	0	-0.004408389392193153	0.39544186011564975	2269.3344171735857	2344.3344171735857	2344.3344171735857	2369.3344171735857	0.7599999904632568	0.4678899049758911	0.7285714149475098	0.48571428656578064	0.38235294818878174	2269	2344	2344	2369	1476
11.33313543716435	11.333135042424647	0	0	2	0	-0.004084792762612291	0.3501497936228506	2083.863404885573	2158.863404885573	2158.863404885573	2183.863404885573	0.7200000286102295	0.4128440320491791	0.6857143044471741	0.39047619700431824	0.38235294818878174	2083	2158	2158	2183	1476
11.347869096421094	11.347868701681392	0	0	2	0	-0.0037499999999995736	0.31072271390735695	1922.4095134506267	1997.4095134506267	1997.4095134506267	2022.4095134506267	0.6800000071525574	0.3669724762439728	0.6428571343421936	0.3047619163990021	0.38235294818878174	1922	1997	1997	2022	1476
11.364730007914533	11.36472961317483	0	0	2	0	-0.00340492874804616	0.2868545186022917	1824.6692536763846	1899.6692536763846	1899.6692536763846	1924.6692536763846	0.653333306312561	0.3302752375602722	0.6142857074737549	0.2666666805744171	0.38235294818878174	1824	1899	1899	1924	1476
11.380742229055604	11.380741834315906	0	0	2	0	-0.0030505248230680475	0.27512450589310555	1776.6348516322673	1851.6348516322673	1851.6348516322673	1876.6348516322673	0.6399999856948853	0.31192660331726074	0.6000000238418579	0.24761904776096344	0.38235294818878174	1776	1851	1851	1876	1476
11.399721313772668	11.399720919032966	0	0	2	0	-0.002687759621589286	0.25997379334909576	1714.5926837645472	1789.5926837645472	1789.5926837645472	1814.5926837645472	0.6000000238418579	0.302752286195755	0.6000000238418579	0.22857142984867096	0.38235294818878174	1714	1789	1789	1814	1476
11.414845765331199	11.414845370591497	0	0	2	0	-0.0023176274578116285	0.23903076466248963	1628.830981292895	1703.830981292895	1703.830981292895	1728.830981292895	0.5866666436195374	0.26605504751205444	0.5714285969734192	0.18095238506793976	0.38235294818878174	1628	1703	1703	1728	1476
11.431175751929784	11.431175751929782	0	0	2	0	-0.0019411428382684192	0.21339387586530378	1523.847921668419	1598.847921668419	1598.847921668419	1623.847921668419	0.54666668176651	0.2293577939271927	0.5428571701049805	0.1428571492433548	0.38235294818878174	1523	1598	1598	1623	1476
11.447761924592877	11.447762319332572	0	0	2	0	-0.0015593376811327004	0.19355394784361124	1442.603416419588	1517.603416419588	1517.603416419588	1542.603416419588	0.5199999809265137	0.20183485746383667	0.5	0.10476190596818924	0.38235294818878174	1442	1517	1517	1542	1476
11.46621442655177	11.466214031812072	0	0	2	0	-0.0011732584878012297	0.17566747553798617	1369.3583123280532	1444.3583123280532	1444.3583123280532	1469.3583123280532	0.47999998927116394	0.1834862381219864	0.4571428596973419	0.08571428805589676	0.36764705181121826	1369	1444	1444	1469	1473
11.480752294917925	11.480752294917924	0	0	2	0	-0.0007839634745068937	0.16405417484541734	1321.801845991984	1396.801845991984	1396.801845991984	1421.801845991984	0.4533333480358124	0.17431192100048065	0.4285714328289032	0.06666667014360428	0.36764705181121826	1321	1396	1396	1421	1473
11.497841760696952	11.49784176069695	0	0	2	0	-0.0003925196718215671	0.15137178049555847	1269.8674411293118	1344.8674411293118	1344.8674411293118	1369.8674411293118	0.4266666769981384	0.15596330165863037	0.4000000059604645	0.05714285746216774	0.36764705181121826	1269	1344	1344	1369	1473
11.51967165551856	11.51967086603916	0	0	2	0	5.145327074780904e-16	0.1332958862013152	1195.8466539943856	1270.8466539943856	1270.8466539943856	1295.8466539943856	0.3733333349227905	0.14678898453712463	0.34285715222358704	0.03809523954987526	0.36764705181121826	1195	1270	1270	1295	1473
11.53297990972303	11.532979120243631	0	0	2	0	0.00039251967182259476	0.1332958862013152	1195.8466539943856	1270.8466539943856	1270.8466539943856	1295.8466539943856	0.3733333349227905	0.14678898453712463	0.34285715222358704	0.03809523954987526	0.36764705181121826	1195	1270	1270	1295	1473
11.547744358676281	11.547743963936579	0	0	2	0	0.0007839634745079172	0.12664857220626913	1168.625903184672	1243.625903184672	1243.625903184672	1268.625903184672	0.36000001430511475	0.1376146823167801	0.3142857253551483	0.02857142873108387	0.36764705181121826	1168	1243	1243	1268	1473
11.564945930529761	11.56494593052976	0	0	2	0	0.0011732584878022462	0.11748424354484495	1131.09797731614	1206.09797731614	1206.09797731614	1231.09797731614	0.3333333432674408	0.12844036519527435	0.2857142984867096	0.02857142873108387	0.38235294818878174	1131	1206	1206	1231	1476
11.586367269763139	11.586366875023437	0	0	2	0	0.001559337681133707	0.10298446066221412	1071.7213664117667	1146.7213664117667	1146.7213664117667	1171.7213664117667	0.30666667222976685	0.10091742873191833	0.22857142984867096	0.01904761977493763	0.36764705181121826	1071	1146	1146	1171	1473
11.599592233891167	11.599591839151469	0	0	2	0	0.0019411428382694134	0.10055482882562847	1061.7720240409485	1136.7720240409485	1136.7720240409485	1161.7720240409485	0.30666667222976685	0.0917431190609932	0.20000000298023224	0.01904761977493763	0.36764705181121826	1061	1136	1136	1161	1473
11.614731290818552	11.614730896078854	0	0	2	0	0.0023176274578126073	0.08923297715867509	1015.4090414647744	1090.4090414647744	1090.4090414647744	1115.4090414647744	0.2800000011920929	0.07339449226856232	0.18571428954601288	0.01904761977493763	0.36764705181121826	1015	1090	1090	1115	1473
11.631253120910744	11.631253120910742	0	0	2	0	0.0026877596215902464	0.08353804237709767	992.088283534215	1067.088283534215	1067.088283534215	1092.088283534215	0.2666666805744171	0.06422018259763718	0.17142857611179352	0.01904761977493763	0.36764705181121826	992	1067	1067	1092	1473
11.647881530721603	11.647881530721602	0	0	2	0	0.0030505248230689877	0.08117643774993921	982.4175125860011	1057.417512586001	1057.417512586001	1082.417512586001	0.2666666805744171	0.055045872926712036	0.15714286267757416	0.01904761977493763	0.36764705181121826	982	1057	1057	1082	1473
11.666349427528752	11.666349032789054	0	0	2	0	0.0034049287480470767	0.07881483219145816	972.7467378240211	1047.7467378240212	1047.7467378240212	1072.7467378240212	0.2666666805744171	0.0458715595304966	0.1428571492433548	0.01904761977493763	0.36764705181121826	972	1047	1047	1072	1473
11.680835190254667	11.680834795514969	0	0	2	0	0.0037500000000004643	0.07318791623740475	949.7045169921724	1024.7045169921726	1024.7045169921726	1049.7045169921726	0.25333333015441895	0.03669724613428116	0.1428571492433548	0.01904761977493763	0.36764705181121826	949	1024	1024	1049	1473
11.697750970566235	11.697750575826536	0	0	2	0	0.004084792762613155	0.07009267759623425	937.0295147565793	1012.0295147565793	1012.0295147565793	1037.0295147565794	0.23999999463558197	0.03669724613428116	0.12857143580913544	0.02857142873108387	0.36764705181121826	937	1012	1012	1037	1473
11.714789514924123	11.71478912018442	0	0	2	0	0.004408389392193986	0.07009267759623425	937.0295147565793	1012.0295147565793	1012.0295147565793	1037.0295147565794	0.23999999463558197	0.03669724613428116	0.12857143580913544	0.02857142873108387	0.36764705181121826	937	1012	1012	1037	1473
11.732905303919962	11.732904909180263	0	0	2	0	0.004719902932874203	0.06665730657778224	922.9616704360183	997.9616704360183	997.9616704360183	1022.9616704360183	0.2266666740179062	0.03669724613428116	0.11428571492433548	0.02857142873108387	0.36764705181121826	922	997	997	1022	1473
11.747723437472247	11.747723042732545	0	0	2	0	0.005018479547691842	0.06922299380889352	933.4681596474189	1008.4681596474189	1008.4681596474189	1033.4681596474188	0.2266666740179062	0.0458715595304966	0.11428571492433548	0.03809523954987526	0.36764705181121826	933	1008	1008	1033	1473
11.764807376895492	11.76480737689549	0	0	2	0	0.005303300858899494	0.06908693939003915	932.9110168022103	1007.9110168022103	1007.9110168022103	1032.9110168022103	0.2266666740179062	0.0458715595304966	0.10000000149011612	0.03809523954987526	0.36764705181121826	932	1007	1007	1032	1473
11.78079196625765	11.780791571517952	0	0	2	0	0.005573586191080825	0.06575360551032991	919.2610145648009	994.2610145648009	994.2610145648009	1019.2610145648009	0.2133333384990692	0.0458715595304966	0.10000000149011612	0.03809523954987526	0.36764705181121826	919	994	994	1019	1473
11.799624602546468	11.799624602546466	0	0	2	0	0.005828594710927629	0.06575360551032991	919.2610145648009	994.2610145648009	994.2610145648009	1019.2610145648009	0.2133333384990692	0.0458715595304966	0.10000000149011612	0.03809523954987526	0.36764705181121826	919	994	994	1019	1473
11.814774712185416	11.814774317445718	0	0	2	0	0.006067627457812431	0.06575360551032991	919.2610145648009	994.2610145648009	994.2610145648009	1019.2610145648009	0.2133333384990692	0.0458715595304966	0.10000000149011612	0.03809523954987526	0.36764705181121826	919	994	994	1019	1473
11.83083864422703	11.830838644227029	0	0	2	0	0.006290029259590983	0.06804718385938377	928.6532179041765	1003.6532179041765	1003.6532179041765	1028.6532179041765	0.2133333384990692	0.055045872926712036	0.10000000149011612	0.03809523954987526	0.36764705181121826	928	1003	1003	1028	1473
11.847790740590886	11.847790345851188	0	0	2	0	0.006495190528383569	0.06828527908683532	929.6282178605907	1004.6282178605907	1004.6282178605907	1029.6282178605907	0.2133333384990692	0.055045872926712036	0.10000000149011612	0.0476190485060215	0.36764705181121826	929	1004	1004	1029	1473
11.866323374708633	11.866323374708632	0	0	2	0	0.006682548931413013	0.06828527908683532	929.6282178605907	1004.6282178605907	1004.6282178605907	1029.6282178605907	0.2133333384990692	0.055045872926712036	0.10000000149011612	0.0476190485060215	0.36764705181121826	929	1004	1004	1029	1473
11.881040454898029	11.881040454898027	0	0	2	0	0.006851590932319736	0.06828527908683532	929.6282178605907	1004.6282178605907	1004.6282178605907	1029.6282178605907	0.2133333384990692	0.055045872926712036	0.10000000149011612	0.0476190485060215	0.36764705181121826	929	1004	1004	1029	1473
11.89787886622864	11.897878471488937	0	0	2	0	0.007001853198729215	0.06852337431428687	930.6032178170047	1005.6032178170047	1005.6032178170047	1030.6032178170049	0.2133333384990692	0.055045872926712036	0.10000000149011612	0.05714285746216774	0.36764705181121826	930	1005	1005	1030	1473
11.9196909977638	11.919690603024101	0	0	2	0	0.0071329238722138266	0.06852337431428687	930.6032178170047	1005.6032178170047	1005.6032178170047	1030.6032178170049	0.2133333384990692	0.055045872926712036	0.10000000149011612	0.05714285746216774	0.36764705181121826	930	1005	1005	1030	1473
11.93296727805267	11.932967278052669	0	0	2	0	0.00724444369716816	0.06519004043457763	916.9532155795954	991.9532155795954	991.9532155795954	1016.9532155795954	0.20000000298023224	0.055045872926712036	0.10000000149011612	0.05714285746216774	0.36764705181121826	916	991	991	1016	1473
11.947804753850194	11.947804753850193	0	0	2	0	0.007336107005503661	0.06852337431428687	930.6032178170047	1005.6032178170047	1005.6032178170047	1030.6032178170049	0.2133333384990692	0.055045872926712036	0.10000000149011612	0.05714285746216774	0.36764705181121826	930	1005	1005	1030	1473
11.96483382445531	11.964833429715608	0	0	2	0	0.007407662554463622	0.06852337431428687	930.6032178170047	1005.6032178170047	1005.6032178170047	1030.6032178170049	0.2133333384990692	0.055045872926712036	0.10000000149011612	0.05714285746216774	0.36764705181121826	930	1005	1005	1030	1473
11.981101836921189	11.981101836921187	0	0	2	0	0.00745891421526211	0.07081695173201816	939.9954173426144	1014.9954173426144	1014.9954173426144	1039.9954173426145	0.2133333384990692	0.06422018259763718	0.10000000149011612	0.05714285746216774	0.36764705181121826	939	1014	1014	1039	1473
11.999542891428819	11.99954249668912	0	0	2	0	0.007489721510659335	0.07061287011038891	939.1597031020426	1014.1597031020426	1014.1597031020426	1039.1597031020426	0.2133333384990692	0.06422018259763718	0.08571428805589676	0.05714285746216774	0.36764705181121826	939	1014	1014	1039	1473
12.014800765005537	12.014800370265835	0	0	2	0	0.0075	0.07061287011038891	939.1597031020426	1014.1597031020426	1014.1597031020426	1039.1597031020426	0.2133333384990692	0.06422018259763718	0.08571428805589676	0.05714285746216774	0.36764705181121826	939	1014	1014	1039	1473
12.030825223077274	12.030825223077272	0	0	2	0	0.007489721510659273	0.06498595881294839	916.1175013390236	991.1175013390236	991.1175013390236	1016.1175013390236	0.20000000298023224	0.055045872926712036	0.08571428805589676	0.05714285746216774	0.36764705181121826	916	991	991	1016	1473
12.047839293573835	12.047839293573833	0	0	2	0	0.0074589142152619884	0.06831929269265763	929.767503576433	1004.767503576433	1004.767503576433	1029.767503576433	0.2133333384990692	0.055045872926712036	0.08571428805589676	0.05714285746216774	0.36764705181121826	929	1004	1004	1029	1473
12.066314690435261	12.066314295695559	0	0	2	0	0.00740766255446344	0.06602571434360377	920.3753002370574	995.3753002370574	995.3753002370574	1020.3753002370574	0.2133333384990692	0.0458715595304966	0.08571428805589676	0.05714285746216774	0.36764705181121826	920	995	995	1020	1473
12.081249272198681	12.081248877458982	0	0	2	0	0.0073361070055034195	0.06622979596523301	921.2110144776292	996.2110144776292	996.2110144776292	1021.2110144776292	0.2133333384990692	0.0458715595304966	0.10000000149011612	0.05714285746216774	0.36764705181121826	921	996	996	1021	1473
12.097790839275811	12.097790444536113	0	0	2	0	0.007244443697167859	0.06852337431428687	930.6032178170047	1005.6032178170047	1005.6032178170047	1030.6032178170049	0.2133333384990692	0.055045872926712036	0.10000000149011612	0.05714285746216774	0.36764705181121826	930	1005	1005	1030	1473
12.114752804132136	12.114752409392434	0	0	2	0	0.007132923872213468	0.07206078981562536	945.0889342949858	1020.0889342949858	1020.0889342949858	1045.0889342949858	0.2266666740179062	0.055045872926712036	0.11428571492433548	0.05714285746216774	0.36764705181121826	945	1020	1020	1045	1473
12.132885566935025	12.132885172195323	0	0	2	0	0.007001853198728799	0.07435436723335664	954.4811338205955	1029.4811338205955	1029.4811338205955	1054.4811338205955	0.2266666740179062	0.06422018259763718	0.11428571492433548	0.05714285746216774	0.36764705181121826	954	1029	1029	1054	1473
12.14775462190845	12.147754227168747	0	0	2	0	0.006851590932319263	0.08581226969365867	1001.4012443955323	1076.4012443955323	1076.4012443955323	1101.4012443955323	0.25333333015441895	0.08256880939006805	0.12857143580913544	0.05714285746216774	0.36764705181121826	1001	1076	1076	1101	1473
12.164857903576936	12.164857903576934	0	0	2	0	0.006682548931412486	0.09434500699900851	1036.3428036609398	1111.3428036609398	1111.3428036609398	1136.3428036609398	0.2666666805744171	0.10091742873191833	0.17142857611179352	0.05714285746216774	0.36764705181121826	1036	1111	1111	1136	1473
12.180758413383257	12.180758018643555	0	0	2	0	0.006495190528382989	0.10226549385153517	1068.7771973220365	1143.7771973220365	1143.7771973220365	1168.7771973220365	0.2800000011920929	0.11926605552434921	0.17142857611179352	0.05714285746216774	0.36764705181121826	1068	1143	1143	1168	1473
12.201076060418858	12.201076060418856	0	0	2	0	0.00629002925959035	0.10877675530811151	1095.4408129867165	1170.4408129867165	1170.4408129867165	1195.4408129867165	0.2933333218097687	0.12844036519527435	0.20000000298023224	0.06666667014360428	0.36764705181121826	1095	1170	1170	1195	1473
12.21482879152415	12.214828396784451	0	0	2	0	0.0060676274578117485	0.11464176742980878	1119.458037625067	1194.458037625067	1194.458037625067	1219.458037625067	0.30666667222976685	0.1376146823167801	0.2142857164144516	0.06666667014360428	0.36764705181121826	1119	1194	1194	1219	1473
12.23116430447852	12.231164304478519	0	0	2	0	0.0058285947109268975	0.12334456531368956	1155.0959949595588	1230.0959949595588	1230.0959949595588	1255.0959949595588	0.3199999928474426	0.15596330165863037	0.22857142984867096	0.07619047909975052	0.36764705181121826	1155	1230	1230	1255	1473
12.247825477684378	12.24782508294468	0	0	2	0	0.005573586191080047	0.1387820656103443	1218.31255867436	1293.31255867436	1293.31255867436	1318.31255867436	0.36000001430511475	0.17431192100048065	0.24285714328289032	0.08571428805589676	0.36764705181121826	1218	1293	1293	1318	1473
12.266318637832248	12.266318243092549	0	0	2	0	0.005303300858898672	0.15025463357542446	1265.292724491363	1340.292724491363	1340.292724491363	1365.292724491363	0.3733333349227905	0.20183485746383667	0.27142858505249023	0.095238097012043	0.36764705181121826	1265	1340	1340	1365	1473
12.280922032988398	12.280922032988396	0	0	2	0	0.005018479547690979	0.15622167905070344	1289.7277757126305	1364.7277757126305	1364.7277757126305	1389.7277757126305	0.3866666555404663	0.2110091745853424	0.2857142984867096	0.095238097012043	0.36764705181121826	1289	1364	1364	1389	1473
12.297815313137134	12.297814918397435	0	0	2	0	0.004719902932873301	0.16060943839628072	1307.6956502327696	1382.6956502327696	1382.6956502327696	1407.6956502327696	0.4000000059604645	0.2110091745853424	0.30000001192092896	0.10476190596818924	0.36764705181121826	1307	1382	1382	1407	1473
12.31478635700653	12.314785962266832	0	0	2	0	0.004408389392193047	0.16661049747294715	1332.2699871517186	1407.2699871517186	1407.2699871517186	1432.2699871517186	0.41333332657814026	0.22018349170684814	0.3142857253551483	0.10476190596818924	0.38235294818878174	1332	1407	1407	1432	1476
12.332861487813398	12.3328610930737	0	0	2	0	0.004084792762612181	0.17069213436168879	1348.9842902111154	1423.9842902111154	1423.9842902111154	1448.9842902111154	0.4266666769981384	0.22018349170684814	0.34285715222358704	0.10476190596818924	0.36764705181121826	1348	1423	1423	1448	1473
12.347766464099413	12.34776606935971	0	0	2	0	0.0037499999999994586	0.18087686742370834	1390.6907721000857	1465.6907721000857	1465.6907721000857	1490.6907721000857	0.4533333480358124	0.2293577939271927	0.3571428656578064	0.11428571492433548	0.36764705181121826	1390	1465	1465	1490	1473
12.364801850539708	12.36480145580001	0	0	2	0	0.003404928748046042	0.18461836082138577	1406.0121875635748	1481.0121875635748	1481.0121875635748	1506.0121875635748	0.46666666865348816	0.2293577939271927	0.37142857909202576	0.11428571492433548	0.38235294818878174	1406	1481	1481	1506	1476
12.381146047767453	12.381146047767452	0	0	2	0	0.0030505248230679265	0.1873201033450207	1417.0758231978598	1492.0758231978598	1492.0758231978598	1517.0758231978598	0.46666666865348816	0.23853211104869843	0.3857142925262451	0.11428571492433548	0.38235294818878174	1417	1492	1492	1517	1476
12.399526312361472	12.399525917621773	0	0	2	0	0.0026877596215891626	0.19344254978001119	1442.1472413491458	1517.1472413491458	1517.1472413491458	1542.1472413491458	0.47999998927116394	0.23853211104869843	0.41428571939468384	0.13333334028720856	0.36764705181121826	1442	1517	1517	1542	1473
12.414805501881924	12.414805501881922	0	0	2	0	0.0023176274578115027	0.19954565713802974	1467.1394659802318	1542.1394659802318	1542.1394659802318	1567.1394659802318	0.4933333396911621	0.24770642817020416	0.4285714328289032	0.13333334028720856	0.38235294818878174	1467	1542	1542	1567	1476
12.431306410770079	12.431306410770077	0	0	2	0	0.0019411428382682915	0.2044095994790598	1487.0573098667498	1562.0573098667498	1562.0573098667498	1587.0573098667498	0.5066666603088379	0.24770642817020416	0.44285714626312256	0.1428571492433548	0.36764705181121826	1487	1562	1562	1587	1473
12.447794293248174	12.447793898508476	0	0	2	0	0.001559337681132571	0.2110909269025334	1514.417345665874	1589.417345665874	1589.417345665874	1614.417345665874	0.5199999809265137	0.2568807303905487	0.44285714626312256	0.15238095819950104	0.36764705181121826	1514	1589	1589	1614	1473
12.466272453287493	12.466272453287491	0	0	2	0	0.0011732584878010991	0.2183505042292634	1544.1453148188334	1619.1453148188334	1619.1453148188334	1644.1453148188334	0.5333333611488342	0.26605504751205444	0.4571428596973419	0.16190476715564728	0.38235294818878174	1544	1619	1619	1644	1476
12.480851769322017	12.480851374582315	0	0	2	0	0.0007839634745067622	0.22295700858138046	1563.0089501407529	1638.0089501407529	1638.0089501407529	1663.0089501407529	0.5333333611488342	0.2752293646335602	0.48571428656578064	0.17142857611179352	0.38235294818878174	1563	1638	1638	1663	1476
12.497812549959244	12.497812549959242	0	0	2	0	0.000392519671821435	0.22640705037988773	1577.1368713056404	1652.1368713056404	1652.1368713056404	1677.1368713056404	0.5333333611488342	0.2844036817550659	0.48571428656578064	0.18095238506793976	0.38235294818878174	1577	1652	1652	1677	1476
12.514847936399539	12.51484793639954	0	0	2	0	-6.468409853337487e-16	0.23387068696320057	1607.7004631143063	1682.7004631143063	1682.7004631143063	1707.7004631143063	0.54666668176651	0.29357796907424927	0.5	0.190476194024086	0.38235294818878174	1607	1682	1682	1707	1476
12.533007936241644	12.533007541501945	0	0	2	0	-0.00039251967182272687	0.23806902953556608	1624.892675948143	1699.892675948143	1699.892675948143	1724.892675948143	0.54666668176651	0.302752286195755	0.5142857432365417	0.20000000298023224	0.38235294818878174	1624	1699	1699	1724	1476
12.547758174565738	12.54775777982604	0	0	2	0	-0.0007839634745080487	0.24566872648489313	1656.0134349556374	1731.0134349556374	1731.0134349556374	1756.0134349556374	0.5600000023841858	0.31192660331726074	0.5285714268684387	0.20952381193637848	0.38235294818878174	1656	1731	1731	1756	1476
12.564819613826154	12.564819219086452	0	0	2	0	-0.0011732584878023768	0.25333645375914315	1687.4127781436912	1762.4127781436912	1762.4127781436912	1787.4127781436912	0.5733333230018616	0.3211009204387665	0.5428571701049805	0.21904762089252472	0.38235294818878174	1687	1762	1762	1787	1476
12.58090209863361	12.580902098633608	0	0	2	0	-0.0015593376811338364	0.2669032008368142	1742.968607426754	1817.968607426754	1817.968607426754	1842.968607426754	0.5866666436195374	0.33944955468177795	0.5714285969734192	0.24761904776096344	0.38235294818878174	1742	1817	1817	1842	1476
12.599588681233877	12.599588286494178	0	0	2	0	-0.0019411428382695413	0.2784971664845943	1790.4458967544138	1865.4458967544138	1865.4458967544138	1890.4458967544138	0.6000000238418579	0.35779815912246704	0.5857142806053162	0.2666666805744171	0.38235294818878174	1790	1865	1865	1890	1476
12.614781817499997	12.614781422760295	0	0	2	0	-0.002317627457812733	0.2855186336472326	1819.1988047854177	1894.1988047854177	1894.1988047854177	1919.1988047854177	0.6133333444595337	0.3669724762439728	0.5857142806053162	0.27619048953056335	0.38235294818878174	1819	1894	1894	1919	1476
12.630937723891423	12.63093772389142	0	0	2	0	-0.00268775962159037	0.2939493316128141	1853.7225129544738	1928.7225129544738	1928.7225129544738	1953.7225129544738	0.6133333444595337	0.38532111048698425	0.6000000238418579	0.29523810744285583	0.38235294818878174	1853	1928	1928	1953	1476
12.647896925569858	12.647896530830156	0	0	2	0	-0.0030505248230691083	0.30209324552797945	1887.071840437076	1962.071840437076	1962.071840437076	1987.071840437076	0.6266666650772095	0.39449542760849	0.6142857074737549	0.3047619163990021	0.38235294818878174	1887	1962	1962	1987	1476
12.666276005944782	12.66627600594478	0	0	2	0	-0.003404928748047195	0.31180178233960865	1926.8282986806973	2001.8282986806973	2001.8282986806973	2026.8282986806973	0.6399999856948853	0.40366971492767334	0.6285714507102966	0.32380953431129456	0.38235294818878174	1926	2001	2001	2026	1476
12.680749137000335	12.680749137000333	0	0	2	0	-0.0037500000000005793	0.33311895042353745	2014.1221019843858	2089.122101984386	2089.122101984386	2114.122101984386	0.653333306312561	0.4403669834136963	0.6428571343421936	0.37142857909202576	0.38235294818878174	2014	2089	2089	2114	1476
12.697821628972315	12.697821628972314	0	0	2	0	-0.004084792762613266	0.34549523152867145	2064.8029731099095	2139.8029731099095	2139.8029731099095	2164.8029731099095	0.6666666865348816	0.4587155878543854	0.6571428775787354	0.39047619700431824	0.38235294818878174	2064	2139	2139	2164	1476
12.714809251909061	12.71480885716936	0	0	2	0	-0.004408389392194093	0.3596061931063934	2122.587360770681	2197.587360770681	2197.587360770681	2222.587360770681	0.6800000071525574	0.47706422209739685	0.6714285612106323	0.41904762387275696	0.38235294818878174	2122	2197	2197	2222	1476
12.732860303594302	12.732859908854604	0	0	2	0	-0.004719902932874305	0.37072396049390033	2168.114618222522	2243.114618222522	2243.114618222522	2268.114618222522	0.6933333277702332	0.4954128563404083	0.6714285612106323	0.43809524178504944	0.38235294818878174	2168	2243	2243	2268	1476
12.747777516810979	12.747777122071277	0	0	2	0	-0.005018479547691941	0.3851070298183532	2227.0132871061564	2302.0132871061564	2302.0132871061564	2327.0132871061564	0.7066666483879089	0.5137614607810974	0.6857143044471741	0.46666666865348816	0.38235294818878174	2227	2302	2302	2327	1476
12.76474658698188	12.764746192242178	0	0	2	0	-0.005303300858899587	0.39906728793467794	2284.1805440925064	2359.1805440925064	2359.1805440925064	2384.1805440925064	0.7333333492279053	0.5229358077049255	0.699999988079071	0.48571428656578064	0.38235294818878174	2284	2359	2359	2384	1476
12.781073020923179	12.781073020923177	0	0	2	0	-0.0055735861910809125	0.413824505100445	2344.6113483863223	2419.6113483863223	2419.6113483863223	2444.6113483863223	0.746666669845581	0.5412843823432922	0.7142857313156128	0.5142857432365417	0.38235294818878174	2344	2419	2419	2444	1476
12.799583944357492	12.79958394435749	0	0	2	0	-0.005828594710927712	0.43524371552832264	2432.323015088481	2507.323015088481	2507.323015088481	2532.323015088481	0.746666669845581	0.5779816508293152	0.7285714149475098	0.5714285969734192	0.38235294818878174	2432	2507	2507	2532	1476
12.81525353144003	12.815253136700331	0	0	2	0	-0.006067627457812508	0.4505111470392773	2494.8431471258405	2569.8431471258405	2569.8431471258405	2594.8431471258405	0.7599999904632568	0.5963302850723267	0.7428571581840515	0.6000000238418579	0.38235294818878174	2494	2569	2569	2594	1476
12.830744696178725	12.830744301439022	0	0	2	0	-0.006290029259591055	0.46598265121785953	2558.1989567371347	2633.1989567371347	2633.1989567371347	2658.1989567371347	0.7733333110809326	0.6146789193153381	0.7571428418159485	0.6285714507102966	0.38235294818878174	2558	2633	2633	2658	1476
12.84794113641612	12.847941136416118	0	0	2	0	-0.006495190528383635	0.4793113027665079	2612.77978482885	2687.77978482885	2687.77978482885	2712.77978482885	0.7866666913032532	0.6330274939537048	0.7571428418159485	0.6571428775787354	0.38235294818878174	2612	2687	2687	2712	1476
12.8662700848493	12.866269690109597	0	0	2	0	-0.006682548931413073	0.4927953671070995	2667.9970283035723	2742.9970283035723	2742.9970283035723	2767.9970283035723	0.800000011920929	0.642201840877533	0.7714285850524902	0.6857143044471741	0.38235294818878174	2667	2742	2742	2767	1476
12.880749531740035	12.880749137000333	0	0	2	0	-0.006851590932319789	0.5069063265206051	2725.781407101878	2800.781407101878	2800.781407101878	2825.781407101878	0.8133333325386047	0.6605504751205444	0.7857142686843872	0.7047619223594666	0.38235294818878174	2725	2800	2800	2825	1476
12.898191500070068	12.898191500070066	0	0	2	0	-0.007001853198729263	0.5197247825066249	2778.272984364629	2853.272984364629	2853.272984364629	2878.272984364629	0.8133333325386047	0.6788991093635559	0.800000011920929	0.7333333492279053	0.38235294818878174	2778	2853	2853	2878	1476
12.919538628240074	12.919538233500372	0	0	2	0	-0.007132923872213867	0.5464841090375874	2887.8524265089204	2962.8524265089204	2962.8524265089204	2987.8524265089204	0.8266666531562805	0.7155963182449341	0.8142856955528259	0.7904762029647827	0.38235294818878174	2887	2962	2962	2987	1476
12.932869777347074	12.932869382607372	0	0	2	0	-0.0072444436971681936	0.5464841090375874	2887.8524265089204	2962.8524265089204	2962.8524265089204	2987.8524265089204	0.8266666531562805	0.7155963182449341	0.8142856955528259	0.7904762029647827	0.38235294818878174	2887	2962	2962	2987	1476
12.947753437689352	12.947753042949653	0	0	2	0	-0.007336107005503688	0.5559885766230472	2926.7732212713786	3001.7732212713786	3001.7732212713786	3026.7732212713786	0.8399999737739563	0.7247706651687622	0.8142856955528259	0.8095238208770752	0.38235294818878174	2926	3001	3001	3026	1476
12.964802245279406	12.964801850539708	0	0	2	0	-0.007407662554463643	0.5707458057452222	2987.2040745266845	3062.2040745266845	3062.2040745266845	3087.2040745266845	0.8533333539962769	0.7431192398071289	0.8285714387893677	0.8285714387893677	0.38235294818878174	2987	3062	3062	3087	1476
12.98075367650687	12.980753281767171	0	0	2	0	-0.007458914215262124	0.5932727963644631	3079.452101112476	3154.452101112476	3154.452101112476	3179.452101112476	0.8799999952316284	0.7706422209739685	0.8428571224212646	0.8571428656578064	0.38235294818878174	3079	3154	3154	3179	1476
12.999515654389606	12.999515259649904	0	0	2	0	-0.007489721510659341	0.6210865568141548	3193.349450153964	3268.349450153964	3268.349450153964	3293.349450153964	0.8933333158493042	0.8073394298553467	0.8571428656578064	0.9142857193946838	0.38235294818878174	3193	3268	3268	3293	1476
13.014740764571323	13.014740369831625	0	0	2	0	-0.0075	0.6330886740201995	3242.498120112717	3317.498120112717	3317.498120112717	3342.498120112717	0.8933333158493042	0.8256880640983582	0.8714285492897034	0.9333333373069763	0.38235294818878174	3242	3317	3317	3342	1476
13.031279963210261	13.031280357949957	0	0	2	0	-0.007489721510659266	0.6485602045951246	3305.8540378170355	3380.8540378170355	3380.8540378170355	3405.8540378170355	0.9066666960716248	0.8440366983413696	0.8857142925262451	0.9523809552192688	0.38235294818878174	3305	3380	3380	3405	1476
13.047840083053233	13.047839688313534	0	0	2	0	-0.0074589142152619746	0.6606983801661706	3355.5598667804684	3430.5598667804684	3430.5598667804684	3455.5598667804684	0.9200000166893005	0.8623853325843811	0.8857142925262451	0.9714285731315613	0.38235294818878174	3355	3430	3430	3455	1476
13.066265347972914	13.066264953233212	0	0	2	0	-0.007407662554463419	0.6686041892710186	3387.9341550648214	3462.9341550648214	3462.9341550648214	3487.9341550648214	0.9200000166893005	0.8715596199035645	0.8999999761581421	0.9809523820877075	0.38235294818878174	3387	3462	3462	3487	1476
13.08080874269485	13.080808742694849	0	0	2	0	-0.007336107005503392	0.6763739631147612	3419.751378954947	3494.751378954947	3494.751378954947	3519.751378954947	0.9333333373069763	0.8807339668273926	0.8999999761581421	0.9904761910438538	0.38235294818878174	3419	3494	3494	3519	1476
13.097869392475866	13.097868997736168	0	0	2	0	-0.007244443697167825	0.6831039637327194	3447.310731485486	3522.310731485486	3522.310731485486	3547.310731485486	0.9333333373069763	0.8990825414657593	0.8999999761581421	1.0	0.38235294818878174	3447	3522	3522	3547	1476
13.11535044003608	13.115350440036078	0	0	2	0	-0.0071329238722134276	0.6923023164272308	3484.9779857695103	3559.9779857695103	3559.9779857695103	3584.9779857695103	0.9466666579246521	0.9082568883895874	0.9142857193946838	1.0	0.38235294818878174	3484	3559	3559	3584	1476
13.132927804082792	13.132927804082794	0	0	2	0	-0.007001853198728752	0.6945958882570267	3494.370162412524	3569.370162412524	3569.370162412524	3594.370162412524	0.9466666579246521	0.9174311757087708	0.9142857193946838	1.0	0.38235294818878174	3494	3569	3569	3594	1476
13.147752253470257	13.147752253470255	0	0	2	0	-0.006851590932319209	0.6945958882570267	3494.370162412524	3569.370162412524	3569.370162412524	3594.370162412524	0.9466666579246521	0.9174311757087708	0.9142857193946838	1.0	0.38235294818878174	3494	3569	3569	3594	1476
13.164796718923624	13.164796324183925	0	0	2	0	-0.006682548931412426	0.6923023164272308	3484.9779857695103	3559.9779857695103	3559.9779857695103	3584.9779857695103	0.9466666579246521	0.9082568883895874	0.9142857193946838	1.0	0.38235294818878174	3484	3559	3559	3584	1476
13.181060783992516	13.181060389252817	0	0	2	0	-0.006495190528382922	0.6831039637327194	3447.310731485486	3522.310731485486	3522.310731485486	3547.310731485486	0.9333333373069763	0.8990825414657593	0.8999999761581421	1.0	0.38235294818878174	3447	3522	3522	3547	1476
13.199635655258033	13.199635260518331	0	0	2	0	-0.006290029259590279	0.649531925626758	3309.833235441574	3384.833235441574	3384.833235441574	3409.833235441574	0.9333333373069763	0.8348624110221863	0.8714285492897034	0.9523809552192688	0.38235294818878174	3309	3384	3384	3409	1476
13.214775501664816	13.214775501664814	0	0	2	0	-0.006067627457811671	0.6374617774004028	3260.4059784546494	3335.4059784546494	3335.4059784546494	3360.4059784546494	0.9200000166893005	0.8165137767791748	0.8714285492897034	0.9333333373069763	0.38235294818878174	3260	3335	3335	3360	1476
13.231180094066472	13.23118009406647	0	0	2	0	-0.005828594710926814	0.6211252721394	3193.507989410843	3268.507989410843	3268.507989410843	3293.507989410843	0.9200000166893005	0.78899085521698	0.8571428656578064	0.9047619104385376	0.38235294818878174	3193	3268	3268	3293	1476
13.247839688313535	13.247839293573833	0	0	2	0	-0.0055735861910799584	0.6059598792329126	3131.405705458777	3206.405705458777	3206.405705458777	3231.405705458777	0.9066666960716248	0.7706422209739685	0.8428571224212646	0.8857142925262451	0.38235294818878174	3131	3206	3206	3231	1476
13.266359296021223	13.26635890128152	0	0	2	0	-0.0053033008588985785	0.5854250068445594	3047.315403028471	3122.315403028471	3122.315403028471	3147.315403028471	0.8933333158493042	0.7339449524879456	0.8428571224212646	0.8476190567016602	0.38235294818878174	3047	3122	3122	3147	1476
13.280751900178226	13.280751505438527	0	0	2	0	-0.005018479547690881	0.5462700538570378	2886.9758705445697	2961.9758705445697	2961.9758705445697	2986.9758705445697	0.8533333539962769	0.6880733966827393	0.8142856955528259	0.7904762029647827	0.38235294818878174	2886	2961	2961	2986	1476
13.297844918614542	13.297844523874844	0	0	2	0	-0.004719902932873198	0.5054871133395604	2719.9697291254997	2794.9697291254997	2794.9697291254997	2819.9697291254997	0.8266666531562805	0.6238532066345215	0.800000011920929	0.7142857313156128	0.38235294818878174	2719	2794	2794	2819	1476
13.314826620455806	13.314826620455804	0	0	2	0	-0.00440838939219294	0.47422330681969527	2591.944441426652	2666.944441426652	2666.944441426652	2691.944441426652	0.8266666531562805	0.5779816508293152	0.7714285850524902	0.6380952596664429	0.38235294818878174	2591	2666	2666	2691	1476
13.33292267246671	13.332922672466708	0	0	2	0	-0.00408479276261207	0.44654559204773037	2478.604199435456	2553.604199435456	2553.604199435456	2578.604199435456	0.8133333325386047	0.5412843823432922	0.7428571581840515	0.5809524059295654	0.38235294818878174	2478	2553	2553	2578	1476
13.3477704114964	13.347770016756698	0	0	2	0	-0.003749999999999344	0.42905261605167055	2406.970462731591	2481.970462731591	2481.970462731591	2506.970462731591	0.800000011920929	0.5137614607810974	0.7285714149475098	0.5523809790611267	0.38235294818878174	2406	2481	2481	2506	1476
13.36484961404326	13.364849219303562	0	0	2	0	-0.0034049287480459245	0.41235662896414205	2338.6003956081618	2413.6003956081618	2413.6003956081618	2438.6003956081618	0.7866666913032532	0.4954128563404083	0.7142857313156128	0.5142857432365417	0.38235294818878174	2338	2413	2413	2438	1476
13.381183548038836	13.381183548038834	0	0	2	0	-0.003050524823067806	0.39426604891816774	2264.5194703198968	2339.5194703198968	2339.5194703198968	2364.5194703198968	0.7733333110809326	0.47706422209739685	0.699999988079071	0.46666666865348816	0.38235294818878174	2264	2339	2339	2364	1476
13.399613944574599	13.3996135498349	0	0	2	0	-0.002687759621589039	0.3232350390227068	1973.6474847979844	2048.6474847979844	2048.6474847979844	2073.6474847979844	0.6933333277702332	0.38532111048698425	0.6428571343421936	0.3333333432674408	0.38235294818878174	1973	2048	2048	2073	1476
13.4148126071965	13.414812607196499	0	0	2	0	-0.0023176274578113774	0.29685452396670975	1865.6192756436765	1940.6192756436765	1940.6192756436765	1965.6192756436765	0.6933333277702332	0.3302752375602722	0.6142857074737549	0.2666666805744171	0.38235294818878174	1865	1940	1940	1965	1476
13.431007592818107	13.431007592818105	0	0	2	0	-0.0019411428382681635	0.2814023605769589	1802.3426665626466	1877.3426665626466	1877.3426665626466	1902.3426665626466	0.6800000071525574	0.302752286195755	0.6000000238418579	0.2380952388048172	0.38235294818878174	1802	1877	1877	1902	1476
13.447817582890403	13.447817188150704	0	0	2	0	-0.0015593376811324415	0.2735305515524684	1770.107608607358	1845.107608607358	1845.107608607358	1870.107608607358	0.6666666865348816	0.29357796907424927	0.5857142806053162	0.22857142984867096	0.38235294818878174	1770	1845	1845	1870	1476
13.466267321671408	13.466266926931706	0	0	2	0	-0.0011732584878009686	0.2665090769392495	1741.3546700662268	1816.3546700662268	1816.3546700662268	1841.3546700662268	0.653333306312561	0.2844036817550659	0.5857142806053162	0.21904762089252472	0.38235294818878174	1741	1816	1816	1841	1476
13.480719926262624	13.480719926262623	0	0	2	0	-0.0007839634745066304	0.2628209399310302	1726.2517490175685	1801.2517490175685	1801.2517490175685	1826.2517490175685	0.653333306312561	0.2752293646335602	0.5857142806053162	0.20952381193637848	0.38235294818878174	1726	1801	1801	1826	1476
13.497706364980273	13.497705970240574	0	0	2	0	-0.0003925196718213029	0.24841852826731547	1667.2738732546568	1742.2738732546568	1742.2738732546568	1767.2738732546568	0.6133333444595337	0.26605504751205444	0.5714285969734192	0.20000000298023224	0.38235294818878174	1667	1742	1742	1767	1476
13.514836883687975	13.514836883687973	0	0	2	0	7.791492631894069e-16	0.22184858895736892	1558.4699717804256	1633.4699717804256	1633.4699717804256	1658.4699717804256	0.5866666436195374	0.22018349170684814	0.5285714268684387	0.15238095819950104	0.38235294818878174	1558	1633	1633	1658	1476
13.532933725178276	13.532933330438574	0	0	2	0	0.000392519671822859	0.20760157396396006	1500.1284453824164	1575.1284453824164	1575.1284453824164	1600.1284453824164	0.5600000023841858	0.20183485746383667	0.5142857432365417	0.13333334028720856	0.38235294818878174	1500	1575	1575	1600	1476
13.547750279771764	13.547749885032061	0	0	2	0	0.0007839634745081803	0.1969746695831418	1456.6112719429657	1531.6112719429657	1531.6112719429657	1556.6112719429657	0.5333333611488342	0.19266055524349213	0.5	0.12380952388048172	0.38235294818878174	1456	1531	1531	1556	1476
13.564716981504473	13.56471658676477	0	0	2	0	0.0011732584878025075	0.186823938973248	1415.0440300954506	1490.0440300954506	1490.0440300954506	1515.0440300954506	0.5066666603088379	0.1834862381219864	0.5	0.11428571492433548	0.38235294818878174	1415	1490	1490	1515	1476
13.581193416531304	13.5811942060107	0	0	2	0	0.0015593376811339657	0.18641577572998952	1413.372601614307	1488.372601614307	1488.372601614307	1513.372601614307	0.5066666603088379	0.1834862381219864	0.48571428656578064	0.11428571492433548	0.38235294818878174	1413	1488	1488	1513	1476
13.599561444194661	13.599561049454962	0	0	2	0	0.001941142838269669	0.17974910797057103	1386.0725971394884	1461.0725971394884	1461.0725971394884	1486.0725971394884	0.47999998927116394	0.1834862381219864	0.48571428656578064	0.11428571492433548	0.38235294818878174	1386	1461	1461	1486	1476
13.614778264842707	13.614777870103005	0	0	2	0	0.0023176274578128593	0.16883542586346062	1341.3810689108714	1416.3810689108714	1416.3810689108714	1441.3810689108714	0.46666666865348816	0.1651376187801361	0.4571428596973419	0.095238097012043	0.38235294818878174	1341	1416	1416	1441	1476
13.630764827903361	13.630764433163659	0	0	2	0	0.002687759621590494	0.15944766979791275	1302.9382078224526	1377.9382078224526	1377.9382078224526	1402.9382078224526	0.4399999976158142	0.1651376187801361	0.4285714328289032	0.07619047909975052	0.38235294818878174	1302	1377	1377	1402	1476
13.647806135439138	13.64780574069944	0	0	2	0	0.0030505248230692293	0.1512844034532706	1269.5096321411431	1344.5096321411431	1344.5096321411431	1369.5096321411431	0.41333332657814026	0.1651376187801361	0.4000000059604645	0.06666667014360428	0.36764705181121826	1269	1344	1344	1369	1473
13.666336795858394	13.666336401118691	0	0	2	0	0.0034049287480473127	0.1442969494928815	1240.8960081733499	1315.8960081733499	1315.8960081733499	1340.8960081733499	0.4000000059604645	0.15596330165863037	0.37142857909202576	0.05714285746216774	0.36764705181121826	1240	1315	1315	1340	1473
13.680823348063702	13.680822953324004	0	0	2	0	0.0037500000000006933	0.13846595098587627	1217.0180692871634	1292.0180692871634	1292.0180692871634	1317.0180692871634	0.3866666555404663	0.14678898453712463	0.3571428656578064	0.05714285746216774	0.36764705181121826	1217	1292	1292	1317	1473
13.69774268103256	13.697742286292861	0	0	2	0	0.004084792762613376	0.1306088145309109	1184.84309550408	1259.84309550408	1259.84309550408	1284.84309550408	0.36000001430511475	0.14678898453712463	0.3285714387893677	0.0476190485060215	0.36764705181121826	1184	1259	1259	1284	1473
13.714858989111105	13.714858594371407	0	0	2	0	0.0044083893921942	0.12392747963024747	1157.4830290858633	1232.4830290858633	1232.4830290858633	1257.4830290858633	0.3466666638851166	0.1376146823167801	0.30000001192092896	0.03809523954987526	0.36764705181121826	1157	1232	1232	1257	1473
13.733076226209532	13.733075831469833	0	0	2	0	0.004719902932874409	0.11920426851328539	1138.1414795619037	1213.1414795619037	1213.1414795619037	1238.1414795619037	0.3466666638851166	0.11926605552434921	0.2857142984867096	0.03809523954987526	0.36764705181121826	1138	1213	1213	1238	1473
13.747726200650137	13.747725805910438	0	0	2	0	0.005018479547692039	0.11269300708775314	1111.4778640243492	1186.4778640243492	1186.4778640243492	1211.4778640243492	0.3333333432674408	0.11009174585342407	0.2571428716182709	0.02857142873108387	0.38235294818878174	1111	1186	1186	1211	1476
13.76470474457381	13.764704349834108	0	0	2	0	0.00530330085889968	0.10686200847431104	1087.5999247023037	1162.5999247023037	1162.5999247023037	1187.5999247023037	0.3199999928474426	0.10091742873191833	0.22857142984867096	0.02857142873108387	0.36764705181121826	1087	1162	1162	1187	1473
13.780788808340061	13.780788413600362	0	0	2	0	0.005573586191081001	0.1011330600913462	1064.1398810740627	1139.1398810740627	1139.1398810740627	1164.1398810740627	0.30666667222976685	0.0917431190609932	0.2142857164144516	0.02857142873108387	0.36764705181121826	1064	1139	1139	1164	1473
13.799651839585684	13.799651444845981	0	0	2	0	0.005828594710927795	0.08738157659445947	1007.8275561543115	1082.8275561543114	1082.8275561543114	1107.8275561543114	0.2800000011920929	0.06422018259763718	0.18571428954601288	0.02857142873108387	0.36764705181121826	1007	1082	1082	1107	1473
13.814714711751206	13.814714317011504	0	0	2	0	0.006067627457812587	0.08727953578364483	1007.4096990340256	1082.4096990340256	1082.4096990340256	1107.4096990340256	0.2800000011920929	0.06422018259763718	0.17142857611179352	0.02857142873108387	0.36764705181121826	1007	1082	1082	1107	1473
13.83122588387153	13.831225489131828	0	0	2	0	0.006290029259591127	0.08488391755509894	997.5996423881302	1072.5996423881302	1072.5996423881302	1097.5996423881302	0.2800000011920929	0.055045872926712036	0.15714286267757416	0.02857142873108387	0.36764705181121826	997	1072	1072	1097	1473
13.847893767652268	13.847893372912566	0	0	2	0	0.006495190528383701	0.07925700905162614	974.557452066409	1049.557452066409	1049.557452066409	1074.557452066409	0.2666666805744171	0.0458715595304966	0.15714286267757416	0.02857142873108387	0.36764705181121826	974	1049	1049	1074	1473
13.866326532626223	13.866326137886524	0	0	2	0	0.006682548931413134	0.0735280522867581	951.0973741142744	1026.0973741142743	1026.0973741142743	1051.0973741142743	0.25333333015441895	0.03669724613428116	0.1428571492433548	0.02857142873108387	0.36764705181121826	951	1026	1026	1051	1473
13.88077597929985	13.88077518982045	0	0	2	0	0.006851590932319843	0.0735280522867581	951.0973741142744	1026.0973741142743	1026.0973741142743	1051.0973741142743	0.25333333015441895	0.03669724613428116	0.1428571492433548	0.02857142873108387	0.36764705181121826	951	1026	1026	1051	1473
13.89782991850599	13.897829918505987	0	0	2	0	0.0070018531987293105	0.07009267759623425	937.0295147565793	1012.0295147565793	1012.0295147565793	1037.0295147565794	0.23999999463558197	0.03669724613428116	0.12857143580913544	0.02857142873108387	0.36764705181121826	937	1012	1012	1037	1473
13.914898857820683	13.914898857820681	0	0	2	0	0.007132923872213908	0.0667593474418153	923.3795277742337	998.3795277742337	998.3795277742337	1023.3795277742337	0.2266666740179062	0.03669724613428116	0.12857143580913544	0.02857142873108387	0.36764705181121826	923	998	998	1023	1473
13.933009909940138	13.933009515200439	0	0	2	0	0.007244443697168227	0.06692941545983966	924.0759563080434	999.0759563080434	999.0759563080434	1024.0759563080433	0.2266666740179062	0.03669724613428116	0.11428571492433548	0.03809523954987526	0.36764705181121826	924	999	999	1024	1473
13.94771593741797	13.947716332157665	0	0	2	0	0.007336107005503715	0.06922299380889352	933.4681596474189	1008.4681596474189	1008.4681596474189	1033.4681596474188	0.2266666740179062	0.0458715595304966	0.11428571492433548	0.03809523954987526	0.36764705181121826	933	1008	1008	1033	1473
13.964761981830131	13.964761587090432	0	0	2	0	0.007407662554463664	0.06949510263773251	934.5824453015146	1009.5824453015146	1009.5824453015146	1034.5824453015146	0.2266666740179062	0.0458715595304966	0.11428571492433548	0.0476190485060215	0.36764705181121826	934	1009	1009	1034	1473
13.980741044836508	13.98074065009681	0	0	2	0	0.007458914215262138	0.06616176875802326	920.9324430641052	995.9324430641052	995.9324430641052	1020.9324430641052	0.2133333384990692	0.0458715595304966	0.11428571492433548	0.0476190485060215	0.36764705181121826	920	995	995	1020	1473
13.999751313989774	13.999750919250072	0	0	2	0	0.007489721510659348	0.06616176875802326	920.9324430641052	995.9324430641052	995.9324430641052	1020.9324430641052	0.2133333384990692	0.0458715595304966	0.11428571492433548	0.0476190485060215	0.36764705181121826	920	995	995	1020	1473
14.014717474929094	14.014717080189396	0	0	2	0	0.0075	0.06616176875802326	920.9324430641052	995.9324430641052	995.9324430641052	1020.9324430641052	0.2133333384990692	0.0458715595304966	0.11428571492433548	0.0476190485060215	0.36764705181121826	920	995	995	1020	1473
14.03072614341288	14.030726143412878	0	0	2	0	0.007489721510659259	0.06616176875802326	920.9324430641052	995.9324430641052	995.9324430641052	1020.9324430641052	0.2133333384990692	0.0458715595304966	0.11428571492433548	0.0476190485060215	0.36764705181121826	920	995	995	1020	1473
14.047781661577813	14.047781266838115	0	0	2	0	0.0074589142152619616	0.06616176875802326	920.9324430641052	995.9324430641052	995.9324430641052	1020.9324430641052	0.2133333384990692	0.0458715595304966	0.11428571492433548	0.0476190485060215	0.36764705181121826	920	995	995	1020	1473
14.066322190489538	14.066321795749836	0	0	2	0	0.007407662554463399	0.06616176875802326	920.9324430641052	995.9324430641052	995.9324430641052	1020.9324430641052	0.2133333384990692	0.0458715595304966	0.11428571492433548	0.0476190485060215	0.36764705181121826	920	995	995	1020	1473
14.081174666395613	14.081174666395611	0	0	2	0	0.007336107005503364	0.06616176875802326	920.9324430641052	995.9324430641052	995.9324430641052	1020.9324430641052	0.2133333384990692	0.0458715595304966	0.11428571492433548	0.0476190485060215	0.36764705181121826	920	995	995	1020	1473
14.097860313462794	14.097860313462792	0	0	2	0	0.00724444369716779	0.06845534710707712	930.3246464034808	1005.3246464034808	1005.3246464034808	1030.3246464034808	0.2133333384990692	0.055045872926712036	0.11428571492433548	0.0476190485060215	0.36764705181121826	930	1005	1005	1030	1473
14.114782804349241	14.114782409609543	0	0	2	0	0.007132923872213387	0.06828527908683532	929.6282178605907	1004.6282178605907	1004.6282178605907	1029.6282178605907	0.2133333384990692	0.055045872926712036	0.10000000149011612	0.0476190485060215	0.36764705181121826	929	1004	1004	1029	1473
14.133105436947242	14.133105042207543	0	0	2	0	0.007001853198728705	0.06845534710707712	930.3246464034808	1005.3246464034808	1005.3246464034808	1030.3246464034808	0.2133333384990692	0.055045872926712036	0.11428571492433548	0.0476190485060215	0.36764705181121826	930	1005	1005	1030	1473
14.147752253470257	14.147751858730555	0	0	2	0	0.006851590932319155	0.06845534710707712	930.3246464034808	1005.3246464034808	1005.3246464034808	1030.3246464034808	0.2133333384990692	0.055045872926712036	0.11428571492433548	0.0476190485060215	0.36764705181121826	930	1005	1005	1030	1473
14.16484606138597	14.164846061385969	0	0	2	0	0.006682548931412366	0.06845534710707712	930.3246464034808	1005.3246464034808	1005.3246464034808	1030.3246464034808	0.2133333384990692	0.055045872926712036	0.11428571492433548	0.0476190485060215	0.36764705181121826	930	1005	1005	1030	1473
14.18640832269181	14.18640792795211	0	0	2	0	0.006495190528382856	0.06872745593591612	931.4389320575765	1006.4389320575765	1006.4389320575765	1031.4389320575765	0.2133333384990692	0.055045872926712036	0.11428571492433548	0.05714285746216774	0.36764705181121826	931	1006	1006	1031	1473
14.199697234651042	14.19969723465104	0	0	2	0	0.006290029259590206	0.06872745593591612	931.4389320575765	1006.4389320575765	1006.4389320575765	1031.4389320575765	0.2133333384990692	0.055045872926712036	0.11428571492433548	0.05714285746216774	0.36764705181121826	931	1006	1006	1031	1473
14.214844581112102	14.2148445811121	0	0	2	0	0.006067627457811592	0.06893153766398223	932.2746467340073	1007.2746467340073	1007.2746467340073	1032.2746467340073	0.2133333384990692	0.055045872926712036	0.12857143580913544	0.05714285746216774	0.36764705181121826	932	1007	1007	1032	1473
14.230737985603843	14.230737590864145	0	0	2	0	0.005828594710926731	0.07122511508171352	941.6668462596169	1016.6668462596169	1016.6668462596169	1041.666846259617	0.2133333384990692	0.06422018259763718	0.12857143580913544	0.05714285746216774	0.36764705181121826	941	1016	1016	1041	1473
14.247800214343657	14.247799819603959	0	0	2	0	0.005573586191079871	0.07122511508171352	941.6668462596169	1016.6668462596169	1016.6668462596169	1041.666846259617	0.2133333384990692	0.06422018259763718	0.12857143580913544	0.05714285746216774	0.36764705181121826	941	1016	1016	1041	1473
14.26644337557706	14.266442980837361	0	0	2	0	0.005303300858898486	0.07122511508171352	941.6668462596169	1016.6668462596169	1016.6668462596169	1041.666846259617	0.2133333384990692	0.06422018259763718	0.12857143580913544	0.05714285746216774	0.36764705181121826	941	1016	1016	1041	1473
14.280838742911955	14.280838348172257	0	0	2	0	0.005018479547690782	0.07685202637915405	964.7090480226359	1039.709048022636	1039.709048022636	1064.709048022636	0.2266666740179062	0.07339449226856232	0.12857143580913544	0.05714285746216774	0.38235294818878174	964	1039	1039	1064	1476
14.297778207605452	14.29777820760545	0	0	2	0	0.004719902932873095	0.07934968728115972	974.936969416349	1049.936969416349	1049.936969416349	1074.936969416349	0.2266666740179062	0.08256880939006805	0.1428571492433548	0.05714285746216774	0.36764705181121826	974	1049	1049	1074	1473
14.314721619695932	14.314721224956234	0	0	2	0	0.0044083893921928324	0.08164326469889101	984.3291689419586	1059.3291689419586	1059.3291689419586	1084.3291689419586	0.2266666740179062	0.0917431190609932	0.1428571492433548	0.05714285746216774	0.36764705181121826	984	1059	1059	1084	1473
14.33311570017941	14.333115305439708	0	0	2	0	0.004084792762611958	0.0901419829701384	1019.1314202627168	1094.1314202627168	1094.1314202627168	1119.1314202627168	0.23999999463558197	0.11009174585342407	0.15714286267757416	0.06666667014360428	0.36764705181121826	1019	1094	1094	1119	1473
14.347720279554656	14.347719490075256	0	0	2	0	0.0037499999999992296	0.10431629313954285	1077.175220406428	1152.175220406428	1152.175220406428	1177.175220406428	0.25333333015441895	0.14678898453712463	0.20000000298023224	0.08571428805589676	0.36764705181121826	1077	1152	1152	1177	1473
14.3648042189779	14.364804218977898	0	0	2	0	0.0034049287480458065	0.11055545490311117	1102.7245878282401	1177.7245878282401	1177.7245878282401	1202.7245878282401	0.2666666805744171	0.15596330165863037	0.22857142984867096	0.08571428805589676	0.38235294818878174	1102	1177	1177	1202	1476
14.386329374752053	14.386328980012355	0	0	2	0	0.003050524823067685	0.11706671803606813	1129.3882103576989	1204.3882103576989	1204.3882103576989	1229.3882103576989	0.2800000011920929	0.1651376187801361	0.24285714328289032	0.095238097012043	0.38235294818878174	1129	1204	1204	1229	1476
14.399643550052007	14.399643155312308	0	0	2	0	0.0026877596215889154	0.12269362374557322	1152.4303892381222	1227.4303892381222	1227.4303892381222	1252.4303892381222	0.2933333218097687	0.17431192100048065	0.24285714328289032	0.095238097012043	0.38235294818878174	1152	1227	1227	1252	1476
14.41477747536331	14.414777080623608	0	0	2	0	0.0023176274578112516	0.12927292192215417	1179.3726152712213	1254.3726152712213	1254.3726152712213	1279.3726152712213	0.30666667222976685	0.1834862381219864	0.2571428716182709	0.10476190596818924	0.38235294818878174	1179	1254	1254	1279	1476
14.430726538152578	14.43072614341288	0	0	2	0	0.0019411428382680358	0.13564813064069164	1205.4790949736323	1280.4790949736323	1280.4790949736323	1305.4790949736323	0.3199999928474426	0.19266055524349213	0.2857142984867096	0.10476190596818924	0.38235294818878174	1205	1280	1280	1305	1476
14.44787995176281	14.44787955702311	0	0	2	0	0.001559337681132312	0.1440254633417543	1239.7842723844838	1314.7842723844838	1314.7842723844838	1339.7842723844838	0.3199999928474426	0.22018349170684814	0.3142857253551483	0.11428571492433548	0.38235294818878174	1239	1314	1314	1339	1476
14.466360874980017	14.466360480240319	0	0	2	0	0.0011732584878008379	0.15084285264796748	1267.7014815934267	1342.7014815934267	1342.7014815934267	1367.7014815934267	0.3333333432674408	0.2293577939271927	0.3285714387893677	0.12380952388048172	0.38235294818878174	1267	1342	1342	1367	1476
14.48078229513503	14.480781900395332	0	0	2	0	0.0007839634745064989	0.15735411577205471	1294.365104086564	1369.365104086564	1369.365104086564	1394.365104086564	0.3466666638851166	0.23853211104869843	0.3571428656578064	0.12380952388048172	0.38235294818878174	1294	1369	1369	1394	1476
14.497698470186299	14.4976976807069	0	0	2	0	0.0003925196718211707	0.15779629261670064	1296.1758182653891	1371.1758182653891	1371.1758182653891	1396.1758182653891	0.3466666638851166	0.23853211104869843	0.37142857909202576	0.12380952388048172	0.38235294818878174	1296	1371	1371	1396	1476
14.514838067907073	14.51483767316737	0	0	2	0	-9.11457541045065e-16	0.16478375437359016	1324.7894741598516	1399.7894741598516	1399.7894741598516	1424.7894741598516	0.36000001430511475	0.24770642817020416	0.3857142925262451	0.13333334028720856	0.38235294818878174	1324	1399	1399	1424	1476
14.532974383367248	14.53297398862755	0	0	2	0	-0.00039251967182299115	0.1695456559104579	1344.289460953325	1419.289460953325	1419.289460953325	1444.289460953325	0.3733333349227905	0.24770642817020416	0.4000000059604645	0.1428571492433548	0.38235294818878174	1344	1419	1419	1444	1476
14.547730542786825	14.547730148047123	0	0	2	0	-0.0007839634745083118	0.17517256161996297	1367.3316398337483	1442.3316398337483	1442.3316398337483	1467.3316398337483	0.3866666555404663	0.2568807303905487	0.4000000059604645	0.1428571492433548	0.38235294818878174	1367	1442	1442	1467	1476
14.56474935015977	14.564748955420072	0	0	2	0	-0.0011732584878026383	0.1772133778806041	1375.688782421074	1450.688782421074	1450.688782421074	1475.688782421074	0.3866666555404663	0.2568807303905487	0.4285714328289032	0.15238095819950104	0.38235294818878174	1375	1450	1450	1475	1476
14.580758413383256	14.580758413383254	0	0	2	0	-0.0015593376811340951	0.18386070287856116	1402.909578287708	1477.909578287708	1477.909578287708	1502.909578287708	0.4000000059604645	0.26605504751205444	0.4285714328289032	0.16190476715564728	0.38235294818878174	1402	1477	1477	1502	1476
14.59965539224297	14.599654997503272	0	0	2	0	-0.0019411428382697968	0.1917325101823223	1435.14462919661	1510.14462919661	1510.14462919661	1535.14462919661	0.41333332657814026	0.2752293646335602	0.4571428596973419	0.17142857611179352	0.38235294818878174	1435	1510	1510	1535	1476
14.614804712402526	14.614804317662824	0	0	2	0	-0.002317627457812985	0.20013387173667652	1469.5482047616904	1544.5482047616904	1544.5482047616904	1569.5482047616904	0.4399999976158142	0.2752293646335602	0.4714285731315613	0.18095238506793976	0.38235294818878174	1469	1544	1544	1569	1476
14.630792459682274	14.630792459682272	0	0	2	0	-0.0026877596215906176	0.2131904116039779	1523.0147355182894	1598.0147355182894	1598.0147355182894	1623.0147355182894	0.46666666865348816	0.29357796907424927	0.48571428656578064	0.190476194024086	0.38235294818878174	1523	1598	1598	1623	1476
14.647719292705409	14.647718897965706	0	0	2	0	-0.0030505248230693503	0.22596018380859273	1575.3069526961872	1650.3069526961872	1650.3069526961872	1675.3069526961872	0.4933333396911621	0.302752286195755	0.5142857432365417	0.20952381193637848	0.38235294818878174	1575	1650	1650	1675	1476
14.66637548034887	14.666375085609172	0	0	2	0	-0.0034049287480474306	0.2333364579314683	1605.5127952293626	1680.5127952293626	1680.5127952293626	1705.5127952293626	0.4933333396911621	0.3211009204387665	0.5428571701049805	0.21904762089252472	0.38235294818878174	1605	1680	1680	1705	1476
14.681053481308089	14.68105308656839	0	0	2	0	-0.0037500000000008082	0.24469231894987375	1652.015046099733	1727.015046099733	1727.015046099733	1752.015046099733	0.5066666603088379	0.33944955468177795	0.5571428537368774	0.2380952388048172	0.38235294818878174	1652	1727	1727	1752	1476
14.69771425977425	14.697713865034547	0	0	2	0	-0.004084792762613487	0.25722399837508503	1703.3322733459731	1778.3322733459731	1778.3322733459731	1803.3322733459731	0.5333333611488342	0.3486238420009613	0.5714285969734192	0.2571428716182709	0.38235294818878174	1703	1778	1778	1803	1476
14.714805304512074	14.714804909772372	0	0	2	0	-0.004408389392194307	0.2688519679739767	1750.9488088534347	1825.9488088534347	1825.9488088534347	1850.9488088534347	0.54666668176651	0.3669724762439728	0.5857142806053162	0.27619048953056335	0.38235294818878174	1750	1825	1825	1850	1476
14.7329585937793	14.732958199039597	0	0	2	0	-0.004719902932874511	0.28061599609397714	1799.1225040048364	1874.1225040048364	1874.1225040048364	1899.1225040048364	0.5600000023841858	0.38532111048698425	0.6000000238418579	0.29523810744285583	0.38235294818878174	1799	1874	1874	1899	1476
14.747738832320499	14.747738437580797	0	0	2	0	-0.005018479547692137	0.29584939692397505	1861.5032804036778	1936.5032804036778	1936.5032804036778	1961.5032804036778	0.5866666436195374	0.40366971492767334	0.6142857074737549	0.3142857253551483	0.38235294818878174	1861	1936	1936	1961	1476
14.764752508077363	14.76475211333766	0	0	2	0	-0.005303300858899775	0.31466892412933367	1938.5692443096214	2013.5692443096214	2013.5692443096214	2038.5692443096214	0.6000000238418579	0.43119266629219055	0.6285714507102966	0.3619047701358795	0.38235294818878174	1938	2013	2013	2038	1476
14.780847624555177	14.780847624555175	0	0	2	0	-0.00557358619108109	0.32830369092372	1994.4036143326334	2069.4036143326334	2069.4036143326334	2094.4036143326334	0.6133333444595337	0.44954127073287964	0.6571428775787354	0.380952388048172	0.38235294818878174	1994	2069	2069	2094	1476
14.799608812958516	14.799608418218817	0	0	2	0	-0.0058285947109278785	0.3409180570561059	2046.0594436447536	2121.0594436447536	2121.0594436447536	2146.0594436447536	0.6266666650772095	0.4678899049758911	0.6571428775787354	0.4095238149166107	0.38235294818878174	2046	2121	2121	2146	1476
14.814754975200481	14.814754580460779	0	0	2	0	-0.006067627457812664	0.3528034664143105	2094.7301949666016	2169.7301949666016	2169.7301949666016	2194.7301949666016	0.6399999856948853	0.47706422209739685	0.6714285612106323	0.43809524178504944	0.38235294818878174	2094	2169	2169	2194	1476
14.830787722805889	14.83078732806619	0	0	2	0	-0.006290029259591199	0.36555389018083106	2146.9431802905033	2221.9431802905033	2221.9431802905033	2246.9431802905033	0.653333306312561	0.4954128563404083	0.6857143044471741	0.4571428596973419	0.38235294818878174	2146	2221	2221	2246	1476
14.847886662337688	14.847886662337686	0	0	2	0	-0.006495190528383767	0.38344036568488393	2220.1882974796	2295.1882974796	2295.1882974796	2320.1882974796	0.6800000071525574	0.5137614607810974	0.699999988079071	0.48571428656578064	0.3970588147640228	2220	2295	2295	2320	1479
14.866306006161887	14.866305611422188	0	0	2	0	-0.006682548931413194	0.407531981662828	2318.8434649092806	2393.8434649092806	2393.8434649092806	2418.8434649092806	0.6933333277702332	0.5412843823432922	0.7285714149475098	0.5428571701049805	0.38235294818878174	2318	2393	2393	2418	1476
14.880794532065694	14.880794532065693	0	0	2	0	-0.006851590932319897	0.42269737215674663	2380.945738981877	2455.945738981877	2455.945738981877	2480.945738981877	0.7066666483879089	0.5596330165863037	0.7428571581840515	0.5714285969734192	0.38235294818878174	2380	2455	2455	2480	1476
14.897759260099908	14.89775886536021	0	0	2	0	-0.007001853198729357	0.4347335055896213	2430.2337053894994	2505.2337053894994	2505.2337053894994	2530.2337053894994	0.7066666483879089	0.5779816508293152	0.7571428418159485	0.6000000238418579	0.3970588147640228	2430	2505	2505	2530	1479
14.914798988676894	14.914798593937192	0	0	2	0	-0.00713292387221395	0.45030707462709785	2494.007470597966	2569.007470597966	2569.007470597966	2594.007470597966	0.7200000286102295	0.5963302850723267	0.7714285850524902	0.6285714507102966	0.3970588147640228	2494	2569	2569	2594	1479
14.932985436078814	14.932985436078813	0	0	2	0	-0.007244443697168262	0.4660847010052933	2558.616850616676	2633.616850616676	2633.616850616676	2658.616850616676	0.7333333492279053	0.6146789193153381	0.7857142686843872	0.6571428775787354	0.3970588147640228	2558	2633	2633	2658	1479
14.947698174131522	14.947697779391824	0	0	2	0	-0.007336107005503743	0.4873044958568755	2645.5119105339054	2720.5119105339054	2720.5119105339054	2745.5119105339054	0.7599999904632568	0.6330274939537048	0.800000011920929	0.6952381134033203	0.3970588147640228	2645	2720	2720	2745	1479
14.964816455908563	14.964816061168865	0	0	2	0	-0.007407662554463685	0.5035242985564023	2711.9320025884676	2786.9320025884676	2786.9320025884676	2811.9320025884676	0.7733333110809326	0.6513761281967163	0.8142856955528259	0.723809540271759	0.3970588147640228	2711	2786	2786	2811	1479
14.980749729109883	14.98074933437018	0	0	2	0	-0.0074589142152621515	0.5189084502263945	2774.9301036770858	2849.9301036770858	2849.9301036770858	2874.9301036770858	0.7733333110809326	0.6788991093635559	0.8285714387893677	0.7523809671401978	0.3970588147640228	2774	2849	2849	2874	1479
14.999677497666104	14.999677102926402	0	0	2	0	-0.0074897215106593555	0.5544092906778362	2920.306045325739	2995.306045325739	2995.306045325739	3020.306045325739	0.800000011920929	0.7155963182449341	0.8571428656578064	0.8190476298332214	0.3970588147640228	2920	2995	2995	3020	1479
15.014724185503974	15.014723790764275	0	0	2	0	-0.0075	0.5664114118433323	2969.4547314984457	3044.4547314984457	3044.4547314984457	3069.4547314984457	0.8133333325386047	0.7339449524879456	0.8571428656578064	0.8380952477455139	0.3970588147640228	2969	3044	3044	3069	1479
15.030805880832032	15.03080588083203	0	0	2	0	-0.007489721510659252	0.5858431525457473	3049.027709674835	3124.027709674835	3124.027709674835	3149.027709674835	0.8266666531562805	0.7614678740501404	0.8714285492897034	0.8666666746139526	0.3970588147640228	3049	3124	3124	3149	1479
15.04780929335673	15.047809293356728	0	0	2	0	-0.007458914215261947	0.6010765725130938	3111.408564441119	3186.408564441119	3186.408564441119	3211.408564441119	0.8399999737739563	0.7798165082931519	0.8857142925262451	0.8857142925262451	0.3970588147640228	3111	3186	3186	3211	1479
15.066311927257368	15.06631153251767	0	0	2	0	-0.007407662554463379	0.6162953337175505	3173.7293915733694	3248.7293915733694	3248.7293915733694	3273.7293915733694	0.8533333539962769	0.78899085521698	0.8999999761581421	0.9142857193946838	0.3970588147640228	3173	3248	3248	3273	1479
15.080732163193288	15.080731768453585	0	0	2	0	-0.007336107005503337	0.6230253343355088	3201.2887441039084	3276.2887441039084	3276.2887441039084	3301.2887441039084	0.8533333539962769	0.8073394298553467	0.8999999761581421	0.9238095283508301	0.3970588147640228	3201	3276	3276	3301	1479
15.097934129786465	15.097934129786466	0	0	2	0	-0.0072444436971677555	0.6329719887582623	3242.0202939650844	3317.0202939650844	3317.0202939650844	3342.0202939650844	0.8533333539962769	0.8165137767791748	0.9142857193946838	0.9428571462631226	0.3970588147640228	3242	3317	3317	3342	1479
15.119638892123563	15.11963849738386	0	0	2	0	-0.007132923872213346	0.6430693481041461	3283.368980486478	3358.368980486478	3358.368980486478	3383.368980486478	0.8666666746139526	0.8348624110221863	0.9142857193946838	0.9523809552192688	0.3970588147640228	3283	3358	3358	3383	1479
15.13297122544966	15.132970830709958	0	0	2	0	-0.007001853198728657	0.6430693481041461	3283.368980486478	3358.368980486478	3358.368980486478	3383.368980486478	0.8666666746139526	0.8348624110221863	0.9142857193946838	0.9523809552192688	0.3970588147640228	3283	3358	3358	3383	1479
15.147792911659229	15.14779251691953	0	0	2	0	-0.0068515909323191015	0.6475397905646538	3301.6754423622574	3376.6754423622574	3376.6754423622574	3401.6754423622574	0.8666666746139526	0.8440366983413696	0.9142857193946838	0.961904764175415	0.3970588147640228	3301	3376	3376	3401	1479
15.164722113120556	15.164721718380857	0	0	2	0	-0.006682548931412306	0.6553435631795805	3333.6318912203824	3408.6318912203824	3408.6318912203824	3433.6318912203824	0.8799999952316284	0.853210985660553	0.9142857193946838	0.9714285731315613	0.3970588147640228	3333	3408	3408	3433	1479
15.180935651508007	15.180935256768304	0	0	2	0	-0.006495190528382789	0.6530499913497847	3324.2397145773684	3399.2397145773684	3399.2397145773684	3424.2397145773684	0.8799999952316284	0.8440366983413696	0.9142857193946838	0.9714285731315613	0.3970588147640228	3324	3399	3399	3424	1479
15.199606839260023	15.19960644452032	0	0	2	0	-0.006290029259590135	0.6530499913497847	3324.2397145773684	3399.2397145773684	3399.2397145773684	3424.2397145773684	0.8799999952316284	0.8440366983413696	0.9142857193946838	0.9714285731315613	0.3970588147640228	3324	3399	3399	3424	1479
15.21478694911608	15.214786159636681	0	0	2	0	-0.006067627457811515	0.6530499913497847	3324.2397145773684	3399.2397145773684	3399.2397145773684	3424.2397145773684	0.8799999952316284	0.8440366983413696	0.9142857193946838	0.9714285731315613	0.3970588147640228	3324	3399	3399	3424	1479
15.230756143629987	15.230755748890289	0	0	2	0	-0.005828594710926648	0.6530499913497847	3324.2397145773684	3399.2397145773684	3399.2397145773684	3424.2397145773684	0.8799999952316284	0.8440366983413696	0.9142857193946838	0.9714285731315613	0.3970588147640228	3324	3399	3399	3424	1479
15.247711397911432	15.247711003171734	0	0	2	0	-0.005573586191079782	0.6530499913497847	3324.2397145773684	3399.2397145773684	3399.2397145773684	3424.2397145773684	0.8799999952316284	0.8440366983413696	0.9142857193946838	0.9714285731315613	0.3970588147640228	3324	3399	3399	3424	1479
15.26632416418803	15.266324164188031	0	0	2	0	-0.005303300858898391	0.6430693481041461	3283.368980486478	3358.368980486478	3358.368980486478	3383.368980486478	0.8666666746139526	0.8348624110221863	0.9142857193946838	0.9523809552192688	0.3970588147640228	3283	3358	3358	3383	1479
15.280777952998344	15.280777952998342	0	0	2	0	-0.005018479547690684	0.6095653181984311	3146.1699780225754	3221.1699780225754	3221.1699780225754	3246.1699780225754	0.8533333539962769	0.7706422209739685	0.8999999761581421	0.9047619104385376	0.3970588147640228	3146	3221	3221	3246	1479
15.297714259774247	15.297713865034549	0	0	2	0	-0.004719902932872991	0.5910179135912941	3070.2183561563493	3145.2183561563493	3145.2183561563493	3170.2183561563493	0.8533333539962769	0.7431192398071289	0.8857142925262451	0.8666666746139526	0.3970588147640228	3070	3145	3145	3170	1479
15.314733067147197	15.314732672407498	0	0	2	0	-0.004408389392192726	0.5758525209686383	3008.116073366574	3083.116073366574	3083.116073366574	3108.116073366574	0.8399999737739563	0.7247706651687622	0.8714285492897034	0.8476190567016602	0.3970588147640228	3008	3083	3083	3108	1479
15.333023725829596	15.333023331089894	0	0	2	0	-0.004084792762611848	0.5621157093112972	2951.8638296297618	3026.8638296297618	3026.8638296297618	3051.8638296297618	0.8399999737739563	0.7064220309257507	0.8571428656578064	0.8190476298332214	0.3970588147640228	2951	3026	3026	3051	1479
15.347843438340673	15.347843043600971	0	0	2	0	-0.003749999999999115	0.5409492625204884	2865.1872300214	2940.1872300214	2940.1872300214	2965.1872300214	0.8266666531562805	0.6788991093635559	0.8428571224212646	0.7809523940086365	0.3970588147640228	2865	2940	2940	2965	1479
15.36472053416176	15.364720139422062	0	0	2	0	-0.003404928748045688	0.5018429770153396	2705.046990877816	2780.046990877816	2780.046990877816	2805.046990877816	0.7733333110809326	0.642201840877533	0.8285714387893677	0.7142857313156128	0.3970588147640228	2705	2780	2780	2805	1479
15.38081841381747	15.380818413817469	0	0	2	0	-0.003050524823067564	0.4591699440138681	2530.30092073679	2605.30092073679	2605.30092073679	2630.30092073679	0.746666669845581	0.5871559381484985	0.800000011920929	0.6285714507102966	0.3970588147640228	2530	2605	2605	2630	1479
15.399673945008812	15.399673550269114	0	0	2	0	-0.002687759621588792	0.38482494698799385	2225.858157915835	2300.858157915835	2300.858157915835	2325.858157915835	0.7200000286102295	0.4862385392189026	0.7285714149475098	0.4571428596973419	0.38235294818878174	2225	2300	2300	2325	1476
15.414723001284878	15.41472260654518	0	0	2	0	-0.0023176274578111254	0.3651357428050366	2145.2308667866246	2220.2308667866246	2220.2308667866246	2245.2308667866246	0.6933333277702332	0.4678899049758911	0.7142857313156128	0.41904762387275696	0.38235294818878174	2145	2220	2220	2245	1476
15.43080430187324	15.430804301873238	0	0	2	0	-0.0019411428382679079	0.3507186527834052	2086.1928831480445	2161.1928831480445	2161.1928831480445	2186.1928831480445	0.6800000071525574	0.44954127073287964	0.699999988079071	0.39047619700431824	0.3970588147640228	2086	2161	2161	2186	1479
15.447747319224023	15.447746529744624	0	0	2	0	-0.0015593376811321826	0.34376522008253607	2057.718576237985	2132.718576237985	2132.718576237985	2157.718576237985	0.6800000071525574	0.4403669834136963	0.6857143044471741	0.37142857909202576	0.38235294818878174	2057	2132	2132	2157	1476
15.46636995399309	15.466369559253387	0	0	2	0	-0.001173258487800707	0.3263889349753759	1986.5626887241644	2061.562688724164	2061.562688724164	2086.562688724164	0.653333306312561	0.4220183491706848	0.6714285612106323	0.34285715222358704	0.3970588147640228	1986	2061	2061	2086	1479
15.48084426926774	15.480843874528038	0	0	2	0	-0.0007839634745063674	0.30692317965687543	1906.8504206949049	1981.8504206949049	1981.8504206949049	2006.8504206949049	0.6266666650772095	0.39449542760849	0.6571428775787354	0.3142857253551483	0.3970588147640228	1906	1981	1981	2006	1479
15.497728075663707	15.497727680924005	0	0	2	0	-0.0003925196718210386	0.2905039627079655	1839.6137272891187	1914.6137272891187	1914.6137272891187	1939.6137272891187	0.6266666650772095	0.35779815912246704	0.6428571343421936	0.27619048953056335	0.3970588147640228	1839	1914	1914	1939	1479
15.514707803806475	15.514707409066776	0	0	2	0	1.0437658189007235e-15	0.2620439316377956	1723.069900056773	1798.069900056773	1798.069900056773	1823.069900056773	0.5866666436195374	0.3211009204387665	0.6142857074737549	0.22857142984867096	0.3970588147640228	1723	1798	1798	1823	1479
15.533091621057784	15.533091226318085	0	0	2	0	0.00039251967182312326	0.24672782465815546	1660.3504419751466	1735.3504419751466	1735.3504419751466	1760.3504419751466	0.5733333230018616	0.29357796907424927	0.6000000238418579	0.20000000298023224	0.3970588147640228	1660	1735	1735	1760	1479
15.54771238476068	15.547711990020979	0	0	2	0	0.0007839634745084434	0.23530394076540762	1613.5696374343443	1688.5696374343443	1688.5696374343443	1713.5696374343443	0.5600000023841858	0.2752293646335602	0.5857142806053162	0.18095238506793976	0.3970588147640228	1613	1688	1688	1713	1479
15.564795534704528	15.56479513996483	0	0	2	0	0.001173258487802769	0.2276702300018194	1582.3095918574504	1657.3095918574504	1657.3095918574504	1682.3095918574504	0.54666668176651	0.26605504751205444	0.5714285969734192	0.17142857611179352	0.3970588147640228	1582	1657	1657	1682	1479
15.581288548798709	15.581288943538407	0	0	2	0	0.0015593376811342246	0.2187780133614532	1545.895964715151	1620.895964715151	1620.895964715151	1645.895964715151	0.5333333611488342	0.2568807303905487	0.5571428537368774	0.15238095819950104	0.3970588147640228	1545	1620	1620	1645	1479
15.599645523750501	15.599645129010803	0	0	2	0	0.0019411428382699247	0.2059935671681551	1493.543657553595	1568.543657553595	1568.543657553595	1593.543657553595	0.5199999809265137	0.23853211104869843	0.5285714268684387	0.12380952388048172	0.3970588147640228	1493	1568	1568	1593	1479
15.614730106599458	15.614729711859756	0	0	2	0	0.002317627457813111	0.1918485965179343	1435.620002740941	1510.620002740941	1510.620002740941	1535.620002740941	0.4933333396911621	0.22018349170684814	0.5142857432365417	0.10476190596818924	0.38235294818878174	1435	1510	1510	1535	1476
15.630809433489324	15.630809038749621	0	0	2	0	0.0026877596215907408	0.1809835868957294	1391.127788338012	1466.127788338012	1466.127788338012	1491.127788338012	0.46666666865348816	0.2110091745853424	0.48571428656578064	0.095238097012043	0.3970588147640228	1391	1466	1466	1491	1479
15.647757977195889	15.647757582456187	0	0	2	0	0.0030505248230694713	0.16916619714425535	1342.7355773057257	1417.7355773057257	1417.7355773057257	1442.7355773057257	0.4399999976158142	0.20183485746383667	0.4571428596973419	0.07619047909975052	0.38235294818878174	1342	1417	1417	1442	1476
15.666261795315625	15.666261400575923	0	0	2	0	0.0034049287480475486	0.15864132804175218	1299.6362383309752	1374.6362383309752	1374.6362383309752	1399.6362383309752	0.41333332657814026	0.19266055524349213	0.4285714328289032	0.06666667014360428	0.38235294818878174	1299	1374	1374	1399	1476
15.68078900570991	15.680788610970211	0	0	2	0	0.003750000000000923	0.14387942821851799	1239.186258554831	1314.186258554831	1314.186258554831	1339.186258554831	0.36000001430511475	0.19266055524349213	0.4000000059604645	0.05714285746216774	0.38235294818878174	1239	1314	1314	1339	1476
15.69770439128178	15.697703996542078	0	0	2	0	0.004084792762613599	0.13432627906199215	1200.0661127588578	1275.0661127588578	1275.0661127588578	1300.0661127588578	0.3466666638851166	0.17431192100048065	0.34285715222358704	0.0476190485060215	0.38235294818878174	1200	1275	1275	1300	1476
15.714765830542197	15.714765435802494	0	0	2	0	0.0044083893921944145	0.12531735873014546	1163.1745839999458	1238.1745839999458	1238.1745839999458	1263.1745839999458	0.3333333432674408	0.15596330165863037	0.3142857253551483	0.03809523954987526	0.38235294818878174	1163	1238	1238	1263	1476
15.73305727870399	15.733057278703988	0	0	2	0	0.004719902932874614	0.1188401015861226	1136.650215995172	1211.650215995172	1211.650215995172	1236.650215995172	0.3199999928474426	0.14678898453712463	0.30000001192092896	0.02857142873108387	0.38235294818878174	1136	1211	1211	1236	1476
15.747784227385855	15.747783832646157	0	0	2	0	0.0050184795476922355	0.11300911425498827	1112.772322874177	1187.772322874177	1187.772322874177	1212.772322874177	0.30666667222976685	0.1376146823167801	0.27142858505249023	0.02857142873108387	0.38235294818878174	1112	1187	1187	1212	1476
15.764722902599955	15.764722113120555	0	0	2	0	0.005303300858899867	0.10728015655879768	1089.3122411082766	1164.3122411082766	1164.3122411082766	1189.3122411082766	0.2933333218097687	0.12844036519527435	0.2571428716182709	0.02857142873108387	0.38235294818878174	1089	1164	1164	1189	1476
15.78073117634404	15.780731176344037	0	0	2	0	0.005573586191081179	0.09867939939259926	1054.092140512694	1129.092140512694	1129.092140512694	1154.092140512694	0.2800000011920929	0.11009174585342407	0.24285714328289032	0.01904761977493763	0.38235294818878174	1054	1129	1129	1154	1476
15.799652629065081	15.799652234325379	0	0	2	0	0.005828594710927962	0.09062285812121823	1021.1006040063887	1096.1006040063887	1096.1006040063887	1121.1006040063887	0.2666666805744171	0.0917431190609932	0.2142857164144516	0.01904761977493763	0.38235294818878174	1021	1096	1096	1121	1476
15.814827212565357	15.814826817825654	0	0	2	0	0.0060676274578127425	0.08492791588906021	997.7798155657015	1072.7798155657015	1072.7798155657015	1097.7798155657015	0.25333333015441895	0.08256880939006805	0.20000000298023224	0.01904761977493763	0.38235294818878174	997	1072	1072	1097	1476
15.831120093632256	15.831120093632254	0	0	2	0	0.006290029259591271	0.0825663093992566	988.1090369899557	1063.1090369899557	1063.1090369899557	1088.1090369899557	0.25333333015441895	0.07339449226856232	0.18571428954601288	0.01904761977493763	0.38235294818878174	988	1063	1063	1088	1476
15.847870478010039	15.84787008327034	0	0	2	0	0.006495190528383834	0.07967515237306302	976.2697489676931	1051.269748967693	1051.269748967693	1076.269748967693	0.23999999463558197	0.07339449226856232	0.18571428954601288	0.02857142873108387	0.38235294818878174	976	1051	1051	1076	1476
15.866296927148815	15.866296532409116	0	0	2	0	0.006682548931413254	0.07957311156224839	975.8518918474072	1050.8518918474072	1050.8518918474072	1075.8518918474072	0.23999999463558197	0.07339449226856232	0.17142857611179352	0.02857142873108387	0.38235294818878174	975	1050	1050	1075	1476
15.880747952781237	15.880747558041538	0	0	2	0	0.006851590932319951	0.07623978140782944	962.2019048650616	1037.2019048650616	1037.2019048650616	1062.2019048650616	0.2266666740179062	0.07339449226856232	0.17142857611179352	0.02857142873108387	0.38235294818878174	962	1037	1037	1062	1476
15.897722154568223	15.897721759828524	0	0	2	0	0.007001853198729405	0.07613774059701484	961.7840477447758	1036.7840477447758	1036.7840477447758	1061.7840477447758	0.2266666740179062	0.07339449226856232	0.15714286267757416	0.02857142873108387	0.38235294818878174	961	1036	1036	1061	1476
15.914915436888032	15.91491543688803	0	0	2	0	0.0071329238722139905	0.07613774059701484	961.7840477447758	1036.7840477447758	1036.7840477447758	1061.7840477447758	0.2266666740179062	0.07339449226856232	0.15714286267757416	0.02857142873108387	0.38235294818878174	961	1036	1036	1061	1476
15.932997278269779	15.932996883530077	0	0	2	0	0.007244443697168296	0.0788054696013074	972.7083980173538	1047.7083980173538	1047.7083980173538	1072.7083980173538	0.2266666740179062	0.08256880939006805	0.15714286267757416	0.03809523954987526	0.38235294818878174	972	1047	1047	1072	1476
15.947696595172728	15.947696200433029	0	0	2	0	0.007336107005503771	0.07866941518245303	972.1512551721452	1047.1512551721453	1047.1512551721453	1072.1512551721453	0.2266666740179062	0.08256880939006805	0.1428571492433548	0.03809523954987526	0.38235294818878174	972	1047	1047	1072	1476
15.964764745008024	15.964764350268325	0	0	2	0	0.007407662554463706	0.07547213572159815	959.0583957799445	1034.0583957799445	1034.0583957799445	1059.0583957799445	0.2133333384990692	0.08256880939006805	0.15714286267757416	0.03809523954987526	0.38235294818878174	959	1034	1034	1059	1476
15.981134600316187	15.981134600316185	0	0	2	0	0.007458914215262165	0.07567621735209713	959.8941100568377	1034.8941100568377	1034.8941100568377	1059.8941100568377	0.2133333384990692	0.08256880939006805	0.1428571492433548	0.0476190485060215	0.38235294818878174	959	1034	1034	1059	1476
15.99965933963996	15.999658944900258	0	0	2	0	0.0074897215106593616	0.07813986279007022	969.9827381253376	1044.9827381253376	1044.9827381253376	1069.9827381253376	0.2133333384990692	0.0917431190609932	0.15714286267757416	0.0476190485060215	0.38235294818878174	969	1044	1044	1069	1476
16.014726159202468	16.014725764462767	0	0	2	0	0.0075	0.078514012440811	971.5148809451211	1046.5148809451211	1046.5148809451211	1071.5148809451211	0.2133333384990692	0.0917431190609932	0.15714286267757416	0.05714285746216774	0.38235294818878174	971	1046	1046	1071	1476
16.03073364346716	16.030733248727458	0	0	2	0	0.007489721510659245	0.078514012440811	971.5148809451211	1046.5148809451211	1046.5148809451211	1071.5148809451211	0.2133333384990692	0.0917431190609932	0.15714286267757416	0.05714285746216774	0.38235294818878174	971	1046	1046	1071	1476
16.047830609300462	16.04783021456076	0	0	2	0	0.007458914215261934	0.078514012440811	971.5148809451211	1046.5148809451211	1046.5148809451211	1071.5148809451211	0.2133333384990692	0.0917431190609932	0.15714286267757416	0.05714285746216774	0.38235294818878174	971	1046	1046	1071	1476
16.06628666391665	16.066286269176945	0	0	2	0	0.007407662554463358	0.07912625747422378	974.0220243569463	1049.0220243569463	1049.0220243569463	1074.0220243569463	0.2133333384990692	0.0917431190609932	0.17142857611179352	0.06666667014360428	0.38235294818878174	974	1049	1049	1074	1476
16.08077242664256	16.08077242664256	0	0	2	0	0.007336107005503309	0.07912625747422378	974.0220243569463	1049.0220243569463	1049.0220243569463	1074.0220243569463	0.2133333384990692	0.0917431190609932	0.17142857611179352	0.06666667014360428	0.38235294818878174	974	1049	1049	1074	1476
16.097759260099906	16.09775886536021	0	0	2	0	0.007244443697167722	0.08118173965563377	982.4392238898204	1057.4392238898204	1057.4392238898204	1082.4392238898204	0.2133333384990692	0.10091742873191833	0.15714286267757416	0.06666667014360428	0.38235294818878174	982	1057	1057	1082	1476
16.114898857820684	16.11489885782068	0	0	2	0	0.007132923872213304	0.08118173965563377	982.4392238898204	1057.4392238898204	1057.4392238898204	1082.4392238898204	0.2133333384990692	0.10091742873191833	0.15714286267757416	0.06666667014360428	0.38235294818878174	982	1057	1057	1082	1476
16.132975962326043	16.132975567586342	0	0	2	0	0.00700185319872861	0.08118173965563377	982.4392238898204	1057.4392238898204	1057.4392238898204	1082.4392238898204	0.2133333384990692	0.10091742873191833	0.15714286267757416	0.06666667014360428	0.38235294818878174	982	1057	1057	1082	1476
16.147758174565737	16.147757779826037	0	0	2	0	0.006851590932319048	0.08141983489195506	983.4142238825559	1058.414223882556	1058.414223882556	1083.414223882556	0.2133333384990692	0.10091742873191833	0.17142857611179352	0.06666667014360428	0.38235294818878174	983	1058	1058	1083	1476
16.164835403414102	16.164835008674405	0	0	2	0	0.006682548931412246	0.08141983489195506	983.4142238825559	1058.414223882556	1058.414223882556	1083.414223882556	0.2133333384990692	0.10091742873191833	0.17142857611179352	0.06666667014360428	0.38235294818878174	983	1058	1058	1083	1476
16.18632384839627	16.186323453656573	0	0	2	0	0.0064951905283827235	0.08182799814408329	985.085652400021	1060.085652400021	1060.085652400021	1085.085652400021	0.2133333384990692	0.10091742873191833	0.17142857611179352	0.07619047909975052	0.38235294818878174	985	1060	1060	1085	1476
16.199599339205747	16.199598944466043	0	0	2	0	0.006290029259590062	0.07696873447091199	965.1869676583846	1040.1869676583847	1040.1869676583847	1065.1869676583847	0.2133333384990692	0.08256880939006805	0.15714286267757416	0.07619047909975052	0.38235294818878174	965	1040	1040	1065	1476
16.21470286956024	16.21470247482054	0	0	2	0	0.006067627457811438	0.07392685574270329	952.73047426637	1027.73047426637	1027.73047426637	1052.73047426637	0.2133333384990692	0.07339449226856232	0.15714286267757416	0.05714285746216774	0.38235294818878174	952	1027	1027	1052	1476
16.230965750410036	16.230965355670335	0	0	2	0	0.0058285947109265645	0.07975785052441821	976.6083978974925	1051.6083978974925	1051.6083978974925	1076.6083978974925	0.2266666740179062	0.08256880939006805	0.17142857611179352	0.05714285746216774	0.38235294818878174	976	1051	1051	1076	1476
16.2478191618492	16.247818767109496	0	0	2	0	0.005573586191079693	0.08454908698151002	996.2285111892836	1071.2285111892836	1071.2285111892836	1096.2285111892836	0.2266666740179062	0.10091742873191833	0.18571428954601288	0.05714285746216774	0.38235294818878174	996	1071	1071	1096	1476
16.2662057422784	16.266205347538698	0	0	2	0	0.005303300858898298	0.09267365545566593	1029.498619090952	1104.498619090952	1104.498619090952	1129.498619090952	0.23999999463558197	0.11926605552434921	0.20000000298023224	0.05714285746216774	0.38235294818878174	1029	1104	1104	1129	1476
16.280746373822446	16.28074597908274	0	0	2	0	0.005018479547690586	0.10384010270237923	1075.225220566243	1150.225220566243	1150.225220566243	1175.225220566243	0.25333333015441895	0.14678898453712463	0.22857142984867096	0.06666667014360428	0.38235294818878174	1075	1150	1150	1175	1476
16.29783978699846	16.29783939225876	0	0	2	0	0.004719902932872889	0.12284903239889616	1153.0667876734797	1228.0667876734797	1228.0667876734797	1253.0667876734797	0.30666667222976685	0.1651376187801361	0.2571428716182709	0.07619047909975052	0.38235294818878174	1153	1228	1228	1253	1476
16.314867278644783	16.31486727864478	0	0	2	0	0.004408389392192618	0.12866067700848288	1176.8654723497375	1251.8654723497375	1251.8654723497375	1276.8654723497375	0.30666667222976685	0.1834862381219864	0.2857142984867096	0.08571428805589676	0.38235294818878174	1176	1251	1251	1276	1476
16.333060041881886	16.333059647142182	0	0	2	0	0.004084792762611737	0.14057542149889835	1225.6563510379888	1300.6563510379888	1300.6563510379888	1325.6563510379888	0.3199999928474426	0.2110091745853424	0.3285714387893677	0.095238097012043	0.38235294818878174	1225	1300	1300	1325	1476
16.347799622234106	16.34779922749441	0	0	2	0	0.0037499999999990002	0.15106628072530437	1268.6164195701213	1343.6164195701213	1343.6164195701213	1368.6164195701213	0.3466666638851166	0.22018349170684814	0.3571428656578064	0.10476190596818924	0.38235294818878174	1268	1343	1343	1368	1476
16.36476632396682	16.36476592922712	0	0	2	0	0.0034049287480455706	0.1583598604775509	1298.483628655571	1373.483628655571	1373.483628655571	1398.483628655571	0.36000001430511475	0.2293577939271927	0.3857142925262451	0.11428571492433548	0.38235294818878174	1298	1373	1373	1398	1476
16.38637279611892	16.38637279611892	0	0	2	0	0.003050524823067443	0.1849684809908575	1407.4459296575615	1482.4459296575615	1482.4459296575615	1507.4459296575615	0.41333332657814026	0.2568807303905487	0.4571428596973419	0.15238095819950104	0.38235294818878174	1407	1482	1482	1507	1476
16.399673550269114	16.399673155529413	0	0	2	0	0.002687759621588668	0.202957005303125	1481.1089367162967	1556.1089367162967	1556.1089367162967	1581.1089367162967	0.4533333480358124	0.2752293646335602	0.48571428656578064	0.17142857611179352	0.38235294818878174	1481	1556	1556	1581	1476
16.41489194987595	16.41489194987595	0	0	2	0	0.0023176274578109997	0.21473569610289167	1529.3426755413414	1604.3426755413414	1604.3426755413414	1629.3426755413414	0.4533333480358124	0.302752286195755	0.5142857432365417	0.20000000298023224	0.38235294818878174	1529	1604	1604	1629	1476
16.430826012556672	16.43082561781697	0	0	2	0	0.0019411428382677801	0.23358921660148368	1606.5478419830756	1681.5478419830756	1681.5478419830756	1706.5478419830756	0.47999998927116394	0.3302752375602722	0.5428571701049805	0.22857142984867096	0.3970588147640228	1606	1681	1681	1706	1479
16.447906004582926	16.447906399322626	0	0	2	0	0.0015593376811320532	0.2528509024454624	1685.4244455141684	1760.4244455141684	1760.4244455141684	1785.4244455141684	0.5066666603088379	0.35779815912246704	0.5714285969734192	0.2571428716182709	0.3970588147640228	1685	1760	1760	1785	1479
16.466217979209063	16.466217584469362	0	0	2	0	0.0011732584878005763	0.272520764384951	1765.9725301563742	1840.9725301563742	1840.9725301563742	1865.9725301563742	0.5333333611488342	0.38532111048698425	0.6000000238418579	0.2857142984867096	0.3970588147640228	1765	1840	1840	1865	1479
16.480828479679786	16.480828479679786	0	0	2	0	0.0007839634745062358	0.28918273661513716	1834.2033064389866	1909.2033064389866	1909.2033064389866	1934.2033064389866	0.5600000023841858	0.40366971492767334	0.6142857074737549	0.3142857253551483	0.3970588147640228	1834	1909	1909	1934	1479
16.497889524200502	16.497889524200502	0	0	2	0	0.00039251967182090644	0.3088039019227433	1914.5519783736338	1989.5519783736338	1989.5519783736338	2014.5519783736338	0.5866666436195374	0.4220183491706848	0.6428571343421936	0.3523809611797333	0.3970588147640228	1914	1989	1989	2014	1479
16.519522838652122	16.51952244391242	0	0	2	0	-1.1760740967563817e-15	0.3398489705620169	2041.6815344514591	2116.681534451459	2116.681534451459	2141.681534451459	0.6133333444595337	0.4587155878543854	0.6857143044471741	0.41904762387275696	0.3970588147640228	2041	2116	2116	2141	1479
16.532881224798338	16.532880830058637	0	0	2	0	-0.0003925196718232554	0.35655963361972853	2110.1116996727883	2185.1116996727883	2185.1116996727883	2210.1116996727883	0.6266666650772095	0.4862385392189026	0.699999988079071	0.4476190507411957	0.3970588147640228	2110	2185	2185	2210	1479
16.547826464533628	16.547826069793924	0	0	2	0	-0.000783963474508575	0.371180805675432	2169.985399240894	2244.985399240894	2244.985399240894	2269.985399240894	0.6399999856948853	0.5045871734619141	0.7142857313156128	0.4761904776096344	0.3970588147640228	2169	2244	2244	2269	1479
16.564924614586026	16.564924219846326	0	0	2	0	-0.0011732584878028998	0.38600605767194907	2230.6948061666317	2305.6948061666317	2305.6948061666317	2330.6948061666317	0.653333306312561	0.5229358077049255	0.7285714149475098	0.5047619342803955	0.3970588147640228	2230	2305	2305	2330	1479
16.58650266547982	16.586502665479816	0	0	2	0	-0.0015593376811343538	0.3987418216466905	2282.8477596431976	2357.8477596431976	2357.8477596431976	2382.8477596431976	0.6666666865348816	0.5321100950241089	0.7428571581840515	0.5333333611488342	0.3970588147640228	2282	2357	2357	2382	1479
16.599676708186706	16.599676313447006	0	0	2	0	-0.0019411428382700524	0.4173085612666849	2358.878558387075	2433.878558387075	2433.878558387075	2458.878558387075	0.6933333277702332	0.5504587292671204	0.7571428418159485	0.561904788017273	0.3970588147640228	2358	2433	2433	2458	1479
16.614885634040775	16.61488563404077	0	0	2	0	-0.0023176274578132366	0.4473478746454731	2481.8895466732124	2556.8895466732124	2556.8895466732124	2581.8895466732124	0.7066666483879089	0.5963302850723267	0.7857142686843872	0.6190476417541504	0.3970588147640228	2481	2556	2556	2581	1479
16.63098509265528	16.630985092655276	0	0	2	0	-0.0026877596215908644	0.4655064729180465	2556.2490065994	2631.2490065994	2631.2490065994	2656.2490065994	0.7200000286102295	0.6146789193153381	0.8142856955528259	0.6476190686225891	0.3970588147640228	2556	2631	2631	2656	1479
16.64777258256474	16.647772187825044	0	0	2	0	-0.003050524823069592	0.477304497432141	2604.5619169846173	2679.5619169846173	2679.5619169846173	2704.5619169846173	0.7333333492279053	0.6330274939537048	0.8142856955528259	0.6666666865348816	0.3970588147640228	2604	2679	2679	2704	1479
16.666187584252256	16.666187189512556	0	0	2	0	-0.003404928748047666	0.493524310491523	2670.982051462787	2745.982051462787	2745.982051462787	2770.982051462787	0.746666669845581	0.6513761281967163	0.8285714387893677	0.6952381134033203	0.3970588147640228	2670	2745	2745	2770	1479
16.68074124220636	16.68074084746666	0	0	2	0	-0.0037500000000010372	0.5079413922465577	2730.0200012496534	2805.0200012496534	2805.0200012496534	2830.0200012496534	0.7599999904632568	0.6697247624397278	0.8428571224212646	0.7142857313156128	0.3970588147640228	2730	2805	2805	2830	1479
16.697872155653762	16.697871760914058	0	0	2	0	-0.0040847927626137094	0.5222417834461952	2788.5801032121694	2863.5801032121694	2863.5801032121694	2888.5801032121694	0.7733333110809326	0.6788991093635559	0.8571428656578064	0.7428571581840515	0.3970588147640228	2788	2863	2863	2888	1479
16.719525207090314	16.719524812350613	0	0	2	0	-0.004408389392194521	0.5511099652408742	2906.79530766138	2981.79530766138	2981.79530766138	3006.79530766138	0.800000011920929	0.7155963182449341	0.8714285492897034	0.7904762029647827	0.4117647111415863	2906	2981	2981	3006	1482
16.732838198171173	16.732837803431472	0	0	2	0	-0.004719902932874717	0.5511099652408742	2906.79530766138	2981.79530766138	2981.79530766138	3006.79530766138	0.800000011920929	0.7155963182449341	0.8714285492897034	0.7904762029647827	0.4117647111415863	2906	2981	2981	3006	1482
16.747843438340674	16.74784343834067	0	0	2	0	-0.0050184795476923335	0.568180119257395	2976.6975883590326	3051.6975883590326	3051.6975883590326	3076.6975883590326	0.8133333325386047	0.7339449524879456	0.8857142925262451	0.8190476298332214	0.4117647111415863	2976	3051	3051	3076	1482
16.764823166483446	16.76482356122314	0	0	2	0	-0.005303300858899961	0.5833114857191131	3038.660534019768	3113.660534019768	3113.660534019768	3138.660534019768	0.8266666531562805	0.752293586730957	0.8999999761581421	0.8380952477455139	0.3970588147640228	3038	3113	3113	3138	1479
16.78617897892682	16.786178584187123	0	0	2	0	-0.005573586191081266	0.605226232166193	3128.40142072056	3203.40142072056	3203.40142072056	3228.40142072056	0.8399999737739563	0.7798165082931519	0.9142857193946838	0.8761904835700989	0.4117647111415863	3128	3203	3203	3228	1482
16.799511312252918	16.799511312252918	0	0	2	0	-0.005828594710928045	0.6208338071983688	3192.31444047732	3267.31444047732	3267.31444047732	3292.31444047732	0.8666666746139526	0.7981651425361633	0.9142857193946838	0.8952381014823914	0.4117647111415863	3192	3267	3267	3292	1482
16.814852870645772	16.814852475906076	0	0	2	0	-0.00606762745781282	0.6307464194236969	3232.906587540039	3307.906587540039	3307.906587540039	3332.906587540039	0.8666666746139526	0.8073394298553467	0.9285714030265808	0.9142857193946838	0.4117647111415863	3232	3307	3307	3332	1482
16.83083627578884	16.83083588104914	0	0	2	0	-0.006290029259591343	0.6375444621455912	3260.744572486196	3335.744572486196	3335.744572486196	3360.744572486196	0.8666666746139526	0.8256880640983582	0.9285714030265808	0.9238095283508301	0.4117647111415863	3260	3335	3335	3360	1482
16.847827056643176	16.847826661903472	0	0	2	0	-0.0064951905283839	0.6509605011283135	3315.6832521204437	3390.6832521204437	3390.6832521204437	3415.6832521204437	0.8799999952316284	0.8348624110221863	0.9428571462631226	0.9428571462631226	0.4117647111415863	3315	3390	3390	3415	1482
16.866189557950747	16.86618916321105	0	0	2	0	-0.006682548931413314	0.6633707706092977	3366.5033056450743	3441.5033056450743	3441.5033056450743	3466.5033056450743	0.8933333158493042	0.853210985660553	0.9428571462631226	0.961904764175415	0.4117647111415863	3366	3441	3441	3466	1482
16.880719531522928	16.880719136783227	0	0	2	0	-0.0068515909323200045	0.6712426002293217	3398.7384479390726	3473.7384479390726	3473.7384479390726	3498.7384479390726	0.9066666960716248	0.8623853325843811	0.9428571462631226	0.9714285731315613	0.4117647111415863	3398	3473	3473	3498	1482
16.89784294491605	16.89784926075123	0	0	2	0	-0.007001853198729453	0.6792844637397195	3431.6698790141513	3506.6698790141513	3506.6698790141513	3531.6698790141513	0.9066666960716248	0.8715596199035645	0.9571428298950195	0.9809523820877075	0.4117647111415863	3431	3506	3506	3531	1482
16.91950981224206	16.91950941750236	0	0	2	0	-0.007132923872214031	0.6894838638188077	3473.4364223380176	3548.4364223380176	3548.4364223380176	3573.4364223380176	0.9200000166893005	0.8899082541465759	0.9571428298950195	0.9904761910438538	0.4117647111415863	3473	3548	3548	3573	1482
16.932878856360148	16.932878461620444	0	0	2	0	-0.00724444369716833	0.691762775182724	3482.768564373255	3557.768564373255	3557.768564373255	3582.768564373255	0.9200000166893005	0.8899082541465759	0.9571428298950195	1.0	0.4117647111415863	3482	3557	3557	3582	1482
16.9477708062361	16.9477704114964	0	0	2	0	-0.0073361070055037985	0.6976277828216553	3506.7857706546783	3581.7857706546783	3581.7857706546783	3606.7857706546783	0.9200000166893005	0.8990825414657593	0.9714285731315613	1.0	0.4117647111415863	3506	3581	3581	3606	1482
16.964877640561873	16.964877245822173	0	0	2	0	-0.007407662554463726	0.6976277828216553	3506.7857706546783	3581.7857706546783	3581.7857706546783	3606.7857706546783	0.9200000166893005	0.8990825414657593	0.9714285731315613	1.0	0.4117647111415863	3506	3581	3581	3606	1482
16.98618805793989	16.986187663200194	0	0	2	0	-0.007458914215262179	0.7032546997070312	3529.827995300293	3604.827995300293	3604.827995300293	3629.827995300293	0.9333333373069763	0.9082568883895874	0.9714285731315613	1.0	0.4117647111415863	3529	3604	3604	3629	1482
16.999512496472015	16.999512101732314	0	0	2	0	-0.0074897215106593685	0.7009611129760742	3520.435757637024	3595.435757637024	3595.435757637024	3620.435757637024	0.9333333373069763	0.8990825414657593	0.9714285731315613	1.0	0.4117647111415863	3520	3595	3595	3620	1482
17.014879712945294	17.01487931820559	0	0	2	0	-0.0075	0.7009611129760742	3520.435757637024	3595.435757637024	3595.435757637024	3620.435757637024	0.9333333373069763	0.8990825414657593	0.9714285731315613	1.0	0.4117647111415863	3520	3595	3595	3620	1482
17.030786538586796	17.03078614384709	0	0	2	0	-0.007489721510659238	0.6848967052580548	3454.6520080317346	3529.6520080317346	3529.6520080317346	3554.6520080317346	0.9200000166893005	0.8715596199035645	0.9571428298950195	0.9904761910438538	0.4117647111415863	3454	3529	3529	3554	1482
17.04785350420299	17.04785310946329	0	0	2	0	-0.00745891421526192	0.6803242220643426	3435.927689353483	3510.927689353483	3510.927689353483	3535.927689353483	0.9200000166893005	0.8623853325843811	0.9571428298950195	0.9809523820877075	0.4117647111415863	3435	3510	3510	3535	1482
17.066177715759785	17.066177321020085	0	0	2	0	-0.007407662554463337	0.6700374458192968	3393.8033406300206	3468.8033406300206	3468.8033406300206	3493.8033406300206	0.9200000166893005	0.853210985660553	0.9428571462631226	0.961904764175415	0.4117647111415863	3393	3468	3468	3493	1482
17.080881374799425	17.080880980059725	0	0	2	0	-0.0073361070055032816	0.6598720741717994	3352.1761437335185	3427.1761437335185	3427.1761437335185	3452.1761437335185	0.9066666960716248	0.8348624110221863	0.9428571462631226	0.9523809552192688	0.4117647111415863	3352	3427	3427	3452	1482
17.097916761239723	17.09791636650002	0	0	2	0	-0.007244443697167687	0.6419175506246333	3278.652369807873	3353.652369807873	3353.652369807873	3378.652369807873	0.8933333158493042	0.8165137767791748	0.9285714030265808	0.9238095283508301	0.4117647111415863	3278	3353	3353	3378	1482
17.119492443695314	17.119492048955617	0	0	2	0	-0.007132923872213263	0.6218735655229919	3196.572250816652	3271.572250816652	3271.572250816652	3296.572250816652	0.8799999952316284	0.78899085521698	0.9142857193946838	0.8952381014823914	0.4117647111415863	3196	3271	3271	3296	1482
17.13311293700152	17.133112937001517	0	0	2	0	-0.007001853198728562	0.5975972050002643	3097.1605544760823	3172.1605544760823	3172.1605544760823	3197.1605544760823	0.8666666746139526	0.752293586730957	0.8999999761581421	0.8571428656578064	0.4117647111415863	3097	3172	3172	3197	1482
17.147777516810976	17.14777712207128	0	0	2	0	-0.006851590932318994	0.583622298204169	3039.933311146072	3114.933311146072	3114.933311146072	3139.933311146072	0.8666666746139526	0.7339449524879456	0.8857142925262451	0.8285714387893677	0.4117647111415863	3039	3114	3114	3139	1482
17.164762376569833	17.164761981830132	0	0	2	0	-0.006682548931412186	0.5600748991743236	2943.5067121188554	3018.5067121188554	3018.5067121188554	3043.5067121188554	0.8533333539962769	0.7064220309257507	0.8714285492897034	0.7809523940086365	0.4117647111415863	2943	3018	3018	3043	1482
17.18090288811301	17.180902888113007	0	0	2	0	-0.006495190528382658	0.5299481906270493	2820.137840617767	2895.137840617767	2895.137840617767	2920.137840617767	0.8399999737739563	0.6697247624397278	0.8428571224212646	0.723809540271759	0.4117647111415863	2820	2895	2895	2920	1482
17.199540917730324	17.199540522990628	0	0	2	0	-0.00629002925958999	0.4431055462441478	2464.517211869785	2539.517211869785	2539.517211869785	2564.517211869785	0.7866666913032532	0.5596330165863037	0.7714285850524902	0.5523809790611267	0.4117647111415863	2464	2539	2539	2564	1482
17.214814975634695	17.21481497563469	0	0	2	0	-0.00606762745781136	0.39045185642278923	2248.900352051322	2323.900352051322	2323.900352051322	2348.900352051322	0.7333333492279053	0.4954128563404083	0.7285714149475098	0.4571428596973419	0.3970588147640228	2248	2323	2323	2348	1479
17.230828775734565	17.23082838099486	0	0	2	0	-0.005828594710926481	0.3467584144146669	2069.975707028061	2144.975707028061	2144.975707028061	2169.975707028061	0.6800000071525574	0.4403669834136963	0.699999988079071	0.380952388048172	0.3970588147640228	2069	2144	2144	2169	1479
17.24789613609046	17.24789574135076	0	0	2	0	-0.0055735861910796046	0.329163391568831	1997.924088474363	2072.924088474363	2072.924088474363	2097.924088474363	0.6800000071525574	0.4128440320491791	0.6714285612106323	0.3333333432674408	0.3970588147640228	1997	2072	2072	2097	1479
17.266197452744727	17.266197058005023	0	0	2	0	-0.005303300858898205	0.32255008700550825	1970.8426062875562	2045.8426062875562	2045.8426062875562	2070.842606287556	0.6800000071525574	0.40366971492767334	0.6571428775787354	0.3142857253551483	0.3970588147640228	1970	2045	2045	2070	1479
17.280719136783226	17.280718742043526	0	0	2	0	-0.005018479547690488	0.3186918893699744	1955.043286970045	2030.043286970045	2030.043286970045	2055.0432869700453	0.6800000071525574	0.39449542760849	0.6571428775787354	0.3047619163990021	0.3970588147640228	1955	2030	2030	2055	1479
17.29782952376629	17.29782952376629	0	0	2	0	-0.004719902932872786	0.311500354129441	1925.5939501600608	2000.5939501600608	2000.5939501600608	2025.5939501600608	0.6666666865348816	0.38532111048698425	0.6571428775787354	0.29523810744285583	0.3970588147640228	1925	2000	2000	2025	1479
17.31483530472918	17.31483490998948	0	0	2	0	-0.004408389392192511	0.3050911266331364	1899.3481635626936	1974.3481635626936	1974.3481635626936	1999.3481635626936	0.6666666865348816	0.3761467933654785	0.6428571343421936	0.27619048953056335	0.3970588147640228	1899	1974	1974	1999	1479
17.332835040253585	17.33283464551388	0	0	2	0	-0.004084792762611626	0.29319103332198404	1850.6172814535246	1925.6172814535246	1925.6172814535246	1950.6172814535246	0.653333306312561	0.35779815912246704	0.6285714507102966	0.2571428716182709	0.3970588147640228	1850	1925	1925	1950	1479
17.347867517462298	17.347867122722597	0	0	2	0	-0.0037499999999988857	0.2662082710431344	1740.1228699216354	1815.1228699216354	1815.1228699216354	1840.1228699216354	0.6000000238418579	0.3302752375602722	0.6142857074737549	0.21904762089252472	0.3970588147640228	1740	1815	1815	1840	1479
17.36483382445531	17.364833824455307	0	0	2	0	-0.0034049287480454526	0.23297634611324392	1604.0381373337339	1679.0381373337339	1679.0381373337339	1704.0381373337339	0.5733333230018616	0.26605504751205444	0.5714285969734192	0.16190476715564728	0.3970588147640228	1604	1679	1679	1704	1479
17.380899730195416	17.380899730195416	0	0	2	0	-0.0030505248230673224	0.2218245675901369	1558.3716042816106	1633.3716042816106	1633.3716042816106	1658.3716042816106	0.5600000023841858	0.24770642817020416	0.5571428537368774	0.1428571492433548	0.3970588147640228	1558	1633	1633	1658	1479
17.399570917947436	17.399570523207732	0	0	2	0	-0.002687759621588545	0.21266024237815417	1520.8436925385413	1595.8436925385413	1595.8436925385413	1620.8436925385413	0.54666668176651	0.23853211104869843	0.5285714268684387	0.12380952388048172	0.3970588147640228	1520	1595	1595	1620	1479
17.414886028780472	17.414885634040772	0	0	2	0	-0.002317627457810874	0.20184860188235232	1476.5700247082327	1551.5700247082327	1551.5700247082327	1576.5700247082327	0.5333333611488342	0.22018349170684814	0.5142857432365417	0.10476190596818924	0.3970588147640228	1476	1551	1551	1576	1479
17.430840223185825	17.430839828446125	0	0	2	0	-0.0019411428382676522	0.1943169149639858	1445.7277667775218	1520.7277667775218	1520.7277667775218	1545.7277667775218	0.5199999809265137	0.2110091745853424	0.48571428656578064	0.095238097012043	0.3970588147640228	1445	1520	1520	1545	1479
17.44785389894269	17.44785389894269	0	0	2	0	-0.0015593376811319237	0.18025463037344874	1388.1427113792724	1463.1427113792724	1463.1427113792724	1488.1427113792724	0.47999998927116394	0.20183485746383667	0.4571428596973419	0.08571428805589676	0.3970588147640228	1388	1463	1463	1488	1479
17.46617968945828	17.46617929471858	0	0	2	0	-0.0011732584878004458	0.1658715636531512	1329.2440531596542	1404.2440531596542	1404.2440531596542	1429.2440531596542	0.4533333480358124	0.1834862381219864	0.4000000059604645	0.06666667014360428	0.3970588147640228	1329	1404	1404	1429	1479
17.480848611404426	17.480848216664725	0	0	2	0	-0.0007839634745061043	0.1557548537093918	1287.8161259399594	1362.8161259399594	1362.8161259399594	1387.8161259399594	0.4266666769981384	0.17431192100048065	0.3857142925262451	0.05714285746216774	0.3970588147640228	1287	1362	1362	1387	1479
17.497829523766292	17.49782952376629	0	0	2	0	-0.00039251967182077433	0.14886943720040374	1259.6203453356534	1334.6203453356534	1334.6203453356534	1359.6203453356534	0.41333332657814026	0.1651376187801361	0.3571428656578064	0.0476190485060215	0.3970588147640228	1259	1334	1334	1359	1479
17.514832936290986	17.514832936290986	0	0	2	0	1.30838237461204e-15	0.14203270142074345	1231.6239123179444	1306.6239123179444	1306.6239123179444	1331.6239123179444	0.3866666555404663	0.1651376187801361	0.34285715222358704	0.0476190485060215	0.3970588147640228	1231	1306	1306	1331	1479
17.53292938304159	17.532929383041587	0	0	2	0	0.00039251967182338753	0.1395690541201252	1221.5352766219128	1296.5352766219128	1296.5352766219128	1321.5352766219128	0.3866666555404663	0.15596330165863037	0.3285714387893677	0.0476190485060215	0.3970588147640228	1221	1296	1296	1321	1479
17.547891596583924	17.547891596583924	0	0	2	0	0.0007839634745087067	0.12982650162804188	1181.6395241668315	1256.6395241668315	1256.6395241668315	1281.6395241668315	0.36000001430511475	0.14678898453712463	0.3285714387893677	0.03809523954987526	0.38235294818878174	1181	1256	1256	1281	1476
17.56488237743826	17.56488198269856	0	0	2	0	0.0011732584878030303	0.12739687165410138	1171.6901894235452	1246.6901894235452	1246.6901894235452	1271.6901894235452	0.36000001430511475	0.1376146823167801	0.3142857253551483	0.03809523954987526	0.3970588147640228	1171	1246	1246	1271	1479
17.581115652810645	17.581115652810645	0	0	2	0	0.0015593376811344833	0.12496723795487058	1161.740839425195	1236.740839425195	1236.740839425195	1261.740839425195	0.36000001430511475	0.12844036519527435	0.30000001192092896	0.03809523954987526	0.3970588147640228	1161	1236	1236	1261	1479
17.59953104923786	17.599530654498157	0	0	2	0	0.0019411428382701804	0.11444236681897979	1118.6414921237222	1193.6414921237222	1193.6414921237222	1218.6414921237222	0.3333333432674408	0.11926605552434921	0.27142858505249023	0.01904761977493763	0.38235294818878174	1118	1193	1193	1218	1476
17.614871818151315	17.614871818151315	0	0	2	0	0.002317627457813363	0.11208076219182132	1108.9707211755083	1183.9707211755083	1183.9707211755083	1208.9707211755083	0.3333333432674408	0.11009174585342407	0.2571428716182709	0.01904761977493763	0.38235294818878174	1108	1183	1183	1208	1476
17.630858381211972	17.630857986472268	0	0	2	0	0.002687759621590988	0.10409224060832897	1076.2577252911071	1151.2577252911071	1151.2577252911071	1176.2577252911071	0.3199999928474426	0.0917431190609932	0.24285714328289032	0.01904761977493763	0.38235294818878174	1076	1151	1151	1176	1476
17.647861793736666	17.647861398996966	0	0	2	0	0.003050524823069713	0.09839730582675155	1052.9369673605474	1127.9369673605474	1127.9369673605474	1152.9369673605474	0.30666667222976685	0.08256880939006805	0.22857142984867096	0.01904761977493763	0.38235294818878174	1052	1127	1127	1152	1476
17.66621205811358	17.66621166337388	0	0	2	0	0.003404928748047784	0.09603569933694794	1043.266188784802	1118.266188784802	1118.266188784802	1143.266188784802	0.30666667222976685	0.07339449226856232	0.2142857164144516	0.01904761977493763	0.38235294818878174	1043	1118	1118	1143	1476
17.681048349692006	17.681047954952305	0	0	2	0	0.003750000000001152	0.09374212191921666	1033.8739892591923	1108.8739892591923	1108.8739892591923	1133.8739892591923	0.30666667222976685	0.06422018259763718	0.2142857164144516	0.01904761977493763	0.38235294818878174	1033	1108	1108	1133	1476
17.697835839601474	17.69783544486177	0	0	2	0	0.0040847927626138205	0.09034075710478992	1019.9454003441147	1094.9454003441147	1094.9454003441147	1119.9454003441147	0.2933333218097687	0.06422018259763718	0.20000000298023224	0.01904761977493763	0.38235294818878174	1019	1094	1094	1119	1476
17.71490043677948	17.714900042039776	0	0	2	0	0.004408389392194629	0.08464582232321252	996.6246424135552	1071.6246424135552	1071.6246424135552	1096.6246424135552	0.2800000011920929	0.055045872926712036	0.18571428954601288	0.01904761977493763	0.38235294818878174	996	1071	1071	1096	1476
17.73303201536327	17.73303162062357	0	0	2	0	0.00471990293287482	0.08235224397415866	987.2324390741796	1062.2324390741796	1062.2324390741796	1087.2324390741796	0.2800000011920929	0.0458715595304966	0.18571428954601288	0.01904761977493763	0.38235294818878174	987	1062	1062	1087	1476
17.74782606979393	17.747825675054226	0	0	2	0	0.0050184795476924315	0.07895088661031252	973.3038806692298	1048.3038806692298	1048.3038806692298	1073.3038806692298	0.2666666805744171	0.0458715595304966	0.17142857611179352	0.01904761977493763	0.38235294818878174	973	1048	1048	1073	1476
17.764826324401035	17.76482592966133	0	0	2	0	0.005303300858900055	0.0760257122574412	961.3252916942217	1036.3252916942217	1036.3252916942217	1061.3252916942217	0.25333333015441895	0.0458715595304966	0.17142857611179352	0.02857142873108387	0.38235294818878174	961	1036	1036	1061	1476
17.780882361648672	17.78088236164867	0	0	2	0	0.005573586191081356	0.0759236714466266	960.9074345739359	1035.907434573936	1035.907434573936	1060.907434573936	0.25333333015441895	0.0458715595304966	0.15714286267757416	0.02857142873108387	0.38235294818878174	960	1035	1035	1060	1476
17.79947539094033	17.79947499620063	0	0	2	0	0.005828594710928128	0.0759236714466266	960.9074345739359	1035.907434573936	1035.907434573936	1060.907434573936	0.25333333015441895	0.0458715595304966	0.15714286267757416	0.02857142873108387	0.38235294818878174	960	1035	1035	1060	1476
17.814836291578423	17.814836291578427	0	0	2	0	0.006067627457812898	0.07296448729083348	948.7895754559631	1023.7895754559631	1023.7895754559631	1048.7895754559631	0.23999999463558197	0.0458715595304966	0.15714286267757416	0.03809523954987526	0.38235294818878174	948	1023	1023	1048	1476
17.83083903896673	17.83083864422703	0	0	2	0	0.006290029259591415	0.07296448729083348	948.7895754559631	1023.7895754559631	1023.7895754559631	1048.7895754559631	0.23999999463558197	0.0458715595304966	0.15714286267757416	0.03809523954987526	0.38235294818878174	948	1023	1023	1048	1476
17.84782231976679	17.847821925027088	0	0	2	0	0.006495190528383966	0.07296448729083348	948.7895754559631	1023.7895754559631	1023.7895754559631	1048.7895754559631	0.23999999463558197	0.0458715595304966	0.15714286267757416	0.03809523954987526	0.38235294818878174	948	1023	1023	1048	1476
17.86614376814569	17.86614337340599	0	0	2	0	0.0066825489314133735	0.07525806563988734	958.1817787953387	1033.1817787953387	1033.1817787953387	1058.1817787953387	0.23999999463558197	0.055045872926712036	0.15714286267757416	0.03809523954987526	0.38235294818878174	958	1033	1033	1058	1476
17.880821769104912	17.88082176910491	0	0	2	0	0.006851590932320058	0.07525806563988734	958.1817787953387	1033.1817787953387	1033.1817787953387	1058.1817787953387	0.23999999463558197	0.055045872926712036	0.15714286267757416	0.03809523954987526	0.38235294818878174	958	1033	1033	1058	1476
17.897858339764305	17.8978583397643	0	0	2	0	0.0070018531987295	0.07525806563988734	958.1817787953387	1033.1817787953387	1033.1817787953387	1058.1817787953387	0.23999999463558197	0.055045872926712036	0.15714286267757416	0.03809523954987526	0.38235294818878174	958	1033	1033	1058	1476
17.91485425223472	17.91485385749502	0	0	2	0	0.007132923872214073	0.07478187510515658	956.2317785556162	1031.231778555616	1031.231778555616	1056.231778555616	0.23999999463558197	0.055045872926712036	0.1428571492433548	0.02857142873108387	0.38235294818878174	956	1031	1031	1056	1476
17.932811355871657	17.932810961131956	0	0	2	0	0.007244443697168365	0.07478187510515658	956.2317785556162	1031.231778555616	1031.231778555616	1056.231778555616	0.23999999463558197	0.055045872926712036	0.1428571492433548	0.02857142873108387	0.38235294818878174	956	1031	1031	1056	1476
17.947866333243205	17.9478659385035	0	0	2	0	0.007336107005503826	0.07741558863876426	967.0168354757396	1042.0168354757398	1042.0168354757398	1067.0168354757398	0.23999999463558197	0.06422018259763718	0.1428571492433548	0.03809523954987526	0.38235294818878174	967	1042	1042	1067	1476
17.964904482861392	17.96490448286139	0	0	2	0	0.007407662554463747	0.07741558863876426	967.0168354757396	1042.0168354757398	1042.0168354757398	1067.0168354757398	0.23999999463558197	0.06422018259763718	0.1428571492433548	0.03809523954987526	0.38235294818878174	967	1042	1042	1067	1476
17.980881966908974	17.98088196690897	0	0	2	0	0.007458914215262192	0.07741558863876426	967.0168354757396	1042.0168354757398	1042.0168354757398	1067.0168354757398	0.23999999463558197	0.06422018259763718	0.1428571492433548	0.03809523954987526	0.38235294818878174	967	1042	1042	1067	1476
17.99949157526798	17.999491575267978	0	0	2	0	0.007489721510659376	0.07741558863876426	967.0168354757396	1042.0168354757398	1042.0168354757398	1067.0168354757398	0.23999999463558197	0.06422018259763718	0.1428571492433548	0.03809523954987526	0.38235294818878174	967	1042	1042	1067	1476
18.014865897055834	18.014865897055834	0	0	2	0	0.0075	0.07755164305761862	967.5739783209483	1042.5739783209483	1042.5739783209483	1067.5739783209483	0.23999999463558197	0.06422018259763718	0.15714286267757416	0.03809523954987526	0.38235294818878174	967	1042	1042	1067	1476
18.030872591841124	18.030872591841124	0	0	2	0	0.0074897215106592314	0.07755164305761862	967.5739783209483	1042.5739783209483	1042.5739783209483	1067.5739783209483	0.23999999463558197	0.06422018259763718	0.15714286267757416	0.03809523954987526	0.38235294818878174	967	1042	1042	1067	1476
18.047864556914554	18.047864556914554	0	0	2	0	0.007458914215261905	0.0798452204753499	976.9661778465579	1051.966177846558	1051.966177846558	1076.966177846558	0.23999999463558197	0.07339449226856232	0.15714286267757416	0.03809523954987526	0.38235294818878174	976	1051	1051	1076	1476
18.066164689349726	18.066164294610026	0	0	2	0	0.007407662554463316	0.08601635130641817	1002.2369585997824	1077.2369585997824	1077.2369585997824	1102.2369585997824	0.25333333015441895	0.08256880939006805	0.17142857611179352	0.0476190485060215	0.38235294818878174	1002	1077	1077	1102	1476
18.080743215904853	18.080742821165153	0	0	2	0	0.007336107005503255	0.08847999674439126	1012.3255866682822	1087.325586668282	1087.325586668282	1112.325586668282	0.25333333015441895	0.0917431190609932	0.18571428954601288	0.0476190485060215	0.38235294818878174	1012	1087	1087	1112	1476
18.097862681900992	18.097862287161288	0	0	2	0	0.007244443697167653	0.09340728948298259	1032.5028504328138	1107.5028504328138	1107.5028504328138	1132.5028504328138	0.25333333015441895	0.11009174585342407	0.2142857164144516	0.0476190485060215	0.38235294818878174	1032	1107	1107	1132	1476
18.11486333124779	18.114862936508093	0	0	2	0	0.007132923872213222	0.09891281161799419	1055.0479635756863	1130.0479635756863	1130.0479635756863	1155.0479635756863	0.25333333015441895	0.12844036519527435	0.24285714328289032	0.05714285746216774	0.38235294818878174	1055	1130	1130	1155	1476
18.132779776695756	18.132779776695752	0	0	2	0	0.007001853198728515	0.10494789195950238	1079.7616175741623	1154.7616175741623	1154.7616175741623	1179.7616175741623	0.2666666805744171	0.1376146823167801	0.27142858505249023	0.05714285746216774	0.38235294818878174	1079	1154	1154	1179	1476
18.147830806670314	18.14783120141001	0	0	2	0	0.00685159093231894	0.11169724689175686	1107.4002260217444	1182.4002260217444	1182.4002260217444	1207.4002260217444	0.2800000011920929	0.14678898453712463	0.30000001192092896	0.06666667014360428	0.38235294818878174	1107	1182	1182	1207	1476
18.164820403305548	18.16482000856585	0	0	2	0	0.006682548931412125	0.11776633318893764	1132.2531344086997	1207.2531344086997	1207.2531344086997	1232.2531344086997	0.2933333218097687	0.15596330165863037	0.2857142984867096	0.07619047909975052	0.38235294818878174	1132	1207	1207	1232	1476
18.180863019403432	18.18086262466373	0	0	2	0	0.006495190528382592	0.12147382045354771	1147.435294757278	1222.435294757278	1222.435294757278	1247.435294757278	0.30666667222976685	0.15596330165863037	0.27142858505249023	0.08571428805589676	0.38235294818878174	1147	1222	1222	1247	1476
18.199451311818706	18.199450917079005	0	0	2	0	0.006290029259589918	0.13598826666343578	1206.8719519867695	1281.8719519867695	1281.8719519867695	1306.8719519867695	0.3199999928474426	0.19266055524349213	0.3285714387893677	0.095238097012043	0.3970588147640228	1206	1281	1281	1306	1479
18.214888397218665	18.214888002478965	0	0	2	0	0.006067627457811282	0.14773295057088542	1254.9664325877757	1329.9664325877757	1329.9664325877757	1354.9664325877757	0.3333333432674408	0.22018349170684814	0.3571428656578064	0.10476190596818924	0.3970588147640228	1254	1329	1329	1354	1479
18.230929434357748	18.23092903961805	0	0	2	0	0.005828594710926398	0.15461835962929288	1283.1621826819544	1358.1621826819544	1358.1621826819544	1383.1621826819544	0.3466666638851166	0.2293577939271927	0.37142857909202576	0.11428571492433548	0.3970588147640228	1283	1358	1358	1383	1479
18.247907188802024	18.24790758354172	0	0	2	0	0.005573586191079517	0.16386538634672254	1321.0287570898288	1396.0287570898288	1396.0287570898288	1421.0287570898288	0.36000001430511475	0.24770642817020416	0.3857142925262451	0.12380952388048172	0.3970588147640228	1321	1396	1396	1421	1479
18.266271269068397	18.266270874328693	0	0	2	0	0.005303300858898111	0.17318042983611426	1359.173860178888	1434.173860178888	1434.173860178888	1459.173860178888	0.3733333349227905	0.26605504751205444	0.4000000059604645	0.13333334028720856	0.3970588147640228	1359	1434	1434	1459	1479
18.28103927067893	18.281038875939235	0	0	2	0	0.005018479547690389	0.1907801336931939	1431.244647473629	1506.244647473629	1506.244647473629	1531.244647473629	0.4266666769981384	0.2752293646335602	0.4285714328289032	0.1428571492433548	0.3970588147640228	1431	1506	1506	1531	1479
18.297878866228636	18.297878866228636	0	0	2	0	0.004719902932872683	0.21328777749218097	1523.4134488304812	1598.4134488304812	1598.4134488304812	1623.4134488304812	0.4533333480358124	0.31192660331726074	0.48571428656578064	0.18095238506793976	0.3970588147640228	1523	1598	1598	1623	1479
18.314873989219663	18.31487359447996	0	0	2	0	0.004408389392192404	0.22828309425285886	1584.819270965457	1659.819270965457	1659.819270965457	1684.819270965457	0.47999998927116394	0.3302752375602722	0.5142857432365417	0.20000000298023224	0.3970588147640228	1584	1659	1659	1684	1479
18.33282675071991	18.332826355980206	0	0	2	0	0.004084792762611515	0.24276820395927445	1644.135795213229	1719.135795213229	1719.135795213229	1744.135795213229	0.5066666603088379	0.3486238420009613	0.5285714268684387	0.21904762089252472	0.3970588147640228	1644	1719	1719	1744	1479
18.34781778026025	18.347817385520553	0	0	2	0	0.0037499999999987712	0.25534855817552327	1695.6523457287678	1770.6523457287678	1770.6523457287678	1795.6523457287678	0.5199999809265137	0.3669724762439728	0.5428571701049805	0.24761904776096344	0.3970588147640228	1695	1770	1770	1795	1479
18.364885930095546	18.364885930095546	0	0	2	0	0.0034049287480453347	0.2710921898484231	1760.1225174292927	1835.1225174292927	1835.1225174292927	1860.1225174292927	0.54666668176651	0.38532111048698425	0.5714285969734192	0.2666666805744171	0.3970588147640228	1760	1835	1835	1860	1479
18.380836177103916	18.380836177103912	0	0	2	0	0.0030505248230672014	0.29310896284422094	1850.2812028470848	1925.2812028470848	1925.2812028470848	1950.2812028470848	0.5866666436195374	0.4128440320491791	0.5857142806053162	0.29523810744285583	0.3970588147640228	1850	1925	1925	1950	1479
18.39948091729611	18.399480522556413	0	0	2	0	0.0026877596215884214	0.3286731625576409	1995.9166006735395	2070.9166006735395	2070.9166006735395	2095.9166006735395	0.6133333444595337	0.4678899049758911	0.6285714507102966	0.37142857909202576	0.3970588147640228	1995	2070	2070	2095	1479
18.41478458067789	18.414783791198488	0	0	2	0	0.002317627457810748	0.34251201546617915	2052.5867033340037	2127.5867033340037	2127.5867033340037	2152.5867033340037	0.6266666650772095	0.4862385392189026	0.6428571343421936	0.4000000059604645	0.3970588147640228	2052	2127	2127	2152	1479
18.43092272378287	18.43092232904317	0	0	2	0	0.0019411428382675245	0.3565549559435066	2110.0925445886596	2185.0925445886596	2185.0925445886596	2210.0925445886596	0.6399999856948853	0.5045871734619141	0.6571428775787354	0.4285714328289032	0.3970588147640228	2110	2185	2185	2210	1479
18.44781087231552	18.447810477575825	0	0	2	0	0.0015593376811317945	0.3708019716429467	2168.4340738778665	2243.4340738778665	2243.4340738778665	2268.4340738778665	0.653333306312561	0.5229358077049255	0.6714285612106323	0.4571428596973419	0.3970588147640228	2168	2243	2243	2268	1479
18.466261400575924	18.466261400575924	0	0	2	0	0.001173258487800315	0.3902190589256027	2247.947046300343	2322.947046300343	2322.947046300343	2347.947046300343	0.6800000071525574	0.5412843823432922	0.6857143044471741	0.4952380955219269	0.3970588147640228	2247	2322	2322	2347	1479
18.480842690308947	18.48088176953912	0	0	2	0	0.0007839634745059725	0.40824158631619945	2321.7492959648366	2396.7492959648366	2396.7492959648366	2421.7492959648366	0.7066666483879089	0.5596330165863037	0.699999988079071	0.523809552192688	0.3970588147640228	2321	2396	2396	2421	1479
18.497840576477856	18.497840181738155	0	0	2	0	0.0003925196718206422	0.42313488275826394	2382.737344895091	2457.737344895091	2457.737344895091	2482.737344895091	0.7200000286102295	0.5779816508293152	0.7142857313156128	0.5523809790611267	0.4117647111415863	2382	2457	2457	2482	1482
18.51483846264677	18.51483806790707	0	0	2	0	-1.4406906524676981e-15	0.4348989075219549	2430.9110263024054	2505.9110263024054	2505.9110263024054	2530.9110263024054	0.7200000286102295	0.5963302850723267	0.7285714149475098	0.5809524059295654	0.4117647111415863	2430	2505	2505	2530	1482
18.53283188233599	18.53283148759629	0	0	2	0	-0.00039251967182351964	0.45020035270525494	2493.570444328019	2568.570444328019	2568.570444328019	2593.570444328019	0.7333333492279053	0.6146789193153381	0.7428571581840515	0.6095238327980042	0.4117647111415863	2493	2568	2568	2593	1482
18.547825280314527	18.547825280314527	0	0	2	0	-0.0007839634745088382	0.4605698044141944	2536.033349076126	2611.033349076126	2611.033349076126	2636.033349076126	0.7333333492279053	0.6330274939537048	0.7571428418159485	0.6285714507102966	0.4117647111415863	2536	2611	2611	2636	1482
18.56489895650561	18.564898561765908	0	0	2	0	-0.0011732584878031609	0.4744086649507082	2592.70348297315	2667.70348297315	2667.70348297315	2692.70348297315	0.746666669845581	0.6513761281967163	0.7714285850524902	0.6476190686225891	0.4117647111415863	2592	2667	2667	2692	1482
18.5809692043824	18.5809692043824	0	0	2	0	-0.0015593376811346127	0.4855457856865968	2638.309992386614	2713.309992386614	2713.309992386614	2738.309992386614	0.7599999904632568	0.6605504751205444	0.7714285850524902	0.6761904954910278	0.4117647111415863	2638	2713	2713	2738	1482
18.599465127708164	18.599464338228763	0	0	2	0	-0.001941142838270308	0.5138357422181539	2754.15736438334	2829.15736438334	2829.15736438334	2854.15736438334	0.7866666913032532	0.6972476840019226	0.800000011920929	0.7142857313156128	0.4117647111415863	2754	2829	2829	2854	1482
18.614775896404517	18.614775501664813	0	0	2	0	-0.0023176274578134886	0.5203276625985191	2780.741778340936	2855.741778340936	2855.741778340936	2880.741778340936	0.7866666913032532	0.7155963182449341	0.800000011920929	0.723809540271759	0.4117647111415863	2780	2855	2855	2880	1482
18.630828775734564	18.63082877573456	0	0	2	0	-0.002687759621591111	0.5304783833594549	2822.3089798569677	2897.3089798569677	2897.3089798569677	2922.3089798569677	0.800000011920929	0.7247706651687622	0.8142856955528259	0.7333333492279053	0.4117647111415863	2822	2897	2897	2922	1482
18.64782271450649	18.647822714506486	0	0	2	0	-0.003050524823069834	0.5347107305392926	2839.6404415584034	2914.6404415584034	2914.6404415584034	2939.6404415584034	0.800000011920929	0.7339449524879456	0.8142856955528259	0.7428571581840515	0.4117647111415863	2839	2914	2914	2939	1482
18.666154031377857	18.66615363663816	0	0	2	0	-0.003404928748047902	0.5422764078735494	2870.6218902421847	2945.6218902421847	2945.6218902421847	2970.6218902421847	0.8133333325386047	0.7431192398071289	0.8142856955528259	0.7523809671401978	0.4117647111415863	2870	2945	2945	2970	1482
18.68073097897419	18.68073058423449	0	0	2	0	-0.003750000000001266	0.5465087699545483	2887.9534129638755	2962.9534129638755	2962.9534129638755	2987.9534129638755	0.8133333325386047	0.752293586730957	0.8142856955528259	0.761904776096344	0.4117647111415863	2887	2962	2962	2987	1482
18.697903340089965	18.69790294535026	0	0	2	0	-0.0040847927626139315	0.5568295549616522	2930.217027567966	3005.217027567966	3005.217027567966	3030.217027567966	0.8266666531562805	0.7614678740501404	0.8285714387893677	0.7714285850524902	0.4117647111415863	2930	3005	3005	3030	1482
18.714835304729178	18.71483490998948	0	0	2	0	-0.0044083893921947346	0.5653622915671797	2965.158583967601	3040.158583967601	3040.158583967601	3065.158583967601	0.8266666531562805	0.7798165082931519	0.8285714387893677	0.7904762029647827	0.4117647111415863	2965	3040	3040	3065	1482
18.732914382933032	18.732913988193335	0	0	2	0	-0.004719902932874923	0.5706684107439859	2986.887141996622	3061.887141996622	3061.887141996622	3086.887141996622	0.8399999737739563	0.7798165082931519	0.8285714387893677	0.800000011920929	0.4117647111415863	2986	3061	3061	3086	1482
18.74785883318893	18.747858438449224	0	0	2	0	-0.0050184795476925295	0.5706684107439859	2986.887141996622	3061.887141996622	3061.887141996622	3086.887141996622	0.8399999737739563	0.7798165082931519	0.8285714387893677	0.800000011920929	0.4117647111415863	2986	3061	3061	3086	1482
18.764789613609047	18.764789613609047	0	0	2	0	-0.005303300858900148	0.5706684107439859	2986.887141996622	3061.887141996622	3061.887141996622	3086.887141996622	0.8399999737739563	0.7798165082931519	0.8285714387893677	0.800000011920929	0.4117647111415863	2986	3061	3061	3086	1482
18.78094157260349	18.780941572603485	0	0	2	0	-0.005573586191081444	0.5706684107439859	2986.887141996622	3061.887141996622	3061.887141996622	3086.887141996622	0.8399999737739563	0.7798165082931519	0.8285714387893677	0.800000011920929	0.4117647111415863	2986	3061	3061	3086	1482
18.79946591718756	18.79946552244786	0	0	2	0	-0.005828594710928212	0.575819134243897	3007.979354728758	3082.979354728758	3082.979354728758	3107.979354728758	0.8399999737739563	0.78899085521698	0.8428571224212646	0.800000011920929	0.4117647111415863	3007	3082	3082	3107	1482
18.814820501990475	18.814820501990475	0	0	2	0	-0.006067627457812976	0.575819134243897	3007.979354728758	3082.979354728758	3082.979354728758	3107.979354728758	0.8399999737739563	0.78899085521698	0.8428571224212646	0.800000011920929	0.4117647111415863	3007	3082	3082	3107	1482
18.830854433814984	18.83085403907528	0	0	2	0	-0.006290029259591488	0.5781127060736928	3017.371531371772	3092.371531371772	3092.371531371772	3117.371531371772	0.8399999737739563	0.7981651425361633	0.8428571224212646	0.800000011920929	0.4117647111415863	3017	3092	3092	3117	1482
18.847910346719615	18.847909951979915	0	0	2	0	-0.006495190528384032	0.5752555693047388	3005.671556302905	3080.671556302905	3080.671556302905	3105.671556302905	0.8399999737739563	0.7981651425361633	0.8285714387893677	0.800000011920929	0.4117647111415863	3005	3080	3080	3105	1482
18.866152057679365	18.866151662939664	0	0	2	0	-0.006682548931413433	0.5781127060736928	3017.371531371772	3092.371531371772	3092.371531371772	3117.371531371772	0.8399999737739563	0.7981651425361633	0.8428571224212646	0.800000011920929	0.4117647111415863	3017	3092	3092	3117	1482
18.88082058488581	18.88082019014611	0	0	2	0	-0.006851590932320112	0.5801195086265096	3025.589387825557	3100.589387825557	3100.589387825557	3125.589387825557	0.8399999737739563	0.7981651425361633	0.8428571224212646	0.8095238208770752	0.4117647111415863	3025	3100	3100	3125	1482
18.897827550067795	18.8978271553281	0	0	2	0	-0.007001853198729547	0.5834528536820898	3039.2394358281576	3114.2394358281576	3114.2394358281576	3139.2394358281576	0.8533333539962769	0.7981651425361633	0.8428571224212646	0.8095238208770752	0.4117647111415863	3039	3114	3114	3139	1482
18.914862541768393	18.914862147028696	0	0	2	0	-0.007132923872214114	0.5877532280647024	3056.8494689249565	3131.8494689249565	3131.8494689249565	3156.8494689249565	0.8533333539962769	0.8073394298553467	0.8428571224212646	0.8190476298332214	0.4117647111415863	3056	3131	3131	3156	1482
18.932798329461598	18.932797934721894	0	0	2	0	-0.007244443697168399	0.5877532280647024	3056.8494689249565	3131.8494689249565	3131.8494689249565	3156.8494689249565	0.8533333539962769	0.8073394298553467	0.8428571224212646	0.8190476298332214	0.4117647111415863	3056	3131	3131	3156	1482
18.94784501729947	18.947844622559767	0	0	2	0	-0.007336107005503854	0.5877532280647024	3056.8494689249565	3131.8494689249565	3131.8494689249565	3156.8494689249565	0.8533333539962769	0.8073394298553467	0.8428571224212646	0.8190476298332214	0.4117647111415863	3056	3131	3131	3156	1482
18.96485592987844	18.96485592987844	0	0	2	0	-0.007407662554463767	0.5920536173484763	3074.4595630420104	3149.4595630420104	3149.4595630420104	3174.4595630420104	0.8533333539962769	0.8165137767791748	0.8428571224212646	0.8285714387893677	0.4117647111415863	3074	3149	3149	3174	1482
18.98082670335114	18.98082670335114	0	0	2	0	-0.007458914215262207	0.5920536173484763	3074.4595630420104	3149.4595630420104	3149.4595630420104	3174.4595630420104	0.8533333539962769	0.8165137767791748	0.8428571224212646	0.8285714387893677	0.4117647111415863	3074	3149	3149	3174	1482
18.99944420650413	18.999443811764426	0	0	2	0	-0.007489721510659382	0.5950128070553955	3086.5774448918446	3161.5774448918446	3161.5774448918446	3186.5774448918446	0.8533333539962769	0.8165137767791748	0.8571428656578064	0.8285714387893677	0.4117647111415863	3086	3161	3161	3186	1482
19.014863133877945	19.01486273913824	0	0	2	0	-0.0075	0.5963539917310889	3092.069596138809	3167.069596138809	3167.069596138809	3192.069596138809	0.8533333539962769	0.8256880640983582	0.8428571224212646	0.8380952477455139	0.4117647111415863	3092	3167	3167	3192	1482
19.030856407513475	19.030856407513475	0	0	2	0	-0.007489721510659225	0.5993471951103535	3104.3267639768974	3179.3267639768974	3179.3267639768974	3204.3267639768974	0.8533333539962769	0.8256880640983582	0.8571428656578064	0.8380952477455139	0.4117647111415863	3104	3179	3179	3204	1482
19.04783692513564	19.047836530395944	0	0	2	0	-0.007458914215261892	0.5993471951103535	3104.3267639768974	3179.3267639768974	3179.3267639768974	3204.3267639768974	0.8533333539962769	0.8256880640983582	0.8571428656578064	0.8380952477455139	0.4117647111415863	3104	3179	3179	3204	1482
19.06612600485925	19.066125610119546	0	0	2	0	-0.007407662554463295	0.5993471951103535	3104.3267639768974	3179.3267639768974	3179.3267639768974	3204.3267639768974	0.8533333539962769	0.8256880640983582	0.8571428656578064	0.8380952477455139	0.4117647111415863	3104	3179	3179	3204	1482
19.080828479679788	19.080828084940087	0	0	2	0	-0.007336107005503227	0.5920536173484763	3074.4595630420104	3149.4595630420104	3149.4595630420104	3174.4595630420104	0.8533333539962769	0.8165137767791748	0.8428571224212646	0.8285714387893677	0.4117647111415863	3074	3149	3149	3174	1482
19.097834260642678	19.097833865902977	0	0	2	0	-0.007244443697167619	0.5897600306175192	3065.0673253787413	3140.0673253787413	3140.0673253787413	3165.0673253787413	0.8533333539962769	0.8073394298553467	0.8428571224212646	0.8285714387893677	0.4117647111415863	3065	3140	3140	3165	1482
19.114828594154304	19.1148281994146	0	0	2	0	-0.007132923872213181	0.5854596562349066	3047.4572922819425	3122.4572922819425	3122.4572922819425	3147.4572922819425	0.8533333539962769	0.7981651425361633	0.8428571224212646	0.8190476298332214	0.4117647111415863	3047	3122	3122	3147	1482
19.132798724201294	19.132798329461593	0	0	2	0	-0.007001853198728467	0.5712319756831441	2989.194940422475	3064.194940422475	3064.194940422475	3089.194940422475	0.8399999737739563	0.7706422209739685	0.8428571224212646	0.800000011920929	0.4117647111415863	2989	3064	3064	3089	1482
19.147785016865257	19.147785016865253	0	0	2	0	-0.0068515909323188864	0.5621356741384584	2951.9455855969873	3026.9455855969873	3026.9455855969873	3051.9455855969873	0.8399999737739563	0.7614678740501404	0.8285714387893677	0.7809523940086365	0.4117647111415863	2951	3026	3026	3051	1482
19.164909219737773	19.164909219737773	0	0	2	0	-0.0066825489314120655	0.5482968183561248	2895.275471168331	2970.275471168331	2970.275471168331	2995.275471168331	0.8266666531562805	0.7431192398071289	0.8285714387893677	0.7523809671401978	0.4117647111415863	2895	2970	2970	2995	1482
19.18082867704964	19.180828282309935	0	0	2	0	-0.006495190528382525	0.527285779603079	2809.2352674746085	2884.2352674746085	2884.2352674746085	2909.2352674746085	0.8133333325386047	0.7064220309257507	0.8142856955528259	0.723809540271759	0.4117647111415863	2809	2884	2884	2909	1482
19.19946275926997	19.19946236453027	0	0	2	0	-0.006290029259589846	0.5079073866776058	2729.8807484447957	2804.8807484447957	2804.8807484447957	2829.8807484447957	0.8133333325386047	0.6697247624397278	0.800000011920929	0.6857143044471741	0.4117647111415863	2729	2804	2804	2829	1482
19.214882476123186	19.214881686643785	0	0	2	0	-0.006067627457811204	0.486298766914679	2641.3934505156103	2716.3934505156103	2716.3934505156103	2741.3934505156103	0.7866666913032532	0.642201840877533	0.7857142686843872	0.6571428775787354	0.4117647111415863	2641	2716	2716	2741	1482
19.230867460225042	19.230867460225042	0	0	2	0	-0.005828594710926315	0.4697241642442691	2573.520452580282	2648.520452580282	2648.520452580282	2673.520452580282	0.7866666913032532	0.6146789193153381	0.7714285850524902	0.6190476417541504	0.4117647111415863	2573	2648	2648	2673	1482
19.2478179776301	19.247817582890402	0	0	2	0	-0.005573586191079428	0.463757108279637	2549.0853584051138	2624.0853584051138	2624.0853584051138	2649.0853584051138	0.7866666913032532	0.60550457239151	0.7714285850524902	0.6000000238418579	0.3970588147640228	2549	2624	2624	2649	1479
19.266123241681356	19.266122846941656	0	0	2	0	-0.005303300858898017	0.4459920084294007	2476.337274518396	2551.337274518396	2551.337274518396	2576.337274518396	0.7733333110809326	0.5779816508293152	0.7571428418159485	0.5714285969734192	0.4117647111415863	2476	2551	2551	2576	1482
19.28083716395316	19.28083676921346	0	0	2	0	-0.00501847954769029	0.4248935987754745	2389.9392869855683	2464.9392869855683	2464.9392869855683	2489.9392869855683	0.7599999904632568	0.5504587292671204	0.7428571581840515	0.523809552192688	0.3970588147640228	2389	2464	2464	2489	1479
19.297880050447738	19.297879655708034	0	0	2	0	-0.00471990293287258	0.3928134663473992	2258.5711446926	2333.5711446926	2333.5711446926	2358.5711446926	0.7333333492279053	0.5045871734619141	0.7142857313156128	0.46666666865348816	0.3970588147640228	2258	2333	2333	2358	1479
19.314834515249785	19.31483412051008	0	0	2	0	-0.004408389392192297	0.356583660372666	2110.210089226067	2185.210089226067	2185.210089226067	2210.210089226067	0.6933333277702332	0.4587155878543854	0.6857143044471741	0.4000000059604645	0.3970588147640228	2110	2185	2185	2210	1479
19.3327967505028	19.3327963557631	0	0	2	0	-0.004084792762611404	0.3333957487892132	2015.255591291828	2090.255591291828	2090.255591291828	2115.255591291828	0.6800000071525574	0.4220183491706848	0.6571428775787354	0.3523809611797333	0.3970588147640228	2015	2090	2090	2115	1479
19.347864359544708	19.347863964805008	0	0	2	0	-0.0037499999999986568	0.3272439644227223	1990.0640343110479	2065.064034311048	2065.064034311048	2090.064034311048	0.6800000071525574	0.40366971492767334	0.6571428775787354	0.34285715222358704	0.3970588147640228	1990	2065	2065	2090	1479
19.364893035410127	19.364893035410123	0	0	2	0	-0.003404928748045217	0.3206646760152716	1963.1218482825373	2038.1218482825373	2038.1218482825373	2063.121848282537	0.6800000071525574	0.39449542760849	0.6428571343421936	0.32380953431129456	0.3970588147640228	1963	2038	2038	2063	1479
19.380784071463673	19.380784071463673	0	0	2	0	-0.0030505248230670804	0.3142214393879281	1936.7367942935657	2011.7367942935657	2011.7367942935657	2036.7367942935657	0.6800000071525574	0.38532111048698425	0.6285714507102966	0.3047619163990021	0.3970588147640228	1936	2011	2011	2036	1479
19.399437101189548	19.399437101189548	0	0	2	0	-0.002687759621588298	0.2797116644538584	1795.4192659385503	1870.4192659385503	1870.4192659385503	1895.4192659385503	0.6399999856948853	0.3302752375602722	0.6000000238418579	0.24761904776096344	0.3970588147640228	1795	1870	1870	1895	1479
19.414830370482946	19.414830765222643	0	0	2	0	-0.002317627457810622	0.24999312764527848	1673.7218577074154	1748.7218577074154	1748.7218577074154	1773.7218577074154	0.5866666436195374	0.29357796907424927	0.5714285969734192	0.20952381193637848	0.3970588147640228	1673	1748	1748	1773	1479
19.430872591841123	19.430872591841123	0	0	2	0	-0.0019411428382673972	0.22247082901092208	1561.0180447997259	1636.0180447997259	1636.0180447997259	1661.0180447997259	0.54666668176651	0.24770642817020416	0.5571428537368774	0.17142857611179352	0.3970588147640228	1561	1636	1636	1661	1479
19.44786100425727	19.447861004257266	0	0	2	0	-0.001559337681131665	0.21114897792538012	1514.6550646044316	1589.6550646044316	1589.6550646044316	1614.6550646044316	0.54666668176651	0.2293577939271927	0.5142857432365417	0.13333334028720856	0.3970588147640228	1514	1589	1589	1614	1479
19.466124820640147	19.46612442590045	0	0	2	0	-0.0011732584878001843	0.19559008912620496	1450.9414149718093	1525.9414149718093	1525.9414149718093	1550.9414149718093	0.5066666603088379	0.22018349170684814	0.48571428656578064	0.11428571492433548	0.3970588147640228	1450	1525	1525	1550	1479
19.48076571606768	19.480765321327983	0	0	2	0	-0.000783963474505841	0.18363664496918114	1401.992061148797	1476.992061148797	1476.992061148797	1501.992061148797	0.47999998927116394	0.2110091745853424	0.4571428596973419	0.095238097012043	0.3970588147640228	1401	1476	1476	1501	1479
19.497916761239722	19.49791676123972	0	0	2	0	-0.0003925196718205101	0.17297572518641852	1358.3355946383838	1433.3355946383838	1433.3355946383838	1458.3355946383838	0.4533333480358124	0.20183485746383667	0.4285714328289032	0.08571428805589676	0.3970588147640228	1358	1433	1433	1458	1479
19.51475438309093	19.51475398835123	0	0	2	0	1.5729989303233564e-15	0.1592048958937327	1301.9440486848355	1376.9440486848355	1376.9440486848355	1401.9440486848355	0.4266666769981384	0.1834862381219864	0.4000000059604645	0.06666667014360428	0.3970588147640228	1301	1376	1376	1401	1479
19.53289898808478	19.53289859334508	0	0	2	0	0.00039251967182365175	0.14888410432834406	1259.680407224569	1334.680407224569	1334.680407224569	1359.680407224569	0.4000000059604645	0.17431192100048065	0.37142857909202576	0.05714285746216774	0.3970588147640228	1259	1334	1334	1359	1479
19.54785685949043	19.54785646475073	0	0	2	0	0.0007839634745089697	0.13623572396570627	1207.8852896395672	1282.8852896395672	1282.8852896395672	1307.8852896395672	0.3733333349227905	0.15596330165863037	0.3285714387893677	0.0476190485060215	0.3970588147640228	1207	1282	1282	1307	1479
19.564840535030186	19.56484014029049	0	0	2	0	0.0011732584878032916	0.12955439279033315	1180.5252384764144	1255.5252384764144	1255.5252384764144	1280.5252384764144	0.36000001430511475	0.14678898453712463	0.30000001192092896	0.03809523954987526	0.38235294818878174	1180	1255	1255	1280	1476
19.580922625097948	19.580922625097944	0	0	2	0	0.0015593376811347424	0.11816451577659773	1133.8836921051677	1208.8836921051677	1208.8836921051677	1233.8836921051677	0.3333333432674408	0.12844036519527435	0.2857142984867096	0.03809523954987526	0.3970588147640228	1133	1208	1208	1233	1479
19.59946631192726	19.599466706666956	0	0	2	0	0.0019411428382704356	0.11394682431821616	1116.6122455830953	1191.6122455830953	1191.6122455830953	1216.6122455830953	0.3199999928474426	0.12844036519527435	0.2571428716182709	0.02857142873108387	0.38235294818878174	1116	1191	1191	1216	1476
19.614811028237703	19.614810633498006	0	0	2	0	0.0023176274578136143	0.10821787582881445	1093.1522015189953	1168.1522015189953	1168.1522015189953	1193.1522015189953	0.30666667222976685	0.11926605552434921	0.24285714328289032	0.02857142873108387	0.38235294818878174	1093	1168	1168	1193	1476
19.630751406753603	19.630751012013903	0	0	2	0	0.0026877596215912347	0.09965112305721457	1058.0713489192935	1133.0713489192935	1133.0713489192935	1158.0713489192935	0.2933333218097687	0.10091742873191833	0.22857142984867096	0.01904761977493763	0.38235294818878174	1058	1133	1133	1158	1476
19.647854688422086	19.64785429368239	0	0	2	0	0.0030505248230699544	0.09492791380289764	1038.7298070228658	1113.7298070228658	1113.7298070228658	1138.7298070228658	0.2933333218097687	0.08256880939006805	0.20000000298023224	0.01904761977493763	0.38235294818878174	1038	1113	1113	1138	1476
19.66611850480497	19.66611811006527	0	0	2	0	0.00340492874804802	0.08930100436810226	1015.6876128873787	1090.6876128873787	1090.6876128873787	1115.6876128873787	0.2800000011920929	0.07339449226856232	0.20000000298023224	0.01904761977493763	0.38235294818878174	1015	1090	1090	1115	1476
19.680773216121956	19.68077321612196	0	0	2	0	0.003750000000001381	0.08360606958652486	992.3668549568192	1067.3668549568192	1067.3668549568192	1092.3668549568192	0.2666666805744171	0.06422018259763718	0.18571428954601288	0.01904761977493763	0.38235294818878174	992	1067	1067	1092	1476
19.697838997519064	19.69783860277936	0	0	2	0	0.0040847927626140425	0.08353804237709767	992.088283534215	1067.088283534215	1067.088283534215	1092.088283534215	0.2666666805744171	0.06422018259763718	0.17142857611179352	0.01904761977493763	0.38235294818878174	992	1067	1067	1092	1476
19.714922147462907	19.71492175272321	0	0	2	0	0.004408389392194842	0.08124446495936638	982.6960840086053	1057.6960840086053	1057.6960840086053	1082.6960840086053	0.2666666805744171	0.055045872926712036	0.17142857611179352	0.01904761977493763	0.38235294818878174	982	1057	1057	1082	1476
19.732861487813402	19.732861093073698	0	0	2	0	0.004719902932875025	0.0759236714466266	960.9074345739359	1035.907434573936	1035.907434573936	1060.907434573936	0.25333333015441895	0.0458715595304966	0.15714286267757416	0.02857142873108387	0.38235294818878174	960	1035	1035	1060	1476
19.747847780477358	19.74784738573766	0	0	2	0	0.005018479547692628	0.07554952179588581	959.3752917541524	1034.3752917541524	1034.3752917541524	1059.3752917541524	0.25333333015441895	0.0458715595304966	0.15714286267757416	0.01904761977493763	0.38235294818878174	959	1034	1034	1059	1476
19.764812113771875	19.764811719032178	0	0	2	0	0.005303300858900241	0.07811520898486582	969.8817807930255	1044.8817807930254	1044.8817807930254	1069.8817807930254	0.25333333015441895	0.055045872926712036	0.1428571492433548	0.02857142873108387	0.38235294818878174	969	1044	1044	1069	1476
19.780848808774273	19.780848808774273	0	0	2	0	0.005573586191081533	0.07478187510515658	956.2317785556162	1031.231778555616	1031.231778555616	1056.231778555616	0.23999999463558197	0.055045872926712036	0.1428571492433548	0.02857142873108387	0.38235294818878174	956	1031	1031	1056	1476
19.799429601135273	19.799429206395573	0	0	2	0	0.005828594710928295	0.07467983429434197	955.8139214353304	1030.8139214353305	1030.8139214353305	1055.8139214353305	0.23999999463558197	0.055045872926712036	0.12857143580913544	0.02857142873108387	0.38235294818878174	955	1030	1030	1055	1476
19.814874976068907	19.814874581329207	0	0	2	0	0.006067627457813053	0.07467983429434197	955.8139214353304	1030.8139214353305	1030.8139214353305	1055.8139214353305	0.23999999463558197	0.055045872926712036	0.12857143580913544	0.02857142873108387	0.38235294818878174	955	1030	1030	1055	1476
19.8308496969386	19.830849302198896	0	0	2	0	0.006290029259591559	0.07165262664775966	943.4175061225758	1018.4175061225758	1018.4175061225758	1043.4175061225758	0.2266666740179062	0.055045872926712036	0.12857143580913544	0.03809523954987526	0.38235294818878174	943	1018	1018	1043	1476
19.847892978172872	19.84789258343317	0	0	2	0	0.006495190528384097	0.07394620406549095	952.8097056481854	1027.8097056481854	1027.8097056481854	1052.8097056481854	0.2266666740179062	0.06422018259763718	0.12857143580913544	0.03809523954987526	0.38235294818878174	952	1027	1027	1052	1476
19.866138636529605	19.866138636529605	0	0	2	0	0.006682548931413494	0.07394620406549095	952.8097056481854	1027.8097056481854	1027.8097056481854	1052.8097056481854	0.2266666740179062	0.06422018259763718	0.12857143580913544	0.03809523954987526	0.38235294818878174	952	1027	1027	1052	1476
19.88085058510292	19.88085019036322	0	0	2	0	0.006851590932320166	0.07425232651345685	954.0632770726058	1029.0632770726058	1029.0632770726058	1054.0632770726058	0.2266666740179062	0.06422018259763718	0.12857143580913544	0.0476190485060215	0.38235294818878174	954	1029	1029	1054	1476
19.89789662951508	19.89789662951508	0	0	2	0	0.007001853198729595	0.07425232651345685	954.0632770726058	1029.0632770726058	1029.0632770726058	1054.0632770726058	0.2266666740179062	0.06422018259763718	0.12857143580913544	0.0476190485060215	0.38235294818878174	954	1029	1029	1054	1476
19.914832936290985	19.914832541551288	0	0	2	0	0.007132923872214154	0.07654590393118814	963.4554765982155	1038.4554765982155	1038.4554765982155	1063.4554765982155	0.2266666740179062	0.07339449226856232	0.12857143580913544	0.0476190485060215	0.38235294818878174	963	1038	1038	1063	1476
19.93278885570882	19.932788460969125	0	0	2	0	0.007244443697168434	0.0732125700514789	949.8054743608061	1024.805474360806	1024.805474360806	1049.805474360806	0.2133333384990692	0.07339449226856232	0.12857143580913544	0.0476190485060215	0.38235294818878174	949	1024	1024	1049	1476
19.94789435976182	19.947894359761815	0	0	2	0	0.007336107005503881	0.0735186924994448	951.0590457852265	1026.0590457852265	1026.0590457852265	1051.0590457852265	0.2133333384990692	0.07339449226856232	0.12857143580913544	0.05714285746216774	0.38235294818878174	951	1026	1026	1051	1476
19.964830666537722	19.964830271798018	0	0	2	0	0.007407662554463788	0.07581227177982124	960.451252938368	1035.451252938368	1035.451252938368	1060.451252938368	0.2133333384990692	0.08256880939006805	0.12857143580913544	0.05714285746216774	0.38235294818878174	960	1035	1035	1060	1476
19.980825519132047	19.980825124392346	0	0	2	0	0.007458914215262221	0.07581227177982124	960.451252938368	1035.451252938368	1035.451252938368	1060.451252938368	0.2133333384990692	0.08256880939006805	0.12857143580913544	0.05714285746216774	0.38235294818878174	960	1035	1035	1060	1476
19.99940749571214	19.99940710097244	0	0	2	0	0.007489721510659389	0.07581227177982124	960.451252938368	1035.451252938368	1035.451252938368	1060.451252938368	0.2133333384990692	0.08256880939006805	0.12857143580913544	0.05714285746216774	0.38235294818878174	960	1035	1035	1060	1476
20.014983134746373	20.01498313474637	0	0	2	0	0.0075	0.07581227177982124	960.451252938368	1035.451252938368	1035.451252938368	1060.451252938368	0.2133333384990692	0.08256880939006805	0.12857143580913544	0.05714285746216774	0.38235294818878174	960	1035	1035	1060	1476
20.030817723023	20.030817723022995	0	0	2	0	0.007489721510659218	0.07372277412107404	951.8947600257982	1026.8947600257982	1026.8947600257982	1051.8947600257982	0.2133333384990692	0.07339449226856232	0.1428571492433548	0.05714285746216774	0.38235294818878174	951	1026	1026	1051	1476
20.047787582673294	20.047787582673294	0	0	2	0	0.007458914215261878	0.07372277412107404	951.8947600257982	1026.8947600257982	1026.8947600257982	1051.8947600257982	0.2133333384990692	0.07339449226856232	0.1428571492433548	0.05714285746216774	0.38235294818878174	951	1026	1026	1051	1476
20.066099952039124	20.066099557299427	0	0	2	0	0.0074076625544632745	0.07406291030347348	953.2876176927239	1028.2876176927239	1028.2876176927239	1053.2876176927239	0.2133333384990692	0.07339449226856232	0.1428571492433548	0.06666667014360428	0.38235294818878174	953	1028	1028	1053	1476
20.080905059181347	20.080905059181347	0	0	2	0	0.007336107005503199	0.07406291030347348	953.2876176927239	1028.2876176927239	1028.2876176927239	1053.2876176927239	0.2133333384990692	0.07339449226856232	0.1428571492433548	0.06666667014360428	0.38235294818878174	953	1028	1028	1053	1476
20.09782439215021	20.097823997410508	0	0	2	0	0.007244443697167585	0.07622043502307972	962.1226814195115	1037.1226814195115	1037.1226814195115	1062.1226814195115	0.2133333384990692	0.08256880939006805	0.15714286267757416	0.05714285746216774	0.38235294818878174	962	1037	1037	1062	1476
20.114845962701047	20.114845962701047	0	0	2	0	0.0071329238722131405	0.07622043502307972	962.1226814195115	1037.1226814195115	1037.1226814195115	1062.1226814195115	0.2133333384990692	0.08256880939006805	0.15714286267757416	0.05714285746216774	0.38235294818878174	962	1037	1037	1062	1476
20.132809382173164	20.13280898743346	0	0	2	0	0.00700185319872842	0.07871809406244025	972.3505951856928	1047.3505951856928	1047.3505951856928	1072.3505951856928	0.2133333384990692	0.0917431190609932	0.17142857611179352	0.05714285746216774	0.38235294818878174	972	1047	1047	1072	1476
20.147814622342665	20.14781422760296	0	0	2	0	0.006851590932318833	0.08121575310180078	982.5785089518743	1057.5785089518743	1057.5785089518743	1082.5785089518743	0.2133333384990692	0.10091742873191833	0.18571428954601288	0.05714285746216774	0.38235294818878174	982	1057	1057	1082	1476
20.16478527147236	20.16478487673266	0	0	2	0	0.006682548931412006	0.08517131658118902	998.7765413999691	1073.7765413999691	1073.7765413999691	1098.7765413999691	0.20000000298023224	0.12844036519527435	0.2142857164144516	0.05714285746216774	0.38235294818878174	998	1073	1073	1098	1476
20.1808724931562	20.1808720984165	0	0	2	0	0.006495190528382459	0.09074486614515384	1021.6002268644049	1096.600226864405	1096.600226864405	1121.600226864405	0.20000000298023224	0.14678898453712463	0.24285714328289032	0.06666667014360428	0.38235294818878174	1021	1096	1096	1121	1476
20.199426837957382	20.19942683795738	0	0	2	0	0.006290029259589774	0.09568682443730686	1041.8375460707716	1116.8375460707716	1116.8375460707716	1141.8375460707716	0.18666666746139526	0.17431192100048065	0.2857142984867096	0.07619047909975052	0.3970588147640228	1041	1116	1116	1141	1479
20.214915239518184	20.21491523951818	0	0	2	0	0.006067627457811127	0.1074995318488503	1090.210582921042	1165.210582921042	1165.210582921042	1190.210582921042	0.20000000298023224	0.20183485746383667	0.3285714387893677	0.08571428805589676	0.3970588147640228	1090	1165	1165	1190	1479
20.230929039618047	20.23092903961805	0	0	2	0	0.005828594710926231	0.11654247323266503	1127.2414278877634	1202.2414278877634	1202.2414278877634	1227.2414278877634	0.2133333384990692	0.22018349170684814	0.34285715222358704	0.095238097012043	0.3970588147640228	1127	1202	1202	1227	1479
20.247849162066302	20.247849162066302	0	0	2	0	0.005573586191079339	0.13461368140846897	1201.2430253676803	1276.2430253676803	1276.2430253676803	1301.2430253676803	0.25333333015441895	0.24770642817020416	0.3571428656578064	0.10476190596818924	0.3970588147640228	1201	1276	1276	1301	1479
20.26604745165919	20.26604705691949	0	0	2	0	0.005303300858897924	0.14442426482861748	1241.4173644731886	1316.4173644731886	1316.4173644731886	1341.4173644731886	0.2800000011920929	0.2568807303905487	0.3571428656578064	0.11428571492433548	0.3970588147640228	1241	1316	1316	1341	1479
20.280845848226534	20.280845848226534	0	0	2	0	0.005018479547690192	0.14901142338937035	1260.2017787794716	1335.2017787794716	1335.2017787794716	1360.2017787794716	0.2800000011920929	0.2752293646335602	0.3571428656578064	0.11428571492433548	0.3970588147640228	1260	1335	1335	1360	1479
20.297845708093938	20.29784531335424	0	0	2	0	0.004719902932872478	0.15926418737945508	1302.1868473188686	1377.1868473188686	1377.1868473188686	1402.1868473188686	0.30666667222976685	0.2844036817550659	0.37142857909202576	0.12380952388048172	0.3970588147640228	1302	1377	1377	1402	1479
20.31483293629099	20.314832541551286	0	0	2	0	0.004408389392192191	0.1718785511205594	1353.8426668386905	1428.8426668386905	1428.8426668386905	1453.8426668386905	0.3333333432674408	0.302752286195755	0.3857142925262451	0.13333334028720856	0.3970588147640228	1353	1428	1428	1453	1479
20.332874119483762	20.33287372474406	0	0	2	0	0.004084792762611293	0.1822673695428031	1396.3848782777786	1471.3848782777786	1471.3848782777786	1496.3848782777786	0.36000001430511475	0.31192660331726074	0.4000000059604645	0.1428571492433548	0.3970588147640228	1396	1471	1471	1496	1479
20.34782843823212	20.34782804349242	0	0	2	0	0.0037499999999985423	0.19224801728007745	1437.255630761917	1512.255630761917	1512.255630761917	1537.255630761917	0.3866666555404663	0.3211009204387665	0.4285714328289032	0.1428571492433548	0.3970588147640228	1437	1512	1512	1537	1479
20.364886719574947	20.364886324835243	0	0	2	0	0.003404928748045099	0.20714597858691297	1498.2627823134085	1573.2627823134085	1573.2627823134085	1598.2627823134085	0.4399999976158142	0.3211009204387665	0.44285714626312256	0.15238095819950104	0.3970588147640228	1498	1573	1573	1598	1479
20.380855914088855	20.38085551934915	0	0	2	0	0.00305052482306696	0.21610622865661067	1534.9550063488207	1609.9550063488207	1609.9550063488207	1634.9550063488207	0.4533333480358124	0.3302752375602722	0.4714285731315613	0.17142857611179352	0.3970588147640228	1534	1609	1609	1634	1479
20.39944104858654	20.399440653846835	0	0	2	0	0.0026877596215881742	0.22683517564214817	1578.890044254597	1653.890044254597	1653.890044254597	1678.890044254597	0.47999998927116394	0.33944955468177795	0.48571428656578064	0.18095238506793976	0.3970588147640228	1578	1653	1653	1678	1479
20.41485484434427	20.41485444960457	0	0	2	0	0.002317627457810496	0.23497909317616705	1612.239386556404	1687.239386556404	1687.239386556404	1712.239386556404	0.4933333396911621	0.3486238420009613	0.5142857432365417	0.190476194024086	0.3970588147640228	1612	1687	1687	1712	1479
20.43083548630944	20.43083509156974	0	0	2	0	0.0019411428382672693	0.24713661007177667	1662.0244182439255	1737.0244182439255	1737.0244182439255	1762.0244182439255	0.5199999809265137	0.35779815912246704	0.5285714268684387	0.20952381193637848	0.3970588147640228	1662	1737	1737	1762	1479
20.44783060930046	20.44783060930046	0	0	2	0	0.0015593376811315356	0.2570979315275643	1702.816029605376	1777.816029605376	1777.816029605376	1802.816029605376	0.5333333611488342	0.3761467933654785	0.5428571701049805	0.21904762089252472	0.3970588147640228	1702	1777	1777	1802	1479
20.466103504696413	20.466103109956716	0	0	2	0	0.0011732584878000535	0.2715003430493632	1761.7939047871423	1836.7939047871423	1836.7939047871423	1861.7939047871423	0.5733333230018616	0.38532111048698425	0.5571428537368774	0.22857142984867096	0.3970588147640228	1761	1836	1836	1861	1479
20.480894795949183	20.48089479594918	0	0	2	0	0.0007839634745057094	0.2875307319328493	1827.438347265018	1902.438347265018	1902.438347265018	1927.438347265018	0.5866666436195374	0.4128440320491791	0.5857142806053162	0.2571428716182709	0.3970588147640228	1827	1902	1902	1927	1479
20.497821234232617	20.497820839492917	0	0	2	0	0.00039251967182037795	0.2959467717244917	1861.9020302117935	1936.9020302117935	1936.9020302117935	1961.9020302117935	0.6000000238418579	0.4220183491706848	0.5857142806053162	0.27619048953056335	0.3970588147640228	1861	1936	1936	1961	1479
20.514843199523156	20.514842804783456	0	0	2	0	-1.7053072081790148e-15	0.3039886491639274	1894.8335183262827	1969.8335183262827	1969.8335183262827	1994.8335183262827	0.6133333444595337	0.43119266629219055	0.6000000238418579	0.2857142984867096	0.3970588147640228	1894	1969	1969	1994	1479
20.53278490831184	20.532784513572135	0	0	2	0	-0.0003925196718237839	0.31439212137845907	1937.43573704479	2012.43573704479	2012.43573704479	2037.43573704479	0.6266666650772095	0.44954127073287964	0.6142857074737549	0.29523810744285583	0.3970588147640228	1937	2012	2012	2037	1479
20.54785449105224	20.547854491052238	0	0	2	0	-0.0007839634745091013	0.32073332181390457	1963.4029528279393	2038.4029528279393	2038.4029528279393	2063.4029528279393	0.6266666650772095	0.4587155878543854	0.6285714507102966	0.3142857253551483	0.3970588147640228	1963	2038	2038	2063	1479
20.564857903576936	20.564857903576932	0	0	2	0	-0.0011732584878034224	0.33464019942749923	2020.3516166556094	2095.351616655609	2095.351616655609	2120.351616655609	0.653333306312561	0.47706422209739685	0.6428571343421936	0.32380953431129456	0.3970588147640228	2020	2095	2095	2120	1479
20.58091315134517	20.580912756605475	0	0	2	0	-0.0015593376811348716	0.34455284034111067	2060.9438811968485	2135.9438811968485	2135.9438811968485	2160.9438811968485	0.6666666865348816	0.4862385392189026	0.6571428775787354	0.34285715222358704	0.3970588147640228	2060	2135	2135	2160	1479
20.59940670623274	20.59940631149304	0	0	2	0	-0.0019411428382705633	0.35745397594206185	2113.7740314827433	2188.7740314827433	2188.7740314827433	2213.7740314827433	0.6666666865348816	0.5137614607810974	0.6714285612106323	0.37142857909202576	0.3970588147640228	2113	2188	2188	2213	1479
20.614812607196498	20.614812607196498	0	0	2	0	-0.00231762745781374	0.3660400791638563	2148.934124175991	2223.934124175991	2223.934124175991	2248.934124175991	0.6800000071525574	0.5229358077049255	0.6857143044471741	0.380952388048172	0.3970588147640228	2148	2223	2223	2248	1479
20.63077745957372	20.63077706483402	0	0	2	0	-0.0026877596215913587	0.3763608555495739	2191.197703475505	2266.197703475505	2266.197703475505	2291.197703475505	0.6933333277702332	0.5321100950241089	0.699999988079071	0.4000000059604645	0.3970588147640228	2191	2266	2266	2291	1479
20.64786929379094	20.64786929379094	0	0	2	0	-0.0030505248230700754	0.3842813471882116	2223.6321167357264	2298.6321167357264	2298.6321167357264	2323.6321167357264	0.6933333277702332	0.5504587292671204	0.699999988079071	0.41904762387275696	0.3970588147640228	2223	2298	2298	2323	1479
20.6661086363125	20.6661082415728	0	0	2	0	-0.003404928748048138	0.3964388761289266	2273.4171977479546	2348.4171977479546	2348.4171977479546	2373.4171977479546	0.7200000286102295	0.5596330165863037	0.7142857313156128	0.4285714328289032	0.4117647111415863	2273	2348	2348	2373	1482
20.680770847683767	20.680770847683764	0	0	2	0	-0.003750000000001496	0.40199776557736655	2296.1808500393163	2371.1808500393163	2371.1808500393163	2396.1808500393163	0.7200000286102295	0.5688073635101318	0.7285714149475098	0.43809524178504944	0.3970588147640228	2296	2371	2371	2396	1479
20.69791755071912	20.697917550719115	0	0	2	0	-0.0040847927626141535	0.407760724890597	2319.780168426995	2394.780168426995	2394.780168426995	2419.780168426995	0.7200000286102295	0.5779816508293152	0.7285714149475098	0.4571428596973419	0.3970588147640228	2319	2394	2394	2419	1479
20.714884647191525	20.714884252451824	0	0	2	0	-0.00440838939219495	0.41908257739884514	2366.143154448271	2441.143154448271	2441.143154448271	2466.143154448271	0.7333333492279053	0.5963302850723267	0.7428571581840515	0.46666666865348816	0.4117647111415863	2366	2441	2441	2466	1482
20.732752144916837	20.73275175017714	0	0	2	0	-0.0047199029328751285	0.4231448566427036	2382.7781879518716	2457.7781879518716	2457.7781879518716	2482.7781879518716	0.7333333492279053	0.60550457239151	0.7428571581840515	0.4761904776096344	0.4117647111415863	2382	2457	2457	2482	1482
20.747846596258263	20.747845806778866	0	0	2	0	-0.005018479547692726	0.4322751711004851	2420.1668256564863	2495.1668256564863	2495.1668256564863	2520.1668256564863	0.746666669845581	0.6146789193153381	0.7571428418159485	0.48571428656578064	0.3970588147640228	2420	2495	2495	2520	1479
20.764792771526636	20.764792771526636	0	0	2	0	-0.005303300858900336	0.441507520614838	2457.9732969177617	2532.9732969177617	2532.9732969177617	2557.9732969177617	0.7599999904632568	0.6238532066345215	0.7571428418159485	0.5047619342803955	0.4117647111415863	2457	2532	2532	2557	1482
20.78089894071602	20.780899335455718	0	0	2	0	-0.005573586191081621	0.44744055190864884	2482.269060065917	2557.269060065917	2557.269060065917	2582.269060065917	0.7599999904632568	0.6330274939537048	0.7714285850524902	0.5142857432365417	0.4117647111415863	2482	2557	2557	2582	1482
20.799399600918164	20.799399206178464	0	0	2	0	-0.005828594710928378	0.466974350799914	2562.2599665256475	2637.2599665256475	2637.2599665256475	2662.2599665256475	0.7733333110809326	0.6605504751205444	0.7857142686843872	0.5523809790611267	0.4117647111415863	2562	2637	2637	2662	1482
20.81489589727294	20.81489550253324	0	0	2	0	-0.006067627457813132	0.47505023947783886	2595.33073066175	2670.33073066175	2670.33073066175	2695.33073066175	0.7733333110809326	0.6697247624397278	0.800000011920929	0.5714285969734192	0.4117647111415863	2595	2670	2670	2695	1482
20.830784959627998	20.830784959627998	0	0	2	0	-0.006290029259591632	0.4848755049137843	2635.5651926219466	2710.5651926219466	2710.5651926219466	2735.5651926219466	0.7866666913032532	0.6880733966827393	0.800000011920929	0.5809524059295654	0.4117647111415863	2635	2710	2710	2735	1482
20.847857451599978	20.847857451599978	0	0	2	0	-0.006495190528384164	0.4931214530127388	2669.3323500871657	2744.3323500871657	2744.3323500871657	2769.3323500871657	0.7866666913032532	0.6972476840019226	0.8142856955528259	0.6000000238418579	0.4117647111415863	2669	2744	2744	2769	1482
20.86609639938184	20.86609639938184	0	0	2	0	-0.006682548931413554	0.5006871452481567	2700.3138597912016	2775.3138597912016	2775.3138597912016	2800.3138597912016	0.800000011920929	0.7064220309257507	0.8142856955528259	0.6095238327980042	0.4117647111415863	2700	2775	2775	2800	1482
20.880751900178225	20.880751505438525	0	0	2	0	-0.00685159093232022	0.5104637114977351	2740.348898583225	2815.348898583225	2815.348898583225	2840.348898583225	0.8133333325386047	0.7155963182449341	0.8285714387893677	0.6190476417541504	0.4117647111415863	2740	2815	2815	2840	1482
20.897818865794427	20.897818865794424	0	0	2	0	-0.007001853198729643	0.5189964481032625	2775.29045498286	2850.29045498286	2850.29045498286	2875.29045498286	0.8133333325386047	0.7339449524879456	0.8285714387893677	0.6380952596664429	0.4117647111415863	2775	2850	2850	2875	1482
20.91484517322165	20.91484477848195	0	0	2	0	-0.007132923872214195	0.5309158619447629	2824.100454663804	2899.100454663804	2899.100454663804	2924.100454663804	0.8266666531562805	0.7431192398071289	0.8428571224212646	0.6571428775787354	0.4117647111415863	2824	2899	2899	2924	1482
20.93274227642437	20.93274188168467	0	0	2	0	-0.007244443697168468	0.5419315965605431	2869.209887915424	2944.209887915424	2944.209887915424	2969.209887915424	0.8266666531562805	0.7614678740501404	0.8571428656578064	0.6761904954910278	0.4117647111415863	2869	2944	2944	2969	1482
20.947889622885427	20.947889622885427	0	0	2	0	-0.007336107005503909	0.5516401458962434	2908.966397445117	2983.966397445117	2983.966397445117	3008.966397445117	0.8399999737739563	0.7706422209739685	0.8571428656578064	0.6952381134033203	0.4117647111415863	2908	2983	2983	3008	1482
20.964827508620132	20.96482711388043	0	0	2	0	-0.007407662554463809	0.5607851221468172	2946.4150751912166	3021.4150751912166	3021.4150751912166	3046.4150751912166	0.8399999737739563	0.78899085521698	0.8714285492897034	0.7047619223594666	0.4117647111415863	2946	3021	3021	3046	1482
20.98088986170295	20.980889861702945	0	0	2	0	-0.007458914215262234	0.5705616985433766	2986.450155535127	3061.450155535127	3061.450155535127	3086.450155535127	0.8533333539962769	0.7981651425361633	0.8714285492897034	0.723809540271759	0.4117647111415863	2986	3061	3061	3086	1482
20.999411443109132	20.999411048369428	0	0	2	0	-0.007489721510659397	0.5775491531122299	3015.0637819945814	3090.0637819945814	3090.0637819945814	3115.0637819945814	0.8533333539962769	0.8073394298553467	0.8857142925262451	0.7333333492279053	0.4117647111415863	3015	3090	3090	3115	1482
21.014882081383483	21.014881686643783	0	0	2	0	-0.0075	0.5775491531122299	3015.0637819945814	3090.0637819945814	3090.0637819945814	3115.0637819945814	0.8533333539962769	0.8073394298553467	0.8857142925262451	0.7333333492279053	0.4117647111415863	3015	3090	3090	3115	1482
21.03086785496474	21.03086785496474	0	0	2	0	-0.007489721510659211	0.581951583271124	3033.0917334952524	3108.0917334952524	3108.0917334952524	3133.0917334952524	0.8533333539962769	0.8165137767791748	0.8857142925262451	0.7428571581840515	0.4117647111415863	3033	3108	3108	3133	1482
21.04778955637179	21.04778916163209	0	0	2	0	-0.0074589142152618635	0.584060426699061	3041.7274473326547	3116.7274473326547	3116.7274473326547	3141.7274473326547	0.8533333539962769	0.8165137767791748	0.8857142925262451	0.7523809671401978	0.4117647111415863	3041	3116	3116	3141	1482
21.0660758729175	21.0660754781778	0	0	2	0	-0.007407662554463255	0.5923743978000822	3075.7731589913365	3150.7731589913365	3150.7731589913365	3175.7731589913365	0.8666666746139526	0.8256880640983582	0.8999999761581421	0.7523809671401978	0.4117647111415863	3075	3150	3150	3175	1482
21.080838348172257	21.080837953432557	0	0	2	0	-0.007336107005503172	0.5923743978000822	3075.7731589913365	3150.7731589913365	3150.7731589913365	3175.7731589913365	0.8666666746139526	0.8256880640983582	0.8999999761581421	0.7523809671401978	0.4117647111415863	3075	3150	3150	3175	1482
21.097886761022615	21.09788676102261	0	0	2	0	-0.007244443697167551	0.5911839246040298	3070.898171253502	3145.898171253502	3145.898171253502	3170.898171253502	0.8533333539962769	0.8256880640983582	0.8999999761581421	0.761904776096344	0.4117647111415863	3070	3145	3145	3170	1482
21.11482030462063	21.114820304620626	0	0	2	0	-0.0071329238722131	0.5867474958158674	3052.730995365977	3127.730995365977	3127.730995365977	3152.730995365977	0.8533333539962769	0.8165137767791748	0.8999999761581421	0.7523809671401978	0.4117647111415863	3052	3127	3127	3152	1482
21.1326996445369	21.132699249797202	0	0	2	0	-0.007001853198728373	0.5844539090849104	3043.338757702708	3118.338757702708	3118.338757702708	3143.338757702708	0.8533333539962769	0.8073394298553467	0.8999999761581421	0.7523809671401978	0.4117647111415863	3043	3118	3118	3143	1482
21.147820543438144	21.147820148698443	0	0	2	0	-0.006851590932318779	0.5740310796547909	3000.6572711863687	3075.6572711863687	3075.6572711863687	3100.6572711863687	0.8399999737739563	0.7981651425361633	0.8857142925262451	0.7428571581840515	0.4117647111415863	3000	3075	3075	3100	1482
21.164846061385973	21.164845666646272	0	0	2	0	-0.006682548931411946	0.567519820969121	2973.9936668685505	3048.9936668685505	3048.9936668685505	3073.9936668685505	0.8399999737739563	0.78899085521698	0.8857142925262451	0.723809540271759	0.4117647111415863	2973	3048	3048	3073	1482
21.1860250304443	21.1860242409649	0	0	2	0	-0.006495190528382392	0.5518295470995156	2909.741995372516	2984.741995372516	2984.741995372516	3009.741995372516	0.8399999737739563	0.7614678740501404	0.8714285492897034	0.6952381134033203	0.4117647111415863	2909	2984	2984	3009	1482
21.19937473231714	21.199374337577442	0	0	2	0	-0.006290029259589702	0.5418342286287521	2868.8111662347396	2943.8111662347396	2943.8111662347396	2968.8111662347396	0.8266666531562805	0.7431192398071289	0.8714285492897034	0.6857143044471741	0.4117647111415863	2868	2943	2943	2968	1482
21.21482010725078	21.214820107250777	0	0	2	0	-0.006067627457811049	0.5296767197904133	2819.0261675417423	2894.0261675417423	2894.0261675417423	2919.0261675417423	0.8133333325386047	0.7339449524879456	0.8571428656578064	0.6666666865348816	0.4117647111415863	2819	2894	2894	2919	1482
21.230734432946555	21.230734038206855	0	0	2	0	-0.005828594710926148	0.5143946244643658	2756.445987181578	2831.445987181578	2831.445987181578	2856.445987181578	0.8133333325386047	0.7064220309257507	0.8428571224212646	0.6380952596664429	0.4117647111415863	2756	2831	2831	2856	1482
21.247901267706546	21.247901267706542	0	0	2	0	-0.005573586191079251	0.49171691434723996	2663.5807642519476	2738.5807642519476	2738.5807642519476	2763.5807642519476	0.800000011920929	0.6697247624397278	0.8285714387893677	0.6000000238418579	0.4117647111415863	2663	2738	2738	2763	1482
21.26606995182202	21.26606995182202	0	0	2	0	-0.00530330085889783	0.4612014101232802	2538.6197744548326	2613.6197744548326	2613.6197744548326	2638.6197744548326	0.7866666913032532	0.6238532066345215	0.800000011920929	0.5428571701049805	0.4117647111415863	2538	2613	2613	2638	1482
21.280755058095814	21.280754663356117	0	0	2	0	-0.005018479547690093	0.428168881529448	2403.3515698630895	2478.3515698630895	2478.3515698630895	2503.3515698630895	0.7599999904632568	0.5779816508293152	0.7714285850524902	0.48571428656578064	0.4117647111415863	2403	2478	2478	2503	1482
21.297818471054725	21.297818076315025	0	0	2	0	-0.004719902932872375	0.4167109744737343	2356.4314404699417	2431.4314404699417	2431.4314404699417	2456.4314404699417	0.746666669845581	0.5596330165863037	0.7571428418159485	0.4761904776096344	0.4117647111415863	2356	2431	2431	2456	1482
21.314862936508092	21.314862541768395	0	0	2	0	-0.004408389392192083	0.40747863060053513	2318.6249923091914	2393.6249923091914	2393.6249923091914	2418.6249923091914	0.7333333492279053	0.5504587292671204	0.7571428418159485	0.4571428596973419	0.4117647111415863	2318	2393	2393	2418	1482
21.332791618886716	21.332791224147016	0	0	2	0	-0.004084792762611183	0.39772140764460273	2278.669164304648	2353.669164304648	2353.669164304648	2378.669164304648	0.7333333492279053	0.5321100950241089	0.7428571581840515	0.43809524178504944	0.4117647111415863	2278	2353	2353	2378	1482
21.347879754392963	21.34787975439296	0	0	2	0	-0.0037499999999984273	0.3918904209866816	2254.791273940461	2329.791273940461	2329.791273940461	2354.791273940461	0.7333333492279053	0.5229358077049255	0.7428571581840515	0.41904762387275696	0.4117647111415863	2254	2329	2329	2354	1482
21.36484014029049	21.36483974555079	0	0	2	0	-0.003404928748044981	0.37188043501101387	2172.850381370102	2247.850381370102	2247.850381370102	2272.850381370102	0.7200000286102295	0.4954128563404083	0.7142857313156128	0.380952388048172	0.4117647111415863	2172	2247	2247	2272	1482
21.380909203948185	21.38090880920849	0	0	2	0	-0.0030505248230668384	0.34122885702418637	2047.3321695140432	2122.332169514043	2122.332169514043	2147.332169514043	0.6933333277702332	0.44954127073287964	0.6857143044471741	0.32380953431129456	0.4117647111415863	2047	2122	2122	2147	1482
21.399395653521175	21.399395258781478	0	0	2	0	-0.0026877596215880506	0.3096249085725571	1917.9140006046214	1992.9140006046214	1992.9140006046214	2017.9140006046214	0.653333306312561	0.40366971492767334	0.6571428775787354	0.27619048953056335	0.4117647111415863	1917	1992	1992	2017	1482
21.41477510692512	21.414774712185416	0	0	2	0	-0.0023176274578103704	0.2753679145538077	1777.6316100978427	1852.6316100978427	1852.6316100978427	1877.6316100978427	0.6000000238418579	0.35779815912246704	0.6285714507102966	0.22857142984867096	0.4117647111415863	1777	1852	1852	1877	1482
21.4308489074592	21.4308485127195	0	0	2	0	-0.0019411428382671415	0.2578069005338919	1705.7192576862872	1780.7192576862872	1780.7192576862872	1805.7192576862872	0.5866666436195374	0.3302752375602722	0.6000000238418579	0.190476194024086	0.3970588147640228	1705	1780	1780	1805	1479
21.447782056317514	21.447781661577814	0	0	2	0	-0.0015593376811314063	0.2540847498533272	1690.4770506493749	1765.4770506493749	1765.4770506493749	1790.4770506493749	0.5866666436195374	0.3211009204387665	0.6000000238418579	0.18095238506793976	0.3970588147640228	1690	1765	1765	1790	1479
21.466077451876295	21.466077451876295	0	0	2	0	-0.001173258487799923	0.24502246513506587	1653.3669947280946	1728.3669947280946	1728.3669947280946	1753.3669947280946	0.5733333230018616	0.31192660331726074	0.5857142806053162	0.16190476715564728	0.3970588147640228	1653	1728	1728	1753	1479
21.480865585211475	21.480865585211472	0	0	2	0	-0.0007839634745055779	0.2362029604765834	1617.2511231516091	1692.2511231516091	1692.2511231516091	1717.2511231516091	0.5733333230018616	0.2844036817550659	0.5714285969734192	0.15238095819950104	0.3970588147640228	1617	1692	1692	1717	1479
21.497776233906954	21.497775839167257	0	0	2	0	-0.00039251967182024584	0.2217518617461125	1558.0738738503305	1633.0738738503305	1633.0738738503305	1658.0738738503305	0.54666668176651	0.26605504751205444	0.5571428537368774	0.13333334028720856	0.3970588147640228	1558	1633	1633	1658	1479
21.51491780532622	21.51491780532622	0	0	2	0	1.8376154860346732e-15	0.20140173369144299	1474.740099466459	1549.740099466459	1549.740099466459	1574.740099466459	0.5066666603088379	0.23853211104869843	0.5285714268684387	0.11428571492433548	0.3970588147640228	1474	1549	1549	1574	1479
21.532843724526955	21.532843329787255	0	0	2	0	0.000392519671823916	0.1904346840456128	1429.8300311667845	1504.8300311667845	1504.8300311667845	1529.8300311667845	0.47999998927116394	0.2293577939271927	0.5	0.10476190596818924	0.3970588147640228	1429	1504	1504	1529	1479
21.547816990780852	21.547816596041155	0	0	2	0	0.000783963474509233	0.18285433209292135	1398.7884899205128	1473.7884899205128	1473.7884899205128	1498.7884899205128	0.47999998927116394	0.2110091745853424	0.4714285731315613	0.08571428805589676	0.3970588147640228	1398	1473	1473	1498	1479
21.564866982590004	21.564866982590004	0	0	2	0	0.001173258487803553	0.17222742591154616	1355.2713091077817	1430.2713091077817	1430.2713091077817	1455.2713091077817	0.4533333480358124	0.20183485746383667	0.44285714626312256	0.07619047909975052	0.3970588147640228	1355	1430	1430	1455	1479
21.58093288833011	21.58093288833011	0	0	2	0	0.001559337681135001	0.16506990056484938	1325.961242813058	1400.961242813058	1400.961242813058	1425.961242813058	0.4399999976158142	0.19266055524349213	0.41428571939468384	0.06666667014360428	0.3970588147640228	1325	1400	1400	1425	1479
21.599381048152324	21.599380653412624	0	0	2	0	0.0019411428382706912	0.14638644715162868	1249.4525010859195	1324.4525010859195	1324.4525010859195	1349.4525010859195	0.4000000059604645	0.1651376187801361	0.3571428656578064	0.05714285746216774	0.3970588147640228	1249	1324	1324	1349	1479
21.61480668610102	21.61480629136132	0	0	2	0	0.002317627457813866	0.13623572396570627	1207.8852896395672	1282.8852896395672	1282.8852896395672	1307.8852896395672	0.3733333349227905	0.15596330165863037	0.3285714387893677	0.0476190485060215	0.3970588147640228	1207	1282	1282	1307	1479
21.630863512828057	21.630863512828054	0	0	2	0	0.002687759621591482	0.12797510293534115	1174.058046520222	1249.058046520222	1249.058046520222	1274.058046520222	0.36000001430511475	0.1376146823167801	0.30000001192092896	0.0476190485060215	0.3970588147640228	1174	1249	1249	1274	1479
21.6479166625548	21.647916267815095	0	0	2	0	0.0030505248230701964	0.12253760611828493	1151.7914970543768	1226.7914970543768	1226.7914970543768	1251.7914970543768	0.36000001430511475	0.11926605552434921	0.2857142984867096	0.03809523954987526	0.3970588147640228	1151	1226	1226	1251	1479
21.66605376749437	21.66605337275467	0	0	2	0	0.003404928748048256	0.11602633724217208	1125.1278510066948	1200.1278510066948	1200.1278510066948	1225.1278510066948	0.3466666638851166	0.11009174585342407	0.2571428716182709	0.02857142873108387	0.3970588147640228	1125	1200	1200	1225	1479
21.68089242751099	21.68089203277129	0	0	2	0	0.00375000000000161	0.11029738689012522	1101.667799315063	1176.667799315063	1176.667799315063	1201.667799315063	0.3333333432674408	0.10091742873191833	0.24285714328289032	0.02857142873108387	0.38235294818878174	1101	1176	1176	1201	1476
21.697915971760324	21.69791597176032	0	0	2	0	0.0040847927626142646	0.1079017686615793	1091.8577426691672	1166.8577426691672	1166.8577426691672	1191.8577426691672	0.3333333432674408	0.0917431190609932	0.22857142984867096	0.02857142873108387	0.38235294818878174	1091	1166	1166	1191	1476
21.714820699360324	21.714820304620623	0	0	2	0	0.004408389392195056	0.09987923354765743	1059.0054613776572	1134.0054613776572	1134.0054613776572	1159.0054613776572	0.3199999928474426	0.07339449226856232	0.2142857164144516	0.02857142873108387	0.38235294818878174	1059	1134	1134	1159	1476
21.73271582886455	21.732715434124852	0	0	2	0	0.004719902932875231	0.09367409470978946	1033.5954178365878	1108.5954178365878	1108.5954178365878	1133.5954178365878	0.30666667222976685	0.06422018259763718	0.20000000298023224	0.01904761977493763	0.38235294818878174	1033	1108	1108	1133	1476
21.74790580721308	21.74790541247338	0	0	2	0	0.005018479547692824	0.09124446287320381	1023.6460754657696	1098.6460754657696	1098.6460754657696	1123.6460754657696	0.30666667222976685	0.055045872926712036	0.17142857611179352	0.01904761977493763	0.38235294818878174	1023	1098	1098	1123	1476
21.76475724495375	21.764756850214045	0	0	2	0	0.005303300858900429	0.08561754691915041	1000.603854633921	1075.603854633921	1075.603854633921	1100.603854633921	0.2933333218097687	0.0458715595304966	0.17142857611179352	0.01904761977493763	0.38235294818878174	1000	1075	1075	1100	1476
21.780846835075778	21.780846835075778	0	0	2	0	0.00557358619108171	0.08592366936046403	1001.8574260311002	1076.8574260311002	1076.8574260311002	1101.8574260311002	0.2933333218097687	0.0458715595304966	0.15714286267757416	0.02857142873108387	0.38235294818878174	1001	1076	1076	1101	1476
21.799392890343285	21.799392495603584	0	0	2	0	0.005828594710928461	0.08259033920604508	988.2074390487546	1063.2074390487546	1063.2074390487546	1088.2074390487546	0.2800000011920929	0.0458715595304966	0.15714286267757416	0.02857142873108387	0.38235294818878174	988	1063	1063	1088	1476
21.814944450255894	21.81494405551619	0	0	2	0	0.006067627457813209	0.08259033920604508	988.2074390487546	1063.2074390487546	1063.2074390487546	1088.2074390487546	0.2800000011920929	0.0458715595304966	0.15714286267757416	0.02857142873108387	0.38235294818878174	988	1063	1063	1088	1476
21.830914828988895	21.830914434249195	0	0	2	0	0.006290029259591703	0.0791549682408115	974.1395949461231	1049.139594946123	1049.139594946123	1074.139594946123	0.2666666805744171	0.0458715595304966	0.1428571492433548	0.02857142873108387	0.38235294818878174	974	1049	1049	1074	1476
21.847853504202995	21.84785310946329	0	0	2	0	0.00649519052838423	0.08144854658986536	983.5317982854987	1058.5317982854986	1058.5317982854986	1083.5317982854986	0.2666666805744171	0.055045872926712036	0.1428571492433548	0.02857142873108387	0.38235294818878174	983	1058	1058	1083	1476
21.866033635769732	21.866033635769732	0	0	2	0	0.006682548931413614	0.07811520898486582	969.8817807930255	1044.8817807930254	1044.8817807930254	1069.8817807930254	0.25333333015441895	0.055045872926712036	0.1428571492433548	0.02857142873108387	0.38235294818878174	969	1044	1044	1069	1476
21.88083005863858	21.880829663898883	0	0	2	0	0.006851590932320274	0.0807489225184735	980.666837713149	1055.666837713149	1055.666837713149	1080.666837713149	0.25333333015441895	0.06422018259763718	0.1428571492433548	0.03809523954987526	0.38235294818878174	980	1055	1055	1080	1476
21.89791084014424	21.897910445404538	0	0	2	0	0.0070018531987296895	0.0807489225184735	980.666837713149	1055.666837713149	1055.666837713149	1080.666837713149	0.25333333015441895	0.06422018259763718	0.1428571492433548	0.03809523954987526	0.38235294818878174	980	1055	1055	1080	1476
21.914824252017617	21.914824252017613	0	0	2	0	0.007132923872214236	0.0807489225184735	980.666837713149	1055.666837713149	1055.666837713149	1080.666837713149	0.25333333015441895	0.06422018259763718	0.1428571492433548	0.03809523954987526	0.38235294818878174	980	1055	1055	1080	1476
21.932739907986175	21.932739513246478	0	0	2	0	0.0072444436971685015	0.07970916605649554	976.4090350013493	1051.4090350013494	1051.4090350013494	1076.4090350013494	0.23999999463558197	0.07339449226856232	0.1428571492433548	0.03809523954987526	0.38235294818878174	976	1051	1051	1076	1476
21.947766069359716	21.947766069359712	0	0	2	0	0.007336107005503936	0.07970916605649554	976.4090350013493	1051.4090350013494	1051.4090350013494	1076.4090350013494	0.23999999463558197	0.07339449226856232	0.1428571492433548	0.03809523954987526	0.38235294818878174	976	1051	1051	1076	1476
21.964837771852295	21.964837771852295	0	0	2	0	0.00740766255446383	0.08200274533687198	985.8012421544908	1060.8012421544909	1060.8012421544909	1085.8012421544909	0.23999999463558197	0.08256880939006805	0.1428571492433548	0.03809523954987526	0.38235294818878174	985	1060	1060	1085	1476
21.98085354565066	21.98085315091096	0	0	2	0	0.007458914215262249	0.08200274533687198	985.8012421544908	1060.8012421544909	1060.8012421544909	1085.8012421544909	0.23999999463558197	0.08256880939006805	0.1428571492433548	0.03809523954987526	0.38235294818878174	985	1060	1060	1085	1476
21.99940749571214	21.999407495712138	0	0	2	0	0.007489721510659403	0.08200274533687198	985.8012421544908	1060.8012421544909	1060.8012421544909	1085.8012421544909	0.23999999463558197	0.08256880939006805	0.1428571492433548	0.03809523954987526	0.38235294818878174	985	1060	1060	1085	1476
22.014840238975417	22.014839844235713	0	0	2	0	0.0075	0.08200274533687198	985.8012421544908	1060.8012421544909	1060.8012421544909	1085.8012421544909	0.23999999463558197	0.08256880939006805	0.1428571492433548	0.03809523954987526	0.38235294818878174	985	1060	1060	1085	1476
22.030842591624022	22.03084259162402	0	0	2	0	0.0074897215106592046	0.08200274533687198	985.8012421544908	1060.8012421544909	1060.8012421544909	1085.8012421544909	0.23999999463558197	0.08256880939006805	0.1428571492433548	0.03809523954987526	0.3970588147640228	985	1060	1060	1085	1479
22.047852714723597	22.047852319983892	0	0	2	0	0.0074589142152618505	0.08234288138622532	987.1940992765926	1062.1940992765926	1062.1940992765926	1087.1940992765926	0.23999999463558197	0.08256880939006805	0.1428571492433548	0.0476190485060215	0.38235294818878174	987	1062	1062	1087	1476
22.066059293850152	22.066058504370755	0	0	2	0	0.007407662554463234	0.08004930210584889	977.8018921234511	1052.8018921234511	1052.8018921234511	1077.8018921234511	0.23999999463558197	0.07339449226856232	0.1428571492433548	0.0476190485060215	0.38235294818878174	977	1052	1052	1077	1476
22.081228745734343	22.081228745734343	0	0	2	0	0.0073361070055031445	0.08601635131528791	1002.236958636104	1077.236958636104	1077.236958636104	1102.236958636104	0.25333333015441895	0.08256880939006805	0.1428571492433548	0.05714285746216774	0.38235294818878174	1002	1077	1077	1102	1476
22.097830313245687	22.097829918505987	0	0	2	0	0.007244443697167517	0.08851401035464844	1012.4648724022854	1087.4648724022854	1087.4648724022854	1112.4648724022854	0.25333333015441895	0.0917431190609932	0.15714286267757416	0.05714285746216774	0.3970588147640228	1012	1087	1087	1112	1479
22.114843199523158	22.114842804783454	0	0	2	0	0.007132923872213059	0.0914198328057925	1024.3642153397202	1099.3642153397202	1099.3642153397202	1124.3642153397202	0.25333333015441895	0.10091742873191833	0.17142857611179352	0.06666667014360428	0.3970588147640228	1024	1099	1099	1124	1479
22.132833856034487	22.132833461294783	0	0	2	0	0.007001853198728325	0.0962450847402215	1044.123622011207	1119.123622011207	1119.123622011207	1144.123622011207	0.25333333015441895	0.11926605552434921	0.18571428954601288	0.06666667014360428	0.3970588147640228	1044	1119	1119	1144	1479
22.147776727331582	22.14777633259188	0	0	2	0	0.006851590932318725	0.10487986473455316	1079.4830460879953	1154.4830460879953	1154.4830460879953	1179.4830460879953	0.2666666805744171	0.1376146823167801	0.20000000298023224	0.07619047909975052	0.3970588147640228	1079	1154	1154	1179	1479
22.1648689562885	22.1648685615488	0	0	2	0	0.006682548931411886	0.12269362374557322	1152.4303892381222	1227.4303892381222	1227.4303892381222	1252.4303892381222	0.2933333218097687	0.17431192100048065	0.24285714328289032	0.095238097012043	0.3970588147640228	1152	1227	1227	1252	1479
22.180836571843614	22.180836177103913	0	0	2	0	0.006495190528382326	0.1315665012025306	1188.7648224243628	1263.7648224243628	1263.7648224243628	1288.7648224243628	0.30666667222976685	0.19266055524349213	0.2571428716182709	0.10476190596818924	0.3970588147640228	1188	1263	1263	1288	1479
22.199441838065937	22.199441838065933	0	0	2	0	0.00629002925958963	0.1409155575748609	1227.0492082690553	1302.0492082690553	1302.0492082690553	1327.0492082690553	0.3199999928474426	0.2110091745853424	0.2857142984867096	0.11428571492433548	0.3970588147640228	1227	1302	1302	1327	1479
22.214821291469875	22.21482129146987	0	0	2	0	0.0060676274578109705	0.15602758523811694	1288.9329615500887	1363.9329615500887	1363.9329615500887	1388.9329615500887	0.3466666638851166	0.23853211104869843	0.3142857253551483	0.12380952388048172	0.3970588147640228	1288	1363	1363	1388	1479
22.230782591189808	22.230782196450104	0	0	2	0	0.005828594710926065	0.1587633413631393	1300.1358828820553	1375.1358828820553	1375.1358828820553	1400.1358828820553	0.3466666638851166	0.24770642817020416	0.3285714387893677	0.12380952388048172	0.3970588147640228	1300	1375	1375	1400	1479
22.247887057077385	22.247886662337688	0	0	2	0	0.005573586191079162	0.17175185841818652	1353.3238602224737	1428.3238602224737	1428.3238602224737	1453.3238602224737	0.3733333349227905	0.26605504751205444	0.3571428656578064	0.13333334028720856	0.3970588147640228	1353	1428	1428	1453	1479
22.26602416201696	22.26602376727726	0	0	2	0	0.005303300858897737	0.18475503452527686	1406.5718663810087	1481.5718663810087	1481.5718663810087	1506.5718663810087	0.3866666555404663	0.29357796907424927	0.3857142925262451	0.15238095819950104	0.3970588147640228	1406	1481	1481	1506	1479
22.280787426751118	22.280787032011414	0	0	2	0	0.005018479547689995	0.19475036055305783	1447.502726464772	1522.502726464772	1522.502726464772	1547.502726464772	0.4000000059604645	0.31192660331726074	0.41428571939468384	0.16190476715564728	0.3970588147640228	1447	1522	1522	1547	1479
22.297902945350266	22.297902550610562	0	0	2	0	0.004719902932872272	0.20530924698223874	1490.7413663922675	1565.7413663922675	1565.7413663922675	1590.7413663922675	0.4266666769981384	0.3211009204387665	0.4285714328289032	0.17142857611179352	0.3970588147640228	1490	1565	1565	1590	1479
22.31960770768736	22.31960731294766	0	0	2	0	0.004408389392191976	0.21554266076915118	1532.647195849674	1607.647195849674	1607.647195849674	1632.647195849674	0.4399999976158142	0.33944955468177795	0.4571428596973419	0.18095238506793976	0.3970588147640228	1532	1607	1607	1632	1479
22.33289701438629	22.33289661964659	0	0	2	0	0.004084792762611071	0.22406072651701314	1567.5286750871687	1642.5286750871687	1642.5286750871687	1667.5286750871687	0.4533333480358124	0.3486238420009613	0.4714285731315613	0.20000000298023224	0.3970588147640228	1567	1642	1642	1667	1479
22.347787385303448	22.347787385303445	0	0	2	0	0.003749999999998313	0.23489171430671296	1611.8815700859896	1686.8815700859896	1686.8815700859896	1711.8815700859896	0.47999998927116394	0.35779815912246704	0.48571428656578064	0.20952381193637848	0.3970588147640228	1611	1686	1686	1711	1479
22.364824745442235	22.364824745442235	0	0	2	0	0.0034049287480448632	0.2436478827148676	1647.7380797173828	1722.7380797173828	1722.7380797173828	1747.7380797173828	0.4933333396911621	0.3669724762439728	0.5	0.22857142984867096	0.3970588147640228	1647	1722	1722	1747	1479
22.38094157260349	22.380941572603486	0	0	2	0	0.003050524823066718	0.24798227997661448	1665.4874365042363	1740.4874365042363	1740.4874365042363	1765.4874365042363	0.4933333396911621	0.3761467933654785	0.5142857432365417	0.2380952388048172	0.3970588147640228	1665	1740	1740	1765	1479
22.39949433844587	22.399493943706172	0	0	2	0	0.002687759621587927	0.2717337659082446	1762.7497713942616	1837.7497713942616	1837.7497713942616	1862.7497713942616	0.5333333611488342	0.40366971492767334	0.5428571701049805	0.27619048953056335	0.3970588147640228	1762	1837	1837	1862	1479
22.414850502207585	22.41485050220758	0	0	2	0	0.0023176274578102446	0.2763402682025822	1781.613398289574	1856.613398289574	1856.613398289574	1881.613398289574	0.5333333611488342	0.4128440320491791	0.5571428537368774	0.2857142984867096	0.4117647111415863	1781	1856	1856	1881	1482
22.43090219731853	22.430901802578834	0	0	2	0	0.0019411428382670136	0.28691381796789006	1824.9120845785098	1899.9120845785098	1899.9120845785098	1924.9120845785098	0.54666668176651	0.43119266629219055	0.5571428537368774	0.3047619163990021	0.4117647111415863	1824	1899	1899	1924	1482
22.447838898834135	22.447838504094438	0	0	2	0	0.0015593376811312766	0.2983230393760059	1871.632846244744	1946.632846244744	1946.632846244744	1971.632846244744	0.5733333230018616	0.4403669834136963	0.5714285969734192	0.3142857253551483	0.4117647111415863	1871	1946	1946	1971	1482
22.466046662179792	22.466046267440092	0	0	2	0	0.0011732584877997925	0.30786150342651775	1910.6928565315902	1985.6928565315902	1985.6928565315902	2010.6928565315902	0.5866666436195374	0.44954127073287964	0.5857142806053162	0.3333333432674408	0.4117647111415863	1910	1985	1985	2010	1482
22.4811790085323	22.481179008532298	0	0	2	0	0.0007839634745054463	0.3127741327456066	1930.8100735932592	2005.8100735932592	2005.8100735932592	2030.8100735932592	0.5866666436195374	0.4587155878543854	0.6000000238418579	0.34285715222358704	0.4117647111415863	1930	2005	2005	2030	1482
22.497850050230625	22.497849655490928	0	0	2	0	0.00039251967182011373	0.32355177916231614	1974.9445356696847	2049.9445356696847	2049.9445356696847	2074.9445356696847	0.6000000238418579	0.47706422209739685	0.6000000238418579	0.3619047701358795	0.4117647111415863	1974	2049	2049	2074	1482
22.51484754165984	22.51484714692014	0	0	2	0	-1.9699237638903314e-15	0.32727392984288084	1990.186742706597	2065.186742706597	2065.186742706597	2090.186742706597	0.6000000238418579	0.4862385392189026	0.6000000238418579	0.37142857909202576	0.4117647111415863	1990	2065	2065	2090	1482
22.53272451313792	22.532724118398225	0	0	2	0	-0.00039251967182404813	0.33944611621247667	2040.031845890092	2115.031845890092	2115.031845890092	2140.031845890092	0.6133333444595337	0.5045871734619141	0.6142857074737549	0.39047619700431824	0.4117647111415863	2040	2115	2115	2140	1482
22.54787343855778	22.54787304381808	0	0	2	0	-0.0007839634745093646	0.349460776075214	2081.0418780280015	2156.0418780280015	2156.0418780280015	2181.0418780280015	0.6266666650772095	0.5137614607810974	0.6285714507102966	0.4095238149166107	0.4117647111415863	2081	2156	2156	2181	1482
22.564910009217172	22.564910009217172	0	0	2	0	-0.0011732584878036837	0.35887786339334893	2119.6048505957638	2194.6048505957638	2194.6048505957638	2219.6048505957638	0.6399999856948853	0.5321100950241089	0.6285714507102966	0.41904762387275696	0.4117647111415863	2119	2194	2194	2219	1482
22.580764729218437	22.580764334478737	0	0	2	0	-0.0015593376811351306	0.3751803557838307	2186.3635569347866	2261.3635569347866	2261.3635569347866	2286.3635569347866	0.653333306312561	0.5596330165863037	0.6428571343421936	0.4476190507411957	0.4117647111415863	2186	2261	2261	2286	1482
22.59937552179654	22.599375127056838	0	0	2	0	-0.001941142838270819	0.3855351818885122	2228.7665698334577	2303.7665698334577	2303.7665698334577	2328.7665698334577	0.6666666865348816	0.5688073635101318	0.6571428775787354	0.46666666865348816	0.4117647111415863	2228	2303	2303	2328	1482
22.614831949441744	22.61483194944174	0	0	2	0	-0.0023176274578139916	0.39502028150826085	2267.608052776328	2342.608052776328	2342.608052776328	2367.608052776328	0.6800000071525574	0.5871559381484985	0.6571428775787354	0.4761904776096344	0.4117647111415863	2267	2342	2342	2367	1482
22.63079364390137	22.63079364390137	0	0	2	0	-0.0026877596215916055	0.4006131842032987	2290.510989312508	2365.510989312508	2365.510989312508	2390.510989312508	0.6800000071525574	0.5963302850723267	0.6714285612106323	0.48571428656578064	0.4117647111415863	2290	2365	2365	2390	1482
22.64789889926835	22.64789889926835	0	0	2	0	-0.003050524823070317	0.41173095659333825	2336.03826724972	2411.03826724972	2411.03826724972	2436.03826724972	0.6933333277702332	0.6146789193153381	0.6714285612106323	0.5047619342803955	0.4117647111415863	2336	2411	2411	2436	1482
22.66600758294961	22.666006793470213	0	0	2	0	-0.0034049287480483735	0.4207932364332434	2373.1483031941316	2448.1483031941316	2448.1483031941316	2473.1483031941316	0.7066666483879089	0.6238532066345215	0.6857143044471741	0.5142857432365417	0.4117647111415863	2373	2448	2448	2473	1482
22.680830058638584	22.68083005863858	0	0	2	0	-0.003750000000001725	0.4319790460666022	2418.954193642736	2493.954193642736	2493.954193642736	2518.954193642736	0.7200000286102295	0.642201840877533	0.6857143044471741	0.5333333611488342	0.4117647111415863	2418	2493	2493	2518	1482
22.697831497464783	22.697831102725086	0	0	2	0	-0.004084792762614376	0.4378440423522676	2442.9713534325356	2517.9713534325356	2517.9713534325356	2542.9713534325356	0.7200000286102295	0.6513761281967163	0.699999988079071	0.5428571701049805	0.4264705777168274	2442	2517	2517	2542	1485
22.714760304186413	22.714759909446713	0	0	2	0	-0.004408389392195164	0.44180429562216705	2459.188590572774	2534.188590572774	2534.188590572774	2559.188590572774	0.7200000286102295	0.6605504751205444	0.699999988079071	0.5523809790611267	0.4117647111415863	2459	2534	2534	2559	1482
22.732698855057507	22.732698460317803	0	0	2	0	-0.004719902932875334	0.448811099196778	2487.8814512108056	2562.8814512108056	2562.8814512108056	2587.8814512108056	0.7333333492279053	0.6605504751205444	0.7142857313156128	0.561904788017273	0.4264705777168274	2487	2562	2562	2587	1485
22.74778856952254	22.74778856952254	0	0	2	0	-0.005018479547692923	0.4528053512378616	2504.2379133190434	2579.2379133190434	2579.2379133190434	2604.2379133190434	0.7333333492279053	0.6697247624397278	0.7142857313156128	0.5714285969734192	0.4117647111415863	2504	2579	2579	2604	1482
22.764849614043257	22.76484961404326	0	0	2	0	-0.005303300858900523	0.46013294833452534	2534.244423429881	2609.244423429881	2609.244423429881	2634.244423429881	0.746666669845581	0.6788991093635559	0.7142857313156128	0.5809524059295654	0.4264705777168274	2534	2609	2609	2634	1485
22.7808405192406	22.7808401245009	0	0	2	0	-0.005573586191081798	0.4674605305300279	2564.2508725204643	2639.2508725204643	2639.2508725204643	2664.2508725204643	0.7599999904632568	0.6880733966827393	0.7142857313156128	0.5904762148857117	0.4264705777168274	2564	2639	2639	2664	1485
22.799395653521174	22.799395653521177	0	0	2	0	-0.005828594710928545	0.47359763520104536	2589.3823161482806	2664.3823161482806	2664.3823161482806	2689.3823161482806	0.7599999904632568	0.6972476840019226	0.7285714149475098	0.6000000238418579	0.4264705777168274	2589	2664	2664	2689	1485
22.81488918669806	22.814888791958364	0	0	2	0	-0.006067627457813286	0.4758912219320024	2598.7745538115496	2673.7745538115496	2673.7745538115496	2698.7745538115496	0.7599999904632568	0.7064220309257507	0.7285714149475098	0.6000000238418579	0.4264705777168274	2598	2673	2673	2698	1485
22.830842986363713	22.830842591624016	0	0	2	0	-0.006290029259591776	0.4758912219320024	2598.7745538115496	2673.7745538115496	2673.7745538115496	2698.7745538115496	0.7599999904632568	0.7064220309257507	0.7285714149475098	0.6000000238418579	0.4264705777168274	2598	2673	2673	2698	1485
22.84782429346528	22.847823898725583	0	0	2	0	-0.006495190528384297	0.4758912219320024	2598.7745538115496	2673.7745538115496	2673.7745538115496	2698.7745538115496	0.7599999904632568	0.7064220309257507	0.7285714149475098	0.6000000238418579	0.4264705777168274	2598	2673	2673	2698	1485
22.86605060957678	22.866049820097384	0	0	2	0	-0.0066825489314136744	0.4758912219320024	2598.7745538115496	2673.7745538115496	2673.7745538115496	2698.7745538115496	0.7599999904632568	0.7064220309257507	0.7285714149475098	0.6000000238418579	0.4264705777168274	2598	2673	2673	2698	1485
22.88084624296623	22.880846242966232	0	0	2	0	-0.006851590932320327	0.4758912219320024	2598.7745538115496	2673.7745538115496	2673.7745538115496	2698.7745538115496	0.7599999904632568	0.7064220309257507	0.7285714149475098	0.6000000238418579	0.4264705777168274	2598	2673	2673	2698	1485
22.89784255017635	22.897842550176346	0	0	2	0	-0.007001853198729737	0.4758912219320024	2598.7745538115496	2673.7745538115496	2673.7745538115496	2698.7745538115496	0.7599999904632568	0.7064220309257507	0.7285714149475098	0.6000000238418579	0.4264705777168274	2598	2673	2673	2698	1485
22.914816751963336	22.91481635722364	0	0	2	0	-0.007132923872214277	0.4758912219320024	2598.7745538115496	2673.7745538115496	2673.7745538115496	2698.7745538115496	0.7599999904632568	0.7064220309257507	0.7285714149475098	0.6000000238418579	0.4264705777168274	2598	2673	2673	2698	1485
22.932682670729854	22.932682275990157	0	0	2	0	-0.007244443697168536	0.4741565281902851	2591.6709829392175	2666.6709829392175	2666.6709829392175	2691.6709829392175	0.7599999904632568	0.7064220309257507	0.7285714149475098	0.5904762148857117	0.4264705777168274	2591	2666	2666	2691	1485
22.947757779826034	22.947757385086337	0	0	2	0	-0.007336107005503963	0.4741565281902851	2591.6709829392175	2666.6709829392175	2666.6709829392175	2691.6709829392175	0.7599999904632568	0.7064220309257507	0.7285714149475098	0.5904762148857117	0.4264705777168274	2591	2666	2666	2691	1485
22.964837377112595	22.964837377112598	0	0	2	0	-0.0074076625544638505	0.4741565281902851	2591.6709829392175	2666.6709829392175	2666.6709829392175	2691.6709829392175	0.7599999904632568	0.7064220309257507	0.7285714149475098	0.5904762148857117	0.4264705777168274	2591	2666	2666	2691	1485
22.98086578258132	22.98086538784162	0	0	2	0	-0.007458914215262262	0.4741565281902851	2591.6709829392175	2666.6709829392175	2666.6709829392175	2691.6709829392175	0.7599999904632568	0.7064220309257507	0.7285714149475098	0.5904762148857117	0.4264705777168274	2591	2666	2666	2691	1485
22.999358942729188	22.99935854798949	0	0	2	0	-0.00748972151065941	0.47204768909078076	2583.0352868267473	2658.0352868267473	2658.0352868267473	2683.0352868267473	0.7599999904632568	0.7064220309257507	0.7142857313156128	0.5904762148857117	0.4264705777168274	2583	2658	2658	2683	1485
23.014803133443728	23.01480273870403	0	0	2	0	-0.0075	0.4741565281902851	2591.6709829392175	2666.6709829392175	2666.6709829392175	2691.6709829392175	0.7599999904632568	0.7064220309257507	0.7285714149475098	0.5904762148857117	0.4264705777168274	2591	2666	2666	2691	1485
23.03079324916167	23.03079285442197	0	0	2	0	-0.007489721510659197	0.47748985834470403	2605.320969921563	2680.320969921563	2680.320969921563	2705.320969921563	0.7733333110809326	0.7064220309257507	0.7285714149475098	0.5904762148857117	0.4264705777168274	2605	2680	2680	2705	1485
23.04785745159998	23.047857056860277	0	0	2	0	-0.007458914215261837	0.47186294145932806	2582.2787452759485	2657.2787452759485	2657.2787452759485	2682.2787452759485	0.7599999904632568	0.6972476840019226	0.7285714149475098	0.5904762148857117	0.4264705777168274	2582	2657	2657	2682	1485
23.06603481998883	23.066034425249132	0	0	2	0	-0.007407662554463213	0.47186294145932806	2582.2787452759485	2657.2787452759485	2657.2787452759485	2682.2787452759485	0.7599999904632568	0.6972476840019226	0.7285714149475098	0.5904762148857117	0.4264705777168274	2582	2657	2657	2682	1485
23.080873480005444	23.080873480005447	0	0	2	0	-0.007336107005503117	0.47186294145932806	2582.2787452759485	2657.2787452759485	2657.2787452759485	2682.2787452759485	0.7599999904632568	0.6972476840019226	0.7285714149475098	0.5904762148857117	0.4264705777168274	2582	2657	2657	2682	1485
23.097846892313036	23.09784649757334	0	0	2	0	-0.0072444436971674814	0.4657598503187401	2557.2865870552405	2632.2865870552405	2632.2865870552405	2657.2865870552405	0.7599999904632568	0.6880733966827393	0.7142857313156128	0.5809524059295654	0.4264705777168274	2557	2632	2632	2657	1485
23.11483372577038	23.114833725770385	0	0	2	0	-0.007132923872213018	0.4634662784889443	2547.8944104122265	2622.8944104122265	2622.8944104122265	2647.8944104122265	0.7599999904632568	0.6788991093635559	0.7142857313156128	0.5809524059295654	0.4264705777168274	2547	2622	2622	2647	1485
23.1327647765872	23.132764381847498	0	0	2	0	-0.0070018531987282775	0.4594720115466995	2531.5378872837346	2606.5378872837346	2606.5378872837346	2631.5378872837346	0.7599999904632568	0.6697247624397278	0.7142857313156128	0.5714285969734192	0.4264705777168274	2531	2606	2606	2631	1485
23.147871070119585	23.147870675379888	0	0	2	0	-0.006851590932318671	0.45044374913990914	2494.5671527279283	2569.5671527279283	2569.5671527279283	2594.5671527279283	0.746666669845581	0.6605504751205444	0.7142857313156128	0.5523809790611267	0.4264705777168274	2494	2569	2569	2594	1485
23.164816455908564	23.16481606116886	0	0	2	0	-0.006682548931411825	0.4441559103678685	2468.8184529564214	2543.8184529564214	2543.8184529564214	2568.8184529564214	0.746666669845581	0.642201840877533	0.7142857313156128	0.5428571701049805	0.4264705777168274	2468	2543	2543	2568	1485
23.180866177321022	23.18086617732102	0	0	2	0	-0.006495190528382261	0.43492354740699124	2431.011926631629	2506.011926631629	2506.011926631629	2531.011926631629	0.7333333492279053	0.6330274939537048	0.699999988079071	0.5333333611488342	0.4264705777168274	2431	2506	2506	2531	1485
23.199343942620636	23.19934354788094	0	0	2	0	-0.006290029259589558	0.4213761456452665	2375.535316417366	2450.535316417366	2450.535316417366	2475.535316417366	0.7333333492279053	0.60550457239151	0.699999988079071	0.4952380955219269	0.4264705777168274	2375	2450	2450	2475	1485
23.214840238975412	23.214839844235716	0	0	2	0	-0.006067627457810893	0.41071523395525356	2331.8788830467633	2406.8788830467633	2406.8788830467633	2431.8788830467633	0.7200000286102295	0.5963302850723267	0.6857143044471741	0.4761904776096344	0.4264705777168274	2331	2406	2406	2431	1485
23.230894302524554	23.230894302524558	0	0	2	0	-0.005828594710925982	0.401230116368962	2293.0373265308995	2368.0373265308995	2368.0373265308995	2393.0373265308995	0.7200000286102295	0.5779816508293152	0.6857143044471741	0.4476190507411957	0.4264705777168274	2293	2368	2368	2393	1485
23.24782429346528	23.247824293465282	0	0	2	0	-0.005573586191079074	0.3846214802076622	2225.0249614503764	2300.0249614503764	2300.0249614503764	2325.0249614503764	0.7066666483879089	0.5504587292671204	0.6714285612106323	0.41904762387275696	0.4264705777168274	2225	2300	2300	2325	1485
23.265979556431	23.265979161691302	0	0	2	0	-0.005303300858897643	0.36665232099440637	2151.441254472094	2226.441254472094	2226.441254472094	2251.441254472094	0.6933333277702332	0.5229358077049255	0.6571428775787354	0.380952388048172	0.4264705777168274	2151	2226	2226	2251	1485
23.280800058421477	23.280799663681773	0	0	2	0	-0.005018479547689897	0.3504858695984292	2085.2396360055673	2160.2396360055673	2160.2396360055673	2185.2396360055673	0.6800000071525574	0.4954128563404083	0.6428571343421936	0.3523809611797333	0.4117647111415863	2085	2160	2160	2185	1482
23.29785005023063	23.297849655490925	0	0	2	0	-0.004719902932872169	0.33950415661647204	2040.269521344453	2115.269521344453	2115.269521344453	2140.269521344453	0.6666666865348816	0.47706422209739685	0.6428571343421936	0.3333333432674408	0.4117647111415863	2040	2115	2115	2140	1482
23.314836488948274	23.314836094208577	0	0	2	0	-0.004408389392191869	0.3345235050616622	2019.8737532275065	2094.8737532275063	2094.8737532275063	2119.8737532275063	0.6666666865348816	0.4678899049758911	0.6285714507102966	0.32380953431129456	0.4117647111415863	2019	2094	2094	2119	1482
23.33271977626154	23.332719381521837	0	0	2	0	-0.00408479276261096	0.325106402842366	1981.310719639489	2056.310719639489	2056.310719639489	2081.310719639489	0.653333306312561	0.44954127073287964	0.6285714507102966	0.3142857253551483	0.4117647111415863	1981	2056	2056	2081	1482
23.34777435889339	23.347773964153685	0	0	2	0	-0.0037499999999981984	0.31313830042270574	1932.30134023098	2007.30134023098	2007.30134023098	2032.30134023098	0.6399999856948853	0.43119266629219055	0.6142857074737549	0.29523810744285583	0.4117647111415863	1932	2007	2007	2032	1482
23.364849219303558	23.36484882456386	0	0	2	0	-0.0034049287480447453	0.299877677957217	1877.9990912348035	1952.9990912348035	1952.9990912348035	1977.9990912348035	0.6266666650772095	0.4128440320491791	0.6000000238418579	0.2666666805744171	0.4117647111415863	1877	1952	1952	1977	1482
23.380899730195416	23.38089933545572	0	0	2	0	-0.0030505248230665973	0.2845275591146581	1815.140354574525	1890.140354574525	1890.140354574525	1915.140354574525	0.6133333444595337	0.38532111048698425	0.5857142806053162	0.2380952388048172	0.4117647111415863	1815	1890	1890	1915	1482
23.399356574290998	23.3993561795513	0	0	2	0	-0.002687759621587804	0.2517137860167189	1680.7679537384638	1755.7679537384638	1755.7679537384638	1780.7679537384638	0.5600000023841858	0.3486238420009613	0.5428571701049805	0.18095238506793976	0.4117647111415863	1680	1755	1755	1780	1482
23.414779449061804	23.4147794490618	0	0	2	0	-0.0023176274578101184	0.24812769719228456	1666.0829200024052	1741.0829200024052	1741.0829200024052	1766.0829200024052	0.5600000023841858	0.33944955468177795	0.5428571701049805	0.17142857611179352	0.4117647111415863	1666	1741	1741	1766	1482
23.43083232839185	23.430831933652147	0	0	2	0	-0.001941142838266886	0.23959496232167798	1631.1413707072713	1706.1413707072713	1706.1413707072713	1731.1413707072713	0.54666668176651	0.3211009204387665	0.5285714268684387	0.17142857611179352	0.4117647111415863	1631	1706	1706	1731	1482
23.4478503462854	23.447849951545702	0	0	2	0	-0.0015593376811311472	0.23500312884496588	1612.3378126201353	1687.3378126201353	1687.3378126201353	1712.3378126201353	0.5333333611488342	0.3211009204387665	0.5285714268684387	0.16190476715564728	0.4117647111415863	1612	1687	1687	1712	1482
23.4660115303466	23.4660111356069	0	0	2	0	-0.0011732584877996617	0.23090682970220544	1595.5634676305312	1670.5634676305312	1670.5634676305312	1695.5634676305312	0.5333333611488342	0.31192660331726074	0.5142857432365417	0.15238095819950104	0.4117647111415863	1595	1670	1670	1695	1482
23.480862032554185	23.48086203255418	0	0	2	0	-0.0007839634745053146	0.21791830100119114	1542.3754425998777	1617.3754425998777	1617.3754425998777	1642.3754425998777	0.5066666603088379	0.29357796907424927	0.5	0.1428571492433548	0.4117647111415863	1542	1617	1617	1642	1482
23.497837418560266	23.497837418560263	0	0	2	0	-0.00039251967181998156	0.2094682690019713	1507.7725615630725	1582.7725615630725	1582.7725615630725	1607.7725615630725	0.4933333396911621	0.2844036817550659	0.48571428656578064	0.12380952388048172	0.4117647111415863	1507	1582	1582	1607	1482
23.51486451546689	23.514864515466886	0	0	2	0	2.1022320417459897e-15	0.18915215928512974	1424.5780922726062	1499.5780922726062	1499.5780922726062	1524.5780922726062	0.4533333480358124	0.2568807303905487	0.44285714626312256	0.10476190596818924	0.4117647111415863	1424	1499	1499	1524	1482
23.532696486619308	23.53269609187961	0	0	2	0	0.0003925196718241803	0.1794969730497319	1385.040104638652	1460.040104638652	1460.040104638652	1485.040104638652	0.4399999976158142	0.23853211104869843	0.41428571939468384	0.095238097012043	0.4117647111415863	1385	1460	1460	1485	1482
23.54785607001103	23.547855675271332	0	0	2	0	0.0007839634745094961	0.17487112594502313	1366.0972607448698	1441.0972607448698	1441.0972607448698	1466.0972607448698	0.4266666769981384	0.23853211104869843	0.4000000059604645	0.08571428805589676	0.3970588147640228	1366	1441	1441	1466	1479
23.564853561440245	23.564853166700548	0	0	2	0	0.0011732584878038144	0.17227142422555053	1355.4514822036294	1430.4514822036294	1430.4514822036294	1455.4514822036294	0.4266666769981384	0.2293577939271927	0.3857142925262451	0.08571428805589676	0.3970588147640228	1355	1430	1430	1455	1479
23.581007888872882	23.58100749413318	0	0	2	0	0.0015593376811352598	0.16572614375704608	1328.6485586851036	1403.6485586851036	1403.6485586851036	1428.6485586851036	0.41333332657814026	0.22018349170684814	0.3857142925262451	0.07619047909975052	0.3970588147640228	1328	1403	1403	1428	1479
23.599376706015633	23.599376311275936	0	0	2	0	0.0019411428382709467	0.15649378787954243	1290.8420613667263	1365.8420613667263	1365.8420613667263	1390.8420613667263	0.3866666555404663	0.2110091745853424	0.37142857909202576	0.07619047909975052	0.3970588147640228	1290	1365	1365	1390	1479
23.61486668653523	23.614866291795533	0	0	2	0	0.0023176274578141174	0.14619235026479072	1248.657674334318	1323.657674334318	1323.657674334318	1348.657674334318	0.3733333349227905	0.19266055524349213	0.3285714387893677	0.05714285746216774	0.3970588147640228	1248	1323	1323	1348	1479
23.630822854639078	23.63082206515968	0	0	2	0	0.002687759621591729	0.13806777992798966	1215.3875588051178	1290.3875588051178	1290.3875588051178	1315.3875588051178	0.36000001430511475	0.17431192100048065	0.3142857253551483	0.05714285746216774	0.3970588147640228	1215	1290	1290	1315	1479
23.647850346285402	23.6478503462854	0	0	2	0	0.0030505248230704384	0.13468576903093835	1201.5382241816924	1276.5382241816924	1276.5382241816924	1301.5382241816924	0.36000001430511475	0.1651376187801361	0.2857142984867096	0.0476190485060215	0.3970588147640228	1201	1276	1276	1301	1479
23.66603718842702	23.666036793687322	0	0	2	0	0.0034049287480484914	0.12326187469052519	1154.7573768577006	1229.7573768577006	1229.7573768577006	1254.7573768577006	0.3333333432674408	0.14678898453712463	0.27142858505249023	0.0476190485060215	0.3970588147640228	1154	1229	1229	1254	1479
23.681211771927295	23.681211377187598	0	0	2	0	0.003750000000001839	0.12018598621926543	1142.161613567892	1217.161613567892	1217.161613567892	1242.161613567892	0.3333333432674408	0.1376146823167801	0.2571428716182709	0.03809523954987526	0.3970588147640228	1142	1217	1217	1242	1479
23.697822813191408	23.69782241845171	0	0	2	0	0.004084792762614487	0.11212943735538798	1109.1700459703138	1184.1700459703138	1184.1700459703138	1209.1700459703138	0.3199999928474426	0.11926605552434921	0.24285714328289032	0.03809523954987526	0.3970588147640228	1109	1184	1184	1209	1479
23.714827409935204	23.7148274099352	0	0	2	0	0.004408389392195271	0.10582225760026853	1083.3421448730996	1158.3421448730996	1158.3421448730996	1183.3421448730996	0.30666667222976685	0.11009174585342407	0.22857142984867096	0.02857142873108387	0.3970588147640228	1083	1158	1158	1183	1479
[truncated: 25,990 more rows]
