# Supplementary material for: Active inference under visuo-proprioceptive conflict: Simulation and empirical results
Source: Sci Rep. 2020 Mar 4;10:4010. doi: 10.1038/s41598-020-61097-w (PMC7055248; doi:10.1038/s41598-020-61097-w)
Supplement: Supplementary file 1 — Supplementary Information. [file 41598_2020_61097_MOESM1_ESM.zip › log_sj04_run1_20190430-164835.csv]

0	0	1	0	0	0	999	0.09205955021986456	1026.9838581503454	1101.9838581503454	1101.9838581503454	1126.9838581503454	0.25581395626068115	0.07000000029802322	0.21212121844291687	0.20000000298023224	0.0	1026	1101	1101	1126	1400
0.016352486761417317	0.016352881501116023	1	0	1	0	0.004052267294011048	0.09205955021986456	1026.9838581503454	1101.9838581503454	1101.9838581503454	1126.9838581503454	0.25581395626068115	0.07000000029802322	0.21212121844291687	0.20000000298023224	0.0	1026	1101	1101	1126	1400
0.032166943313405305	0.032166943313405305	1	0	1	0	0.0075	0.0928171260113066	1030.0861310163004	1105.0861310163004	1105.0861310163004	1130.0861310163004	0.25581395626068115	0.07000000029802322	0.22727273404598236	0.20000000298023224	0.0	1030	1105	1105	1130	1400
0.04923785632659161	0.04924377742207309	1	0	1	0	0.0075	0.1011310817504471	1064.1317797680808	1139.1317797680808	1139.1317797680808	1164.1317797680808	0.27906978130340576	0.07999999821186066	0.22727273404598236	0.20000000298023224	0.014084506779909134	1064	1139	1139	1164	1402
0.0661950843065311	0.0661950843065311	1	0	1	0	0.0075	0.1011310817504471	1064.1317797680808	1139.1317797680808	1139.1317797680808	1164.1317797680808	0.27906978130340576	0.07999999821186066	0.22727273404598236	0.20000000298023224	0.014084506779909134	1064	1139	1139	1164	1402
0.08217651575110096	0.08217691049079967	1	0	1	0	0.0075	0.1011310817504471	1064.1317797680808	1139.1317797680808	1139.1317797680808	1164.1317797680808	0.27906978130340576	0.07999999821186066	0.22727273404598236	0.20000000298023224	0.0	1064	1139	1139	1164	1400
0.09912545419736585	0.09912545419736585	1	0	1	0	0.0075	0.1011310817504471	1064.1317797680808	1139.1317797680808	1139.1317797680808	1164.1317797680808	0.27906978130340576	0.07999999821186066	0.22727273404598236	0.20000000298023224	0.014084506779909134	1064	1139	1139	1164	1402
0.1162164989351897	0.1162164989351897	1	0	1	0	0.0075	0.1011310817504471	1064.1317797680808	1139.1317797680808	1139.1317797680808	1164.1317797680808	0.27906978130340576	0.07999999821186066	0.22727273404598236	0.20000000298023224	0.014084506779909134	1064	1139	1139	1164	1402
0.132207798872229	0.1322081936119277	1	0	1	0	0.0075	0.1011310817504471	1064.1317797680808	1139.1317797680808	1139.1317797680808	1164.1317797680808	0.27906978130340576	0.07999999821186066	0.22727273404598236	0.20000000298023224	0.014084506779909134	1064	1139	1139	1164	1402
0.14914686882602446	0.14914686882602446	1	0	1	0	0.0075	0.1011310817504471	1064.1317797680808	1139.1317797680808	1139.1317797680808	1164.1317797680808	0.27906978130340576	0.07999999821186066	0.22727273404598236	0.20000000298023224	0.014084506779909134	1064	1139	1139	1164	1402
0.16615067609041922	0.16615067609041922	1	0	1	0	0.0075	0.1011310817504471	1064.1317797680808	1139.1317797680808	1139.1317797680808	1164.1317797680808	0.27906978130340576	0.07999999821186066	0.22727273404598236	0.20000000298023224	0.014084506779909134	1064	1139	1139	1164	1402
0.1822359240757665	0.1822359240757665	1	0	1	0	0.0075	0.1011310817504471	1064.1317797680808	1139.1317797680808	1139.1317797680808	1164.1317797680808	0.27906978130340576	0.07999999821186066	0.22727273404598236	0.20000000298023224	0.014084506779909134	1064	1139	1139	1164	1402
0.19918170460444085	0.19918170460444085	1	0	1	0	0.0075	0.09863108227198775	1053.8942819037898	1128.8942819037898	1128.8942819037898	1153.8942819037898	0.27906978130340576	0.07000000029802322	0.22727273404598236	0.20000000298023224	0.014084506779909134	1053	1128	1128	1153	1402
0.21611445872305612	0.21611445872305612	1	0	1	0	0.0075	0.09205955021986456	1026.9838581503454	1101.9838581503454	1101.9838581503454	1126.9838581503454	0.25581395626068115	0.07000000029802322	0.21212121844291687	0.20000000298023224	0.014084506779909134	1026	1101	1101	1126	1402
0.2321515484651533	0.2321515484651533	1	0	1	0	0.0075	0.0928171260113066	1030.0861310163004	1105.0861310163004	1105.0861310163004	1130.0861310163004	0.25581395626068115	0.07000000029802322	0.22727273404598236	0.20000000298023224	0.014084506779909134	1030	1105	1105	1130	1402
0.24912219759485055	0.24912259233455014	1	0	1	0	0.0075	0.0928171260113066	1030.0861310163004	1105.0861310163004	1105.0861310163004	1130.0861310163004	0.25581395626068115	0.07000000029802322	0.22727273404598236	0.20000000298023224	0.0	1030	1105	1105	1130	1400
0.2662132423326744	0.2662132423326744	1	0	1	0	0.0075	0.0928171260113066	1030.0861310163004	1105.0861310163004	1105.0861310163004	1130.0861310163004	0.25581395626068115	0.07000000029802322	0.22727273404598236	0.20000000298023224	0.0	1030	1105	1105	1130	1400
0.28223454248682067	0.28223454248682067	1	0	1	0	0.0075	0.09205955021986456	1026.9838581503454	1101.9838581503454	1101.9838581503454	1126.9838581503454	0.25581395626068115	0.07000000029802322	0.21212121844291687	0.20000000298023224	0.014084506779909134	1026	1101	1101	1126	1402
0.2993559821814502	0.2993563769211489	1	0	1	0	0.0075	0.09205955021986456	1026.9838581503454	1101.9838581503454	1101.9838581503454	1126.9838581503454	0.25581395626068115	0.07000000029802322	0.21212121844291687	0.20000000298023224	0.014084506779909134	1026	1101	1101	1126	1402
0.31619636721055233	0.31619636721055233	1	0	1	0	0.0075	0.09205955021986456	1026.9838581503454	1101.9838581503454	1101.9838581503454	1126.9838581503454	0.25581395626068115	0.07000000029802322	0.21212121844291687	0.20000000298023224	0.0	1026	1101	1101	1126	1400
0.33213477202795527	0.33213477202795527	1	0	1	0	0.0075	0.0928171260113066	1030.0861310163004	1105.0861310163004	1105.0861310163004	1130.0861310163004	0.25581395626068115	0.07000000029802322	0.22727273404598236	0.20000000298023224	0.014084506779909134	1030	1105	1105	1130	1402
0.34924397479192315	0.34924397479192315	1	0	1	0	0.0075	0.0928171260113066	1030.0861310163004	1105.0861310163004	1105.0861310163004	1130.0861310163004	0.25581395626068115	0.07000000029802322	0.22727273404598236	0.20000000298023224	0.014084506779909134	1030	1105	1105	1130	1402
0.3661751499517427	0.3661751499517427	1	0	1	0	0.0075	0.0928171260113066	1030.0861310163004	1105.0861310163004	1105.0861310163004	1130.0861310163004	0.25581395626068115	0.07000000029802322	0.22727273404598236	0.20000000298023224	0.014084506779909134	1030	1105	1105	1130	1402
0.3822138186526347	0.3822142133923334	1	0	1	0	0.0075	0.0928171260113066	1030.0861310163004	1105.0861310163004	1105.0861310163004	1130.0861310163004	0.25581395626068115	0.07000000029802322	0.22727273404598236	0.20000000298023224	0.014084506779909134	1030	1105	1105	1130	1402
0.3993782849744303	0.3993782849744303	1	0	1	0	0.0075	0.0928171260113066	1030.0861310163004	1105.0861310163004	1105.0861310163004	1130.0861310163004	0.25581395626068115	0.07000000029802322	0.22727273404598236	0.20000000298023224	0.014084506779909134	1030	1105	1105	1130	1402
0.41620524885377463	0.41620524885377463	1	0	1	0	0.0075	0.0928171260113066	1030.0861310163004	1105.0861310163004	1105.0861310163004	1130.0861310163004	0.25581395626068115	0.07000000029802322	0.22727273404598236	0.20000000298023224	0.0	1030	1105	1105	1130	1400
0.4321843118601514	0.43219102243503116	1	0	1	0	0.0075	0.0928171260113066	1030.0861310163004	1105.0861310163004	1105.0861310163004	1130.0861310163004	0.25581395626068115	0.07000000029802322	0.22727273404598236	0.20000000298023224	0.014084506779909134	1030	1105	1105	1130	1402
0.4492485142984588	0.4492485142984588	1	0	1	0	0.0075	0.0928171260113066	1030.0861310163004	1105.0861310163004	1105.0861310163004	1130.0861310163004	0.25581395626068115	0.07000000029802322	0.22727273404598236	0.20000000298023224	0.014084506779909134	1030	1105	1105	1130	1402
0.4661927158683383	0.46619311060803703	1	0	1	0	0.0075	0.0928171260113066	1030.0861310163004	1105.0861310163004	1105.0861310163004	1130.0861310163004	0.25581395626068115	0.07000000029802322	0.22727273404598236	0.20000000298023224	0.014084506779909134	1030	1105	1105	1130	1402
0.48223572670591697	0.48223572670591697	1	0	1	0	0.0075	0.09205955021986456	1026.9838581503454	1101.9838581503454	1101.9838581503454	1126.9838581503454	0.25581395626068115	0.07000000029802322	0.21212121844291687	0.20000000298023224	0.014084506779909134	1026	1101	1101	1126	1402
0.49925019194217857	0.4992505866818773	1	0	1	0	0.0075	0.08955954981008263	1016.7463564722884	1091.7463564722884	1091.7463564722884	1116.7463564722884	0.25581395626068115	0.05999999865889549	0.21212121844291687	0.20000000298023224	0.0	1016	1091	1091	1116	1400
0.5161829460607938	0.5161833408004926	1	0	1	0	0.0075	0.08897032423841733	1014.333477756319	1089.333477756319	1089.333477756319	1114.333477756319	0.25581395626068115	0.05999999865889549	0.21212121844291687	0.18888889253139496	0.014084506779909134	1014	1089	1089	1114	1402
0.5321252982751847	0.5321256930148834	1	0	1	0	0.0075	0.08315637170302648	990.5253421238934	1065.5253421238936	1065.5253421238936	1090.5253421238936	0.23255814611911774	0.05999999865889549	0.21212121844291687	0.18888889253139496	0.0	990	1065	1065	1090	1400
0.5492787118854148	0.5492787118854148	1	0	1	0	0.0075	0.08897032423841733	1014.333477756319	1089.333477756319	1089.333477756319	1114.333477756319	0.25581395626068115	0.05999999865889549	0.21212121844291687	0.18888889253139496	0.014084506779909134	1014	1089	1089	1114	1402
0.5661613340622855	0.5661617288019851	1	0	1	0	0.0075	0.08955954981008263	1016.7463564722884	1091.7463564722884	1091.7463564722884	1116.7463564722884	0.25581395626068115	0.05999999865889549	0.21212121844291687	0.20000000298023224	0.014084506779909134	1016	1091	1091	1116	1402
0.5822248713642004	0.5822248713642004	1	0	1	0	0.0075	0.08955954981008263	1016.7463564722884	1091.7463564722884	1091.7463564722884	1116.7463564722884	0.25581395626068115	0.05999999865889549	0.21212121844291687	0.20000000298023224	0.0	1016	1091	1091	1116	1400
0.59914025693607	0.59914025693607	1	0	1	0	0.0075	0.09205955021986456	1026.9838581503454	1101.9838581503454	1101.9838581503454	1126.9838581503454	0.25581395626068115	0.07000000029802322	0.21212121844291687	0.20000000298023224	0.0	1026	1101	1101	1126	1400
0.6161120902848642	0.6161120902848642	1	0	1	0	0.0075	0.09205955021986456	1026.9838581503454	1101.9838581503454	1101.9838581503454	1126.9838581503454	0.25581395626068115	0.07000000029802322	0.21212121844291687	0.20000000298023224	0.0	1026	1101	1101	1126	1400
0.632181153942561	0.632181153942561	1	0	1	0	0.0075	0.09205955021986456	1026.9838581503454	1101.9838581503454	1101.9838581503454	1126.9838581503454	0.25581395626068115	0.07000000029802322	0.21212121844291687	0.20000000298023224	0.014084506779909134	1026	1101	1101	1126	1402
0.6492998304592996	0.6493002251989983	1	0	1	0	0.0075	0.09205955021986456	1026.9838581503454	1101.9838581503454	1101.9838581503454	1126.9838581503454	0.25581395626068115	0.07000000029802322	0.21212121844291687	0.20000000298023224	0.0	1026	1101	1101	1126	1400
0.6661942948271333	0.666194689566832	1	0	1	0	0.0075	0.09205955021986456	1026.9838581503454	1101.9838581503454	1101.9838581503454	1126.9838581503454	0.25581395626068115	0.07000000029802322	0.21212121844291687	0.20000000298023224	0.014084506779909134	1026	1101	1101	1126	1402
0.6821966474757382	0.6821970422154369	1	0	1	0	0.0075	0.09205955021986456	1026.9838581503454	1101.9838581503454	1101.9838581503454	1126.9838581503454	0.25581395626068115	0.07000000029802322	0.21212121844291687	0.20000000298023224	0.014084506779909134	1026	1101	1101	1126	1402
0.6992458498054921	0.6992458498054921	1	0	1	0	0.0075	0.09205955021986456	1026.9838581503454	1101.9838581503454	1101.9838581503454	1126.9838581503454	0.25581395626068115	0.07000000029802322	0.21212121844291687	0.20000000298023224	0.014084506779909134	1026	1101	1101	1126	1402
0.7160941296285692	0.7160945243682688	1	0	1	0	0.0075	0.09205955021986456	1026.9838581503454	1101.9838581503454	1101.9838581503454	1126.9838581503454	0.25581395626068115	0.07000000029802322	0.21212121844291687	0.20000000298023224	0.014084506779909134	1026	1101	1101	1126	1402
0.7321470089586173	0.7321481931777134	1	0	1	0	0.0075	0.09205955021986456	1026.9838581503454	1101.9838581503454	1101.9838581503454	1126.9838581503454	0.25581395626068115	0.07000000029802322	0.21212121844291687	0.20000000298023224	0.014084506779909134	1026	1101	1101	1126	1402
0.7493205542934849	0.7493205542934849	1	0	1	0	0.0075	0.09147032464819926	1024.570979434376	1099.570979434376	1099.570979434376	1124.570979434376	0.25581395626068115	0.07000000029802322	0.21212121844291687	0.18888889253139496	0.0	1024	1099	1099	1124	1400
0.7661901500602966	0.7661905447999953	1	0	1	0	0.0075	0.09147032464819926	1024.570979434376	1099.570979434376	1099.570979434376	1124.570979434376	0.25581395626068115	0.07000000029802322	0.21212121844291687	0.18888889253139496	0.014084506779909134	1024	1099	1099	1124	1402
0.7822651348134757	0.7822651348134757	1	0	1	0	0.0075	0.09075483639759047	1021.641055048133	1096.641055048133	1096.641055048133	1121.641055048133	0.25581395626068115	0.07000000029802322	0.19696970283985138	0.18888889253139496	0.014084506779909134	1021	1096	1096	1121	1402
0.7991923625763082	0.7991923625763082	1	0	1	0	0.0075	0.09075483639759047	1021.641055048133	1096.641055048133	1096.641055048133	1121.641055048133	0.25581395626068115	0.07000000029802322	0.19696970283985138	0.18888889253139496	0.014084506779909134	1021	1096	1096	1121	1402
0.8161811697321495	0.8161811697321495	1	0	1	0	0.0075	0.09130197442842253	1023.8815852843902	1098.8815852843902	1098.8815852843902	1123.8815852843902	0.25581395626068115	0.07000000029802322	0.19696970283985138	0.20000000298023224	0.014084506779909134	1023	1098	1098	1123	1402
0.8321882592571397	0.8321886539968384	1	0	1	0	0.0075	0.09205955021986456	1026.9838581503454	1101.9838581503454	1101.9838581503454	1126.9838581503454	0.25581395626068115	0.07000000029802322	0.21212121844291687	0.20000000298023224	0.014084506779909134	1026	1101	1101	1126	1402
0.8491778558923784	0.8491778558923784	1	0	1	0	0.0075	0.09205955021986456	1026.9838581503454	1101.9838581503454	1101.9838581503454	1126.9838581503454	0.25581395626068115	0.07000000029802322	0.21212121844291687	0.20000000298023224	0.014084506779909134	1026	1101	1101	1126	1402
0.8662045580593016	0.8662049527990003	1	0	1	0	0.0075	0.09205955021986456	1026.9838581503454	1101.9838581503454	1101.9838581503454	1126.9838581503454	0.25581395626068115	0.07000000029802322	0.21212121844291687	0.20000000298023224	0.014084506779909134	1026	1101	1101	1126	1402
0.8822203318576642	0.8822203318576651	1	0	1	0	0.0075	0.09205955021986456	1026.9838581503454	1101.9838581503454	1101.9838581503454	1126.9838581503454	0.25581395626068115	0.07000000029802322	0.21212121844291687	0.20000000298023224	0.0	1026	1101	1101	1126	1400
0.899199270521037	0.899199270521037	1	0	1	0	0.0075	0.09205955021986456	1026.9838581503454	1101.9838581503454	1101.9838581503454	1126.9838581503454	0.25581395626068115	0.07000000029802322	0.21212121844291687	0.20000000298023224	0.014084506779909134	1026	1101	1101	1126	1402
0.9161000507240509	0.9161004454637505	1	0	1	0	0.0075	0.09205955021986456	1026.9838581503454	1101.9838581503454	1101.9838581503454	1126.9838581503454	0.25581395626068115	0.07000000029802322	0.21212121844291687	0.20000000298023224	0.014084506779909134	1026	1101	1101	1126	1402
0.9321734565184352	0.9321734565184352	1	0	1	0	0.0075	0.09205955021986456	1026.9838581503454	1101.9838581503454	1101.9838581503454	1126.9838581503454	0.25581395626068115	0.07000000029802322	0.21212121844291687	0.20000000298023224	0.014084506779909134	1026	1101	1101	1126	1402
0.9491551583596989	0.9491555530993976	1	0	1	0	0.0075	0.09147032464819926	1024.570979434376	1099.570979434376	1099.570979434376	1124.570979434376	0.25581395626068115	0.07000000029802322	0.21212121844291687	0.18888889253139496	0.014084506779909134	1024	1099	1099	1124	1402
0.9662158081407171	0.9662158081407171	1	0	1	0	0.0075	0.09075483639759047	1021.641055048133	1096.641055048133	1096.641055048133	1121.641055048133	0.25581395626068115	0.07000000029802322	0.19696970283985138	0.18888889253139496	0.0	1021	1096	1096	1121	1400
0.982245397828537	0.982245397828537	1	0	1	0	0.0075	0.09075483639759047	1021.641055048133	1096.641055048133	1096.641055048133	1121.641055048133	0.25581395626068115	0.07000000029802322	0.19696970283985138	0.18888889253139496	0.014084506779909134	1021	1096	1096	1121	1402
0.999190388877814	0.999190388877814	1	0	1	0	0.0075	0.09075483639759047	1021.641055048133	1096.641055048133	1096.641055048133	1121.641055048133	0.25581395626068115	0.07000000029802322	0.19696970283985138	0.18888889253139496	0.0	1021	1096	1096	1121	1400
1.0161866960879324	1.0161866960879324	1	0	1	0	0.0075	0.09075483639759047	1021.641055048133	1096.641055048133	1096.641055048133	1121.641055048133	0.25581395626068115	0.07000000029802322	0.19696970283985138	0.18888889253139496	0.014084506779909134	1021	1096	1096	1121	1402
1.0322210226521378	1.0322214173918365	1	0	1	0	0.0075	0.09205955021986456	1026.9838581503454	1101.9838581503454	1101.9838581503454	1126.9838581503454	0.25581395626068115	0.07000000029802322	0.21212121844291687	0.20000000298023224	0.014084506779909134	1026	1101	1101	1126	1402
1.0491987770964135	1.0491987770964135	1	0	1	0	0.0075	0.09205955021986456	1026.9838581503454	1101.9838581503454	1101.9838581503454	1126.9838581503454	0.25581395626068115	0.07000000029802322	0.21212121844291687	0.20000000298023224	0.014084506779909134	1026	1101	1101	1126	1402
1.0661761368009897	1.0661761368009897	1	0	1	0	0.0075	0.09205955021986456	1026.9838581503454	1101.9838581503454	1101.9838581503454	1126.9838581503454	0.25581395626068115	0.07000000029802322	0.21212121844291687	0.20000000298023224	0.014084506779909134	1026	1101	1101	1126	1402
1.0822542794717593	1.0822542794717593	1	0	1	0	0.0075	0.09205955021986456	1026.9838581503454	1101.9838581503454	1101.9838581503454	1126.9838581503454	0.25581395626068115	0.07000000029802322	0.21212121844291687	0.20000000298023224	0.014084506779909134	1026	1101	1101	1126	1402
1.0991649281672435	1.0991653229069422	1	0	1	0	0.0075	0.09205955021986456	1026.9838581503454	1101.9838581503454	1101.9838581503454	1126.9838581503454	0.25581395626068115	0.07000000029802322	0.21212121844291687	0.20000000298023224	0.0	1026	1101	1101	1126	1400
1.1161320246396516	1.1161320246396516	1	0	1	0	0.0075	0.09205955021986456	1026.9838581503454	1101.9838581503454	1101.9838581503454	1126.9838581503454	0.25581395626068115	0.07000000029802322	0.21212121844291687	0.20000000298023224	0.0	1026	1101	1101	1126	1400
1.132201483037048	1.1322018777767466	1	0	1	0	0.0075	0.09147032464819926	1024.570979434376	1099.570979434376	1099.570979434376	1124.570979434376	0.25581395626068115	0.07000000029802322	0.21212121844291687	0.18888889253139496	0.0	1024	1099	1099	1124	1400
1.1491741058652396	1.1491745006049383	1	0	1	0	0.0075	0.09205955021986456	1026.9838581503454	1101.9838581503454	1101.9838581503454	1126.9838581503454	0.25581395626068115	0.07000000029802322	0.21212121844291687	0.20000000298023224	0.0	1026	1101	1101	1126	1400
1.1662375188241496	1.1662379135638483	1	0	1	0	0.0075	0.09205955021986456	1026.9838581503454	1101.9838581503454	1101.9838581503454	1126.9838581503454	0.25581395626068115	0.07000000029802322	0.21212121844291687	0.20000000298023224	0.0	1026	1101	1101	1126	1400
1.1822280292817906	1.1822284240214893	1	0	1	0	0.0075	0.09205955021986456	1026.9838581503454	1101.9838581503454	1101.9838581503454	1126.9838581503454	0.25581395626068115	0.07000000029802322	0.21212121844291687	0.20000000298023224	0.0	1026	1101	1101	1126	1400
1.1991907836175129	1.1991907836175129	1	0	1	0	0.0075	0.09147032464819926	1024.570979434376	1099.570979434376	1099.570979434376	1124.570979434376	0.25581395626068115	0.07000000029802322	0.21212121844291687	0.18888889253139496	0.014084506779909134	1024	1099	1099	1124	1402
1.216108142887876	1.216108142887876	1	0	1	0	0.0075	0.09205955021986456	1026.9838581503454	1101.9838581503454	1101.9838581503454	1126.9838581503454	0.25581395626068115	0.07000000029802322	0.21212121844291687	0.20000000298023224	0.014084506779909134	1026	1101	1101	1126	1402
1.2321926013938258	1.2321926013938258	1	0	1	0	0.0075	0.09205955021986456	1026.9838581503454	1101.9838581503454	1101.9838581503454	1126.9838581503454	0.25581395626068115	0.07000000029802322	0.21212121844291687	0.20000000298023224	0.0	1026	1101	1101	1126	1400
1.2492473300793625	1.2492477248190612	1	0	1	0	0.0075	0.09205955021986456	1026.9838581503454	1101.9838581503454	1101.9838581503454	1126.9838581503454	0.25581395626068115	0.07000000029802322	0.21212121844291687	0.20000000298023224	0.0	1026	1101	1101	1126	1400
1.2661642946100269	1.2661642946100269	1	0	1	0	0.0075	0.09205955021986456	1026.9838581503454	1101.9838581503454	1101.9838581503454	1126.9838581503454	0.25581395626068115	0.07000000029802322	0.21212121844291687	0.20000000298023224	0.0	1026	1101	1101	1126	1400
1.2822167792003754	1.282217173940075	1	0	1	0	0.0075	0.09205955021986456	1026.9838581503454	1101.9838581503454	1101.9838581503454	1126.9838581503454	0.25581395626068115	0.07000000029802322	0.21212121844291687	0.20000000298023224	0.014084506779909134	1026	1101	1101	1126	1402
1.2992000600004339	1.2992004547401326	1	0	1	0	0.0075	0.09205955021986456	1026.9838581503454	1101.9838581503454	1101.9838581503454	1126.9838581503454	0.25581395626068115	0.07000000029802322	0.21212121844291687	0.20000000298023224	0.0	1026	1101	1101	1126	1400
1.3161375509954345	1.3161375509954345	1	0	1	0	0.0075	0.09205955021986456	1026.9838581503454	1101.9838581503454	1101.9838581503454	1126.9838581503454	0.25581395626068115	0.07000000029802322	0.21212121844291687	0.20000000298023224	0.014084506779909134	1026	1101	1101	1126	1402
1.3321588511495808	1.3321588511495808	1	0	1	0	0.0075	0.09205955021986456	1026.9838581503454	1101.9838581503454	1101.9838581503454	1126.9838581503454	0.25581395626068115	0.07000000029802322	0.21212121844291687	0.20000000298023224	0.014084506779909134	1026	1101	1101	1126	1402
1.3491950270692747	1.3491950270692747	1	0	1	0	0.0075	0.09205955021986456	1026.9838581503454	1101.9838581503454	1101.9838581503454	1126.9838581503454	0.25581395626068115	0.07000000029802322	0.21212121844291687	0.20000000298023224	0.014084506779909134	1026	1101	1101	1126	1402
1.366196860635176	1.3661972553748747	1	0	1	0	0.0075	0.09205955021986456	1026.9838581503454	1101.9838581503454	1101.9838581503454	1126.9838581503454	0.25581395626068115	0.07000000029802322	0.21212121844291687	0.20000000298023224	0.014084506779909134	1026	1101	1101	1126	1402
1.3822410556918507	1.3822410556918507	1	0	1	0	0.0075	0.09205955021986456	1026.9838581503454	1101.9838581503454	1101.9838581503454	1126.9838581503454	0.25581395626068115	0.07000000029802322	0.21212121844291687	0.20000000298023224	0.014084506779909134	1026	1101	1101	1126	1402
1.3992014415893799	1.3992014415893799	1	0	1	0	0.0075	0.09205955021986456	1026.9838581503454	1101.9838581503454	1101.9838581503454	1126.9838581503454	0.25581395626068115	0.07000000029802322	0.21212121844291687	0.20000000298023224	0.0	1026	1101	1101	1126	1400
1.4161685380617879	1.4161685380617879	1	0	1	0	0.0075	0.09205955021986456	1026.9838581503454	1101.9838581503454	1101.9838581503454	1126.9838581503454	0.25581395626068115	0.07000000029802322	0.21212121844291687	0.20000000298023224	0.0	1026	1101	1101	1126	1400
1.4321945750923195	1.4321945750923195	1	0	1	0	0.0075	0.09205955021986456	1026.9838581503454	1101.9838581503454	1101.9838581503454	1126.9838581503454	0.25581395626068115	0.07000000029802322	0.21212121844291687	0.20000000298023224	0.014084506779909134	1026	1101	1101	1126	1402
1.44908390784407	1.44908390784407	1	0	1	0	0.0075	0.09147032464819926	1024.570979434376	1099.570979434376	1099.570979434376	1124.570979434376	0.25581395626068115	0.07000000029802322	0.21212121844291687	0.18888889253139496	0.0	1024	1099	1099	1124	1400
1.4662392951527945	1.4662396898924932	1	0	1	0	0.0075	0.09455954969832392	1037.2213560146365	1112.2213560146365	1112.2213560146365	1137.2213560146365	0.25581395626068115	0.07999999821186066	0.21212121844291687	0.20000000298023224	0.0	1037	1112	1112	1137	1400
1.4821607261631495	1.4821611209028482	1	0	1	0	0.0075	0.09455954969832392	1037.2213560146365	1112.2213560146365	1112.2213560146365	1137.2213560146365	0.25581395626068115	0.07999999821186066	0.21212121844291687	0.20000000298023224	0.014084506779909134	1037	1112	1112	1137	1402
1.4991913757270616	1.4991913757270616	1	0	1	0	0.0075	0.09455954969832392	1037.2213560146365	1112.2213560146365	1112.2213560146365	1137.2213560146365	0.25581395626068115	0.07999999821186066	0.21212121844291687	0.20000000298023224	0.014084506779909134	1037	1112	1112	1137	1402
1.5161778144447098	1.5161778144447098	1	0	1	0	0.0075	0.09397032412665862	1034.8084772986672	1109.8084772986672	1109.8084772986672	1134.8084772986672	0.25581395626068115	0.07999999821186066	0.21212121844291687	0.18888889253139496	0.014084506779909134	1034	1109	1109	1134	1402
1.5321935882430733	1.5321935882430733	1	0	1	0	0.0075	0.09978428038733977	1058.6166281861565	1133.6166281861565	1133.6166281861565	1158.6166281861565	0.27906978130340576	0.07999999821186066	0.21212121844291687	0.18888889253139496	0.014084506779909134	1058	1133	1133	1158	1402
1.5491895007134922	1.5491898954531909	1	0	1	0	0.0075	0.09468581237726742	1037.73840168491	1112.73840168491	1112.73840168491	1137.73840168491	0.25581395626068115	0.07999999821186066	0.22727273404598236	0.18888889253139496	0.014084506779909134	1037	1112	1112	1137	1402
1.566188176361802	1.5661885711015007	1	0	1	0	0.0075	0.09455954969832392	1037.2213560146365	1112.2213560146365	1112.2213560146365	1137.2213560146365	0.25581395626068115	0.07999999821186066	0.21212121844291687	0.20000000298023224	0.014084506779909134	1037	1112	1112	1137	1402
1.5822102659953465	1.5822102659953465	1	0	1	0	0.0075	0.09455954969832392	1037.2213560146365	1112.2213560146365	1112.2213560146365	1137.2213560146365	0.25581395626068115	0.07999999821186066	0.21212121844291687	0.20000000298023224	0.014084506779909134	1037	1112	1112	1137	1402
1.599115388335047	1.5991157830747458	1	0	1	0	0.0075	0.09455954969832392	1037.2213560146365	1112.2213560146365	1112.2213560146365	1137.2213560146365	0.25581395626068115	0.07999999821186066	0.21212121844291687	0.20000000298023224	0.014084506779909134	1037	1112	1112	1137	1402
1.6160674846989025	1.6160674846989025	1	0	1	0	0.0075	0.09205955021986456	1026.9838581503454	1101.9838581503454	1101.9838581503454	1126.9838581503454	0.25581395626068115	0.07000000029802322	0.21212121844291687	0.20000000298023224	0.0	1026	1101	1101	1126	1400
1.6322214173918361	1.6322218121315348	1	0	1	0	0.0075	0.09147032464819926	1024.570979434376	1099.570979434376	1099.570979434376	1124.570979434376	0.25581395626068115	0.07000000029802322	0.21212121844291687	0.18888889253139496	0.014084506779909134	1024	1099	1099	1124	1402
1.6491565399486436	1.6491565399486436	1	0	1	0	0.0075	0.09147032464819926	1024.570979434376	1099.570979434376	1099.570979434376	1124.570979434376	0.25581395626068115	0.07000000029802322	0.21212121844291687	0.18888889253139496	0.0	1024	1099	1099	1124	1400
1.6662100844150842	1.6662100844150842	1	0	1	0	0.0075	0.08624559768447371	1003.1757225179199	1078.17572251792	1078.17572251792	1103.17572251792	0.23255814611911774	0.07000000029802322	0.21212121844291687	0.20000000298023224	0.014084506779909134	1003	1078	1078	1103	1402
1.6821603314234501	1.682160331423452	1	0	1	0	0.0075	0.08298802148324974	989.8359479739077	1064.8359479739077	1064.8359479739077	1089.8359479739077	0.23255814611911774	0.05999999865889549	0.19696970283985138	0.20000000298023224	0.014084506779909134	989	1064	1064	1089	1402
1.6991226910194737	1.6991230857591724	1	0	1	0	0.0075	0.08048802200479038	979.5984501096166	1054.5984501096166	1054.5984501096166	1079.5984501096166	0.23255814611911774	0.05000000074505806	0.19696970283985138	0.20000000298023224	0.0	979	1054	1054	1079	1400
1.7161430773512176	1.7161434720909163	1	0	1	0	0.0075	0.08048802200479038	979.5984501096166	1054.5984501096166	1054.5984501096166	1079.5984501096166	0.23255814611911774	0.05000000074505806	0.19696970283985138	0.20000000298023224	0.0	979	1054	1054	1079	1400
1.732113456084221	1.732113456084221	1	0	1	0	0.0075	0.08048802200479038	979.5984501096166	1054.5984501096166	1054.5984501096166	1079.5984501096166	0.23255814611911774	0.05000000074505806	0.19696970283985138	0.20000000298023224	0.014084506779909134	979	1054	1054	1079	1402
1.7491764743034324	1.749176869043131	1	0	1	0	0.0075	0.08048802200479038	979.5984501096166	1054.5984501096166	1054.5984501096166	1079.5984501096166	0.23255814611911774	0.05000000074505806	0.19696970283985138	0.20000000298023224	0.0	979	1054	1054	1079	1400
1.766246992576919	1.7662473873166196	1	0	1	0	0.0075	0.08048802200479038	979.5984501096166	1054.5984501096166	1054.5984501096166	1079.5984501096166	0.23255814611911774	0.05000000074505806	0.19696970283985138	0.20000000298023224	0.0	979	1054	1054	1079	1400
1.7821881605722147	1.7821881605722147	1	0	1	0	0.0075	0.08048802200479038	979.5984501096166	1054.5984501096166	1054.5984501096166	1079.5984501096166	0.23255814611911774	0.05000000074505806	0.19696970283985138	0.20000000298023224	0.0	979	1054	1054	1079	1400
1.7991824940838388	1.7991828888235375	1	0	1	0	0.0075	0.08048802200479038	979.5984501096166	1054.5984501096166	1054.5984501096166	1079.5984501096166	0.23255814611911774	0.05000000074505806	0.19696970283985138	0.20000000298023224	0.0	979	1054	1054	1079	1400
1.816150774775343	1.816150774775343	1	0	1	0	0.0075	0.08374559727469177	992.9382208398629	1067.9382208398629	1067.9382208398629	1092.9382208398629	0.23255814611911774	0.05999999865889549	0.21212121844291687	0.20000000298023224	0.014084506779909134	992	1067	1067	1092	1402
1.8321444431505753	1.8321444431505753	1	0	1	0	0.0075	0.08955954981008263	1016.7463564722884	1091.7463564722884	1091.7463564722884	1116.7463564722884	0.25581395626068115	0.05999999865889549	0.21212121844291687	0.20000000298023224	0.014084506779909134	1016	1091	1091	1116	1402
1.8491723295365947	1.8491723295365947	1	0	1	0	0.0075	0.08955954981008263	1016.7463564722884	1091.7463564722884	1091.7463564722884	1116.7463564722884	0.25581395626068115	0.05999999865889549	0.21212121844291687	0.20000000298023224	0.014084506779909134	1016	1091	1091	1116	1402
1.8662156107708672	1.8662156107708672	1	0	1	0	0.0075	0.0928171260113066	1030.0861310163004	1105.0861310163004	1105.0861310163004	1130.0861310163004	0.25581395626068115	0.07000000029802322	0.22727273404598236	0.20000000298023224	0.014084506779909134	1030	1105	1105	1130	1402
1.8822369109250126	1.8822369109250126	1	0	1	0	0.0075	0.0928171260113066	1030.0861310163004	1105.0861310163004	1105.0861310163004	1130.0861310163004	0.25581395626068115	0.07000000029802322	0.22727273404598236	0.20000000298023224	0.014084506779909134	1030	1105	1105	1130	1402
1.899310192376392	1.899310192376392	1	0	1	0	0.0075	0.09863108227198775	1053.8942819037898	1128.8942819037898	1128.8942819037898	1153.8942819037898	0.27906978130340576	0.07000000029802322	0.22727273404598236	0.20000000298023224	0.014084506779909134	1053	1128	1128	1153	1402
1.9160874190536905	1.9160874190536905	1	0	1	0	0.0075	0.09863108227198775	1053.8942819037898	1128.8942819037898	1128.8942819037898	1153.8942819037898	0.27906978130340576	0.07000000029802322	0.22727273404598236	0.20000000298023224	0.014084506779909134	1053	1128	1128	1153	1402
1.9321687196420498	1.9321687196420498	1	0	1	0	0.0075	0.09147032464819926	1024.570979434376	1099.570979434376	1099.570979434376	1124.570979434376	0.25581395626068115	0.07000000029802322	0.21212121844291687	0.18888889253139496	0.014084506779909134	1024	1099	1099	1124	1402
1.9492479221889099	1.9492479221889099	1	0	1	0	0.0075	0.09205955021986456	1026.9838581503454	1101.9838581503454	1101.9838581503454	1126.9838581503454	0.25581395626068115	0.07000000029802322	0.21212121844291687	0.20000000298023224	0.014084506779909134	1026	1101	1101	1126	1402
1.9666310743038267	1.9666310743038267	1	0	1	0	0.0075	0.09205955021986456	1026.9838581503454	1101.9838581503454	1101.9838581503454	1126.9838581503454	0.25581395626068115	0.07000000029802322	0.21212121844291687	0.20000000298023224	0.014084506779909134	1026	1101	1101	1126	1402
1.9822765822647401	1.9822769770044388	1	0	1	0	0.0075	0.08955954981008263	1016.7463564722884	1091.7463564722884	1091.7463564722884	1116.7463564722884	0.25581395626068115	0.05999999865889549	0.21212121844291687	0.20000000298023224	0.014084506779909134	1016	1091	1091	1116	1402
1.9992539419693163	1.9992539419693163	1	0	1	0	0.0075	0.08955954981008263	1016.7463564722884	1091.7463564722884	1091.7463564722884	1116.7463564722884	0.25581395626068115	0.05999999865889549	0.21212121844291687	0.20000000298023224	0.014084506779909134	1016	1091	1091	1116	1402
2.016222617400521	2.016222617400521	1	0	1	0	0.0075	0.08955954981008263	1016.7463564722884	1091.7463564722884	1091.7463564722884	1116.7463564722884	0.25581395626068115	0.05999999865889549	0.21212121844291687	0.20000000298023224	0.014084506779909134	1016	1091	1091	1116	1402
2.0322032593656925	2.032203654105391	1	0	1	0	0.0075	0.08374559727469177	992.9382208398629	1067.9382208398629	1067.9382208398629	1092.9382208398629	0.23255814611911774	0.05999999865889549	0.21212121844291687	0.20000000298023224	0.014084506779909134	992	1067	1067	1092	1402
2.0491324608270194	2.049132855566718	1	0	1	0	0.0075	0.08955954981008263	1016.7463564722884	1091.7463564722884	1091.7463564722884	1116.7463564722884	0.25581395626068115	0.05999999865889549	0.21212121844291687	0.20000000298023224	0.014084506779909134	1016	1091	1091	1116	1402
2.066175742061292	2.0661761368009905	1	0	1	0	0.0075	0.08955954981008263	1016.7463564722884	1091.7463564722884	1091.7463564722884	1116.7463564722884	0.25581395626068115	0.05999999865889549	0.21212121844291687	0.20000000298023224	0.014084506779909134	1016	1091	1091	1116	1402
2.0822732269773	2.0822732269773	1	0	1	0	0.0075	0.08955954981008263	1016.7463564722884	1091.7463564722884	1091.7463564722884	1116.7463564722884	0.25581395626068115	0.05999999865889549	0.21212121844291687	0.20000000298023224	0.014084506779909134	1016	1091	1091	1116	1402
2.099239928710011	2.0992403234497097	1	0	1	0	0.0075	0.08955954981008263	1016.7463564722884	1091.7463564722884	1091.7463564722884	1116.7463564722884	0.25581395626068115	0.05999999865889549	0.21212121844291687	0.20000000298023224	0.014084506779909134	1016	1091	1091	1116	1402
2.1161541300627835	2.1161541300627835	1	0	1	0	0.0075	0.08955954981008263	1016.7463564722884	1091.7463564722884	1091.7463564722884	1116.7463564722884	0.25581395626068115	0.05999999865889549	0.21212121844291687	0.20000000298023224	0.014084506779909134	1016	1091	1091	1116	1402
2.132279641497405	2.1322800362371037	1	0	1	0	0.0075	0.08955954981008263	1016.7463564722884	1091.7463564722884	1091.7463564722884	1116.7463564722884	0.25581395626068115	0.05999999865889549	0.21212121844291687	0.20000000298023224	0.014084506779909134	1016	1091	1091	1116	1402
2.1492641065165596	2.1492645012562583	1	0	1	0	0.0075	0.08955954981008263	1016.7463564722884	1091.7463564722884	1091.7463564722884	1116.7463564722884	0.25581395626068115	0.05999999865889549	0.21212121844291687	0.20000000298023224	0.014084506779909134	1016	1091	1091	1116	1402
2.1662035712100547	2.1662035712100547	1	0	1	0	0.0075	0.08955954981008263	1016.7463564722884	1091.7463564722884	1091.7463564722884	1116.7463564722884	0.25581395626068115	0.05999999865889549	0.21212121844291687	0.20000000298023224	0.014084506779909134	1016	1091	1091	1116	1402
2.1823298721240754	2.1823298721240754	1	0	1	0	0.0075	0.08955954981008263	1016.7463564722884	1091.7463564722884	1091.7463564722884	1116.7463564722884	0.25581395626068115	0.05999999865889549	0.21212121844291687	0.20000000298023224	0.014084506779909134	1016	1091	1091	1116	1402
2.199186836220525	2.199186836220525	1	0	1	0	0.0075	0.08374559727469177	992.9382208398629	1067.9382208398629	1067.9382208398629	1092.9382208398629	0.23255814611911774	0.05999999865889549	0.21212121844291687	0.20000000298023224	0.014084506779909134	992	1067	1067	1092	1402
2.2161788012939567	2.2161788012939567	1	0	1	0	0.0075	0.08124559779623242	982.7007229755718	1057.7007229755718	1057.7007229755718	1082.7007229755718	0.23255814611911774	0.05000000074505806	0.21212121844291687	0.20000000298023224	0.014084506779909134	982	1057	1057	1082	1402
2.2322293121858117	2.2322293121858117	1	0	1	0	0.0075	0.08374559727469177	992.9382208398629	1067.9382208398629	1067.9382208398629	1092.9382208398629	0.23255814611911774	0.05999999865889549	0.21212121844291687	0.20000000298023224	0.014084506779909134	992	1067	1067	1092	1402
2.249616016958017	2.249616016958017	1	0	1	0	0.0075	0.08374559727469177	992.9382208398629	1067.9382208398629	1067.9382208398629	1092.9382208398629	0.23255814611911774	0.05999999865889549	0.21212121844291687	0.20000000298023224	0.014084506779909134	992	1067	1067	1092	1402
2.266189163211049	2.2661958737859287	1	0	1	0	0.0075	0.08124559779623242	982.7007229755718	1057.7007229755718	1057.7007229755718	1082.7007229755718	0.23255814611911774	0.05000000074505806	0.21212121844291687	0.20000000298023224	0.014084506779909134	982	1057	1057	1082	1402
2.282180463148089	2.282180463148089	1	0	1	0	0.0075	0.08124559779623242	982.7007229755718	1057.7007229755718	1057.7007229755718	1082.7007229755718	0.23255814611911774	0.05000000074505806	0.21212121844291687	0.20000000298023224	0.014084506779909134	982	1057	1057	1082	1402
2.299450324969458	2.2994507197091565	1	0	1	0	0.0075	0.08124559779623242	982.7007229755718	1057.7007229755718	1057.7007229755718	1082.7007229755718	0.23255814611911774	0.05000000074505806	0.21212121844291687	0.20000000298023224	0.014084506779909134	982	1057	1057	1082	1402
2.316111892915014	2.316111892915014	1	0	1	0	0.0075	0.08048802200479038	979.5984501096166	1054.5984501096166	1054.5984501096166	1079.5984501096166	0.23255814611911774	0.05000000074505806	0.19696970283985138	0.20000000298023224	0.014084506779909134	979	1054	1054	1079	1402
2.3322152989265046	2.3322152989265046	1	0	1	0	0.0075	0.08048802200479038	979.5984501096166	1054.5984501096166	1054.5984501096166	1079.5984501096166	0.23255814611911774	0.05000000074505806	0.19696970283985138	0.20000000298023224	0.014084506779909134	979	1054	1054	1079	1402
2.3491950270692747	2.3491954218089734	1	0	1	0	0.0075	0.08048802200479038	979.5984501096166	1054.5984501096166	1054.5984501096166	1079.5984501096166	0.23255814611911774	0.05000000074505806	0.19696970283985138	0.20000000298023224	0.0	979	1054	1054	1079	1400
2.366174360472346	2.366174360472346	1	0	1	0	0.0075	0.08048802200479038	979.5984501096166	1054.5984501096166	1054.5984501096166	1079.5984501096166	0.23255814611911774	0.05000000074505806	0.19696970283985138	0.20000000298023224	0.0	979	1054	1054	1079	1400
2.3820886861681227	2.3820886861681227	1	0	1	0	0.0075	0.08048802200479038	979.5984501096166	1054.5984501096166	1054.5984501096166	1079.5984501096166	0.23255814611911774	0.05000000074505806	0.19696970283985138	0.20000000298023224	0.0	979	1054	1054	1079	1400
2.3992693368175697	2.3992697315572684	1	0	1	0	0.0075	0.08048802200479038	979.5984501096166	1054.5984501096166	1054.5984501096166	1079.5984501096166	0.23255814611911774	0.05000000074505806	0.19696970283985138	0.20000000298023224	0.0	979	1054	1054	1079	1400
2.416161432747211	2.416161432747211	1	0	1	0	0.0075	0.08048802200479038	979.5984501096166	1054.5984501096166	1054.5984501096166	1079.5984501096166	0.23255814611911774	0.05000000074505806	0.19696970283985138	0.20000000298023224	0.0	979	1054	1054	1079	1400
2.4322518123486425	2.4322522070883412	1	0	1	0	0.0075	0.08048802200479038	979.5984501096166	1054.5984501096166	1054.5984501096166	1079.5984501096166	0.23255814611911774	0.05000000074505806	0.19696970283985138	0.20000000298023224	0.0	979	1054	1054	1079	1400
2.4491289081697296	2.4491293029094283	1	0	1	0	0.0075	0.08048802200479038	979.5984501096166	1054.5984501096166	1054.5984501096166	1079.5984501096166	0.23255814611911774	0.05000000074505806	0.19696970283985138	0.20000000298023224	0.014084506779909134	979	1054	1054	1079	1402
2.4661745578421943	2.466174952581893	1	0	1	0	0.0075	0.08298802148324974	989.8359479739077	1064.8359479739077	1064.8359479739077	1089.8359479739077	0.23255814611911774	0.05999999865889549	0.19696970283985138	0.20000000298023224	0.0	989	1064	1064	1089	1400
2.4821800684083897	2.4821800684083897	1	0	1	0	0.0075	0.08298802148324974	989.8359479739077	1064.8359479739077	1064.8359479739077	1089.8359479739077	0.23255814611911774	0.05999999865889549	0.19696970283985138	0.20000000298023224	0.0	989	1064	1064	1089	1400
2.499386377138256	2.4993867718779548	1	0	1	0	0.0075	0.08298802148324974	989.8359479739077	1064.8359479739077	1064.8359479739077	1089.8359479739077	0.23255814611911774	0.05999999865889549	0.19696970283985138	0.20000000298023224	0.0	989	1064	1064	1089	1400
2.51619360403266	2.5161936040326616	1	0	1	0	0.0075	0.08298802148324974	989.8359479739077	1064.8359479739077	1064.8359479739077	1089.8359479739077	0.23255814611911774	0.05999999865889549	0.19696970283985138	0.20000000298023224	0.0	989	1064	1064	1089	1400
2.5321971409003616	2.5321975356400603	1	0	1	0	0.0075	0.08298802148324974	989.8359479739077	1064.8359479739077	1064.8359479739077	1089.8359479739077	0.23255814611911774	0.05999999865889549	0.19696970283985138	0.20000000298023224	0.014084506779909134	989	1064	1064	1089	1402
2.5495281873750404	2.5495281873750404	1	0	1	0	0.0075	0.08244088345241768	987.5954177376505	1062.5954177376505	1062.5954177376505	1087.5954177376505	0.23255814611911774	0.05999999865889549	0.19696970283985138	0.18888889253139496	0.0	987	1062	1062	1087	1400
2.566188176361802	2.566188176361802	1	0	1	0	0.0075	0.08298802148324974	989.8359479739077	1064.8359479739077	1064.8359479739077	1089.8359479739077	0.23255814611911774	0.05999999865889549	0.19696970283985138	0.20000000298023224	0.0	989	1064	1064	1089	1400
2.582200792242576	2.582200792242576	1	0	1	0	0.0075	0.08298802148324974	989.8359479739077	1064.8359479739077	1064.8359479739077	1089.8359479739077	0.23255814611911774	0.05999999865889549	0.19696970283985138	0.20000000298023224	0.0	989	1064	1064	1089	1400
2.599270521036665	2.599270521036665	1	0	1	0	0.0075	0.08298802148324974	989.8359479739077	1064.8359479739077	1064.8359479739077	1089.8359479739077	0.23255814611911774	0.05999999865889549	0.19696970283985138	0.20000000298023224	0.0	989	1064	1064	1089	1400
2.616149195816549	2.616149195816549	1	0	1	0	0.0075	0.08298802148324974	989.8359479739077	1064.8359479739077	1064.8359479739077	1089.8359479739077	0.23255814611911774	0.05999999865889549	0.19696970283985138	0.20000000298023224	0.014084506779909134	989	1064	1064	1089	1402
2.632234443801895	2.632234838541594	1	0	1	0	0.0075	0.08298802148324974	989.8359479739077	1064.8359479739077	1064.8359479739077	1089.8359479739077	0.23255814611911774	0.05999999865889549	0.19696970283985138	0.20000000298023224	0.014084506779909134	989	1064	1064	1089	1402
2.649419436588028	2.649419436588028	1	0	1	0	0.0075	0.08298802148324974	989.8359479739077	1064.8359479739077	1064.8359479739077	1089.8359479739077	0.23255814611911774	0.05999999865889549	0.19696970283985138	0.20000000298023224	0.014084506779909134	989	1064	1064	1089	1402
2.6661931106080363	2.666193110608038	1	0	1	0	0.0075	0.08298802148324974	989.8359479739077	1064.8359479739077	1064.8359479739077	1089.8359479739077	0.23255814611911774	0.05999999865889549	0.19696970283985138	0.20000000298023224	0.014084506779909134	989	1064	1064	1089	1402
2.6822720427582034	2.682272437497902	1	0	1	0	0.0075	0.08298802148324974	989.8359479739077	1064.8359479739077	1064.8359479739077	1089.8359479739077	0.23255814611911774	0.05999999865889549	0.19696970283985138	0.20000000298023224	0.0	989	1064	1064	1089	1400
2.6991984810416394	2.6991984810416394	1	0	1	0	0.0075	0.08298802148324974	989.8359479739077	1064.8359479739077	1064.8359479739077	1089.8359479739077	0.23255814611911774	0.05999999865889549	0.19696970283985138	0.20000000298023224	0.014084506779909134	989	1064	1064	1089	1402
2.716128077242665	2.716128077242665	1	0	1	0	0.0075	0.08298802148324974	989.8359479739077	1064.8359479739077	1064.8359479739077	1089.8359479739077	0.23255814611911774	0.05999999865889549	0.19696970283985138	0.20000000298023224	0.014084506779909134	989	1064	1064	1089	1402
2.732224377939577	2.732224377939577	1	0	1	0	0.0075	0.08298802148324974	989.8359479739077	1064.8359479739077	1064.8359479739077	1089.8359479739077	0.23255814611911774	0.05999999865889549	0.19696970283985138	0.20000000298023224	0.014084506779909134	989	1064	1064	1089	1402
2.749191474411985	2.7491918691516855	1	0	1	0	0.0075	0.08374559727469177	992.9382208398629	1067.9382208398629	1067.9382208398629	1092.9382208398629	0.23255814611911774	0.05999999865889549	0.21212121844291687	0.20000000298023224	0.014084506779909134	992	1067	1067	1092	1402
2.7662126502231263	2.766213044962825	1	0	1	0	0.0075	0.08374559727469177	992.9382208398629	1067.9382208398629	1067.9382208398629	1092.9382208398629	0.23255814611911774	0.05999999865889549	0.21212121844291687	0.20000000298023224	0.014084506779909134	992	1067	1067	1092	1402
2.782229608240586	2.782229608240586	1	0	1	0	0.0075	0.08374559727469177	992.9382208398629	1067.9382208398629	1067.9382208398629	1092.9382208398629	0.23255814611911774	0.05999999865889549	0.21212121844291687	0.20000000298023224	0.014084506779909134	992	1067	1067	1092	1402
2.799261442023594	2.799261442023594	1	0	1	0	0.0075	0.08374559727469177	992.9382208398629	1067.9382208398629	1067.9382208398629	1092.9382208398629	0.23255814611911774	0.05999999865889549	0.21212121844291687	0.20000000298023224	0.014084506779909134	992	1067	1067	1092	1402
2.8162790651774454	2.8162790651774454	1	0	1	0	0.0075	0.08124559779623242	982.7007229755718	1057.7007229755718	1057.7007229755718	1082.7007229755718	0.23255814611911774	0.05000000074505806	0.21212121844291687	0.20000000298023224	0.014084506779909134	982	1057	1057	1082	1402
2.832198127749608	2.832198127749608	1	0	1	0	0.0075	0.08124559779623242	982.7007229755718	1057.7007229755718	1057.7007229755718	1082.7007229755718	0.23255814611911774	0.05000000074505806	0.21212121844291687	0.20000000298023224	0.014084506779909134	982	1057	1057	1082	1402
2.8490945658159372	2.849094960555636	1	0	1	0	0.0075	0.08048802200479038	979.5984501096166	1054.5984501096166	1054.5984501096166	1079.5984501096166	0.23255814611911774	0.05000000074505806	0.19696970283985138	0.20000000298023224	0.014084506779909134	979	1054	1054	1079	1402
2.866170215705509	2.8661706104452076	1	0	1	0	0.0075	0.08048802200479038	979.5984501096166	1054.5984501096166	1054.5984501096166	1079.5984501096166	0.23255814611911774	0.05000000074505806	0.19696970283985138	0.20000000298023224	0.014084506779909134	979	1054	1054	1079	1402
2.882234937226519	2.882234937226519	1	0	1	0	0.0075	0.08048802200479038	979.5984501096166	1054.5984501096166	1054.5984501096166	1079.5984501096166	0.23255814611911774	0.05000000074505806	0.19696970283985138	0.20000000298023224	0.014084506779909134	979	1054	1054	1079	1402
2.8992245338617586	2.8992245338617586	1	0	1	0	0.0075	0.08048802200479038	979.5984501096166	1054.5984501096166	1054.5984501096166	1079.5984501096166	0.23255814611911774	0.05000000074505806	0.19696970283985138	0.20000000298023224	0.0	979	1054	1054	1079	1400
2.916140314173326	2.916140314173326	1	0	1	0	0.0075	0.08048802200479038	979.5984501096166	1054.5984501096166	1054.5984501096166	1079.5984501096166	0.23255814611911774	0.05000000074505806	0.19696970283985138	0.20000000298023224	0.014084506779909134	979	1054	1054	1079	1402
2.932206219913434	2.932206219913434	1	0	1	0	0.0075	0.08124559779623242	982.7007229755718	1057.7007229755718	1057.7007229755718	1082.7007229755718	0.23255814611911774	0.05000000074505806	0.21212121844291687	0.20000000298023224	0.0	982	1057	1057	1082	1400
2.9492116061366236	2.9492116061366236	1	0	1	0	0.0075	0.08124559779623242	982.7007229755718	1057.7007229755718	1057.7007229755718	1082.7007229755718	0.23255814611911774	0.05000000074505806	0.21212121844291687	0.20000000298023224	0.0	982	1057	1057	1082	1400
2.966168834116562	2.966168834116562	1	0	1	0	0.0075	0.08124559779623242	982.7007229755718	1057.7007229755718	1057.7007229755718	1082.7007229755718	0.23255814611911774	0.05000000074505806	0.21212121844291687	0.20000000298023224	0.0	982	1057	1057	1082	1400
2.982227239802393	2.982227239802393	1	0	1	0	0.0075	0.08048802200479038	979.5984501096166	1054.5984501096166	1054.5984501096166	1079.5984501096166	0.23255814611911774	0.05000000074505806	0.19696970283985138	0.20000000298023224	0.014084506779909134	979	1054	1054	1079	1402
2.9991907836175127	2.9991907836175127	1	0	1	0	0.0075	0.08048802200479038	979.5984501096166	1054.5984501096166	1054.5984501096166	1079.5984501096166	0.23255814611911774	0.05000000074505806	0.19696970283985138	0.20000000298023224	0.014084506779909134	979	1054	1054	1079	1402
3.016147222118054	3.0161472221180556	1	0	1	0	0.0075	0.08048802200479038	979.5984501096166	1054.5984501096166	1054.5984501096166	1079.5984501096166	0.23255814611911774	0.05000000074505806	0.19696970283985138	0.20000000298023224	0.014084506779909134	979	1054	1054	1079	1402
3.032184311860151	3.0321847065998497	1	0	1	0	0.0075	0.08048802200479038	979.5984501096166	1054.5984501096166	1054.5984501096166	1079.5984501096166	0.23255814611911774	0.05000000074505806	0.19696970283985138	0.20000000298023224	0.014084506779909134	979	1054	1054	1079	1402
3.0491233818139474	3.049124171293345	1	0	1	0	0.0075	0.08048802200479038	979.5984501096166	1054.5984501096166	1054.5984501096166	1079.5984501096166	0.23255814611911774	0.05000000074505806	0.19696970283985138	0.20000000298023224	0.0	979	1054	1054	1079	1400
3.066209689675386	3.0662104791547833	1	0	1	0	0.0075	0.08048802200479038	979.5984501096166	1054.5984501096166	1054.5984501096166	1079.5984501096166	0.23255814611911774	0.05000000074505806	0.19696970283985138	0.20000000298023224	0.014084506779909134	979	1054	1054	1079	1402
3.082163489341042	3.082163489341042	1	0	1	0	0.0075	0.08048802200479038	979.5984501096166	1054.5984501096166	1054.5984501096166	1079.5984501096166	0.23255814611911774	0.05000000074505806	0.19696970283985138	0.20000000298023224	0.014084506779909134	979	1054	1054	1079	1402
3.0991503227983888	3.0991507175380875	1	0	1	0	0.0075	0.08298802148324974	989.8359479739077	1064.8359479739077	1064.8359479739077	1089.8359479739077	0.23255814611911774	0.05999999865889549	0.19696970283985138	0.20000000298023224	0.014084506779909134	989	1064	1064	1089	1402
3.116096498066762	3.116096498066762	1	0	1	0	0.0075	0.08298802148324974	989.8359479739077	1064.8359479739077	1064.8359479739077	1089.8359479739077	0.23255814611911774	0.05999999865889549	0.19696970283985138	0.20000000298023224	0.014084506779909134	989	1064	1064	1089	1402
3.132227535857167	3.132227535857167	1	0	1	0	0.0075	0.08048802200479038	979.5984501096166	1054.5984501096166	1054.5984501096166	1079.5984501096166	0.23255814611911774	0.05000000074505806	0.19696970283985138	0.20000000298023224	0.014084506779909134	979	1054	1054	1079	1402
3.149211606136623	3.149211606136623	1	0	1	0	0.0075	0.08298802148324974	989.8359479739077	1064.8359479739077	1064.8359479739077	1089.8359479739077	0.23255814611911774	0.05999999865889549	0.19696970283985138	0.20000000298023224	0.014084506779909134	989	1064	1064	1089	1402
3.1662102817849345	3.1662102817849345	1	0	1	0	0.0075	0.08298802148324974	989.8359479739077	1064.8359479739077	1064.8359479739077	1089.8359479739077	0.23255814611911774	0.05999999865889549	0.19696970283985138	0.20000000298023224	0.0	989	1064	1064	1089	1400
3.182149476081735	3.182149476081735	1	0	1	0	0.0075	0.08298802148324974	989.8359479739077	1064.8359479739077	1064.8359479739077	1089.8359479739077	0.23255814611911774	0.05999999865889549	0.19696970283985138	0.20000000298023224	0.014084506779909134	989	1064	1064	1089	1402
3.1992132837803435	3.1992132837803435	1	0	1	0	0.0075	0.08374559727469177	992.9382208398629	1067.9382208398629	1067.9382208398629	1092.9382208398629	0.23255814611911774	0.05999999865889549	0.21212121844291687	0.20000000298023224	0.014084506779909134	992	1067	1067	1092	1402
3.2162703809040725	3.2162703809040725	1	0	1	0	0.0075	0.08374559727469177	992.9382208398629	1067.9382208398629	1067.9382208398629	1092.9382208398629	0.23255814611911774	0.05999999865889549	0.21212121844291687	0.20000000298023224	0.014084506779909134	992	1067	1067	1092	1402
3.2322376017194863	3.2322376017194863	1	0	1	0	0.0075	0.08955954981008263	1016.7463564722884	1091.7463564722884	1091.7463564722884	1116.7463564722884	0.25581395626068115	0.05999999865889549	0.21212121844291687	0.20000000298023224	0.014084506779909134	1016	1091	1091	1116	1402
3.2491928560009313	3.2491928560009313	1	0	1	0	0.0075	0.08955954981008263	1016.7463564722884	1091.7463564722884	1091.7463564722884	1116.7463564722884	0.25581395626068115	0.05999999865889549	0.21212121844291687	0.20000000298023224	0.014084506779909134	1016	1091	1091	1116	1402
3.266199426443217	3.2661998211829157	1	0	1	0	0.0075	0.08374559727469177	992.9382208398629	1067.9382208398629	1067.9382208398629	1092.9382208398629	0.23255814611911774	0.05999999865889549	0.21212121844291687	0.20000000298023224	0.014084506779909134	992	1067	1067	1092	1402
3.282162305121945	3.2821626998616438	1	0	1	0	0.0075	0.08955954981008263	1016.7463564722884	1091.7463564722884	1091.7463564722884	1116.7463564722884	0.25581395626068115	0.05999999865889549	0.21212121844291687	0.20000000298023224	0.014084506779909134	1016	1091	1091	1116	1402
3.299164533427545	3.299164533427545	1	0	1	0	0.0075	0.08955954981008263	1016.7463564722884	1091.7463564722884	1091.7463564722884	1116.7463564722884	0.25581395626068115	0.05999999865889549	0.21212121844291687	0.20000000298023224	0.0	1016	1091	1091	1116	1400
3.316121366667785	3.316121366667785	1	0	1	0	0.0075	0.09205955021986456	1026.9838581503454	1101.9838581503454	1101.9838581503454	1126.9838581503454	0.25581395626068115	0.07000000029802322	0.21212121844291687	0.20000000298023224	0.014084506779909134	1026	1101	1101	1126	1402
3.3322089830913253	3.332209377831024	1	0	1	0	0.0075	0.08624559768447371	1003.1757225179199	1078.17572251792	1078.17572251792	1103.17572251792	0.23255814611911774	0.07000000029802322	0.21212121844291687	0.20000000298023224	0.014084506779909134	1003	1078	1078	1103	1402
3.3493252911698708	3.3493256859095695	1	0	1	0	0.0075	0.08374559727469177	992.9382208398629	1067.9382208398629	1067.9382208398629	1092.9382208398629	0.23255814611911774	0.05999999865889549	0.21212121844291687	0.20000000298023224	0.014084506779909134	992	1067	1067	1092	1402
3.3662837033689055	3.366284098108604	1	0	1	0	0.0075	0.08374559727469177	992.9382208398629	1067.9382208398629	1067.9382208398629	1092.9382208398629	0.23255814611911774	0.05999999865889549	0.21212121844291687	0.20000000298023224	0.014084506779909134	992	1067	1067	1092	1402
3.3821028967972797	3.3821028967972797	1	0	1	0	0.0075	0.08374559727469177	992.9382208398629	1067.9382208398629	1067.9382208398629	1092.9382208398629	0.23255814611911774	0.05999999865889549	0.21212121844291687	0.20000000298023224	0.014084506779909134	992	1067	1067	1092	1402
3.3991836783029346	3.3991840730426333	1	0	1	0	0.0075	0.08374559727469177	992.9382208398629	1067.9382208398629	1067.9382208398629	1092.9382208398629	0.23255814611911774	0.05999999865889549	0.21212121844291687	0.20000000298023224	0.0	992	1067	1067	1092	1400
3.416533277543456	3.4165336722831547	1	0	1	0	0.0075	0.08374559727469177	992.9382208398629	1067.9382208398629	1067.9382208398629	1092.9382208398629	0.23255814611911774	0.05999999865889549	0.21212121844291687	0.20000000298023224	0.014084506779909134	992	1067	1067	1092	1402
3.4320891795927473	3.4320891795927473	1	0	1	0	0.0075	0.08298802148324974	989.8359479739077	1064.8359479739077	1064.8359479739077	1089.8359479739077	0.23255814611911774	0.05999999865889549	0.19696970283985138	0.20000000298023224	0.014084506779909134	989	1064	1064	1089	1402
3.449087855241057	3.449088249980756	1	0	1	0	0.0075	0.08298802148324974	989.8359479739077	1064.8359479739077	1064.8359479739077	1089.8359479739077	0.23255814611911774	0.05999999865889549	0.19696970283985138	0.20000000298023224	0.0	989	1064	1064	1089	1400
3.466164689349725	3.4661650840894236	1	0	1	0	0.0075	0.08298802148324974	989.8359479739077	1064.8359479739077	1064.8359479739077	1089.8359479739077	0.23255814611911774	0.05999999865889549	0.19696970283985138	0.20000000298023224	0.0	989	1064	1064	1089	1400
3.482165068299837	3.4821686209571254	1	0	1	0	0.0075	0.08298802148324974	989.8359479739077	1064.8359479739077	1064.8359479739077	1089.8359479739077	0.23255814611911774	0.05999999865889549	0.19696970283985138	0.20000000298023224	0.014084506779909134	989	1064	1064	1089	1402
3.499577036412763	3.4995774311524617	1	0	1	0	0.0075	0.08298802148324974	989.8359479739077	1064.8359479739077	1064.8359479739077	1089.8359479739077	0.23255814611911774	0.05999999865889549	0.19696970283985138	0.20000000298023224	0.0	989	1064	1064	1089	1400
3.516101629682847	3.516101629682847	1	0	1	0	0.0075	0.08298802148324974	989.8359479739077	1064.8359479739077	1064.8359479739077	1089.8359479739077	0.23255814611911774	0.05999999865889549	0.19696970283985138	0.20000000298023224	0.014084506779909134	989	1064	1064	1089	1402
3.5322208252822875	3.5322212200219862	1	0	1	0	0.0075	0.08298802148324974	989.8359479739077	1064.8359479739077	1064.8359479739077	1089.8359479739077	0.23255814611911774	0.05999999865889549	0.19696970283985138	0.20000000298023224	0.014084506779909134	989	1064	1064	1089	1402
3.5495096346091977	3.5495100293488964	1	0	1	0	0.0075	0.08298802148324974	989.8359479739077	1064.8359479739077	1064.8359479739077	1089.8359479739077	0.23255814611911774	0.05999999865889549	0.19696970283985138	0.20000000298023224	0.0	989	1064	1064	1089	1400
3.568893722257201	3.568893722257201	1	0	1	0	0.0075	0.08298802148324974	989.8359479739077	1064.8359479739077	1064.8359479739077	1089.8359479739077	0.23255814611911774	0.05999999865889549	0.19696970283985138	0.20000000298023224	0.014084506779909134	989	1064	1064	1089	1402
3.5821755289018533	3.5821755289018533	1	0	1	0	0.0075	0.08298802148324974	989.8359479739077	1064.8359479739077	1064.8359479739077	1089.8359479739077	0.23255814611911774	0.05999999865889549	0.19696970283985138	0.20000000298023224	0.014084506779909134	989	1064	1064	1089	1402
3.599251178791425	3.599251178791425	1	0	1	0	0.0075	0.08374559727469177	992.9382208398629	1067.9382208398629	1067.9382208398629	1092.9382208398629	0.23255814611911774	0.05999999865889549	0.21212121844291687	0.20000000298023224	0.014084506779909134	992	1067	1067	1092	1402
3.61617130123968	3.61617130123968	1	0	1	0	0.0075	0.08298802148324974	989.8359479739077	1064.8359479739077	1064.8359479739077	1089.8359479739077	0.23255814611911774	0.05999999865889549	0.19696970283985138	0.20000000298023224	0.014084506779909134	989	1064	1064	1089	1402
3.6355826259268973	3.6355830206665978	1	0	1	0	0.0075	0.08298802148324974	989.8359479739077	1064.8359479739077	1064.8359479739077	1089.8359479739077	0.23255814611911774	0.05999999865889549	0.19696970283985138	0.20000000298023224	0.014084506779909134	989	1064	1064	1089	1402
3.649923913923061	3.6499243086627597	1	0	1	0	0.0075	0.08548802189303167	1000.0734496519647	1075.0734496519647	1075.0734496519647	1100.0734496519647	0.23255814611911774	0.07000000029802322	0.19696970283985138	0.20000000298023224	0.014084506779909134	1000	1075	1075	1100	1402
3.6661848210743635	3.6661848210743635	1	0	1	0	0.0075	0.08298802148324974	989.8359479739077	1064.8359479739077	1064.8359479739077	1089.8359479739077	0.23255814611911774	0.05999999865889549	0.19696970283985138	0.20000000298023224	0.014084506779909134	989	1064	1064	1089	1402
3.682207305447605	3.6822077001873037	1	0	1	0	0.0075	0.08298802148324974	989.8359479739077	1064.8359479739077	1064.8359479739077	1089.8359479739077	0.23255814611911774	0.05999999865889549	0.19696970283985138	0.20000000298023224	0.014084506779909134	989	1064	1064	1089	1402
3.6992020336989277	3.6992024284386265	1	0	1	0	0.0075	0.08298802148324974	989.8359479739077	1064.8359479739077	1064.8359479739077	1089.8359479739077	0.23255814611911774	0.05999999865889549	0.19696970283985138	0.20000000298023224	0.014084506779909134	989	1064	1064	1089	1402
3.7161367615160366	3.716142682611519	1	0	1	0	0.0075	0.08298802148324974	989.8359479739077	1064.8359479739077	1064.8359479739077	1089.8359479739077	0.23255814611911774	0.05999999865889549	0.19696970283985138	0.20000000298023224	0.014084506779909134	989	1064	1064	1089	1402
3.732726486836418	3.7327268815761165	1	0	1	0	0.0075	0.08298802148324974	989.8359479739077	1064.8359479739077	1064.8359479739077	1089.8359479739077	0.23255814611911774	0.05999999865889549	0.19696970283985138	0.20000000298023224	0.014084506779909134	989	1064	1064	1089	1402
3.749139368771747	3.7491397635114456	1	0	1	0	0.0075	0.08298802148324974	989.8359479739077	1064.8359479739077	1064.8359479739077	1089.8359479739077	0.23255814611911774	0.05999999865889549	0.19696970283985138	0.20000000298023224	0.014084506779909134	989	1064	1064	1089	1402
3.768868853656178	3.7688696431355755	1	0	1	0	0.0075	0.08298802148324974	989.8359479739077	1064.8359479739077	1064.8359479739077	1089.8359479739077	0.23255814611911774	0.05999999865889549	0.19696970283985138	0.20000000298023224	0.014084506779909134	989	1064	1064	1089	1402
3.782135660192278	3.782135660192278	1	0	1	0	0.0075	0.08298802148324974	989.8359479739077	1064.8359479739077	1064.8359479739077	1089.8359479739077	0.23255814611911774	0.05999999865889549	0.19696970283985138	0.20000000298023224	0.014084506779909134	989	1064	1064	1089	1402
3.7992014415893802	3.799201836329079	1	0	1	0	0.0075	0.08298802148324974	989.8359479739077	1064.8359479739077	1064.8359479739077	1089.8359479739077	0.23255814611911774	0.05999999865889549	0.19696970283985138	0.20000000298023224	0.014084506779909134	989	1064	1064	1089	1402
3.8162032751552815	3.81620366989498	1	0	1	0	0.0075	0.08298802148324974	989.8359479739077	1064.8359479739077	1064.8359479739077	1089.8359479739077	0.23255814611911774	0.05999999865889549	0.19696970283985138	0.20000000298023224	0.014084506779909134	989	1064	1064	1089	1402
3.832224180569728	3.832224180569728	1	0	1	0	0.0075	0.08298802148324974	989.8359479739077	1064.8359479739077	1064.8359479739077	1089.8359479739077	0.23255814611911774	0.05999999865889549	0.19696970283985138	0.20000000298023224	0.014084506779909134	989	1064	1064	1089	1402
3.849183776987859	3.8491841717275577	1	0	1	0	0.0075	0.08298802148324974	989.8359479739077	1064.8359479739077	1064.8359479739077	1089.8359479739077	0.23255814611911774	0.05999999865889549	0.19696970283985138	0.20000000298023224	0.014084506779909134	989	1064	1064	1089	1402
3.8662475846864677	3.8662479794261664	1	0	1	0	0.0075	0.08298802148324974	989.8359479739077	1064.8359479739077	1064.8359479739077	1089.8359479739077	0.23255814611911774	0.05999999865889549	0.19696970283985138	0.20000000298023224	0.014084506779909134	989	1064	1064	1089	1402
3.882174936792305	3.882174936792305	1	0	1	0	0.0075	0.08298802148324974	989.8359479739077	1064.8359479739077	1064.8359479739077	1089.8359479739077	0.23255814611911774	0.05999999865889549	0.19696970283985138	0.20000000298023224	0.014084506779909134	989	1064	1064	1089	1402
3.899159007071761	3.899159007071761	1	0	1	0	0.0075	0.08374559727469177	992.9382208398629	1067.9382208398629	1067.9382208398629	1092.9382208398629	0.23255814611911774	0.05999999865889549	0.21212121844291687	0.20000000298023224	0.014084506779909134	992	1067	1067	1092	1402
3.91615847219947	3.91615847219947	1	0	1	0	0.0075	0.08298802148324974	989.8359479739077	1064.8359479739077	1064.8359479739077	1089.8359479739077	0.23255814611911774	0.05999999865889549	0.19696970283985138	0.20000000298023224	0.014084506779909134	989	1064	1064	1089	1402
3.932210167310421	3.932210167310421	1	0	1	0	0.0075	0.08374559727469177	992.9382208398629	1067.9382208398629	1067.9382208398629	1092.9382208398629	0.23255814611911774	0.05999999865889549	0.21212121844291687	0.20000000298023224	0.014084506779909134	992	1067	1067	1092	1402
3.9491855533165037	3.9491855533165037	1	0	1	0	0.0075	0.08374559727469177	992.9382208398629	1067.9382208398629	1067.9382208398629	1092.9382208398629	0.23255814611911774	0.05999999865889549	0.21212121844291687	0.20000000298023224	0.014084506779909134	992	1067	1067	1092	1402
3.9687772740460616	3.9687776687857603	1	0	1	0	0.0075	0.08374559727469177	992.9382208398629	1067.9382208398629	1067.9382208398629	1092.9382208398629	0.23255814611911774	0.05999999865889549	0.21212121844291687	0.20000000298023224	0.014084506779909134	992	1067	1067	1092	1402
3.9822086870365503	3.982209081776249	1	0	1	0	0.0075	0.08374559727469177	992.9382208398629	1067.9382208398629	1067.9382208398629	1092.9382208398629	0.23255814611911774	0.05999999865889549	0.21212121844291687	0.20000000298023224	0.014084506779909134	992	1067	1067	1092	1402
3.9991963099732963	3.999196704712995	1	0	1	0	0.0075	0.08374559727469177	992.9382208398629	1067.9382208398629	1067.9382208398629	1092.9382208398629	0.23255814611911774	0.05999999865889549	0.21212121844291687	0.20000000298023224	0.014084506779909134	992	1067	1067	1092	1402
4.016234459591484	4.0162348543311825	1	0	1	0	0.0075	0.08374559727469177	992.9382208398629	1067.9382208398629	1067.9382208398629	1092.9382208398629	0.23255814611911774	0.05999999865889549	0.21212121844291687	0.20000000298023224	0.014084506779909134	992	1067	1067	1092	1402
4.032201680406898	4.032202469886295	1	0	1	0	0.0075	0.08124559779623242	982.7007229755718	1057.7007229755718	1057.7007229755718	1082.7007229755718	0.23255814611911774	0.05000000074505806	0.21212121844291687	0.20000000298023224	0.014084506779909134	982	1057	1057	1082	1402
4.049239435285386	4.049239435285386	1	0	1	0	0.0075	0.08124559779623242	982.7007229755718	1057.7007229755718	1057.7007229755718	1082.7007229755718	0.23255814611911774	0.05000000074505806	0.21212121844291687	0.20000000298023224	0.014084506779909134	982	1057	1057	1082	1402
4.066210479154783	4.066210479154783	1	0	1	0	0.0075	0.08200317358767445	985.8029958415268	1060.8029958415268	1060.8029958415268	1085.8029958415268	0.23255814611911774	0.05000000074505806	0.22727273404598236	0.20000000298023224	0.014084506779909134	985	1060	1060	1085	1402
4.082185200024474	4.082185200024474	1	0	1	0	0.0075	0.08124559779623242	982.7007229755718	1057.7007229755718	1057.7007229755718	1082.7007229755718	0.23255814611911774	0.05000000074505806	0.21212121844291687	0.20000000298023224	0.014084506779909134	982	1057	1057	1082	1402
4.099213086410494	4.099213481150192	1	0	1	0	0.0075	0.08200317358767445	985.8029958415268	1060.8029958415268	1060.8029958415268	1085.8029958415268	0.23255814611911774	0.05000000074505806	0.22727273404598236	0.20000000298023224	0.014084506779909134	985	1060	1060	1085	1402
4.116121761407484	4.116122156147183	1	0	1	0	0.0075	0.08124559779623242	982.7007229755718	1057.7007229755718	1057.7007229755718	1082.7007229755718	0.23255814611911774	0.05000000074505806	0.21212121844291687	0.20000000298023224	0.014084506779909134	982	1057	1057	1082	1402
4.132161219587774	4.132161219587774	1	0	1	0	0.0075	0.08124559779623242	982.7007229755718	1057.7007229755718	1057.7007229755718	1082.7007229755718	0.23255814611911774	0.05000000074505806	0.21212121844291687	0.20000000298023224	0.014084506779909134	982	1057	1057	1082	1402
4.149167395290361	4.149167395290361	1	0	1	0	0.0075	0.08124559779623242	982.7007229755718	1057.7007229755718	1057.7007229755718	1082.7007229755718	0.23255814611911774	0.05000000074505806	0.21212121844291687	0.20000000298023224	0.014084506779909134	982	1057	1057	1082	1402
4.1661802815678275	4.1661802815678275	1	0	1	0	0.0075	0.08124559779623242	982.7007229755718	1057.7007229755718	1057.7007229755718	1082.7007229755718	0.23255814611911774	0.05000000074505806	0.21212121844291687	0.20000000298023224	0.014084506779909134	982	1057	1057	1082	1402
4.18227026642956	4.18227026642956	1	0	1	0	0.0075	0.07874559738645048	972.4632212975148	1047.4632212975148	1047.4632212975148	1072.4632212975148	0.23255814611911774	0.03999999910593033	0.21212121844291687	0.20000000298023224	0.014084506779909134	972	1047	1047	1072	1402
4.199203415287874	4.199203415287874	1	0	1	0	0.0075	0.07874559738645048	972.4632212975148	1047.4632212975148	1047.4632212975148	1072.4632212975148	0.23255814611911774	0.03999999910593033	0.21212121844291687	0.20000000298023224	0.014084506779909134	972	1047	1047	1072	1402
4.2162494597000375	4.216249854439736	1	0	1	0	0.0075	0.07874559738645048	972.4632212975148	1047.4632212975148	1047.4632212975148	1072.4632212975148	0.23255814611911774	0.03999999910593033	0.21212121844291687	0.20000000298023224	0.014084506779909134	972	1047	1047	1072	1402
4.232198917229006	4.232198917229006	1	0	1	0	0.0075	0.07950317317789252	975.5654941634698	1050.5654941634698	1050.5654941634698	1075.5654941634698	0.23255814611911774	0.03999999910593033	0.22727273404598236	0.20000000298023224	0.014084506779909134	975	1050	1050	1075	1402
4.249271014461289	4.249271409200988	1	0	1	0	0.0075	0.07874559738645048	972.4632212975148	1047.4632212975148	1047.4632212975148	1072.4632212975148	0.23255814611911774	0.03999999910593033	0.21212121844291687	0.20000000298023224	0.014084506779909134	972	1047	1047	1072	1402
4.266222716085446	4.266223110825145	1	0	1	0	0.0075	0.07950317317789252	975.5654941634698	1050.5654941634698	1050.5654941634698	1075.5654941634698	0.23255814611911774	0.03999999910593033	0.22727273404598236	0.20000000298023224	0.014084506779909134	975	1050	1050	1075	1402
4.282188357942063	4.282188357942063	1	0	1	0	0.0075	0.07874559738645048	972.4632212975148	1047.4632212975148	1047.4632212975148	1072.4632212975148	0.23255814611911774	0.03999999910593033	0.21212121844291687	0.20000000298023224	0.014084506779909134	972	1047	1047	1072	1402
4.299261639393443	4.299262034133141	1	0	1	0	0.0075	0.07950317317789252	975.5654941634698	1050.5654941634698	1050.5654941634698	1075.5654941634698	0.23255814611911774	0.03999999910593033	0.22727273404598236	0.20000000298023224	0.014084506779909134	975	1050	1050	1075	1402
4.316146235268807	4.316146235268809	1	0	1	0	0.0075	0.08124559779623242	982.7007229755718	1057.7007229755718	1057.7007229755718	1082.7007229755718	0.23255814611911774	0.05000000074505806	0.21212121844291687	0.20000000298023224	0.014084506779909134	982	1057	1057	1082	1402
4.33211069290633	4.33211069290633	1	0	1	0	0.0075	0.08200317358767445	985.8029958415268	1060.8029958415268	1060.8029958415268	1085.8029958415268	0.23255814611911774	0.05000000074505806	0.22727273404598236	0.20000000298023224	0.014084506779909134	985	1060	1060	1085	1402
4.349214369314515	4.349214369314515	1	0	1	0	0.0075	0.08124559779623242	982.7007229755718	1057.7007229755718	1057.7007229755718	1082.7007229755718	0.23255814611911774	0.05000000074505806	0.21212121844291687	0.20000000298023224	0.014084506779909134	982	1057	1057	1082	1402
4.366165676198973	4.366165676198973	1	0	1	0	0.0075	0.08124559779623242	982.7007229755718	1057.7007229755718	1057.7007229755718	1082.7007229755718	0.23255814611911774	0.05000000074505806	0.21212121844291687	0.20000000298023224	0.014084506779909134	982	1057	1057	1082	1402
4.3821853973943234	4.382185792134022	1	0	1	0	0.0075	0.08124559779623242	982.7007229755718	1057.7007229755718	1057.7007229755718	1082.7007229755718	0.23255814611911774	0.05000000074505806	0.21212121844291687	0.20000000298023224	0.014084506779909134	982	1057	1057	1082	1402
4.399240520819559	4.399247626134137	1	0	1	0	0.0075	0.08705955033162327	1006.5088586079974	1081.5088586079974	1081.5088586079974	1106.5088586079974	0.25581395626068115	0.05000000074505806	0.21212121844291687	0.20000000298023224	0.014084506779909134	1006	1081	1081	1106	1402
4.416164195925102	4.416164590664801	1	0	1	0	0.0075	0.08124559779623242	982.7007229755718	1057.7007229755718	1057.7007229755718	1082.7007229755718	0.23255814611911774	0.05000000074505806	0.21212121844291687	0.20000000298023224	0.014084506779909134	982	1057	1057	1082	1402
4.432186680298344	4.432187075038042	1	0	1	0	0.0075	0.08124559779623242	982.7007229755718	1057.7007229755718	1057.7007229755718	1082.7007229755718	0.23255814611911774	0.05000000074505806	0.21212121844291687	0.20000000298023224	0.014084506779909134	982	1057	1057	1082	1402
4.449215356163762	4.449215750903461	1	0	1	0	0.0075	0.08374559727469177	992.9382208398629	1067.9382208398629	1067.9382208398629	1092.9382208398629	0.23255814611911774	0.05999999865889549	0.21212121844291687	0.20000000298023224	0.014084506779909134	992	1067	1067	1092	1402
4.4661638998703275	4.4661638998703275	1	0	1	0	0.0075	0.08374559727469177	992.9382208398629	1067.9382208398629	1067.9382208398629	1092.9382208398629	0.23255814611911774	0.05999999865889549	0.21212121844291687	0.20000000298023224	0.014084506779909134	992	1067	1067	1092	1402
4.4821749367923065	4.482175331532005	1	0	1	0	0.0075	0.08374559727469177	992.9382208398629	1067.9382208398629	1067.9382208398629	1092.9382208398629	0.23255814611911774	0.05999999865889549	0.21212121844291687	0.20000000298023224	0.014084506779909134	992	1067	1067	1092	1402
4.499232428655734	4.499232428655734	1	0	1	0	0.0075	0.08298802148324974	989.8359479739077	1064.8359479739077	1064.8359479739077	1089.8359479739077	0.23255814611911774	0.05999999865889549	0.19696970283985138	0.20000000298023224	0.014084506779909134	989	1064	1064	1089	1402
4.516219262113081	4.516219262113081	1	1	1	0	0.0075	0.08298802148324974	989.8359479739077	1064.8359479739077	1064.8359479739077	1089.8359479739077	0.23255814611911774	0.05999999865889549	0.19696970283985138	0.20000000298023224	0.014084506779909134	989	1064	1064	1089	1402
4.654453946706193	4.654453946706193	1	1	1	0	0.0075	0.08374559727469177	992.9382208398629	1067.9382208398629	1067.9382208398629	1092.9382208398629	0.23255814611911774	0.05999999865889549	0.21212121844291687	0.20000000298023224	0.014084506779909134	992	1067	1067	1092	1402
4.654840791610992	4.654840791610992	1	1	1	0	0.0075	0.08374559727469177	992.9382208398629	1067.9382208398629	1067.9382208398629	1092.9382208398629	0.23255814611911774	0.05999999865889549	0.21212121844291687	0.20000000298023224	0.014084506779909134	992	1067	1067	1092	1402
4.6551100040855555	4.6551100040855555	1	1	1	0	0.0075	0.08374559727469177	992.9382208398629	1067.9382208398629	1067.9382208398629	1092.9382208398629	0.23255814611911774	0.05999999865889549	0.21212121844291687	0.20000000298023224	0.014084506779909134	992	1067	1067	1092	1402
4.655395006148071	4.655395006148071	1	1	1	0	0.0075	0.08374559727469177	992.9382208398629	1067.9382208398629	1067.9382208398629	1092.9382208398629	0.23255814611911774	0.05999999865889549	0.21212121844291687	0.20000000298023224	0.014084506779909134	992	1067	1067	1092	1402
4.655650007993479	4.655649613253781	1	1	1	0	0.0075	0.08374559727469177	992.9382208398629	1067.9382208398629	1067.9382208398629	1092.9382208398629	0.23255814611911774	0.05999999865889549	0.21212121844291687	0.20000000298023224	0.014084506779909134	992	1067	1067	1092	1402
4.675416203669895	4.675416203669895	1	1	1	0	0.0075	0.08374559727469177	992.9382208398629	1067.9382208398629	1067.9382208398629	1092.9382208398629	0.23255814611911774	0.05999999865889549	0.21212121844291687	0.20000000298023224	0.014084506779909134	992	1067	1067	1092	1402
4.688766695022135	4.688766695022135	1	1	1	0	0.0075	0.08298802148324974	989.8359479739077	1064.8359479739077	1064.8359479739077	1089.8359479739077	0.23255814611911774	0.05999999865889549	0.19696970283985138	0.20000000298023224	0.014084506779909134	989	1064	1064	1089	1402
4.702001922382333	4.702001922382333	1	1	1	0	0.0075	0.08374559727469177	992.9382208398629	1067.9382208398629	1067.9382208398629	1092.9382208398629	0.23255814611911774	0.05999999865889549	0.21212121844291687	0.20000000298023224	0.014084506779909134	992	1067	1067	1092	1402
4.716208998880912	4.716209393620611	1	1	1	0	0.0075	0.08124559779623242	982.7007229755718	1057.7007229755718	1057.7007229755718	1082.7007229755718	0.23255814611911774	0.05000000074505806	0.21212121844291687	0.20000000298023224	0.014084506779909134	982	1057	1057	1082	1402
4.7422637926985	4.7422637926985	1	1	1	0	0.0075	0.08124559779623242	982.7007229755718	1057.7007229755718	1057.7007229755718	1082.7007229755718	0.23255814611911774	0.05000000074505806	0.21212121844291687	0.20000000298023224	0.014084506779909134	982	1057	1057	1082	1402
4.755615073530137	4.755615073530137	1	1	1	0	0.0075	0.08124559779623242	982.7007229755718	1057.7007229755718	1057.7007229755718	1082.7007229755718	0.23255814611911774	0.05000000074505806	0.21212121844291687	0.20000000298023224	0.014084506779909134	982	1057	1057	1082	1402
4.768995170359785	4.768995170359785	1	1	1	0	0.0075	0.08124559779623242	982.7007229755718	1057.7007229755718	1057.7007229755718	1082.7007229755718	0.23255814611911774	0.05000000074505806	0.21212121844291687	0.20000000298023224	0.014084506779909134	982	1057	1057	1082	1402
4.782222108186309	4.782222108186309	1	1	1	0	0.0075	0.08124559779623242	982.7007229755718	1057.7007229755718	1057.7007229755718	1082.7007229755718	0.23255814611911774	0.05000000074505806	0.21212121844291687	0.20000000298023224	0.014084506779909134	982	1057	1057	1082	1402
4.799154467565225	4.799154467565225	1	1	1	0	0.0075	0.08124559779623242	982.7007229755718	1057.7007229755718	1057.7007229755718	1082.7007229755718	0.23255814611911774	0.05000000074505806	0.21212121844291687	0.20000000298023224	0.014084506779909134	982	1057	1057	1082	1402
4.816204064634679	4.816204064634679	1	1	1	0	0.0075	0.08124559779623242	982.7007229755718	1057.7007229755718	1057.7007229755718	1082.7007229755718	0.23255814611911774	0.05000000074505806	0.21212121844291687	0.20000000298023224	0.014084506779909134	982	1057	1057	1082	1402
4.8356840740294835	4.835684468769182	1	1	1	0	0.0075	0.07874559738645048	972.4632212975148	1047.4632212975148	1047.4632212975148	1072.4632212975148	0.23255814611911774	0.03999999910593033	0.21212121844291687	0.20000000298023224	0.014084506779909134	972	1047	1047	1072	1402
4.849285225090444	4.849285619830143	1	1	1	0	0.0075	0.07874559738645048	972.4632212975148	1047.4632212975148	1047.4632212975148	1072.4632212975148	0.23255814611911774	0.03999999910593033	0.21212121844291687	0.20000000298023224	0.014084506779909134	972	1047	1047	1072	1402
4.8662242950442405	4.866224689783939	1	1	1	0	0.0075	0.07874559738645048	972.4632212975148	1047.4632212975148	1047.4632212975148	1072.4632212975148	0.23255814611911774	0.03999999910593033	0.21212121844291687	0.20000000298023224	0.014084506779909134	972	1047	1047	1072	1402
4.8822329635280255	4.882233358267724	1	1	1	0	0.0075	0.07874559738645048	972.4632212975148	1047.4632212975148	1047.4632212975148	1072.4632212975148	0.23255814611911774	0.03999999910593033	0.21212121844291687	0.20000000298023224	0.014084506779909134	972	1047	1047	1072	1402
4.899264402571335	4.899264402571335	1	1	1	0	0.0075	0.07874559738645048	972.4632212975148	1047.4632212975148	1047.4632212975148	1072.4632212975148	0.23255814611911774	0.03999999910593033	0.21212121844291687	0.20000000298023224	0.014084506779909134	972	1047	1047	1072	1402
4.91618768293718	4.916188077676878	1	1	1	0	0.0075	0.07874559738645048	972.4632212975148	1047.4632212975148	1047.4632212975148	1072.4632212975148	0.23255814611911774	0.03999999910593033	0.21212121844291687	0.20000000298023224	0.014084506779909134	972	1047	1047	1072	1402
4.932193588243072	4.932193588243074	1	1	1	0	0.0075	0.07874559738645048	972.4632212975148	1047.4632212975148	1047.4632212975148	1072.4632212975148	0.23255814611911774	0.03999999910593033	0.21212121844291687	0.20000000298023224	0.014084506779909134	972	1047	1047	1072	1402
4.949287790898486	4.949288185638185	1	1	1	0	0.0075	0.07874559738645048	972.4632212975148	1047.4632212975148	1047.4632212975148	1072.4632212975148	0.23255814611911774	0.03999999910593033	0.21212121844291687	0.20000000298023224	0.014084506779909134	972	1047	1047	1072	1402
4.966196071155778	4.966196071155778	1	1	1	0	0.0075	0.07874559738645048	972.4632212975148	1047.4632212975148	1047.4632212975148	1072.4632212975148	0.23255814611911774	0.03999999910593033	0.21212121844291687	0.20000000298023224	0.014084506779909134	972	1047	1047	1072	1402
4.98216684462848	4.98216684462848	1	1	1	0	0.0075	0.07874559738645048	972.4632212975148	1047.4632212975148	1047.4632212975148	1072.4632212975148	0.23255814611911774	0.03999999910593033	0.21212121844291687	0.20000000298023224	0.014084506779909134	972	1047	1047	1072	1402
4.999191967836609	4.999191967836609	1	1	1	0	0.0075	0.07874559738645048	972.4632212975148	1047.4632212975148	1047.4632212975148	1072.4632212975148	0.23255814611911774	0.03999999910593033	0.21212121844291687	0.20000000298023224	0.014084506779909134	972	1047	1047	1072	1402
5.016237222769375	5.0162376175090735	1	1	1	0	0.0075	0.07874559738645048	972.4632212975148	1047.4632212975148	1047.4632212975148	1072.4632212975148	0.23255814611911774	0.03999999910593033	0.21212121844291687	0.20000000298023224	0.014084506779909134	972	1047	1047	1072	1402
5.035446440730821	5.03544683547052	1	1	1	0	0.0075	0.07874559738645048	972.4632212975148	1047.4632212975148	1047.4632212975148	1072.4632212975148	0.23255814611911774	0.03999999910593033	0.21212121844291687	0.20000000298023224	0.014084506779909134	972	1047	1047	1072	1402
5.049264698626109	5.049264698626109	1	1	1	0	0.0075	0.07874559738645048	972.4632212975148	1047.4632212975148	1047.4632212975148	1072.4632212975148	0.23255814611911774	0.03999999910593033	0.21212121844291687	0.20000000298023224	0.014084506779909134	972	1047	1047	1072	1402
5.0662128475929755	5.0662128475929755	1	1	1	0	0.0075	0.07874559738645048	972.4632212975148	1047.4632212975148	1047.4632212975148	1072.4632212975148	0.23255814611911774	0.03999999910593033	0.21212121844291687	0.20000000298023224	0.014084506779909134	972	1047	1047	1072	1402
5.082191515859654	5.082191515859654	1	1	1	0	0.0075	0.07874559738645048	972.4632212975148	1047.4632212975148	1047.4632212975148	1072.4632212975148	0.23255814611911774	0.03999999910593033	0.21212121844291687	0.20000000298023224	0.014084506779909134	972	1047	1047	1072	1402
5.099190980987363	5.099190980987363	1	1	1	0	0.0075	0.07874559738645048	972.4632212975148	1047.4632212975148	1047.4632212975148	1072.4632212975148	0.23255814611911774	0.03999999910593033	0.21212121844291687	0.20000000298023224	0.014084506779909134	972	1047	1047	1072	1402
5.116122550886882	5.116122550886882	1	1	1	0	0.0075	0.07874559738645048	972.4632212975148	1047.4632212975148	1047.4632212975148	1072.4632212975148	0.23255814611911774	0.03999999910593033	0.21212121844291687	0.20000000298023224	0.014084506779909134	972	1047	1047	1072	1402
5.132203061995844	5.132203061995844	1	1	1	0	0.0075	0.07874559738645048	972.4632212975148	1047.4632212975148	1047.4632212975148	1072.4632212975148	0.23255814611911774	0.03999999910593033	0.21212121844291687	0.20000000298023224	0.014084506779909134	972	1047	1047	1072	1402
5.149311475280413	5.149311870020112	1	1	1	0	0.0075	0.07874559738645048	972.4632212975148	1047.4632212975148	1047.4632212975148	1072.4632212975148	0.23255814611911774	0.03999999910593033	0.21212121844291687	0.20000000298023224	0.014084506779909134	972	1047	1047	1072	1402
5.166173965732646	5.166174360472345	1	1	1	0	0.0075	0.07874559738645048	972.4632212975148	1047.4632212975148	1047.4632212975148	1072.4632212975148	0.23255814611911774	0.03999999910593033	0.21212121844291687	0.20000000298023224	0.014084506779909134	972	1047	1047	1072	1402
5.182172765723962	5.182172765723962	1	1	1	0	0.0075	0.07624559744232984	962.2257215263407	1037.2257215263407	1037.2257215263407	1062.2257215263407	0.23255814611911774	0.029999999329447746	0.21212121844291687	0.20000000298023224	0.014084506779909134	962	1037	1037	1062	1402
5.199147756990346	5.199148151730045	1	1	1	0	0.0075	0.07874559738645048	972.4632212975148	1047.4632212975148	1047.4632212975148	1072.4632212975148	0.23255814611911774	0.03999999910593033	0.21212121844291687	0.20000000298023224	0.014084506779909134	972	1047	1047	1072	1402
5.2161713012396795	5.216171695979378	1	1	1	0	0.0075	0.07874559738645048	972.4632212975148	1047.4632212975148	1047.4632212975148	1072.4632212975148	0.23255814611911774	0.03999999910593033	0.21212121844291687	0.20000000298023224	0.014084506779909134	972	1047	1047	1072	1402
5.232160232738526	5.232160232738526	1	1	1	0	0.0075	0.07874559738645048	972.4632212975148	1047.4632212975148	1047.4632212975148	1072.4632212975148	0.23255814611911774	0.03999999910593033	0.21212121844291687	0.20000000298023224	0.014084506779909134	972	1047	1047	1072	1402
5.249157724167741	5.24915811890744	1	1	1	0	0.0075	0.07874559738645048	972.4632212975148	1047.4632212975148	1047.4632212975148	1072.4632212975148	0.23255814611911774	0.03999999910593033	0.21212121844291687	0.20000000298023224	0.014084506779909134	972	1047	1047	1072	1402
5.266240084632191	5.266240084632191	1	1	1	0	0.0075	0.07874559738645048	972.4632212975148	1047.4632212975148	1047.4632212975148	1072.4632212975148	0.23255814611911774	0.03999999910593033	0.21212121844291687	0.20000000298023224	0.014084506779909134	972	1047	1047	1072	1402
5.2820801992646	5.2820801992646	1	1	1	0	0.0075	0.07874559738645048	972.4632212975148	1047.4632212975148	1047.4632212975148	1072.4632212975148	0.23255814611911774	0.03999999910593033	0.21212121844291687	0.20000000298023224	0.014084506779909134	972	1047	1047	1072	1402
5.299193744165255	5.299194138904953	1	1	1	0	0.0075	0.07874559738645048	972.4632212975148	1047.4632212975148	1047.4632212975148	1072.4632212975148	0.23255814611911774	0.03999999910593033	0.21212121844291687	0.20000000298023224	0.014084506779909134	972	1047	1047	1072	1402
5.316120182448689	5.3161205771883875	1	1	1	0	0.0075	0.07043164118164869	938.4175706388514	1013.4175706388514	1013.4175706388514	1038.4175706388514	0.20930232107639313	0.029999999329447746	0.21212121844291687	0.20000000298023224	0.014084506779909134	938	1013	1013	1038	1402
5.332160430108376	5.332160824848074	1	1	1	0	0.0075	0.07874559738645048	972.4632212975148	1047.4632212975148	1047.4632212975148	1072.4632212975148	0.23255814611911774	0.03999999910593033	0.21212121844291687	0.20000000298023224	0.014084506779909134	972	1047	1047	1072	1402
5.349214369314515	5.349214764054214	1	1	1	0	0.0075	0.07874559738645048	972.4632212975148	1047.4632212975148	1047.4632212975148	1072.4632212975148	0.23255814611911774	0.03999999910593033	0.21212121844291687	0.20000000298023224	0.014084506779909134	972	1047	1047	1072	1402
5.366178307869333	5.366178702609032	1	1	1	0	0.0075	0.07874559738645048	972.4632212975148	1047.4632212975148	1047.4632212975148	1072.4632212975148	0.23255814611911774	0.03999999910593033	0.21212121844291687	0.20000000298023224	0.014084506779909134	972	1047	1047	1072	1402
5.382214608132033	5.382215002871732	1	1	1	0	0.0075	0.07874559738645048	972.4632212975148	1047.4632212975148	1047.4632212975148	1072.4632212975148	0.23255814611911774	0.03999999910593033	0.21212121844291687	0.20000000298023224	0.014084506779909134	972	1047	1047	1072	1402
5.399188415179321	5.3991888099190195	1	1	1	0	0.0075	0.07624559744232984	962.2257215263407	1037.2257215263407	1037.2257215263407	1062.2257215263407	0.23255814611911774	0.029999999329447746	0.21212121844291687	0.20000000298023224	0.014084506779909134	962	1037	1037	1062	1402
5.41620959099046	5.41620959099046	1	1	1	0	0.0075	0.07874559738645048	972.4632212975148	1047.4632212975148	1047.4632212975148	1072.4632212975148	0.23255814611911774	0.03999999910593033	0.21212121844291687	0.20000000298023224	0.014084506779909134	972	1047	1047	1072	1402
5.432209180461175	5.432209575200874	1	1	1	0	0.0075	0.07874559738645048	972.4632212975148	1047.4632212975148	1047.4632212975148	1072.4632212975148	0.23255814611911774	0.03999999910593033	0.21212121844291687	0.20000000298023224	0.014084506779909134	972	1047	1047	1072	1402
5.449266672324603	5.4492670670643015	1	1	1	0	0.0075	0.07874559738645048	972.4632212975148	1047.4632212975148	1047.4632212975148	1072.4632212975148	0.23255814611911774	0.03999999910593033	0.21212121844291687	0.20000000298023224	0.014084506779909134	972	1047	1047	1072	1402
5.466250742604059	5.466250742604059	1	1	1	0	0.0075	0.07874559738645048	972.4632212975148	1047.4632212975148	1047.4632212975148	1072.4632212975148	0.23255814611911774	0.03999999910593033	0.21212121844291687	0.20000000298023224	0.014084506779909134	972	1047	1047	1072	1402
5.482238489883809	5.4822388846235075	1	1	1	0	0.0075	0.07874559738645048	972.4632212975148	1047.4632212975148	1047.4632212975148	1072.4632212975148	0.23255814611911774	0.03999999910593033	0.21212121844291687	0.20000000298023224	0.014084506779909134	972	1047	1047	1072	1402
5.499492562117226	5.499492562117226	1	1	1	0	0.0075	0.07874559738645048	972.4632212975148	1047.4632212975148	1047.4632212975148	1072.4632212975148	0.23255814611911774	0.03999999910593033	0.21212121844291687	0.20000000298023224	0.014084506779909134	972	1047	1047	1072	1402
5.516193209292961	5.516193604032662	1	0	1	0	0.0075	0.07874559738645048	972.4632212975148	1047.4632212975148	1047.4632212975148	1072.4632212975148	0.23255814611911774	0.03999999910593033	0.21212121844291687	0.20000000298023224	0.014084506779909134	972	1047	1047	1072	1402
5.532257930813973	5.532257930813973	1	0	1	0	0.0075	0.07874559738645048	972.4632212975148	1047.4632212975148	1047.4632212975148	1072.4632212975148	0.23255814611911774	0.03999999910593033	0.21212121844291687	0.20000000298023224	0.014084506779909134	972	1047	1047	1072	1402
5.549196606028071	5.549197000767769	1	0	1	0	0.0075	0.07874559738645048	972.4632212975148	1047.4632212975148	1047.4632212975148	1072.4632212975148	0.23255814611911774	0.03999999910593033	0.21212121844291687	0.20000000298023224	0.014084506779909134	972	1047	1047	1072	1402
5.566719495996352	5.566719495996352	1	0	1	0	0.0075	0.07874559738645048	972.4632212975148	1047.4632212975148	1047.4632212975148	1072.4632212975148	0.23255814611911774	0.03999999910593033	0.21212121844291687	0.20000000298023224	0.014084506779909134	972	1047	1047	1072	1402
5.582333424781364	5.582333424781364	1	0	1	0	0.0075	0.07624559744232984	962.2257215263407	1037.2257215263407	1037.2257215263407	1062.2257215263407	0.23255814611911774	0.029999999329447746	0.21212121844291687	0.20000000298023224	0.014084506779909134	962	1037	1037	1062	1402
5.599266573639678	5.599266968379377	1	0	1	0	0.0075	0.07624559744232984	962.2257215263407	1037.2257215263407	1037.2257215263407	1062.2257215263407	0.23255814611911774	0.029999999329447746	0.21212121844291687	0.20000000298023224	0.014084506779909134	962	1037	1037	1062	1402
5.616141695762272	5.616141695762272	1	0	1	0	0.0075	0.07874559738645048	972.4632212975148	1047.4632212975148	1047.4632212975148	1072.4632212975148	0.23255814611911774	0.03999999910593033	0.21212121844291687	0.20000000298023224	0.014084506779909134	972	1047	1047	1072	1402
5.632276286209965	5.632276680949666	1	0	1	0	0.0075	0.07293164112576933	948.6550704100255	1023.6550704100255	1023.6550704100255	1048.6550704100255	0.20930232107639313	0.03999999910593033	0.21212121844291687	0.20000000298023224	0.014084506779909134	948	1023	1023	1048	1402
5.649287593528637	5.649287593528637	1	0	1	0	0.0075	0.07293164112576933	948.6550704100255	1023.6550704100255	1023.6550704100255	1048.6550704100255	0.20930232107639313	0.03999999910593033	0.21212121844291687	0.20000000298023224	0.014084506779909134	948	1023	1023	1048	1402
5.666069162342621	5.666069162342621	1	0	1	0	0.0075	0.07624559744232984	962.2257215263407	1037.2257215263407	1037.2257215263407	1062.2257215263407	0.23255814611911774	0.029999999329447746	0.21212121844291687	0.20000000298023224	0.014084506779909134	962	1037	1037	1062	1402
5.682240068842603	5.682240068842603	1	0	1	0	0.0075	0.07874559738645048	972.4632212975148	1047.4632212975148	1047.4632212975148	1072.4632212975148	0.23255814611911774	0.03999999910593033	0.21212121844291687	0.20000000298023224	0.014084506779909134	972	1047	1047	1072	1402
5.699189796768266	5.699189796768266	1	0	1	0	0.0075	0.07874559738645048	972.4632212975148	1047.4632212975148	1047.4632212975148	1072.4632212975148	0.23255814611911774	0.03999999910593033	0.21212121844291687	0.20000000298023224	0.014084506779909134	972	1047	1047	1072	1402
5.716130050941159	5.716130050941159	1	0	1	0	0.0075	0.07293164112576933	948.6550704100255	1023.6550704100255	1023.6550704100255	1048.6550704100255	0.20930232107639313	0.03999999910593033	0.21212121844291687	0.20000000298023224	0.014084506779909134	948	1023	1023	1048	1402
5.732156482711387	5.732156482711389	1	0	1	0	0.0075	0.07874559738645048	972.4632212975148	1047.4632212975148	1047.4632212975148	1072.4632212975148	0.23255814611911774	0.03999999910593033	0.21212121844291687	0.20000000298023224	0.014084506779909134	972	1047	1047	1072	1402
5.749187527014998	5.749187527014998	1	0	1	0	0.0075	0.07874559738645048	972.4632212975148	1047.4632212975148	1047.4632212975148	1072.4632212975148	0.23255814611911774	0.03999999910593033	0.21212121844291687	0.20000000298023224	0.014084506779909134	972	1047	1047	1072	1402
5.766164491979875	5.766164886719574	1	0	1	0	0.0075	0.07874559738645048	972.4632212975148	1047.4632212975148	1047.4632212975148	1072.4632212975148	0.23255814611911774	0.03999999910593033	0.21212121844291687	0.20000000298023224	0.014084506779909134	972	1047	1047	1072	1402
5.782193686927997	5.782193686927997	1	0	1	0	0.0075	0.07874559738645048	972.4632212975148	1047.4632212975148	1047.4632212975148	1072.4632212975148	0.23255814611911774	0.03999999910593033	0.21212121844291687	0.20000000298023224	0.014084506779909134	972	1047	1047	1072	1402
5.799206573205463	5.799206967945162	1	0	1	0	0.0075	0.07874559738645048	972.4632212975148	1047.4632212975148	1047.4632212975148	1072.4632212975148	0.23255814611911774	0.03999999910593033	0.21212121844291687	0.20000000298023224	0.014084506779909134	972	1047	1047	1072	1402
5.816201301456786	5.816201696196485	1	0	1	0	0.0075	0.07874559738645048	972.4632212975148	1047.4632212975148	1047.4632212975148	1072.4632212975148	0.23255814611911774	0.03999999910593033	0.21212121844291687	0.20000000298023224	0.014084506779909134	972	1047	1047	1072	1402
5.832226154268222	5.832226154268222	1	0	1	0	0.0075	0.07874559738645048	972.4632212975148	1047.4632212975148	1047.4632212975148	1072.4632212975148	0.23255814611911774	0.03999999910593033	0.21212121844291687	0.20000000298023224	0.014084506779909134	972	1047	1047	1072	1402
5.849113513321479	5.849113513321479	1	0	1	0	0.0075	0.07874559738645048	972.4632212975148	1047.4632212975148	1047.4632212975148	1072.4632212975148	0.23255814611911774	0.03999999910593033	0.21212121844291687	0.20000000298023224	0.014084506779909134	972	1047	1047	1072	1402
5.866191136909544	5.866191136909544	1	0	1	0	0.0075	0.07874559738645048	972.4632212975148	1047.4632212975148	1047.4632212975148	1072.4632212975148	0.23255814611911774	0.03999999910593033	0.21212121844291687	0.20000000298023224	0.014084506779909134	972	1047	1047	1072	1402
5.882216779200375	5.882217173940074	1	0	1	0	0.0075	0.07874559738645048	972.4632212975148	1047.4632212975148	1047.4632212975148	1072.4632212975148	0.23255814611911774	0.03999999910593033	0.21212121844291687	0.20000000298023224	0.014084506779909134	972	1047	1047	1072	1402
5.899129401594353	5.899129401594353	1	0	1	0	0.0075	0.07874559738645048	972.4632212975148	1047.4632212975148	1047.4632212975148	1072.4632212975148	0.23255814611911774	0.03999999910593033	0.21212121844291687	0.20000000298023224	0.014084506779909134	972	1047	1047	1072	1402
5.916220841071876	5.916221235811575	1	0	1	0	0.0075	0.07874559738645048	972.4632212975148	1047.4632212975148	1047.4632212975148	1072.4632212975148	0.23255814611911774	0.03999999910593033	0.21212121844291687	0.20000000298023224	0.014084506779909134	972	1047	1047	1072	1402
5.932139903644039	5.932139903644039	1	0	1	0	0.0075	0.07874559738645048	972.4632212975148	1047.4632212975148	1047.4632212975148	1072.4632212975148	0.23255814611911774	0.03999999910593033	0.21212121844291687	0.20000000298023224	0.014084506779909134	972	1047	1047	1072	1402
5.949157132058193	5.949157526797892	1	0	1	0	0.0075	0.07874559738645048	972.4632212975148	1047.4632212975148	1047.4632212975148	1072.4632212975148	0.23255814611911774	0.03999999910593033	0.21212121844291687	0.20000000298023224	0.014084506779909134	972	1047	1047	1072	1402
5.9661838342251166	5.9661838342251166	1	0	1	0	0.0075	0.07874559738645048	972.4632212975148	1047.4632212975148	1047.4632212975148	1072.4632212975148	0.23255814611911774	0.03999999910593033	0.21212121844291687	0.20000000298023224	0.014084506779909134	972	1047	1047	1072	1402
5.982158160355107	5.982158160355107	1	0	1	0	0.0075	0.07874559738645048	972.4632212975148	1047.4632212975148	1047.4632212975148	1072.4632212975148	0.23255814611911774	0.03999999910593033	0.21212121844291687	0.20000000298023224	0.014084506779909134	972	1047	1047	1072	1402
5.999225915450705	5.999225915450705	1	0	1	0	0.0075	0.07874559738645048	972.4632212975148	1047.4632212975148	1047.4632212975148	1072.4632212975148	0.23255814611911774	0.03999999910593033	0.21212121844291687	0.20000000298023224	0.014084506779909134	972	1047	1047	1072	1402
6.016236433289977	6.016236433289977	0	0	1	0	0.0075	0.07874559738645048	972.4632212975148	1047.4632212975148	1047.4632212975148	1072.4632212975148	0.23255814611911774	0.03999999910593033	0.21212121844291687	0.20000000298023224	0.014084506779909134	972	1047	1047	1072	1402
6.035365519092572	6.035365913832271	0	0	1	0	0.0074897215106593034	0.07874559738645048	972.4632212975148	1047.4632212975148	1047.4632212975148	1072.4632212975148	0.23255814611911774	0.03999999910593033	0.21212121844291687	0.20000000298023224	0.014084506779909134	972	1047	1047	1072	1402
6.04923232997081	6.04923232997081	0	0	1	0	0.007458914215262049	0.07874559738645048	972.4632212975148	1047.4632212975148	1047.4632212975148	1072.4632212975148	0.23255814611911774	0.03999999910593033	0.21212121844291687	0.20000000298023224	0.014084506779909134	972	1047	1047	1072	1402
6.066219952907554	6.066220347647253	0	0	1	0	0.007407662554463533	0.07874559738645048	972.4632212975148	1047.4632212975148	1047.4632212975148	1072.4632212975148	0.23255814611911774	0.03999999910593033	0.21212121844291687	0.20000000298023224	0.014084506779909134	972	1047	1047	1072	1402
6.0821994106536295	6.0822057264888105	0	0	1	0	0.007336107005503543	0.07874559738645048	972.4632212975148	1047.4632212975148	1047.4632212975148	1072.4632212975148	0.23255814611911774	0.03999999910593033	0.21212121844291687	0.20000000298023224	0.014084506779909134	972	1047	1047	1072	1402
6.102066659692932	6.102066659692932	0	0	1	0	0.007244443697168012	0.07874559738645048	972.4632212975148	1047.4632212975148	1047.4632212975148	1072.4632212975148	0.23255814611911774	0.03999999910593033	0.21212121844291687	0.20000000298023224	0.014084506779909134	972	1047	1047	1072	1402
6.116186498718083	6.116186498718083	0	0	1	0	0.007132923872213651	0.07874559738645048	972.4632212975148	1047.4632212975148	1047.4632212975148	1072.4632212975148	0.23255814611911774	0.03999999910593033	0.21212121844291687	0.20000000298023224	0.014084506779909134	972	1047	1047	1072	1402
6.1322018777767475	6.1322018777767475	0	0	1	0	0.007001853198729013	0.07293164112576933	948.6550704100255	1023.6550704100255	1023.6550704100255	1048.6550704100255	0.20930232107639313	0.03999999910593033	0.21212121844291687	0.20000000298023224	0.014084506779909134	948	1023	1023	1048	1402
6.14915476362	6.14915476362	0	0	1	0	0.006851590932319507	0.07874559738645048	972.4632212975148	1047.4632212975148	1047.4632212975148	1072.4632212975148	0.23255814611911774	0.03999999910593033	0.21212121844291687	0.20000000298023224	0.014084506779909134	972	1047	1047	1072	1402
6.16873622111739	6.168736615857089	0	0	1	0	0.006682548931412759	0.07293164112576933	948.6550704100255	1023.6550704100255	1023.6550704100255	1048.6550704100255	0.20930232107639313	0.03999999910593033	0.21212121844291687	0.20000000298023224	0.014084506779909134	948	1023	1023	1048	1402
6.182260792676789	6.182260792676789	0	0	1	0	0.006495190528383289	0.07874559738645048	972.4632212975148	1047.4632212975148	1047.4632212975148	1072.4632212975148	0.23255814611911774	0.03999999910593033	0.21212121844291687	0.20000000298023224	0.014084506779909134	972	1047	1047	1072	1402
6.1991978889320904	6.199198678411488	0	0	1	0	0.0062900292595906805	0.07874559738645048	972.4632212975148	1047.4632212975148	1047.4632212975148	1072.4632212975148	0.23255814611911774	0.03999999910593033	0.21212121844291687	0.20000000298023224	0.014084506779909134	972	1047	1047	1072	1402
6.216253801836723	6.216254196576422	0	0	1	0	0.006067627457812106	0.07874559738645048	972.4632212975148	1047.4632212975148	1047.4632212975148	1072.4632212975148	0.23255814611911774	0.03999999910593033	0.21212121844291687	0.20000000298023224	0.014084506779909134	972	1047	1047	1072	1402
6.235397887747872	6.235397887747872	0	0	1	0	0.005828594710927282	0.07874559738645048	972.4632212975148	1047.4632212975148	1047.4632212975148	1072.4632212975148	0.23255814611911774	0.03999999910593033	0.21212121844291687	0.20000000298023224	0.014084506779909134	972	1047	1047	1072	1402
6.249270224981892	6.249270619721591	0	0	1	0	0.005573586191080457	0.08124559779623242	982.7007229755718	1057.7007229755718	1057.7007229755718	1082.7007229755718	0.23255814611911774	0.05000000074505806	0.21212121844291687	0.20000000298023224	0.014084506779909134	982	1057	1057	1082	1402
6.266183242115568	6.266183242115568	0	0	1	0	0.005303300858899107	0.07874559738645048	972.4632212975148	1047.4632212975148	1047.4632212975148	1072.4632212975148	0.23255814611911774	0.03999999910593033	0.21212121844291687	0.20000000298023224	0.014084506779909134	972	1047	1047	1072	1402
6.282062830717853	6.282062830717853	0	0	1	0	0.0050184795476914375	0.07543164153555126	958.8925720880825	1033.8925720880825	1033.8925720880825	1058.8925720880825	0.20930232107639313	0.05000000074505806	0.21212121844291687	0.20000000298023224	0.014084506779909134	958	1033	1033	1058	1402
6.3020169224908855	6.302017317230586	0	0	1	0	0.004719902932873782	0.08682053114729699	1005.5300750481812	1080.530075048181	1080.530075048181	1105.530075048181	0.20930232107639313	0.09000000357627869	0.22727273404598236	0.21111111342906952	0.014084506779909134	1005	1080	1080	1105	1402
6.31613912995423	6.316139524693929	0	0	1	0	0.00440838939219355	0.09913534309200767	1055.9592299617714	1130.9592299617714	1130.9592299617714	1155.9592299617714	0.20930232107639313	0.12999999523162842	0.25757575035095215	0.2222222238779068	0.014084506779909134	1055	1130	1130	1155	1402
6.332187272407893	6.332187667147592	0	0	1	0	0.004084792762612705	0.10823467082597993	1093.2209770323877	1168.2209770323877	1168.2209770323877	1193.2209770323877	0.20930232107639313	0.1599999964237213	0.27272728085517883	0.23333333432674408	0.014084506779909134	1093	1168	1168	1193	1402
6.349170158468253	6.349170158468253	0	0	1	0	0.0037500000000000025	0.123232128163831	1154.635564830888	1229.635564830888	1229.635564830888	1254.635564830888	0.23255814611911774	0.1899999976158142	0.28787878155708313	0.24444444477558136	0.014084506779909134	1154	1229	1229	1254	1402
6.368748063308352	6.368748458048051	0	0	1	0	0.0034049287480466027	0.13096781853172512	1186.3132168874145	1261.3132168874145	1261.3132168874145	1286.3132168874145	0.23255814611911774	0.20999999344348907	0.3181818127632141	0.25555557012557983	0.014084506779909134	1186	1261	1261	1286	1402
6.382136449671675	6.382136844411374	0	0	1	0	0.003050524823068503	0.1462177984692432	1248.761884731551	1323.761884731551	1323.761884731551	1348.761884731551	0.25581395626068115	0.23999999463558197	0.3484848439693451	0.25555557012557983	0.014084506779909134	1248	1323	1323	1348	1402
6.39919828367179	6.39919828367179	0	0	1	0	0.002687759621589753	0.16583391808048642	1329.089894539592	1404.089894539592	1404.089894539592	1429.089894539592	0.302325576543808	0.25999999046325684	0.3787878751754761	0.2666666805744171	0.028169013559818268	1329	1404	1404	1429	1405
6.416189459265823	6.416189459265823	0	0	1	0	0.002317627457812106	0.18230444038606652	1396.5366833809426	1471.5366833809426	1471.5366833809426	1496.5366833809426	0.3255814015865326	0.28999999165534973	0.40909090638160706	0.2777777910232544	0.028169013559818268	1396	1471	1471	1496	1405
6.435399861446365	6.435399861446365	0	0	1	0	0.0019411428382689055	0.21205524652945473	1518.3662345381172	1593.3662345381172	1593.3662345381172	1618.3662345381172	0.3720930218696594	0.33000001311302185	0.469696968793869	0.31111112236976624	0.028169013559818268	1518	1593	1593	1618	1405
6.449234698409002	6.449239435285387	0	0	1	0	0.0015593376811331942	0.21205524652945473	1518.3662345381172	1593.3662345381172	1593.3662345381172	1618.3662345381172	0.3720930218696594	0.33000001311302185	0.469696968793869	0.31111112236976624	0.028169013559818268	1518	1593	1593	1618	1405
6.466193110608037	6.466193110608037	0	0	1	0	0.0011732584878017302	0.2618093797654817	1722.1094101396475	1797.1094101396475	1797.1094101396475	1822.1094101396475	0.4651162922382355	0.3700000047683716	0.5454545617103577	0.3888888955116272	0.028169013559818268	1722	1797	1797	1822	1405
6.482215989720979	6.482216384460678	0	0	1	0	0.0007839634745073992	0.28286743346689525	1808.342140046936	1883.342140046936	1883.342140046936	1908.342140046936	0.4883720874786377	0.4000000059604645	0.5757575631141663	0.42222222685813904	0.028169013559818268	1808	1883	1883	1908	1405
6.50210258100552	6.50210258100552	0	0	1	0	0.0003925196718220764	0.3185584615376662	1954.4968999967432	2029.4968999967432	2029.4968999967432	2054.496899996743	0.5581395626068115	0.4399999976158142	0.6060606241226196	0.4555555582046509	0.0422535203397274	1954	2029	2029	2054	1408
6.516176630225614	6.516177024965312	0	0	1	0	-2.871426524195212e-18	0.34648265048911675	2068.846453752933	2143.846453752933	2143.846453752933	2168.846453752933	0.604651153087616	0.4699999988079071	0.6515151262283325	0.47777777910232544	0.0422535203397274	2068	2143	2143	2168	1408
6.532312404892403	6.532312799632102	0	0	1	0	-0.00039251967182208215	0.3588479832366662	2119.482491354148	2194.482491354148	2194.482491354148	2219.482491354148	0.604651153087616	0.49000000953674316	0.6666666865348816	0.5111111402511597	0.0422535203397274	2119	2194	2194	2219	1408
6.549137000333555	6.549137000333555	0	0	1	0	-0.000783963474507405	0.3818420579387283	2213.6432272590923	2288.6432272590923	2288.6432272590923	2313.6432272590923	0.6279069781303406	0.5199999809265137	0.6969696879386902	0.5444444417953491	0.0422535203397274	2213	2288	2288	2313	1408
6.568794642592808	6.568795037332507	0	0	1	0	-0.0011732584878017358	0.40534121653046284	2309.8722816922455	2384.8722816922455	2384.8722816922455	2409.8722816922455	0.6511628031730652	0.550000011920929	0.7272727489471436	0.5777778029441833	0.0422535203397274	2309	2384	2384	2409	1408
6.582141581287759	6.582141581287759	0	0	1	0	-0.0015593376811331998	0.4282822384978786	2403.815766648813	2478.815766648813	2478.815766648813	2503.815766648813	0.6976743936538696	0.5699999928474426	0.7424242496490479	0.6000000238418579	0.0422535203397274	2403	2478	2478	2503	1408
6.59920775742456	6.59920775742456	0	0	1	0	-0.001941142838268911	0.4525810405160442	2503.3193609132013	2578.3193609132013	2578.3193609132013	2603.3193609132013	0.7209302186965942	0.6000000238418579	0.7727272510528564	0.6333333253860474	0.056338027119636536	2503	2578	2578	2603	1411
6.616190248745221	6.616190248745221	0	0	1	0	-0.002317627457812111	0.4831988553356643	2628.6993125995455	2703.6993125995455	2703.6993125995455	2728.6993125995455	0.7674418687820435	0.6299999952316284	0.8030303120613098	0.6666666865348816	0.056338027119636536	2628	2703	2703	2728	1411
6.63537578232474	6.63537578232474	0	0	1	0	-0.002687759621589758	0.5232299888073797	2792.6268041662197	2867.6268041662197	2867.6268041662197	2892.6268041662197	0.7906976938247681	0.6800000071525574	0.8484848737716675	0.7333333492279053	0.056338027119636536	2792	2867	2867	2892	1411
6.649214171944665	6.649214171944665	0	0	1	0	-0.003050524823068508	0.5469816279632074	2889.889766509334	2964.889766509334	2964.889766509334	2989.889766509334	0.8139534592628479	0.7099999785423279	0.8787878751754761	0.7555555701255798	0.056338027119636536	2889	2964	2964	2989	1411
6.666187584252254	6.666187584252254	0	0	1	0	-0.003404928748046606	0.5656238741144186	2966.2297644985442	3041.2297644985442	3041.2297644985442	3066.2297644985442	0.8372092843055725	0.7300000190734863	0.8939393758773804	0.7777777910232544	0.056338027119636536	2966	3041	3041	3066	1411
6.6821792789289916	6.6821792789289916	0	0	1	0	-0.003750000000000004	0.5786205110224811	3019.45099263706	3094.45099263706	3094.45099263706	3119.45099263706	0.8372092843055725	0.75	0.9090909361839294	0.800000011920929	0.056338027119636536	3019	3094	3094	3119	1411
6.702056791200462	6.702056791200462	0	0	1	0	-0.004084792762612706	0.5975994425991971	3097.1697174437118	3172.1697174437118	3172.1697174437118	3197.1697174437118	0.8604651093482971	0.7699999809265137	0.9242424368858337	0.8222222328186035	0.07042253762483597	3097	3172	3172	3197	1414
6.716195577731154	6.716195577731154	0	0	1	0	-0.004408389392193551	0.6116372921099567	3154.6547111902723	3229.6547111902723	3229.6547111902723	3254.6547111902723	0.8837209343910217	0.7799999713897705	0.939393937587738	0.8333333134651184	0.056338027119636536	3154	3229	3229	3254	1411
6.732148193177714	6.73214937739681	0	0	1	0	-0.004719902932873782	0.6192467366906529	3185.815386748224	3260.815386748224	3260.815386748224	3285.815386748224	0.8837209343910217	0.800000011920929	0.939393937587738	0.8444444537162781	0.07042253762483597	3185	3260	3260	3285	1414
6.749214369314515	6.749214369314515	0	0	1	0	-0.005018479547691437	0.6217467343064671	3196.052876984983	3271.052876984983	3271.052876984983	3296.052876984983	0.8837209343910217	0.8100000023841858	0.939393937587738	0.8444444537162781	0.056338027119636536	3196	3271	3271	3296	1411
6.76872951054251	6.76872951054251	0	0	1	0	-0.005303300858899106	0.6300968899419814	3230.246764312414	3305.246764312414	3305.246764312414	3330.246764312414	0.8837209343910217	0.8199999928474426	0.9545454382896423	0.855555534362793	0.07042253762483597	3230	3305	3305	3330	1414
6.782111581070652	6.782111581070652	0	0	1	0	-0.005573586191080455	0.6325968875577956	3240.4842545491733	3315.4842545491733	3315.4842545491733	3340.4842545491733	0.8837209343910217	0.8299999833106995	0.9545454382896423	0.855555534362793	0.07042253762483597	3240	3315	3315	3340	1414
6.799214467999439	6.799214467999439	0	0	1	0	-0.00582859471092728	0.641062365878712	3275.150388273326	3350.150388273326	3350.150388273326	3375.150388273326	0.9069767594337463	0.8299999833106995	0.9545454382896423	0.8666666746139526	0.07042253762483597	3275	3350	3350	3375	1414
6.816205248853775	6.816205248853775	0	0	1	0	-0.006067627457812103	0.6435623634945262	3285.387878510085	3360.387878510085	3360.387878510085	3385.387878510085	0.9069767594337463	0.8399999737739563	0.9545454382896423	0.8666666746139526	0.07042253762483597	3285	3360	3360	3385	1414
6.83538565081721	6.83538565081721	0	0	1	0	-0.006290029259590677	0.6325968875577956	3240.4842545491733	3315.4842545491733	3315.4842545491733	3340.4842545491733	0.8837209343910217	0.8299999833106995	0.9545454382896423	0.855555534362793	0.07042253762483597	3240	3315	3315	3340	1414
6.849171145317499	6.849171145317499	0	0	1	0	-0.006495190528383286	0.6325968875577956	3240.4842545491733	3315.4842545491733	3315.4842545491733	3340.4842545491733	0.8837209343910217	0.8299999833106995	0.9545454382896423	0.855555534362793	0.07042253762483597	3240	3315	3315	3340	1414
6.866121662722559	6.866121662722559	0	0	1	0	-0.006682548931412756	0.6325968875577956	3240.4842545491733	3315.4842545491733	3315.4842545491733	3340.4842545491733	0.8837209343910217	0.8299999833106995	0.9545454382896423	0.855555534362793	0.07042253762483597	3240	3315	3315	3340	1414
6.882275200675794	6.882275595415493	0	0	1	0	-0.006851590932319503	0.635759335982077	3253.4344808466053	3328.4344808466053	3328.4344808466053	3353.4344808466053	0.9069767594337463	0.8299999833106995	0.9545454382896423	0.8444444537162781	0.07042253762483597	3253	3328	3328	3353	1414
6.901979027479804	6.901979027479804	0	0	1	0	-0.0070018531987290095	0.6274512537350558	3219.4128840450535	3294.4128840450535	3294.4128840450535	3319.4128840450535	0.9069767594337463	0.8199999928474426	0.939393937587738	0.8333333134651184	0.07042253762483597	3219	3294	3294	3319	1414
6.916186103978385	6.916186103978385	0	0	1	0	-0.007132923872213648	0.6108460573887182	3151.414605006801	3226.414605006801	3226.414605006801	3251.414605006801	0.8837209343910217	0.8100000023841858	0.9242424368858337	0.8111110925674438	0.07042253762483597	3151	3226	3226	3251	1414
6.932246878102408	6.932246878102408	0	0	1	0	-0.007244443697168009	0.5760194940699472	3008.799828216434	3083.799828216434	3083.799828216434	3108.799828216434	0.8372092843055725	0.7799999713897705	0.9090909361839294	0.7555555701255798	0.07042253762483597	3008	3083	3083	3108	1414
6.949192658631082	6.949192658631082	0	0	1	0	-0.007336107005503539	0.545438686419617	2883.571420888332	2958.571420888332	2958.571420888332	2983.571420888332	0.8372092843055725	0.7400000095367432	0.8636363744735718	0.699999988079071	0.07042253762483597	2883	2958	2958	2983	1414
6.968685694435946	6.968685694435946	0	0	1	0	-0.00740766255446353	0.4949471562799781	2676.8086049665103	2751.8086049665103	2751.8086049665103	2776.8086049665103	0.7906976938247681	0.6800000071525574	0.8181818127632141	0.6222222447395325	0.07042253762483597	2676	2751	2751	2776	1414
6.982144344465651	6.982144739205349	0	0	1	0	-0.007458914215262048	0.4508697441732039	2496.31160238927	2571.31160238927	2571.31160238927	2596.31160238927	0.7441860437393188	0.6299999952316284	0.7727272510528564	0.5555555820465088	0.056338027119636536	2496	2571	2571	2596	1411
6.999468285625751	6.99946868036545	0	0	1	0	-0.007489721510659303	0.41234789523813475	2338.564631000162	2413.564631000162	2413.564631000162	2438.564631000162	0.6976743936538696	0.5799999833106995	0.7272727489471436	0.5111111402511597	0.056338027119636536	2338	2413	2413	2438	1411
7.016271565123169	7.016271959862868	0	0	1	0	-0.0075	0.3976198062300682	2278.2531065121293	2353.2531065121293	2353.2531065121293	2378.2531065121293	0.6744186282157898	0.5600000023841858	0.7121211886405945	0.5	0.056338027119636536	2278	2353	2353	2378	1411
7.035354466381007	7.035354466381007	0	0	1	0	-0.007489721510659305	0.35739428037495324	2113.5295781354334	2188.5295781354334	2188.5295781354334	2213.5295781354334	0.5813953280448914	0.5299999713897705	0.6818181872367859	0.46666666865348816	0.056338027119636536	2113	2188	2188	2213	1411
7.04923232997081	7.04923232997081	0	0	1	0	-0.007458914215262052	0.34692290646058543	2070.6493019560976	2145.6493019560976	2145.6493019560976	2170.6493019560976	0.5813953280448914	0.5099999904632568	0.6666666865348816	0.4444444477558136	0.056338027119636536	2070	2145	2145	2170	1411
7.066216794989964	7.066217189729663	0	0	1	0	-0.0074076625544635365	0.3333059325086749	2014.8877936230238	2089.8877936230238	2089.8877936230238	2114.8877936230238	0.5581395626068115	0.5	0.6515151262283325	0.42222222685813904	0.0422535203397274	2014	2089	2089	2114	1408
7.0822333582677235	7.082233753007422	0	0	1	0	-0.007336107005503547	0.31002818885626215	1919.5654333663936	1994.5654333663936	1994.5654333663936	2019.5654333663936	0.5116279125213623	0.47999998927116394	0.6212121248245239	0.4000000059604645	0.056338027119636536	1919	1994	1994	2019	1411
7.102006659258718	7.102006659258718	0	0	1	0	-0.0072444436971680175	0.28737079665215326	1826.7834122905676	1901.7834122905676	1901.7834122905676	1926.7834122905676	0.4883720874786377	0.44999998807907104	0.5757575631141663	0.36666667461395264	0.056338027119636536	1826	1901	1901	1926	1411
7.116220446332177	7.1162208410718755	0	0	1	0	-0.007132923872213658	0.2609196616844698	1718.4660145979037	1793.4660145979037	1793.4660145979037	1818.4660145979037	0.44186046719551086	0.41999998688697815	0.5454545617103577	0.3333333432674408	0.056338027119636536	1718	1793	1793	1818	1411
7.132190035585785	7.132190035585785	0	0	1	0	-0.007001853198729022	0.22691214457154274	1579.2052320204675	1654.2052320204675	1654.2052320204675	1679.2052320204675	0.3720930218696594	0.3799999952316284	0.5	0.31111112236976624	0.056338027119636536	1579	1654	1654	1679	1411
7.14923173786126	7.149232132600959	0	0	1	0	-0.006851590932319517	0.19448202593308506	1446.4038961959832	1521.4038961959832	1521.4038961959832	1546.4038961959832	0.3488371968269348	0.3199999928474426	0.40909090638160706	0.2666666805744171	0.056338027119636536	1446	1521	1521	1546	1411
7.168186743456696	7.168187138196394	0	0	1	0	-0.0066825489314127715	0.1853574501457138	1409.0387583466982	1484.0387583466982	1484.0387583466982	1509.0387583466982	0.3488371968269348	0.30000001192092896	0.3787878751754761	0.24444444477558136	0.056338027119636536	1409	1484	1484	1509	1411
7.182240266212453	7.182240660952152	0	0	1	0	-0.006495190528383305	0.16922363573026777	1342.9707883154465	1417.9707883154465	1417.9707883154465	1442.9707883154465	0.3255814015865326	0.27000001072883606	0.3484848439693451	0.23333333432674408	0.0422535203397274	1342	1417	1417	1442	1408
7.199214073259741	7.199214073259741	0	0	1	0	-0.006290029259590696	0.1565999133443391	1291.2766451450684	1366.2766451450684	1366.2766451450684	1391.2766451450684	0.302325576543808	0.25	0.3333333432674408	0.2222222238779068	0.0422535203397274	1291	1366	1366	1391	1408
7.21612274825673	7.216122748256732	0	0	1	0	-0.006067627457812124	0.15237432198617795	1273.9728485333987	1348.9728485333987	1348.9728485333987	1373.9728485333987	0.302325576543808	0.23999999463558197	0.3181818127632141	0.21111111342906952	0.0422535203397274	1273	1348	1348	1373	1408
7.234893805152538	7.234893805152538	0	0	1	0	-0.005828594710927302	0.13991896085666888	1222.968144708059	1297.968144708059	1297.968144708059	1322.968144708059	0.27906978130340576	0.2199999988079071	0.3030303120613098	0.20000000298023224	0.0422535203397274	1222	1297	1297	1322	1408
7.249171934796896	7.249172329536595	0	0	1	0	-0.005573586191080479	0.13666138297906427	1209.6283632992681	1284.6283632992681	1284.6283632992681	1309.6283632992681	0.27906978130340576	0.20999999344348907	0.28787878155708313	0.20000000298023224	0.0422535203397274	1209	1284	1284	1309	1408
7.266165478829123	7.266165478829123	0	0	1	0	-0.005303300858899131	0.13264623458186786	1193.1863306127489	1268.1863306127489	1268.1863306127489	1293.1863306127489	0.27906978130340576	0.20000000298023224	0.27272728085517883	0.18888889253139496	0.0422535203397274	1193	1268	1268	1293	1408
7.282258226868747	7.282258621608445	0	0	1	0	-0.0050184795476914635	0.12357470124508396	1156.0384015986187	1231.0384015986187	1231.0384015986187	1256.0384015986187	0.25581395626068115	0.1899999976158142	0.27272728085517883	0.17777778208255768	0.0422535203397274	1156	1231	1231	1256	1408
7.301634024983075	7.301634024983075	0	0	1	0	-0.004719902932873809	0.12107470362926975	1145.8009113618596	1220.8009113618596	1220.8009113618596	1245.8009113618596	0.25581395626068115	0.18000000715255737	0.27272728085517883	0.17777778208255768	0.0422535203397274	1145	1220	1220	1245	1408
7.316126893023569	7.316126893023569	0	0	1	0	-0.004408389392193576	0.11790130091611584	1132.8058272514943	1207.8058272514943	1207.8058272514943	1232.8058272514943	0.25581395626068115	0.17000000178813934	0.25757575035095215	0.17777778208255768	0.0422535203397274	1132	1207	1207	1232	1408
7.332166745943557	7.332166745943557	0	0	1	0	-0.00408479276261273	0.11468581142223844	1119.6383977740663	1194.6383977740663	1194.6383977740663	1219.6383977740663	0.25581395626068115	0.1599999964237213	0.25757575035095215	0.1666666716337204	0.0422535203397274	1119	1194	1194	1219	1408
7.349227790464273	7.349227790464273	0	0	1	0	-0.003750000000000026	0.11155450125836364	1106.8156826529992	1181.8156826529992	1181.8156826529992	1206.8156826529992	0.25581395626068115	0.15000000596046448	0.24242424964904785	0.1666666716337204	0.0422535203397274	1106	1181	1181	1206	1408
7.368381350128191	7.3683813501281925	0	0	1	0	-0.0034049287480466253	0.1084231867483168	1093.9929497343574	1168.9929497343574	1168.9929497343574	1193.9929497343574	0.25581395626068115	0.14000000059604645	0.22727273404598236	0.1666666716337204	0.0422535203397274	1093	1168	1168	1193	1408
7.3821072389339655	7.3821072389339655	0	0	1	0	-0.0030505248230685246	0.10470264666660467	1078.757338099746	1153.757338099746	1153.757338099746	1178.757338099746	0.25581395626068115	0.12999999523162842	0.21212121844291687	0.15555556118488312	0.0422535203397274	1078	1153	1153	1178	1408
7.399234994463775	7.399235389203474	0	0	1	0	-0.002687759621589774	0.09579946902464537	1042.2988256559229	1117.2988256559229	1117.2988256559229	1142.2988256559229	0.23255814611911774	0.11999999731779099	0.19696970283985138	0.15555556118488312	0.0422535203397274	1042	1117	1117	1142	1408
7.416202880415582	7.416203275155281	0	0	1	0	-0.002317627457812126	0.09275233151535395	1029.8207975553744	1104.8207975553744	1104.8207975553744	1129.8207975553744	0.23255814611911774	0.10999999940395355	0.19696970283985138	0.14444445073604584	0.0422535203397274	1029	1104	1104	1129	1408
7.434936042300306	7.434936437040005	0	0	1	0	-0.0019411428382689242	0.08920014345961991	1015.2745874671435	1090.2745874671436	1090.2745874671436	1115.2745874671436	0.23255814611911774	0.10000000149011612	0.1818181872367859	0.13333334028720856	0.0422535203397274	1015	1090	1090	1115	1408
7.449197198137618	7.449197592877317	0	0	1	0	-0.0015593376811332115	0.08920014345961991	1015.2745874671435	1090.2745874671436	1090.2745874671436	1115.2745874671436	0.23255814611911774	0.10000000149011612	0.1818181872367859	0.13333334028720856	0.0422535203397274	1015	1090	1090	1115	1408
7.46619232112864	7.46619232112864	0	0	1	0	-0.001173258487801746	0.08573213017511147	1001.0730730670814	1076.0730730670814	1076.0730730670814	1101.0730730670814	0.23255814611911774	0.09000000357627869	0.1666666716337204	0.12222222238779068	0.0422535203397274	1001	1076	1076	1101	1408
7.482266911142119	7.48226730588182	0	0	1	0	-0.0007839634745074134	0.08573213017511147	1001.0730730670814	1076.0730730670814	1076.0730730670814	1101.0730730670814	0.23255814611911774	0.09000000357627869	0.1666666716337204	0.12222222238779068	0.0422535203397274	1001	1076	1076	1101	1408
7.5016584988443995	7.5016584988443995	0	0	1	0	-0.00039251967182208893	0.08276916585661948	988.9397341828567	1063.9397341828567	1063.9397341828567	1088.9397341828567	0.23255814611911774	0.07999999821186066	0.1515151560306549	0.12222222238779068	0.0422535203397274	988	1063	1063	1088	1408
7.5162172884145875	7.5162172884145875	0	0	1	0	-8.039065796791711e-18	0.08276916585661948	988.9397341828567	1063.9397341828567	1063.9397341828567	1088.9397341828567	0.23255814611911774	0.07999999821186066	0.1515151560306549	0.12222222238779068	0.0422535203397274	988	1063	1063	1088	1408
7.532178982874218	7.532179377613916	0	0	1	0	0.00039251967182207294	0.08276916585661948	988.9397341828567	1063.9397341828567	1063.9397341828567	1088.9397341828567	0.23255814611911774	0.07999999821186066	0.1515151560306549	0.12222222238779068	0.0422535203397274	988	1063	1063	1088	1408
7.54923489577885	7.549235290518549	0	0	1	0	0.0007839634745073974	0.08234829044828712	987.2162493857358	1062.2162493857359	1062.2162493857359	1087.2162493857359	0.23255814611911774	0.07999999821186066	0.1515151560306549	0.1111111119389534	0.0422535203397274	987	1062	1062	1087	1408
7.568180822361214	7.568180822361214	0	0	1	0	0.00117325848780173	0.08192741501173287	985.4927644730461	1060.492764473046	1060.492764473046	1085.492764473046	0.23255814611911774	0.07999999821186066	0.13636364042758942	0.1111111119389534	0.0422535203397274	985	1060	1060	1085	1408
7.582100528359087	7.582100528359087	0	0	1	0	0.0015593376811331957	0.08154862714423375	983.9416281556372	1058.9416281556373	1058.9416281556373	1083.9416281556373	0.23255814611911774	0.07999999821186066	0.13636364042758942	0.10000000149011612	0.0422535203397274	983	1058	1058	1083	1408
7.59918525726173	7.59918525726173	0	0	1	0	0.0019411428382689084	0.08154862714423375	983.9416281556372	1058.9416281556373	1058.9416281556373	1083.9416281556373	0.23255814611911774	0.07999999821186066	0.13636364042758942	0.10000000149011612	0.0422535203397274	983	1058	1058	1083	1408
7.616201301456787	7.616201301456787	0	0	1	0	0.0023176274578121103	0.07904862766577439	973.7041302913461	1048.7041302913462	1048.7041302913462	1073.7041302913462	0.23255814611911774	0.07000000029802322	0.13636364042758942	0.10000000149011612	0.0422535203397274	973	1048	1048	1073	1408
7.63485393644296	7.634854725922359	0	0	1	0	0.002687759621589759	0.07866983977005337	972.1529938583685	1047.1529938583685	1047.1529938583685	1072.1529938583685	0.23255814611911774	0.07000000029802322	0.12121212482452393	0.10000000149011612	0.0422535203397274	972	1047	1047	1072	1408
7.649143908278283	7.649143908278283	0	0	1	0	0.0030505248230685103	0.07866983977005337	972.1529938583685	1047.1529938583685	1047.1529938583685	1072.1529938583685	0.23255814611911774	0.07000000029802322	0.12121212482452393	0.10000000149011612	0.0422535203397274	972	1047	1047	1072	1408
7.666206137018097	7.666206531757796	0	0	1	0	0.0034049287480466114	0.07833313944338749	970.7742060206717	1045.7742060206717	1045.7742060206717	1070.7742060206717	0.23255814611911774	0.07000000029802322	0.12121212482452393	0.08888889104127884	0.0422535203397274	970	1045	1045	1070	1408
7.682195068516943	7.682195068516943	0	0	1	0	0.0037500000000000124	0.07799643908849971	969.3954180674064	1044.3954180674064	1044.3954180674064	1069.3954180674064	0.23255814611911774	0.07000000029802322	0.10606060922145844	0.08888889104127884	0.0422535203397274	969	1044	1044	1069	1408
7.701671130514761	7.701671130514761	0	0	1	0	0.004084792762612716	0.07799643908849971	969.3954180674064	1044.3954180674064	1044.3954180674064	1069.3954180674064	0.23255814611911774	0.07000000029802322	0.10606060922145844	0.08888889104127884	0.0422535203397274	969	1044	1044	1069	1408
7.716210577839709	7.716210577839709	0	0	1	0	0.004408389392193564	0.07799643908849971	969.3954180674064	1044.3954180674064	1044.3954180674064	1069.3954180674064	0.23255814611911774	0.07000000029802322	0.10606060922145844	0.08888889104127884	0.0422535203397274	969	1044	1044	1069	1408
7.73218174605211	7.732182930271206	0	0	1	0	0.004719902932873797	0.07799643908849971	969.3954180674064	1044.3954180674064	1044.3954180674064	1069.3954180674064	0.23255814611911774	0.07000000029802322	0.10606060922145844	0.08888889104127884	0.0422535203397274	969	1044	1044	1069	1408
7.74917726378283	7.7491776585225285	0	0	1	0	0.005018479547691453	0.07799643908849971	969.3954180674064	1044.3954180674064	1044.3954180674064	1069.3954180674064	0.23255814611911774	0.07000000029802322	0.10606060922145844	0.08888889104127884	0.0422535203397274	969	1044	1044	1069	1408
7.768163848554167	7.768163848554167	0	0	1	0	0.005303300858899124	0.07799643908849971	969.3954180674064	1044.3954180674064	1044.3954180674064	1069.3954180674064	0.23255814611911774	0.07000000029802322	0.10606060922145844	0.08888889104127884	0.0422535203397274	969	1044	1044	1069	1408
7.782128949617398	7.782128949617398	0	0	1	0	0.0055735861910804745	0.07799643908849971	969.3954180674064	1044.3954180674064	1044.3954180674064	1069.3954180674064	0.23255814611911774	0.07000000029802322	0.10606060922145844	0.08888889104127884	0.0422535203397274	969	1044	1044	1069	1408
7.799186441480826	7.7991868362205246	0	0	1	0	0.0058285947109273	0.07799643908849971	969.3954180674064	1044.3954180674064	1044.3954180674064	1069.3954180674064	0.23255814611911774	0.07000000029802322	0.10606060922145844	0.08888889104127884	0.0422535203397274	969	1044	1044	1069	1408
7.816208406771365	7.816208406771365	0	0	1	0	0.006067627457812124	0.07799643908849971	969.3954180674064	1044.3954180674064	1044.3954180674064	1069.3954180674064	0.23255814611911774	0.07000000029802322	0.10606060922145844	0.08888889104127884	0.0422535203397274	969	1044	1044	1069	1408
7.834830646800734	7.834830646800734	0	0	1	0	0.006290029259590699	0.07770182630266706	968.1889787094217	1043.1889787094217	1043.1889787094217	1068.1889787094217	0.23255814611911774	0.07000000029802322	0.10606060922145844	0.07777778059244156	0.0422535203397274	968	1043	1043	1068	1408
7.8491360134843084	7.8491360134843084	0	0	1	0	0.006495190528383307	0.07770182630266706	968.1889787094217	1043.1889787094217	1043.1889787094217	1068.1889787094217	0.23255814611911774	0.07000000029802322	0.10606060922145844	0.07777778059244156	0.0422535203397274	968	1043	1043	1068	1408
7.866202584360808	7.866202584360808	0	0	1	0	0.006682548931412777	0.07770182630266706	968.1889787094217	1043.1889787094217	1043.1889787094217	1068.1889787094217	0.23255814611911774	0.07000000029802322	0.10606060922145844	0.07777778059244156	0.0422535203397274	968	1043	1043	1068	1408
7.882202173831521	7.882202173831521	0	0	1	0	0.006851590932319523	0.07770182630266706	968.1889787094217	1043.1889787094217	1043.1889787094217	1068.1889787094217	0.23255814611911774	0.07000000029802322	0.10606060922145844	0.07777778059244156	0.0422535203397274	968	1043	1043	1068	1408
7.90153297162019	7.90153297162019	0	0	1	0	0.007001853198729028	0.07770182630266706	968.1889787094217	1043.1889787094217	1043.1889787094217	1068.1889787094217	0.23255814611911774	0.07000000029802322	0.10606060922145844	0.07777778059244156	0.0422535203397274	968	1043	1043	1068	1408
7.9162386043583215	7.91623899909802	0	0	1	0	0.007132923872213665	0.07740721348861251	966.9825392358682	1041.9825392358682	1041.9825392358682	1066.9825392358682	0.23255814611911774	0.07000000029802322	0.09090909361839294	0.07777778059244156	0.0422535203397274	966	1041	1041	1066	1408
7.932177009175724	7.932177403915423	0	0	1	0	0.0072444436971680235	0.07490721307883058	956.7450375578112	1031.7450375578112	1031.7450375578112	1056.7450375578112	0.23255814611911774	0.05999999865889549	0.09090909361839294	0.07777778059244156	0.0422535203397274	956	1031	1031	1056	1408
7.949162658413975	7.949162658413975	0	0	1	0	0.007336107005503552	0.07490721307883058	956.7450375578112	1031.7450375578112	1031.7450375578112	1056.7450375578112	0.23255814611911774	0.05999999865889549	0.09090909361839294	0.07777778059244156	0.0422535203397274	956	1031	1031	1056	1408
7.968219506851694	7.968219506851694	0	0	1	0	0.007407662554463541	0.07240721360037122	946.5075396935201	1021.5075396935201	1021.5075396935201	1046.5075396935201	0.23255814611911774	0.05000000074505806	0.09090909361839294	0.07777778059244156	0.0422535203397274	946	1021	1021	1046	1408
7.982182634216432	7.982182634216432	0	0	1	0	0.007458914215262055	0.06990721319058929	936.2700380154631	1011.2700380154631	1011.2700380154631	1036.2700380154631	0.23255814611911774	0.03999999910593033	0.09090909361839294	0.07777778059244156	0.0422535203397274	936	1011	1011	1036	1408
7.999219994355222	7.999219994355222	0	0	1	0	0.007489721510659307	0.06765973849146806	927.0666291225617	1002.0666291225617	1002.0666291225617	1027.0666291225616	0.23255814611911774	0.029999999329447746	0.09090909361839294	0.08888889104127884	0.0422535203397274	927	1002	1002	1027	1408
8.016272749342265	8.016272749342265	0	0	1	0	0.0075	0.06858566441802114	930.8582957917965	1005.8582957917965	1005.8582957917965	1030.8582957917965	0.23255814611911774	0.029999999329447746	0.10606060922145844	0.1111111119389534	0.0422535203397274	930	1005	1005	1030	1408
8.034883541920369	8.034883541920369	0	0	1	0	0.007489721510659301	0.07217994067780298	945.5768570756031	1020.5768570756031	1020.5768570756031	1045.5768570756031	0.23255814611911774	0.03999999910593033	0.12121212482452393	0.13333334028720856	0.0422535203397274	945	1020	1020	1045	1408
8.049216540382858	8.049216935122557	0	0	1	0	0.007458914215262044	0.07113871214478606	941.3130262328989	1016.3130262328989	1016.3130262328989	1041.313026232899	0.20930232107639313	0.05000000074505806	0.1515151560306549	0.1666666716337204	0.0422535203397274	941	1016	1016	1041	1408
8.066185610553761	8.066185610553761	0	0	1	0	0.007407662554463523	0.07841143935090966	971.094844141975	1046.094844141975	1046.094844141975	1071.094844141975	0.20930232107639313	0.07000000029802322	0.1818181872367859	0.18888889253139496	0.0422535203397274	971	1046	1046	1071	1408
8.082166252518933	8.082166252518933	0	0	1	0	0.007336107005503528	0.0910351607434276	1022.788983244336	1097.7889832443361	1097.7889832443361	1122.7889832443361	0.23255814611911774	0.09000000357627869	0.19696970283985138	0.21111111342906952	0.0422535203397274	1022	1097	1097	1122	1408
8.101507313539768	8.101507313539768	0	0	1	0	0.007244443697167994	0.10545435061408615	1081.8355657646828	1156.8355657646828	1156.8355657646828	1181.8355657646828	0.23255814611911774	0.12999999523162842	0.24242424964904785	0.24444444477558136	0.0422535203397274	1081	1156	1156	1181	1408
8.11616202485676	8.11616202485676	0	0	1	0	0.00713292387221363	0.11444170604701398	1118.6387862625222	1193.6387862625222	1193.6387862625222	1218.6387862625222	0.25581395626068115	0.14000000059604645	0.24242424964904785	0.25555557012557983	0.0422535203397274	1118	1193	1193	1218	1408
8.132290299469272	8.13229069420897	0	0	1	0	0.007001853198728986	0.12040971760396602	1143.0777935882409	1218.0777935882409	1218.0777935882409	1243.0777935882409	0.25581395626068115	0.1599999964237213	0.25757575035095215	0.25555557012557983	0.0422535203397274	1143	1218	1218	1243	1408
8.149212000876322	8.14921239561602	0	0	1	0	0.006851590932319475	0.12463530918413945	1160.381591109051	1235.381591109051	1235.381591109051	1260.381591109051	0.25581395626068115	0.17000000178813934	0.27272728085517883	0.2666666805744171	0.0422535203397274	1160	1235	1235	1260	1408
8.168657273177635	8.168657273177635	0	0	1	0	0.006682548931412723	0.13975902907675763	1222.3132240693226	1297.3132240693226	1297.3132240693226	1322.3132240693226	0.27906978130340576	0.20000000298023224	0.28787878155708313	0.2777777910232544	0.0422535203397274	1222	1297	1297	1322	1408
8.182141581287759	8.182141976027458	0	0	1	0	0.006495190528383249	0.15444503074342553	1282.4524008943276	1357.4524008943276	1357.4524008943276	1382.4524008943276	0.302325576543808	0.2199999988079071	0.3181818127632141	0.30000001192092896	0.056338027119636536	1282	1357	1357	1382	1411
8.199126835786311	8.19912723052601	0	0	1	0	0.006290029259590635	0.16518577186999095	1326.435735807613	1401.435735807613	1401.435735807613	1426.435735807613	0.302325576543808	0.25	0.3484848439693451	0.31111112236976624	0.056338027119636536	1326	1401	1401	1426	1411
8.21617761707486	8.21617801181456	0	0	1	0	0.0060676274578120555	0.1708844238609979	1349.7717157107863	1424.7717157107863	1424.7717157107863	1449.7717157107863	0.302325576543808	0.25999999046325684	0.3636363744735718	0.3333333432674408	0.056338027119636536	1349	1424	1424	1449	1411
8.235348150545827	8.235348150545827	0	0	1	0	0.005828594710927226	0.1960729341239038	1452.918665237386	1527.918665237386	1527.918665237386	1552.918665237386	0.3488371968269348	0.28999999165534973	0.40909090638160706	0.35555556416511536	0.056338027119636536	1452	1527	1527	1552	1411
8.249206671890388	8.249206671890388	0	0	1	0	0.0055735861910803965	0.1960729341239038	1452.918665237386	1527.918665237386	1527.918665237386	1552.918665237386	0.3488371968269348	0.28999999165534973	0.40909090638160706	0.35555556416511536	0.056338027119636536	1452	1527	1527	1552	1411
8.26622429504424	8.26622429504424	0	0	1	0	0.005303300858899042	0.2255291362678764	1573.541813016954	1648.541813016954	1648.541813016954	1673.541813016954	0.39534884691238403	0.33000001311302185	0.4545454680919647	0.3888888955116272	0.056338027119636536	1573	1648	1648	1673	1411
8.282258621608445	8.282258621608445	0	0	1	0	0.005018479547691366	0.2462395266124897	1658.3508614781454	1733.3508614781454	1733.3508614781454	1758.3508614781454	0.44186046719551086	0.3499999940395355	0.469696968793869	0.41111111640930176	0.056338027119636536	1658	1733	1733	1758	1411
8.301981001178298	8.301981001178298	0	0	1	0	0.004719902932873706	0.25745752990145476	1704.2885849464571	1779.2885849464571	1779.2885849464571	1804.2885849464571	0.4651162922382355	0.36000001430511475	0.4848484992980957	0.42222222685813904	0.056338027119636536	1704	1779	1779	1804	1411
8.316226762167357	8.316226762167357	0	0	1	0	0.004408389392193469	0.2670871516219293	1743.7218858918004	1818.7218858918004	1818.7218858918004	1843.7218858918004	0.4651162922382355	0.3799999952316284	0.5151515007019043	0.4333333373069763	0.056338027119636536	1743	1818	1818	1843	1411
8.332195167201867	8.332195167201867	0	0	1	0	0.004084792762612619	0.2785155744439223	1790.5212773478618	1865.5212773478618	1865.5212773478618	1890.5212773478618	0.4883720874786377	0.38999998569488525	0.5303030014038086	0.4444444477558136	0.056338027119636536	1790	1865	1865	1890	1411
8.349217921971803	8.349217921971803	0	0	1	0	0.0037499999999999114	0.2940433430400762	1854.107489749112	1929.107489749112	1929.107489749112	1954.107489749112	0.5116279125213623	0.4099999964237213	0.5454545617103577	0.46666666865348816	0.056338027119636536	1854	1929	1929	1954	1411
8.368725957885221	8.368725957885221	0	0	1	0	0.0034049287480465078	0.31159130509955313	1925.9663943826702	2000.9663943826702	2000.9663943826702	2025.9663943826702	0.5348837375640869	0.4300000071525574	0.5757575631141663	0.4888888895511627	0.056338027119636536	1925	2000	2000	2025	1411
8.382190923750105	8.382191318489804	0	0	1	0	0.003050524823068404	0.34365691914401886	2057.2750838947572	2132.2750838947572	2132.2750838947572	2157.2750838947572	0.5813953280448914	0.4699999988079071	0.6060606241226196	0.5333333611488342	0.056338027119636536	2057	2132	2132	2157	1411
8.399205783726066	8.399206178465764	0	0	1	0	0.0026877596215896505	0.37617454188640664	2190.434749024835	2265.434749024835	2265.434749024835	2290.434749024835	0.6511628031730652	0.5	0.6363636255264282	0.5555555820465088	0.07042253762483597	2190	2265	2265	2290	1414
8.416172090719078	8.416172090719078	0	0	1	0	0.002317627457812	0.3999009657789161	2287.594454864661	2362.594454864661	2362.594454864661	2387.594454864661	0.6744186282157898	0.5400000214576721	0.6666666865348816	0.5777778029441833	0.07042253762483597	2287	2362	2362	2387	1414
8.435316966109623	8.435316966109623	0	0	1	0	0.0019411428382687965	0.40837739218365066	2322.305420992049	2397.305420992049	2397.305420992049	2422.305420992049	0.6744186282157898	0.550000011920929	0.6818181872367859	0.6000000238418579	0.07042253762483597	2322	2397	2397	2422	1414
8.449204303452197	8.449204303452197	0	0	1	0	0.001559337681133082	0.42340007557311043	2383.823309471887	2458.823309471887	2458.823309471887	2483.823309471887	0.6976743936538696	0.5699999928474426	0.6969696879386902	0.6111111044883728	0.07042253762483597	2383	2458	2458	2483	1414
8.466187978991954	8.466188373731653	0	0	1	0	0.0011732584878016152	0.44048506823754074	2453.7863544327292	2528.7863544327292	2528.7863544327292	2553.7863544327292	0.7209302186965942	0.5899999737739563	0.7121211886405945	0.6333333253860474	0.07042253762483597	2453	2528	2528	2553	1414
8.48218954216116	8.48218954216116	0	0	1	0	0.0007839634745072818	0.4577384355694356	2524.438893656839	2599.438893656839	2599.438893656839	2624.438893656839	0.7441860437393188	0.6100000143051147	0.7272727489471436	0.6555555462837219	0.07042253762483597	2524	2599	2599	2624	1414
8.502061922816546	8.502061922816546	0	0	1	0	0.0003925196718219568	0.4730978446325871	2587.3356737704444	2662.3356737704444	2662.3356737704444	2687.3356737704444	0.7674418687820435	0.6299999952316284	0.7424242496490479	0.6666666865348816	0.07042253762483597	2587	2662	2662	2687	1414
8.516166761733144	8.516167156472843	0	0	1	0	-1.2426921205886656e-16	0.49540168412707075	2678.6698965003548	2753.6698965003548	2753.6698965003548	2778.6698965003548	0.7906976938247681	0.6499999761581421	0.7727272510528564	0.699999988079071	0.0845070406794548	2678	2753	2753	2778	1416
8.532253193937587	8.532253588677287	0	0	1	0	-0.00039251967182220505	0.5021946255606835	2706.486991670999	2781.486991670999	2781.486991670999	2806.486991670999	0.7906976938247681	0.6600000262260437	0.7727272510528564	0.7222222089767456	0.0845070406794548	2706	2781	2781	2806	1416
8.549170158468252	8.549170158468252	0	0	1	0	-0.000783963474507529	0.5229412273124412	2791.4443258444467	2866.4443258444467	2866.4443258444467	2891.4443258444467	0.8139534592628479	0.6800000071525574	0.8030303120613098	0.7444444298744202	0.0845070406794548	2791	2866	2866	2891	1416
8.56865214156155	8.56865214156155	0	0	1	0	-0.0011732584878018542	0.5375792725820734	2851.3871212235904	2926.3871212235904	2926.3871212235904	2951.3871212235904	0.8139534592628479	0.699999988079071	0.8181818127632141	0.7777777910232544	0.0845070406794548	2851	2926	2926	2951	1416
8.582155002437517	8.582155397177216	0	0	1	0	-0.0015593376811333186	0.5696701553534176	2982.799286172245	3057.799286172245	3057.799286172245	3082.799286172245	0.8604651093482971	0.7300000190734863	0.8484848737716675	0.8111110925674438	0.0845070406794548	2982	3057	3057	3082	1416
8.599216836437632	8.599217231177331	0	0	1	0	-0.00194114283826903	0.591511036560993	3072.2376947172665	3147.2376947172665	3147.2376947172665	3172.2376947172665	0.8837209343910217	0.75	0.8787878751754761	0.8333333134651184	0.0845070406794548	3072	3147	3147	3172	1416
8.616178406554258	8.616178801293957	0	0	1	0	-0.00231762745781223	0.6079647220696263	3139.6155368751197	3214.6155368751197	3214.6155368751197	3239.6155368751197	0.9069767594337463	0.7699999809265137	0.8939393758773804	0.8444444537162781	0.0845070406794548	3139	3214	3214	3239	1416
8.635243939265349	8.635243939265349	0	0	1	0	-0.002687759621589876	0.6212138998689074	3193.8709199631758	3268.8709199631758	3268.8709199631758	3293.8709199631758	0.9069767594337463	0.7900000214576721	0.9090909361839294	0.8666666746139526	0.09859155118465424	3193	3268	3268	3293	1419
8.649203908712497	8.649204303452196	0	0	1	0	-0.003050524823068625	0.6212138998689074	3193.8709199631758	3268.8709199631758	3268.8709199631758	3293.8709199631758	0.9069767594337463	0.7900000214576721	0.9090909361839294	0.8666666746139526	0.09859155118465424	3193	3268	3268	3293	1419
8.66619863696382	8.666199031703519	0	0	1	0	-0.0034049287480467233	0.637878009606692	3262.110449339404	3337.110449339404	3337.110449339404	3362.110449339404	0.930232584476471	0.8100000023841858	0.9242424368858337	0.8777777552604675	0.09859155118465424	3262	3337	3337	3362	1419
8.682210463365195	8.682210858104893	0	0	1	0	-0.0037500000000001204	0.6455126871213768	3293.374453762038	3368.374453762038	3368.374453762038	3393.374453762038	0.930232584476471	0.8199999928474426	0.9242424368858337	0.8999999761581421	0.09859155118465424	3293	3368	3368	3393	1419
8.701990474931069	8.701990474931069	0	0	1	0	-0.004084792762612822	0.6707685224385775	3396.797099385975	3471.797099385975	3471.797099385975	3496.797099385975	0.9767441749572754	0.8399999737739563	0.939393937587738	0.9222221970558167	0.09859155118465424	3396	3471	3471	3496	1419
8.716171103869831	8.716171103869831	0	0	1	0	-0.004408389392193665	0.6819133171981031	3442.4350339262323	3517.4350339262323	3517.4350339262323	3542.4350339262323	0.9767441749572754	0.8600000143051147	0.9545454382896423	0.9333333373069763	0.09859155118465424	3442	3517	3517	3542	1419
8.732179377613917	8.732179772353616	0	0	1	0	-0.004719902932873894	0.6906422742890186	3478.180113213531	3553.180113213531	3553.180113213531	3578.180113213531	0.9767441749572754	0.8700000047683716	0.9696969985961914	0.9444444179534912	0.09859155118465424	3478	3553	3553	3578	1419
8.749168579509456	8.749168974249155	0	0	1	0	-0.005018479547691547	0.6906422742890186	3478.180113213531	3553.180113213531	3553.180113213531	3578.180113213531	0.9767441749572754	0.8700000047683716	0.9696969985961914	0.9444444179534912	0.09859155118465424	3478	3553	3553	3578	1419
8.768632799316311	8.768632799316311	0	0	1	0	-0.005303300858899213	0.6958358817429655	3499.447935737444	3574.447935737444	3574.447935737444	3599.447935737444	0.9767441749572754	0.8799999952316284	0.9696969985961914	0.9555555582046509	0.09859155118465424	3499	3574	3574	3599	1419
8.78222171344661	8.78222171344661	0	0	1	0	-0.005573586191080559	0.6983358793587797	3509.685425974203	3584.685425974203	3584.685425974203	3609.685425974203	0.9767441749572754	0.8899999856948853	0.9696969985961914	0.9555555582046509	0.09859155118465424	3509	3584	3584	3609	1419
8.7991947310145	8.7991951257542	0	0	1	0	-0.005828594710927379	0.7077693607971725	3548.3155324644213	3623.3155324644213	3623.3155324644213	3648.3155324644213	1.0	0.8899999856948853	0.9848484992980957	0.9555555582046509	0.09859155118465424	3548	3623	3623	3648	1419
8.816213933127148	8.816214327866847	0	0	1	0	-0.006067627457812198	0.7077693607971725	3548.3155324644213	3623.3155324644213	3623.3155324644213	3648.3155324644213	1.0	0.8899999856948853	0.9848484992980957	0.9555555582046509	0.09859155118465424	3548	3623	3623	3648	1419
8.835374598105645	8.835374992845344	0	0	1	0	-0.006290029259590766	0.7102693584129867	3558.5530227011805	3633.5530227011805	3633.5530227011805	3658.5530227011805	1.0	0.8999999761581421	0.9848484992980957	0.9555555582046509	0.09859155118465424	3558	3633	3633	3658	1419
8.849187329645149	8.849187329645149	0	0	1	0	-0.0064951905283833706	0.7102693584129867	3558.5530227011805	3633.5530227011805	3633.5530227011805	3658.5530227011805	1.0	0.8999999761581421	0.9848484992980957	0.9555555582046509	0.09859155118465424	3558	3633	3633	3658	1419
8.866120478503463	8.866120478503463	0	0	1	0	-0.006682548931412833	0.7014562257813282	3522.4632445745387	3597.4632445745387	3597.4632445745387	3622.4632445745387	1.0	0.8899999856948853	0.9696969985961914	0.9444444179534912	0.09859155118465424	3522	3597	3597	3622	1419
8.882152831369174	8.882152831369174	0	0	1	0	-0.006851590932319573	0.6877550666781787	3466.3569980471416	3541.3569980471416	3541.3569980471416	3566.3569980471416	0.9767441749572754	0.8799999952316284	0.9696969985961914	0.9222221970558167	0.09859155118465424	3466	3541	3541	3566	1419
8.901963632631551	8.901963632631553	0	0	1	0	-0.007001853198729073	0.6713072574048331	3399.0032190727916	3474.0032190727916	3474.0032190727916	3499.0032190727916	0.9767441749572754	0.8600000143051147	0.9545454382896423	0.8888888955116272	0.09859155118465424	3399	3474	3474	3499	1419
8.916158866939169	8.916159261678867	0	0	1	0	-0.007132923872213704	0.6242946911640841	3206.4867603169246	3281.4867603169246	3281.4867603169246	3306.4867603169246	0.9069767594337463	0.8199999928474426	0.9242424368858337	0.8333333134651184	0.09859155118465424	3206	3281	3281	3306	1419
8.932229509555661	8.93222990429536	0	0	1	0	-0.0072444436971680565	0.5399504740481023	2861.097191226979	2936.097191226979	2936.097191226979	2961.097191226979	0.8372092843055725	0.7300000190734863	0.8333333134651184	0.7111111283302307	0.09859155118465424	2861	2936	2936	2961	1419
8.94927713292662	8.949277527666318	0	0	1	0	-0.007336107005503578	0.4875229075099483	2646.4063062532387	2721.4063062532387	2721.4063062532387	2746.4063062532387	0.7906976938247681	0.6700000166893005	0.7727272510528564	0.6333333253860474	0.09859155118465424	2646	2721	2721	2746	1419
8.968693589229922	8.96869398396962	0	0	1	0	-0.007407662554463561	0.43361639260041596	2425.6591276987033	2500.6591276987033	2500.6591276987033	2525.6591276987033	0.7209302186965942	0.6100000143051147	0.7121211886405945	0.5666666626930237	0.0845070406794548	2425	2500	2500	2525	1416
8.982205134379262	8.982205134379262	0	0	1	0	-0.007458914215262068	0.3879758939698892	2238.761285806696	2313.761285806696	2313.761285806696	2338.761285806696	0.6511628031730652	0.5600000023841858	0.6666666865348816	0.5111111402511597	0.0845070406794548	2238	2313	2313	2338	1416
8.99924683665474	8.999247231394438	0	0	1	0	-0.007489721510659314	0.3453235778317909	2064.100051221184	2139.100051221184	2139.100051221184	2164.100051221184	0.5813953280448914	0.5099999904632568	0.6212121248245239	0.46666666865348816	0.0845070406794548	2064	2139	2139	2164	1416
9.016224985838713	9.016224985838713	0	0	1	0	-0.0075	0.31609466828481114	1944.4076666263015	2019.4076666263015	2019.4076666263015	2044.4076666263015	0.5348837375640869	0.47999998927116394	0.5757575631141663	0.4333333373069763	0.0845070406794548	1944	2019	2019	2044	1416
9.035320913506611	9.03532130824631	0	0	1	0	-0.007489721510659294	0.2782462218845332	1789.4182786171634	1864.4182786171634	1864.4182786171634	1889.4182786171634	0.4883720874786377	0.4300000071525574	0.5151515007019043	0.3777777850627899	0.07042253762483597	1789	1864	1864	1889	1414
9.049192461261233	9.049192461261233	0	0	1	0	-0.00745891421526203	0.2782462218845332	1789.4182786171634	1864.4182786171634	1864.4182786171634	1889.4182786171634	0.4883720874786377	0.4300000071525574	0.5151515007019043	0.3777777850627899	0.07042253762483597	1789	1864	1864	1889	1414
9.066216005510567	9.066216005510567	0	0	1	0	-0.007407662554463503	0.2446065308394456	1651.6637437875297	1726.6637437875297	1726.6637437875297	1751.6637437875297	0.44186046719551086	0.3799999952316284	0.469696968793869	0.3333333432674408	0.07042253762483597	1651	1726	1726	1751	1414
9.08222822665164	9.082228621391339	0	0	1	0	-0.007336107005503502	0.219333845412089	1548.1720969625044	1623.1720969625044	1623.1720969625044	1648.1720969625044	0.39534884691238403	0.3499999940395355	0.42424243688583374	0.31111112236976624	0.07042253762483597	1548	1623	1623	1648	1414
9.101975080082816	9.101975080082816	0	0	1	0	-0.007244443697167961	0.19788015935105907	1460.319252542587	1535.319252542587	1535.319252542587	1560.319252542587	0.3720930218696594	0.3100000023841858	0.3787878751754761	0.2888889014720917	0.07042253762483597	1460	1535	1535	1560	1414
9.116211367319105	9.116211367319105	0	0	1	0	-0.007132923872213591	0.1882757829746815	1420.9893312813208	1495.9893312813208	1495.9893312813208	1520.9893312813208	0.3720930218696594	0.2800000011920929	0.3636363744735718	0.2777777910232544	0.07042253762483597	1420	1495	1495	1520	1414
9.132238983308431	9.13223937804813	0	0	1	0	-0.007001853198728941	0.16861757205592265	1340.488957569003	1415.488957569003	1415.488957569003	1440.488957569003	0.3255814015865326	0.25999999046325684	0.3333333432674408	0.2666666805744171	0.07042253762483597	1340	1415	1415	1440	1414
9.149264501256258	9.149264895995957	0	0	1	0	-0.006851590932319425	0.1626074710127079	1315.8775937970388	1390.8775937970388	1390.8775937970388	1415.8775937970388	0.3255814015865326	0.23999999463558197	0.3181818127632141	0.2666666805744171	0.07042253762483597	1315	1390	1390	1415	1414
9.168632404576613	9.168632404576613	0	0	1	0	-0.006682548931412667	0.15575562113965002	1287.8192685668669	1362.8192685668669	1362.8192685668669	1387.8192685668669	0.3255814015865326	0.2199999988079071	0.3030303120613098	0.25555557012557983	0.07042253762483597	1287	1362	1362	1387	1414
9.182209871255647	9.182209871255647	0	0	1	0	-0.006495190528383187	0.15478760663557933	1283.8552491726973	1358.8552491726973	1358.8552491726973	1383.8552491726973	0.3255814015865326	0.2199999988079071	0.28787878155708313	0.25555557012557983	0.07042253762483597	1283	1358	1358	1383	1414
9.199204994246669	9.199205388986368	0	0	1	0	-0.006290029259590567	0.14474805968277382	1242.7433044009588	1317.7433044009588	1317.7433044009588	1342.7433044009588	0.302325576543808	0.20999999344348907	0.27272728085517883	0.24444444477558136	0.07042253762483597	1242	1317	1317	1342	1414
9.216126695653719	9.216126695653719	0	0	1	0	-0.006067627457811982	0.14149048633196137	1229.403541529382	1304.403541529382	1304.403541529382	1329.403541529382	0.302325576543808	0.20000000298023224	0.27272728085517883	0.23333333432674408	0.07042253762483597	1229	1304	1304	1329	1414
9.23530157126137	9.23530157126137	0	0	1	0	-0.005828594710927147	0.13157720874480727	1188.8086698099858	1263.8086698099858	1263.8086698099858	1288.8086698099858	0.27906978130340576	0.1899999976158142	0.25757575035095215	0.2222222238779068	0.07042253762483597	1188	1263	1263	1288	1414
9.249191671781835	9.249191671781835	0	0	1	0	-0.005573586191080312	0.13157720874480727	1188.8086698099858	1263.8086698099858	1263.8086698099858	1288.8086698099858	0.27906978130340576	0.1899999976158142	0.25757575035095215	0.2222222238779068	0.07042253762483597	1188	1263	1263	1288	1414
9.26618876847135	9.26618876847135	0	0	1	0	-0.005303300858898952	0.12836172297622017	1175.6412555876216	1250.6412555876216	1250.6412555876216	1275.6412555876216	0.27906978130340576	0.18000000715255737	0.25757575035095215	0.21111111342906952	0.07042253762483597	1175	1250	1250	1275	1414
9.282217963419471	9.28221835815917	0	0	1	0	-0.005018479547691274	0.12506205908929058	1162.129131970645	1237.129131970645	1237.129131970645	1262.129131970645	0.27906978130340576	0.17000000178813934	0.24242424964904785	0.21111111342906952	0.07042253762483597	1162	1237	1237	1262	1414
9.301928500798361	9.301928500798361	0	0	1	0	-0.004719902932873609	0.12256205774818607	1151.891626478822	1226.891626478822	1226.891626478822	1251.891626478822	0.27906978130340576	0.1599999964237213	0.24242424964904785	0.21111111342906952	0.07042253762483597	1151	1226	1226	1251	1414
9.316195182991455	9.316195182991455	0	0	1	0	-0.004408389392193368	0.12113108130341227	1146.0317779374732	1221.0317779374732	1221.0317779374732	1246.0317779374732	0.27906978130340576	0.1599999964237213	0.22727273404598236	0.20000000298023224	0.07042253762483597	1146	1221	1221	1246	1414
9.332163588025965	9.332163588025965	0	0	1	0	-0.004084792762612514	0.11205955163547487	1108.8838639472697	1183.8838639472697	1183.8838639472697	1208.8838639472697	0.25581395626068115	0.15000000596046448	0.21212121844291687	0.20000000298023224	0.07042253762483597	1108	1183	1183	1208	1414
9.349245553750718	9.349245948490417	0	0	1	0	-0.0037499999999998025	0.10897032472270507	1096.2334797394774	1171.2334797394774	1171.2334797394774	1196.2334797394774	0.25581395626068115	0.14000000059604645	0.21212121844291687	0.18888889253139496	0.07042253762483597	1096	1171	1171	1196	1414
9.368611483372577	9.368611483372577	0	0	1	0	-0.003404928748046396	0.10770769844126421	1091.0630251169769	1166.0630251169769	1166.0630251169769	1191.0630251169769	0.25581395626068115	0.14000000059604645	0.19696970283985138	0.17777778208255768	0.07042253762483597	1091	1166	1166	1191	1414
9.38222842402149	9.38222842402149	0	0	1	0	-0.003050524823068289	0.1052076971001597	1080.825519625154	1155.825519625154	1155.825519625154	1180.825519625154	0.25581395626068115	0.12999999523162842	0.19696970283985138	0.17777778208255768	0.07042253762483597	1080	1155	1155	1180	1414
9.399194336274801	9.399194336274801	0	0	1	0	-0.002687759621589533	0.10152924642192596	1065.7622640977868	1140.7622640977868	1140.7622640977868	1165.7622640977868	0.25581395626068115	0.11999999731779099	0.1818181872367859	0.1666666716337204	0.056338027119636536	1065	1140	1140	1165	1411
9.416182353951244	9.416182353951246	0	0	1	0	-0.0023176274578118805	0.10152924642192596	1065.7622640977868	1140.7622640977868	1140.7622640977868	1165.7622640977868	0.25581395626068115	0.11999999731779099	0.1818181872367859	0.1666666716337204	0.056338027119636536	1065	1140	1140	1165	1411
9.435307492356854	9.435307492356852	0	0	1	0	-0.0019411428382686748	0.09793497082535868	1051.043705529844	1126.043705529844	1126.043705529844	1151.043705529844	0.25581395626068115	0.10999999940395355	0.1666666716337204	0.15555556118488312	0.056338027119636536	1051	1126	1126	1151	1411
9.449218119341653	9.449218119341651	0	0	1	0	-0.0015593376811329591	0.09543497134689932	1040.8062076655528	1115.8062076655528	1115.8062076655528	1140.8062076655528	0.25581395626068115	0.10000000149011612	0.1666666716337204	0.15555556118488312	0.056338027119636536	1040	1115	1115	1140	1411
9.466165084089424	9.466165084089425	0	0	1	0	-0.0011732584878014912	0.09442487031045788	1036.669843921325	1111.669843921325	1111.669843921325	1136.669843921325	0.25581395626068115	0.10000000149011612	0.1515151560306549	0.14444445073604584	0.056338027119636536	1036	1111	1111	1136	1411
9.48219270007875	9.482193094818449	0	0	1	0	-0.0007839634745071568	0.09192487083199852	1026.432346057034	1101.432346057034	1101.432346057034	1126.432346057034	0.25581395626068115	0.09000000357627869	0.1515151560306549	0.14444445073604584	0.056338027119636536	1026	1101	1101	1126	1411
9.502042185831607	9.502042185831609	0	0	1	0	-0.0003925196718218313	0.09150399542366616	1024.708861259913	1099.708861259913	1099.708861259913	1124.708861259913	0.25581395626068115	0.09000000357627869	0.1515151560306549	0.13333334028720856	0.056338027119636536	1024	1099	1099	1124	1411
9.51623228852314	9.516232288523142	0	0	1	0	2.499161517667739e-16	0.09099894487722354	1022.6406792722304	1097.6406792722305	1097.6406792722305	1122.6406792722305	0.25581395626068115	0.09000000357627869	0.13636364042758942	0.13333334028720856	0.07042253762483597	1022	1097	1097	1122	1414
9.532248457061202	9.532248851800901	0	0	1	0	0.00039251967182233054	0.09062015675572735	1021.0895419147034	1096.0895419147034	1096.0895419147034	1121.0895419147034	0.25581395626068115	0.09000000357627869	0.13636364042758942	0.12222222238779068	0.056338027119636536	1021	1096	1096	1121	1411
9.549258974900477	9.549258974900475	0	0	1	0	0.0007839634745076539	0.09015719377833986	1019.1937085223017	1094.1937085223017	1094.1937085223017	1119.1937085223017	0.25581395626068115	0.09000000357627869	0.12121212482452393	0.12222222238779068	0.056338027119636536	1019	1094	1094	1119	1411
9.56863279931631	9.568632799316312	0	0	1	0	0.0011732584878019847	0.08939961801511973	1016.0914357719153	1091.0914357719153	1091.0914357719153	1116.0914357719153	0.25581395626068115	0.09000000357627869	0.10606060922145844	0.1111111119389534	0.056338027119636536	1016	1091	1091	1116	1411
9.58205473855403	9.582055133293728	0	0	1	0	0.001559337681133448	0.08939961801511973	1016.0914357719153	1091.0914357719153	1091.0914357719153	1116.0914357719153	0.25581395626068115	0.09000000357627869	0.10606060922145844	0.1111111119389534	0.056338027119636536	1016	1091	1091	1116	1411
9.59939525878148	9.599395258781477	0	0	1	0	0.0019411428382691577	0.08872621733356606	1013.3338599809531	1088.333859980953	1088.333859980953	1113.333859980953	0.25581395626068115	0.09000000357627869	0.09090909361839294	0.10000000149011612	0.056338027119636536	1013	1088	1088	1113	1411
9.616115248202453	9.616115248202455	0	0	1	0	0.0023176274578123562	0.08622621599246155	1003.0963544891301	1078.0963544891301	1078.0963544891301	1103.0963544891301	0.25581395626068115	0.07999999821186066	0.09090909361839294	0.10000000149011612	0.056338027119636536	1003	1078	1078	1103	1411
9.635290518549803	9.635290518549805	0	0	1	0	0.0026877596215899996	0.08563699039257436	1000.683475657592	1075.683475657592	1075.683475657592	1100.683475657592	0.25581395626068115	0.07999999821186066	0.07575757801532745	0.08888889104127884	0.056338027119636536	1000	1075	1075	1100	1411
9.649191671781834	9.649191671781836	0	0	1	0	0.0030505248230687457	0.08563699039257436	1000.683475657592	1075.683475657592	1075.683475657592	1100.683475657592	0.25581395626068115	0.07999999821186066	0.07575757801532745	0.08888889104127884	0.056338027119636536	1000	1075	1075	1100	1411
9.666202979100506	9.666203373840204	0	0	1	0	0.0034049287480468413	0.08542655268840818	999.8217332590315	1074.8217332590316	1074.8217332590316	1099.8217332590316	0.25581395626068115	0.07999999821186066	0.07575757801532745	0.07777778059244156	0.056338027119636536	999	1074	1074	1099	1411
9.682277569113987	9.682277963853686	0	0	1	0	0.0037500000000002353	0.08496358971102069	997.9258998666297	1072.9258998666296	1072.9258998666296	1097.9258998666296	0.25581395626068115	0.07999999821186066	0.06060606241226196	0.06666667014360428	0.056338027119636536	997	1072	1072	1097	1411
9.70196797476824	9.701967974768237	0	0	1	0	0.004084792762612933	0.08479523949124396	997.2365057166439	1072.236505716644	1072.236505716644	1097.236505716644	0.25581395626068115	0.07999999821186066	0.06060606241226196	0.0555555559694767	0.056338027119636536	997	1072	1072	1097	1411
9.716130445680855	9.716130445680857	0	0	1	0	0.004408389392193772	0.0789812869558531	973.4283700842184	1048.4283700842184	1048.4283700842184	1073.4283700842184	0.23255814611911774	0.07999999821186066	0.06060606241226196	0.0555555559694767	0.056338027119636536	973	1048	1048	1073	1411
9.732115035043018	9.732115035043016	0	0	1	0	0.0047199029328739974	0.08458480177296683	996.3747632602992	1071.3747632602992	1071.3747632602992	1096.3747632602992	0.25581395626068115	0.07999999821186066	0.04545454680919647	0.0555555559694767	0.056338027119636536	996	1071	1071	1096	1411
9.74928029084421	9.749280685583908	0	0	1	0	0.005018479547691645	0.07877084923757598	972.5666276278737	1047.5666276278737	1047.5666276278737	1072.5666276278737	0.23255814611911774	0.07999999821186066	0.04545454680919647	0.0555555559694767	0.056338027119636536	972	1047	1047	1072	1411
9.768669115368597	9.7686691153686	0	0	1	0	0.005303300858899306	0.08458480177296683	996.3747632602992	1071.3747632602992	1071.3747632602992	1096.3747632602992	0.25581395626068115	0.07999999821186066	0.04545454680919647	0.0555555559694767	0.056338027119636536	996	1071	1071	1096	1411
9.782218160789322	9.78221816078932	0	0	1	0	0.005573586191080647	0.07877084923757598	972.5666276278737	1047.5666276278737	1047.5666276278737	1072.5666276278737	0.23255814611911774	0.07999999821186066	0.04545454680919647	0.0555555559694767	0.056338027119636536	972	1047	1047	1072	1411
9.799178546686852	9.799186836220525	0	0	1	0	0.005828594710927462	0.08429018897302323	995.1683238445302	1070.1683238445303	1070.1683238445303	1095.1683238445303	0.25581395626068115	0.07999999821186066	0.03030303120613098	0.04444444552063942	0.056338027119636536	995	1070	1070	1095	1411
9.816191432964319	9.816191432964317	0	0	1	0	0.006067627457812276	0.07877084923757598	972.5666276278737	1047.5666276278737	1047.5666276278737	1072.5666276278737	0.23255814611911774	0.07999999821186066	0.04545454680919647	0.0555555559694767	0.056338027119636536	972	1047	1047	1072	1411
9.835272360523662	9.83527236052366	0	0	1	0	0.006290029259590839	0.07864458661507627	972.0495821887373	1047.0495821887373	1047.0495821887373	1072.0495821887373	0.23255814611911774	0.07999999821186066	0.04545454680919647	0.04444444552063942	0.0422535203397274	972	1047	1047	1072	1408
9.84924101424418	9.849241014244182	0	0	1	0	0.0064951905283834365	0.07864458661507627	972.0495821887373	1047.0495821887373	1047.0495821887373	1072.0495821887373	0.23255814611911774	0.07999999821186066	0.04545454680919647	0.04444444552063942	0.056338027119636536	972	1047	1047	1072	1411
9.866190347430146	9.866191136909542	0	0	1	0	0.006682548931412893	0.07847623643763238	971.3601882121046	1046.3601882121047	1046.3601882121047	1071.3601882121047	0.23255814611911774	0.07999999821186066	0.03030303120613098	0.04444444552063942	0.0422535203397274	971	1046	1046	1071	1408
9.882169015696823	9.882169015696824	0	0	1	0	0.006851590932319628	0.07847623643763238	971.3601882121046	1046.3601882121047	1046.3601882121047	1071.3601882121047	0.23255814611911774	0.07999999821186066	0.03030303120613098	0.04444444552063942	0.056338027119636536	971	1046	1046	1071	1411
9.90192494814107	9.901924948141072	0	0	1	0	0.0070018531987291206	0.07606041204083949	961.4673873072377	1036.4673873072377	1036.4673873072377	1061.4673873072377	0.23255814611911774	0.07000000029802322	0.03030303120613098	0.0555555559694767	0.056338027119636536	961	1036	1036	1061	1411
9.91620939362061	9.916209788360309	0	0	1	0	0.007132923872213745	0.07334997391278043	950.3681431728359	1025.368143172836	1025.368143172836	1050.368143172836	0.23255814611911774	0.05999999865889549	0.01515151560306549	0.0555555559694767	0.056338027119636536	950	1025	1025	1050	1411
9.932180167093316	9.932180167093314	0	0	1	0	0.007244443697168091	0.07084997443432108	940.1306453085448	1015.1306453085448	1015.1306453085448	1040.130645308545	0.23255814611911774	0.05000000074505806	0.01515151560306549	0.0555555559694767	0.0422535203397274	940	1015	1015	1040	1408
9.949190684932587	9.949190684932589	0	0	1	0	0.007336107005503606	0.062325580045580864	905.2232502866536	980.2232502866536	980.2232502866536	1005.2232502866536	0.20930232107639313	0.03999999910593033	0.0	0.0555555559694767	0.0422535203397274	905	980	980	1005	1408
9.968695168188718	9.968695957668114	0	0	1	0	0.007407662554463582	0.05982558010146022	894.9857505154796	969.9857505154796	969.9857505154796	994.9857505154796	0.20930232107639313	0.029999999329447746	0.0	0.0555555559694767	0.056338027119636536	894	969	969	994	1411
9.98219645010589	9.982196450105889	0	0	1	0	0.007458914215262083	0.05982558010146022	894.9857505154796	969.9857505154796	969.9857505154796	994.9857505154796	0.20930232107639313	0.029999999329447746	0.0	0.06666667014360428	0.056338027119636536	894	969	969	994	1411
9.9991631518386	9.999163546578298	0	0	1	0	0.00748972151065932	0.05732558015733957	884.7482507443056	959.7482507443056	959.7482507443056	984.7482507443056	0.20930232107639313	0.019999999552965164	0.0	0.06666667014360428	0.056338027119636536	884	959	959	984	1411
10.01624551230305	10.016245907042748	0	0	1	0	0.0075	0.05732558015733957	884.7482507443056	959.7482507443056	959.7482507443056	984.7482507443056	0.20930232107639313	0.019999999552965164	0.0	0.08888889104127884	0.056338027119636536	884	959	959	984	1411
10.035279071098541	10.03527907109854	0	0	1	0	0.007489721510659287	0.055288543190606415	876.4065843655333	951.4065843655333	951.4065843655333	976.4065843655333	0.20930232107639313	0.009999999776482582	0.01515151560306549	0.12222222238779068	0.056338027119636536	876	951	951	976	1411
10.04925167221605	10.049252066955749	0	0	1	0	0.007458914215262016	0.055288543190606415	876.4065843655333	951.4065843655333	951.4065843655333	976.4065843655333	0.20930232107639313	0.009999999776482582	0.01515151560306549	0.12222222238779068	0.056338027119636536	876	951	951	976	1411
10.0662053475387	10.066206137018096	0	0	1	0	0.007407662554463482	0.05896699441916714	891.4698421464894	966.4698421464894	966.4698421464894	991.4698421464894	0.20930232107639313	0.019999999552965164	0.04545454680919647	0.14444445073604584	0.056338027119636536	891	966	966	991	1411
10.082204147530016	10.082204147530014	0	0	1	0	0.007336107005503474	0.061466994363287786	901.7073419176635	976.7073419176635	976.7073419176635	1001.7073419176635	0.20930232107639313	0.029999999329447746	0.04545454680919647	0.14444445073604584	0.056338027119636536	901	976	976	1001	1411
10.102044949009498	10.1020449490095	0	0	1	0	0.007244443697167927	0.07049643881869838	938.6829169625698	1013.6829169625698	1013.6829169625698	1038.6829169625698	0.23255814611911774	0.03999999910593033	0.06060606241226196	0.15555556118488312	0.056338027119636536	938	1013	1013	1038	1411
10.116181761841696	10.116181761841698	0	0	1	0	0.00713292387221355	0.07379610256075558	952.1950399862941	1027.195039986294	1027.195039986294	1052.195039986294	0.23255814611911774	0.05000000074505806	0.07575757801532745	0.1666666716337204	0.056338027119636536	952	1027	1027	1052	1411
10.132167535422953	10.132167535422955	0	0	1	0	0.007001853198728894	0.0794274156179392	975.255266955461	1050.2552669554611	1050.2552669554611	1075.2552669554611	0.23255814611911774	0.07000000029802322	0.09090909361839294	0.1666666716337204	0.056338027119636536	975	1050	1050	1075	1411
10.149122394964701	10.1491223949647	0	0	1	0	0.00685159093231937	0.08535334239227804	999.5219370963786	1074.5219370963787	1074.5219370963787	1099.5219370963787	0.23255814611911774	0.09000000357627869	0.10606060922145844	0.17777778208255768	0.07042253762483597	999	1074	1074	1099	1414
10.168580298936375	10.168580298936373	0	0	1	0	0.006682548931412607	0.0913634423856382	1024.1332965691886	1099.1332965691886	1099.1332965691886	1124.1332965691886	0.23255814611911774	0.10999999940395355	0.12121212482452393	0.18888889253139496	0.07042253762483597	1024	1099	1099	1124	1414
10.182230397719982	10.182230397719984	0	0	1	0	0.00649519052838312	0.10445012119583008	1077.7232462969241	1152.7232462969241	1152.7232462969241	1177.7232462969241	0.25581395626068115	0.12999999523162842	0.1515151560306549	0.21111111342906952	0.07042253762483597	1077	1152	1152	1177	1414
10.199215652218536	10.199215652218534	0	0	1	0	0.006290029259590495	0.11652670642016111	1127.1768627905597	1202.1768627905597	1202.1768627905597	1227.1768627905597	0.27906978130340576	0.15000000596046448	0.1666666716337204	0.2222222238779068	0.07042253762483597	1127	1202	1202	1227	1414
10.216190248745223	10.216190248745221	0	0	1	0	0.006067627457811904	0.14241641302050567	1233.1952113189707	1308.1952113189707	1308.1952113189707	1333.1952113189707	0.302325576543808	0.20000000298023224	0.24242424964904785	0.2777777910232544	0.07042253762483597	1233	1308	1308	1333	1414
10.235265255209084	10.235265255209082	0	0	1	0	0.005828594710927064	0.1604862609144413	1307.191238444637	1382.191238444637	1382.191238444637	1407.191238444637	0.3255814015865326	0.23000000417232513	0.28787878155708313	0.30000001192092896	0.07042253762483597	1307	1382	1382	1407	1414
10.249171934796896	10.249172329536595	0	0	1	0	0.005573586191080225	0.1820384073212291	1395.4472779804332	1470.4472779804332	1470.4472779804332	1495.4472779804332	0.3720930218696594	0.25	0.3181818127632141	0.3333333432674408	0.07042253762483597	1395	1470	1470	1495	1414
10.266262979534721	10.26626297953472	0	0	1	0	0.0053033008588988595	0.1998136433512474	1468.236869523358	1543.236869523358	1543.236869523358	1568.236869523358	0.39534884691238403	0.2800000011920929	0.3484848439693451	0.35555556416511536	0.07042253762483597	1468	1543	1543	1568	1414
10.282221121337061	10.282221121337063	0	0	1	0	0.005018479547691176	0.2118733810957032	1517.6214955869045	1592.6214955869045	1592.6214955869045	1617.6214955869045	0.41860464215278625	0.28999999165534973	0.3787878751754761	0.36666667461395264	0.07042253762483597	1517	1592	1592	1617	1414
10.301961658933058	10.30196165893306	0	0	1	0	0.0047199029328735065	0.22921091057234744	1588.6186787937627	1663.6186787937627	1663.6186787937627	1688.6186787937627	0.44186046719551086	0.3100000023841858	0.42424243688583374	0.3888888955116272	0.07042253762483597	1588	1663	1663	1688	1414
10.316143472090916	10.316143472090918	0	0	1	0	0.00440838939219326	0.2784625329077244	1790.3040722571313	1865.3040722571313	1865.3040722571313	1890.3040722571313	0.5116279125213623	0.3799999952316284	0.5	0.4444444477558136	0.07042253762483597	1790	1865	1865	1890	1414
10.332147798438013	10.332148193177712	0	0	1	0	0.004084792762612402	0.2955896196416532	1860.4394924325698	1935.4394924325698	1935.4394924325698	1960.4394924325698	0.5348837375640869	0.4000000059604645	0.5303030014038086	0.46666666865348816	0.07042253762483597	1860	1935	1935	1960	1414
10.34922936942307	10.349229764162768	0	0	1	0	0.003749999999999688	0.31120155611724565	1924.3703723001208	1999.3703723001208	1999.3703723001208	2024.3703723001208	0.5581395626068115	0.41999998688697815	0.5454545617103577	0.4888888895511627	0.0845070406794548	1924	1999	1999	2024	1416
10.368674246984684	10.368674641724382	0	0	1	0	0.003404928748046278	0.33141785517886824	2007.1561169574654	2082.156116957465	2082.156116957465	2107.156116957465	0.5813953280448914	0.44999998807907104	0.5757575631141663	0.5111111402511597	0.0845070406794548	2007	2082	2082	2107	1416
10.382171976244566	10.382172370984264	0	0	1	0	0.0030505248230681685	0.3532646235191459	2096.6186333109026	2171.6186333109026	2171.6186333109026	2196.6186333109026	0.6279069781303406	0.4699999988079071	0.5909090638160706	0.5333333611488342	0.0845070406794548	2096	2171	2171	2196	1416
10.399203810027574	10.399204204767273	0	0	1	0	0.00268775962158941	0.37988412294925666	2205.625483477206	2280.625483477206	2280.625483477206	2305.625483477206	0.6744186282157898	0.5	0.6212121248245239	0.5555555820465088	0.0845070406794548	2205	2280	2280	2305	1416
10.416234064851784	10.416234459591482	0	0	1	0	0.0023176274578117547	0.40465174187915487	2307.048882995139	2382.048882995139	2382.048882995139	2407.048882995139	0.7209302186965942	0.5299999713897705	0.6363636255264282	0.5777778029441833	0.09859155118465424	2307	2382	2382	2407	1419
10.435251834059324	10.435251834059326	0	0	1	0	0.0019411428382685471	0.43129316124350137	2416.145495292138	2491.145495292138	2491.145495292138	2516.145495292138	0.7209302186965942	0.5799999833106995	0.6818181872367859	0.6222222447395325	0.09859155118465424	2416	2491	2491	2516	1419
10.44922522465623	10.449225224656232	0	0	1	0	0.0015593376811328297	0.43129316124350137	2416.145495292138	2491.145495292138	2491.145495292138	2516.145495292138	0.7209302186965942	0.5799999833106995	0.6818181872367859	0.6222222447395325	0.09859155118465424	2416	2491	2491	2516	1419
10.466238900413094	10.466239295152793	0	0	1	0	0.0011732584878013604	0.4610692194816641	2538.0784537774143	2613.0784537774143	2613.0784537774143	2638.0784537774143	0.7674418687820435	0.6100000143051147	0.7121211886405945	0.6555555462837219	0.09859155118465424	2538	2613	2613	2638	1419
10.482221516076761	10.482228226651639	0	0	1	0	0.0007839634745070253	0.47840674724241694	2609.0756299576974	2684.0756299576974	2684.0756299576974	2709.0756299576974	0.7906976938247681	0.6299999952316284	0.7272727489471436	0.6777777671813965	0.09859155118465424	2609	2684	2684	2709	1419
10.502019290929079	10.50201929092908	0	0	1	0	0.00039251967182169927	0.4959126003312342	2680.762098356404	2755.762098356404	2755.762098356404	2780.762098356404	0.8139534592628479	0.6499999761581421	0.7424242496490479	0.699999988079071	0.11267605423927307	2680	2755	2755	2780	1422
10.516233078002537	10.51623307800254	0	0	1	0	-3.8222442962243216e-16	0.5242829472729653	2796.938669082793	2871.938669082793	2871.938669082793	2896.938669082793	0.8604651093482971	0.6700000166893005	0.7727272510528564	0.7333333492279053	0.11267605423927307	2796	2871	2871	2896	1422
10.53217227229934	10.532172667039038	0	0	1	0	-0.00039251967182246265	0.538937830483472	2856.9504158298178	2931.9504158298178	2931.9504158298178	2956.9504158298178	0.8604651093482971	0.699999988079071	0.7878788113594055	0.7555555701255798	0.11267605423927307	2856	2931	2931	2956	1422
10.549198974466263	10.549199369205962	0	0	1	0	-0.0007839634745077855	0.5539799037455309	2918.547705837949	2993.547705837949	2993.547705837949	3018.547705837949	0.8604651093482971	0.7099999785423279	0.8181818127632141	0.7888888716697693	0.11267605423927307	2918	2993	2993	3018	1422
10.568650167863057	10.568650167863058	0	0	1	0	-0.0011732584878021155	0.5700969035426775	2984.546820007264	3059.546820007264	3059.546820007264	3084.546820007264	0.8837209343910217	0.7300000190734863	0.8333333134651184	0.800000011920929	0.11267605423927307	2984	3059	3059	3084	1422
10.58220868703655	10.582208687036552	0	0	1	0	-0.0015593376811335773	0.5749117095713263	3004.263450694581	3079.263450694581	3079.263450694581	3104.263450694581	0.8837209343910217	0.7400000095367432	0.8333333134651184	0.8111110925674438	0.1267605572938919	3004	3079	3079	3104	1425
10.599202625808475	10.599203020548174	0	0	1	0	-0.0019411428382692857	0.5886549717147744	3060.5421091720013	3135.5421091720013	3135.5421091720013	3160.5421091720013	0.9069767594337463	0.75	0.8484848737716675	0.8222222328186035	0.1267605572938919	3060	3135	3135	3160	1425
10.616182353951247	10.616182748690946	0	0	1	0	-0.0023176274578124816	0.5911549693305886	3070.7795994087605	3145.7795994087605	3145.7795994087605	3170.7795994087605	0.9069767594337463	0.7599999904632568	0.8484848737716675	0.8222222328186035	0.11267605423927307	3070	3145	3145	3170	1422
10.635256965675408	10.63525696567541	0	0	1	0	-0.002687759621590123	0.6064664026703497	3133.479918935082	3208.479918935082	3208.479918935082	3233.479918935082	0.9069767594337463	0.7799999713897705	0.8636363744735718	0.855555534362793	0.1267605572938919	3133	3208	3208	3233	1425
10.649272198680384	10.649272198680386	0	0	1	0	-0.0030505248230688667	0.6146482365902024	3166.984528836879	3241.984528836879	3241.984528836879	3266.984528836879	0.9069767594337463	0.7900000214576721	0.8787878751754761	0.8666666746139526	0.1267605572938919	3166	3241	3241	3266	1425
10.666196268525626	10.666202584360807	0	0	1	0	-0.003404928748046959	0.6254032612047613	3211.0263546334977	3286.0263546334977	3286.0263546334977	3311.0263546334977	0.930232584476471	0.800000011920929	0.8787878751754761	0.8777777552604675	0.1267605572938919	3211	3286	3286	3311	1425
10.682175726271703	10.682176121011402	0	0	1	0	-0.0037500000000003494	0.6287281737734975	3224.6418716024723	3299.6418716024723	3299.6418716024723	3324.6418716024723	0.930232584476471	0.800000011920929	0.8939393758773804	0.8777777552604675	0.1267605572938919	3224	3299	3299	3324	1425
10.701976264301914	10.701976659041613	0	0	1	0	-0.004084792762613043	0.617931061772385	3180.4276979579167	3255.4276979579167	3255.4276979579167	3280.4276979579167	0.9069767594337463	0.7900000214576721	0.8939393758773804	0.8666666746139526	0.1267605572938919	3180	3255	3255	3280	1425
10.71622636742766	10.716226367427659	0	0	1	0	-0.004408389392193879	0.6204142198970022	3190.596230478224	3265.596230478224	3265.596230478224	3290.596230478224	0.9069767594337463	0.7900000214576721	0.8939393758773804	0.8777777552604675	0.1267605572938919	3190	3265	3265	3290	1425
10.732329378699452	10.732329773439151	0	0	1	0	-0.0047199029328741	0.6312113452188495	3234.8104586711884	3309.8104586711884	3309.8104586711884	3334.8104586711884	0.930232584476471	0.800000011920929	0.8939393758773804	0.8888888955116272	0.1267605572938919	3234	3309	3309	3334	1425
10.749252659065297	10.749252659065295	0	0	1	0	-0.005018479547691743	0.6531473646360615	3324.638458184672	3399.638458184672	3399.638458184672	3424.638458184672	0.930232584476471	0.8299999833106995	0.9242424368858337	0.9222221970558167	0.1267605572938919	3324	3399	3399	3424	1425
10.76858464107306	10.768584641073062	0	0	1	0	-0.0053033008588994	0.6582147090874537	3345.389233713123	3420.389233713123	3420.389233713123	3445.389233713123	0.930232584476471	0.8399999737739563	0.9242424368858337	0.9333333373069763	0.1267605572938919	3345	3420	3420	3445	1425
10.782211055474745	10.782211055474743	0	0	1	0	-0.005573586191080736	0.661750059266283	3359.8664926954293	3434.8664926954293	3434.8664926954293	3459.8664926954293	0.930232584476471	0.8399999737739563	0.939393937587738	0.9333333373069763	0.14084507524967194	3359	3434	3434	3459	1428
10.79924959983263	10.799249994572328	0	0	1	0	-0.0058285947109275454	0.661750059266283	3359.8664926954293	3434.8664926954293	3434.8664926954293	3459.8664926954293	0.930232584476471	0.8399999737739563	0.939393937587738	0.9333333373069763	0.14084507524967194	3359	3434	3434	3459	1428
10.816259722932207	10.816260117671906	0	0	1	0	-0.006067627457812354	0.6566406272025622	3338.943368394492	3413.943368394492	3413.943368394492	3438.943368394492	0.930232584476471	0.8299999833106995	0.939393937587738	0.9222221970558167	0.14084507524967194	3338	3413	3413	3438	1428
10.835265649948782	10.83526564994878	0	0	1	0	-0.006290029259590911	0.6643594797161292	3370.552069437549	3445.552069437549	3445.552069437549	3470.552069437549	0.930232584476471	0.8399999737739563	0.939393937587738	0.9444444179534912	0.14084507524967194	3370	3445	3445	3470	1428
10.849168776879305	10.849168776879306	0	0	1	0	-0.006495190528383502	0.686705420730692	3462.058697892184	3537.058697892184	3537.058697892184	3562.058697892184	0.9534883499145508	0.8600000143051147	0.9545454382896423	0.9777777791023254	0.1267605572938919	3462	3537	3537	3562	1425
10.866204163319603	10.866204163319605	0	0	1	0	-0.006682548931412953	0.7070842087268829	3545.5098347365856	3620.5098347365856	3620.5098347365856	3645.5098347365856	0.9534883499145508	0.8899999856948853	0.9848484992980957	1.0	0.14084507524967194	3545	3620	3620	3645	1428
10.882185594764172	10.88218598950387	0	0	1	0	-0.006851590932319682	0.710872083902359	3561.02118358016	3636.02118358016	3636.02118358016	3661.02118358016	0.9534883499145508	0.8899999856948853	1.0	1.0	0.14084507524967194	3561	3636	3636	3661	1428
10.902065870213535	10.902065870213534	0	0	1	0	-0.007001853198729167	0.710872083902359	3561.02118358016	3636.02118358016	3636.02118358016	3661.02118358016	0.9534883499145508	0.8899999856948853	1.0	1.0	0.14084507524967194	3561	3636	3636	3661	1428
10.91619439351206	10.916194788251758	0	0	1	0	-0.007132923872213786	0.7045842111110687	3535.2723444998264	3610.2723444998264	3610.2723444998264	3635.2723444998264	0.9534883499145508	0.8799999952316284	0.9848484992980957	1.0	0.14084507524967194	3535	3610	3610	3635	1428
10.932157272190784	10.932157272190786	0	0	1	0	-0.007244443697168125	0.7045842111110687	3535.2723444998264	3610.2723444998264	3610.2723444998264	3635.2723444998264	0.9534883499145508	0.8799999952316284	0.9848484992980957	1.0	0.14084507524967194	3535	3610	3610	3635	1428
10.949221079889393	10.949221474629091	0	0	1	0	-0.007336107005503633	0.710872083902359	3561.02118358016	3636.02118358016	3636.02118358016	3661.02118358016	0.9534883499145508	0.8899999856948853	1.0	1.0	0.14084507524967194	3561	3636	3636	3661	1428
10.968596483264024	10.968596878003723	0	0	1	0	-0.007407662554463602	0.7133720815181732	3571.2586738169193	3646.2586738169193	3646.2586738169193	3671.2586738169193	0.9534883499145508	0.8999999761581421	1.0	1.0	0.14084507524967194	3571	3646	3646	3671	1428
10.98222131870691	10.982221318706912	0	0	1	0	-0.007458914215262096	0.7133720815181732	3571.2586738169193	3646.2586738169193	3646.2586738169193	3671.2586738169193	0.9534883499145508	0.8999999761581421	1.0	1.0	0.14084507524967194	3571	3646	3646	3671	1428
10.999493548966472	10.99949394370617	0	0	1	0	-0.007489721510659327	0.7133720815181732	3571.2586738169193	3646.2586738169193	3646.2586738169193	3671.2586738169193	0.9534883499145508	0.8999999761581421	1.0	1.0	0.14084507524967194	3571	3646	3646	3671	1428
11.021959764182503	11.021960158922202	0	0	1	0	-0.0075	0.6927155208708058	3486.6700579659496	3561.6700579659496	3561.6700579659496	3586.6700579659496	0.9534883499145508	0.8799999952316284	0.9696969985961914	0.9666666388511658	0.14084507524967194	3486	3561	3561	3586	1428
11.035247886662338	11.035247886662336	0	0	1	0	-0.00748972151065928	0.6733940326304548	3407.5485636217127	3482.5485636217127	3482.5485636217127	3507.5485636217127	0.9069767594337463	0.8600000143051147	0.9696969985961914	0.9555555582046509	0.14084507524967194	3407	3482	3482	3507	1428
11.049162066304428	11.049162461044126	0	0	1	0	-0.007458914215262003	0.6733940326304548	3407.5485636217127	3482.5485636217127	3482.5485636217127	3507.5485636217127	0.9069767594337463	0.8600000143051147	0.9696969985961914	0.9555555582046509	0.14084507524967194	3407	3482	3482	3507	1428
11.066192321128641	11.06619271586834	0	0	1	0	-0.007407662554463461	0.6760876280189763	3418.5788367377077	3493.5788367377077	3493.5788367377077	3518.5788367377077	0.9069767594337463	0.8600000143051147	0.9696969985961914	0.9666666388511658	0.14084507524967194	3418	3493	3493	3518	1428
11.082240463582304	11.082240858322002	0	0	1	0	-0.007336107005503446	0.6650800787539595	3373.502922497464	3448.502922497464	3448.502922497464	3473.502922497464	0.8837209343910217	0.8500000238418579	0.9696969985961914	0.9555555582046509	0.14084507524967194	3373	3448	3448	3473	1428
11.101911526991314	11.101911526991312	0	0	1	0	-0.007244443697167893	0.6650800787539595	3373.502922497464	3448.502922497464	3448.502922497464	3473.502922497464	0.8837209343910217	0.8500000238418579	0.9696969985961914	0.9555555582046509	0.14084507524967194	3373	3448	3448	3473	1428
11.116181761841696	11.116181761841698	0	0	1	0	-0.007132923872213509	0.6536574969237501	3326.7274499027567	3401.7274499027567	3401.7274499027567	3426.7274499027567	0.8837209343910217	0.8399999737739563	0.9545454382896423	0.9333333373069763	0.14084507524967194	3326	3401	3401	3426	1428
11.132184114490302	11.1321841144903	0	0	1	0	-0.0070018531987288465	0.6314799059069518	3235.9102146889677	3310.9102146889677	3310.9102146889677	3335.9102146889677	0.8604651093482971	0.8199999928474426	0.939393937587738	0.8999999761581421	0.14084507524967194	3235	3310	3310	3335	1428
11.149128316060184	11.149128316060182	0	0	1	0	-0.0068515909323193175	0.5902922787499749	3067.2468814811473	3142.2468814811473	3142.2468814811473	3167.2468814811473	0.7906976938247681	0.7900000214576721	0.9242424368858337	0.8444444537162781	0.14084507524967194	3067	3142	3142	3167	1428
11.168596483264023	11.168596878003722	0	0	1	0	-0.006682548931412546	0.5274160379111166	2809.768675246022	2884.768675246022	2884.768675246022	2909.768675246022	0.7674418687820435	0.7200000286102295	0.8484848737716675	0.7333333492279053	0.1267605572938919	2809	2884	2884	2909	1425
11.182059080690715	11.182059080690717	0	0	1	0	-0.006495190528383055	0.5043798377116522	2715.435435429216	2790.435435429216	2790.435435429216	2815.435435429216	0.7441860437393188	0.6899999976158142	0.8333333134651184	0.699999988079071	0.1267605572938919	2715	2790	2790	2815	1425
11.199206178465767	11.199206178465765	0	0	1	0	-0.006290029259590423	0.4793403025729086	2612.898539036061	2687.898539036061	2687.898539036061	2712.898539036061	0.7209302186965942	0.6700000166893005	0.8030303120613098	0.6555555462837219	0.1267605572938919	2612	2687	2687	2712	1425
11.216204854114077	11.216205643593472	0	0	1	0	-0.0060676274578118266	0.44666020444246257	2479.0735371918845	2554.0735371918845	2554.0735371918845	2579.0735371918845	0.6744186282157898	0.6399999856948853	0.7727272510528564	0.6111111044883728	0.1267605572938919	2479	2554	2554	2579	1425
11.235249465621132	11.235249465621134	0	0	1	0	-0.005828594710926981	0.4228412147423235	2381.534774369815	2456.534774369815	2456.534774369815	2481.534774369815	0.6511628031730652	0.6200000047683716	0.7272727489471436	0.5777778029441833	0.1267605572938919	2381	2456	2456	2481	1425
11.249137197703403	11.249137197703405	0	0	1	0	-0.005573586191080136	0.391592078287192	2253.569560586051	2328.569560586051	2328.569560586051	2353.569560586051	0.604651153087616	0.5899999737739563	0.6969696879386902	0.5333333611488342	0.11267605423927307	2253	2328	2328	2353	1422
11.266193900087435	11.266194294827134	0	0	1	0	-0.005303300858898766	0.3437773091774998	2057.768081081862	2132.768081081862	2132.768081081862	2157.768081081862	0.5581395626068115	0.5199999809265137	0.6363636255264282	0.46666666865348816	0.11267605423927307	2057	2132	2132	2157	1422
11.282207700187305	11.282208094927004	0	0	1	0	-0.005018479547691077	0.3260610042397021	1985.2198123615801	2060.21981236158	2060.21981236158	2085.21981236158	0.5348837375640869	0.5	0.6060606241226196	0.4444444477558136	0.11267605423927307	1985	2060	2060	2085	1422
11.301947053564204	11.301947448303903	0	0	1	0	-0.004719902932873403	0.30618138793943706	1903.8127836119947	1978.8127836119947	1978.8127836119947	2003.8127836119947	0.5116279125213623	0.4699999988079071	0.5757575631141663	0.42222222685813904	0.11267605423927307	1903	1978	1978	2003	1422
11.316214130496997	11.316214525236695	0	0	1	0	-0.004408389392193153	0.2947108700018539	1856.8410126575918	1931.8410126575918	1931.8410126575918	1956.8410126575918	0.4883720874786377	0.46000000834465027	0.560606062412262	0.41111111640930176	0.11267605423927307	1856	1931	1931	1956	1422
11.33225911503307	11.332259115033068	0	0	1	0	-0.004084792762612291	0.28733968222231576	1826.655998700383	1901.655998700383	1901.655998700383	1926.655998700383	0.4651162922382355	0.46000000834465027	0.560606062412262	0.4000000059604645	0.11267605423927307	1826	1901	1901	1926	1422
11.349224632546681	11.34922502728638	0	0	1	0	-0.0037499999999995736	0.27018146307179425	1756.3930912789974	1831.3930912789974	1831.3930912789974	1856.3930912789974	0.41860464215278625	0.44999998807907104	0.5454545617103577	0.3888888955116272	0.11267605423927307	1756	1831	1831	1856	1422
11.368571614663002	11.368571614663	0	0	1	0	-0.00340492874804616	0.26142138206848387	1720.5205595704415	1795.5205595704415	1795.5205595704415	1820.5205595704415	0.39534884691238403	0.44999998807907104	0.5303030014038086	0.3777777850627899	0.11267605423927307	1720	1795	1795	1820	1422
11.382252108403415	11.382252108403417	0	0	1	0	-0.0030505248230680475	0.253559435437424	1688.3258881162512	1763.3258881162512	1763.3258881162512	1788.3258881162512	0.39534884691238403	0.4300000071525574	0.5151515007019043	0.36666667461395264	0.11267605423927307	1688	1763	1763	1788	1422
11.399238152381367	11.399238547121065	0	0	1	0	-0.002687759621589286	0.23977409630813185	1631.8749243818	1706.8749243818	1706.8749243818	1731.8749243818	0.3720930218696594	0.41999998688697815	0.4848484992980957	0.3444444537162781	0.11267605423927307	1631	1706	1706	1731	1422
11.416187090827632	11.416187485567331	0	0	1	0	-0.0023176274578116285	0.23216467219019177	1600.7143326188352	1675.7143326188352	1675.7143326188352	1700.7143326188352	0.3720930218696594	0.4000000059604645	0.469696968793869	0.3333333432674408	0.11267605423927307	1600	1675	1675	1700	1422
11.435251044579926	11.435251044579928	0	0	1	0	-0.0019411428382684192	0.2127059355729357	1521.0308061711717	1596.0308061711717	1596.0308061711717	1621.0308061711717	0.3488371968269348	0.3700000047683716	0.42424243688583374	0.31111112236976624	0.11267605423927307	1521	1596	1596	1621	1422
11.449306935773878	11.449306935773876	0	0	1	0	-0.0015593376811327004	0.2127059355729357	1521.0308061711717	1596.0308061711717	1596.0308061711717	1621.0308061711717	0.3488371968269348	0.3700000047683716	0.42424243688583374	0.31111112236976624	0.11267605423927307	1521	1596	1596	1621	1422
11.466222716085445	11.466222716085447	0	0	1	0	-0.0011732584878012297	0.19734652944486153	1458.1340380767078	1533.1340380767078	1533.1340380767078	1558.1340380767078	0.3255814015865326	0.3499999940395355	0.39393940567970276	0.2888889014720917	0.11267605423927307	1458	1533	1533	1558	1422
11.482296121879829	11.482296516619527	0	0	1	0	-0.0007839634745068937	0.1927000660988618	1439.106770674839	1514.106770674839	1514.106770674839	1539.106770674839	0.3255814015865326	0.3400000035762787	0.3787878751754761	0.2777777910232544	0.11267605423927307	1439	1514	1514	1539	1422
11.502009027696912	11.502009422436611	0	0	1	0	-0.0003925196718215671	0.18914788088413204	1424.5605722205207	1499.5605722205207	1499.5605722205207	1524.5605722205207	0.3255814015865326	0.33000001311302185	0.3636363744735718	0.2777777910232544	0.11267605423927307	1424	1499	1499	1524	1422
11.516212156798504	11.516212156798503	0	0	1	0	5.145327074780904e-16	0.1788137164907624	1382.242169029672	1457.242169029672	1457.242169029672	1482.242169029672	0.302325576543808	0.3199999928474426	0.3484848439693451	0.2666666805744171	0.11267605423927307	1382	1457	1457	1482	1422
11.53219753564006	11.532203061995844	0	0	1	0	0.00039251967182259476	0.17280362115965953	1357.6308286488056	1432.6308286488056	1432.6308286488056	1457.6308286488056	0.302325576543808	0.30000001192092896	0.3333333432674408	0.2666666805744171	0.11267605423927307	1357	1432	1432	1457	1422
11.54923844843614	11.549238448436139	0	0	1	0	0.0007839634745079172	0.16937769019493354	1343.601641348253	1418.601641348253	1418.601641348253	1443.601641348253	0.302325576543808	0.28999999165534973	0.3333333432674408	0.25555557012557983	0.09859155118465424	1343	1418	1418	1443	1419
11.568672273286188	11.56867227328619	0	0	1	0	0.0011732584878022462	0.1625957268807623	1315.8295015767217	1390.8295015767217	1390.8295015767217	1415.8295015767217	0.27906978130340576	0.28999999165534973	0.3181818127632141	0.25555557012557983	0.09859155118465424	1315	1390	1390	1415	1419
11.582268687470764	11.582268687470766	0	0	1	0	0.001559337681133707	0.15328596203716516	1277.7060145421913	1352.7060145421913	1352.7060145421913	1377.7060145421913	0.27906978130340576	0.25999999046325684	0.3030303120613098	0.24444444477558136	0.09859155118465424	1277	1352	1352	1377	1419
11.59917894142655	11.599179336166248	0	0	1	0	0.0019411428382694134	0.1490603743215101	1260.402232846584	1335.402232846584	1335.402232846584	1360.402232846584	0.27906978130340576	0.25	0.28787878155708313	0.23333333432674408	0.09859155118465424	1260	1335	1335	1360	1419
11.616191038224619	11.616191038224617	0	0	1	0	0.0023176274578126073	0.13910500344001886	1219.6349890868773	1294.6349890868773	1294.6349890868773	1319.6349890868773	0.25581395626068115	0.23999999463558197	0.27272728085517883	0.2222222238779068	0.09859155118465424	1219	1294	1294	1319	1419
11.635246702443242	11.63524670244324	0	0	1	0	0.0026877596215902464	0.13576325412325385	1205.9505256347245	1280.9505256347245	1280.9505256347245	1305.9505256347245	0.25581395626068115	0.23000000417232513	0.25757575035095215	0.2222222238779068	0.09859155118465424	1205	1280	1280	1305	1419
11.649153382031054	11.649153382031056	0	0	1	0	0.0030505248230689877	0.13004776328827194	1182.5455906654736	1257.5455906654736	1257.5455906654736	1282.5455906654736	0.25581395626068115	0.20999999344348907	0.25757575035095215	0.21111111342906952	0.09859155118465424	1182	1257	1257	1282	1419
11.666170215705508	11.66617021570551	0	0	1	0	0.0034049287480470767	0.12531712668185885	1163.173633762212	1238.173633762212	1238.173633762212	1263.173633762212	0.25581395626068115	0.20000000298023224	0.22727273404598236	0.20000000298023224	0.09859155118465424	1163	1238	1238	1263	1419
11.682091251976166	11.682091251976164	0	0	1	0	0.0037500000000004643	0.1157548367701195	1124.0160565736394	1199.0160565736394	1199.0160565736394	1224.0160565736394	0.25581395626068115	0.17000000178813934	0.19696970283985138	0.18888889253139496	0.09859155118465424	1124	1199	1199	1224	1419
11.701914684908905	11.701914684908903	0	0	1	0	0.004084792762613155	0.11253934717840619	1110.8486266955733	1185.8486266955733	1185.8486266955733	1210.8486266955733	0.25581395626068115	0.1599999964237213	0.1818181872367859	0.18888889253139496	0.09859155118465424	1110	1185	1185	1210	1419
11.716200314607539	11.71620031460754	0	0	1	0	0.004408389392193986	0.10953429907259316	1098.542954702269	1173.542954702269	1173.542954702269	1198.542954702269	0.25581395626068115	0.15000000596046448	0.1818181872367859	0.17777778208255768	0.09859155118465424	1098	1173	1173	1198	1419
11.732247272842107	11.732248062321503	0	0	1	0	0.004719902932874203	0.10636089702171309	1085.5478733039151	1160.5478733039151	1160.5478733039151	1185.5478733039151	0.25581395626068115	0.14000000059604645	0.1666666716337204	0.17777778208255768	0.09859155118465424	1085	1160	1160	1185	1419
11.749316212156797	11.749316606896496	0	0	1	0	0.005018479547691842	0.1058979340725475	1083.652040027082	1158.652040027082	1158.652040027082	1183.652040027082	0.25581395626068115	0.14000000059604645	0.1666666716337204	0.1666666716337204	0.09859155118465424	1083	1158	1158	1183	1419
11.768663983752512	11.768664378492211	0	0	1	0	0.005303300858899494	0.10339793273144299	1073.414534535259	1148.414534535259	1148.414534535259	1173.414534535259	0.25581395626068115	0.12999999523162842	0.1666666716337204	0.1666666716337204	0.09859155118465424	1073	1148	1148	1173	1419
11.782172765723962	11.782172765723963	0	0	1	0	0.005573586191080825	0.1023457441541683	1069.1058223113191	1144.1058223113191	1144.1058223113191	1169.1058223113191	0.25581395626068115	0.12999999523162842	0.1515151560306549	0.15555556118488312	0.09859155118465424	1069	1144	1144	1169	1419
11.79922315227281	11.79922354701251	0	0	1	0	0.005828594710927629	0.09984574467570895	1058.868324447028	1133.868324447028	1133.868324447028	1158.868324447028	0.25581395626068115	0.11999999731779099	0.1515151560306549	0.15555556118488312	0.09859155118465424	1058	1133	1133	1158	1419
11.816172485458777	11.816172485458775	0	0	1	0	0.006067627457812431	0.09942486926737659	1057.1448396499072	1132.1448396499072	1132.1448396499072	1157.1448396499072	0.25581395626068115	0.11999999731779099	0.1515151560306549	0.14444445073604584	0.09859155118465424	1057	1132	1132	1157	1419
11.8352281496774	11.835228544417099	0	0	1	0	0.006290029259590983	0.09637773170164138	1044.6668113182213	1119.6668113182213	1119.6668113182213	1144.6668113182213	0.25581395626068115	0.10999999940395355	0.13636364042758942	0.14444445073604584	0.09859155118465424	1044	1119	1119	1144	1419
11.849136013484307	11.849136013484308	0	0	1	0	0.006495190528383569	0.09637773170164138	1044.6668113182213	1119.6668113182213	1119.6668113182213	1144.6668113182213	0.25581395626068115	0.10999999940395355	0.13636364042758942	0.14444445073604584	0.09859155118465424	1044	1119	1119	1144	1419
11.86616942622611	11.866169820965808	0	0	1	0	0.006682548931413013	0.09333059413590616	1032.1887829865357	1107.1887829865357	1107.1887829865357	1132.1887829865357	0.25581395626068115	0.10000000149011612	0.12121212482452393	0.14444445073604584	0.09859155118465424	1032	1107	1107	1132	1419
11.88218677898327	11.882186778983268	0	0	1	0	0.006851590932319736	0.09333059413590616	1032.1887829865357	1107.1887829865357	1107.1887829865357	1132.1887829865357	0.25581395626068115	0.10000000149011612	0.12121212482452393	0.14444445073604584	0.09859155118465424	1032	1107	1107	1132	1419
11.901909158553122	11.90190915855312	0	0	1	0	0.007001853198729215	0.09333059413590616	1032.1887829865357	1107.1887829865357	1107.1887829865357	1132.1887829865357	0.25581395626068115	0.10000000149011612	0.12121212482452393	0.14444445073604584	0.09859155118465424	1032	1107	1107	1132	1419
11.91620939362061	11.916209393620612	0	0	1	0	0.0071329238722138266	0.09333059413590616	1032.1887829865357	1107.1887829865357	1107.1887829865357	1132.1887829865357	0.25581395626068115	0.10000000149011612	0.12121212482452393	0.14444445073604584	0.09859155118465424	1032	1107	1107	1132	1419
11.932124508795786	11.932124508795788	0	0	1	0	0.00724444369716816	0.09299389380924028	1030.8099951488389	1105.8099951488389	1105.8099951488389	1130.8099951488389	0.25581395626068115	0.10000000149011612	0.12121212482452393	0.13333334028720856	0.09859155118465424	1030	1105	1105	1130	1419
11.949275553967825	11.949275553967826	0	0	1	0	0.007336107005503661	0.08751664160051531	1008.3806473541101	1083.3806473541101	1083.3806473541101	1108.3806473541101	0.23255814611911774	0.10000000149011612	0.12121212482452393	0.14444445073604584	0.0845070406794548	1008	1083	1083	1108	1416
11.968521877460956	11.968521877460955	0	0	1	0	0.007407662554463622	0.09049389433078092	1020.5724972845478	1095.5724972845478	1095.5724972845478	1120.5724972845478	0.25581395626068115	0.09000000357627869	0.12121212482452393	0.13333334028720856	0.0845070406794548	1020	1095	1095	1120	1416
11.982185002654623	11.982185397394325	0	0	1	0	0.00745891421526211	0.0908305946574468	1021.9512851222446	1096.9512851222446	1096.9512851222446	1121.9512851222446	0.25581395626068115	0.09000000357627869	0.12121212482452393	0.14444445073604584	0.0845070406794548	1021	1096	1096	1121	1416
11.99918841517932	11.999188415179319	0	0	1	0	0.007489721510659335	0.09137773274472266	1024.1918155896392	1099.1918155896392	1099.1918155896392	1124.1918155896392	0.25581395626068115	0.09000000357627869	0.13636364042758942	0.14444445073604584	0.0845070406794548	1024	1099	1099	1124	1416
12.016185906608536	12.016186301348235	0	0	1	0	0.0075	0.09234574624033087	1028.1558308541548	1103.1558308541548	1103.1558308541548	1128.1558308541548	0.25581395626068115	0.09000000357627869	0.1515151560306549	0.15555556118488312	0.0845070406794548	1028	1103	1103	1128	1416
12.035236439211074	12.035236833950773	0	0	1	0	0.007489721510659273	0.08712101933304911	1006.7605741688361	1081.7605741688362	1081.7605741688362	1106.7605741688362	0.23255814611911774	0.09000000357627869	0.1666666716337204	0.15555556118488312	0.0845070406794548	1006	1081	1081	1106	1416
12.049159303126535	12.049159303126537	0	0	1	0	0.0074589142152619884	0.09008398176067406	1018.8939053099602	1093.8939053099602	1093.8939053099602	1118.8939053099602	0.23255814611911774	0.10000000149011612	0.1666666716337204	0.1666666716337204	0.0845070406794548	1018	1093	1093	1118	1416
12.06624679520707	12.066246795207071	0	0	1	0	0.00740766255446344	0.09321529440807574	1031.7166306010702	1106.7166306010702	1106.7166306010702	1131.7166306010702	0.23255814611911774	0.10999999940395355	0.1818181872367859	0.1666666716337204	0.0845070406794548	1031	1106	1106	1131	1416
12.0821449365752	12.0821445418355	0	0	1	0	0.0073361070055034195	0.09939374456476885	1057.0173839927284	1132.0173839927284	1132.0173839927284	1157.0173839927284	0.23255814611911774	0.12999999523162842	0.19696970283985138	0.17777778208255768	0.0845070406794548	1057	1132	1132	1157	1416
12.101894947923965	12.101894947923967	0	0	1	0	0.007244443697167859	0.11281712742691691	1111.9861368132247	1186.9861368132247	1186.9861368132247	1211.9861368132247	0.25581395626068115	0.15000000596046448	0.22727273404598236	0.20000000298023224	0.09859155118465424	1111	1186	1186	1211	1419
12.11617820918441	12.116178603924109	0	0	1	0	0.007132923872213468	0.12326325486831191	1154.7630286857373	1229.7630286857373	1229.7630286857373	1254.7630286857373	0.25581395626068115	0.18000000715255737	0.25757575035095215	0.2222222238779068	0.09859155118465424	1154	1229	1229	1254	1419
12.132157666930484	12.132158061670182	0	0	1	0	0.007001853198728799	0.12986258126117967	1181.787270264531	1256.787270264531	1256.787270264531	1281.787270264531	0.25581395626068115	0.20000000298023224	0.27272728085517883	0.23333333432674408	0.09859155118465424	1181	1256	1256	1281	1419
12.149108973814942	12.149108973814943	0	0	1	0	0.006851590932319263	0.14236003725792623	1232.9643525712079	1307.9643525712079	1307.9643525712079	1332.9643525712079	0.27906978130340576	0.2199999988079071	0.28787878155708313	0.24444444477558136	0.09859155118465424	1232	1307	1307	1332	1419
12.168608720194685	12.168609114934384	0	0	1	0	0.006682548931412486	0.15097956594192619	1268.2613225321877	1343.2613225321877	1343.2613225321877	1368.2613225321877	0.27906978130340576	0.23999999463558197	0.3181818127632141	0.2666666805744171	0.09859155118465424	1268	1343	1343	1368	1419
12.18217987103854	12.182179871038539	0	0	1	0	0.006495190528382989	0.1693440250074021	1343.4637824053116	1418.4637824053116	1418.4637824053116	1443.4637824053116	0.302325576543808	0.27000001072883606	0.3636363744735718	0.2888889014720917	0.09859155118465424	1343	1418	1418	1443	1419
12.199134335840588	12.19913433584059	0	0	1	0	0.00629002925959035	0.18571353106938226	1410.4969097291205	1485.4969097291205	1485.4969097291205	1510.4969097291205	0.3255814015865326	0.28999999165534973	0.40909090638160706	0.31111112236976624	0.09859155118465424	1410	1485	1485	1510	1419
12.216159853788417	12.216159853788415	0	0	1	0	0.0060676274578117485	0.20006283726355045	1469.2573185942392	1544.2573185942392	1544.2573185942392	1569.2573185942392	0.3488371968269348	0.3100000023841858	0.42424243688583374	0.3333333432674408	0.09859155118465424	1469	1544	1544	1569	1419
12.235248281402038	12.235248281402036	0	0	1	0	0.0058285947109268975	0.2210788127674599	1555.3177382827482	1630.3177382827482	1630.3177382827482	1655.3177382827482	0.3720930218696594	0.3400000035762787	0.469696968793869	0.36666667461395264	0.09859155118465424	1555	1630	1630	1655	1419
12.24932233062213	12.249322725361829	0	0	1	0	0.005573586191080047	0.2210788127674599	1555.3177382827482	1630.3177382827482	1630.3177382827482	1655.3177382827482	0.3720930218696594	0.3400000035762787	0.469696968793869	0.36666667461395264	0.09859155118465424	1555	1630	1630	1655	1419
12.266197452744725	12.266197452744724	0	0	1	0	0.005303300858898672	0.25821176541574076	1707.3771793774583	1782.3771793774583	1782.3771793774583	1807.3771793774583	0.41860464215278625	0.38999998569488525	0.5454545617103577	0.41111111640930176	0.09859155118465424	1707	1782	1782	1807	1419
12.282210463365194	12.282210858104893	0	0	1	0	0.005018479547690979	0.2769381789496852	1784.061842798961	1859.061842798961	1859.061842798961	1884.061842798961	0.44186046719551086	0.4099999964237213	0.5757575631141663	0.4444444477558136	0.09859155118465424	1784	1859	1859	1884	1419
12.30188034255511	12.301880737294809	0	0	1	0	0.004719902932873301	0.2952184635355617	1858.9196081781251	1933.9196081781251	1933.9196081781251	1958.9196081781251	0.4651162922382355	0.4399999976158142	0.5909090638160706	0.46666666865348816	0.09859155118465424	1858	1933	1933	1958	1419
12.316140708913023	12.316141103652726	0	0	1	0	0.004408389392193047	0.31301895042611694	1931.8126019949489	2006.8126019949489	2006.8126019949489	2031.8126019949489	0.4883720874786377	0.46000000834465027	0.6212121248245239	0.4888888895511627	0.09859155118465424	1931	2006	2006	2031	1419
12.332188456626989	12.33219477246217	0	0	1	0	0.004084792762612181	0.32163847237825394	1967.1095443889499	2042.1095443889499	2042.1095443889499	2067.10954438895	0.4883720874786377	0.47999998927116394	0.6363636255264282	0.5	0.09859155118465424	1967	2042	2042	2067	1419
12.349279106625113	12.349279896104512	0	0	1	0	0.0037499999999994586	0.3399440175405255	2042.0707518284519	2117.0707518284516	2117.0707518284516	2142.0707518284516	0.5116279125213623	0.5	0.6666666865348816	0.5222222208976746	0.11267605423927307	2042	2117	2117	2142	1422
12.368523061680053	12.368523061680051	0	0	1	0	0.003404928748046042	0.3565239602116623	2109.965617066757	2184.965617066757	2184.965617066757	2209.965617066757	0.5348837375640869	0.5199999809265137	0.6818181872367859	0.5444444417953491	0.11267605423927307	2109	2184	2184	2209	1422
12.38222881876119	12.382229213500889	0	0	1	0	0.0030505248230679265	0.3754187303661096	2187.339700849219	2262.339700849219	2262.339700849219	2287.339700849219	0.5581395626068115	0.5400000214576721	0.7121211886405945	0.5666666626930237	0.11267605423927307	2187	2262	2262	2287	1422
12.399167493975286	12.399167493975284	0	0	1	0	0.0026877596215891626	0.3866056005461047	2233.1499342362986	2308.1499342362986	2308.1499342362986	2333.1499342362986	0.5581395626068115	0.5600000023841858	0.7272727489471436	0.5888888835906982	0.11267605423927307	2233	2308	2308	2333	1422
12.416241170166364	12.416241564906063	0	0	1	0	0.0023176274578115027	0.40377475363939297	2303.457616153314	2378.457616153314	2378.457616153314	2403.457616153314	0.5813953280448914	0.5799999833106995	0.7424242496490479	0.6111111044883728	0.11267605423927307	2303	2378	2378	2403	1422
12.435232097074385	12.435232097074387	0	0	1	0	0.0019411428382682915	0.4327873729947038	2422.2642924133124	2497.2642924133124	2497.2642924133124	2522.2642924133124	0.604651153087616	0.6100000143051147	0.7878788113594055	0.6555555462837219	0.11267605423927307	2422	2497	2497	2522	1422
12.44927733029647	12.449277330296468	0	0	1	0	0.001559337681132571	0.4483151326727386	2485.8504682948646	2560.8504682948646	2560.8504682948646	2585.8504682948646	0.6279069781303406	0.6299999952316284	0.8030303120613098	0.6666666865348816	0.11267605423927307	2485	2560	2560	2585	1422
12.46617889997888	12.466179294718579	0	0	1	0	0.0011732584878010991	0.4661997886017115	2559.088134324009	2634.088134324009	2634.088134324009	2659.088134324009	0.6511628031730652	0.6499999761581421	0.8181818127632141	0.6888889074325562	0.11267605423927307	2559	2634	2634	2659	1422
12.48216388408074	12.482163884080741	0	0	1	0	0.0007839634745067622	0.48425280942961013	2633.0152546142535	2708.0152546142535	2708.0152546142535	2733.0152546142535	0.6744186282157898	0.6700000166893005	0.8333333134651184	0.7111111283302307	0.11267605423927307	2633	2708	2708	2733	1422
12.501929685017457	12.501929685017458	0	0	1	0	0.000392519671821435	0.5001172527721032	2697.980150101763	2772.980150101763	2772.980150101763	2797.980150101763	0.6976743936538696	0.6899999976158142	0.8484848737716675	0.7222222089767456	0.11267605423927307	2697	2772	2772	2797	1422
12.516148603707	12.516148603707002	0	0	1	0	-6.468409853337487e-16	0.5132881128727789	2751.9148222140293	2826.9148222140293	2826.9148222140293	2851.9148222140293	0.7209302186965942	0.7099999785423279	0.8484848737716675	0.7333333492279053	0.11267605423927307	2751	2826	2826	2851	1422
12.532211351529517	12.532212141008916	0	0	1	0	-0.00039251967182272687	0.5369808549531783	2848.936601033265	2923.936601033265	2923.936601033265	2948.936601033265	0.7441860437393188	0.7300000190734863	0.8787878751754761	0.7666666507720947	0.11267605423927307	2848	2923	2923	2948	1422
12.549192658631084	12.549193053370782	0	0	1	0	-0.0007839634745080487	0.5448680615886694	2881.234712205601	2956.234712205601	2956.234712205601	2981.234712205601	0.7441860437393188	0.7400000095367432	0.8939393758773804	0.7777777910232544	0.11267605423927307	2881	2956	2956	2981	1422
12.568620167645951	12.56862016764595	0	0	1	0	-0.0011732584878023768	0.5498512173291008	2901.640734962668	2976.640734962668	2976.640734962668	3001.640734962668	0.7441860437393188	0.75	0.8939393758773804	0.7888888716697693	0.11267605423927307	2901	2976	2976	3001	1422
12.582181055257637	12.582181055257635	0	0	1	0	-0.0015593376811338364	0.5636786547574131	2958.2640912316065	3033.2640912316065	3033.2640912316065	3058.2640912316065	0.7674418687820435	0.7599999904632568	0.9090909361839294	0.800000011920929	0.1267605572938919	2958	3033	3033	3058	1425
12.59914380959336	12.599143809593357	0	0	1	0	-0.0019411428382695413	0.5770178519264615	3012.88810363886	3087.88810363886	3087.88810363886	3112.88810363886	0.7906976938247681	0.7799999713897705	0.9090909361839294	0.8111110925674438	0.1267605572938919	3012	3087	3087	3112	1425
12.616217485784437	12.616217485784436	0	0	1	0	-0.002317627457812733	0.5825902520155264	3035.7070820035806	3110.7070820035806	3110.7070820035806	3135.7070820035806	0.7906976938247681	0.7900000214576721	0.9242424368858337	0.8111110925674438	0.1267605572938919	3035	3110	3110	3135	1425
12.63523130759499	12.635231307594989	0	0	1	0	-0.00268775962159037	0.5851575988511044	3046.2203672952724	3121.2203672952724	3121.2203672952724	3146.2203672952724	0.7906976938247681	0.7900000214576721	0.9242424368858337	0.8222222328186035	0.1267605572938919	3046	3121	3121	3146	1425
12.649153776770754	12.649154171510453	0	0	1	0	-0.0030505248230691083	0.5851575988511044	3046.2203672952724	3121.2203672952724	3121.2203672952724	3146.2203672952724	0.7906976938247681	0.7900000214576721	0.9242424368858337	0.8222222328186035	0.1267605572938919	3046	3121	3121	3146	1425
12.666141794447197	12.666141794447196	0	0	1	0	-0.003404928748047195	0.606841079800418	3135.014221782712	3210.014221782712	3210.014221782712	3235.014221782712	0.7906976938247681	0.8199999928474426	0.9545454382896423	0.855555534362793	0.1267605572938919	3135	3210	3210	3235	1425
12.68227046379941	12.682270463799409	0	0	1	0	-0.0037500000000005793	0.6237829743210312	3204.391279844623	3279.391279844623	3279.391279844623	3304.391279844623	0.8139534592628479	0.8299999833106995	0.9696969985961914	0.8777777552604675	0.14084507524967194	3204	3279	3279	3304	1428
12.701863368748063	12.701863763487761	0	0	1	0	-0.004084792762613266	0.6314765942919536	3235.89665362555	3310.89665362555	3310.89665362555	3335.89665362555	0.8139534592628479	0.8500000238418579	0.9696969985961914	0.8888888955116272	0.1267605572938919	3235	3310	3310	3335	1425
12.716250446549283	12.716250446549285	0	0	1	0	-0.004408389392194093	0.6458932311245889	3294.932781455191	3369.932781455191	3369.932781455191	3394.932781455191	0.8372092843055725	0.8600000143051147	0.9848484992980957	0.8999999761581421	0.1267605572938919	3294	3369	3369	3394	1425
12.732131219370666	12.732131614110365	0	0	1	0	-0.004719902932874305	0.6458932311245889	3294.932781455191	3369.932781455191	3369.932781455191	3394.932781455191	0.8372092843055725	0.8600000143051147	0.9848484992980957	0.8999999761581421	0.1267605572938919	3294	3369	3369	3394	1425
12.749194632329575	12.749195027069273	0	0	1	0	-0.005018479547691941	0.6483932287404031	3305.1702716919503	3380.1702716919503	3380.1702716919503	3405.1702716919503	0.8372092843055725	0.8700000047683716	0.9848484992980957	0.8999999761581421	0.1267605572938919	3305	3380	3380	3405	1425
12.768588588470047	12.768588588470049	0	0	1	0	-0.005303300858899587	0.6483932287404031	3305.1702716919503	3380.1702716919503	3380.1702716919503	3405.1702716919503	0.8372092843055725	0.8700000047683716	0.9848484992980957	0.8999999761581421	0.1267605572938919	3305	3380	3380	3405	1425
12.782136449671674	12.782136844411372	0	0	1	0	-0.0055735861910809125	0.6545801013708115	3330.505515113473	3405.505515113473	3405.505515113473	3430.505515113473	0.8372092843055725	0.8700000047683716	1.0	0.9111111164093018	0.14084507524967194	3330	3405	3405	3430	1428
12.799188809919018	12.799189204658717	0	0	1	0	-0.005828594710927712	0.6651356518268585	3373.7304942309856	3448.7304942309856	3448.7304942309856	3473.7304942309856	0.8372092843055725	0.8899999856948853	1.0	0.9333333373069763	0.14084507524967194	3373	3448	3448	3473	1428
12.816232880632688	12.81623288063269	0	0	1	0	-0.006067627457812508	0.6734496057033539	3407.776135355234	3482.776135355234	3482.776135355234	3507.776135355234	0.8604651093482971	0.8999999761581421	1.0	0.9333333373069763	0.14084507524967194	3407	3482	3482	3507	1428
12.835226175978905	12.835226175978907	0	0	1	0	-0.006290029259591055	0.6812273859977722	3439.6261456608772	3514.6261456608772	3514.6261456608772	3539.6261456608772	0.8604651093482971	0.9200000166893005	1.0	0.9444444179534912	0.14084507524967194	3439	3514	3514	3539	1428
12.84921614564316	12.849216145643158	0	0	1	0	-0.006495190528383635	0.6812273859977722	3439.6261456608772	3514.6261456608772	3514.6261456608772	3539.6261456608772	0.8604651093482971	0.9200000166893005	1.0	0.9444444179534912	0.14084507524967194	3439	3514	3514	3539	1428
12.866157584035149	12.866157584035147	0	0	1	0	-0.006682548931413073	0.6678940504789352	3385.02613671124	3460.02613671124	3460.02613671124	3485.02613671124	0.8604651093482971	0.8999999761581421	1.0	0.9111111164093018	0.14084507524967194	3385	3460	3460	3485	1428
12.882174542052608	12.882174542052606	0	0	1	0	-0.006851590932319789	0.6570800989866257	3340.743005350232	3415.743005350232	3415.743005350232	3440.743005350232	0.8372092843055725	0.8799999952316284	1.0	0.9111111164093018	0.14084507524967194	3340	3415	3415	3440	1428
12.901863368748062	12.901863368748064	0	0	1	0	-0.007001853198729263	0.6570800989866257	3340.743005350232	3415.743005350232	3415.743005350232	3440.743005350232	0.8372092843055725	0.8799999952316284	1.0	0.9111111164093018	0.14084507524967194	3340	3415	3415	3440	1428
12.916176630225612	12.916177024965311	0	0	1	0	-0.007132923872213867	0.6570800989866257	3340.743005350232	3415.743005350232	3415.743005350232	3440.743005350232	0.8372092843055725	0.8799999952316284	1.0	0.9111111164093018	0.14084507524967194	3340	3415	3415	3440	1428
12.9321525353144	12.932153324793799	0	0	1	0	-0.0072444436971681936	0.6543023139238358	3329.3679755181074	3404.3679755181074	3404.3679755181074	3429.3679755181074	0.8372092843055725	0.8799999952316284	1.0	0.8999999761581421	0.14084507524967194	3329	3404	3404	3429	1428
12.94920015868536	12.949200158685358	0	0	1	0	-0.007336107005503688	0.6432105898857117	3283.9473655819893	3358.9473655819893	3358.9473655819893	3383.9473655819893	0.8139534592628479	0.8700000047683716	1.0	0.8888888955116272	0.14084507524967194	3283	3358	3358	3383	1428
12.968656878437935	12.968657273177634	0	0	1	0	-0.007407662554463643	0.6268722017305066	3217.041666086425	3292.041666086425	3292.041666086425	3317.041666086425	0.8139534592628479	0.8399999737739563	0.9848484992980957	0.8666666746139526	0.14084507524967194	3217	3292	3292	3317	1428
12.982149081342035	12.982149081342037	0	0	1	0	-0.007458914215262124	0.6321078970225571	3238.481838307371	3313.481838307371	3313.481838307371	3338.481838307371	0.8139534592628479	0.8500000238418579	0.9848484992980957	0.8777777552604675	0.14084507524967194	3238	3313	3313	3338	1428
12.999222362793416	12.999222757533115	0	0	1	0	-0.007489721510659341	0.6373435920888326	3259.9220096037698	3334.9220096037698	3334.9220096037698	3359.9220096037698	0.8139534592628479	0.8600000143051147	0.9848484992980957	0.8888888955116272	0.14084507524967194	3259	3334	3334	3359	1428
13.016224591099016	13.016224985838715	0	0	1	0	-0.0075	0.6398435897046468	3270.159499840529	3345.159499840529	3345.159499840529	3370.159499840529	0.8139534592628479	0.8700000047683716	0.9848484992980957	0.8888888955116272	0.14084507524967194	3270	3345	3345	3370	1428
13.035221044362823	13.035221044362821	0	0	1	0	-0.007489721510659266	0.6398435897046468	3270.159499840529	3345.159499840529	3345.159499840529	3370.159499840529	0.8139534592628479	0.8700000047683716	0.9848484992980957	0.8888888955116272	0.14084507524967194	3270	3345	3345	3370	1428
13.04925127747635	13.049251277476351	0	0	1	0	-0.0074589142152619746	0.6346078946383713	3248.7193285441303	3323.7193285441303	3323.7193285441303	3348.7193285441303	0.8139534592628479	0.8600000143051147	0.9848484992980957	0.8777777552604675	0.14084507524967194	3248	3323	3323	3348	1428
13.066167057787917	13.066167452527615	0	0	1	0	-0.007407662554463419	0.607194622508203	3136.461979171091	3211.461979171091	3211.461979171091	3236.461979171091	0.7906976938247681	0.8299999833106995	0.9696969985961914	0.8333333134651184	0.14084507524967194	3136	3211	3211	3236	1428
13.082183226325979	13.082183621065678	0	0	1	0	-0.007336107005503392	0.5771298260449962	3013.346637654259	3088.346637654259	3088.346637654259	3113.346637654259	0.7674418687820435	0.800000011920929	0.939393937587738	0.7888888716697693	0.14084507524967194	3013	3088	3088	3113	1428
13.101874026719932	13.10187402671993	0	0	1	0	-0.007244443697167825	0.5401879245735177	2862.069551128555	2937.069551128555	2937.069551128555	2962.069551128555	0.7441860437393188	0.7599999904632568	0.9090909361839294	0.7222222089767456	0.1267605572938919	2862	2937	2937	2962	1425
13.11621018310001	13.11621057783971	0	0	1	0	-0.0071329238722134276	0.5007569889528583	2700.5998697619543	2775.5998697619543	2775.5998697619543	2800.5998697619543	0.6976743936538696	0.7200000286102295	0.8636363744735718	0.6777777671813965	0.1267605572938919	2700	2775	2775	2800	1425
13.132214114707407	13.132214509447106	0	0	1	0	-0.007001853198728752	0.46723513984017906	2563.327897645533	2638.327897645533	2638.327897645533	2663.327897645533	0.6511628031730652	0.6899999976158142	0.8333333134651184	0.6333333253860474	0.1267605572938919	2563	2638	2638	2663	1425
13.149205290301444	13.149205685041142	0	0	1	0	-0.006851590932319209	0.4308033901633639	2414.139882718975	2489.139882718975	2489.139882718975	2514.139882718975	0.5813953280448914	0.6600000262260437	0.8030303120613098	0.6000000238418579	0.1267605572938919	2414	2489	2489	2514	1425
13.168549114500172	13.16854911450017	0	0	1	0	-0.006682548931412426	0.41115105042252864	2333.6635514802547	2408.6635514802547	2408.6635514802547	2433.6635514802547	0.5581395626068115	0.6399999856948853	0.7727272510528564	0.5777778029441833	0.1267605572938919	2333	2408	2408	2433	1425
13.182123818001314	13.182123818001315	0	0	1	0	-0.006495190528382922	0.39975375107643174	2286.991610657988	2361.991610657988	2361.991610657988	2386.991610657988	0.5581395626068115	0.6200000047683716	0.7575757503509521	0.5555555820465088	0.1267605572938919	2286	2361	2361	2386	1425
13.199203415287874	13.199203810027573	0	0	1	0	-0.006290029259590279	0.3806906452684693	2208.928192374382	2283.928192374382	2283.928192374382	2308.928192374382	0.5348837375640869	0.6000000238418579	0.7272727489471436	0.5333333611488342	0.11267605423927307	2208	2283	2283	2308	1422
13.216223801619618	13.216223801619616	0	0	1	0	-0.006067627457811671	0.36446421455453937	2142.4809586008387	2217.4809586008387	2217.4809586008387	2242.4809586008387	0.5116279125213623	0.5899999737739563	0.6969696879386902	0.5111111402511597	0.11267605423927307	2142	2217	2217	2242	1422
13.235209991651255	13.235209991651256	0	0	1	0	-0.005828594710926814	0.3220282374959602	1968.705632545957	2043.705632545957	2043.705632545957	2068.705632545957	0.4651162922382355	0.5400000214576721	0.6212121248245239	0.4555555582046509	0.11267605423927307	1968	2043	2043	2068	1422
13.249183776987861	13.24918417172756	0	0	1	0	-0.0055735861910799584	0.3220282374959602	1968.705632545957	2043.705632545957	2043.705632545957	2068.705632545957	0.4651162922382355	0.5400000214576721	0.6212121248245239	0.4555555582046509	0.11267605423927307	1968	2043	2043	2068	1422
13.26617534732159	13.266175347321592	0	0	1	0	-0.0053033008588985785	0.27239781988389566	1765.4690724245527	1840.4690724245527	1840.4690724245527	1865.4690724245527	0.39534884691238403	0.4699999988079071	0.5454545617103577	0.41111111640930176	0.11267605423927307	1765	1840	1840	1865	1422
13.282258226868747	13.282258226868748	0	0	1	0	-0.005018479547690881	0.2588372118771076	1709.9383826367557	1784.9383826367557	1784.9383826367557	1809.9383826367557	0.39534884691238403	0.4399999976158142	0.5	0.4000000059604645	0.11267605423927307	1709	1784	1784	1809	1422
13.301852710776197	13.301852710776195	0	0	1	0	-0.004719902932873198	0.24569748096443988	1656.1311845493815	1731.1311845493815	1731.1311845493815	1756.1311845493815	0.39534884691238403	0.4099999964237213	0.469696968793869	0.3777777850627899	0.11267605423927307	1656	1731	1731	1756	1422
13.316177814444709	13.31617781444471	0	0	1	0	-0.00440838939219294	0.22941214278189825	1589.4427246918733	1664.4427246918733	1664.4427246918733	1689.4427246918733	0.3720930218696594	0.38999998569488525	0.42424243688583374	0.36666667461395264	0.11267605423927307	1589	1664	1664	1689	1422
13.332264641388852	13.33226503612855	0	0	1	0	-0.00408479276261207	0.22188689366284042	1558.6268295493314	1633.6268295493314	1633.6268295493314	1658.6268295493314	0.3720930218696594	0.3700000047683716	0.40909090638160706	0.35555556416511536	0.09859155118465424	1558	1633	1633	1658	1419
13.34922581676578	13.349226211505478	0	0	1	0	-0.003749999999999344	0.20482714578559502	1488.7671619920116	1563.7671619920116	1563.7671619920116	1588.7671619920116	0.3488371968269348	0.3400000035762787	0.3787878751754761	0.3444444537162781	0.09859155118465424	1488	1563	1563	1588	1419
13.368514377406678	13.36851437740668	0	0	1	0	-0.0034049287480459245	0.1916983807177255	1435.0048690390859	1510.0048690390859	1510.0048690390859	1535.0048690390859	0.3255814015865326	0.3199999928474426	0.3636363744735718	0.3333333432674408	0.09859155118465424	1435	1510	1510	1535	1419
13.382113554769147	13.382113554769145	0	0	1	0	-0.003050524823067806	0.17614282591625896	1371.3048721270804	1446.3048721270804	1446.3048721270804	1471.3048721270804	0.3255814015865326	0.2800000011920929	0.3181818127632141	0.31111112236976624	0.09859155118465424	1371	1446	1446	1471	1419
13.399199467890886	13.399199862630585	0	0	1	0	-0.002687759621589039	0.16330866605946515	1318.7489875135097	1393.7489875135097	1393.7489875135097	1418.7489875135097	0.302325576543808	0.25999999046325684	0.3030303120613098	0.30000001192092896	0.09859155118465424	1318	1393	1393	1418	1419
13.416213933127148	13.416213933127146	0	0	1	0	-0.0023176274578113774	0.1588726403762395	1300.5834623407009	1375.5834623407009	1375.5834623407009	1400.5834623407009	0.302325576543808	0.25	0.28787878155708313	0.2888889014720917	0.09859155118465424	1300	1375	1375	1400	1419
13.435216307486437	13.435216307486435	0	0	1	0	-0.0019411428382681635	0.15557297580069562	1287.0713359038486	1362.0713359038486	1362.0713359038486	1387.0713359038486	0.302325576543808	0.23999999463558197	0.28787878155708313	0.2777777910232544	0.09859155118465424	1287	1362	1362	1387	1419
13.449220487779845	13.449220882519544	0	0	1	0	-0.0015593376811324415	0.1451546521073439	1244.4083003795733	1319.4083003795733	1319.4083003795733	1344.4083003795733	0.27906978130340576	0.23000000417232513	0.25757575035095215	0.2777777910232544	0.09859155118465424	1244	1319	1319	1344	1419
13.466165084089424	13.466165478829122	0	0	1	0	-0.0011732584878009686	0.139439161272362	1221.0033654103224	1296.0033654103224	1296.0033654103224	1321.0033654103224	0.27906978130340576	0.20999999344348907	0.25757575035095215	0.2666666805744171	0.09859155118465424	1221	1296	1296	1321	1419
13.482117304796285	13.482117304796283	0	0	1	0	-0.0007839634745066304	0.12597369174990392	1165.8622677158564	1240.8622677158564	1240.8622677158564	1265.8622677158564	0.25581395626068115	0.1899999976158142	0.22727273404598236	0.25555557012557983	0.09859155118465424	1165	1240	1240	1265	1419
13.501914290169205	13.501914290169204	0	0	1	0	-0.0003925196718213029	0.12191645422015929	1149.2478800315523	1224.2478800315523	1224.2478800315523	1249.2478800315523	0.25581395626068115	0.18000000715255737	0.21212121844291687	0.24444444477558136	0.09859155118465424	1149	1224	1224	1249	1419
13.516161235377362	13.51616123537736	0	0	1	0	7.791492631894069e-16	0.1184905269242798	1135.2187077549258	1210.2187077549258	1210.2187077549258	1235.2187077549258	0.25581395626068115	0.17000000178813934	0.19696970283985138	0.24444444477558136	0.09859155118465424	1135	1210	1210	1235	1419
13.532186088188796	13.532186482928495	0	0	1	0	0.000392519671822859	0.11794338889344774	1132.9781775186684	1207.9781775186684	1207.9781775186684	1232.9781775186684	0.25581395626068115	0.17000000178813934	0.19696970283985138	0.23333333432674408	0.09859155118465424	1132	1207	1207	1232	1419
13.549227395724573	13.549227395724575	0	0	1	0	0.0007839634745081803	0.11544338755234324	1122.7406720268455	1197.7406720268455	1197.7406720268455	1222.7406720268455	0.25581395626068115	0.1599999964237213	0.19696970283985138	0.23333333432674408	0.0845070406794548	1122	1197	1197	1222	1416
13.56851043000969	13.568510430009692	0	0	1	0	0.0011732584878025075	0.1145595491384015	1119.121353721754	1194.121353721754	1194.121353721754	1219.121353721754	0.25581395626068115	0.1599999964237213	0.1818181872367859	0.23333333432674408	0.0845070406794548	1119	1194	1194	1219	1416
13.582187371092816	13.582187765832515	0	0	1	0	0.0015593376811339657	0.11405449864840267	1117.053171965209	1192.053171965209	1192.053171965209	1217.053171965209	0.25581395626068115	0.1599999964237213	0.1818181872367859	0.2222222238779068	0.0845070406794548	1117	1192	1192	1217	1416
13.59921446799944	13.599214862739139	0	0	1	0	0.001941142838269669	0.11024978721031437	1101.4728786262374	1176.4728786262374	1176.4728786262374	1201.4728786262374	0.25581395626068115	0.15000000596046448	0.1666666716337204	0.21111111342906952	0.0845070406794548	1101	1176	1176	1201	1416
13.616187485567329	13.61618748556733	0	0	1	0	0.0023176274578128593	0.10397287172575792	1075.7689097169787	1150.7689097169787	1150.7689097169787	1175.7689097169787	0.23255814611911774	0.15000000596046448	0.1666666716337204	0.20000000298023224	0.0845070406794548	1075	1150	1150	1175	1416
13.635169333462281	13.635169333462283	0	0	1	0	0.002687759621590494	0.09707892959316572	1047.5382166840136	1122.5382166840136	1122.5382166840136	1147.5382166840136	0.23255814611911774	0.12999999523162842	0.13636364042758942	0.18888889253139496	0.0845070406794548	1047	1122	1122	1147	1416
13.649130092388825	13.649130092388827	0	0	1	0	0.0030505248230692293	0.09707892959316572	1047.5382166840136	1122.5382166840136	1122.5382166840136	1147.5382166840136	0.23255814611911774	0.12999999523162842	0.13636364042758942	0.18888889253139496	0.0845070406794548	1047	1122	1122	1147	1416
13.666229821400025	13.666229821400023	0	0	1	0	0.0034049287480473127	0.09352674153743168	1032.9920065957826	1107.9920065957826	1107.9920065957826	1132.9920065957826	0.23255814611911774	0.11999999731779099	0.12121212482452393	0.17777778208255768	0.0845070406794548	1032	1107	1107	1132	1416
13.682188357942065	13.682188752681764	0	0	1	0	0.0037500000000006933	0.09352674153743168	1032.9920065957826	1107.9920065957826	1107.9920065957826	1132.9920065957826	0.23255814611911774	0.11999999731779099	0.12121212482452393	0.17777778208255768	0.0845070406794548	1032	1107	1107	1132	1416
13.701888237349086	13.701888237349085	0	0	1	0	0.004084792762613376	0.09069004173230644	1021.3757208937948	1096.3757208937948	1096.3757208937948	1121.3757208937948	0.23255814611911774	0.10999999940395355	0.12121212482452393	0.1666666716337204	0.0845070406794548	1021	1096	1096	1121	1416
13.716199130388445	13.716199130388443	0	0	1	0	0.0044083893921942	0.08976411577753146	1017.5840541089913	1092.5840541089913	1092.5840541089913	1117.5840541089913	0.23255814611911774	0.10999999940395355	0.10606060922145844	0.15555556118488312	0.0845070406794548	1017	1092	1092	1117	1416
13.732121350878197	13.732121745617896	0	0	1	0	0.004719902932874409	0.08976411577753146	1017.5840541089913	1092.5840541089913	1092.5840541089913	1117.5840541089913	0.23255814611911774	0.10999999940395355	0.10606060922145844	0.15555556118488312	0.0845070406794548	1017	1092	1092	1117	1416
13.749254238024092	13.749258974900478	0	0	1	0	0.005018479547692039	0.0864223654259636	1003.8995864193209	1078.899586419321	1078.899586419321	1103.899586419321	0.23255814611911774	0.10000000149011612	0.09090909361839294	0.14444445073604584	0.0845070406794548	1003	1078	1078	1103	1416
13.768532535432824	13.768532930172523	0	0	1	0	0.00530330085889968	0.0864223654259636	1003.8995864193209	1078.899586419321	1078.899586419321	1103.899586419321	0.23255814611911774	0.10000000149011612	0.09090909361839294	0.14444445073604584	0.0845070406794548	1003	1078	1078	1103	1416
13.782078422935955	13.782078817675654	0	0	1	0	0.005573586191081001	0.08566478963452157	1000.7973135533658	1075.7973135533657	1075.7973135533657	1100.7973135533657	0.23255814611911774	0.10000000149011612	0.07575757801532745	0.13333334028720856	0.0845070406794548	1000	1075	1075	1100	1416
13.799180915125044	13.799181309864743	0	0	1	0	0.005828594710927795	0.08566478963452157	1000.7973135533658	1075.7973135533657	1075.7973135533657	1100.7973135533657	0.23255814611911774	0.10000000149011612	0.07575757801532745	0.13333334028720856	0.0845070406794548	1000	1075	1075	1100	1416
13.816131432530105	13.816131827269803	0	0	1	0	0.006067627457812587	0.08295435231078654	989.6980727126709	1064.6980727126709	1064.6980727126709	1089.6980727126709	0.23255814611911774	0.09000000357627869	0.07575757801532745	0.12222222238779068	0.0845070406794548	989	1064	1064	1089	1416
13.83530196600107	13.835301966001069	0	0	1	0	0.006290029259591127	0.08295435231078654	989.6980727126709	1064.6980727126709	1064.6980727126709	1089.6980727126709	0.23255814611911774	0.09000000357627869	0.07575757801532745	0.12222222238779068	0.0845070406794548	989	1064	1064	1089	1416
13.849144697757682	13.84914509249738	0	0	1	0	0.006495190528383701	0.08295435231078654	989.6980727126709	1064.6980727126709	1064.6980727126709	1089.6980727126709	0.23255814611911774	0.09000000357627869	0.07575757801532745	0.12222222238779068	0.0845070406794548	989	1064	1064	1089	1416
13.866194689566834	13.866194689566832	0	0	1	0	0.006682548931413134	0.08249138933339906	987.8022393202691	1062.802239320269	1062.802239320269	1087.802239320269	0.23255814611911774	0.09000000357627869	0.06060606241226196	0.12222222238779068	0.0845070406794548	987	1062	1062	1087	1416
13.882215989720978	13.88221598972098	0	0	1	0	0.006851590932319843	0.07999138799229455	977.5647338284462	1052.5647338284462	1052.5647338284462	1077.5647338284462	0.23255814611911774	0.07999999821186066	0.06060606241226196	0.12222222238779068	0.0845070406794548	977	1052	1052	1077	1416
13.901853500255593	13.901853894995291	0	0	1	0	0.0070018531987293105	0.0741774317316134	953.7565829409568	1028.7565829409568	1028.7565829409568	1053.7565829409568	0.20930232107639313	0.07999999821186066	0.06060606241226196	0.12222222238779068	0.07042253762483597	953	1028	1028	1053	1414
13.91619123559447	13.916191630334168	0	0	1	0	0.007132923872213908	0.0741774317316134	953.7565829409568	1028.7565829409568	1028.7565829409568	1053.7565829409568	0.20930232107639313	0.07999999821186066	0.06060606241226196	0.12222222238779068	0.07042253762483597	953	1028	1028	1053	1414
13.932155298492292	13.93215529849229	0	0	1	0	0.007244443697168227	0.07121446927576655	941.623251684264	1016.623251684264	1016.623251684264	1041.623251684264	0.20930232107639313	0.07000000029802322	0.04545454680919647	0.12222222238779068	0.07042253762483597	941	1016	1016	1041	1414
13.949184369097408	13.949185158576807	0	0	1	0	0.007336107005503715	0.07121446927576655	941.623251684264	1016.623251684264	1016.623251684264	1041.623251684264	0.20930232107639313	0.07000000029802322	0.04545454680919647	0.12222222238779068	0.07042253762483597	941	1016	1016	1041	1414
13.968502929955415	13.968502929955413	0	0	1	0	0.007407662554463664	0.07121446927576655	941.623251684264	1016.623251684264	1016.623251684264	1041.623251684264	0.20930232107639313	0.07000000029802322	0.04545454680919647	0.12222222238779068	0.07042253762483597	941	1016	1016	1041	1414
13.982256055800404	13.982256055800402	0	0	1	0	0.007458914215262138	0.07121446927576655	941.623251684264	1016.623251684264	1016.623251684264	1041.623251684264	0.20930232107639313	0.07000000029802322	0.04545454680919647	0.12222222238779068	0.07042253762483597	941	1016	1016	1041	1414
13.99920459950697	13.999204599506971	0	0	1	0	0.007489721510659348	0.07167743225315404	943.5190850766658	1018.5190850766658	1018.5190850766658	1043.5190850766658	0.20930232107639313	0.07000000029802322	0.06060606241226196	0.12222222238779068	0.07042253762483597	943	1018	1018	1043	1414
14.016275117780458	14.016275512520156	0	0	1	0	0.0075	0.07184578252937457	944.2084794577888	1019.2084794577888	1019.2084794577888	1044.2084794577888	0.20930232107639313	0.07000000029802322	0.06060606241226196	0.13333334028720856	0.07042253762483597	944	1019	1019	1044	1414
14.035171307160775	14.035171307160777	0	0	1	0	0.007489721510659259	0.07336093411225864	950.413025189699	1025.413025189699	1025.413025189699	1050.413025189699	0.20930232107639313	0.07000000029802322	0.09090909361839294	0.15555556118488312	0.07042253762483597	950	1025	1025	1050	1414
14.049232329970808	14.049232724710507	0	0	1	0	0.0074589142152619616	0.07336093411225864	950.413025189699	1025.413025189699	1025.413025189699	1050.413025189699	0.20930232107639313	0.07000000029802322	0.09090909361839294	0.15555556118488312	0.07042253762483597	950	1025	1025	1050	1414
14.066200610662316	14.066200610662314	0	0	1	0	0.007407662554463399	0.08338618702960737	991.4664358862422	1066.4664358862422	1066.4664358862422	1091.4664358862422	0.20930232107639313	0.10000000149011612	0.13636364042758942	0.17777778208255768	0.0845070406794548	991	1066	1066	1091	1416
14.082192700078751	14.08219270007875	0	0	1	0	0.007336107005503364	0.09240133699142572	1028.3834749798884	1103.3834749798884	1103.3834749798884	1128.3834749798884	0.20930232107639313	0.12999999523162842	0.1515151560306549	0.20000000298023224	0.0845070406794548	1028	1103	1103	1128	1416
14.101849947598305	14.101849947598303	0	0	1	0	0.00724444369716779	0.10773549562301299	1091.1768545762382	1166.1768545762382	1166.1768545762382	1191.1768545762382	0.23255814611911774	0.1599999964237213	0.1818181872367859	0.21111111342906952	0.0845070406794548	1091	1166	1166	1191	1416
14.116207025182417	14.116207025182419	0	0	1	0	0.007132923872213387	0.1263272276054127	1167.309997044165	1242.309997044165	1242.309997044165	1267.309997044165	0.25581395626068115	0.20000000298023224	0.21212121844291687	0.23333333432674408	0.0845070406794548	1167	1242	1242	1267	1416
14.13217819339482	14.132178588134519	0	0	1	0	0.007001853198728705	0.1415460799541638	1229.6311974123007	1304.6311974123007	1304.6311974123007	1329.6311974123007	0.25581395626068115	0.23999999463558197	0.28787878155708313	0.24444444477558136	0.0845070406794548	1229	1304	1304	1329	1416
14.149161079455181	14.14916107945518	0	0	1	0	0.006851590932319155	0.15948967205153575	1303.1102070510387	1378.1102070510387	1378.1102070510387	1403.1102070510387	0.27906978130340576	0.27000001072883606	0.3333333432674408	0.2666666805744171	0.0845070406794548	1303	1378	1378	1403	1416
14.168508456311196	14.168508456311198	0	0	1	0	0.006682548931412366	0.17688611192434323	1374.3486283301854	1449.3486283301854	1449.3486283301854	1474.3486283301854	0.302325576543808	0.30000001192092896	0.3787878751754761	0.2777777910232544	0.0845070406794548	1374	1449	1449	1474	1416
14.182194081667697	14.182194081667696	0	0	1	0	0.006495190528382856	0.19207716780630024	1436.5560021667995	1511.5560021667995	1511.5560021667995	1536.5560021667995	0.3255814015865326	0.3199999928474426	0.40909090638160706	0.30000001192092896	0.0845070406794548	1436	1511	1511	1536	1416
14.199186836220525	14.199187230960224	0	0	1	0	0.006290029259590206	0.20638438641824308	1495.1440623827054	1570.1440623827054	1570.1440623827054	1595.1440623827054	0.3488371968269348	0.3400000035762787	0.42424243688583374	0.3222222328186035	0.09859155118465424	1495	1570	1570	1595	1419
14.216244722823651	14.21624511756335	0	0	1	0	0.006067627457811592	0.2242160003745195	1568.1645215336573	1643.1645215336573	1643.1645215336573	1668.1645215336573	0.39534884691238403	0.3499999940395355	0.4545454680919647	0.3333333432674408	0.09859155118465424	1568	1643	1643	1668	1419
14.235187096748726	14.235187096748728	0	0	1	0	0.005828594710926731	0.2518733839495013	1681.421507273208	1756.421507273208	1756.421507273208	1781.421507273208	0.41860464215278625	0.4000000059604645	0.5151515007019043	0.36666667461395264	0.09859155118465424	1681	1756	1756	1781	1419
14.24922167199894	14.249221671998942	0	0	1	0	0.005573586191079871	0.26702235064622926	1743.456525896309	1818.456525896309	1818.456525896309	1843.456525896309	0.44186046719551086	0.41999998688697815	0.5303030014038086	0.3888888955116272	0.09859155118465424	1743	1818	1818	1843	1419
14.266171005184907	14.266171399924605	0	0	1	0	0.005303300858898486	0.2808245294473388	1799.9764480868525	1874.9764480868525	1874.9764480868525	1899.9764480868525	0.4651162922382355	0.4399999976158142	0.5454545617103577	0.4000000059604645	0.09859155118465424	1799	1874	1874	1899	1419
14.282059278060563	14.282059278060565	0	0	1	0	0.005018479547690782	0.2922108649354591	1846.603491910705	1921.603491910705	1921.603491910705	1946.603491910705	0.4883720874786377	0.44999998807907104	0.560606062412262	0.41111111640930176	0.09859155118465424	1846	1921	1921	1946	1419
14.301884289952097	14.301884289952099	0	0	1	0	0.004719902932873095	0.2994667605318204	1876.3163843778045	1951.3163843778045	1951.3163843778045	1976.3163843778045	0.4883720874786377	0.46000000834465027	0.5757575631141663	0.4333333373069763	0.09859155118465424	1876	1951	1951	1976	1419
14.316255972905067	14.316256367644765	0	0	1	0	0.0044083893921928324	0.32101890881254214	1964.5724315873601	2039.5724315873601	2039.5724315873601	2064.5724315873604	0.5348837375640869	0.47999998927116394	0.5909090638160706	0.4555555582046509	0.09859155118465424	1964	2039	2039	2064	1419
14.332218062104397	14.332218456844096	0	0	1	0	0.004084792762611958	0.35959381505796806	2122.5366726623793	2197.5366726623793	2197.5366726623793	2222.5366726623793	0.5581395626068115	0.5400000214576721	0.6515151262283325	0.5222222208976746	0.09859155118465424	2122	2197	2197	2222	1419
14.349140158251144	14.349140158251146	0	0	1	0	0.0037499999999992296	0.37858957322659315	2200.324302362899	2275.324302362899	2275.324302362899	2300.324302362899	0.5813953280448914	0.5699999928474426	0.6666666865348816	0.5444444417953491	0.09859155118465424	2200	2275	2275	2300	1419
14.368509245790593	14.368509245790595	0	0	1	0	0.0034049287480458065	0.3952536908966122	2268.5638642216272	2343.5638642216272	2343.5638642216272	2368.5638642216272	0.604651153087616	0.5899999737739563	0.6818181872367859	0.5666666626930237	0.09859155118465424	2268	2343	2343	2368	1419
14.382168423587276	14.382168818326974	0	0	1	0	0.003050524823067685	0.4101501518628412	2329.564871878335	2404.564871878335	2404.564871878335	2429.564871878335	0.6279069781303406	0.6100000143051147	0.6969696879386902	0.5777778029441833	0.09859155118465424	2329	2404	2404	2429	1419
14.399196309973297	14.399196704712995	0	0	1	0	0.0026877596215889154	0.4246088845260214	2388.773382134058	2463.773382134058	2463.773382134058	2488.773382134058	0.6511628031730652	0.6200000047683716	0.7121211886405945	0.6000000238418579	0.09859155118465424	2388	2463	2463	2488	1419
14.416175643376368	14.416175643376366	0	0	1	0	0.0023176274578112516	0.4374009450076004	2441.1568698061237	2516.1568698061237	2516.1568698061237	2541.1568698061237	0.6744186282157898	0.6399999856948853	0.7121211886405945	0.6111111044883728	0.09859155118465424	2441	2516	2516	2541	1419
14.435203675816075	14.435204070555773	0	0	1	0	0.0019411428382680358	0.47318122663883244	2587.6771230860186	2662.6771230860186	2662.6771230860186	2687.6771230860186	0.6976743936538696	0.6899999976158142	0.7575757503509521	0.6666666865348816	0.09859155118465424	2587	2662	2662	2687	1419
14.449216540382858	14.449216540382857	0	0	1	0	0.001559337681132312	0.47318122663883244	2587.6771230860186	2662.6771230860186	2662.6771230860186	2687.6771230860186	0.6976743936538696	0.6899999976158142	0.7575757503509521	0.6666666865348816	0.09859155118465424	2587	2662	2662	2687	1419
14.466153241898462	14.46615324189846	0	0	1	0	0.0011732584878008379	0.505493507265844	2719.995912253631	2794.995912253631	2794.995912253631	2819.995912253631	0.7209302186965942	0.7300000190734863	0.8030303120613098	0.7111111283302307	0.11267605423927307	2719	2794	2794	2819	1422
14.482172173614414	14.482172173614416	0	0	1	0	0.0007839634745064989	0.5187737823586271	2774.3786387585783	2849.3786387585783	2849.3786387585783	2874.3786387585783	0.7441860437393188	0.7400000095367432	0.8181818127632141	0.7222222089767456	0.11267605423927307	2774	2849	2849	2874	1422
14.501872447761135	14.501872447761134	0	0	1	0	0.0003925196718211707	0.5286390967943051	2814.777101372679	2889.777101372679	2889.777101372679	2914.777101372679	0.7441860437393188	0.75	0.8333333134651184	0.7444444298744202	0.11267605423927307	2814	2889	2889	2914	1422
14.516181761841699	14.516181761841697	0	0	1	0	-9.11457541045065e-16	0.5392678715012691	2858.301933797697	2933.301933797697	2933.301933797697	2958.301933797697	0.7674418687820435	0.7599999904632568	0.8333333134651184	0.7555555701255798	0.11267605423927307	2858	2933	2933	2958	1422
14.532158061670183	14.532158061670184	0	0	1	0	-0.00039251967182299115	0.5553006804049616	2923.956286258318	2998.956286258318	2998.956286258318	3023.956286258318	0.7906976938247681	0.7799999713897705	0.8484848737716675	0.7666666507720947	0.11267605423927307	2923	2998	2998	3023	1422
14.549225027286381	14.54922542202608	0	0	1	0	-0.0007839634745083118	0.5601576015303031	2943.8453782665915	3018.8453782665915	3018.8453782665915	3043.8453782665915	0.7906976938247681	0.7900000214576721	0.8484848737716675	0.7777777910232544	0.11267605423927307	2943	3018	3018	3043	1422
14.568511219489087	14.568511614228786	0	0	1	0	-0.0011732584878026383	0.5680027076842808	2975.97108796713	3050.97108796713	3050.97108796713	3075.97108796713	0.7906976938247681	0.800000011920929	0.8636363744735718	0.7888888716697693	0.11267605423927307	2975	3050	3050	3075	1422
14.58220552911896	14.582205529118962	0	0	1	0	-0.0015593376811340951	0.5705027053000951	2986.2085782038894	3061.2085782038894	3061.2085782038894	3086.2085782038894	0.7906976938247681	0.8100000023841858	0.8636363744735718	0.7888888716697693	0.11267605423927307	2986	3061	3061	3086	1422
14.599163941317995	14.599163941317997	0	0	1	0	-0.0019411428382697968	0.5705027053000951	2986.2085782038894	3061.2085782038894	3061.2085782038894	3086.2085782038894	0.7906976938247681	0.8100000023841858	0.8636363744735718	0.7888888716697693	0.11267605423927307	2986	3061	3061	3086	1422
14.616224591099014	14.616224591099016	0	0	1	0	-0.002317627457812985	0.5759320017063256	3008.4415469874034	3083.4415469874034	3083.4415469874034	3108.4415469874034	0.7906976938247681	0.8100000023841858	0.8787878751754761	0.800000011920929	0.11267605423927307	3008	3083	3083	3108	1422
14.635246702443242	14.63524670244324	0	0	1	0	-0.0026877596215906176	0.594742568052979	3085.470816176949	3160.470816176949	3160.470816176949	3185.470816176949	0.8139534592628479	0.8299999833106995	0.8939393758773804	0.8222222328186035	0.11267605423927307	3085	3160	3160	3185	1422
14.649230356272314	14.649230356272316	0	0	1	0	-0.0030505248230693503	0.6022257363103858	3116.11439019103	3191.11439019103	3191.11439019103	3216.11439019103	0.8139534592628479	0.8500000238418579	0.8939393758773804	0.8333333134651184	0.11267605423927307	3116	3191	3191	3216	1422
14.666155215596953	14.666155215596955	0	0	1	0	-0.0034049287480474306	0.6104075681380552	3149.618991525336	3224.618991525336	3224.618991525336	3249.618991525336	0.8139534592628479	0.8600000143051147	0.9090909361839294	0.8444444537162781	0.11267605423927307	3149	3224	3224	3249	1422
14.68220296331092	14.682202963310917	0	0	1	0	-0.0037500000000008082	0.6104075681380552	3149.618991525336	3224.618991525336	3224.618991525336	3249.618991525336	0.8139534592628479	0.8600000143051147	0.9090909361839294	0.8444444537162781	0.11267605423927307	3149	3224	3224	3249	1422
14.701890605787279	14.70189060578728	0	0	1	0	-0.004084792762613487	0.6104075681380552	3149.618991525336	3224.618991525336	3224.618991525336	3249.618991525336	0.8139534592628479	0.8600000143051147	0.9090909361839294	0.8444444537162781	0.11267605423927307	3149	3224	3224	3249	1422
14.717766641732277	14.717766641732275	0	0	1	0	-0.004408389392194307	0.6104075681380552	3149.618991525336	3224.618991525336	3224.618991525336	3249.618991525336	0.8139534592628479	0.8600000143051147	0.9090909361839294	0.8444444537162781	0.11267605423927307	3149	3224	3224	3249	1422
14.732173061778736	14.732173061778738	0	0	1	0	-0.004719902932874511	0.6179580706538577	3180.538299327547	3255.538299327547	3255.538299327547	3280.538299327547	0.8139534592628479	0.8700000047683716	0.9090909361839294	0.8666666746139526	0.11267605423927307	3180	3255	3255	3280	1422
14.749200948164757	14.749201342904456	0	0	1	0	-0.005018479547692137	0.6237408934518545	3204.218958685344	3279.218958685344	3279.218958685344	3304.218958685344	0.8139534592628479	0.8799999952316284	0.9242424368858337	0.8666666746139526	0.11267605423927307	3204	3279	3279	3304	1422
14.769200435003148	14.76920043500315	0	0	1	0	-0.005303300858899775	0.6237408934518545	3204.218958685344	3279.218958685344	3279.218958685344	3304.218958685344	0.8139534592628479	0.8799999952316284	0.9242424368858337	0.8666666746139526	0.11267605423927307	3204	3279	3279	3304	1422
14.782187765832516	14.782188160572215	0	0	1	0	-0.00557358619108109	0.6211735466162764	3193.705673393652	3268.705673393652	3268.705673393652	3293.705673393652	0.8139534592628479	0.8799999952316284	0.9242424368858337	0.855555534362793	0.11267605423927307	3193	3268	3268	3293	1422
14.799214073259742	14.79921407325974	0	0	1	0	-0.0058285947109278785	0.6154328114306082	3170.1973628083406	3245.1973628083406	3245.1973628083406	3270.1973628083406	0.8139534592628479	0.8700000047683716	0.9090909361839294	0.855555534362793	0.11267605423927307	3170	3245	3245	3270	1422
14.816124327215524	14.816124721955223	0	0	1	0	-0.006067627457812664	0.6045936267785352	3125.8109016581016	3200.8109016581016	3200.8109016581016	3225.8109016581016	0.7906976938247681	0.8600000143051147	0.9090909361839294	0.8444444537162781	0.11267605423927307	3125	3200	3200	3225	1422
14.835169728201981	14.83517012294168	0	0	1	0	-0.006290029259591199	0.6045936267785352	3125.8109016581016	3200.8109016581016	3200.8109016581016	3225.8109016581016	0.7906976938247681	0.8600000143051147	0.9090909361839294	0.8444444537162781	0.11267605423927307	3125	3200	3200	3225	1422
14.849228777313519	14.84922877731352	0	0	1	0	-0.006495190528383767	0.6045936267785352	3125.8109016581016	3200.8109016581016	3200.8109016581016	3225.8109016581016	0.7906976938247681	0.8600000143051147	0.9090909361839294	0.8444444537162781	0.11267605423927307	3125	3200	3200	3225	1422
14.866178899978882	14.866179294718581	0	0	1	0	-0.006682548931413194	0.6070936243943494	3136.0483918948607	3211.0483918948607	3211.0483918948607	3236.0483918948607	0.7906976938247681	0.8700000047683716	0.9090909361839294	0.8444444537162781	0.11267605423927307	3136	3211	3211	3236	1422
14.882239279363207	14.882239674102905	0	0	1	0	-0.006851590932319897	0.6020683675552858	3115.4699651388955	3190.4699651388955	3190.4699651388955	3215.4699651388955	0.7906976938247681	0.8600000143051147	0.9090909361839294	0.8333333134651184	0.1267605572938919	3115	3190	3190	3215	1425
14.901786789246502	14.9017867892465	0	0	1	0	-0.007001853198729357	0.6020683675552858	3115.4699651388955	3190.4699651388955	3190.4699651388955	3215.4699651388955	0.7906976938247681	0.8600000143051147	0.9090909361839294	0.8333333134651184	0.11267605423927307	3115	3190	3190	3215	1422
14.916185314498987	14.916185314498986	0	0	1	0	-0.00713292387221395	0.5939286368262486	3082.1377678034883	3157.1377678034883	3157.1377678034883	3182.1377678034883	0.7906976938247681	0.8500000238418579	0.8939393758773804	0.8222222328186035	0.11267605423927307	3082	3157	3157	3182	1422
14.932272536182827	14.932272536182829	0	0	1	0	-0.007244443697168262	0.5914454653808967	3071.969180734772	3146.969180734772	3146.969180734772	3171.969180734772	0.7906976938247681	0.8500000238418579	0.8939393758773804	0.8111110925674438	0.11267605423927307	3071	3146	3146	3171	1422
14.949210816657226	14.949210816657224	0	0	1	0	-0.007336107005503743	0.5889454528639213	3061.731629477758	3136.731629477758	3136.731629477758	3161.731629477758	0.7906976938247681	0.8399999737739563	0.8939393758773804	0.8111110925674438	0.11267605423927307	3061	3136	3136	3161	1422
14.968509640530295	14.968509640530293	0	0	1	0	-0.007407662554463685	0.580648338478623	3027.754946069961	3102.754946069961	3102.754946069961	3127.754946069961	0.7674418687820435	0.8399999737739563	0.8939393758773804	0.800000011920929	0.11267605423927307	3027	3102	3102	3127	1422
14.982227634542093	14.982227634542092	0	0	1	0	-0.0074589142152621515	0.570235886106186	2985.1159536048317	3060.1159536048317	3060.1159536048317	3085.1159536048317	0.7674418687820435	0.8299999833106995	0.8787878751754761	0.7777777910232544	0.11267605423927307	2985	3060	3060	3085	1422
14.999483680474002	14.9994840752137	0	0	1	0	-0.0074897215106593555	0.5599917837315136	2943.166354380548	3018.166354380548	3018.166354380548	3043.166354380548	0.7674418687820435	0.8199999928474426	0.8636363744735718	0.7555555701255798	0.11267605423927307	2943	3018	3018	3043	1422
15.021855552902027	15.021855552902029	0	0	1	0	-0.0075	0.5291946519856099	2817.0520998810725	2892.0520998810725	2892.0520998810725	2917.0520998810725	0.7441860437393188	0.7799999713897705	0.8333333134651184	0.7111111283302307	0.11267605423927307	2817	2892	2892	2917	1422
15.035168149243185	15.035168543982884	0	0	1	0	-0.007489721510659252	0.5137510712499971	2753.8106367687383	2828.8106367687383	2828.8106367687383	2853.8106367687383	0.7209302186965942	0.7599999904632568	0.8333333134651184	0.6888889074325562	0.11267605423927307	2753	2828	2828	2853	1422
15.04920982980798	15.049209829807978	0	0	1	0	-0.007458914215261947	0.5137510712499971	2753.8106367687383	2828.8106367687383	2828.8106367687383	2853.8106367687383	0.7209302186965942	0.7599999904632568	0.8333333134651184	0.6888889074325562	0.11267605423927307	2753	2828	2828	2853	1422
15.066162320911532	15.066162320911534	0	0	1	0	-0.007407662554463379	0.5005549589642371	2699.772556958551	2774.772556958551	2774.772556958551	2799.772556958551	0.6976743936538696	0.75	0.8181818127632141	0.6777777671813965	0.11267605423927307	2699	2774	2774	2799	1422
15.082252305773265	15.082252700512964	0	0	1	0	-0.007336107005503337	0.4957822403221419	2680.228274119171	2755.228274119171	2755.228274119171	2780.228274119171	0.6976743936538696	0.7400000095367432	0.8181818127632141	0.6666666865348816	0.11267605423927307	2680	2755	2755	2780	1422
15.101808105190235	15.101808105190234	0	0	1	0	-0.0072444436971677555	0.48604318432836013	2640.346839824635	2715.346839824635	2715.346839824635	2740.346839824635	0.6976743936538696	0.7300000190734863	0.7878788113594055	0.6555555462837219	0.11267605423927307	2640	2715	2715	2740	1422
15.116305710107111	15.11630610484681	0	0	1	0	-0.007132923872213346	0.470953144087936	2578.553125040098	2653.553125040098	2653.553125040098	2678.553125040098	0.6744186282157898	0.7200000286102295	0.7727272510528564	0.6333333253860474	0.11267605423927307	2578	2653	2653	2678	1422
15.132168719642051	15.13216871964205	0	0	1	0	-0.007001853198728657	0.448927067265366	2488.3563404516735	2563.3563404516735	2563.3563404516735	2588.3563404516735	0.6511628031730652	0.6899999976158142	0.7575757503509521	0.6000000238418579	0.11267605423927307	2488	2563	2563	2588	1422
15.149198579726564	15.149198579726562	0	0	1	0	-0.0068515909323191015	0.42750705408327505	2400.641386471011	2475.641386471011	2475.641386471011	2500.641386471011	0.6279069781303406	0.6700000166893005	0.7272727489471436	0.5666666626930237	0.11267605423927307	2400	2475	2475	2500	1422
15.168510430009691	15.16851043000969	0	0	1	0	-0.006682548931412306	0.4047764318107756	2307.5594882651258	2382.5594882651258	2382.5594882651258	2407.5594882651258	0.5813953280448914	0.6499999761581421	0.7121211886405945	0.5444444417953491	0.09859155118465424	2307	2382	2382	2407	1419
15.182224476624503	15.182224476624501	0	0	1	0	-0.006495190528382789	0.3670542761683464	2153.0872609093785	2228.0872609093785	2228.0872609093785	2253.0872609093785	0.5348837375640869	0.6000000238418579	0.6666666865348816	0.5	0.09859155118465424	2153	2228	2228	2253	1419
15.199294994897988	15.199295389637687	0	0	1	0	-0.006290029259590135	0.3507268364732514	2086.2263953579645	2161.2263953579645	2161.2263953579645	2186.2263953579645	0.5116279125213623	0.5799999833106995	0.6515151262283325	0.47777777910232544	0.09859155118465424	2086	2161	2161	2186	1419
15.216260512411603	15.216260907151302	0	0	1	0	-0.006067627457811515	0.33456776912766273	2020.0550145777788	2095.055014577779	2095.055014577779	2120.055014577779	0.4883720874786377	0.5600000023841858	0.6363636255264282	0.4555555582046509	0.09859155118465424	2020	2095	2095	2120	1419
15.235172096640172	15.235172096640174	0	0	1	0	-0.005828594710926648	0.31861914827265725	1954.7454121765315	2029.7454121765315	2029.7454121765315	2054.7454121765313	0.4651162922382355	0.5400000214576721	0.6060606241226196	0.4444444477558136	0.09859155118465424	1954	2029	2029	2054	1419
15.249205487671292	15.24920588241099	0	0	1	0	-0.005573586191079782	0.3003388496134618	1879.8875891671262	1954.8875891671262	1954.8875891671262	1979.8875891671262	0.44186046719551086	0.5099999904632568	0.5909090638160706	0.42222222685813904	0.09859155118465424	1879	1954	1954	1979	1419
15.266250347864359	15.26625034786436	0	0	1	0	-0.005303300858898391	0.27891297128164405	1792.1486173983324	1867.1486173983324	1867.1486173983324	1892.1486173983324	0.39534884691238403	0.49000000953674316	0.5757575631141663	0.4000000059604645	0.09859155118465424	1792	1867	1867	1892	1419
15.28220217383152	15.282202173831521	0	0	1	0	-0.005018479547690684	0.2693675169439027	1753.0599818852816	1828.0599818852816	1828.0599818852816	1853.0599818852816	0.39534884691238403	0.4699999988079071	0.5454545617103577	0.3888888955116272	0.09859155118465424	1753	1828	1828	1853	1419
15.301832973791258	15.301832973791257	0	0	1	0	-0.004719902932872991	0.2581074308741975	1706.949929429839	1781.949929429839	1781.949929429839	1806.949929429839	0.3720930218696594	0.46000000834465027	0.5303030014038086	0.3777777850627899	0.09859155118465424	1706	1781	1781	1806	1419
15.31615531428188	15.316155314281879	0	0	1	0	-0.004408389392192726	0.24836249445323588	1667.044414786001	1742.044414786001	1742.044414786001	1767.044414786001	0.3488371968269348	0.44999998807907104	0.5151515007019043	0.3777777850627899	0.0845070406794548	1667	1742	1742	1767	1416
15.332298983742644	15.332299378482343	0	0	1	0	-0.004084792762611848	0.2469315181476901	1661.184566814791	1736.184566814791	1736.184566814791	1761.184566814791	0.3488371968269348	0.44999998807907104	0.5151515007019043	0.36666667461395264	0.0845070406794548	1661	1736	1736	1761	1416
15.34920607978084	15.349206474520539	0	0	1	0	-0.003749999999999115	0.23722868412733078	1621.4514615014195	1696.4514615014195	1696.4514615014195	1721.4514615014195	0.3255814015865326	0.4399999976158142	0.5	0.36666667461395264	0.0845070406794548	1621	1696	1696	1721	1416
15.368492666723247	15.368492666723245	0	0	1	0	-0.003404928748045688	0.22617904134972733	1576.2031743271334	1651.2031743271334	1651.2031743271334	1676.2031743271334	0.302325576543808	0.4300000071525574	0.4848484992980957	0.35555556416511536	0.0845070406794548	1576	1651	1651	1676	1416
15.382175528901852	15.382175528901854	0	0	1	0	-0.003050524823067564	0.2185275221989813	1544.8702034048283	1619.8702034048283	1619.8702034048283	1644.8702034048283	0.302325576543808	0.4099999964237213	0.469696968793869	0.3444444537162781	0.0845070406794548	1544	1619	1619	1644	1416
15.399274468433655	15.399274863173353	0	0	1	0	-0.002687759621588792	0.21341809682573132	1523.9471065013697	1598.9471065013697	1598.9471065013697	1623.9471065013697	0.302325576543808	0.4000000059604645	0.43939393758773804	0.3444444537162781	0.0845070406794548	1523	1598	1598	1623	1416
15.416185906608534	15.416186301348233	0	0	1	0	-0.0023176274578111254	0.20262097921034306	1479.732909866355	1554.732909866355	1554.732909866355	1579.732909866355	0.27906978130340576	0.38999998569488525	0.42424243688583374	0.3333333432674408	0.0845070406794548	1479	1554	1554	1579	1416
15.43512512261602	15.435125122616018	0	0	1	0	-0.0019411428382679079	0.19077167063198908	1431.2099912379954	1506.2099912379954	1506.2099912379954	1531.2099912379954	0.25581395626068115	0.3799999952316284	0.40909090638160706	0.31111112236976624	0.09859155118465424	1431	1506	1506	1531	1419
15.449266277584902	15.449266277584904	0	0	1	0	-0.0015593376811321826	0.19077167063198908	1431.2099912379954	1506.2099912379954	1506.2099912379954	1531.2099912379954	0.25581395626068115	0.3799999952316284	0.40909090638160706	0.31111112236976624	0.09859155118465424	1431	1506	1506	1531	1419
15.466189557950747	15.466189557950749	0	0	1	0	-0.001173258487800707	0.17654863187309466	1372.9666475203226	1447.9666475203226	1447.9666475203226	1472.9666475203226	0.23255814611911774	0.36000001430511475	0.3787878751754761	0.30000001192092896	0.09859155118465424	1372	1447	1447	1472	1419
15.482138226000318	15.48213862074002	0	0	1	0	-0.0007839634745063674	0.17291226420890204	1358.0757219354539	1433.0757219354539	1433.0757219354539	1458.0757219354539	0.23255814611911774	0.3499999940395355	0.3636363744735718	0.30000001192092896	0.09859155118465424	1358	1433	1433	1458	1419
15.501882316253605	15.501882316253603	0	0	1	0	-0.0003925196718210386	0.16830788836234345	1339.2208028437963	1414.2208028437963	1414.2208028437963	1439.2208028437963	0.23255814611911774	0.3400000035762787	0.3484848439693451	0.2888889014720917	0.09859155118465424	1339	1414	1414	1439	1419
15.516149787926098	15.516149787926096	0	0	1	0	1.0437658189007235e-15	0.16580789074652924	1328.983312607037	1403.983312607037	1403.983312607037	1428.983312607037	0.23255814611911774	0.33000001311302185	0.3484848439693451	0.2888889014720917	0.09859155118465424	1328	1403	1403	1428	1419
15.532120956138497	15.532120956138499	0	0	1	0	0.00039251967182312326	0.16378768974984137	1320.7105895256004	1395.7105895256004	1395.7105895256004	1420.7105895256004	0.23255814611911774	0.33000001311302185	0.3333333432674408	0.2777777910232544	0.11267605423927307	1320	1395	1395	1420	1422
15.549170553207952	15.54917055320795	0	0	1	0	0.0007839634745084434	0.16023549501492518	1306.1643520861185	1381.1643520861185	1381.1643520861185	1406.1643520861185	0.23255814611911774	0.3199999928474426	0.3181818127632141	0.2777777910232544	0.11267605423927307	1306	1381	1381	1406	1422
15.568565298827819	15.56856529882782	0	0	1	0	0.001173258487802769	0.15773549739911097	1295.9268618493593	1370.9268618493593	1370.9268618493593	1395.9268618493593	0.23255814611911774	0.3100000023841858	0.3181818127632141	0.2777777910232544	0.11267605423927307	1295	1370	1370	1395	1422
15.582192502708901	15.5821925027089	0	0	1	0	0.0015593376811342246	0.14836935592370004	1257.5725125075517	1332.5725125075517	1332.5725125075517	1357.5725125075517	0.20930232107639313	0.30000001192092896	0.3030303120613098	0.2777777910232544	0.11267605423927307	1257	1332	1332	1357	1422
15.599251573531125	15.599251968270824	0	0	1	0	0.0019411428382699247	0.1440174979543445	1239.7516541230407	1314.7516541230407	1314.7516541230407	1339.7516541230407	0.20930232107639313	0.28999999165534973	0.28787878155708313	0.2666666805744171	0.11267605423927307	1239	1314	1314	1339	1422
15.616121958777333	15.616121958777335	0	0	1	0	0.002317627457813111	0.14151750033853028	1229.5141638862815	1304.5141638862815	1304.5141638862815	1329.5141638862815	0.20930232107639313	0.2800000011920929	0.28787878155708313	0.2666666805744171	0.11267605423927307	1229	1304	1304	1329	1422
15.63511841204114	15.63511801730144	0	0	1	0	0.0026877596215907408	0.13800740262324163	1215.1403137421744	1290.1403137421744	1290.1403137421744	1315.1403137421744	0.20930232107639313	0.27000001072883606	0.27272728085517883	0.2666666805744171	0.1267605572938919	1215	1290	1290	1315	1425
15.649213382465268	15.649213777204967	0	0	1	0	0.0030505248230694713	0.13800740262324163	1215.1403137421744	1290.1403137421744	1290.1403137421744	1315.1403137421744	0.20930232107639313	0.27000001072883606	0.27272728085517883	0.2666666805744171	0.1267605572938919	1215	1290	1290	1315	1425
15.666205742278398	15.666205742278397	0	0	1	0	0.0034049287480475486	0.13474982182184858	1201.8005203604698	1276.8005203604698	1276.8005203604698	1301.8005203604698	0.20930232107639313	0.25999999046325684	0.27272728085517883	0.25555557012557983	0.14084507524967194	1201	1276	1276	1301	1428
15.682132304904838	15.682132699644537	0	0	1	0	0.003750000000000923	0.12893586928645773	1177.9923847280443	1252.9923847280443	1252.9923847280443	1277.9923847280443	0.1860465109348297	0.25999999046325684	0.27272728085517883	0.25555557012557983	0.14084507524967194	1177	1252	1252	1277	1428
15.701828236914873	15.70182823691487	0	0	1	0	0.004084792762613599	0.13474982182184858	1201.8005203604698	1276.8005203604698	1276.8005203604698	1301.8005203604698	0.20930232107639313	0.25999999046325684	0.27272728085517883	0.25555557012557983	0.14084507524967194	1201	1276	1276	1301	1428
15.71620741992212	15.716207419922117	0	0	1	0	0.0044083893921944145	0.12893586928645773	1177.9923847280443	1252.9923847280443	1252.9923847280443	1277.9923847280443	0.1860465109348297	0.25999999046325684	0.27272728085517883	0.25555557012557983	0.14084507524967194	1177	1252	1252	1277	1428
15.732169903861147	15.732170298600845	0	0	1	0	0.004719902932874614	0.13474982182184858	1201.8005203604698	1276.8005203604698	1276.8005203604698	1301.8005203604698	0.20930232107639313	0.25999999046325684	0.27272728085517883	0.25555557012557983	0.15492957830429077	1201	1276	1276	1301	1430
15.749183974357708	15.74918397435771	0	0	1	0	0.0050184795476922355	0.12893586928645773	1177.9923847280443	1252.9923847280443	1252.9923847280443	1277.9923847280443	0.1860465109348297	0.25999999046325684	0.27272728085517883	0.25555557012557983	0.1690140813589096	1177	1252	1252	1277	1433
15.76852424589915	15.768524245899147	0	0	1	0	0.005303300858899867	0.13143587435285253	1188.229905474931	1263.229905474931	1263.229905474931	1288.229905474931	0.1860465109348297	0.27000001072883606	0.27272728085517883	0.25555557012557983	0.18309858441352844	1188	1263	1263	1288	1436
15.78211552846764	15.782115528467639	0	0	1	0	0.005573586191081179	0.13046785984878184	1184.2658860807617	1259.2658860807617	1259.2658860807617	1284.2658860807617	0.1860465109348297	0.27000001072883606	0.25757575035095215	0.25555557012557983	0.18309858441352844	1184	1259	1259	1284	1436
15.799175388769262	15.79917538876926	0	0	1	0	0.005828594710927962	0.12893586928645773	1177.9923847280443	1252.9923847280443	1252.9923847280443	1277.9923847280443	0.1860465109348297	0.25999999046325684	0.27272728085517883	0.25555557012557983	0.19718310236930847	1177	1252	1252	1277	1439
15.816238012248773	15.816238406988472	0	0	1	0	0.0060676274578127425	0.1272523656700697	1171.0984374189354	1246.0984374189354	1246.0984374189354	1271.0984374189354	0.1860465109348297	0.25999999046325684	0.25757575035095215	0.24444444477558136	0.19718310236930847	1171	1246	1246	1271	1439
15.835277886879444	15.835278281619143	0	0	1	0	0.006290029259591271	0.1281782925354712	1174.8901079327545	1249.8901079327545	1249.8901079327545	1274.8901079327545	0.1860465109348297	0.25999999046325684	0.27272728085517883	0.24444444477558136	0.22535210847854614	1174	1249	1249	1274	1445
15.849302198897492	15.84930259363719	0	0	1	0	0.006495190528383834	0.1281782925354712	1174.8901079327545	1249.8901079327545	1249.8901079327545	1274.8901079327545	0.1860465109348297	0.25999999046325684	0.27272728085517883	0.24444444477558136	0.22535210847854614	1174	1249	1249	1274	1445
15.866175742061293	15.86617574206129	0	0	1	0	0.006682548931413254	0.12475236805425549	1160.8609471821762	1235.8609471821762	1235.8609471821762	1260.8609471821762	0.1860465109348297	0.25	0.25757575035095215	0.24444444477558136	0.23943662643432617	1160	1235	1235	1260	1447
15.88217019991592	15.882170199915919	0	0	1	0	0.006851590932319951	0.12475236805425549	1160.8609471821762	1235.8609471821762	1235.8609471821762	1260.8609471821762	0.1860465109348297	0.25	0.25757575035095215	0.24444444477558136	0.23943662643432617	1160	1235	1235	1260	1447
15.901807315710839	15.901807710450537	0	0	1	0	0.007001853198729405	0.12546785716657283	1163.7908750971158	1238.7908750971158	1238.7908750971158	1263.7908750971158	0.1860465109348297	0.25	0.25757575035095215	0.25555557012557983	0.2535211145877838	1163	1238	1238	1263	1450
15.916133603598448	15.916133603598446	0	0	1	0	0.0071329238722139905	0.12475236805425549	1160.8609471821762	1235.8609471821762	1235.8609471821762	1260.8609471821762	0.1860465109348297	0.25	0.25757575035095215	0.24444444477558136	0.26760563254356384	1160	1235	1235	1260	1453
15.932178588134521	15.93217858813452	0	0	1	0	0.007244443697168296	0.12475236805425549	1160.8609471821762	1235.8609471821762	1235.8609471821762	1260.8609471821762	0.1860465109348297	0.25	0.25757575035095215	0.24444444477558136	0.26760563254356384	1160	1235	1235	1260	1453
15.949210816657226	15.949210816657224	0	0	1	0	0.007336107005503771	0.12475236805425549	1160.8609471821762	1235.8609471821762	1235.8609471821762	1260.8609471821762	0.1860465109348297	0.25	0.25757575035095215	0.24444444477558136	0.28169015049934387	1160	1235	1235	1260	1456
15.96845911384885	15.968459508588548	0	0	1	0	0.007407662554463706	0.11893841551886464	1137.0528115497507	1212.0528115497507	1212.0528115497507	1237.0528115497507	0.1627907007932663	0.25	0.25757575035095215	0.24444444477558136	0.28169015049934387	1137	1212	1212	1237	1456
15.982139607589266	15.982139607589264	0	0	1	0	0.007458914215262165	0.12475236805425549	1160.8609471821762	1235.8609471821762	1235.8609471821762	1260.8609471821762	0.1860465109348297	0.25	0.25757575035095215	0.24444444477558136	0.28169015049934387	1160	1235	1235	1260	1456
15.999202231068777	15.999202625808476	0	0	1	0	0.0074897215106593616	0.12475236805425549	1160.8609471821762	1235.8609471821762	1235.8609471821762	1260.8609471821762	0.1860465109348297	0.25	0.25757575035095215	0.24444444477558136	0.28169015049934387	1160	1235	1235	1260	1456
16.016206827812567	16.01620682781257	0	0	1	0	0.0075	0.11812191779414816	1133.7092533670366	1208.7092533670366	1208.7092533670366	1233.7092533670366	0.1627907007932663	0.23999999463558197	0.27272728085517883	0.25555557012557983	0.26760563254356384	1133	1208	1208	1233	1453
16.035129859492407	16.035130254232104	0	0	1	0	0.007489721510659245	0.12728858228885764	1171.246744472872	1246.246744472872	1246.246744472872	1271.246744472872	0.1627907007932663	0.25999999046325684	0.28787878155708313	0.30000001192092896	0.2535211145877838	1171	1246	1246	1271	1450
16.049206277150688	16.04920667189039	0	0	1	0	0.007458914215261934	0.13595020225403287	1206.7160782302647	1281.7160782302647	1281.7160782302647	1306.7160782302647	0.1627907007932663	0.2800000011920929	0.3030303120613098	0.3333333432674408	0.23943662643432617	1206	1281	1281	1306	1447
16.066245216248277	16.066245216248277	0	0	1	0	0.007407662554463358	0.1497944591999656	1263.4083104238591	1338.4083104238591	1338.4083104238591	1363.4083104238591	0.1860465109348297	0.30000001192092896	0.3181818127632141	0.35555556416511536	0.23943662643432617	1263	1338	1338	1363	1447
16.082184805284776	16.082184805284776	0	0	1	0	0.007336107005503309	0.1579931089723552	1296.9817812417946	1371.9817812417946	1371.9817812417946	1396.9817812417946	0.1860465109348297	0.3199999928474426	0.3333333432674408	0.3777777850627899	0.23943662643432617	1296	1371	1371	1396	1447
16.10182863165457	16.10182863165457	0	0	1	0	0.007244443697167722	0.17217406607938535	1355.052800595083	1430.052800595083	1430.052800595083	1455.052800595083	0.20930232107639313	0.3400000035762787	0.3484848439693451	0.4000000059604645	0.23943662643432617	1355	1430	1430	1455	1447
16.11619636721055	16.116196761950253	0	0	1	0	0.007132923872213304	0.18301327400887857	1399.4393570663578	1474.4393570663578	1474.4393570663578	1499.4393570663578	0.23255814611911774	0.3499999940395355	0.3636363744735718	0.41111111640930176	0.23943662643432617	1399	1474	1474	1499	1447
16.132146219479218	16.132146614218918	0	0	1	0	0.00700185319872861	0.205771667419961	1492.6349780847404	1567.6349780847404	1567.6349780847404	1592.6349780847404	0.25581395626068115	0.38999998569488525	0.40909090638160706	0.4333333373069763	0.23943662643432617	1492	1567	1567	1592	1447
16.14915989523608	16.149160684715483	0	0	1	0	0.006851590932319048	0.22308394208500282	1563.5287428380866	1638.5287428380866	1638.5287428380866	1663.5287428380866	0.27906978130340576	0.41999998688697815	0.42424243688583374	0.4555555582046509	0.23943662643432617	1563	1638	1638	1663	1447
16.168489508805656	16.168489508805656	0	0	1	0	0.006682548931412246	0.23656037340712066	1618.7147291021593	1693.7147291021593	1693.7147291021593	1718.7147291021593	0.27906978130340576	0.44999998807907104	0.4545454680919647	0.47777777910232544	0.23943662643432617	1618	1693	1693	1718	1447
16.182188160572217	16.182188555311914	0	0	1	0	0.0064951905283827235	0.24918408748828602	1670.4088382645314	1745.4088382645314	1745.4088382645314	1770.4088382645314	0.302325576543808	0.4699999988079071	0.469696968793869	0.47777777910232544	0.2535211145877838	1670	1745	1745	1770	1450
16.199244073476848	16.199244073476848	0	0	1	0	0.006290029259590062	0.2573406576257362	1703.8099929773898	1778.8099929773898	1778.8099929773898	1803.8099929773898	0.302325576543808	0.49000000953674316	0.4848484992980957	0.4888888895511627	0.2535211145877838	1703	1778	1778	1803	1450
16.216195775101006	16.216196169840703	0	0	1	0	0.006067627457811438	0.2675064615905285	1745.4389602132142	1820.4389602132142	1820.4389602132142	1845.4389602132142	0.3255814015865326	0.5	0.5	0.4888888895511627	0.2535211145877838	1745	1820	1820	1845	1450
16.235151175436137	16.235151175436137	0	0	1	0	0.0058285947109265645	0.2884214175921498	1831.0857050398533	1906.0857050398533	1906.0857050398533	1931.0857050398533	0.3488371968269348	0.5199999809265137	0.5454545617103577	0.5222222208976746	0.2535211145877838	1831	1906	1906	1931	1450
16.24922206673864	16.24922246147834	0	0	1	0	0.005573586191079693	0.2884214175921498	1831.0857050398533	1906.0857050398533	1906.0857050398533	1931.0857050398533	0.3488371968269348	0.5199999809265137	0.5454545617103577	0.5222222208976746	0.2535211145877838	1831	1906	1906	1931	1450
16.266185215814062	16.266185610553762	0	0	1	0	0.005303300858898298	0.32508044998453123	1981.2044426866553	2056.204442686655	2056.204442686655	2081.204442686655	0.41860464215278625	0.5600000023841858	0.5909090638160706	0.5444444417953491	0.2535211145877838	1981	2056	2056	2081	1450
16.282189147421462	16.282189147421462	0	0	1	0	0.005018479547690586	0.34132370044185656	2047.7205533094027	2122.720553309403	2122.720553309403	2147.720553309403	0.44186046719551086	0.5799999833106995	0.6060606241226196	0.5666666626930237	0.2535211145877838	2047	2122	2122	2147	1450
16.30187481619933	16.301874816199327	0	0	1	0	0.004719902932872889	0.3577353076852532	2114.926084971112	2189.926084971112	2189.926084971112	2214.926084971112	0.4651162922382355	0.6000000238418579	0.6212121248245239	0.5888888835906982	0.26760563254356384	2114	2189	2189	2214	1453
16.3161825513211	16.316182551321095	0	0	1	0	0.004408389392192618	0.3806342521400161	2208.697262513366	2283.697262513366	2283.697262513366	2308.697262513366	0.5116279125213623	0.6200000047683716	0.6515151262283325	0.6000000238418579	0.26760563254356384	2208	2283	2283	2308	1453
16.332245299143615	16.332245693883312	0	0	1	0	0.004084792762611737	0.3974246413619431	2277.453906377157	2352.453906377157	2352.453906377157	2377.453906377157	0.5348837375640869	0.6399999856948853	0.6666666865348816	0.6222222447395325	0.2535211145877838	2277	2352	2352	2377	1450
16.349172132166743	16.349172132166746	0	0	1	0	0.0037499999999990002	0.41294652707749346	2341.0160283823357	2416.0160283823357	2416.0160283823357	2441.0160283823357	0.5348837375640869	0.6600000262260437	0.6969696879386902	0.6555555462837219	0.2535211145877838	2341	2416	2416	2441	1450
16.368450824315175	16.368450824315175	0	0	1	0	0.0034049287480455706	0.43019986973968827	2411.6684665840235	2486.6684665840235	2486.6684665840235	2511.6684665840235	0.5581395626068115	0.6800000071525574	0.7121211886405945	0.6777777671813965	0.2535211145877838	2411	2486	2486	2511	1450
16.382168423587274	16.382168423587277	0	0	1	0	0.003050524823067443	0.4502730705069773	2493.868223726072	2568.868223726072	2568.868223726072	2593.868223726072	0.5813953280448914	0.699999988079071	0.7424242496490479	0.699999988079071	0.2535211145877838	2493	2568	2568	2593	1450
16.399234599724075	16.399234994463775	0	0	1	0	0.002687759621588668	0.46334291956440765	2547.389255616249	2622.389255616249	2622.389255616249	2647.389255616249	0.604651153087616	0.7099999785423279	0.7575757503509521	0.7111111283302307	0.2535211145877838	2547	2622	2622	2647	1450
16.416213143647752	16.41621353838745	0	0	1	0	0.0023176274578109997	0.47068299097244193	2577.44684803215	2652.44684803215	2652.44684803215	2677.44684803215	0.604651153087616	0.7200000286102295	0.7727272510528564	0.7222222089767456	0.26760563254356384	2577	2652	2652	2677	1453
16.435133412149696	16.435133412149693	0	0	1	0	0.0019411428382677801	0.4944237013105992	2674.665056866904	2749.665056866904	2749.665056866904	2774.665056866904	0.6511628031730652	0.7400000095367432	0.7878788113594055	0.7444444298744202	0.2535211145877838	2674	2749	2749	2774	1450
16.44920785610948	16.449208250849185	0	0	1	0	0.0015593376811320532	0.5019742071076676	2705.584378105899	2780.584378105899	2780.584378105899	2805.584378105899	0.6511628031730652	0.75	0.8030303120613098	0.7555555701255798	0.2535211145877838	2705	2780	2780	2805	1450
16.46614968924117	16.46614968924117	0	0	1	0	0.0011732584878005763	0.5121088735533483	2747.0858372009616	2822.0858372009616	2822.0858372009616	2847.0858372009616	0.6511628031730652	0.7699999809265137	0.8181818127632141	0.7666666507720947	0.23943662643432617	2747	2822	2822	2847	1447
16.482187963202364	16.482188357942064	0	0	1	0	0.0007839634745062358	0.5279564942474719	2811.9818439433975	2886.9818439433975	2886.9818439433975	2911.9818439433975	0.6744186282157898	0.7799999713897705	0.8333333134651184	0.7888888716697693	0.23943662643432617	2811	2886	2886	2911	1447
16.501805342012347	16.50180613149174	0	0	1	0	0.00039251967182090644	0.5441155786767151	2878.1532946811485	2953.1532946811485	2953.1532946811485	2978.1532946811485	0.6976743936538696	0.800000011920929	0.8484848737716675	0.800000011920929	0.2535211145877838	2878	2953	2953	2978	1450
16.51622478846886	16.516224788468865	0	0	1	0	-1.1760740967563817e-15	0.5489724722574856	2898.0422738944035	2973.0422738944035	2973.0422738944035	2998.0422738944035	0.6976743936538696	0.8100000023841858	0.8484848737716675	0.8111110925674438	0.2535211145877838	2898	2973	2973	2998	1450
16.53219516720187	16.532195561941567	0	0	1	0	-0.0003925196718232554	0.5578588160902562	2934.4318518895993	3009.4318518895993	3009.4318518895993	3034.4318518895993	0.7209302186965942	0.8100000023841858	0.8636363744735718	0.8111110925674438	0.2535211145877838	2934	3009	3009	3034	1450
16.549212790355718	16.54921279035572	0	0	1	0	-0.000783963474508575	0.5683722827269975	2977.4844977670546	3052.4844977670546	3052.4844977670546	3077.4844977670546	0.7209302186965942	0.8299999833106995	0.8787878751754761	0.8222222328186035	0.2535211145877838	2977	3052	3052	3077	1450
16.56847135077951	16.56847135077951	0	0	1	0	-0.0011732584878028998	0.5897502119994726	3065.0271181378403	3140.0271181378403	3140.0271181378403	3165.0271181378403	0.7441860437393188	0.8500000238418579	0.8939393758773804	0.855555534362793	0.23943662643432617	3065	3140	3140	3165	1447
16.58220987125565	16.582209871255646	0	0	1	0	-0.0015593376811343538	0.6088554187103954	3143.262939619069	3218.262939619069	3218.262939619069	3243.262939619069	0.7674418687820435	0.8700000047683716	0.9090909361839294	0.8777777552604675	0.23943662643432617	3143	3218	3218	3243	1447
16.599206573205464	16.599206573205464	0	0	1	0	-0.0019411428382700524	0.6223150064096306	3198.379951247437	3273.379951247437	3273.379951247437	3298.379951247437	0.7674418687820435	0.8899999856948853	0.9242424368858337	0.8999999761581421	0.22535210847854614	3198	3273	3273	3298	1445
16.616216301565338	16.61621630156534	0	0	1	0	-0.0023176274578132366	0.6282240915930632	3222.577655073594	3297.577655073594	3297.577655073594	3322.577655073594	0.7674418687820435	0.8999999761581421	0.939393937587738	0.8999999761581421	0.23943662643432617	3222	3297	3297	3322	1447
16.635103411932583	16.635103411932587	0	0	1	0	-0.0026877596215908644	0.6425986699985735	3281.4415536441584	3356.4415536441584	3356.4415536441584	3381.4415536441584	0.7906976938247681	0.9100000262260437	0.9545454382896423	0.9111111164093018	0.23943662643432617	3281	3356	3356	3381	1447
16.649211803506475	16.649212198246172	0	0	1	0	-0.003050524823069592	0.6539370615976026	3327.8722672421827	3402.8722672421827	3402.8722672421827	3427.8722672421827	0.7906976938247681	0.9200000166893005	0.9696969985961914	0.9333333373069763	0.22535210847854614	3327	3402	3402	3427	1445
16.666193900087436	16.666193900087436	0	0	1	0	-0.003404928748047666	0.6674445935772724	3383.1856106989303	3458.1856106989303	3458.1856106989303	3483.1856106989303	0.8139534592628479	0.9399999976158142	0.9696969985961914	0.9444444179534912	0.2112676054239273	3383	3458	3458	3483	1442
16.68218243684658	16.68218283158628	0	0	1	0	-0.0037500000000010372	0.6762577262089309	3419.275388825572	3494.275388825572	3494.275388825572	3519.275388825572	0.8139534592628479	0.949999988079071	0.9848484992980957	0.9555555582046509	0.19718310236930847	3419	3494	3494	3519	1439
16.70177771023343	16.70177771023343	0	0	1	0	-0.0040847927626137094	0.6851550191640854	3455.7098034769297	3530.7098034769297	3530.7098034769297	3555.7098034769297	0.8139534592628479	0.9599999785423279	1.0	0.9666666388511658	0.18309858441352844	3455	3530	3530	3555	1436
16.716198735648746	16.716199130388443	0	0	1	0	-0.004408389392194521	0.6904328167438507	3477.3223845660686	3552.3223845660686	3552.3223845660686	3577.3223845660686	0.8139534592628479	0.9700000286102295	1.0	0.9777777791023254	0.18309858441352844	3477	3552	3552	3577	1436
16.732171088080243	16.732171088080243	0	0	1	0	-0.004719902932874717	0.7043023258447647	3534.1180243343115	3609.1180243343115	3609.1180243343115	3634.1180243343115	0.8372092843055725	0.9800000190734863	1.0	1.0	0.1690140813589096	3534	3609	3609	3634	1433
16.749127921320486	16.749127921320483	0	0	1	0	-0.0050184795476923335	0.7068023234605789	3544.3555145710707	3619.3555145710707	3619.3555145710707	3644.3555145710707	0.8372092843055725	0.9900000095367432	1.0	1.0	0.1690140813589096	3544	3619	3619	3644	1433
16.768437403165414	16.768437403165418	0	0	1	0	-0.005303300858899961	0.7068023234605789	3544.3555145710707	3619.3555145710707	3619.3555145710707	3644.3555145710707	0.8372092843055725	0.9900000095367432	1.0	1.0	0.1690140813589096	3544	3619	3619	3644	1433
16.78219487114709	16.782194871147095	0	0	1	0	-0.005573586191081266	0.7151162773370743	3578.401155695319	3653.401155695319	3653.401155695319	3678.401155695319	0.8604651093482971	1.0	1.0	1.0	0.1690140813589096	3578	3653	3653	3678	1433
16.799141046415464	16.799141046415468	0	0	1	0	-0.005828594710928045	0.7126162797212601	3568.16366545856	3643.16366545856	3643.16366545856	3668.16366545856	0.8604651093482971	0.9900000095367432	1.0	1.0	0.1690140813589096	3568	3643	3643	3668	1433
16.8161326167492	16.8161326167492	0	0	1	0	-0.00606762745781282	0.7126162797212601	3568.16366545856	3643.16366545856	3643.16366545856	3668.16366545856	0.8604651093482971	0.9900000095367432	1.0	1.0	0.15492957830429077	3568	3643	3643	3668	1430
16.835123543657225	16.835123543657225	0	0	1	0	-0.006290029259591343	0.7126162797212601	3568.16366545856	3643.16366545856	3643.16366545856	3668.16366545856	0.8604651093482971	0.9900000095367432	1.0	1.0	0.15492957830429077	3568	3643	3643	3668	1430
16.849192066521532	16.849192461261232	0	0	1	0	-0.0064951905283839	0.7126162797212601	3568.16366545856	3643.16366545856	3643.16366545856	3668.16366545856	0.8604651093482971	0.9900000095367432	1.0	1.0	0.15492957830429077	3568	3643	3643	3668	1430
16.866201794881412	16.86620179488141	0	0	1	0	-0.006682548931413314	0.7126162797212601	3568.16366545856	3643.16366545856	3643.16366545856	3668.16366545856	0.8604651093482971	0.9900000095367432	1.0	1.0	0.15492957830429077	3568	3643	3643	3668	1430
16.882212042323992	16.88221243706369	0	0	1	0	-0.0068515909323200045	0.7098384946584702	3556.7886356264353	3631.7886356264353	3631.7886356264353	3656.7886356264353	0.8604651093482971	0.9900000095367432	1.0	0.9888888597488403	0.15492957830429077	3556	3631	3631	3656	1430
16.90179981565656	16.90179981565656	0	0	1	0	-0.007001853198729453	0.7098384946584702	3556.7886356264353	3631.7886356264353	3631.7886356264353	3656.7886356264353	0.8604651093482971	0.9900000095367432	1.0	0.9888888597488403	0.15492957830429077	3556	3631	3631	3656	1430
16.91622202529097	16.916222025290974	0	0	1	0	-0.007132923872214031	0.7017829418182373	3523.8011467456818	3598.8011467456818	3598.8011467456818	3623.8011467456818	0.8604651093482971	0.9800000190734863	1.0	0.9666666388511658	0.14084507524967194	3523	3598	3598	3623	1428
16.9321856934491	16.932185693449096	0	0	1	0	-0.00724444369716833	0.6934689879417419	3489.7555056214333	3564.7555056214333	3564.7555056214333	3589.7555056214333	0.8372092843055725	0.9700000286102295	1.0	0.9666666388511658	0.14084507524967194	3489	3564	3564	3589	1428
16.9491551583597	16.9491555530994	0	0	1	0	-0.0073361070055037985	0.6934689879417419	3489.7555056214333	3564.7555056214333	3564.7555056214333	3589.7555056214333	0.8372092843055725	0.9700000286102295	1.0	0.9666666388511658	0.14084507524967194	3489	3564	3564	3589	1428
16.968527009077036	16.968527403816736	0	0	1	0	-0.007407662554463726	0.6881912052631378	3468.1429855525494	3543.1429855525494	3543.1429855525494	3568.1429855525494	0.8372092843055725	0.9599999785423279	1.0	0.9555555582046509	0.14084507524967194	3468	3543	3543	3568	1428
16.98217987103854	16.98217987103854	0	0	1	0	-0.007458914215262179	0.6854134202003479	3456.7679557204247	3531.7679557204247	3531.7679557204247	3556.7679557204247	0.8372092843055725	0.9599999785423279	1.0	0.9444444179534912	0.14084507524967194	3456	3531	3531	3556	1428
16.999107098801375	16.999107098801375	0	0	1	0	-0.0074897215106593685	0.680135652422905	3435.155496671796	3510.155496671796	3510.155496671796	3535.155496671796	0.8372092843055725	0.949999988079071	1.0	0.9333333373069763	0.14084507524967194	3435	3510	3510	3535	1428
17.016269986164374	17.01627038090407	0	0	1	0	-0.0075	0.6575792730757684	3342.7871232452712	3417.7871232452712	3417.7871232452712	3442.7871232452712	0.8139534592628479	0.9300000071525574	0.9848484992980957	0.8999999761581421	0.14084507524967194	3342	3417	3417	3442	1428
17.035088806563735	17.035089201303432	0	0	1	0	-0.007489721510659238	0.6268410756280929	3216.9142046970405	3291.9142046970405	3291.9142046970405	3316.9142046970405	0.7906976938247681	0.8999999761581421	0.9545454382896423	0.855555534362793	0.14084507524967194	3216	3291	3291	3316	1428
17.049164829482315	17.04916482948232	0	0	1	0	-0.00745891421526192	0.5967762915825201	3093.79891403042	3168.79891403042	3168.79891403042	3193.79891403042	0.7674418687820435	0.8700000047683716	0.9242424368858337	0.8111110925674438	0.14084507524967194	3093	3168	3168	3193	1428
17.066160741952736	17.06616074195274	0	0	1	0	-0.007407662554463337	0.5521576230875169	2911.0854665433817	2986.0854665433817	2986.0854665433817	3011.0854665433817	0.7441860437393188	0.8199999928474426	0.8787878751754761	0.7333333492279053	0.14084507524967194	2911	2986	2986	3011	1428
17.08222309503556	17.082223489775256	0	0	1	0	-0.0073361070055032816	0.5238605144549702	2795.208806693103	2870.208806693103	2870.208806693103	2895.208806693103	0.7209302186965942	0.7900000214576721	0.8484848737716675	0.6888889074325562	0.14084507524967194	2795	2870	2870	2895	1428
17.101769420699753	17.101769420699757	0	0	1	0	-0.007244443697167687	0.49623678130934934	2682.0896194617853	2757.0896194617853	2757.0896194617853	2782.0896194617853	0.6976743936538696	0.7599999904632568	0.8181818127632141	0.644444465637207	0.14084507524967194	2682	2757	2757	2782	1428
17.11612373510598	17.116123735105976	0	0	1	0	-0.007132923872213263	0.46916021278711284	2571.2110713632273	2646.2110713632273	2646.2110713632273	2671.2110713632273	0.6744186282157898	0.7300000190734863	0.7727272510528564	0.6111111044883728	0.1267605572938919	2571	2646	2646	2671	1425
17.13218450923	17.13218450923	0	0	1	0	-0.007001853198728562	0.4472183109634251	2481.3589833952256	2556.3589833952256	2556.3589833952256	2581.3589833952256	0.6511628031730652	0.699999988079071	0.7575757503509521	0.5777778029441833	0.1267605572938919	2481	2556	2556	2581	1425
17.14921279035572	17.14921318509542	0	0	1	0	-0.006851590932318994	0.425486857541884	2392.368681634015	2467.368681634015	2467.368681634015	2492.368681634015	0.6279069781303406	0.6700000166893005	0.7272727489471436	0.5555555820465088	0.1267605572938919	2392	2467	2467	2492	1425
17.16849029828505	17.16849069302475	0	0	1	0	-0.006682548931412186	0.4027983228215062	2299.4591319540677	2374.4591319540677	2374.4591319540677	2399.4591319540677	0.5813953280448914	0.6499999761581421	0.7121211886405945	0.5333333611488342	0.1267605572938919	2299	2374	2374	2399	1425
17.182210265995344	17.182211055474742	0	0	1	0	-0.006495190528382658	0.38415610724025306	2223.119259148836	2298.119259148836	2298.119259148836	2323.119259148836	0.5581395626068115	0.6299999952316284	0.6818181872367859	0.5111111402511597	0.1267605572938919	2223	2298	2298	2323	1425
17.19915052016824	17.199150914907936	0	0	1	0	-0.00629002925958999	0.3710163806323652	2169.312078689535	2244.312078689535	2244.312078689535	2269.312078689535	0.5581395626068115	0.6000000238418579	0.6666666865348816	0.4888888895511627	0.1267605572938919	2169	2244	2244	2269	1425
17.21626682824678	17.21626722298648	0	0	1	0	-0.00606762745781136	0.35119567688065345	2088.146296826276	2163.146296826276	2163.146296826276	2188.146296826276	0.5348837375640869	0.5799999833106995	0.6363636255264282	0.4555555582046509	0.1267605572938919	2088	2163	2163	2188	1425
17.235127096314514	17.235127096314514	0	0	1	0	-0.005828594710926481	0.3144667523000577	1937.7413506687365	2012.7413506687365	2012.7413506687365	2037.7413506687365	0.4883720874786377	0.5199999809265137	0.5909090638160706	0.42222222685813904	0.11267605423927307	1937	2012	2012	2037	1422
17.24917904011147	17.249179040111475	0	0	1	0	-0.0055735861910796046	0.3144667523000577	1937.7413506687365	2012.7413506687365	2012.7413506687365	2037.7413506687365	0.4883720874786377	0.5199999809265137	0.5909090638160706	0.42222222685813904	0.11267605423927307	1937	2012	2012	2037	1422
17.26622113712665	17.26622153186635	0	0	1	0	-0.005303300858898205	0.2877942244211833	1828.5173490047457	1903.5173490047457	1903.5173490047457	1928.5173490047457	0.4651162922382355	0.47999998927116394	0.5454545617103577	0.3777777850627899	0.11267605423927307	1828	1903	1903	1928	1422
17.282173357833507	17.28217335783351	0	0	1	0	-0.005018479547690488	0.27407622840067347	1772.342155300758	1847.342155300758	1847.342155300758	1872.342155300758	0.44186046719551086	0.46000000834465027	0.5303030014038086	0.36666667461395264	0.11267605423927307	1772	1847	1847	1872	1422
17.301795868259575	17.30179626299927	0	0	1	0	-0.004719902932872786	0.2674095593392849	1745.0421454943717	1820.0421454943717	1820.0421454943717	1845.0421454943717	0.44186046719551086	0.44999998807907104	0.5	0.35555556416511536	0.11267605423927307	1745	1820	1820	1845	1422
17.316107550778327	17.316107945518027	0	0	1	0	-0.004408389392192511	0.2525552051386448	1684.2135650427506	1759.2135650427506	1759.2135650427506	1784.2135650427506	0.41860464215278625	0.4300000071525574	0.4848484992980957	0.3333333432674408	0.11267605423927307	1684	1759	1759	1784	1422
17.332267009827042	17.332267009827046	0	0	1	0	-0.004084792762611626	0.23795337474556888	1624.4190695831046	1699.4190695831046	1699.4190695831046	1724.4190695831046	0.39534884691238403	0.4099999964237213	0.4545454680919647	0.3222222328186035	0.1267605572938919	1624	1699	1699	1724	1425
17.34914213194964	17.349142131949638	0	0	1	0	-0.0037499999999988857	0.23051229342316537	1593.9478415678623	1668.9478415678623	1668.9478415678623	1693.9478415678623	0.39534884691238403	0.38999998569488525	0.43939393758773804	0.31111112236976624	0.1267605572938919	1593	1668	1668	1693	1425
17.36846266650614	17.36846266650614	0	0	1	0	-0.0034049287480454526	0.2209778009038983	1554.9040947014635	1629.9040947014635	1629.9040947014635	1654.9040947014635	0.3720930218696594	0.3799999952316284	0.43939393758773804	0.30000001192092896	0.11267605423927307	1554	1629	1629	1654	1422
17.382156186656616	17.382156581396313	0	0	1	0	-0.0030505248230673224	0.21402748204541933	1526.4425389759922	1601.4425389759922	1601.4425389759922	1626.4425389759922	0.3488371968269348	0.3799999952316284	0.42424243688583374	0.30000001192092896	0.11267605423927307	1526	1601	1601	1626	1422
17.399216046958237	17.399216046958234	0	0	1	0	-0.002687759621588545	0.20561839485860833	1492.0073269460013	1567.0073269460013	1567.0073269460013	1592.0073269460013	0.3488371968269348	0.36000001430511475	0.40909090638160706	0.2777777910232544	0.11267605423927307	1492	1567	1567	1592	1422
17.41626919668498	17.416269196684976	0	0	1	0	-0.002317627457810874	0.20206620219329796	1477.4610979815552	1552.4610979815552	1552.4610979815552	1577.4610979815552	0.3488371968269348	0.3499999940395355	0.39393940567970276	0.2777777910232544	0.11267605423927307	1477	1552	1552	1577	1422
17.435088017084333	17.435088411824033	0	0	1	0	-0.0019411428382676522	0.1974618264295236	1458.6061792288992	1533.6061792288992	1533.6061792288992	1558.6061792288992	0.3488371968269348	0.3400000035762787	0.3787878751754761	0.2666666805744171	0.11267605423927307	1458	1533	1533	1558	1422
17.44924180372358	17.449242198463278	0	0	1	0	-0.0015593376811319237	0.18462767385774193	1406.050324447453	1481.050324447453	1481.050324447453	1506.050324447453	0.3255814015865326	0.3199999928474426	0.3636363744735718	0.25555557012557983	0.11267605423927307	1406	1481	1481	1506	1422
17.466174952581895	17.466174952581895	0	0	1	0	-0.0011732584878004458	0.1801916470418775	1387.8847946364886	1462.8847946364886	1462.8847946364886	1487.8847946364886	0.3255814015865326	0.3100000023841858	0.3484848439693451	0.24444444477558136	0.11267605423927307	1387	1462	1462	1487	1422
17.482177699970194	17.482177699970197	0	0	1	0	-0.0007839634745061043	0.16840967470121504	1339.6376179014756	1414.6376179014756	1414.6376179014756	1439.6376179014756	0.302325576543808	0.28999999165534973	0.3484848439693451	0.23333333432674408	0.11267605423927307	1339	1414	1414	1439	1422
17.50182350003849	17.501823500038487	0	0	1	0	-0.00039251967182077433	0.1582581592592025	1298.0671621664342	1373.0671621664342	1373.0671621664342	1398.0671621664342	0.302325576543808	0.25999999046325684	0.3181818127632141	0.2222222238779068	0.11267605423927307	1298	1373	1373	1398	1422
17.516219262113083	17.516219262113083	0	0	1	0	1.30838237461204e-15	0.14826071197135682	1257.127615522706	1332.127615522706	1332.127615522706	1357.127615522706	0.27906978130340576	0.25	0.3030303120613098	0.21111111342906952	0.11267605423927307	1257	1332	1332	1357	1422
17.53219832511946	17.53219832511946	0	0	1	0	0.00039251967182338753	0.1416613856612733	1230.103374282914	1305.103374282914	1305.103374282914	1330.103374282914	0.27906978130340576	0.23000000417232513	0.28787878155708313	0.20000000298023224	0.11267605423927307	1230	1305	1305	1330	1422
17.549224237806982	17.549224632546682	0	0	1	0	0.0007839634745087067	0.13258985301310366	1192.9554480886595	1267.9554480886595	1267.9554480886595	1292.9554480886595	0.25581395626068115	0.2199999988079071	0.27272728085517883	0.20000000298023224	0.11267605423927307	1192	1267	1267	1292	1422
17.56847845609409	17.568478850833788	0	0	1	0	0.0011732584878030303	0.12611678936691195	1166.4482524575044	1241.4482524575044	1241.4482524575044	1266.4482524575044	0.25581395626068115	0.20000000298023224	0.25757575035095215	0.18888889253139496	0.11267605423927307	1166	1241	1241	1266	1422
17.58220908177625	17.58220908177625	0	0	1	0	0.0015593376811344833	0.12222789982553284	1150.523249785557	1225.523249785557	1225.523249785557	1250.523249785557	0.25581395626068115	0.1899999976158142	0.24242424964904785	0.17777778208255768	0.11267605423927307	1150	1225	1225	1250	1422
17.599183678302936	17.599183678302936	0	0	1	0	0.0019411428382701804	0.11972790220971863	1140.2857595487978	1215.2857595487978	1215.2857595487978	1240.2857595487978	0.25581395626068115	0.18000000715255737	0.24242424964904785	0.17777778208255768	0.11267605423927307	1140	1215	1215	1240	1422
17.61617051176028	17.61617051176028	0	0	1	0	0.002317627457813363	0.11592318704634003	1124.7054509547625	1199.7054509547625	1199.7054509547625	1224.7054509547625	0.25581395626068115	0.17000000178813934	0.22727273404598236	0.1666666716337204	0.11267605423927307	1124	1199	1199	1224	1422
17.63509512239891	17.635095122398912	0	0	1	0	0.002687759621590988	0.10329947118531374	1073.0113345038599	1148.0113345038599	1148.0113345038599	1173.0113345038599	0.23255814611911774	0.15000000596046448	0.19696970283985138	0.15555556118488312	0.11267605423927307	1073	1148	1148	1173	1422
17.649258777530626	17.649258777530626	0	0	1	0	0.003050524823069713	0.10329947118531374	1073.0113345038599	1148.0113345038599	1148.0113345038599	1173.0113345038599	0.23255814611911774	0.15000000596046448	0.19696970283985138	0.15555556118488312	0.11267605423927307	1073	1148	1148	1173	1422
17.6662057422784	17.666205742278397	0	0	1	0	0.003404928748047784	0.10021024421610014	1060.36095006493	1135.36095006493	1135.36095006493	1160.36095006493	0.23255814611911774	0.14000000059604645	0.1818181872367859	0.15555556118488312	0.11267605423927307	1060	1135	1135	1160	1422
17.68221204232399	17.68221204232399	0	0	1	0	0.003750000000001152	0.10301914492038766	1071.8633984489875	1146.8633984489875	1146.8633984489875	1171.8633984489875	0.25581395626068115	0.12999999523162842	0.1818181872367859	0.14444445073604584	0.11267605423927307	1071	1146	1146	1171	1422
17.701735078345962	17.701735078345962	0	0	1	0	0.0040847927626138205	0.1005191454419283	1061.6259005846964	1136.6259005846964	1136.6259005846964	1161.6259005846964	0.25581395626068115	0.11999999731779099	0.1818181872367859	0.14444445073604584	0.11267605423927307	1061	1136	1136	1161	1422
17.716242551755307	17.716242551755307	0	0	1	0	0.004408389392194629	0.09801914596346895	1051.3884027204053	1126.3884027204053	1126.3884027204053	1151.3884027204053	0.25581395626068115	0.10999999940395355	0.1818181872367859	0.14444445073604584	0.11267605423927307	1051	1126	1126	1151	1422
17.732245693883314	17.73224608862301	0	0	1	0	0.00471990293287482	0.09801914596346895	1051.3884027204053	1126.3884027204053	1126.3884027204053	1151.3884027204053	0.25581395626068115	0.10999999940395355	0.1818181872367859	0.14444445073604584	0.11267605423927307	1051	1126	1126	1151	1422
17.749260159119572	17.749260553859273	0	0	1	0	0.0050184795476924315	0.09501409599501076	1039.0827230995692	1114.0827230995692	1114.0827230995692	1139.0827230995692	0.25581395626068115	0.10000000149011612	0.1818181872367859	0.13333334028720856	0.09859155118465424	1039	1114	1114	1139	1419
17.768461087547344	17.768461087547344	0	0	1	0	0.005303300858900055	0.09200904597010878	1026.7770432475954	1101.7770432475954	1101.7770432475954	1126.7770432475954	0.25581395626068115	0.09000000357627869	0.1666666716337204	0.13333334028720856	0.11267605423927307	1026	1101	1101	1126	1422
17.7822244766245	17.7822248713642	0	0	1	0	0.005573586191081356	0.08573213017511147	1001.0730730670814	1076.0730730670814	1076.0730730670814	1101.0730730670814	0.23255814611911774	0.09000000357627869	0.1666666716337204	0.12222222238779068	0.09859155118465424	1001	1076	1076	1101	1419
17.799221573314014	17.799221573314018	0	0	1	0	0.005828594710928128	0.08323212883400696	990.8355675752584	1065.8355675752584	1065.8355675752584	1090.8355675752584	0.23255814611911774	0.07999999821186066	0.1666666716337204	0.12222222238779068	0.09859155118465424	990	1065	1065	1090	1419
17.816204459374376	17.816204459374376	0	0	1	0	0.006067627457812898	0.08192741501173287	985.4927644730461	1060.492764473046	1060.492764473046	1085.492764473046	0.23255814611911774	0.07999999821186066	0.13636364042758942	0.1111111119389534	0.09859155118465424	985	1060	1060	1085	1419
17.835106569850176	17.835106569850176	0	0	1	0	0.006290029259591415	0.07900654009671926	973.5317816960653	1048.5317816960653	1048.5317816960653	1073.5317816960653	0.23255814611911774	0.07000000029802322	0.12121212482452393	0.1111111119389534	0.09859155118465424	973	1048	1048	1073	1419
17.84928877774773	17.84928917248743	0	0	1	0	0.006495190528383966	0.07866983977005337	972.1529938583685	1047.1529938583685	1047.1529938583685	1072.1529938583685	0.23255814611911774	0.07000000029802322	0.12121212482452393	0.10000000149011612	0.09859155118465424	972	1047	1047	1072	1419
17.866245216248274	17.866245610987974	0	0	1	0	0.0066825489314133735	0.07829105187433236	970.601857425391	1045.601857425391	1045.601857425391	1070.601857425391	0.23255814611911774	0.07000000029802322	0.10606060922145844	0.10000000149011612	0.09859155118465424	970	1045	1045	1070	1419
17.882123225891768	17.882123225891768	0	0	1	0	0.006851590932320058	0.07829105187433236	970.601857425391	1045.601857425391	1045.601857425391	1070.601857425391	0.23255814611911774	0.07000000029802322	0.10606060922145844	0.10000000149011612	0.09859155118465424	970	1045	1045	1070	1419
17.90177692075403	17.90177692075403	0	0	1	0	0.0070018531987295	0.07829105187433236	970.601857425391	1045.601857425391	1045.601857425391	1070.601857425391	0.23255814611911774	0.07000000029802322	0.10606060922145844	0.10000000149011612	0.11267605423927307	970	1045	1045	1070	1422
17.91616163011706	17.91616202485676	0	0	1	0	0.007132923872214073	0.07765973873361193	968.0166301141409	1043.0166301141408	1043.0166301141408	1068.0166301141408	0.23255814611911774	0.07000000029802322	0.09090909361839294	0.08888889104127884	0.09859155118465424	968	1043	1043	1068	1419
17.93218885136669	17.93218885136669	0	0	1	0	0.007244443697168365	0.07765973873361193	968.0166301141409	1043.0166301141408	1043.0166301141408	1068.0166301141408	0.23255814611911774	0.07000000029802322	0.09090909361839294	0.08888889104127884	0.09859155118465424	968	1043	1043	1068	1419
17.94927121183114	17.949271606570836	0	0	1	0	0.007336107005503826	0.07765973873361193	968.0166301141409	1043.0166301141408	1043.0166301141408	1068.0166301141408	0.23255814611911774	0.07000000029802322	0.09090909361839294	0.08888889104127884	0.09859155118465424	968	1043	1043	1068	1419
17.968476877135295	17.968477271874995	0	0	1	0	0.007407662554463747	0.07732303837872415	966.6378421608754	1041.6378421608754	1041.6378421608754	1066.6378421608754	0.23255814611911774	0.07000000029802322	0.07575757801532745	0.08888889104127884	0.09859155118465424	966	1041	1041	1066	1419
17.982302635084856	17.98230263508486	0	0	1	0	0.007458914215262192	0.07732303837872415	966.6378421608754	1041.6378421608754	1041.6378421608754	1066.6378421608754	0.23255814611911774	0.07000000029802322	0.07575757801532745	0.08888889104127884	0.09859155118465424	966	1041	1041	1066	1419
17.99911538833505	17.999115388335046	0	0	1	0	0.007489721510659376	0.07482303796894221	956.4003404828184	1031.4003404828184	1031.4003404828184	1056.4003404828184	0.23255814611911774	0.05999999865889549	0.07575757801532745	0.08888889104127884	0.09859155118465424	956	1031	1031	1056	1419
18.0161973540598	18.0161973540598	0	0	1	0	0.0075	0.07503347567310839	957.2620828813789	1032.2620828813788	1032.2620828813788	1057.2620828813788	0.23255814611911774	0.05999999865889549	0.07575757801532745	0.10000000149011612	0.09859155118465424	957	1032	1032	1057	1419
18.035106964589872	18.035106964589875	0	0	1	0	0.0074897215106592314	0.07545435108144075	958.9855676784998	1033.9855676784998	1033.9855676784998	1058.9855676784998	0.23255814611911774	0.05999999865889549	0.07575757801532745	0.12222222238779068	0.09859155118465424	958	1033	1033	1058	1419
18.049201935014004	18.0492023297537	0	0	1	0	0.007458914215261905	0.07545435108144075	958.9855676784998	1033.9855676784998	1033.9855676784998	1058.9855676784998	0.23255814611911774	0.05999999865889549	0.07575757801532745	0.12222222238779068	0.09859155118465424	958	1033	1033	1058	1419
18.066201400141715	18.06620140014171	0	0	1	0	0.007407662554463316	0.0805073996836489	979.6778017045422	1054.6778017045422	1054.6778017045422	1079.6778017045422	0.20930232107639313	0.09000000357627869	0.13636364042758942	0.1666666716337204	0.09859155118465424	979	1054	1054	1079	1419
18.08225704264965	18.08225704264965	0	0	1	0	0.007336107005503255	0.09647286956508955	1045.0564008690417	1120.0564008690417	1120.0564008690417	1145.0564008690417	0.23255814611911774	0.11999999731779099	0.1666666716337204	0.20000000298023224	0.11267605423927307	1045	1120	1120	1145	1422
18.101767447001258	18.10176784174096	0	0	1	0	0.007244443697167653	0.11051327343089412	1102.5518546995113	1177.5518546995113	1177.5518546995113	1202.5518546995113	0.23255814611911774	0.1599999964237213	0.21212121844291687	0.23333333432674408	0.11267605423927307	1102	1177	1177	1202	1422
18.11617070913013	18.11617070913013	0	0	1	0	0.007132923872213222	0.13184069554863953	1189.887648271679	1264.887648271679	1264.887648271679	1289.887648271679	0.25581395626068115	0.20000000298023224	0.25757575035095215	0.2777777910232544	0.11267605423927307	1189	1264	1264	1289	1422
18.132189246106385	18.132189246106385	0	0	1	0	0.007001853198728515	0.1583364680660293	1298.38783673039	1373.38783673039	1373.38783673039	1398.38783673039	0.27906978130340576	0.25999999046325684	0.3030303120613098	0.31111112236976624	0.11267605423927307	1298	1373	1373	1398	1422
18.149123973923494	18.149124368663195	0	0	1	0	0.00685159093231894	0.17959067999112488	1385.4238345636563	1460.4238345636563	1460.4238345636563	1485.4238345636563	0.27906978130340576	0.3100000023841858	0.3636363744735718	0.35555556416511536	0.11267605423927307	1385	1460	1460	1485	1422
18.168455166451864	18.168455166451864	0	0	1	0	0.006682548931412125	0.21283474332003882	1521.558273895559	1596.558273895559	1596.558273895559	1621.558273895559	0.3255814015865326	0.3499999940395355	0.43939393758773804	0.4000000059604645	0.11267605423927307	1521	1596	1596	1621	1422
18.182183028956132	18.18218342369583	0	0	1	0	0.006495190528382592	0.2430485064634169	1645.2836339676924	1720.2836339676924	1720.2836339676924	1745.2836339676924	0.3720930218696594	0.38999998569488525	0.4848484992980957	0.4333333373069763	0.11267605423927307	1645	1720	1720	1745	1422
18.19918446778233	18.19918486252203	0	0	1	0	0.006290029259589918	0.27401984608685126	1772.1112697256558	1847.1112697256558	1847.1112697256558	1872.1112697256558	0.41860464215278625	0.4300000071525574	0.5303030014038086	0.46666666865348816	0.11267605423927307	1772	1847	1847	1872	1422
18.21616656436329	18.216166564363295	0	0	1	0	0.006067627457811282	0.2930408716201782	1850.0023692846298	1925.0023692846298	1925.0023692846298	1950.0023692846298	0.44186046719551086	0.44999998807907104	0.560606062412262	0.5	0.11267605423927307	1850	1925	1925	1950	1422
18.23508525390644	18.235085253906444	0	0	1	0	0.005828594710926398	0.34750039790214515	2073.0141294092846	2148.0141294092846	2148.0141294092846	2173.0141294092846	0.5348837375640869	0.5099999904632568	0.6212121248245239	0.5555555820465088	0.11267605423927307	2073	2148	2148	2173	1422
18.249224435176835	18.249224435176835	0	0	1	0	0.005573586191079517	0.35814012159602804	2116.5837979357348	2191.5837979357348	2191.5837979357348	2216.5837979357348	0.5348837375640869	0.5299999713897705	0.6363636255264282	0.5777778029441833	0.11267605423927307	2116	2191	2191	2216	1422
18.26625469000105	18.266254690001045	0	0	1	0	0.005303300858898111	0.38138674503123315	2211.7787209028997	2286.7787209028997	2286.7787209028997	2311.7787209028997	0.5581395626068115	0.5600000023841858	0.6666666865348816	0.6111111044883728	0.11267605423927307	2211	2286	2286	2311	1422
18.282176910490797	18.282177305230498	0	0	1	0	0.005018479547690389	0.40651631663845045	2314.6843166344543	2389.6843166344543	2389.6843166344543	2414.6843166344543	0.604651153087616	0.5799999833106995	0.6969696879386902	0.6333333253860474	0.1267605572938919	2314	2389	2389	2414	1425
18.30174731527662	18.301747315276625	0	0	1	0	0.004719902932872683	0.41787154294224305	2361.183968348485	2436.183968348485	2436.183968348485	2461.183968348485	0.604651153087616	0.6000000238418579	0.7121211886405945	0.6555555462837219	0.1267605572938919	2361	2436	2436	2461	1425
18.31613834047483	18.31613873521453	0	0	1	0	0.004408389392192404	0.43770906831881007	2442.4186347655273	2517.4186347655273	2517.4186347655273	2542.4186347655273	0.6279069781303406	0.6299999952316284	0.7272727489471436	0.6777777671813965	0.1267605572938919	2442	2517	2517	2542	1425
18.332182140791808	18.33218253553151	0	0	1	0	0.004084792762611515	0.4611804075313337	2538.5337688408117	2613.5337688408117	2613.5337688408117	2638.5337688408117	0.6744186282157898	0.6399999856948853	0.7575757503509521	0.699999988079071	0.1267605572938919	2538	2613	2613	2638	1425
18.34920529030144	18.34920568504114	0	0	1	0	0.0037499999999987712	0.47562485677425315	2597.6837884905667	2672.6837884905667	2672.6837884905667	2697.6837884905667	0.6744186282157898	0.6700000166893005	0.7727272510528564	0.7222222089767456	0.1267605572938919	2597	2672	2672	2697	1425
18.36840898190711	18.368408981907105	0	0	1	0	0.0034049287480453347	0.48304911072206025	2628.0861084068365	2703.0861084068365	2703.0861084068365	2728.0861084068365	0.6744186282157898	0.6800000071525574	0.7878788113594055	0.7333333492279053	0.1267605572938919	2628	2703	2703	2728	1425
18.382216187090826	18.382216187090826	0	0	1	0	0.0030505248230672014	0.4935515959505681	2671.0937854175763	2746.0937854175763	2746.0937854175763	2771.0937854175763	0.6976743936538696	0.6899999976158142	0.7878788113594055	0.7444444298744202	0.1267605572938919	2671	2746	2746	2771	1425
18.399158414962216	18.399158809701913	0	0	1	0	0.0026877596215884214	0.5011021017476365	2702.0131066565714	2777.0131066565714	2777.0131066565714	2802.0131066565714	0.6976743936538696	0.699999988079071	0.8030303120613098	0.7555555701255798	0.1267605572938919	2702	2777	2777	2802	1425
18.416177222335165	18.41617761707486	0	0	1	0	0.002317627457810748	0.511009503795643	2742.583918043158	2817.583918043158	2817.583918043158	2842.583918043158	0.6976743936538696	0.7099999785423279	0.8181818127632141	0.7777777910232544	0.1267605572938919	2742	2817	2817	2842	1425
18.435077753852163	18.435077753852166	0	0	1	0	0.0019411428382675245	0.5352131808797518	2841.6979757025833	2916.6979757025833	2916.6979757025833	2941.6979757025833	0.7441860437393188	0.7300000190734863	0.8333333134651184	0.800000011920929	0.1267605572938919	2841	2916	2916	2941	1425
18.4491703558381	18.449170355838103	0	0	1	0	0.0015593376811317945	0.5479572927911676	2893.885113979831	2968.885113979831	2968.885113979831	2993.885113979831	0.7441860437393188	0.75	0.8484848737716675	0.8222222328186035	0.1267605572938919	2893	2968	2968	2993	1425
18.46616389987033	18.466163899870327	0	0	1	0	0.001173258487800315	0.574823417577278	3003.9018949789534	3078.9018949789534	3078.9018949789534	3103.9018949789534	0.7674418687820435	0.7799999713897705	0.8787878751754761	0.855555534362793	0.1267605572938919	3003	3078	3078	3103	1425
18.48218717372297	18.482200989612426	0	0	1	0	0.0007839634745059725	0.5822055846653402	3034.1318692045684	3109.1318692045684	3109.1318692045684	3134.1318692045684	0.7674418687820435	0.7900000214576721	0.8787878751754761	0.8777777552604675	0.1267605572938919	3034	3109	3109	3134	1425
18.502282582308162	18.502291266581533	0	0	1	0	0.0003925196718206422	0.6013107782963552	3112.3676371235742	3187.3676371235742	3187.3676371235742	3212.3676371235742	0.7906976938247681	0.8100000023841858	0.8939393758773804	0.8999999761581421	0.1267605572938919	3112	3187	3187	3212	1425
18.5162145252367	18.516214919976395	0	0	1	0	-1.4406906524676981e-15	0.6215102502693632	3195.0844748530426	3270.0844748530426	3270.0844748530426	3295.0844748530426	0.8139534592628479	0.8299999833106995	0.9242424368858337	0.9111111164093018	0.1267605572938919	3195	3270	3270	3295	1425
18.532286352072283	18.532286352072283	0	0	1	0	-0.00039251967182351964	0.6351802904798527	3251.063289514997	3326.063289514997	3326.063289514997	3351.063289514997	0.8139534592628479	0.8500000238418579	0.939393937587738	0.9333333373069763	0.1267605572938919	3251	3326	3326	3351	1425
18.549198579726564	18.54919897446626	0	0	1	0	-0.0007839634745088382	0.6461036648061942	3295.7945073813653	3370.7945073813653	3370.7945073813653	3395.7945073813653	0.8372092843055725	0.8600000143051147	0.939393937587738	0.9444444179534912	0.14084507524967194	3295	3370	3370	3395	1428
18.568438192644813	18.568438587384513	0	0	1	0	-0.0011732584878031609	0.6657980837605217	3376.4431529993367	3451.4431529993367	3451.4431529993367	3476.4431529993367	0.8604651093482971	0.8799999952316284	0.9545454382896423	0.9666666388511658	0.1267605572938919	3376	3451	3451	3476	1425
18.582184607914925	18.582185002654626	0	0	1	0	-0.0015593376811346127	0.6709496034365712	3397.538626072759	3472.538626072759	3472.538626072759	3497.538626072759	0.8604651093482971	0.8899999856948853	0.9545454382896423	0.9777777791023254	0.1267605572938919	3397	3472	3472	3497	1425
18.599203810027575	18.59920381002757	0	0	1	0	-0.001941142838270308	0.6798469111875249	3433.9731013129144	3508.9731013129144	3508.9731013129144	3533.9731013129144	0.8604651093482971	0.8999999761581421	0.9696969985961914	0.9888888597488403	0.1267605572938919	3433	3508	3508	3533	1425
18.616159064309016	18.616159064309016	0	0	1	0	-0.0023176274578134886	0.6913284063339233	3480.989823937416	3555.989823937416	3555.989823937416	3580.989823937416	0.8604651093482971	0.9200000166893005	0.9848484992980957	1.0	0.14084507524967194	3480	3555	3555	3580	1428
18.63507696437277	18.635076964372768	0	0	1	0	-0.002687759621591111	0.705930233001709	3540.7843041419983	3615.7843041419983	3615.7843041419983	3640.7843041419983	0.8837209343910217	0.9399999976158142	1.0	1.0	0.14084507524967194	3540	3615	3615	3640	1428
18.649198382356715	18.649198777096412	0	0	1	0	-0.003050524823069834	0.705930233001709	3540.7843041419983	3615.7843041419983	3615.7843041419983	3640.7843041419983	0.8837209343910217	0.9399999976158142	1.0	1.0	0.14084507524967194	3540	3615	3615	3640	1428
18.66614811028238	18.66614811028238	0	0	1	0	-0.003404928748047902	0.7167441844940186	3585.067435503006	3660.067435503006	3660.067435503006	3685.067435503006	0.9069767594337463	0.9599999785423279	1.0	1.0	0.14084507524967194	3585	3660	3660	3685	1428
18.682174147312907	18.682174147312907	0	0	1	0	-0.003750000000001266	0.719244197010994	3595.3049867600203	3670.3049867600203	3670.3049867600203	3695.3049867600203	0.9069767594337463	0.9700000286102295	1.0	1.0	0.14084507524967194	3595	3670	3670	3695	1428
18.70172442037409	18.701724420374095	0	0	1	0	-0.0040847927626139315	0.7275581508874893	3629.3506278842688	3704.3506278842688	3704.3506278842688	3729.3506278842688	0.930232584476471	0.9800000190734863	1.0	1.0	0.14084507524967194	3629	3704	3704	3729	1428
18.716218077893984	18.716218472633685	0	0	1	0	-0.0044083893921947346	0.7300581485033035	3639.588118121028	3714.588118121028	3714.588118121028	3739.588118121028	0.930232584476471	0.9900000095367432	1.0	1.0	0.14084507524967194	3639	3714	3714	3739	1428
18.73224016752753	18.73224016752753	0	0	1	0	-0.004719902932874923	0.7325581461191177	3649.825608357787	3724.825608357787	3724.825608357787	3749.825608357787	0.930232584476471	1.0	1.0	1.0	0.14084507524967194	3649	3724	3724	3749	1428
18.749195027069277	18.749195421808974	0	0	1	0	-0.0050184795476925295	0.7383720874786377	3673.6336982250214	3748.6336982250214	3748.6336982250214	3773.6336982250214	0.9534883499145508	1.0	1.0	1.0	0.14084507524967194	3673	3748	3748	3773	1428
18.76839595549705	18.768395955497045	0	0	1	0	-0.005303300858900148	0.7383720874786377	3673.6336982250214	3748.6336982250214	3748.6336982250214	3773.6336982250214	0.9534883499145508	1.0	1.0	1.0	0.14084507524967194	3673	3748	3748	3773	1428
18.782230002980285	18.782230397719985	0	0	1	0	-0.005573586191081444	0.7383720874786377	3673.6336982250214	3748.6336982250214	3748.6336982250214	3773.6336982250214	0.9534883499145508	1.0	1.0	1.0	0.14084507524967194	3673	3748	3748	3773	1428
18.799161572879804	18.799161572879804	0	0	1	0	-0.005828594710928212	0.7383720874786377	3673.6336982250214	3748.6336982250214	3748.6336982250214	3773.6336982250214	0.9534883499145508	1.0	1.0	1.0	0.14084507524967194	3673	3748	3748	3773	1428
18.816181959211548	18.816182353951245	0	0	1	0	-0.006067627457812976	0.7383720874786377	3673.6336982250214	3748.6336982250214	3748.6336982250214	3773.6336982250214	0.9534883499145508	1.0	1.0	1.0	0.14084507524967194	3673	3748	3748	3773	1428
18.835070648537588	18.835070648537588	0	0	1	0	-0.006290029259591488	0.7383720874786377	3673.6336982250214	3748.6336982250214	3748.6336982250214	3773.6336982250214	0.9534883499145508	1.0	1.0	1.0	0.14084507524967194	3673	3748	3748	3773	1428
18.84947075274887	18.84947114748857	0	0	1	0	-0.006495190528384032	0.7383720874786377	3673.6336982250214	3748.6336982250214	3748.6336982250214	3773.6336982250214	0.9534883499145508	1.0	1.0	1.0	0.14084507524967194	3673	3748	3748	3773	1428
18.866171399924603	18.866171399924603	0	0	1	0	-0.006682548931413433	0.7383720874786377	3673.6336982250214	3748.6336982250214	3748.6336982250214	3773.6336982250214	0.9534883499145508	1.0	1.0	1.0	0.14084507524967194	3673	3748	3748	3773	1428
18.88221480550188	18.882215200241582	0	0	1	0	-0.006851590932320112	0.7300581485033035	3639.588118121028	3714.588118121028	3714.588118121028	3739.588118121028	0.930232584476471	0.9900000095367432	1.0	1.0	0.14084507524967194	3639	3714	3714	3739	1428
18.90172955199018	18.901729946729876	0	0	1	0	-0.007001853198729547	0.7275581508874893	3629.3506278842688	3704.3506278842688	3704.3506278842688	3729.3506278842688	0.930232584476471	0.9800000190734863	1.0	1.0	0.14084507524967194	3629	3704	3704	3729	1428
18.916153340583385	18.916153735323086	0	0	1	0	-0.007132923872214114	0.7167441844940186	3585.067435503006	3660.067435503006	3660.067435503006	3685.067435503006	0.9069767594337463	0.9599999785423279	1.0	1.0	0.14084507524967194	3585	3660	3660	3685	1428
18.932235035911447	18.932235035911443	0	0	1	0	-0.007244443697168399	0.7142441868782043	3574.829945266247	3649.829945266247	3649.829945266247	3674.829945266247	0.9069767594337463	0.949999988079071	1.0	1.0	0.14084507524967194	3574	3649	3649	3674	1428
18.949285817199993	18.949286211939693	0	0	1	0	-0.007336107005503854	0.705930233001709	3540.7843041419983	3615.7843041419983	3615.7843041419983	3640.7843041419983	0.8837209343910217	0.9399999976158142	1.0	1.0	0.14084507524967194	3540	3615	3615	3640	1428
18.968369507937226	18.96836950793723	0	0	1	0	-0.007407662554463767	0.6867829412221909	3462.3761443048716	3537.3761443048716	3537.3761443048716	3562.3761443048716	0.8604651093482971	0.9200000166893005	1.0	0.9666666388511658	0.14084507524967194	3462	3537	3537	3562	1428
18.982207502817452	18.982207502817456	0	0	1	0	-0.007458914215262207	0.6443637923660503	3288.669729738976	3363.669729738976	3363.669729738976	3388.669729738976	0.8139534592628479	0.8799999952316284	0.9696969985961914	0.9111111164093018	0.14084507524967194	3288	3363	3363	3388	1428
18.999222362793418	18.999222757533115	0	0	1	0	-0.007489721510659382	0.6086062081885659	3142.2424225321774	3217.2424225321774	3217.2424225321774	3242.2424225321774	0.8139534592628479	0.8399999737739563	0.9242424368858337	0.8444444537162781	0.14084507524967194	3142	3217	3217	3242	1428
19.016190248745218	19.01619024874522	0	0	1	0	-0.0075	0.5602358956429292	2944.165992657795	3019.165992657795	3019.165992657795	3044.165992657795	0.7674418687820435	0.7900000214576721	0.8787878751754761	0.7777777910232544	0.14084507524967194	2944	3019	3019	3044	1428
19.03508012229036	19.03508012229036	0	0	1	0	-0.007489721510659225	0.5036416532114298	2712.412569900805	2787.412569900805	2787.412569900805	2812.412569900805	0.7209302186965942	0.7300000190734863	0.8181818127632141	0.6888889074325562	0.1267605572938919	2712	2787	2787	2812	1425
19.049138776662197	19.049139171401897	0	0	1	0	-0.007458914215261892	0.5036416532114298	2712.412569900805	2787.412569900805	2787.412569900805	2812.412569900805	0.7209302186965942	0.7300000190734863	0.8181818127632141	0.6888889074325562	0.1267605572938919	2712	2787	2787	2812	1425
19.066193505347734	19.066193505347737	0	0	1	0	-0.007407662554463295	0.44967876511691784	2491.4345431537786	2566.4345431537786	2566.4345431537786	2591.4345431537786	0.6279069781303406	0.6899999976158142	0.7727272510528564	0.6222222447395325	0.1267605572938919	2491	2566	2566	2591	1425
19.082174936792306	19.082174936792306	0	0	1	0	-0.007336107005503227	0.41758790152141145	2360.0224567301802	2435.0224567301802	2435.0224567301802	2460.0224567301802	0.5813953280448914	0.6600000262260437	0.7424242496490479	0.5777778029441833	0.1267605572938919	2360	2435	2435	2460	1425
19.101725999332892	19.10172599933289	0	0	1	0	-0.007244443697167619	0.39529832997406356	2268.74666124379	2343.74666124379	2343.74666124379	2368.74666124379	0.5813953280448914	0.6200000047683716	0.7121211886405945	0.5333333611488342	0.1267605572938919	2268	2343	2343	2368	1425
19.116204656744223	19.116204656744227	0	0	1	0	-0.007132923872213181	0.35563424974679947	2106.322252713144	2181.322252713144	2181.322252713144	2206.322252713144	0.5116279125213623	0.5699999928474426	0.6818181872367859	0.5	0.1267605572938919	2106	2181	2181	2206	1425
19.132138719424944	19.132138719424944	0	0	1	0	-0.007001853198728467	0.32840869255389027	1994.8335960081806	2069.8335960081804	2069.8335960081804	2094.8335960081804	0.4651162922382355	0.5299999713897705	0.6515151262283325	0.4888888895511627	0.1267605572938919	1994	2069	2069	2094	1425
19.149187921754695	19.149188316494396	0	0	1	0	-0.0068515909323188864	0.3114752167252579	1925.491012489931	2000.491012489931	2000.491012489931	2025.491012489931	0.44186046719551086	0.5	0.6363636255264282	0.47777777910232544	0.1267605572938919	1925	2000	2000	2025	1425
19.168408192427705	19.16840819242771	0	0	1	0	-0.0066825489314120655	0.2895442821612262	1835.6838354502213	1910.6838354502213	1910.6838354502213	1935.6838354502213	0.39534884691238403	0.47999998927116394	0.6060606241226196	0.46666666865348816	0.1267605572938919	1835	1910	1910	1935	1425
19.182197239585285	19.182197634324986	0	0	1	0	-0.006495190528382525	0.27028168842246636	1756.8035140899997	1831.8035140899997	1831.8035140899997	1856.8035140899997	0.3488371968269348	0.4699999988079071	0.5757575631141663	0.4555555582046509	0.1267605572938919	1756	1831	1831	1856	1425
19.199168283454682	19.199168283454682	0	0	1	0	-0.006290029259589846	0.24327245563369004	1646.2007058199606	1721.2007058199606	1721.2007058199606	1746.2007058199606	0.3255814015865326	0.4300000071525574	0.5151515007019043	0.42222222685813904	0.1267605572938919	1646	1721	1721	1746	1425
19.21627432830106	19.21627432830106	0	0	1	0	-0.006067627457811204	0.2305813916027546	1594.23079861328	1669.23079861328	1669.23079861328	1694.23079861328	0.302325576543808	0.41999998688697815	0.5	0.4000000059604645	0.1267605572938919	1594	1669	1669	1694	1425
19.23508170124915	19.235081701249154	0	0	1	0	-0.005828594710926315	0.21994166575648166	1550.6611212727926	1625.6611212727926	1625.6611212727926	1650.6611212727926	0.302325576543808	0.4000000059604645	0.469696968793869	0.3777777850627899	0.1267605572938919	1550	1625	1625	1650	1425
19.249168382139608	19.249168382139608	0	0	1	0	-0.005573586191079428	0.20963863278629402	1508.470201259874	1583.470201259874	1583.470201259874	1608.470201259874	0.302325576543808	0.3799999952316284	0.43939393758773804	0.35555556416511536	0.11267605423927307	1508	1583	1583	1608	1422
19.266192321128642	19.26619232112864	0	0	1	0	-0.005303300858898017	0.20093493517300098	1472.8285595334391	1547.8285595334391	1547.8285595334391	1572.8285595334391	0.302325576543808	0.36000001430511475	0.42424243688583374	0.3333333432674408	0.1267605572938919	1472	1547	1547	1572	1425
19.282159147204354	19.282159147204354	0	0	1	0	-0.00501847954769029	0.18540717888159386	1409.2423975201268	1484.2423975201268	1484.2423975201268	1509.2423975201268	0.27906978130340576	0.3400000035762787	0.39393940567970276	0.31111112236976624	0.1267605572938919	1409	1484	1484	1509	1425
19.301729551990178	19.30172994672988	0	0	1	0	-0.00471990293287258	0.1748625841104623	1366.062281932343	1441.062281932343	1441.062281932343	1466.062281932343	0.25581395626068115	0.33000001311302185	0.3787878751754761	0.30000001192092896	0.11267605423927307	1366	1441	1441	1466	1422
19.316181367101997	19.316181367101997	0	0	1	0	-0.004408389392192297	0.16315382958612457	1318.1149321551802	1393.1149321551802	1393.1149321551802	1418.1149321551802	0.25581395626068115	0.30000001192092896	0.3484848439693451	0.2777777910232544	0.1267605572938919	1318	1393	1393	1418	1425
19.332201877776747	19.332202667256144	0	0	1	0	-0.004084792762611404	0.158675711022483	1299.7770366370678	1374.7770366370678	1374.7770366370678	1399.7770366370678	0.25581395626068115	0.28999999165534973	0.3333333432674408	0.2666666805744171	0.11267605423927307	1299	1374	1374	1399	1422
19.349234106299456	19.349234501039152	0	0	1	0	-0.0037499999999986568	0.15428177300426693	1281.7838604524732	1356.7838604524732	1356.7838604524732	1381.7838604524732	0.25581395626068115	0.2800000011920929	0.3181818127632141	0.25555557012557983	0.1267605572938919	1281	1356	1356	1381	1425
19.368367139499036	19.368367534238736	0	0	1	0	-0.003404928748045217	0.1499720108428788	1264.1353844015887	1339.1353844015887	1339.1353844015887	1364.1353844015887	0.25581395626068115	0.27000001072883606	0.3030303120613098	0.24444444477558136	0.11267605423927307	1264	1339	1339	1364	1422
19.38224737152703	19.38224737152703	0	0	1	0	-0.0030505248230670804	0.1491302600262141	1260.6884148073468	1335.6884148073468	1335.6884148073468	1360.6884148073468	0.25581395626068115	0.27000001072883606	0.3030303120613098	0.23333333432674408	0.11267605423927307	1260	1335	1335	1360	1422
19.399168283454685	19.399168678194382	0	0	1	0	-0.002687759621588298	0.14494675244220379	1243.5569512508246	1318.5569512508246	1318.5569512508246	1343.5569512508246	0.25581395626068115	0.25999999046325684	0.28787878155708313	0.2222222238779068	0.11267605423927307	1243	1318	1318	1343	1422
19.41616222222661	19.416162222226607	0	0	1	0	-0.002317627457810622	0.13503347651073427	1202.962086311457	1277.962086311457	1277.962086311457	1302.962086311457	0.23255814611911774	0.25	0.27272728085517883	0.21111111342906952	0.11267605423927307	1202	1277	1277	1302	1422
19.43505091155265	19.43505091155265	0	0	1	0	-0.0019411428382673972	0.12708734958260148	1170.4226965407531	1245.4226965407531	1245.4226965407531	1270.4226965407531	0.23255814611911774	0.23000000417232513	0.24242424964904785	0.18888889253139496	0.11267605423927307	1170	1245	1245	1270	1422
19.44913403978581	19.449134039785815	0	0	1	0	-0.001559337681131665	0.12708734958260148	1170.4226965407531	1245.4226965407531	1245.4226965407531	1270.4226965407531	0.23255814611911774	0.23000000417232513	0.24242424964904785	0.18888889253139496	0.11267605423927307	1170	1245	1245	1270	1422
19.466269295369898	19.4662692953699	0	0	1	0	-0.0011732584878001843	0.12260923376589111	1152.0848122713242	1227.0848122713242	1227.0848122713242	1252.0848122713242	0.23255814611911774	0.2199999988079071	0.22727273404598236	0.1666666716337204	0.11267605423927307	1152	1227	1227	1252	1422
19.482208094927003	19.4822084896667	0	0	1	0	-0.000783963474505841	0.11947791925584428	1139.2620793526823	1214.2620793526823	1214.2620793526823	1239.2620793526823	0.23255814611911774	0.20999999344348907	0.21212121844291687	0.1666666716337204	0.11267605423927307	1139	1214	1214	1239	1422
19.501726788812284	19.501726788812288	0	0	1	0	-0.0003925196718205101	0.11579947044025568	1124.1988314528471	1199.1988314528471	1199.1988314528471	1224.1988314528471	0.23255814611911774	0.20000000298023224	0.19696970283985138	0.15555556118488312	0.11267605423927307	1124	1199	1199	1224	1422
19.51624807811109	19.51624847285079	0	0	1	0	1.5729989303233564e-15	0.11579947044025568	1124.1988314528471	1199.1988314528471	1199.1988314528471	1224.1988314528471	0.23255814611911774	0.20000000298023224	0.19696970283985138	0.15555556118488312	0.11267605423927307	1124	1199	1199	1224	1422
19.532242930705422	19.53224332544512	0	0	1	0	0.00039251967182365175	0.11220519298104326	1109.4802652573721	1184.4802652573721	1184.4802652573721	1209.4802652573721	0.23255814611911774	0.1899999976158142	0.1818181872367859	0.14444445073604584	0.11267605423927307	1109	1184	1184	1209	1422
19.549191869151684	19.549192263891385	0	0	1	0	0.0007839634745089697	0.11170014249104443	1107.412083500827	1182.412083500827	1182.412083500827	1207.412083500827	0.23255814611911774	0.1899999976158142	0.1818181872367859	0.13333334028720856	0.11267605423927307	1107	1182	1182	1207	1422
19.568389639661866	19.568389639661866	0	0	1	0	0.0011732584878032916	0.1086950943287876	1095.1064112763852	1170.1064112763852	1170.1064112763852	1195.1064112763852	0.23255814611911774	0.18000000715255737	0.1666666716337204	0.13333334028720856	0.11267605423927307	1095	1170	1170	1195	1422
19.582187371092814	19.582187371092818	0	0	1	0	0.0015593376811347424	0.10776916809179365	1091.314743335895	1166.314743335895	1166.314743335895	1191.314743335895	0.23255814611911774	0.18000000715255737	0.1515151560306549	0.12222222238779068	0.11267605423927307	1091	1166	1166	1191	1422
19.599244468216547	19.599244862956244	0	0	1	0	0.0019411428382704356	0.10442741590580254	1077.6302681342613	1152.6302681342613	1152.6302681342613	1177.6302681342613	0.23255814611911774	0.17000000178813934	0.13636364042758942	0.1111111119389534	0.11267605423927307	1077	1152	1152	1177	1422
19.616114458723054	19.616114458723057	0	0	1	0	0.0023176274578136143	0.10442741590580254	1077.6302681342613	1152.6302681342613	1152.6302681342613	1177.6302681342613	0.23255814611911774	0.17000000178813934	0.13636364042758942	0.1111111119389534	0.11267605423927307	1077	1152	1152	1177	1422
19.63507262223608	19.63507262223608	0	0	1	0	0.0026877596215912347	0.10079105090575688	1062.7393534590744	1137.7393534590744	1137.7393534590744	1162.7393534590744	0.23255814611911774	0.1599999964237213	0.10606060922145844	0.10000000149011612	0.11267605423927307	1062	1137	1137	1162	1422
19.649145092497378	19.64914509249738	0	0	1	0	0.0030505248230699544	0.09765974014922224	1049.916635911065	1124.916635911065	1124.916635911065	1149.916635911065	0.23255814611911774	0.15000000596046448	0.09090909361839294	0.08888889104127884	0.11267605423927307	1049	1124	1124	1149	1422
19.66625587422014	19.66625587422014	0	0	1	0	0.00340492874804802	0.09711260209016828	1047.6761055592392	1122.6761055592392	1122.6761055592392	1147.6761055592392	0.23255814611911774	0.15000000596046448	0.07575757801532745	0.07777778059244156	0.11267605423927307	1047	1122	1122	1147	1422
19.682229805610433	19.682229805610437	0	0	1	0	0.003750000000001381	0.09711260209016828	1047.6761055592392	1122.6761055592392	1122.6761055592392	1147.6761055592392	0.23255814611911774	0.15000000596046448	0.07575757801532745	0.07777778059244156	0.11267605423927307	1047	1122	1122	1147	1422
19.701723630894698	19.701723630894698	0	0	1	0	0.0040847927626140425	0.09681798927611374	1046.4696660856857	1121.4696660856857	1121.4696660856857	1146.4696660856857	0.23255814611911774	0.15000000596046448	0.06060606241226196	0.07777778059244156	0.11267605423927307	1046	1121	1121	1146	1422
19.716165182774347	19.71617149860953	0	0	1	0	0.004408389392194842	0.09639711383955948	1044.746181172996	1119.746181172996	1119.746181172996	1144.746181172996	0.23255814611911774	0.15000000596046448	0.04545454680919647	0.06666667014360428	0.11267605423927307	1044	1119	1119	1144	1422
19.732276483579817	19.732276483579817	0	0	1	0	0.004719902932875025	0.09627085117472693	1044.2291355605068	1119.2291355605068	1119.2291355605068	1144.2291355605068	0.23255814611911774	0.15000000596046448	0.04545454680919647	0.0555555559694767	0.11267605423927307	1044	1119	1119	1144	1422
19.749167395290364	19.74916739529036	0	0	1	0	0.005018479547692628	0.0960604134564498	1043.367393104162	1118.367393104162	1118.367393104162	1143.367393104162	0.23255814611911774	0.15000000596046448	0.03030303120613098	0.0555555559694767	0.11267605423927307	1043	1118	1118	1143	1422
19.76837621851211	19.768376218512106	0	0	1	0	0.005303300858900241	0.0960604134564498	1043.367393104162	1118.367393104162	1118.367393104162	1143.367393104162	0.23255814611911774	0.15000000596046448	0.03030303120613098	0.0555555559694767	0.11267605423927307	1043	1118	1118	1143	1422
19.782229213500884	19.782229213500887	0	0	1	0	0.005573586191081533	0.0960604134564498	1043.367393104162	1118.367393104162	1118.367393104162	1143.367393104162	0.23255814611911774	0.15000000596046448	0.03030303120613098	0.0555555559694767	0.11267605423927307	1043	1118	1118	1143	1422
19.799139072716976	19.799139467456673	0	0	1	0	0.005828594710928295	0.09580788819733944	1042.333302168105	1117.333302168105	1117.333302168105	1142.333302168105	0.23255814611911774	0.15000000596046448	0.01515151560306549	0.04444444552063942	0.11267605423927307	1042	1117	1117	1142	1422
19.816221038441725	19.816221433181425	0	0	1	0	0.006067627457813053	0.09580788819733944	1042.333302168105	1117.333302168105	1117.333302168105	1142.333302168105	0.23255814611911774	0.15000000596046448	0.01515151560306549	0.04444444552063942	0.11267605423927307	1042	1117	1117	1142	1422
19.835045779936564	19.835045779936564	0	0	1	0	0.006290029259591559	0.09563953801989555	1041.6439081914723	1116.6439081914723	1116.6439081914723	1141.6439081914723	0.23255814611911774	0.15000000596046448	0.0	0.04444444552063942	0.11267605423927307	1041	1116	1116	1141	1422
19.8492023297537	19.8492023297537	0	0	1	0	0.006495190528384097	0.09563953801989555	1041.6439081914723	1116.6439081914723	1116.6439081914723	1141.6439081914723	0.23255814611911774	0.15000000596046448	0.0	0.04444444552063942	0.11267605423927307	1041	1116	1116	1141	1422
19.866156005076355	19.866156399816052	0	0	1	0	0.006682548931413494	0.09813953563570976	1051.8813984282315	1126.8813984282315	1126.8813984282315	1151.8813984282315	0.23255814611911774	0.1599999964237213	0.0	0.04444444552063942	0.11267605423927307	1051	1126	1126	1151	1422
19.882269674320014	19.882270463799408	0	0	1	0	0.006851590932320166	0.09813953563570976	1051.8813984282315	1126.8813984282315	1126.8813984282315	1151.8813984282315	0.23255814611911774	0.1599999964237213	0.0	0.04444444552063942	0.11267605423927307	1051	1126	1126	1151	1422
19.901694420156986	19.90169442015699	0	0	1	0	0.007001853198729595	0.09813953563570976	1051.8813984282315	1126.8813984282315	1126.8813984282315	1151.8813984282315	0.23255814611911774	0.1599999964237213	0.0	0.04444444552063942	0.11267605423927307	1051	1126	1126	1151	1422
19.916220841071876	19.916220446332176	0	0	1	0	0.007132923872214154	0.09813953563570976	1051.8813984282315	1126.8813984282315	1126.8813984282315	1151.8813984282315	0.23255814611911774	0.1599999964237213	0.0	0.03333333507180214	0.11267605423927307	1051	1126	1126	1151	1422
19.932167535422955	19.932167930162652	0	0	1	0	0.007244443697168434	0.09813953563570976	1051.8813984282315	1126.8813984282315	1126.8813984282315	1151.8813984282315	0.23255814611911774	0.1599999964237213	0.0	0.04444444552063942	0.11267605423927307	1051	1126	1126	1151	1422
19.94922107988939	19.949221079889394	0	0	1	0	0.007336107005503881	0.09563953801989555	1041.6439081914723	1116.6439081914723	1116.6439081914723	1141.6439081914723	0.23255814611911774	0.15000000596046448	0.0	0.04444444552063942	0.11267605423927307	1041	1116	1116	1141	1422
19.96854240392529	19.96854279866499	0	0	1	0	0.007407662554463788	0.09313953667879105	1031.4064026996493	1106.4064026996493	1106.4064026996493	1131.4064026996493	0.23255814611911774	0.14000000059604645	0.0	0.04444444552063942	0.11267605423927307	1031	1106	1106	1131	1422
19.982228029281792	19.98222842402149	0	0	1	0	0.007458914215262221	0.08232557959854603	987.123248456046	1062.123248456046	1062.123248456046	1087.123248456046	0.20930232107639313	0.11999999731779099	0.0	0.0555555559694767	0.11267605423927307	987	1062	1062	1087	1422
19.999244862956246	19.999245257695943	0	0	1	0	0.007489721510659389	0.07151162810623646	942.8401170950383	1017.8401170950383	1017.8401170950383	1042.8401170950383	0.1860465109348297	0.10000000149011612	0.0	0.06666667014360428	0.11267605423927307	942	1017	1017	1042	1422
20.01624472282365	20.01624511756335	0	0	1	0	0.0075	0.0690116286277771	932.6026192307472	1007.6026192307472	1007.6026192307472	1032.6026192307472	0.1860465109348297	0.09000000357627869	0.0	0.07777778059244156	0.11267605423927307	932	1007	1007	1032	1422
20.035245912963845	20.03524630770354	0	0	1	0	0.007489721510659218	0.07277425441589921	948.0105718331073	1023.0105718331073	1023.0105718331073	1048.0105718331074	0.1860465109348297	0.10000000149011612	0.04545454680919647	0.1111111119389534	0.11267605423927307	948	1023	1023	1048	1422
20.049218119341653	20.049218514081353	0	0	1	0	0.007458914215261878	0.07586347949424577	960.6609485289364	1035.6609485289364	1035.6609485289364	1060.6609485289364	0.1860465109348297	0.10999999940395355	0.06060606241226196	0.12222222238779068	0.11267605423927307	960	1035	1035	1060	1422
20.066238505673397	20.066238505673397	0	0	1	0	0.0074076625544632745	0.08560840812220116	1000.5664312604138	1075.5664312604138	1075.5664312604138	1100.5664312604138	0.20930232107639313	0.11999999731779099	0.09090909361839294	0.14444445073604584	0.11267605423927307	1000	1075	1075	1100	1422
20.082197436955134	20.082197831694835	0	0	1	0	0.007336107005503199	0.08895015847376903	1014.2508989500841	1089.250898950084	1089.250898950084	1114.250898950084	0.20930232107639313	0.12999999523162842	0.10606060922145844	0.15555556118488312	0.11267605423927307	1014	1089	1089	1114	1422
20.101709420265543	20.101709420265543	0	0	1	0	0.007244443697167585	0.10102674369810005	1063.7045154437196	1138.7045154437196	1138.7045154437196	1163.7045154437196	0.23255814611911774	0.15000000596046448	0.12121212482452393	0.17777778208255768	0.11267605423927307	1063	1138	1138	1163	1422
20.116229130605554	20.11622913060555	0	0	1	0	0.0071329238722131405	0.10529441814179774	1081.1806422906618	1156.1806422906618	1156.1806422906618	1181.1806422906618	0.23255814611911774	0.1599999964237213	0.1515151560306549	0.18888889253139496	0.11267605423927307	1081	1156	1156	1181	1422
20.13213674572645	20.13213674572645	0	0	1	0	0.00700185319872842	0.11402924742662546	1116.9497682120314	1191.9497682120314	1191.9497682120314	1216.9497682120314	0.25581395626068115	0.17000000178813934	0.1515151560306549	0.20000000298023224	0.11267605423927307	1116	1191	1191	1216	1422
20.149231737861264	20.14923173786126	0	0	1	0	0.006851590932318833	0.12155449894642589	1147.765673185614	1222.765673185614	1222.765673185614	1247.765673185614	0.25581395626068115	0.1899999976158142	0.1818181872367859	0.2222222238779068	0.11267605423927307	1147	1222	1222	1247	1422
20.168357271006563	20.168357665746264	0	0	1	0	0.006682548931412006	0.12794338680728518	1173.9281689758327	1248.9281689758327	1248.9281689758327	1273.9281689758327	0.25581395626068115	0.20999999344348907	0.19696970283985138	0.23333333432674408	0.11267605423927307	1173	1248	1248	1273	1422
20.182221318706908	20.18222131870691	0	0	1	0	0.006495190528382459	0.1392876483086083	1220.3829198237509	1295.3829198237509	1295.3829198237509	1320.3829198237509	0.27906978130340576	0.2199999988079071	0.22727273404598236	0.25555557012557983	0.11267605423927307	1220	1295	1295	1320	1422
20.199195520493895	20.199195520493898	0	0	1	0	0.006290029259589774	0.1487068393916795	1258.9545073089275	1333.9545073089275	1333.9545073089275	1358.9545073089275	0.27906978130340576	0.23999999463558197	0.27272728085517883	0.2777777910232544	0.11267605423927307	1258	1333	1333	1358	1422
20.216252617617627	20.216253012357328	0	0	1	0	0.006067627457811127	0.16580867112585995	1328.9865082603965	1403.9865082603965	1403.9865082603965	1428.9865082603965	0.302325576543808	0.27000001072883606	0.3030303120613098	0.30000001192092896	0.11267605423927307	1328	1403	1403	1428	1422
20.23502564821193	20.235025648211927	0	0	1	0	0.005828594710926231	0.18196773944228184	1395.157893016144	1470.157893016144	1470.157893016144	1495.157893016144	0.3255814015865326	0.28999999165534973	0.3484848439693451	0.3222222328186035	0.11267605423927307	1395	1470	1470	1495	1422
20.249274172378882	20.24927456711858	0	0	1	0	0.005573586191079339	0.19352243527619528	1442.4743724560196	1517.4743724560196	1517.4743724560196	1542.4743724560196	0.3488371968269348	0.30000001192092896	0.3636363744735718	0.3444444537162781	0.11267605423927307	1442	1517	1517	1542	1422
20.266265742712612	20.266265742712612	0	0	1	0	0.005303300858897924	0.20470929798303228	1488.2845752405171	1563.2845752405171	1563.2845752405171	1588.2845752405171	0.3488371968269348	0.3199999928474426	0.40909090638160706	0.36666667461395264	0.11267605423927307	1488	1563	1563	1588	1422
20.28842761362089	20.288428008360587	0	0	1	0	0.005018479547690192	0.215590600779763	1532.8435101931295	1607.8435101931295	1607.8435101931295	1632.8435101931295	0.3720930218696594	0.33000001311302185	0.42424243688583374	0.3777777850627899	0.11267605423927307	1532	1607	1607	1632	1422
20.30175086793391	20.30175165741331	0	0	1	0	0.004719902932872478	0.2317917577245019	1599.1872478818352	1674.1872478818352	1674.1872478818352	1699.1872478818352	0.39534884691238403	0.3499999940395355	0.4545454680919647	0.4000000059604645	0.11267605423927307	1599	1674	1674	1699	1422
20.316131629899957	20.316139919433628	0	0	1	0	0.004408389392192191	0.24832961499590667	1666.909773408238	1741.909773408238	1741.909773408238	1766.909773408238	0.41860464215278625	0.3700000047683716	0.4848484992980957	0.42222222685813904	0.11267605423927307	1666	1741	1741	1766	1422
20.332123324576692	20.33212371931639	0	0	1	0	0.004084792762611293	0.26213178038597107	1723.4296406805515	1798.4296406805515	1798.4296406805515	1823.4296406805515	0.44186046719551086	0.38999998569488525	0.5	0.4333333373069763	0.11267605423927307	1723	1798	1798	1823	1422
20.349185948056203	20.349186342795903	0	0	1	0	0.0037499999999985423	0.27667469450520343	1782.9828739988081	1857.9828739988081	1857.9828739988081	1882.9828739988081	0.4651162922382355	0.4000000059604645	0.5303030014038086	0.4555555582046509	0.1267605572938919	1782	1857	1857	1882	1425
20.36834187615831	20.368341876158315	0	0	1	0	0.003404928748045099	0.28241543796929447	1806.4912184842608	1881.4912184842608	1881.4912184842608	1906.4912184842608	0.4651162922382355	0.4099999964237213	0.5454545617103577	0.46666666865348816	0.1267605572938919	1806	1881	1881	1906	1425
20.38215342347872	20.382153423478723	0	0	1	0	0.00305052482306696	0.29229759367979335	1846.9586461187537	1921.9586461187537	1921.9586461187537	1946.9586461187537	0.4651162922382355	0.4300000071525574	0.560606062412262	0.4888888895511627	0.11267605423927307	1846	1921	1921	1946	1422
20.399208546903957	20.399208941643657	0	0	1	0	0.0026877596215881742	0.3134120288822384	1933.4222582727662	2008.4222582727662	2008.4222582727662	2033.4222582727662	0.5116279125213623	0.4399999976158142	0.5909090638160706	0.5111111402511597	0.1267605572938919	1933	2008	2008	2033	1425
20.416204854114078	20.416205248853775	0	0	1	0	0.002317627457810496	0.33404922172276663	2017.9315629547293	2092.931562954729	2092.931562954729	2117.931562954729	0.5348837375640869	0.4699999988079071	0.6212121248245239	0.5333333611488342	0.1267605572938919	2017	2092	2092	2117	1425
20.435006305966688	20.435006305966688	0	0	1	0	0.0019411428382672693	0.3793109336936915	2203.2782734756665	2278.2782734756665	2278.2782734756665	2303.2782734756665	0.604651153087616	0.5199999809265137	0.6666666865348816	0.5888888835906982	0.1267605572938919	2203	2278	2278	2303	1425
20.44919759287732	20.449197987617016	0	0	1	0	0.0015593376811315356	0.3793109336936915	2203.2782734756665	2278.2782734756665	2278.2782734756665	2303.2782734756665	0.604651153087616	0.5199999809265137	0.6666666865348816	0.5888888835906982	0.1267605572938919	2203	2278	2278	2303	1425
20.466200610662312	20.466200610662312	0	0	1	0	0.0011732584878000535	0.4097292652485347	2327.8413411927495	2402.8413411927495	2402.8413411927495	2427.8413411927495	0.6279069781303406	0.5600000023841858	0.7121211886405945	0.6333333253860474	0.1267605572938919	2327	2402	2402	2427	1425
20.482128752247547	20.48212875224755	0	0	1	0	0.0007839634745057094	0.4269826176792684	2398.493819396604	2473.493819396604	2473.493819396604	2498.493819396604	0.6511628031730652	0.5799999833106995	0.7272727489471436	0.6555555462837219	0.1267605572938919	2398	2473	2473	2498	1425
20.501767052261563	20.50176744700126	0	0	1	0	0.00039251967182037795	0.4515760433693927	2499.203897597663	2574.203897597663	2574.203897597663	2599.203897597663	0.6744186282157898	0.6100000143051147	0.7575757503509521	0.6888889074325562	0.1267605572938919	2499	2574	2574	2599	1425
20.516189656635675	20.51619005137537	0	0	1	0	-1.7053072081790148e-15	0.4824884449843605	2625.790182210956	2700.790182210956	2700.790182210956	2725.790182210956	0.7209302186965942	0.6399999856948853	0.7878788113594055	0.7222222089767456	0.1267605572938919	2625	2700	2700	2725	1425
20.53218174605211	20.532182140791807	0	0	1	0	-0.0003925196718237839	0.5029993758157447	2709.7824439654746	2784.7824439654746	2784.7824439654746	2809.7824439654746	0.7441860437393188	0.6700000166893005	0.8030303120613098	0.7444444298744202	0.1267605572938919	2709	2784	2784	2809	1425
20.549182790138616	20.549183184878313	0	0	1	0	-0.0007839634745091013	0.524082681702243	2796.1185815706854	2871.1185815706854	2871.1185815706854	2896.1185815706854	0.7674418687820435	0.6899999976158142	0.8333333134651184	0.7666666507720947	0.14084507524967194	2796	2871	2871	2896	1428
20.568371481635722	20.568371481635722	0	0	1	0	-0.0011732584878034224	0.5483284281259433	2895.404913175738	2970.404913175738	2970.404913175738	2995.404913175738	0.8139534592628479	0.7099999785423279	0.8484848737716675	0.7888888716697693	0.14084507524967194	2895	2970	2970	2995	1428
20.582158949834508	20.582159344574205	0	0	1	0	-0.0015593376811348716	0.5855228580559544	3047.7161037391334	3122.7161037391334	3122.7161037391334	3147.7161037391334	0.8372092843055725	0.75	0.8939393758773804	0.8444444537162781	0.14084507524967194	3047	3122	3122	3147	1428
20.599176178248655	20.59917617824866	0	0	1	0	-0.0019411428382705633	0.6129361330760448	3159.9734649464035	3234.9734649464035	3234.9734649464035	3259.9734649464035	0.8604651093482971	0.7799999713897705	0.9242424368858337	0.8777777552604675	0.14084507524967194	3159	3234	3234	3259	1428
20.61623090693419	20.616231301673892	0	0	1	0	-0.00231762745781374	0.6264799106753234	3215.4352342154493	3290.4352342154493	3290.4352342154493	3315.4352342154493	0.8604651093482971	0.800000011920929	0.939393937587738	0.8999999761581421	0.14084507524967194	3215	3290	3290	3315	1428
20.635113675164753	20.635114069904454	0	0	1	0	-0.0026877596215913587	0.6460059796318864	3295.394486592575	3370.394486592575	3370.394486592575	3395.394486592575	0.8837209343910217	0.8199999928474426	0.9545454382896423	0.9222221970558167	0.15492957830429077	3295	3370	3370	3395	1430
20.649252066955746	20.649252066955746	0	0	1	0	-0.0030505248230700754	0.6546928633945157	3330.967275600542	3405.967275600542	3405.967275600542	3430.967275600542	0.8837209343910217	0.8299999833106995	0.9696969985961914	0.9333333373069763	0.15492957830429077	3330	3405	3405	3430	1430
20.666164689349728	20.666164689349724	0	0	1	0	-0.003404928748048138	0.6657004126595325	3376.0431898407855	3451.0431898407855	3451.0431898407855	3476.0431898407855	0.9069767594337463	0.8399999737739563	0.9696969985961914	0.9444444179534912	0.15492957830429077	3376	3451	3451	3476	1430
20.68212835750785	20.68212835750785	0	0	1	0	-0.003750000000001496	0.6745135601923522	3412.1330289876823	3487.1330289876823	3487.1330289876823	3512.1330289876823	0.9069767594337463	0.8500000238418579	0.9848484992980957	0.9555555582046509	0.15492957830429077	3412	3487	3487	3512	1430
20.701662051501685	20.70166205150169	0	0	1	0	-0.0040847927626141535	0.6745135601923522	3412.1330289876823	3487.1330289876823	3487.1330289876823	3512.1330289876823	0.9069767594337463	0.8500000238418579	0.9848484992980957	0.9555555582046509	0.15492957830429077	3412	3487	3487	3512	1430
20.716164393294953	20.716164393294953	0	0	1	0	-0.00440838939219495	0.6797492405832415	3433.573140188374	3508.573140188374	3508.573140188374	3533.573140188374	0.9069767594337463	0.8600000143051147	0.9848484992980957	0.9666666388511658	0.15492957830429077	3433	3508	3508	3533	1430
20.732165166984764	20.73216516698476	0	0	1	0	-0.0047199029328751285	0.6797492405832415	3433.573140188374	3508.573140188374	3508.573140188374	3533.573140188374	0.9069767594337463	0.8600000143051147	0.9848484992980957	0.9666666388511658	0.15492957830429077	3433	3508	3508	3533	1430
20.749201342904456	20.749201342904456	0	0	1	0	-0.005018479547692726	0.6770135578081664	3422.3705192244415	3497.3705192244415	3497.3705192244415	3522.3705192244415	0.9069767594337463	0.8600000143051147	0.9848484992980957	0.9555555582046509	0.15492957830429077	3422	3497	3497	3522	1430
20.768330033967352	20.768330033967352	0	0	1	0	-0.005303300858900336	0.668699603931671	3388.324878100193	3463.324878100193	3463.324878100193	3488.324878100193	0.8837209343910217	0.8500000238418579	0.9848484992980957	0.9555555582046509	0.15492957830429077	3388	3463	3463	3488	1430
20.782230792459686	20.782231187199383	0	0	1	0	-0.005573586191081621	0.668699603931671	3388.324878100193	3463.324878100193	3463.324878100193	3488.324878100193	0.8837209343910217	0.8500000238418579	0.9848484992980957	0.9555555582046509	0.15492957830429077	3388	3463	3463	3488	1430
20.799204994246672	20.79920499424667	0	0	1	0	-0.005828594710928378	0.6714352867067461	3399.5274990641255	3474.5274990641255	3474.5274990641255	3499.5274990641255	0.8837209343910217	0.8500000238418579	0.9848484992980957	0.9666666388511658	0.15492957830429077	3399	3474	3474	3499	1430
20.81623919646787	20.81623959120757	0	0	1	0	-0.006067627457813132	0.6739352843225603	3409.7649893008847	3484.7649893008847	3484.7649893008847	3509.7649893008847	0.8837209343910217	0.8600000143051147	0.9848484992980957	0.9666666388511658	0.15492957830429077	3409	3484	3484	3509	1430
20.835107359329577	20.835107359329573	0	0	1	0	-0.006290029259591632	0.6822492381990557	3443.8106304251332	3518.8106304251332	3518.8106304251332	3543.8106304251332	0.9069767594337463	0.8700000047683716	0.9848484992980957	0.9666666388511658	0.15492957830429077	3443	3518	3518	3543	1430
20.849125750252142	20.84912575025214	0	0	1	0	-0.006495190528384164	0.6822492381990557	3443.8106304251332	3518.8106304251332	3518.8106304251332	3543.8106304251332	0.9069767594337463	0.8700000047683716	0.9848484992980957	0.9666666388511658	0.15492957830429077	3443	3518	3518	3543	1430
20.866212058113575	20.86621205811358	0	0	1	0	-0.006682548931413554	0.6822492381990557	3443.8106304251332	3518.8106304251332	3518.8106304251332	3543.8106304251332	0.9069767594337463	0.8700000047683716	0.9848484992980957	0.9666666388511658	0.15492957830429077	3443	3518	3518	3543	1430
20.882203752790318	20.882204147530015	0	0	1	0	-0.00685159093232022	0.6822492381990557	3443.8106304251332	3518.8106304251332	3518.8106304251332	3543.8106304251332	0.9069767594337463	0.8700000047683716	0.9848484992980957	0.9666666388511658	0.15492957830429077	3443	3518	3518	3543	1430
20.901697972814276	20.901697972814276	0	0	1	0	-0.007001853198729643	0.6874849332653312	3465.2508017215314	3540.2508017215314	3540.2508017215314	3565.2508017215314	0.9069767594337463	0.8799999952316284	0.9848484992980957	0.9777777791023254	0.15492957830429077	3465	3540	3540	3565	1430
20.916250051809584	20.916250051809584	0	0	1	0	-0.007132923872214195	0.7022803574800491	3525.838063880801	3600.838063880801	3600.838063880801	3625.838063880801	0.930232584476471	0.8899999856948853	1.0	0.9888888597488403	0.15492957830429077	3525	3600	3600	3625	1430
20.93218214079181	20.93218214079181	0	0	1	0	-0.007244443697168468	0.710872083902359	3561.02118358016	3636.02118358016	3636.02118358016	3661.02118358016	0.9534883499145508	0.8899999856948853	1.0	1.0	0.15492957830429077	3561	3636	3636	3661	1430
20.949165816331565	20.949165816331565	0	0	1	0	-0.007336107005503909	0.7105942964553833	3559.8836439847946	3634.8836439847946	3634.8836439847946	3659.8836439847946	0.9534883499145508	0.8999999761581421	1.0	0.9888888597488403	0.1690140813589096	3559	3634	3634	3659	1433
20.96836161314325	20.96836161314325	0	0	1	0	-0.007407662554463809	0.7105942964553833	3559.8836439847946	3634.8836439847946	3634.8836439847946	3659.8836439847946	0.9534883499145508	0.8999999761581421	1.0	0.9888888597488403	0.1690140813589096	3559	3634	3634	3659	1433
20.98223395037727	20.98223434511697	0	0	1	0	-0.007458914215262234	0.6995025873184204	3514.4630950689316	3589.4630950689316	3589.4630950689316	3614.4630950689316	0.930232584476471	0.8899999856948853	1.0	0.9777777791023254	0.1690140813589096	3514	3589	3589	3614	1433
20.99928946854221	20.999289468542205	0	0	1	0	-0.007489721510659397	0.6655068297879865	3375.250467981805	3450.250467981805	3450.250467981805	3475.250467981805	0.9069767594337463	0.8500000238418579	0.9696969985961914	0.9333333373069763	0.1690140813589096	3375	3450	3450	3475	1433
21.016125906174324	21.01612590617432	0	0	1	0	-0.0075	0.6544992511721972	3330.1744335501476	3405.1744335501476	3405.1744335501476	3430.1744335501476	0.8837209343910217	0.8399999737739563	0.9696969985961914	0.9222221970558167	0.1690140813589096	3330	3405	3405	3430	1433
21.035105385631077	21.035105780370777	0	0	1	0	-0.007489721510659211	0.6483544670271151	3305.011542476036	3380.011542476036	3380.011542476036	3405.011542476036	0.8837209343910217	0.8399999737739563	0.9545454382896423	0.9111111164093018	0.1690140813589096	3305	3380	3380	3405	1433
21.049215750903457	21.049216145643157	0	0	1	0	-0.0074589142152618635	0.6407029497352514	3273.6785791658544	3348.6785791658544	3348.6785791658544	3373.6785791658544	0.8837209343910217	0.8199999928474426	0.9545454382896423	0.8999999761581421	0.15492957830429077	3273	3348	3348	3373	1430
21.066210873894484	21.066210873894484	0	0	1	0	-0.007407662554463255	0.6211516329435387	3193.615936903791	3268.615936903791	3268.615936903791	3293.615936903791	0.8604651093482971	0.8100000023841858	0.939393937587738	0.8666666746139526	0.1690140813589096	3193	3268	3268	3293	1433
21.082236121445618	21.082236121445614	0	0	1	0	-0.007336107005503172	0.5935388732739169	3080.5416860566897	3155.5416860566897	3155.5416860566897	3180.5416860566897	0.8139534592628479	0.7900000214576721	0.9242424368858337	0.8333333134651184	0.15492957830429077	3080	3155	3155	3180	1430
21.101688893801203	21.101688893801207	0	0	1	0	-0.007244443697167551	0.5535498489233781	2916.7866313412333	2991.7866313412333	2991.7866313412333	3016.7866313412333	0.7906976938247681	0.7400000095367432	0.8787878751754761	0.7777777910232544	0.15492957830429077	2916	2991	2991	3016	1430
21.116150972145192	21.116150972145192	0	0	1	0	-0.0071329238722131	0.5369867360652094	2848.9606841870327	2923.9606841870327	2923.9606841870327	2948.9606841870327	0.7674418687820435	0.7300000190734863	0.8484848737716675	0.7666666507720947	0.15492957830429077	2848	2923	2923	2948	1430
21.132182140791805	21.13218214079181	0	0	1	0	-0.007001853198728373	0.5214589650984163	2785.374462078015	2860.374462078015	2860.374462078015	2885.374462078015	0.7441860437393188	0.7099999785423279	0.8484848737716675	0.7444444298744202	0.15492957830429077	2785	2860	2860	2885	1430
21.149182395398917	21.149182790138614	0	0	1	0	-0.006851590932318779	0.5080103291405571	2730.302297830581	2805.302297830581	2805.302297830581	2830.302297830581	0.7209302186965942	0.699999988079071	0.8333333134651184	0.7333333492279053	0.15492957830429077	2730	2805	2805	2830	1430
21.168449245356378	21.16844924535638	0	0	1	0	-0.006682548931411946	0.4896795456407448	2655.23773939885	2730.23773939885	2730.23773939885	2755.23773939885	0.6976743936538696	0.6899999976158142	0.8030303120613098	0.7111111283302307	0.15492957830429077	2655	2730	2730	2755	1430
21.182203555420465	21.182203555420468	0	0	1	0	-0.006495190528382392	0.4554784364822737	2515.184197394911	2590.184197394911	2590.184197394911	2615.184197394911	0.6279069781303406	0.6600000262260437	0.7878788113594055	0.6777777671813965	0.15492957830429077	2515	2590	2590	2615	1430
21.199174994029562	21.199174994029562	0	0	1	0	-0.006290029259589702	0.42861227938021074	2405.167284061963	2480.167284061963	2480.167284061963	2505.167284061963	0.604651153087616	0.6299999952316284	0.7575757503509521	0.6333333253860474	0.15492957830429077	2405	2480	2480	2505	1430
21.216124327215525	21.216124327215525	0	0	1	0	-0.006067627457811049	0.4079809767730307	2320.682099885561	2395.682099885561	2395.682099885561	2420.682099885561	0.604651153087616	0.6000000238418579	0.7121211886405945	0.6000000238418579	0.15492957830429077	2320	2395	2395	2420	1430
21.235017358678256	21.235017358678252	0	0	1	0	-0.005828594710926148	0.3910222315928751	2251.2360383728237	2326.2360383728237	2326.2360383728237	2351.2360383728237	0.5813953280448914	0.5799999833106995	0.6969696879386902	0.5777778029441833	0.15492957830429077	2251	2326	2326	2351	1430
21.24921575090346	21.249215356163763	0	0	1	0	-0.005573586191079251	0.3910222315928751	2251.2360383728237	2326.2360383728237	2326.2360383728237	2351.2360383728237	0.5813953280448914	0.5799999833106995	0.6969696879386902	0.5777778029441833	0.15492957830429077	2251	2326	2326	2351	1430
21.26612718907834	21.266127189078343	0	0	1	0	-0.00530330085889783	0.38693973702011686	2234.5182230973787	2309.5182230973787	2309.5182230973787	2334.5182230973787	0.5813953280448914	0.5799999833106995	0.6818181872367859	0.5666666626930237	0.15492957830429077	2234	2309	2309	2334	1430
21.28222585821345	21.282225858213447	0	0	1	0	-0.005018479547690093	0.3804414299903094	2207.907655810317	2282.907655810317	2282.907655810317	2307.907655810317	0.5813953280448914	0.5699999928474426	0.6666666865348816	0.5555555820465088	0.15492957830429077	2207	2282	2282	2307	1430
21.301692446458496	21.301692446458492	0	0	1	0	-0.004719902932872375	0.36260983116096934	2134.8872586041693	2209.8872586041693	2209.8872586041693	2234.8872586041693	0.5348837375640869	0.5600000023841858	0.6666666865348816	0.5333333611488342	0.15492957830429077	2134	2209	2209	2234	1430
21.316253604466873	21.316253999206573	0	0	1	0	-0.004408389392192083	0.3562798564131011	2108.966012011649	2183.966012011649	2183.966012011649	2208.966012011649	0.5348837375640869	0.550000011920929	0.6515151262283325	0.5222222208976746	0.15492957830429077	2108	2183	2183	2208	1430
21.33214621947922	21.33214621947922	0	0	1	0	-0.004084792762611183	0.34387244284152985	2058.1576534360647	2133.1576534360647	2133.1576534360647	2158.1576534360647	0.5348837375640869	0.5299999713897705	0.6212121248245239	0.5	0.15492957830429077	2058	2133	2133	2158	1430
21.349243974791925	21.349244369531622	0	0	1	0	-0.0037499999999984273	0.3259877807865239	1984.9199623208153	2059.919962320815	2059.919962320815	2084.919962320815	0.5116279125213623	0.5099999904632568	0.5909090638160706	0.47777777910232544	0.15492957830429077	1984	2059	2059	2084	1430
21.368326481310064	21.368326086570363	0	0	1	0	-0.003404928748044981	0.31426473785229403	1936.9141015051441	2011.9141015051441	2011.9141015051441	2036.9141015051441	0.4883720874786377	0.5	0.5757575631141663	0.46666666865348816	0.14084507524967194	1936	2011	2011	2036	1428
21.38221421339233	21.382214213392334	0	0	1	0	-0.0030505248230668384	0.2985686333316946	1872.6385534932892	1947.6385534932892	1947.6385534932892	1972.6385534932892	0.4651162922382355	0.47999998927116394	0.560606062412262	0.4444444477558136	0.15492957830429077	1872	1947	1947	1972	1430
21.399113809376253	21.399113809376253	0	0	1	0	-0.0026877596215880506	0.28705602789467033	1825.494434228675	1900.494434228675	1900.494434228675	1925.494434228675	0.44186046719551086	0.4699999988079071	0.5454545617103577	0.4333333373069763	0.14084507524967194	1825	1900	1900	1925	1428
21.416216696305042	21.41621709104474	0	0	1	0	-0.0023176274578103704	0.2646511606872082	1733.7465030141175	1808.7465030141175	1808.7465030141175	1833.7465030141175	0.41860464215278625	0.4399999976158142	0.5	0.4000000059604645	0.14084507524967194	1733	1808	1808	1833	1428
21.435006305966688	21.435006305966688	0	0	1	0	-0.0019411428382671415	0.2521284615551984	1682.4660500685375	1757.4660500685375	1757.4660500685375	1782.4660500685375	0.39534884691238403	0.4300000071525574	0.4848484992980957	0.3777777850627899	0.14084507524967194	1682	1757	1757	1782	1428
21.449227198354727	21.449227198354723	0	0	1	0	-0.0015593376811314063	0.24107880859513475	1637.2177211970768	1712.2177211970768	1712.2177211970768	1737.2177211970768	0.3720930218696594	0.41999998688697815	0.469696968793869	0.36666667461395264	0.14084507524967194	1637	1712	1712	1737	1428
21.466134294392923	21.46613468913262	0	0	1	0	-0.001173258487799923	0.23592729715987892	1616.1222818697042	1691.1222818697042	1691.1222818697042	1716.1222818697042	0.3720930218696594	0.4099999964237213	0.4545454680919647	0.35555556416511536	0.14084507524967194	1616	1691	1691	1716	1428
21.48215756824556	21.482157568245558	0	0	1	0	-0.0007839634745055779	0.23466467093488186	1610.9518274783413	1685.9518274783413	1685.9518274783413	1710.9518274783413	0.3720930218696594	0.4099999964237213	0.4545454680919647	0.3444444537162781	0.14084507524967194	1610	1685	1685	1710	1428
21.50170942026554	21.50170942026554	0	0	1	0	-0.00039251967182024584	0.22504600189651303	1571.5633777662208	1646.5633777662208	1646.5633777662208	1671.5633777662208	0.3488371968269348	0.4000000059604645	0.43939393758773804	0.3444444537162781	0.14084507524967194	1571	1646	1646	1671	1428
21.51620781466182	21.516207814661815	0	0	1	0	1.8376154860346732e-15	0.22006283309122532	1551.1573015085678	1626.1573015085678	1626.1573015085678	1651.1573015085678	0.3488371968269348	0.38999998569488525	0.42424243688583374	0.3333333432674408	0.14084507524967194	1551	1626	1626	1651	1428
21.532116219262114	21.53211661400181	0	0	1	0	0.000392519671823916	0.2175628354754111	1540.9198112718086	1615.9198112718086	1615.9198112718086	1640.9198112718086	0.3488371968269348	0.3799999952316284	0.42424243688583374	0.3333333432674408	0.14084507524967194	1540	1615	1615	1640	1428
21.549227000984878	21.549227395724575	0	0	1	0	0.000783963474509233	0.20934989552455718	1507.2878221730616	1582.2878221730616	1582.2878221730616	1607.2878221730616	0.3255814015865326	0.3799999952316284	0.40909090638160706	0.3222222328186035	0.14084507524967194	1507	1582	1582	1607	1428
21.56839121862066	21.56839121862066	0	0	1	0	0.001173258487803553	0.2045350842503988	1487.571170005383	1562.571170005383	1562.571170005383	1587.571170005383	0.3255814015865326	0.3700000047683716	0.39393940567970276	0.31111112236976624	0.14084507524967194	1487	1562	1562	1587	1428
21.58218658161342	21.582186976353118	0	0	1	0	0.001559337681135001	0.20085663421938715	1472.5079171283905	1547.5079171283905	1547.5079171283905	1572.5079171283905	0.3255814015865326	0.36000001430511475	0.3787878751754761	0.31111112236976624	0.14084507524967194	1472	1547	1547	1572	1428
21.599139862196374	21.59913986219637	0	0	1	0	0.0019411428382706912	0.19866808314215056	1463.5458004671066	1538.5458004671066	1538.5458004671066	1563.5458004671066	0.3255814015865326	0.36000001430511475	0.3636363744735718	0.30000001192092896	0.14084507524967194	1463	1538	1538	1563	1428
21.616168932801486	21.616168932801486	0	0	1	0	0.002317627457813866	0.1903541218150746	1429.5001288327305	1504.5001288327305	1504.5001288327305	1529.5001288327305	0.302325576543808	0.3499999940395355	0.3636363744735718	0.30000001192092896	0.14084507524967194	1429	1504	1504	1529	1428
21.63500906914458	21.635009463884277	0	0	1	0	0.002687759621591482	0.185749745968516	1410.645209741073	1485.645209741073	1485.645209741073	1510.645209741073	0.302325576543808	0.3400000035762787	0.3484848439693451	0.2888889014720917	0.14084507524967194	1410	1485	1485	1510	1428
21.649134039785814	21.649134039785814	0	0	1	0	0.0030505248230701964	0.185749745968516	1410.645209741073	1485.645209741073	1485.645209741073	1510.645209741073	0.302325576543808	0.3400000035762787	0.3484848439693451	0.2888889014720917	0.14084507524967194	1410	1485	1485	1510	1428
21.666183242115565	21.66618324211557	0	0	1	0	0.003404928748048256	0.17872954228961913	1381.8974756759903	1456.8974756759903	1456.8974756759903	1481.8974756759903	0.302325576543808	0.3199999928474426	0.3333333432674408	0.2777777910232544	0.14084507524967194	1381	1456	1456	1481	1428
21.68213151542544	21.68213151542544	0	0	1	0	0.00375000000000161	0.1742935166891777	1363.7319508421826	1438.7319508421826	1438.7319508421826	1463.7319508421826	0.302325576543808	0.3100000023841858	0.3181818127632141	0.2666666805744171	0.14084507524967194	1363	1438	1438	1463	1428
21.701705078128853	21.701705078128853	0	0	1	0	0.0040847927626142646	0.16847956787907714	1339.9238304648209	1414.9238304648209	1414.9238304648209	1439.9238304648209	0.27906978130340576	0.3100000023841858	0.3181818127632141	0.2666666805744171	0.1267605572938919	1339	1414	1414	1439	1425
21.716177419705012	21.71617781444471	0	0	1	0	0.004408389392195056	0.16847956787907714	1339.9238304648209	1414.9238304648209	1414.9238304648209	1439.9238304648209	0.27906978130340576	0.3100000023841858	0.3181818127632141	0.2666666805744171	0.1267605572938919	1339	1414	1414	1439	1425
21.73227806253861	21.73227806253861	0	0	1	0	0.004719902932875231	0.166627716962938	1332.340500963231	1407.340500963231	1407.340500963231	1432.340500963231	0.27906978130340576	0.3100000023841858	0.3030303120613098	0.25555557012557983	0.14084507524967194	1332	1407	1407	1432	1428
21.749177263782833	21.74917765852253	0	0	1	0	0.005018479547692824	0.16412771934712378	1322.103010726472	1397.103010726472	1397.103010726472	1422.103010726472	0.27906978130340576	0.30000001192092896	0.3030303120613098	0.25555557012557983	0.14084507524967194	1322	1397	1397	1422	1428
21.768317797036687	21.76831779703669	0	0	1	0	0.005303300858900429	0.1631597048430531	1318.1389913323023	1393.1389913323023	1393.1389913323023	1418.1389913323023	0.27906978130340576	0.30000001192092896	0.28787878155708313	0.25555557012557983	0.1267605572938919	1318	1393	1393	1418	1425
21.7821289496174	21.7821285548777	0	0	1	0	0.00557358619108171	0.16065969977665828	1307.9014705854156	1382.9014705854156	1382.9014705854156	1407.9014705854156	0.27906978130340576	0.28999999165534973	0.28787878155708313	0.25555557012557983	0.1267605572938919	1307	1382	1382	1407	1425
21.79920420476727	21.79920459950697	0	0	1	0	0.005828594710928461	0.15736003785397268	1294.389355012018	1369.389355012018	1369.389355012018	1394.389355012018	0.27906978130340576	0.2800000011920929	0.28787878155708313	0.24444444477558136	0.1267605572938919	1294	1369	1369	1394	1425
21.81620248567588	21.81620288041558	0	0	1	0	0.006067627457813209	0.15062015654914307	1266.7895410687408	1341.7895410687408	1341.7895410687408	1366.7895410687408	0.25581395626068115	0.2800000011920929	0.27272728085517883	0.24444444477558136	0.1267605572938919	1266	1341	1341	1366	1425
21.835059990565718	21.83505999056572	0	0	1	0	0.006290029259591703	0.14812015893332886	1256.5520508319817	1331.5520508319817	1331.5520508319817	1356.5520508319817	0.25581395626068115	0.27000001072883606	0.27272728085517883	0.24444444477558136	0.1267605572938919	1256	1331	1331	1356	1425
21.849187724384848	21.849187724384848	0	0	1	0	0.00649519052838423	0.1513777333001296	1269.8918178640306	1344.8918178640306	1344.8918178640306	1369.8918178640306	0.25581395626068115	0.2800000011920929	0.27272728085517883	0.25555557012557983	0.1267605572938919	1269	1344	1344	1369	1425
21.86618047893768	21.866180873677376	0	0	1	0	0.006682548931413614	0.1513777333001296	1269.8918178640306	1344.8918178640306	1344.8918178640306	1369.8918178640306	0.25581395626068115	0.2800000011920929	0.27272728085517883	0.25555557012557983	0.1267605572938919	1269	1344	1344	1369	1425
21.882213621282787	21.882213621282787	0	0	1	0	0.006851590932320274	0.15314540913460228	1277.1304504061964	1352.1304504061964	1352.1304504061964	1377.1304504061964	0.25581395626068115	0.2800000011920929	0.28787878155708313	0.2666666805744171	0.1267605572938919	1277	1352	1352	1377	1425
21.901688104321806	21.901688104321806	0	0	1	0	0.0070018531987296895	0.15749725965337724	1294.9512782805798	1369.9512782805798	1369.9512782805798	1394.9512782805798	0.25581395626068115	0.28999999165534973	0.3030303120613098	0.2777777910232544	0.1267605572938919	1294	1369	1369	1394	1425
21.916220841071876	21.916221235811577	0	0	1	0	0.007132923872214236	0.16395349378387136	1321.389557044953	1396.389557044953	1396.389557044953	1421.389557044953	0.25581395626068115	0.30000001192092896	0.3333333432674408	0.30000001192092896	0.14084507524967194	1321	1396	1396	1421	1428
21.932167535422955	21.932167930162652	0	0	1	0	0.0072444436971685015	0.17533983705370915	1368.0166327349389	1443.0166327349389	1443.0166327349389	1468.0166327349389	0.27906978130340576	0.3100000023841858	0.3484848439693451	0.3222222328186035	0.14084507524967194	1368	1443	1443	1468	1428
21.94924121161403	21.94924160635373	0	0	1	0	0.007336107005503936	0.19921775915556483	1465.796723742038	1540.796723742038	1540.796723742038	1565.796723742038	0.302325576543808	0.3400000035762787	0.40909090638160706	0.3777777850627899	0.14084507524967194	1465	1540	1540	1565	1428
21.968396350236745	21.968396744976445	0	0	1	0	0.00740766255446383	0.2141142097436619	1526.7976889002955	1601.7976889002955	1601.7976889002955	1626.7976889002955	0.3255814015865326	0.36000001430511475	0.43939393758773804	0.3888888955116272	0.14084507524967194	1526	1601	1601	1626	1428
21.98217039728577	21.98217039728577	0	0	1	0	0.007458914215262249	0.22311252291605932	1563.645781341263	1638.645781341263	1638.645781341263	1663.645781341263	0.3255814015865326	0.3799999952316284	0.4545454680919647	0.41111111640930176	0.14084507524967194	1563	1638	1638	1663	1428
21.999215257478838	21.999215257478838	0	0	1	0	0.007489721510659403	0.23428842065862132	1609.4110825970542	1684.4110825970542	1684.4110825970542	1709.4110825970542	0.3488371968269348	0.38999998569488525	0.469696968793869	0.42222222685813904	0.14084507524967194	1609	1684	1684	1709	1428
22.016208801511063	22.016209196250763	0	0	1	0	0.0075	0.23973455526913057	1631.7130038270898	1706.7130038270898	1706.7130038270898	1731.7130038270898	0.3488371968269348	0.4000000059604645	0.4848484992980957	0.4333333373069763	0.1267605572938919	1631	1706	1706	1731	1425
22.03498972689934	22.03498972689934	0	0	1	0	0.0074897215106592046	0.25939276441931725	1712.2133702971041	1787.2133702971041	1787.2133702971041	1812.2133702971041	0.39534884691238403	0.41999998688697815	0.5	0.4444444477558136	0.14084507524967194	1712	1787	1787	1812	1428
22.049197987617013	22.049198382356714	0	0	1	0	0.0074589142152618505	0.2708211946918908	1759.0127922632928	1834.0127922632928	1834.0127922632928	1859.0127922632928	0.41860464215278625	0.4300000071525574	0.5151515007019043	0.4555555582046509	0.14084507524967194	1759	1834	1834	1859	1428
22.06622271608545	22.066223110825145	0	0	1	0	0.007407662554463234	0.28566967639005947	1819.8173248172934	1894.8173248172934	1894.8173248172934	1919.8173248172934	0.41860464215278625	0.44999998807907104	0.560606062412262	0.4888888895511627	0.14084507524967194	1819	1894	1894	1919	1428
22.082184015805375	22.082184410545075	0	0	1	0	0.0073361070055031445	0.29743481427431107	1867.9955644533038	1942.9955644533038	1942.9955644533038	1967.9955644533038	0.44186046719551086	0.46000000834465027	0.5757575631141663	0.5	0.14084507524967194	1867	1942	1942	1967	1428
22.10167744634994	22.10167784108964	0	0	1	0	0.007244443697167517	0.30153414264873213	1884.782314146558	1959.782314146558	1959.782314146558	1984.782314146558	0.44186046719551086	0.4699999988079071	0.5757575631141663	0.5111111402511597	0.14084507524967194	1884	1959	1959	1984	1428
22.11611386661351	22.116113866613507	0	0	1	0	0.007132923872213059	0.305111577414503	1899.43190951239	1974.43190951239	1974.43190951239	1999.43190951239	0.44186046719551086	0.4699999988079071	0.5909090638160706	0.5222222208976746	0.14084507524967194	1899	1974	1974	1999	1428
22.132285957332584	22.132286352072285	0	0	1	0	0.007001853198728325	0.318770654925995	1955.3658319219494	2030.3658319219494	2030.3658319219494	2055.3658319219494	0.4651162922382355	0.47999998927116394	0.6060606241226196	0.5444444417953491	0.14084507524967194	1955	2030	2030	2055	1428
22.149281869803005	22.149281869803005	0	0	1	0	0.006851590932318725	0.33724453485373296	2031.0163702260365	2106.0163702260365	2106.0163702260365	2131.0163702260365	0.4883720874786377	0.5	0.6363636255264282	0.5666666626930237	0.14084507524967194	2031	2106	2106	2131	1428
22.168294507394464	22.168295296873858	0	0	1	0	0.006682548931411886	0.3437007640397507	2057.4546287427793	2132.4546287427793	2132.4546287427793	2157.4546287427793	0.4883720874786377	0.5099999904632568	0.6515151262283325	0.5777778029441833	0.14084507524967194	2057	2132	2132	2157	1428
22.1821921079692	22.1821925027089	0	0	1	0	0.006495190528382326	0.3560551235521281	2108.0457309459644	2183.0457309459644	2183.0457309459644	2208.0457309459644	0.5116279125213623	0.5199999809265137	0.6666666865348816	0.5888888835906982	0.14084507524967194	2108	2183	2183	2208	1428
22.199219599615525	22.199219599615525	0	0	1	0	0.00629002925958963	0.3585551211679423	2118.2832211827235	2193.2832211827235	2193.2832211827235	2218.2832211827235	0.5116279125213623	0.5299999713897705	0.6666666865348816	0.5888888835906982	0.14084507524967194	2118	2193	2193	2218	1428
22.216170511760282	22.216170906499983	0	0	1	0	0.0060676274578109705	0.36290699044863395	2136.104125887156	2211.104125887156	2211.104125887156	2236.104125887156	0.5116279125213623	0.5400000214576721	0.6666666865348816	0.6000000238418579	0.14084507524967194	2136	2211	2211	2236	1428
22.234990911118437	22.234990516378737	0	0	1	0	0.005828594710926065	0.3835163725797175	2220.499545713943	2295.499545713943	2295.499545713943	2320.499545713943	0.5581395626068115	0.550000011920929	0.6969696879386902	0.6111111044883728	0.14084507524967194	2220	2295	2295	2320	1428
22.249173908495393	22.24917430323509	0	0	1	0	0.005573586191079162	0.3835163725797175	2220.499545713943	2295.499545713943	2295.499545713943	2320.499545713943	0.5581395626068115	0.550000011920929	0.6969696879386902	0.6111111044883728	0.14084507524967194	2220	2295	2295	2320	1428
22.26614455762509	22.26614455762509	0	0	1	0	0.005303300858897737	0.4140862064680668	2345.683015486734	2420.683015486734	2420.683015486734	2445.683015486734	0.5813953280448914	0.5799999833106995	0.7424242496490479	0.6666666865348816	0.15492957830429077	2345	2420	2420	2445	1430
22.282152831369174	22.282152831369174	0	0	1	0	0.005018479547689995	0.42371583810759716	2385.1163570506105	2460.1163570506105	2460.1163570506105	2485.1163570506105	0.5813953280448914	0.6000000238418579	0.7575757503509521	0.6777777671813965	0.15492957830429077	2385	2460	2460	2485	1430
22.30164310399615	22.30164310399615	0	0	1	0	0.004719902932872272	0.43623854590184763	2436.396845468066	2511.396845468066	2511.396845468066	2536.396845468066	0.604651153087616	0.6100000143051147	0.7575757503509521	0.699999988079071	0.15492957830429077	2436	2511	2511	2536	1430
22.31614268261152	22.31614268261152	0	0	1	0	0.004408389392191976	0.4413900560953401	2457.4922797104177	2532.4922797104177	2532.4922797104177	2557.4922797104177	0.604651153087616	0.6200000047683716	0.7727272510528564	0.699999988079071	0.15492957830429077	2457	2532	2532	2557	1430
22.332180561833013	22.332180956572714	0	0	1	0	0.004084792762611071	0.4413900560953401	2457.4922797104177	2532.4922797104177	2532.4922797104177	2557.4922797104177	0.604651153087616	0.6200000047683716	0.7727272510528564	0.699999988079071	0.15492957830429077	2457	2532	2532	2557	1430
22.349281080323607	22.349281080323607	0	0	1	0	0.003749999999998313	0.4518504801874208	2500.3277163674884	2575.3277163674884	2575.3277163674884	2600.3277163674884	0.6279069781303406	0.6299999952316284	0.7727272510528564	0.7111111283302307	0.15492957830429077	2500	2575	2575	2600	1430
22.368324507611568	22.368324507611568	0	0	1	0	0.0034049287480448632	0.4725129219016644	2584.940415187316	2659.940415187316	2659.940415187316	2684.940415187316	0.6511628031730652	0.6499999761581421	0.8030303120613098	0.7333333492279053	0.15492957830429077	2584	2659	2659	2684	1430
22.382169607806375	22.38216960780637	0	0	1	0	0.003050524823066718	0.485877386894491	2639.6678993329406	2714.6678993329406	2714.6678993329406	2739.6678993329406	0.6744186282157898	0.6600000262260437	0.8181818127632141	0.7444444298744202	0.15492957830429077	2639	2714	2714	2739	1430
22.39915288860643	22.39915328334613	0	0	1	0	0.002687759621587927	0.49065011772844525	2659.2122320979834	2734.2122320979834	2734.2122320979834	2759.2122320979834	0.6744186282157898	0.6700000166893005	0.8181818127632141	0.7555555701255798	0.15492957830429077	2659	2734	2734	2759	1430
22.416176432855764	22.416176827595464	0	0	1	0	0.0023176274578102446	0.4989640567037794	2693.257812201977	2768.257812201977	2768.257812201977	2793.257812201977	0.6976743936538696	0.6800000071525574	0.8181818127632141	0.7555555701255798	0.15492957830429077	2693	2768	2768	2793	1430
22.43499643747422	22.43499643747422	0	0	1	0	0.0019411428382670136	0.5041408153043854	2714.456638671458	2789.456638671458	2789.456638671458	2814.456638671458	0.6976743936538696	0.6800000071525574	0.8333333134651184	0.7666666507720947	0.15492957830429077	2714	2789	2789	2814	1430
22.449229566792916	22.44922956679292	0	0	1	0	0.0015593376811312766	0.5147695900113494	2757.9814710964756	2832.9814710964756	2832.9814710964756	2857.9814710964756	0.7209302186965942	0.6899999976158142	0.8333333134651184	0.7777777910232544	0.15492957830429077	2757	2832	2832	2857	1430
22.466184031594963	22.466184426334664	0	0	1	0	0.0011732584877997925	0.5377578188674619	2852.1182682622566	2927.1182682622566	2927.1182682622566	2952.1182682622566	0.7209302186965942	0.7200000286102295	0.8636363744735718	0.8222222328186035	0.15492957830429077	2852	2927	2927	2952	1430
22.482217568679772	22.482217568679772	0	0	1	0	0.0007839634745054463	0.5540684024994622	2918.9101082352977	2993.9101082352977	2993.9101082352977	3018.9101082352977	0.7441860437393188	0.7300000190734863	0.8787878751754761	0.8444444537162781	0.15492957830429077	2918	2993	2993	3018	1430
22.5017224466756	22.5017228414153	0	0	1	0	0.00039251967182011373	0.5597670502985768	2942.246070972672	3017.246070972672	3017.246070972672	3042.246070972672	0.7441860437393188	0.7400000095367432	0.8939393758773804	0.8444444537162781	0.15492957830429077	2942	3017	3017	3042	1430
22.516242946495005	22.51624294649501	0	0	1	0	-1.9699237638903314e-15	0.5679909563576331	2975.9229662845073	3050.9229662845073	3050.9229662845073	3075.9229662845073	0.7441860437393188	0.75	0.9090909361839294	0.855555534362793	0.15492957830429077	2975	3050	3050	3075	1430
22.532147798438018	22.532148193177715	0	0	1	0	-0.00039251967182404813	0.5788301694573779	3020.3095439279623	3095.3095439279623	3095.3095439279623	3120.3095439279623	0.7674418687820435	0.7599999904632568	0.9090909361839294	0.8666666746139526	0.15492957830429077	3020	3095	3095	3120	1430
22.549232132600963	22.54923252734066	0	0	1	0	-0.0007839634745093646	0.5980616260307405	3099.0623585958824	3174.0623585958824	3174.0623585958824	3199.0623585958824	0.7906976938247681	0.7799999713897705	0.9242424368858337	0.8888888955116272	0.15492957830429077	3099	3174	3174	3199	1430
22.568322139173375	22.568322533913076	0	0	1	0	-0.0011732584878036837	0.6091474936265335	3144.458986400655	3219.458986400655	3219.458986400655	3244.458986400655	0.7906976938247681	0.7900000214576721	0.939393937587738	0.9111111164093018	0.1690140813589096	3144	3219	3219	3244	1433
22.582140397068663	22.582140397068663	0	0	1	0	-0.0015593376811351306	0.622901693934744	3200.782436662777	3275.782436662777	3275.782436662777	3300.782436662777	0.7906976938247681	0.8100000023841858	0.9545454382896423	0.9333333373069763	0.1690140813589096	3200	3275	3275	3300	1433
22.599186441480825	22.599186836220525	0	0	1	0	-0.001941142838270819	0.628053199386958	3221.877851489593	3296.877851489593	3296.877851489593	3321.877851489593	0.7906976938247681	0.8199999928474426	0.9545454382896423	0.9444444179534912	0.1690140813589096	3221	3296	3296	3321	1433
22.61618788030703	22.616188275046728	0	0	1	0	-0.0023176274578139916	0.6451381974549406	3291.840918577982	3366.840918577982	3366.840918577982	3391.840918577982	0.8139534592628479	0.8399999737739563	0.9696969985961914	0.9555555582046509	0.1690140813589096	3291	3366	3366	3391	1433
22.634959726682233	22.634959726682233	0	0	1	0	-0.0026877596215916055	0.6625430716358451	3363.113878348786	3438.113878348786	3438.113878348786	3463.113878348786	0.8372092843055725	0.8500000238418579	0.9848484992980957	0.9777777791023254	0.1690140813589096	3363	3438	3438	3463	1433
22.649269040762796	22.649269435502493	0	0	1	0	-0.003050524823070317	0.6625430716358451	3363.113878348786	3438.113878348786	3438.113878348786	3463.113878348786	0.8372092843055725	0.8500000238418579	0.9848484992980957	0.9777777791023254	0.1690140813589096	3363	3438	3438	3463	1433
22.666224689783938	22.666224689783938	0	0	1	0	-0.0034049287480483735	0.6851162761449814	3455.5511508136988	3530.5511508136988	3530.5511508136988	3555.5511508136988	0.8604651093482971	0.8799999952316284	1.0	1.0	0.1690140813589096	3455	3530	3530	3555	1433
22.682238095144108	22.682238489883808	0	0	1	0	-0.003750000000001725	0.6876162737607956	3465.788641050458	3540.788641050458	3540.788641050458	3565.788641050458	0.8604651093482971	0.8899999856948853	1.0	1.0	0.1690140813589096	3465	3540	3540	3565	1433
22.70168376218512	22.70168376218512	0	0	1	0	-0.004084792762614376	0.6876162737607956	3465.788641050458	3540.788641050458	3540.788641050458	3565.788641050458	0.8604651093482971	0.8899999856948853	1.0	1.0	0.1690140813589096	3465	3540	3540	3565	1433
22.716177419705012	22.716177419705012	0	0	1	0	-0.004408389392195164	0.6901162713766098	3476.026131287217	3551.026131287217	3551.026131287217	3576.026131287217	0.8604651093482971	0.8999999761581421	1.0	1.0	0.1690140813589096	3476	3551	3551	3576	1433
22.732186482928498	22.732186877668195	0	0	1	0	-0.004719902932875334	0.6901162713766098	3476.026131287217	3551.026131287217	3551.026131287217	3576.026131287217	0.8604651093482971	0.8999999761581421	1.0	1.0	0.1690140813589096	3476	3551	3551	3576	1433
22.749165816331562	22.749165816331566	0	0	1	0	-0.005018479547692923	0.6901162713766098	3476.026131287217	3551.026131287217	3551.026131287217	3576.026131287217	0.8604651093482971	0.8999999761581421	1.0	1.0	0.1690140813589096	3476	3551	3551	3576	1433
22.768377402731204	22.7683777974709	0	0	1	0	-0.005303300858900523	0.6901162713766098	3476.026131287217	3551.026131287217	3551.026131287217	3576.026131287217	0.8604651093482971	0.8999999761581421	1.0	1.0	0.1690140813589096	3476	3551	3551	3576	1433
22.78218144999734	22.782181449997335	0	0	1	0	-0.005573586191081798	0.6901162713766098	3476.026131287217	3551.026131287217	3551.026131287217	3576.026131287217	0.8604651093482971	0.8999999761581421	1.0	1.0	0.1690140813589096	3476	3551	3551	3576	1433
22.79923025758739	22.79923065232709	0	0	1	0	-0.005828594710928545	0.6984302401542664	3510.0718334317207	3585.0718334317207	3585.0718334317207	3610.0718334317207	0.8837209343910217	0.9100000262260437	1.0	1.0	0.1690140813589096	3510	3585	3585	3610	1433
22.816190248745222	22.816190248745222	0	0	1	0	-0.006067627457813286	0.6984302401542664	3510.0718334317207	3585.0718334317207	3585.0718334317207	3610.0718334317207	0.8837209343910217	0.9100000262260437	1.0	1.0	0.18309858441352844	3510	3585	3585	3610	1436
22.83507143801699	22.835071438016985	0	0	1	0	-0.006290029259591776	0.7009302377700806	3520.30932366848	3595.30932366848	3595.30932366848	3620.30932366848	0.8837209343910217	0.9200000166893005	1.0	1.0	0.1690140813589096	3520	3595	3595	3620	1433
22.84931285686936	22.849313251609058	0	0	1	0	-0.006495190528384297	0.7009302377700806	3520.30932366848	3595.30932366848	3595.30932366848	3620.30932366848	0.8837209343910217	0.9200000166893005	1.0	1.0	0.1690140813589096	3520	3595	3595	3620	1433
22.866171005184903	22.866171005184906	0	0	1	0	-0.0066825489314136744	0.6984302401542664	3510.0718334317207	3585.0718334317207	3585.0718334317207	3610.0718334317207	0.8837209343910217	0.9100000262260437	1.0	1.0	0.1690140813589096	3510	3585	3585	3610	1433
22.882198226434532	22.882198226434532	0	0	1	0	-0.006851590932320327	0.6901162713766098	3476.026131287217	3551.026131287217	3551.026131287217	3576.026131287217	0.8604651093482971	0.8999999761581421	1.0	1.0	0.18309858441352844	3476	3551	3551	3576	1436
22.901627314408195	22.901627314408195	0	0	1	0	-0.007001853198729737	0.6901162713766098	3476.026131287217	3551.026131287217	3551.026131287217	3576.026131287217	0.8604651093482971	0.8999999761581421	1.0	1.0	0.18309858441352844	3476	3551	3551	3576	1436
22.916192814553263	22.916192814553263	0	0	1	0	-0.007132923872214277	0.6901162713766098	3476.026131287217	3551.026131287217	3551.026131287217	3576.026131287217	0.8604651093482971	0.8999999761581421	1.0	1.0	0.1690140813589096	3476	3551	3551	3576	1433
22.93222950955566	22.93222990429536	0	0	1	0	-0.007244443697168536	0.6783570183597831	3427.871990183312	3502.871990183312	3502.871990183312	3527.871990183312	0.8604651093482971	0.8899999856948853	0.9848484992980957	0.9777777791023254	0.18309858441352844	3427	3502	3502	3527	1436
22.949216343013006	22.94921634301301	0	0	1	0	-0.007336107005503963	0.6703856405184325	3395.2291979229813	3470.2291979229813	3470.2291979229813	3495.2291979229813	0.8604651093482971	0.8799999952316284	0.9848484992980957	0.9555555582046509	0.18309858441352844	3395	3470	3470	3495	1436
22.968352534130183	22.96835253413018	0	0	1	0	-0.0074076625544638505	0.6505649586217572	3314.063505556096	3389.063505556096	3389.063505556096	3414.063505556096	0.8372092843055725	0.8600000143051147	0.9696969985961914	0.9333333373069763	0.18309858441352844	3314	3389	3389	3414	1436
22.982145133945046	22.98214513394505	0	0	1	0	-0.007458914215262262	0.6106146705471707	3150.467075890664	3225.467075890664	3225.467075890664	3250.467075890664	0.7674418687820435	0.8399999737739563	0.939393937587738	0.8888888955116272	0.18309858441352844	3150	3225	3225	3250	1436
22.999225125971307	22.999225125971307	0	0	1	0	-0.00748972151065941	0.5920456507842147	3074.426939961359	3149.426939961359	3149.426939961359	3174.426939961359	0.7674418687820435	0.8100000023841858	0.9242424368858337	0.855555534362793	0.18309858441352844	3074	3149	3149	3174	1436
23.016209590990464	23.01620959099046	0	0	1	0	-0.0075	0.5754657160453123	3006.5321072055535	3081.5321072055535	3081.5321072055535	3106.5321072055535	0.7441860437393188	0.7900000214576721	0.9090909361839294	0.8444444537162781	0.1690140813589096	3006	3081	3081	3106	1433
23.035016963938553	23.035016963938556	0	0	1	0	-0.007489721510659197	0.5456896319935218	2884.599043013472	2959.599043013472	2959.599043013472	2984.599043013472	0.6976743936538696	0.7599999904632568	0.8939393758773804	0.8111110925674438	0.1690140813589096	2884	2959	2959	2984	1433
23.04917351375569	23.04917390849539	0	0	1	0	-0.007458914215261837	0.5456896319935218	2884.599043013472	2959.599043013472	2959.599043013472	2984.599043013472	0.6976743936538696	0.7599999904632568	0.8939393758773804	0.8111110925674438	0.1690140813589096	2884	2959	2959	2984	1433
23.066157978774847	23.066157978774847	0	0	1	0	-0.007407662554463213	0.500560063565219	2699.7934602995715	2774.7934602995715	2774.7934602995715	2799.7934602995715	0.6511628031730652	0.7099999785423279	0.8484848737716675	0.7555555701255798	0.1690140813589096	2699	2774	2774	2799	1433
23.0882945863424	23.0882945863424	0	0	1	0	-0.007336107005503117	0.46080338181269287	2536.9898485229774	2611.9898485229774	2611.9898485229774	2636.9898485229774	0.5813953280448914	0.6800000071525574	0.8181818127632141	0.7111111283302307	0.1690140813589096	2536	2611	2611	2636	1433
23.101680209527835	23.10168020952783	0	0	1	0	-0.0072444436971674814	0.441350511443936	2457.330344362918	2532.330344362918	2532.330344362918	2557.330344362918	0.5813953280448914	0.6499999761581421	0.7878788113594055	0.6777777671813965	0.1690140813589096	2457	2532	2532	2557	1433
23.116195182991454	23.116195182991454	0	0	1	0	-0.007132923872213018	0.41908876436326636	2366.1684900675755	2441.1684900675755	2441.1684900675755	2466.1684900675755	0.5581395626068115	0.6299999952316284	0.7575757503509521	0.644444465637207	0.1690140813589096	2366	2441	2441	2466	1433
23.132131614110364	23.132131614110364	0	0	1	0	-0.0070018531987282775	0.4017091587587238	2294.9990051169743	2369.9990051169743	2369.9990051169743	2394.9990051169743	0.5348837375640869	0.6100000143051147	0.7424242496490479	0.6222222447395325	0.1690140813589096	2294	2369	2369	2394	1433
23.14921634301301	23.149216737752706	0	0	1	0	-0.006851590932318671	0.3948320535698322	2266.8372593684626	2341.8372593684626	2341.8372593684626	2366.8372593684626	0.5348837375640869	0.6000000238418579	0.7272727489471436	0.6111111044883728	0.1690140813589096	2266	2341	2341	2366	1433
23.168319375995488	23.168319770735184	0	0	1	0	-0.006682548931411825	0.38247768087218503	2216.2461031715975	2291.2461031715975	2291.2461031715975	2316.2461031715975	0.5116279125213623	0.5899999737739563	0.7272727489471436	0.5888888835906982	0.15492957830429077	2216	2291	2291	2316	1430
23.182184213175226	23.182184213175226	0	0	1	0	-0.006495190528382261	0.3757689279087062	2188.773759786152	2263.773759786152	2263.773759786152	2288.773759786152	0.5116279125213623	0.5799999833106995	0.7121211886405945	0.5777778029441833	0.15492957830429077	2188	2263	2263	2288	1430
23.199216046958234	23.199216441697935	0	0	1	0	-0.006290029259589558	0.3569583406402206	2111.7444049217033	2186.7444049217033	2186.7444049217033	2211.7444049217033	0.4883720874786377	0.5600000023841858	0.6969696879386902	0.5444444417953491	0.15492957830429077	2111	2186	2186	2211	1430
23.21614327472107	23.21614287998137	0	0	1	0	-0.006067627457810893	0.34468817241264116	2061.4980660297656	2136.4980660297656	2136.4980660297656	2161.4980660297656	0.4651162922382355	0.550000011920929	0.6818181872367859	0.5333333611488342	0.15492957830429077	2061	2136	2136	2161	1430
23.234972358352593	23.23497314783199	0	0	1	0	-0.005828594710925982	0.34081611544997603	2045.6419927676518	2120.6419927676516	2120.6419927676516	2145.6419927676516	0.4651162922382355	0.550000011920929	0.6666666865348816	0.5222222208976746	0.15492957830429077	2045	2120	2120	2145	1430
23.249182987508462	23.249182987508462	0	0	1	0	-0.005573586191079074	0.3345282381883372	2019.8931353812409	2094.893135381241	2094.893135381241	2119.893135381241	0.4651162922382355	0.5400000214576721	0.6515151262283325	0.5111111402511597	0.15492957830429077	2019	2094	2094	2119	1430
23.266139820748705	23.266140215488402	0	0	1	0	-0.005303300858897643	0.3345282381883372	2019.8931353812409	2094.893135381241	2094.893135381241	2119.893135381241	0.4651162922382355	0.5400000214576721	0.6515151262283325	0.5111111402511597	0.15492957830429077	2019	2094	2094	2119	1430
23.282193489558146	23.282193489558146	0	0	1	0	-0.005018479547689897	0.3207428862049122	1963.4421190091155	2038.4421190091155	2038.4421190091155	2063.4421190091152	0.44186046719551086	0.5299999713897705	0.6363636255264282	0.4888888895511627	0.15492957830429077	1963	2038	2038	2063	1430
23.301630867065484	23.301630867065484	0	0	1	0	-0.004719902932872169	0.3088514931073494	1914.7468642745957	1989.7468642745957	1989.7468642745957	2014.7468642745957	0.41860464215278625	0.5199999809265137	0.6212121248245239	0.47777777910232544	0.15492957830429077	1914	1989	1989	2014	1430
23.316137156255735	23.316137156255735	0	0	1	0	-0.004408389392191869	0.29280772605779193	1849.047638206658	1924.047638206658	1924.047638206658	1949.047638206658	0.41860464215278625	0.49000000953674316	0.5909090638160706	0.4444444477558136	0.15492957830429077	1849	1924	1924	1949	1430
23.332183719750603	23.332183719750603	0	0	1	0	-0.00408479276261096	0.287024894431986	1825.3669426989825	1900.3669426989825	1900.3669426989825	1925.3669426989825	0.41860464215278625	0.47999998927116394	0.5757575631141663	0.4333333373069763	0.15492957830429077	1825	1900	1900	1925	1430
23.349223448327585	23.349223843067286	0	0	1	0	-0.0037499999999981984	0.2838262428714571	1812.2684645586166	1887.2684645586166	1887.2684645586166	1912.2684645586166	0.41860464215278625	0.47999998927116394	0.560606062412262	0.42222222685813904	0.15492957830429077	1812	1887	1887	1912	1430
23.368345823555302	23.368346218295002	0	0	1	0	-0.0034049287480447453	0.27391297135389214	1771.6736176941884	1846.6736176941884	1846.6736176941884	1871.6736176941884	0.39534884691238403	0.4699999988079071	0.5454545617103577	0.42222222685813904	0.15492957830429077	1771	1846	1846	1871	1430
23.382195265886793	23.38219566062649	0	0	1	0	-0.0030505248230665973	0.26105355848417133	1719.0143219926815	1794.0143219926815	1794.0143219926815	1819.0143219926815	0.3720930218696594	0.46000000834465027	0.5303030014038086	0.4000000059604645	0.15492957830429077	1719	1794	1794	1819	1430
23.39915249386673	23.399152493866733	0	0	1	0	-0.002687759621587804	0.2556074270194628	1696.7124136447003	1771.7124136447003	1771.7124136447003	1796.7124136447003	0.3720930218696594	0.44999998807907104	0.5151515007019043	0.3888888955116272	0.15492957830429077	1696	1771	1771	1796	1430
23.416187485567328	23.41618748556733	0	0	1	0	-0.0023176274578101184	0.244431521743536	1650.94708153978	1725.94708153978	1725.94708153978	1750.94708153978	0.3488371968269348	0.4399999976158142	0.5	0.3777777850627899	0.14084507524967194	1650	1725	1725	1750	1428
23.434962489860126	23.434962489860123	0	0	1	0	-0.001941142838266886	0.2314601409942012	1597.829277371254	1672.829277371254	1672.829277371254	1697.829277371254	0.3488371968269348	0.4099999964237213	0.469696968793869	0.35555556416511536	0.15492957830429077	1597	1672	1672	1697	1430
23.449183382248158	23.44918377698786	0	0	1	0	-0.0015593376811311472	0.2314601409942012	1597.829277371254	1672.829277371254	1672.829277371254	1697.829277371254	0.3488371968269348	0.4099999964237213	0.469696968793869	0.35555556416511536	0.15492957830429077	1597	1672	1672	1697	1430
23.466298900847306	23.466299690326707	0	0	1	0	-0.0011732584877996617	0.21307043313779417	1522.5234236992671	1597.5234236992671	1597.5234236992671	1622.5234236992671	0.3255814015865326	0.38999998569488525	0.42424243688583374	0.3222222328186035	0.14084507524967194	1522	1597	1597	1622	1428
23.482211252844593	23.482211252844593	0	0	1	0	-0.0007839634745053146	0.20821353196345194	1502.6344133903358	1577.6344133903358	1577.6344133903358	1602.6344133903358	0.3255814015865326	0.3799999952316284	0.40909090638160706	0.31111112236976624	0.14084507524967194	1502	1577	1577	1602	1428
23.501687314842407	23.50168731484241	0	0	1	0	-0.00039251967181998156	0.19622113037390343	1453.5255288811345	1528.5255288811345	1528.5255288811345	1553.5255288811345	0.302325576543808	0.36000001430511475	0.39393940567970276	0.31111112236976624	0.14084507524967194	1453	1528	1528	1553	1428
23.516166761733146	23.516167156472843	0	0	1	0	2.1022320417459897e-15	0.19149048441287242	1434.1535336707125	1509.1535336707125	1509.1535336707125	1534.1535336707125	0.302325576543808	0.3499999940395355	0.3787878751754761	0.30000001192092896	0.14084507524967194	1434	1509	1509	1534	1428
23.532206614653134	23.53220661465313	0	0	1	0	0.0003925196718241803	0.18684402321926274	1415.126275082881	1490.126275082881	1490.126275082881	1515.126275082881	0.302325576543808	0.3400000035762787	0.3636363744735718	0.2888889014720917	0.14084507524967194	1415	1490	1490	1515	1428
23.54920015868536	23.549200553425056	0	0	1	0	0.0007839634745094961	0.18083391955705608	1390.5149005861447	1465.5149005861447	1465.5149005861447	1490.5149005861447	0.302325576543808	0.3199999928474426	0.3636363744735718	0.2777777910232544	0.14084507524967194	1390	1465	1465	1490	1428
23.568354902568373	23.568354902568373	0	0	1	0	0.0011732584878038144	0.1788137164907624	1382.242169029672	1457.242169029672	1457.242169029672	1482.242169029672	0.302325576543808	0.3199999928474426	0.3484848439693451	0.2666666805744171	0.14084507524967194	1382	1457	1457	1482	1428
23.58216605514908	23.58216644988878	0	0	1	0	0.0015593376811352598	0.17530361877547374	1367.8683188855648	1442.8683188855648	1442.8683188855648	1467.8683188855648	0.302325576543808	0.3100000023841858	0.3333333432674408	0.2666666805744171	0.14084507524967194	1367	1442	1442	1467	1428
23.599133941100888	23.599133941100888	0	0	1	0	0.0019411428382709467	0.1650957319471571	1326.0670223236084	1401.0670223236084	1401.0670223236084	1426.0670223236084	0.27906978130340576	0.30000001192092896	0.3181818127632141	0.25555557012557983	0.14084507524967194	1326	1401	1401	1426	1428
23.61621393312715	23.616214327866846	0	0	1	0	0.0023176274578141174	0.16078596233518838	1308.4185157625964	1383.4185157625964	1383.4185157625964	1408.4185157625964	0.27906978130340576	0.28999999165534973	0.3030303120613098	0.24444444477558136	0.14084507524967194	1308	1383	1383	1408	1428
23.634953410847054	23.634953410847054	0	0	1	0	0.002687759621591729	0.15154608159329153	1270.5812041245288	1345.5812041245288	1345.5812041245288	1370.5812041245288	0.25581395626068115	0.2800000011920929	0.28787878155708313	0.24444444477558136	0.14084507524967194	1270	1345	1345	1370	1428
23.649235093148704	23.6492354878884	0	0	1	0	0.0030505248230704384	0.14824642074303795	1257.0690929427406	1332.0690929427406	1332.0690929427406	1357.0690929427406	0.25581395626068115	0.27000001072883606	0.28787878155708313	0.23333333432674408	0.14084507524967194	1257	1332	1332	1357	1428
23.666178110499487	23.666178110499484	0	0	1	0	0.0034049287480484914	0.14824642074303795	1257.0690929427406	1332.0690929427406	1332.0690929427406	1357.0690929427406	0.25581395626068115	0.27000001072883606	0.28787878155708313	0.23333333432674408	0.14084507524967194	1257	1332	1332	1357	1428
23.682227042432544	23.682227437172244	0	0	1	0	0.003750000000001839	0.14660500746333238	1250.3475055623462	1325.3475055623462	1325.3475055623462	1350.3475055623462	0.25581395626068115	0.27000001072883606	0.27272728085517883	0.2222222238779068	0.1267605572938919	1250	1325	1325	1350	1425
23.701654946187112	23.70165534092681	0	0	1	0	0.004084792762614487	0.14410500239693758	1240.1099848154595	1315.1099848154595	1315.1099848154595	1340.1099848154595	0.25581395626068115	0.25999999046325684	0.27272728085517883	0.2222222238779068	0.1267605572938919	1240	1315	1315	1340	1425
23.716254788685973	23.71625478868597	0	0	1	0	0.004408389392195271	0.14326325069598678	1236.6630116000658	1311.6630116000658	1311.6630116000658	1336.6630116000658	0.25581395626068115	0.25999999046325684	0.25757575035095215	0.2222222238779068	0.1267605572938919	1236	1311	1311	1336	1425
23.73215687745109	23.732157272190786	0	0	1	0	0.004719902932875436	0.14326325069598678	1236.6630116000658	1311.6630116000658	1311.6630116000658	1336.6630116000658	0.25581395626068115	0.25999999046325684	0.25757575035095215	0.2222222238779068	0.1267605572938919	1236	1311	1311	1336	1425
23.74914173720994	23.74914173720994	0	0	1	0	0.005018479547693022	0.14004776492739968	1223.4955973777016	1298.4955973777016	1298.4955973777016	1323.4955973777016	0.25581395626068115	0.25	0.25757575035095215	0.21111111342906952	0.1267605572938919	1223	1298	1298	1323	1425
23.768347402514095	23.7683474025141	0	0	1	0	0.005303300858900616	0.13607470038713831	1207.2258980853314	1282.2258980853314	1282.2258980853314	1307.2258980853314	0.25581395626068115	0.23999999463558197	0.24242424964904785	0.20000000298023224	0.1267605572938919	1207	1282	1282	1307	1425
23.782145923424444	23.782145923424444	0	0	1	0	0.0055735861910818875	0.13607470038713831	1207.2258980853314	1282.2258980853314	1282.2258980853314	1307.2258980853314	0.25581395626068115	0.23999999463558197	0.24242424964904785	0.20000000298023224	0.1267605572938919	1207	1282	1282	1307	1425
23.799212099561245	23.799212099561245	0	0	1	0	0.005828594710928628	0.13281712697988207	1193.886134982617	1268.886134982617	1268.886134982617	1293.886134982617	0.25581395626068115	0.23000000417232513	0.22727273404598236	0.20000000298023224	0.1267605572938919	1193	1268	1268	1293	1425
23.816201301456786	23.816201696196487	0	0	1	0	0.006067627457813364	0.12968581252627903	1181.0634022951126	1256.0634022951126	1256.0634022951126	1281.0634022951126	0.25581395626068115	0.2199999988079071	0.22727273404598236	0.18888889253139496	0.1267605572938919	1181	1256	1256	1281	1425
23.83499406903603	23.834994069036025	0	0	1	0	0.006290029259591848	0.12387185999088818	1157.255266662687	1232.255266662687	1232.255266662687	1257.255266662687	0.23255814611911774	0.2199999988079071	0.22727273404598236	0.18888889253139496	0.1267605572938919	1157	1232	1232	1257	1425
23.849199566575813	23.84919956657581	0	0	1	0	0.006495190528384363	0.12647032293456573	1167.8959724170468	1242.8959724170468	1242.8959724170468	1267.8959724170468	0.25581395626068115	0.20999999344348907	0.21212121844291687	0.18888889253139496	0.1267605572938919	1167	1242	1242	1267	1425
23.86612758381804	23.86612758381804	0	0	1	0	0.006682548931413734	0.118254838111224	1134.2535620654623	1209.2535620654623	1209.2535620654623	1234.2535620654623	0.25581395626068115	0.18000000715255737	0.19696970283985138	0.18888889253139496	0.1267605572938919	1134	1209	1209	1234	1425
[truncated: 26,049 more rows]
