# Supplementary material for: Active inference under visuo-proprioceptive conflict: Simulation and empirical results
Source: Sci Rep. 2020 Mar 4;10:4010. doi: 10.1038/s41598-020-61097-w (PMC7055248; doi:10.1038/s41598-020-61097-w)
Supplement: Supplementary file 1 — Supplementary Information. [file 41598_2020_61097_MOESM1_ESM.zip › log_sj04_run2_20190430-165632.csv]

0	0	1	0	0	0	999	0.050415534162259634	856.4516123944532	931.4516123944532	931.4516123944532	956.4516123944532	0.09677419066429138	0.04395604506134987	0.2698412835597992	0.22580644488334656	0.5384615659713745	856	931	931	956	1507
0.01613972206377845	0.016140116803477156	1	0	2	0	0.004052267294011048	0.049690155059520125	853.4811849687349	928.4811849687349	928.4811849687349	953.4811849687349	0.09677419066429138	0.04395604506134987	0.2698412835597992	0.2150537669658661	0.5384615659713745	853	928	928	953	1507
0.03301326522757719	0.03301326522757719	1	0	2	0	0.0075	0.049690155059520125	853.4811849687349	928.4811849687349	928.4811849687349	953.4811849687349	0.09677419066429138	0.04395604506134987	0.2698412835597992	0.2150537669658661	0.5384615659713745	853	928	928	953	1507
0.04998273013817922	0.04998273013817922	1	0	2	0	0.0075	0.049690155059520125	853.4811849687349	928.4811849687349	928.4811849687349	953.4811849687349	0.09677419066429138	0.04395604506134987	0.2698412835597992	0.2150537669658661	0.5384615659713745	853	928	928	953	1507
0.06658824504651051	0.06658824504651051	1	0	2	0	0.0075	0.049690155059520125	853.4811849687349	928.4811849687349	928.4811849687349	953.4811849687349	0.09677419066429138	0.04395604506134987	0.2698412835597992	0.2150537669658661	0.5384615659713745	853	928	928	953	1507
0.08297231098383051	0.08297231098383051	1	0	2	0	0.0075	0.049690155059520125	853.4811849687349	928.4811849687349	928.4811849687349	953.4811849687349	0.09677419066429138	0.04395604506134987	0.2698412835597992	0.2150537669658661	0.5384615659713745	853	928	928	953	1507
0.10000453950653743	0.10000493424623613	1	0	2	0	0.0075	0.049690155059520125	853.4811849687349	928.4811849687349	928.4811849687349	953.4811849687349	0.09677419066429138	0.04395604506134987	0.2698412835597992	0.2150537669658661	0.5384615659713745	853	928	928	953	1507
0.11594807594002354	0.11594807594002354	1	0	2	0	0.0075	0.049690155059520125	853.4811849687349	928.4811849687349	928.4811849687349	953.4811849687349	0.09677419066429138	0.04395604506134987	0.2698412835597992	0.2150537669658661	0.5384615659713745	853	928	928	953	1507
0.1333272806579533	0.133327675397652	1	0	2	0	0.0075	0.049690155059520125	853.4811849687349	928.4811849687349	928.4811849687349	953.4811849687349	0.09677419066429138	0.04395604506134987	0.2698412835597992	0.2150537669658661	0.5384615659713745	853	928	928	953	1507
0.14991424280044185	0.14991463754014056	1	0	2	0	0.0075	0.049690155059520125	853.4811849687349	928.4811849687349	928.4811849687349	953.4811849687349	0.09677419066429138	0.04395604506134987	0.2698412835597992	0.2150537669658661	0.5384615659713745	853	928	928	953	1507
0.1659655431716942	0.1659655431716942	1	0	2	0	0.0075	0.049690155059520125	853.4811849687349	928.4811849687349	928.4811849687349	953.4811849687349	0.09677419066429138	0.04395604506134987	0.2698412835597992	0.2150537669658661	0.5384615659713745	853	928	928	953	1507
0.18294882397175272	0.18294882397175272	1	0	2	0	0.0075	0.049690155059520125	853.4811849687349	928.4811849687349	928.4811849687349	953.4811849687349	0.09677419066429138	0.04395604506134987	0.2698412835597992	0.2150537669658661	0.5384615659713745	853	928	928	953	1507
0.20005486881813006	0.20005526355782877	1	0	2	0	0.0075	0.049690155059520125	853.4811849687349	928.4811849687349	928.4811849687349	953.4811849687349	0.09677419066429138	0.04395604506134987	0.2698412835597992	0.2150537669658661	0.5384615659713745	853	928	928	953	1507
0.21595064174806566	0.21595103648776437	1	0	2	0	0.0075	0.049690155059520125	853.4811849687349	928.4811849687349	928.4811849687349	953.4811849687349	0.09677419066429138	0.04395604506134987	0.2698412835597992	0.2150537669658661	0.4615384638309479	853	928	928	953	1492
0.232944580519991	0.232944580519991	1	0	2	0	0.0075	0.05316278674576336	867.7016117239009	942.7016117239009	942.7016117239009	967.7016117239009	0.09677419066429138	0.05494505539536476	0.2698412835597992	0.22580644488334656	0.5384615659713745	867	942	942	967	1507
0.2500056250407088	0.2500060197804075	1	0	2	0	0.0075	0.049690155059520125	853.4811849687349	928.4811849687349	928.4811849687349	953.4811849687349	0.09677419066429138	0.04395604506134987	0.2698412835597992	0.2150537669658661	0.5384615659713745	853	928	928	953	1507
0.2666304821942802	0.2666308769339789	1	0	2	0	0.0075	0.05243740764302385	864.7311842981826	939.7311842981826	939.7311842981826	964.7311842981826	0.09677419066429138	0.05494505539536476	0.2698412835597992	0.2150537669658661	0.5384615659713745	864	939	939	964	1507
0.2828842840310042	0.2828846787707029	1	0	2	0	0.0075	0.05243740764302385	864.7311842981826	939.7311842981826	939.7311842981826	964.7311842981826	0.09677419066429138	0.05494505539536476	0.2698412835597992	0.2150537669658661	0.5384615659713745	864	939	939	964	1507
0.299976907727622	0.2999773024673207	1	0	2	0	0.0075	0.060501923531714796	897.755376862372	972.755376862372	972.755376862372	997.755376862372	0.12903225421905518	0.05494505539536476	0.2698412835597992	0.2150537669658661	0.5384615659713745	897	972	972	997	1507
0.3159638655279746	0.3159638655279746	1	0	2	0	0.0075	0.060501923531714796	897.755376862372	972.755376862372	972.755376862372	997.755376862372	0.12903225421905518	0.05494505539536476	0.2698412835597992	0.2150537669658661	0.5384615659713745	897	972	972	997	1507
0.3331772795724195	0.3331772795724195	1	0	2	0	0.0075	0.060501923531714796	897.755376862372	972.755376862372	972.755376862372	997.755376862372	0.12903225421905518	0.05494505539536476	0.2698412835597992	0.2150537669658661	0.5384615659713745	897	972	972	997	1507
0.34995726942760896	0.34995766416730767	1	0	2	0	0.0075	0.06135531144499917	901.2500003672716	976.2500003672716	976.2500003672716	1001.2500003672716	0.12903225421905518	0.05494505539536476	0.2857142984867096	0.2150537669658661	0.5384615659713745	901	976	976	1001	1507
0.3659576483777194	0.3659576483777194	1	0	2	0	0.0075	0.06135531144499917	901.2500003672716	976.2500003672716	976.2500003672716	1001.2500003672716	0.12903225421905518	0.05494505539536476	0.2857142984867096	0.2150537669658661	0.5384615659713745	901	976	976	1001	1507
0.3828856656199484	0.3828856656199484	1	0	2	0	0.0075	0.06135531144499917	901.2500003672716	976.2500003672716	976.2500003672716	1001.2500003672716	0.12903225421905518	0.05494505539536476	0.2857142984867096	0.2150537669658661	0.5384615659713745	901	976	976	1001	1507
0.4000027631778913	0.4000027631778913	1	0	2	0	0.0075	0.06135531144499917	901.2500003672716	976.2500003672716	976.2500003672716	1001.2500003672716	0.12903225421905518	0.05494505539536476	0.2857142984867096	0.2150537669658661	0.5384615659713745	901	976	976	1001	1507
0.41596169445963227	0.41596169445963227	1	0	2	0	0.0075	0.06135531144499917	901.2500003672716	976.2500003672716	976.2500003672716	1001.2500003672716	0.12903225421905518	0.05494505539536476	0.2857142984867096	0.2150537669658661	0.5384615659713745	901	976	976	1001	1507
0.4329228698365579	0.4329228698365579	1	0	2	0	0.0075	0.06135531144499917	901.2500003672716	976.2500003672716	976.2500003672716	1001.2500003672716	0.12903225421905518	0.05494505539536476	0.2857142984867096	0.2150537669658661	0.5384615659713745	901	976	976	1001	1507
0.44996378263263814	0.44996378263263814	1	0	2	0	0.0075	0.06135531144499917	901.2500003672716	976.2500003672716	976.2500003672716	1001.2500003672716	0.12903225421905518	0.05494505539536476	0.2857142984867096	0.2150537669658661	0.5384615659713745	901	976	976	1001	1507
0.4665337709680806	0.4665337709680806	1	0	2	0	0.0075	0.06135531144499917	901.2500003672716	976.2500003672716	976.2500003672716	1001.2500003672716	0.12903225421905518	0.05494505539536476	0.2857142984867096	0.2150537669658661	0.5384615659713745	901	976	976	1001	1507
0.4829845479144925	0.48298494265419123	1	0	2	0	0.0075	0.060501923531714796	897.755376862372	972.755376862372	972.755376862372	997.755376862372	0.12903225421905518	0.05494505539536476	0.2698412835597992	0.2150537669658661	0.5384615659713745	897	972	972	997	1507
0.5000404608191253	0.5000404608191253	1	0	2	0	0.0075	0.06135531144499917	901.2500003672716	976.2500003672716	976.2500003672716	1001.2500003672716	0.12903225421905518	0.05494505539536476	0.2857142984867096	0.2150537669658661	0.5384615659713745	901	976	976	1001	1507
0.5160203133048995	0.5160203133048995	1	0	2	0	0.0075	0.053290795556308224	868.2258078030821	943.2258078030821	943.2258078030821	968.2258078030821	0.09677419066429138	0.05494505539536476	0.2857142984867096	0.2150537669658661	0.5384615659713745	868	943	943	968	1507
0.5331717532166351	0.5331721479563338	1	0	2	0	0.0075	0.05243740764302385	864.7311842981826	939.7311842981826	939.7311842981826	964.7311842981826	0.09677419066429138	0.05494505539536476	0.2698412835597992	0.2150537669658661	0.5384615659713745	864	939	939	964	1507
0.5499793748507393	0.5499793748507393	1	0	2	0	0.0075	0.05243740764302385	864.7311842981826	939.7311842981826	939.7311842981826	964.7311842981826	0.09677419066429138	0.05494505539536476	0.2698412835597992	0.2150537669658661	0.5384615659713745	864	939	939	964	1507
0.5660101487576554	0.5660105434973541	1	0	2	0	0.0075	0.049690155059520125	853.4811849687349	928.4811849687349	928.4811849687349	953.4811849687349	0.09677419066429138	0.04395604506134987	0.2698412835597992	0.2150537669658661	0.5384615659713745	853	928	928	953	1507
0.5829504029305479	0.5829504029305479	1	0	2	0	0.0075	0.05775467094821107	886.5053775329243	961.5053775329243	961.5053775329243	986.5053775329243	0.12903225421905518	0.04395604506134987	0.2698412835597992	0.2150537669658661	0.5384615659713745	886	961	961	986	1507
0.5998717095978989	0.5998717095978989	1	0	2	0	0.0075	0.05243740764302385	864.7311842981826	939.7311842981826	939.7311842981826	964.7311842981826	0.09677419066429138	0.05494505539536476	0.2698412835597992	0.2150537669658661	0.5384615659713745	864	939	939	964	1507
0.6159230099691513	0.61592340470885	1	0	2	0	0.0075	0.053290795556308224	868.2258078030821	943.2258078030821	943.2258078030821	968.2258078030821	0.09677419066429138	0.05494505539536476	0.2857142984867096	0.2150537669658661	0.5384615659713745	868	943	943	968	1507
0.6329414226024017	0.6329414226024017	1	0	2	0	0.0075	0.060501923531714796	897.755376862372	972.755376862372	972.755376862372	997.755376862372	0.12903225421905518	0.05494505539536476	0.2698412835597992	0.2150537669658661	0.5384615659713745	897	972	972	997	1507
0.6499997039452268	0.6500000986849255	1	0	2	0	0.0075	0.060501923531714796	897.755376862372	972.755376862372	972.755376862372	997.755376862372	0.12903225421905518	0.05494505539536476	0.2698412835597992	0.2150537669658661	0.5384615659713745	897	972	972	997	1507
0.6665373236253682	0.6665373236253682	1	0	2	0	0.0075	0.060501923531714796	897.755376862372	972.755376862372	972.755376862372	997.755376862372	0.12903225421905518	0.05494505539536476	0.2698412835597992	0.2150537669658661	0.5384615659713745	897	972	972	997	1507
0.6829446792049154	0.6829446792049154	1	0	2	0	0.0075	0.06135531144499917	901.2500003672716	976.2500003672716	976.2500003672716	1001.2500003672716	0.12903225421905518	0.05494505539536476	0.2857142984867096	0.2150537669658661	0.5384615659713745	901	976	976	1001	1507
0.7000009868492469	0.7000013815889456	1	0	2	0	0.0075	0.060501923531714796	897.755376862372	972.755376862372	972.755376862372	997.755376862372	0.12903225421905518	0.05494505539536476	0.2698412835597992	0.2150537669658661	0.5384615659713745	897	972	972	997	1507
0.7159670234455646	0.7159670234455646	1	0	2	0	0.0075	0.06135531144499917	901.2500003672716	976.2500003672716	976.2500003672716	1001.2500003672716	0.12903225421905518	0.05494505539536476	0.2857142984867096	0.2150537669658661	0.5384615659713745	901	976	976	1001	1507
0.7332660960046429	0.7332664907443416	1	0	2	0	0.0075	0.060501923531714796	897.755376862372	972.755376862372	972.755376862372	997.755376862372	0.12903225421905518	0.05494505539536476	0.2698412835597992	0.2150537669658661	0.5384615659713745	897	972	972	997	1507
0.7499268744708019	0.7499268744708036	1	0	2	0	0.0075	0.05243740764302385	864.7311842981826	939.7311842981826	939.7311842981826	964.7311842981826	0.09677419066429138	0.05494505539536476	0.2698412835597992	0.2150537669658661	0.5384615659713745	864	939	939	964	1507
0.7659485693646477	0.7659485693646477	1	0	2	0	0.0075	0.05243740764302385	864.7311842981826	939.7311842981826	939.7311842981826	964.7311842981826	0.09677419066429138	0.05494505539536476	0.2698412835597992	0.2150537669658661	0.5384615659713745	864	939	939	964	1507
0.7829654030391016	0.7829654030391016	1	0	2	0	0.0075	0.049690155059520125	853.4811849687349	928.4811849687349	928.4811849687349	953.4811849687349	0.09677419066429138	0.04395604506134987	0.2698412835597992	0.2150537669658661	0.5384615659713745	853	928	928	953	1507
0.7999459206612691	0.7999463154009678	1	0	2	0	0.0075	0.05243740764302385	864.7311842981826	939.7311842981826	939.7311842981826	964.7311842981826	0.09677419066429138	0.05494505539536476	0.2698412835597992	0.2150537669658661	0.5384615659713745	864	939	939	964	1507
0.8160145895792681	0.8160149843189668	1	0	2	0	0.0075	0.05243740764302385	864.7311842981826	939.7311842981826	939.7311842981826	964.7311842981826	0.09677419066429138	0.05494505539536476	0.2698412835597992	0.2150537669658661	0.5384615659713745	864	939	939	964	1507
0.8329552384918575	0.8329556332315562	1	0	2	0	0.0075	0.049690155059520125	853.4811849687349	928.4811849687349	928.4811849687349	953.4811849687349	0.09677419066429138	0.04395604506134987	0.2698412835597992	0.2150537669658661	0.5384615659713745	853	928	928	953	1507
0.849947598304988	0.849947598304988	1	0	2	0	0.0075	0.049690155059520125	853.4811849687349	928.4811849687349	928.4811849687349	953.4811849687349	0.09677419066429138	0.04395604506134987	0.2698412835597992	0.2150537669658661	0.5384615659713745	853	928	928	953	1507
0.8664954812172994	0.8664958759569981	1	0	2	0	0.0075	0.05243740764302385	864.7311842981826	939.7311842981826	939.7311842981826	964.7311842981826	0.09677419066429138	0.04395604506134987	0.2698412835597992	0.2150537669658661	0.5384615659713745	864	939	939	964	1507
0.8829829689556963	0.8829833636953968	1	0	2	0	0.0075	0.05243740764302385	864.7311842981826	939.7311842981826	939.7311842981826	964.7311842981826	0.09677419066429138	0.05494505539536476	0.2698412835597992	0.2150537669658661	0.5384615659713745	864	939	939	964	1507
0.8999611181396716	0.8999611181396716	1	0	2	0	0.0075	0.05243740764302385	864.7311842981826	939.7311842981826	939.7311842981826	964.7311842981826	0.09677419066429138	0.05494505539536476	0.2698412835597992	0.2150537669658661	0.5384615659713745	864	939	939	964	1507
0.9160116290315266	0.9160120237712253	1	0	2	0	0.0075	0.05243740764302385	864.7311842981826	939.7311842981826	939.7311842981826	964.7311842981826	0.09677419066429138	0.05494505539536476	0.2698412835597992	0.2150537669658661	0.5384615659713745	864	939	939	964	1507
0.9331650426417575	0.9331654373814562	1	0	2	0	0.0075	0.05243740764302385	864.7311842981826	939.7311842981826	939.7311842981826	964.7311842981826	0.09677419066429138	0.05494505539536476	0.2698412835597992	0.2150537669658661	0.5384615659713745	864	939	939	964	1507
0.9499785853713423	0.949978980111041	1	0	2	0	0.0075	0.05243740764302385	864.7311842981826	939.7311842981826	939.7311842981826	964.7311842981826	0.09677419066429138	0.05494505539536476	0.2698412835597992	0.2150537669658661	0.5384615659713745	864	939	939	964	1507
0.9659931749506097	0.9659931749506097	1	0	2	0	0.0075	0.05243740764302385	864.7311842981826	939.7311842981826	939.7311842981826	964.7311842981826	0.09677419066429138	0.05494505539536476	0.2698412835597992	0.2150537669658661	0.5384615659713745	864	939	939	964	1507
0.9830009296119915	0.9830013243516902	1	0	2	0	0.0075	0.05243740764302385	864.7311842981826	939.7311842981826	939.7311842981826	964.7311842981826	0.09677419066429138	0.05494505539536476	0.2698412835597992	0.2150537669658661	0.5384615659713745	864	939	939	964	1507
0.9999964473427116	0.9999964473427116	1	0	2	0	0.0075	0.05243740764302385	864.7311842981826	939.7311842981826	939.7311842981826	964.7311842981826	0.09677419066429138	0.05494505539536476	0.2698412835597992	0.2150537669658661	0.5384615659713745	864	939	939	964	1507
1.0159490627892716	1.0159490627892716	1	0	2	0	0.0075	0.05243740764302385	864.7311842981826	939.7311842981826	939.7311842981826	964.7311842981826	0.09677419066429138	0.05494505539536476	0.2698412835597992	0.2150537669658661	0.5384615659713745	864	939	939	964	1507
1.0329595806285443	1.032959975368243	1	0	2	0	0.0075	0.05243740764302385	864.7311842981826	939.7311842981826	939.7311842981826	964.7311842981826	0.09677419066429138	0.05494505539536476	0.2698412835597992	0.2150537669658661	0.5384615659713745	864	939	939	964	1507
1.0499018084999303	1.0499018084999303	1	0	2	0	0.0075	0.05243740764302385	864.7311842981826	939.7311842981826	939.7311842981826	964.7311842981826	0.09677419066429138	0.05494505539536476	0.2698412835597992	0.2150537669658661	0.5384615659713745	864	939	939	964	1507
1.0664891653821194	1.066489560121818	1	0	2	0	0.0075	0.049690155059520125	853.4811849687349	928.4811849687349	928.4811849687349	953.4811849687349	0.09677419066429138	0.04395604506134987	0.2698412835597992	0.2150537669658661	0.5384615659713745	853	928	928	953	1507
1.0829462581637106	1.0829466529034093	1	0	2	0	0.0075	0.05243740764302385	864.7311842981826	939.7311842981826	939.7311842981826	964.7311842981826	0.09677419066429138	0.05494505539536476	0.2698412835597992	0.2150537669658661	0.5384615659713745	864	939	939	964	1507
1.1000266449296685	1.1000270396693672	1	0	2	0	0.0075	0.049690155059520125	853.4811849687349	928.4811849687349	928.4811849687349	953.4811849687349	0.09677419066429138	0.04395604506134987	0.2698412835597992	0.2150537669658661	0.5384615659713745	853	928	928	953	1507
1.115970970842552	1.115970970842552	1	0	2	0	0.0075	0.05243740764302385	864.7311842981826	939.7311842981826	939.7311842981826	964.7311842981826	0.09677419066429138	0.05494505539536476	0.2698412835597992	0.2150537669658661	0.5384615659713745	864	939	939	964	1507
1.133163463682962	1.1331638584226607	1	0	2	0	0.0075	0.05243740764302385	864.7311842981826	939.7311842981826	939.7311842981826	964.7311842981826	0.09677419066429138	0.05494505539536476	0.2698412835597992	0.2150537669658661	0.5384615659713745	864	939	939	964	1507
1.1499880591241123	1.149988453863811	1	0	2	0	0.0075	0.05243740764302385	864.7311842981826	939.7311842981826	939.7311842981826	964.7311842981826	0.09677419066429138	0.05494505539536476	0.2698412835597992	0.2150537669658661	0.5384615659713745	864	939	939	964	1507
1.1659446219676592	1.165945016707358	1	0	2	0	0.0075	0.05243740764302385	864.7311842981826	939.7311842981826	939.7311842981826	964.7311842981826	0.09677419066429138	0.05494505539536476	0.2698412835597992	0.2150537669658661	0.5384615659713745	864	939	939	964	1507
1.1829397449586807	1.1829397449586807	1	0	2	0	0.0075	0.05243740764302385	864.7311842981826	939.7311842981826	939.7311842981826	964.7311842981826	0.09677419066429138	0.05494505539536476	0.2698412835597992	0.2150537669658661	0.5384615659713745	864	939	939	964	1507
1.1999538154552436	1.1999542101949423	1	0	2	0	0.0075	0.05243740764302385	864.7311842981826	939.7311842981826	939.7311842981826	964.7311842981826	0.09677419066429138	0.05494505539536476	0.2698412835597992	0.2150537669658661	0.5384615659713745	864	939	939	964	1507
1.2159099835590919	1.2159099835590919	1	0	2	0	0.0075	0.060501923531714796	897.755376862372	972.755376862372	972.755376862372	997.755376862372	0.12903225421905518	0.05494505539536476	0.2698412835597992	0.2150537669658661	0.5384615659713745	897	972	972	997	1507
1.2329935282426394	1.2329935282426394	1	0	2	0	0.0075	0.060501923531714796	897.755376862372	972.755376862372	972.755376862372	997.755376862372	0.12903225421905518	0.05494505539536476	0.2698412835597992	0.2150537669658661	0.5384615659713745	897	972	972	997	1507
1.2500383884357067	1.2500387831754054	1	0	2	0	0.0075	0.060501923531714796	897.755376862372	972.755376862372	972.755376862372	997.755376862372	0.12903225421905518	0.05494505539536476	0.2698412835597992	0.2150537669658661	0.5384615659713745	897	972	972	997	1507
1.2664915338203109	1.2664915338203109	1	0	2	0	0.0075	0.06212335990201079	904.3951587987342	979.3951587987342	979.3951587987342	1004.3951587987342	0.12903225421905518	0.05494505539536476	0.2698412835597992	0.2150537669658661	0.5384615659713745	904	979	979	1004	1507
1.2829348107124474	1.2829352054521461	1	0	2	0	0.0075	0.060501923531714796	897.755376862372	972.755376862372	972.755376862372	997.755376862372	0.12903225421905518	0.05494505539536476	0.2698412835597992	0.2150537669658661	0.5384615659713745	897	972	972	997	1507
1.2999303284431676	1.2999303284431676	1	0	2	0	0.0075	0.05405884401331984	871.3709662345448	946.3709662345448	946.3709662345448	971.3709662345448	0.09677419066429138	0.05494505539536476	0.2857142984867096	0.22580644488334656	0.5384615659713745	871	946	946	971	1507
1.316034918673754	1.3160353134134528	1	0	2	0	0.0075	0.05316278674576336	867.7016117239009	942.7016117239009	942.7016117239009	967.7016117239009	0.09677419066429138	0.05494505539536476	0.2698412835597992	0.22580644488334656	0.5384615659713745	867	942	942	967	1507
1.3331808322297078	1.3331812269694066	1	0	2	0	0.0075	0.05243740764302385	864.7311842981826	939.7311842981826	939.7311842981826	964.7311842981826	0.09677419066429138	0.05494505539536476	0.2698412835597992	0.2150537669658661	0.5384615659713745	864	939	939	964	1507
1.3499379271823688	1.3499383219220675	1	0	2	0	0.0075	0.05243740764302385	864.7311842981826	939.7311842981826	939.7311842981826	964.7311842981826	0.09677419066429138	0.05494505539536476	0.2698412835597992	0.2150537669658661	0.5384615659713745	864	939	939	964	1507
1.3659181744078417	1.3659181744078417	1	0	2	0	0.0075	0.05243740764302385	864.7311842981826	939.7311842981826	939.7311842981826	964.7311842981826	0.09677419066429138	0.05494505539536476	0.2698412835597992	0.2150537669658661	0.5384615659713745	864	939	939	964	1507
1.3829188237546468	1.3829192184943455	1	0	2	0	0.0075	0.05243740764302385	864.7311842981826	939.7311842981826	939.7311842981826	964.7311842981826	0.09677419066429138	0.05494505539536476	0.2698412835597992	0.2150537669658661	0.5384615659713745	864	939	939	964	1507
1.3998626305848276	1.3998630253245263	1	0	2	0	0.0075	0.05243740764302385	864.7311842981826	939.7311842981826	939.7311842981826	964.7311842981826	0.09677419066429138	0.05494505539536476	0.2698412835597992	0.2150537669658661	0.5384615659713745	864	939	939	964	1507
1.415896957149032	1.4158973518887308	1	0	2	0	0.0075	0.05243740764302385	864.7311842981826	939.7311842981826	939.7311842981826	964.7311842981826	0.09677419066429138	0.05494505539536476	0.2698412835597992	0.2150537669658661	0.5384615659713745	864	939	939	964	1507
1.432930369890835	1.4329307646305338	1	0	2	0	0.0075	0.05243740764302385	864.7311842981826	939.7311842981826	939.7311842981826	964.7311842981826	0.09677419066429138	0.05494505539536476	0.2698412835597992	0.2150537669658661	0.5384615659713745	864	939	939	964	1507
1.4499823353984809	1.4499827301381796	1	0	2	0	0.0075	0.05243740764302385	864.7311842981826	939.7311842981826	939.7311842981826	964.7311842981826	0.09677419066429138	0.05494505539536476	0.2698412835597992	0.2150537669658661	0.5384615659713745	864	939	939	964	1507
1.46650179705248	1.46650179705248	1	0	2	0	0.0075	0.05243740764302385	864.7311842981826	939.7311842981826	939.7311842981826	964.7311842981826	0.09677419066429138	0.05494505539536476	0.2698412835597992	0.2150537669658661	0.5384615659713745	864	939	939	964	1507
1.4829667846280472	1.4829667846280472	1	0	2	0	0.0075	0.05243740764302385	864.7311842981826	939.7311842981826	939.7311842981826	964.7311842981826	0.09677419066429138	0.05494505539536476	0.2698412835597992	0.2150537669658661	0.5384615659713745	864	939	939	964	1507
1.4999563812632868	1.4999567760029855	1	0	2	0	0.0075	0.05243740764302385	864.7311842981826	939.7311842981826	939.7311842981826	964.7311842981826	0.09677419066429138	0.05494505539536476	0.2698412835597992	0.2150537669658661	0.5384615659713745	864	939	939	964	1507
1.516025050181284	1.5160254449209845	1	0	2	0	0.0075	0.05243740764302385	864.7311842981826	939.7311842981826	939.7311842981826	964.7311842981826	0.09677419066429138	0.05494505539536476	0.2698412835597992	0.2150537669658661	0.5384615659713745	864	939	939	964	1507
1.5331180686176022	1.5331180686176022	1	0	2	0	0.0075	0.05243740764302385	864.7311842981826	939.7311842981826	939.7311842981826	964.7311842981826	0.09677419066429138	0.05494505539536476	0.2698412835597992	0.2150537669658661	0.5384615659713745	864	939	939	964	1507
1.5498984532124904	1.5498988479521891	1	0	2	0	0.0075	0.05243740764302385	864.7311842981826	939.7311842981826	939.7311842981826	964.7311842981826	0.09677419066429138	0.05494505539536476	0.2698412835597992	0.2150537669658661	0.5384615659713745	864	939	939	964	1507
1.5659738327053692	1.5659742274450679	1	0	2	0	0.0075	0.05243740764302385	864.7311842981826	939.7311842981826	939.7311842981826	964.7311842981826	0.09677419066429138	0.05494505539536476	0.2698412835597992	0.2150537669658661	0.5384615659713745	864	939	939	964	1507
1.583032508787893	1.5830329035275916	1	0	2	0	0.0075	0.05243740764302385	864.7311842981826	939.7311842981826	939.7311842981826	964.7311842981826	0.09677419066429138	0.05494505539536476	0.2698412835597992	0.2150537669658661	0.5384615659713745	864	939	939	964	1507
1.5999040782531981	1.5999040782531981	1	0	2	0	0.0075	0.05243740764302385	864.7311842981826	939.7311842981826	939.7311842981826	964.7311842981826	0.09677419066429138	0.05494505539536476	0.2698412835597992	0.2150537669658661	0.5384615659713745	864	939	939	964	1507
1.6159932736355334	1.6159932736355334	1	0	2	0	0.0075	0.05243740764302385	864.7311842981826	939.7311842981826	939.7311842981826	964.7311842981826	0.09677419066429138	0.05494505539536476	0.2698412835597992	0.2150537669658661	0.5384615659713745	864	939	939	964	1507
1.6329797123531815	1.6329797123531815	1	0	2	0	0.0075	0.05243740764302385	864.7311842981826	939.7311842981826	939.7311842981826	964.7311842981826	0.09677419066429138	0.05494505539536476	0.2698412835597992	0.2150537669658661	0.5384615659713745	864	939	939	964	1507
1.6500289146829363	1.650029309422635	1	0	2	0	0.0075	0.049690155059520125	853.4811849687349	928.4811849687349	928.4811849687349	953.4811849687349	0.09677419066429138	0.04395604506134987	0.2698412835597992	0.2150537669658661	0.5384615659713745	853	928	928	953	1507
1.66654284998115	1.6665428499811519	1	0	2	0	0.0075	0.05243740764302385	864.7311842981826	939.7311842981826	939.7311842981826	964.7311842981826	0.09677419066429138	0.05494505539536476	0.2698412835597992	0.2150537669658661	0.5384615659713745	864	939	939	964	1507
1.6829624424913607	1.68296323197076	1	0	2	0	0.0075	0.05243740764302385	864.7311842981826	939.7311842981826	939.7311842981826	964.7311842981826	0.09677419066429138	0.05494505539536476	0.2698412835597992	0.2150537669658661	0.5384615659713745	864	939	939	964	1507
1.699943749592924	1.6999437495929257	1	0	2	0	0.0075	0.05243740764302385	864.7311842981826	939.7311842981826	939.7311842981826	964.7311842981826	0.09677419066429138	0.05494505539536476	0.2698412835597992	0.2150537669658661	0.5384615659713745	864	939	939	964	1507
1.7160049184566457	1.716005313196348	1	0	2	0	0.0075	0.05243740764302385	864.7311842981826	939.7311842981826	939.7311842981826	964.7311842981826	0.09677419066429138	0.05494505539536476	0.2698412835597992	0.2150537669658661	0.5384615659713745	864	939	939	964	1507
1.733118858096999	1.7331188580970007	1	0	2	0	0.0075	0.05243740764302385	864.7311842981826	939.7311842981826	939.7311842981826	964.7311842981826	0.09677419066429138	0.05494505539536476	0.2698412835597992	0.2150537669658661	0.5384615659713745	864	939	939	964	1507
1.7499939802195943	1.749993980219596	1	0	2	0	0.0075	0.05243740764302385	864.7311842981826	939.7311842981826	939.7311842981826	964.7311842981826	0.09677419066429138	0.05494505539536476	0.2698412835597992	0.2150537669658661	0.5384615659713745	864	939	939	964	1507
1.765954885199827	1.7659548851998288	1	0	2	0	0.0075	0.05243740764302385	864.7311842981826	939.7311842981826	939.7311842981826	964.7311842981826	0.09677419066429138	0.05494505539536476	0.2698412835597992	0.2150537669658661	0.5384615659713745	864	939	939	964	1507
1.7829504029305472	1.782950402930549	1	0	2	0	0.0075	0.05243740764302385	864.7311842981826	939.7311842981826	939.7311842981826	964.7311842981826	0.09677419066429138	0.05494505539536476	0.2698412835597992	0.2150537669658661	0.5384615659713745	864	939	939	964	1507
1.7998555252702477	1.7998555252702495	1	0	2	0	0.0075	0.05243740764302385	864.7311842981826	939.7311842981826	939.7311842981826	964.7311842981826	0.09677419066429138	0.05494505539536476	0.2698412835597992	0.2150537669658661	0.5384615659713745	864	939	939	964	1507
1.816031563386316	1.8160315633863142	1	0	2	0	0.0075	0.05243740764302385	864.7311842981826	939.7311842981826	939.7311842981826	964.7311842981826	0.09677419066429138	0.05494505539536476	0.2698412835597992	0.2150537669658661	0.5384615659713745	864	939	939	964	1507
1.8329876071471585	1.8329880018868572	1	0	2	0	0.0075	0.05243740764302385	864.7311842981826	939.7311842981826	939.7311842981826	964.7311842981826	0.09677419066429138	0.05494505539536476	0.2698412835597992	0.2150537669658661	0.5384615659713745	864	939	939	964	1507
1.850007203999505	1.8500075987392037	1	0	2	0	0.0075	0.05243740764302385	864.7311842981826	939.7311842981826	939.7311842981826	964.7311842981826	0.09677419066429138	0.05494505539536476	0.2698412835597992	0.2150537669658661	0.5384615659713745	864	939	939	964	1507
1.8664398229197712	1.866439822919773	1	0	2	0	0.0075	0.05243740764302385	864.7311842981826	939.7311842981826	939.7311842981826	964.7311842981826	0.09677419066429138	0.05494505539536476	0.2698412835597992	0.2150537669658661	0.5384615659713745	864	939	939	964	1507
1.8829703372853377	1.882970337285336	1	0	2	0	0.0075	0.05243740764302385	864.7311842981826	939.7311842981826	939.7311842981826	964.7311842981826	0.09677419066429138	0.05494505539536476	0.2698412835597992	0.2150537669658661	0.5384615659713745	864	939	939	964	1507
1.8999378284974444	1.8999382232371431	1	0	2	0	0.0075	0.05243740764302385	864.7311842981826	939.7311842981826	939.7311842981826	964.7311842981826	0.09677419066429138	0.05494505539536476	0.2698412835597992	0.2150537669658661	0.5384615659713745	864	939	939	964	1507
1.9159761024586377	1.915976102458636	1	0	2	0	0.0075	0.05243740764302385	864.7311842981826	939.7311842981826	939.7311842981826	964.7311842981826	0.09677419066429138	0.05494505539536476	0.2698412835597992	0.2150537669658661	0.5384615659713745	864	939	939	964	1507
1.9331389898216376	1.9331393845613363	1	0	2	0	0.0075	0.05243740764302385	864.7311842981826	939.7311842981826	939.7311842981826	964.7311842981826	0.09677419066429138	0.05494505539536476	0.2698412835597992	0.2150537669658661	0.5384615659713745	864	939	939	964	1507
1.9499422693190542	1.949942269319056	1	0	2	0	0.0075	0.05243740764302385	864.7311842981826	939.7311842981826	939.7311842981826	964.7311842981826	0.09677419066429138	0.05494505539536476	0.2698412835597992	0.2150537669658661	0.5384615659713745	864	939	939	964	1507
1.9659714642671755	1.9659714642671773	1	0	2	0	0.0075	0.05243740764302385	864.7311842981826	939.7311842981826	939.7311842981826	964.7311842981826	0.09677419066429138	0.05494505539536476	0.2698412835597992	0.2150537669658661	0.5384615659713745	864	939	939	964	1507
1.9829981664340988	1.9829981664341005	1	0	2	0	0.0075	0.05243740764302385	864.7311842981826	939.7311842981826	939.7311842981826	964.7311842981826	0.09677419066429138	0.05494505539536476	0.2698412835597992	0.2150537669658661	0.5384615659713745	864	939	939	964	1507
1.999933683730605	1.9999340784703037	1	0	2	0	0.0075	0.05243740764302385	864.7311842981826	939.7311842981826	939.7311842981826	964.7311842981826	0.09677419066429138	0.05494505539536476	0.2698412835597992	0.2150537669658661	0.5384615659713745	864	939	939	964	1507
2.015931694242523	2.015931694242525	1	0	2	0	0.0075	0.05243740764302385	864.7311842981826	939.7311842981826	939.7311842981826	964.7311842981826	0.09677419066429138	0.05494505539536476	0.2698412835597992	0.2150537669658661	0.5384615659713745	864	939	939	964	1507
2.0329958966808324	2.0329958966808306	1	0	2	0	0.0075	0.05243740764302385	864.7311842981826	939.7311842981826	939.7311842981826	964.7311842981826	0.09677419066429138	0.05494505539536476	0.2698412835597992	0.2150537669658661	0.5384615659713745	864	939	939	964	1507
2.049954308879867	2.049954308879869	1	0	2	0	0.0075	0.05243740764302385	864.7311842981826	939.7311842981826	939.7311842981826	964.7311842981826	0.09677419066429138	0.05494505539536476	0.2698412835597992	0.2150537669658661	0.5384615659713745	864	939	939	964	1507
2.0664646915207943	2.066464691520796	1	0	2	0	0.0075	0.05243740764302385	864.7311842981826	939.7311842981826	939.7311842981826	964.7311842981826	0.09677419066429138	0.05494505539536476	0.2698412835597992	0.2150537669658661	0.5384615659713745	864	939	939	964	1507
2.082954547697385	2.082954942437084	1	0	2	0	0.0075	0.05243740764302385	864.7311842981826	939.7311842981826	939.7311842981826	964.7311842981826	0.09677419066429138	0.05494505539536476	0.2698412835597992	0.2150537669658661	0.5384615659713745	864	939	939	964	1507
2.0999496706884084	2.0999496706884067	1	0	2	0	0.0075	0.05243740764302385	864.7311842981826	939.7311842981826	939.7311842981826	964.7311842981826	0.09677419066429138	0.05494505539536476	0.2698412835597992	0.2150537669658661	0.5384615659713745	864	939	939	964	1507
2.115976102458637	2.1159764971983357	1	0	2	0	0.0075	0.05243740764302385	864.7311842981826	939.7311842981826	939.7311842981826	964.7311842981826	0.09677419066429138	0.05494505539536476	0.2698412835597992	0.2150537669658661	0.5384615659713745	864	939	939	964	1507
2.133084121003508	2.1330841210035096	1	0	2	0	0.0075	0.05243740764302385	864.7311842981826	939.7311842981826	939.7311842981826	964.7311842981826	0.09677419066429138	0.05494505539536476	0.2698412835597992	0.2150537669658661	0.5384615659713745	864	939	939	964	1507
2.149907532225564	2.149907532225562	1	0	2	0	0.0075	0.05243740764302385	864.7311842981826	939.7311842981826	939.7311842981826	964.7311842981826	0.09677419066429138	0.05494505539536476	0.2698412835597992	0.2150537669658661	0.4615384638309479	864	939	939	964	1492
2.165967911609888	2.1659690958289843	1	0	2	0	0.0075	0.05243740764302385	864.7311842981826	939.7311842981826	939.7311842981826	964.7311842981826	0.09677419066429138	0.05494505539536476	0.2698412835597992	0.2150537669658661	0.5384615659713745	864	939	939	964	1507
2.18297211361398	2.1829725083536786	1	0	2	0	0.0075	0.05243740764302385	864.7311842981826	939.7311842981826	939.7311842981826	964.7311842981826	0.09677419066429138	0.05494505539536476	0.2698412835597992	0.2150537669658661	0.5384615659713745	864	939	939	964	1507
2.1999463154009664	2.199946315400968	1	0	2	0	0.0075	0.05243740764302385	864.7311842981826	939.7311842981826	939.7311842981826	964.7311842981826	0.09677419066429138	0.05494505539536476	0.2698412835597992	0.2150537669658661	0.5384615659713745	864	939	939	964	1507
2.215930115283731	2.2159301152837294	1	0	2	0	0.0075	0.05243740764302385	864.7311842981826	939.7311842981826	939.7311842981826	964.7311842981826	0.09677419066429138	0.05494505539536476	0.2698412835597992	0.2150537669658661	0.5384615659713745	864	939	939	964	1507
2.232979712353183	2.232979712353181	1	0	2	0	0.0075	0.05243740764302385	864.7311842981826	939.7311842981826	939.7311842981826	964.7311842981826	0.09677419066429138	0.05494505539536476	0.2698412835597992	0.2150537669658661	0.4615384638309479	864	939	939	964	1492
2.249989835452757	2.249990624932156	1	0	2	0	0.0075	0.05243740764302385	864.7311842981826	939.7311842981826	939.7311842981826	964.7311842981826	0.09677419066429138	0.05494505539536476	0.2698412835597992	0.2150537669658661	0.5384615659713745	864	939	939	964	1507
2.2664619283429044	2.266462323082603	1	0	2	0	0.0075	0.05243740764302385	864.7311842981826	939.7311842981826	939.7311842981826	964.7311842981826	0.09677419066429138	0.05494505539536476	0.2698412835597992	0.2150537669658661	0.5384615659713745	864	939	939	964	1507
2.2828996788792555	2.282900073618954	1	0	2	0	0.0075	0.05243740764302385	864.7311842981826	939.7311842981826	939.7311842981826	964.7311842981826	0.09677419066429138	0.05494505539536476	0.2698412835597992	0.2150537669658661	0.5384615659713745	864	939	939	964	1507
2.299980855124611	2.2999812498643095	1	0	2	0	0.0075	0.05243740764302385	864.7311842981826	939.7311842981826	939.7311842981826	964.7311842981826	0.09677419066429138	0.05494505539536476	0.2698412835597992	0.2150537669658661	0.5384615659713745	864	939	939	964	1507
2.3159800498556233	2.315980444595322	1	0	2	0	0.0075	0.05243740764302385	864.7311842981826	939.7311842981826	939.7311842981826	964.7311842981826	0.09677419066429138	0.05494505539536476	0.2698412835597992	0.2150537669658661	0.5384615659713745	864	939	939	964	1507
2.3331567531080832	2.3331567531080815	1	0	2	0	0.0075	0.05243740764302385	864.7311842981826	939.7311842981826	939.7311842981826	964.7311842981826	0.09677419066429138	0.05494505539536476	0.2698412835597992	0.2150537669658661	0.5384615659713745	864	939	939	964	1507
2.3500180593412185	2.3500180593412203	1	0	2	0	0.0075	0.05243740764302385	864.7311842981826	939.7311842981826	939.7311842981826	964.7311842981826	0.09677419066429138	0.05494505539536476	0.2698412835597992	0.2150537669658661	0.5384615659713745	864	939	939	964	1507
2.36597383270537	2.365973832705368	1	0	2	0	0.0075	0.05243740764302385	864.7311842981826	939.7311842981826	939.7311842981826	964.7311842981826	0.09677419066429138	0.05494505539536476	0.2698412835597992	0.2150537669658661	0.4615384638309479	864	939	939	964	1492
2.382987508462234	2.3829875084622323	1	0	2	0	0.0075	0.05243740764302385	864.7311842981826	939.7311842981826	939.7311842981826	964.7311842981826	0.09677419066429138	0.05494505539536476	0.2698412835597992	0.2150537669658661	0.5384615659713745	864	939	939	964	1507
2.3999565786331356	2.399956183893437	1	0	2	0	0.0075	0.05243740764302385	864.7311842981826	939.7311842981826	939.7311842981826	964.7311842981826	0.09677419066429138	0.05494505539536476	0.2698412835597992	0.2150537669658661	0.5384615659713745	864	939	939	964	1507
2.4159277468455382	2.4159277468455365	1	0	2	0	0.0075	0.05243740764302385	864.7311842981826	939.7311842981826	939.7311842981826	964.7311842981826	0.09677419066429138	0.05494505539536476	0.2698412835597992	0.2150537669658661	0.5384615659713745	864	939	939	964	1507
2.432946159478787	2.432946159478785	1	0	2	0	0.0075	0.053290795556308224	868.2258078030821	943.2258078030821	943.2258078030821	968.2258078030821	0.09677419066429138	0.05494505539536476	0.2857142984867096	0.2150537669658661	0.5384615659713745	868	943	943	968	1507
2.4499491772637843	2.4499491772637825	1	0	2	0	0.0075	0.05243740764302385	864.7311842981826	939.7311842981826	939.7311842981826	964.7311842981826	0.09677419066429138	0.05494505539536476	0.2698412835597992	0.2150537669658661	0.5384615659713745	864	939	939	964	1507
2.4664489019328446	2.4664492966725433	1	0	2	0	0.0075	0.05243740764302385	864.7311842981826	939.7311842981826	939.7311842981826	964.7311842981826	0.09677419066429138	0.05494505539536476	0.2698412835597992	0.2150537669658661	0.5384615659713745	864	939	939	964	1507
2.48302402188437	2.4830240218843684	1	0	2	0	0.0075	0.05243740764302385	864.7311842981826	939.7311842981826	939.7311842981826	964.7311842981826	0.09677419066429138	0.05494505539536476	0.2698412835597992	0.2150537669658661	0.5384615659713745	864	939	939	964	1507
2.5000432239970163	2.500043618736715	1	0	2	0	0.0075	0.05243740764302385	864.7311842981826	939.7311842981826	939.7311842981826	964.7311842981826	0.09677419066429138	0.05494505539536476	0.2698412835597992	0.2150537669658661	0.5384615659713745	864	939	939	964	1507
2.5159575496927946	2.5159579444324933	1	0	2	0	0.0075	0.05243740764302385	864.7311842981826	939.7311842981826	939.7311842981826	964.7311842981826	0.09677419066429138	0.05494505539536476	0.2698412835597992	0.2150537669658661	0.5384615659713745	864	939	939	964	1507
2.533153595190493	2.5331539899301916	1	0	2	0	0.0075	0.05243740764302385	864.7311842981826	939.7311842981826	939.7311842981826	964.7311842981826	0.09677419066429138	0.05494505539536476	0.2698412835597992	0.2150537669658661	0.5384615659713745	864	939	939	964	1507
2.549986480165318	2.549986480165316	1	0	2	0	0.0075	0.05243740764302385	864.7311842981826	939.7311842981826	939.7311842981826	964.7311842981826	0.09677419066429138	0.05494505539536476	0.2698412835597992	0.2150537669658661	0.5384615659713745	864	939	939	964	1507
2.5659864643757313	2.5659864643757295	1	0	2	0	0.0075	0.05243740764302385	864.7311842981826	939.7311842981826	939.7311842981826	964.7311842981826	0.09677419066429138	0.05494505539536476	0.2698412835597992	0.2150537669658661	0.5384615659713745	864	939	939	964	1507
2.582916455316452	2.582916455316454	1	0	2	0	0.0075	0.05243740764302385	864.7311842981826	939.7311842981826	939.7311842981826	964.7311842981826	0.09677419066429138	0.05494505539536476	0.2698412835597992	0.2150537669658661	0.5384615659713745	864	939	939	964	1507
2.599860262146633	2.599860656886335	1	0	2	0	0.0075	0.05243740764302385	864.7311842981826	939.7311842981826	939.7311842981826	964.7311842981826	0.09677419066429138	0.05494505539536476	0.2698412835597992	0.2150537669658661	0.5384615659713745	864	939	939	964	1507
2.61600037895011	2.616000378950112	1	0	2	0	0.0075	0.05243740764302385	864.7311842981826	939.7311842981826	939.7311842981826	964.7311842981826	0.09677419066429138	0.05494505539536476	0.2698412835597992	0.2150537669658661	0.5384615659713745	864	939	939	964	1507
2.6329508963551707	2.6329508963551724	1	0	2	0	0.0075	0.05243740764302385	864.7311842981826	939.7311842981826	939.7311842981826	964.7311842981826	0.09677419066429138	0.05494505539536476	0.2698412835597992	0.2150537669658661	0.5384615659713745	864	939	939	964	1507
2.649981151179384	2.649981151179386	1	0	2	0	0.0075	0.05243740764302385	864.7311842981826	939.7311842981826	939.7311842981826	964.7311842981826	0.09677419066429138	0.05494505539536476	0.2698412835597992	0.2150537669658661	0.5384615659713745	864	939	939	964	1507
2.666443375577062	2.6664437703167607	1	0	2	0	0.0075	0.05243740764302385	864.7311842981826	939.7311842981826	939.7311842981826	964.7311842981826	0.06451612710952759	0.04395604506134987	0.2698412835597992	0.2150537669658661	0.5384615659713745	864	939	939	964	1507
2.682945073944614	2.682945073944616	1	0	2	0	0.0075	0.041625639170829176	820.4569924045454	895.4569924045454	895.4569924045454	920.4569924045454	0.06451612710952759	0.04395604506134987	0.2698412835597992	0.2150537669658661	0.5384615659713745	820	895	895	920	1507
2.699880985980821	2.6998813807205195	1	0	2	0	0.0075	0.041625639170829176	820.4569924045454	895.4569924045454	895.4569924045454	920.4569924045454	0.06451612710952759	0.04395604506134987	0.2698412835597992	0.2150537669658661	0.4615384638309479	820	895	895	920	1492
2.7159804445953224	2.715980444595324	1	0	2	0	0.0075	0.0407722512575448	816.962368899646	891.962368899646	891.962368899646	916.962368899646	0.06451612710952759	0.04395604506134987	0.2539682686328888	0.2150537669658661	0.4615384638309479	816	891	891	916	1492
2.7330959631944705	2.7330959631944722	1	0	2	0	0.0075	0.041625639170829176	820.4569924045454	895.4569924045454	895.4569924045454	920.4569924045454	0.06451612710952759	0.04395604506134987	0.2698412835597992	0.2150537669658661	0.5384615659713745	820	895	895	920	1507
2.7499375324426705	2.7499375324426687	1	0	2	0	0.0075	0.041625639170829176	820.4569924045454	895.4569924045454	895.4569924045454	920.4569924045454	0.06451612710952759	0.04395604506134987	0.2698412835597992	0.2150537669658661	0.5384615659713745	820	895	895	920	1507
2.7659027795595907	2.765902779559589	1	0	2	0	0.0075	0.041625639170829176	820.4569924045454	895.4569924045454	895.4569924045454	920.4569924045454	0.06451612710952759	0.04395604506134987	0.2698412835597992	0.2150537669658661	0.4615384638309479	820	895	895	920	1492
2.7829942190371124	2.7829942190371106	1	0	2	0	0.0075	0.041625639170829176	820.4569924045454	895.4569924045454	895.4569924045454	920.4569924045454	0.06451612710952759	0.04395604506134987	0.2698412835597992	0.2150537669658661	0.5384615659713745	820	895	895	920	1507
2.7999328942512083	2.79993289425121	1	0	2	0	0.0075	0.041625639170829176	820.4569924045454	895.4569924045454	895.4569924045454	920.4569924045454	0.06451612710952759	0.04395604506134987	0.2698412835597992	0.2150537669658661	0.4615384638309479	820	895	895	920	1492
2.8159372205983093	2.815937615338008	1	0	2	0	0.0075	0.041625639170829176	820.4569924045454	895.4569924045454	895.4569924045454	920.4569924045454	0.06451612710952759	0.04395604506134987	0.2698412835597992	0.2150537669658661	0.4615384638309479	820	895	895	920	1492
2.8329982651190253	2.832998659858724	1	0	2	0	0.0075	0.041625639170829176	820.4569924045454	895.4569924045454	895.4569924045454	920.4569924045454	0.06451612710952759	0.04395604506134987	0.2698412835597992	0.2150537669658661	0.5384615659713745	820	895	895	920	1507
2.8500147040537787	2.8500147040537804	1	0	2	0	0.0075	0.041625639170829176	820.4569924045454	895.4569924045454	895.4569924045454	920.4569924045454	0.06451612710952759	0.04395604506134987	0.2698412835597992	0.2150537669658661	0.5384615659713745	820	895	895	920	1507
2.866409822702666	2.8664102174423647	1	0	2	0	0.0075	0.041625639170829176	820.4569924045454	895.4569924045454	895.4569924045454	920.4569924045454	0.06451612710952759	0.04395604506134987	0.2698412835597992	0.2150537669658661	0.5384615659713745	820	895	895	920	1507
2.8829028367968466	2.8829032315365453	1	0	2	0	0.0075	0.0443728917543329	831.7069917339932	906.7069917339932	906.7069917339932	931.7069917339932	0.06451612710952759	0.05494505539536476	0.2698412835597992	0.2150537669658661	0.5384615659713745	831	906	906	931	1507
2.9000396713397283	2.9000396713397265	1	0	2	0	0.0075	0.05243740764302385	864.7311842981826	939.7311842981826	939.7311842981826	964.7311842981826	0.09677419066429138	0.05494505539536476	0.2698412835597992	0.2150537669658661	0.4615384638309479	864	939	939	964	1492
2.915967812924963	2.915968207664662	1	0	2	0	0.0075	0.05243740764302385	864.7311842981826	939.7311842981826	939.7311842981826	964.7311842981826	0.09677419066429138	0.05494505539536476	0.2698412835597992	0.2150537669658661	0.5384615659713745	864	939	939	964	1507
2.9330639892788692	2.933063989278871	1	0	2	0	0.0075	0.05243740764302385	864.7311842981826	939.7311842981826	939.7311842981826	964.7311842981826	0.09677419066429138	0.05494505539536476	0.2698412835597992	0.2150537669658661	0.5384615659713745	864	939	939	964	1507
2.9499509535924293	2.949951348332128	1	0	2	0	0.0075	0.053290795556308224	868.2258078030821	943.2258078030821	943.2258078030821	968.2258078030821	0.09677419066429138	0.05494505539536476	0.2857142984867096	0.2150537669658661	0.5384615659713745	868	943	943	968	1507
2.9659398850912755	2.9659398850912737	1	0	2	0	0.0075	0.053290795556308224	868.2258078030821	943.2258078030821	943.2258078030821	968.2258078030821	0.09677419066429138	0.05494505539536476	0.2857142984867096	0.2150537669658661	0.5384615659713745	868	943	943	968	1507
2.9829042183857926	2.982904218385791	1	0	2	0	0.0075	0.05243740764302385	864.7311842981826	939.7311842981826	939.7311842981826	964.7311842981826	0.09677419066429138	0.05494505539536476	0.2698412835597992	0.2150537669658661	0.5384615659713745	864	939	939	964	1507
2.9999352626894034	2.9999352626894016	1	0	2	0	0.0075	0.053290795556308224	868.2258078030821	943.2258078030821	943.2258078030821	968.2258078030821	0.09677419066429138	0.05494505539536476	0.2857142984867096	0.2150537669658661	0.5384615659713745	868	943	943	968	1507
3.0159624839390293	3.0159624839390275	1	0	2	0	0.0075	0.053290795556308224	868.2258078030821	943.2258078030821	943.2258078030821	968.2258078030821	0.09677419066429138	0.05494505539536476	0.2857142984867096	0.2150537669658661	0.5384615659713745	868	943	943	968	1507
3.0330452391431795	3.0330452391431777	1	0	2	0	0.0075	0.05243740764302385	864.7311842981826	939.7311842981826	939.7311842981826	964.7311842981826	0.09677419066429138	0.05494505539536476	0.2698412835597992	0.2150537669658661	0.5384615659713745	864	939	939	964	1507
3.0498962821441484	3.0498962821441467	1	0	2	0	0.0075	0.05243740764302385	864.7311842981826	939.7311842981826	939.7311842981826	964.7311842981826	0.09677419066429138	0.05494505539536476	0.2698412835597992	0.2150537669658661	0.5384615659713745	864	939	939	964	1507
3.066389690978026	3.0663896909780277	1	0	2	0	0.0075	0.05243740764302385	864.7311842981826	939.7311842981826	939.7311842981826	964.7311842981826	0.09677419066429138	0.05494505539536476	0.2698412835597992	0.2150537669658661	0.5384615659713745	864	939	939	964	1507
3.0829131000290158	3.082913100029014	1	0	2	0	0.0075	0.05243740764302385	864.7311842981826	939.7311842981826	939.7311842981826	964.7311842981826	0.09677419066429138	0.05494505539536476	0.2698412835597992	0.2150537669658661	0.5384615659713745	864	939	939	964	1507
3.0999188809919023	3.099919275731601	1	0	2	0	0.0075	0.0443728917543329	831.7069917339932	906.7069917339932	906.7069917339932	931.7069917339932	0.06451612710952759	0.05494505539536476	0.2698412835597992	0.2150537669658661	0.5384615659713745	831	906	906	931	1507
3.1159389969269515	3.1159389969269533	1	0	2	0	0.0075	0.05243740764302385	864.7311842981826	939.7311842981826	939.7311842981826	964.7311842981826	0.09677419066429138	0.05494505539536476	0.2698412835597992	0.2150537669658661	0.5384615659713745	864	939	939	964	1507
3.1330845157432083	3.133084910482907	1	0	2	0	0.0075	0.049690155059520125	853.4811849687349	928.4811849687349	928.4811849687349	953.4811849687349	0.09677419066429138	0.04395604506134987	0.2698412835597992	0.2150537669658661	0.5384615659713745	853	928	928	953	1507
3.1499091111843587	3.1499095059240574	1	0	2	0	0.0075	0.05243740764302385	864.7311842981826	939.7311842981826	939.7311842981826	964.7311842981826	0.09677419066429138	0.05494505539536476	0.2698412835597992	0.2150537669658661	0.4615384638309479	864	939	939	964	1492
3.1659284376400105	3.1659284376400088	1	0	2	0	0.0075	0.05243740764302385	864.7311842981826	939.7311842981826	939.7311842981826	964.7311842981826	0.09677419066429138	0.05494505539536476	0.2698412835597992	0.2150537669658661	0.4615384638309479	864	939	939	964	1492
3.182937771260187	3.182937771260189	1	0	2	0	0.0075	0.05243740764302385	864.7311842981826	939.7311842981826	939.7311842981826	964.7311842981826	0.09677419066429138	0.05494505539536476	0.2698412835597992	0.2150537669658661	0.4615384638309479	864	939	939	964	1492
3.199927367895425	3.1999273678954268	1	0	2	0	0.0075	0.05243740764302385	864.7311842981826	939.7311842981826	939.7311842981826	964.7311842981826	0.09677419066429138	0.05494505539536476	0.2698412835597992	0.2150537669658661	0.5384615659713745	864	939	939	964	1507
3.2160110369219783	3.21601103692198	1	0	2	0	0.0075	0.05243740764302385	864.7311842981826	939.7311842981826	939.7311842981826	964.7311842981826	0.09677419066429138	0.05494505539536476	0.2698412835597992	0.2150537669658661	0.4615384638309479	864	939	939	964	1492
3.232967080682821	3.2329674754225195	1	0	2	0	0.0075	0.05243740764302385	864.7311842981826	939.7311842981826	939.7311842981826	964.7311842981826	0.09677419066429138	0.05494505539536476	0.2698412835597992	0.2150537669658661	0.5384615659713745	864	939	939	964	1507
3.2500111513964907	3.2500111513964924	1	0	2	0	0.0075	0.05243740764302385	864.7311842981826	939.7311842981826	939.7311842981826	964.7311842981826	0.09677419066429138	0.05494505539536476	0.2698412835597992	0.2150537669658661	0.4615384638309479	864	939	939	964	1492
3.2665921924434986	3.2665921924435004	1	0	2	0	0.0075	0.05243740764302385	864.7311842981826	939.7311842981826	939.7311842981826	964.7311842981826	0.09677419066429138	0.05494505539536476	0.2698412835597992	0.2150537669658661	0.5384615659713745	864	939	939	964	1507
3.282919810603895	3.282919810603893	1	0	2	0	0.0075	0.053290795556308224	868.2258078030821	943.2258078030821	943.2258078030821	968.2258078030821	0.09677419066429138	0.05494505539536476	0.2857142984867096	0.2150537669658661	0.4615384638309479	868	943	943	968	1492
3.299948091729613	3.299948091729611	1	0	2	0	0.0075	0.05243740764302385	864.7311842981826	939.7311842981826	939.7311842981826	964.7311842981826	0.09677419066429138	0.05494505539536476	0.2698412835597992	0.2150537669658661	0.5384615659713745	864	939	939	964	1507
3.3159311021329767	3.315931102132975	1	0	2	0	0.0075	0.05243740764302385	864.7311842981826	939.7311842981826	939.7311842981826	964.7311842981826	0.09677419066429138	0.05494505539536476	0.2698412835597992	0.2150537669658661	0.5384615659713745	864	939	939	964	1507
3.333116884398505	3.3331172791382038	1	0	2	0	0.0075	0.05243740764302385	864.7311842981826	939.7311842981826	939.7311842981826	964.7311842981826	0.09677419066429138	0.05494505539536476	0.2698412835597992	0.2150537669658661	0.5384615659713745	864	939	939	964	1507
3.3499335850456813	3.349933585045683	1	0	2	0	0.0075	0.05243740764302385	864.7311842981826	939.7311842981826	939.7311842981826	964.7311842981826	0.09677419066429138	0.05494505539536476	0.2698412835597992	0.2150537669658661	0.4615384638309479	864	939	939	964	1492
3.3659446219676585	3.3659450167073572	1	0	2	0	0.0075	0.05243740764302385	864.7311842981826	939.7311842981826	939.7311842981826	964.7311842981826	0.09677419066429138	0.05494505539536476	0.2698412835597992	0.2150537669658661	0.4615384638309479	864	939	939	964	1492
3.382982376846149	3.382982771585848	1	0	2	0	0.0075	0.05243740764302385	864.7311842981826	939.7311842981826	939.7311842981826	964.7311842981826	0.09677419066429138	0.05494505539536476	0.2698412835597992	0.2150537669658661	0.5384615659713745	864	939	939	964	1507
3.399909999348681	3.3999099993486794	1	0	2	0	0.0075	0.05243740764302385	864.7311842981826	939.7311842981826	939.7311842981826	964.7311842981826	0.09677419066429138	0.05494505539536476	0.2698412835597992	0.2150537669658661	0.4615384638309479	864	939	939	964	1492
3.415934852160115	3.4159348521601167	1	0	2	0	0.0075	0.049690155059520125	853.4811849687349	928.4811849687349	928.4811849687349	953.4811849687349	0.09677419066429138	0.04395604506134987	0.2698412835597992	0.2150537669658661	0.5384615659713745	853	928	928	953	1507
3.432950106875774	3.4329505016154727	1	0	2	0	0.0075	0.05243740764302385	864.7311842981826	939.7311842981826	939.7311842981826	964.7311842981826	0.09677419066429138	0.05494505539536476	0.2698412835597992	0.2150537669658661	0.4615384638309479	864	939	939	964	1492
3.4500048355613107	3.4500048355613124	1	0	2	0	0.0075	0.049690155059520125	853.4811849687349	928.4811849687349	928.4811849687349	953.4811849687349	0.09677419066429138	0.04395604506134987	0.2698412835597992	0.2150537669658661	0.4615384638309479	853	928	928	953	1492
3.4664425860976618	3.4664425860976635	1	0	2	0	0.0075	0.049690155059520125	853.4811849687349	928.4811849687349	928.4811849687349	953.4811849687349	0.09677419066429138	0.04395604506134987	0.2698412835597992	0.2150537669658661	0.4615384638309479	853	928	928	953	1492
3.4830378377738267	3.4830433641296104	1	0	2	0	0.0075	0.05243740764302385	864.7311842981826	939.7311842981826	939.7311842981826	964.7311842981826	0.09677419066429138	0.05494505539536476	0.2698412835597992	0.2150537669658661	0.5384615659713745	864	939	939	964	1507
3.500032171285449	3.5000321712854507	1	0	2	0	0.0075	0.05243740764302385	864.7311842981826	939.7311842981826	939.7311842981826	964.7311842981826	0.09677419066429138	0.05494505539536476	0.2698412835597992	0.2150537669658661	0.5384615659713745	864	939	939	964	1507
3.516038076591345	3.516038076591343	1	0	2	0	0.0075	0.049690155059520125	853.4811849687349	928.4811849687349	928.4811849687349	953.4811849687349	0.09677419066429138	0.04395604506134987	0.2698412835597992	0.2150537669658661	0.5384615659713745	853	928	928	953	1507
3.533111752782423	3.5331121475221217	1	0	2	0	0.0075	0.049690155059520125	853.4811849687349	928.4811849687349	928.4811849687349	953.4811849687349	0.09677419066429138	0.04395604506134987	0.2698412835597992	0.2150537669658661	0.5384615659713745	853	928	928	953	1507
3.549913453321045	3.549913453321043	1	0	2	0	0.0075	0.05243740764302385	864.7311842981826	939.7311842981826	939.7311842981826	964.7311842981826	0.09677419066429138	0.05494505539536476	0.2698412835597992	0.2150537669658661	0.5384615659713745	864	939	939	964	1507
3.565894884765614	3.5658948847656156	1	0	2	0	0.0075	0.049690155059520125	853.4811849687349	928.4811849687349	928.4811849687349	953.4811849687349	0.09677419066429138	0.04395604506134987	0.2698412835597992	0.2150537669658661	0.4615384638309479	853	928	928	953	1492
3.5829638240803074	3.582964218820006	1	0	2	0	0.0075	0.049690155059520125	853.4811849687349	928.4811849687349	928.4811849687349	953.4811849687349	0.09677419066429138	0.04395604506134987	0.2698412835597992	0.2150537669658661	0.4615384638309479	853	928	928	953	1492
3.6000414476683726	3.600041447668371	1	0	2	0	0.0075	0.05243740764302385	864.7311842981826	939.7311842981826	939.7311842981826	964.7311842981826	0.09677419066429138	0.05494505539536476	0.2698412835597992	0.2150537669658661	0.5384615659713745	864	939	939	964	1507
3.616036695002398	3.6160366950024	1	0	2	0	0.0075	0.05243740764302385	864.7311842981826	939.7311842981826	939.7311842981826	964.7311842981826	0.09677419066429138	0.05494505539536476	0.2698412835597992	0.2150537669658661	0.4615384638309479	864	939	939	964	1492
3.63296076484764	3.632960764847642	1	0	2	0	0.0075	0.049690155059520125	853.4811849687349	928.4811849687349	928.4811849687349	953.4811849687349	0.09677419066429138	0.04395604506134987	0.2698412835597992	0.2150537669658661	0.5384615659713745	853	928	928	953	1507
3.6499468088255913	3.6499468088255895	1	0	2	0	0.0075	0.05243740764302385	864.7311842981826	939.7311842981826	939.7311842981826	964.7311842981826	0.09677419066429138	0.05494505539536476	0.2698412835597992	0.2150537669658661	0.5384615659713745	864	939	939	964	1507
3.6664181122363377	3.6664181122363395	1	0	2	0	0.0075	0.05243740764302385	864.7311842981826	939.7311842981826	939.7311842981826	964.7311842981826	0.09677419066429138	0.05494505539536476	0.2698412835597992	0.2150537669658661	0.5384615659713745	864	939	939	964	1507
3.6830173113094897	3.6830173113094915	1	0	2	0	0.0075	0.049690155059520125	853.4811849687349	928.4811849687349	928.4811849687349	953.4811849687349	0.09677419066429138	0.04395604506134987	0.2698412835597992	0.2150537669658661	0.5384615659713745	853	928	928	953	1507
3.699883354419013	3.6998833544190113	1	0	2	0	0.0075	0.05243740764302385	864.7311842981826	939.7311842981826	939.7311842981826	964.7311842981826	0.09677419066429138	0.05494505539536476	0.2698412835597992	0.2150537669658661	0.5384615659713745	864	939	939	964	1507
3.715966233966169	3.7159666287058677	1	0	2	0	0.0075	0.049690155059520125	853.4811849687349	928.4811849687349	928.4811849687349	953.4811849687349	0.09677419066429138	0.04395604506134987	0.2698412835597992	0.2150537669658661	0.5384615659713745	853	928	928	953	1507
3.733100305331158	3.733100305331156	1	0	2	0	0.0075	0.049690155059520125	853.4811849687349	928.4811849687349	928.4811849687349	953.4811849687349	0.09677419066429138	0.04395604506134987	0.2698412835597992	0.2150537669658661	0.4615384638309479	853	928	928	953	1492
3.749932006086885	3.749932006086887	1	0	2	0	0.0075	0.049690155059520125	853.4811849687349	928.4811849687349	928.4811849687349	953.4811849687349	0.09677419066429138	0.04395604506134987	0.2698412835597992	0.2150537669658661	0.5384615659713745	853	928	928	953	1507
3.7659722537465736	3.7659726484862723	1	0	2	0	0.0075	0.049690155059520125	853.4811849687349	928.4811849687349	928.4811849687349	953.4811849687349	0.09677419066429138	0.04395604506134987	0.2698412835597992	0.2150537669658661	0.5384615659713745	853	928	928	953	1507
3.7829875084622326	3.7829879032019313	1	0	2	0	0.0075	0.049690155059520125	853.4811849687349	928.4811849687349	928.4811849687349	953.4811849687349	0.09677419066429138	0.04395604506134987	0.2698412835597992	0.2150537669658661	0.4615384638309479	853	928	928	953	1492
3.800006315835182	3.800015000108555	1	0	2	0	0.0075	0.049690155059520125	853.4811849687349	928.4811849687349	928.4811849687349	953.4811849687349	0.09677419066429138	0.04395604506134987	0.2698412835597992	0.2150537669658661	0.5384615659713745	853	928	928	953	1507
3.8159344574204166	3.8159348521601153	1	0	2	0	0.0075	0.049690155059520125	853.4811849687349	928.4811849687349	928.4811849687349	953.4811849687349	0.09677419066429138	0.04395604506134987	0.2698412835597992	0.2150537669658661	0.4615384638309479	853	928	928	953	1492
3.833036554869805	3.833036554869807	1	0	2	0	0.0075	0.049690155059520125	853.4811849687349	928.4811849687349	928.4811849687349	953.4811849687349	0.09677419066429138	0.04395604506134987	0.2698412835597992	0.2150537669658661	0.4615384638309479	853	928	928	953	1492
3.8499061506366186	3.849906150636617	1	0	2	0	0.0075	0.049690155059520125	853.4811849687349	928.4811849687349	928.4811849687349	953.4811849687349	0.09677419066429138	0.04395604506134987	0.2698412835597992	0.2150537669658661	0.5384615659713745	853	928	928	953	1507
3.866464691520795	3.8664650862604937	1	0	2	0	0.0075	0.049690155059520125	853.4811849687349	928.4811849687349	928.4811849687349	953.4811849687349	0.09677419066429138	0.04395604506134987	0.2698412835597992	0.2150537669658661	0.4615384638309479	853	928	928	953	1492
3.8829525739988906	3.8829529687385893	1	0	2	0	0.0075	0.049690155059520125	853.4811849687349	928.4811849687349	928.4811849687349	953.4811849687349	0.09677419066429138	0.04395604506134987	0.2698412835597992	0.2150537669658661	0.4615384638309479	853	928	928	953	1492
3.8999709866321393	3.899971381371838	1	0	2	0	0.0075	0.049690155059520125	853.4811849687349	928.4811849687349	928.4811849687349	953.4811849687349	0.09677419066429138	0.04395604506134987	0.2698412835597992	0.2150537669658661	0.5384615659713745	853	928	928	953	1507
3.915986365690804	3.915986365690806	1	0	2	0	0.0075	0.049690155059520125	853.4811849687349	928.4811849687349	928.4811849687349	953.4811849687349	0.09677419066429138	0.04395604506134987	0.2698412835597992	0.2150537669658661	0.5384615659713745	853	928	928	953	1507
3.933072278812544	3.9330722788125456	1	0	2	0	0.0075	0.049690155059520125	853.4811849687349	928.4811849687349	928.4811849687349	953.4811849687349	0.09677419066429138	0.04395604506134987	0.2698412835597992	0.2150537669658661	0.5384615659713745	853	928	928	953	1507
3.9500026644929687	3.9500030592326674	1	0	2	0	0.0075	0.049690155059520125	853.4811849687349	928.4811849687349	928.4811849687349	953.4811849687349	0.09677419066429138	0.04395604506134987	0.2698412835597992	0.2150537669658661	0.5384615659713745	853	928	928	953	1507
3.965897253203808	3.9658972532038064	1	0	2	0	0.0075	0.049690155059520125	853.4811849687349	928.4811849687349	928.4811849687349	953.4811849687349	0.09677419066429138	0.04395604506134987	0.2698412835597992	0.2150537669658661	0.5384615659713745	853	928	928	953	1507
3.982963824080306	3.982963824080308	1	0	2	0	0.0075	0.049690155059520125	853.4811849687349	928.4811849687349	928.4811849687349	953.4811849687349	0.09677419066429138	0.04395604506134987	0.2698412835597992	0.2150537669658661	0.5384615659713745	853	928	928	953	1507
3.9999818419738578	3.9999822367135565	1	0	2	0	0.0075	0.049690155059520125	853.4811849687349	928.4811849687349	928.4811849687349	953.4811849687349	0.09677419066429138	0.04395604506134987	0.2698412835597992	0.2150537669658661	0.5384615659713745	853	928	928	953	1507
4.016013800099868	4.016014194839567	1	0	2	0	0.0075	0.049690155059520125	853.4811849687349	928.4811849687349	928.4811849687349	953.4811849687349	0.09677419066429138	0.04395604506134987	0.2698412835597992	0.2150537669658661	0.5384615659713745	853	928	928	953	1507
4.032939054164208	4.032939448903907	1	0	2	0	0.0075	0.049690155059520125	853.4811849687349	928.4811849687349	928.4811849687349	953.4811849687349	0.09677419066429138	0.04395604506134987	0.2698412835597992	0.2150537669658661	0.5384615659713745	853	928	928	953	1507
4.049942466688906	4.049942466688904	1	0	2	0	0.0075	0.049690155059520125	853.4811849687349	928.4811849687349	928.4811849687349	953.4811849687349	0.09677419066429138	0.04395604506134987	0.2698412835597992	0.2150537669658661	0.5384615659713745	853	928	928	953	1507
4.066579955512838	4.066580350252536	1	0	2	0	0.0075	0.049690155059520125	853.4811849687349	928.4811849687349	928.4811849687349	953.4811849687349	0.09677419066429138	0.04395604506134987	0.2698412835597992	0.2150537669658661	0.4615384638309479	853	928	928	953	1492
4.082948231862206	4.082948231862204	1	0	2	0	0.0075	0.049690155059520125	853.4811849687349	928.4811849687349	928.4811849687349	953.4811849687349	0.09677419066429138	0.04395604506134987	0.2698412835597992	0.2150537669658661	0.4615384638309479	853	928	928	953	1492
4.099905065102446	4.0999054598421445	1	0	2	0	0.0075	0.049690155059520125	853.4811849687349	928.4811849687349	928.4811849687349	953.4811849687349	0.09677419066429138	0.04395604506134987	0.2698412835597992	0.2150537669658661	0.4615384638309479	853	928	928	953	1492
4.115887680766113	4.115887680766111	1	0	2	0	0.0075	0.049690155059520125	853.4811849687349	928.4811849687349	928.4811849687349	953.4811849687349	0.09677419066429138	0.04395604506134987	0.2698412835597992	0.2150537669658661	0.4615384638309479	853	928	928	953	1492
4.133097147413567	4.133097147413569	1	0	2	0	0.0075	0.049690155059520125	853.4811849687349	928.4811849687349	928.4811849687349	953.4811849687349	0.09677419066429138	0.04395604506134987	0.2698412835597992	0.2150537669658661	0.4615384638309479	853	928	928	953	1492
4.149900032171287	4.149900032171285	1	0	2	0	0.0075	0.049690155059520125	853.4811849687349	928.4811849687349	928.4811849687349	953.4811849687349	0.09677419066429138	0.04395604506134987	0.2698412835597992	0.2150537669658661	0.4615384638309479	853	928	928	953	1492
4.165979753800849	4.165979753800851	1	0	2	0	0.0075	0.049690155059520125	853.4811849687349	928.4811849687349	928.4811849687349	953.4811849687349	0.09677419066429138	0.04395604506134987	0.2698412835597992	0.2150537669658661	0.4615384638309479	853	928	928	953	1492
4.183023035035122	4.183023035035124	1	0	2	0	0.0075	0.049690155059520125	853.4811849687349	928.4811849687349	928.4811849687349	953.4811849687349	0.09677419066429138	0.04395604506134987	0.2698412835597992	0.2150537669658661	0.4615384638309479	853	928	928	953	1492
4.200014210629158	4.200014210629156	1	0	2	0	0.0075	0.049690155059520125	853.4811849687349	928.4811849687349	928.4811849687349	953.4811849687349	0.09677419066429138	0.04395604506134987	0.2698412835597992	0.2150537669658661	0.4615384638309479	853	928	928	953	1492
4.215957352322944	4.215964062897825	1	0	2	0	0.0075	0.049690155059520125	853.4811849687349	928.4811849687349	928.4811849687349	953.4811849687349	0.09677419066429138	0.04395604506134987	0.2698412835597992	0.2150537669658661	0.4615384638309479	853	928	928	953	1492
4.232958396409449	4.232958791149148	1	0	2	0	0.0075	0.049690155059520125	853.4811849687349	928.4811849687349	928.4811849687349	953.4811849687349	0.09677419066429138	0.04395604506134987	0.2698412835597992	0.2150537669658661	0.4615384638309479	853	928	928	953	1492
4.249978782741193	4.2499787827411915	1	0	2	0	0.0075	0.049690155059520125	853.4811849687349	928.4811849687349	928.4811849687349	953.4811849687349	0.09677419066429138	0.04395604506134987	0.2698412835597992	0.2150537669658661	0.4615384638309479	853	928	928	953	1492
4.266481665327843	4.2664816653278415	1	0	2	0	0.0075	0.049690155059520125	853.4811849687349	928.4811849687349	928.4811849687349	953.4811849687349	0.09677419066429138	0.04395604506134987	0.2698412835597992	0.2150537669658661	0.4615384638309479	853	928	928	953	1492
4.282942705506423	4.2829427055064215	1	0	2	0	0.0075	0.049690155059520125	853.4811849687349	928.4811849687349	928.4811849687349	953.4811849687349	0.09677419066429138	0.04395604506134987	0.2698412835597992	0.2150537669658661	0.4615384638309479	853	928	928	953	1492
4.300013618519609	4.300013618519607	1	0	2	0	0.0075	0.049690155059520125	853.4811849687349	928.4811849687349	928.4811849687349	953.4811849687349	0.09677419066429138	0.04395604506134987	0.2698412835597992	0.2150537669658661	0.4615384638309479	853	928	928	953	1492
4.315989128868695	4.315989523608394	1	0	2	0	0.0075	0.049690155059520125	853.4811849687349	928.4811849687349	928.4811849687349	953.4811849687349	0.09677419066429138	0.04395604506134987	0.2698412835597992	0.2150537669658661	0.4615384638309479	853	928	928	953	1492
4.333140568780431	4.333140963520133	1	0	2	0	0.0075	0.049690155059520125	853.4811849687349	928.4811849687349	928.4811849687349	953.4811849687349	0.09677419066429138	0.04395604506134987	0.2698412835597992	0.2150537669658661	0.4615384638309479	853	928	928	953	1492
4.349962795783393	4.349962795783391	1	0	2	0	0.0075	0.049690155059520125	853.4811849687349	928.4811849687349	928.4811849687349	953.4811849687349	0.09677419066429138	0.04395604506134987	0.2698412835597992	0.2150537669658661	0.4615384638309479	853	928	928	953	1492
4.36600225396368	4.366002253963682	1	0	2	0	0.0075	0.049690155059520125	853.4811849687349	928.4811849687349	928.4811849687349	953.4811849687349	0.09677419066429138	0.04395604506134987	0.2698412835597992	0.2150537669658661	0.4615384638309479	853	928	928	953	1492
4.382980008407957	4.382980008407955	1	0	2	0	0.0075	0.049690155059520125	853.4811849687349	928.4811849687349	928.4811849687349	953.4811849687349	0.09677419066429138	0.04395604506134987	0.2698412835597992	0.2150537669658661	0.4615384638309479	853	928	928	953	1492
4.39988118335067	4.399881578090369	1	0	2	0	0.0075	0.049690155059520125	853.4811849687349	928.4811849687349	928.4811849687349	953.4811849687349	0.09677419066429138	0.04395604506134987	0.2698412835597992	0.2150537669658661	0.4615384638309479	853	928	928	953	1492
4.41596840503451	4.415968405034512	1	0	2	0	0.0075	0.049690155059520125	853.4811849687349	928.4811849687349	928.4811849687349	953.4811849687349	0.09677419066429138	0.04395604506134987	0.2698412835597992	0.2150537669658661	0.4615384638309479	853	928	928	953	1492
4.432958001669748	4.43295800166975	1	0	2	0	0.0075	0.049690155059520125	853.4811849687349	928.4811849687349	928.4811849687349	953.4811849687349	0.09677419066429138	0.04395604506134987	0.2698412835597992	0.2150537669658661	0.4615384638309479	853	928	928	953	1492
4.449991414411551	4.449991414411553	1	0	2	0	0.0075	0.049690155059520125	853.4811849687349	928.4811849687349	928.4811849687349	953.4811849687349	0.09677419066429138	0.04395604506134987	0.2698412835597992	0.2150537669658661	0.4615384638309479	853	928	928	953	1492
4.466420085934834	4.466420085934832	1	0	2	0	0.0075	0.049690155059520125	853.4811849687349	928.4811849687349	928.4811849687349	953.4811849687349	0.09677419066429138	0.04395604506134987	0.2698412835597992	0.2150537669658661	0.4615384638309479	853	928	928	953	1492
4.482969153066241	4.48296954780594	1	0	2	0	0.0075	0.049690155059520125	853.4811849687349	928.4811849687349	928.4811849687349	953.4811849687349	0.09677419066429138	0.04395604506134987	0.2698412835597992	0.2150537669658661	0.4615384638309479	853	928	928	953	1492
4.5000274344090645	4.500027829148763	1	0	2	0	0.0075	0.049690155059520125	853.4811849687349	928.4811849687349	928.4811849687349	953.4811849687349	0.09677419066429138	0.04395604506134987	0.2698412835597992	0.2150537669658661	0.4615384638309479	853	928	928	953	1492
4.515956760213397	4.515957549692793	1	1	2	0	0.0075	0.049690155059520125	853.4811849687349	928.4811849687349	928.4811849687349	953.4811849687349	0.09677419066429138	0.04395604506134987	0.2698412835597992	0.2150537669658661	0.4615384638309479	853	928	928	953	1492
4.655822114502145	4.655822509241844	1	1	2	0	0.0075	0.049690155059520125	853.4811849687349	928.4811849687349	928.4811849687349	953.4811849687349	0.09677419066429138	0.04395604506134987	0.2698412835597992	0.2150537669658661	0.4615384638309479	853	928	928	953	1492
4.65623935436375	4.656239354363748	1	1	2	0	0.0075	0.049690155059520125	853.4811849687349	928.4811849687349	928.4811849687349	953.4811849687349	0.09677419066429138	0.04395604506134987	0.2698412835597992	0.2150537669658661	0.4615384638309479	853	928	928	953	1492
4.656531067001142	4.6565310670011435	1	1	2	0	0.0075	0.049690155059520125	853.4811849687349	928.4811849687349	928.4811849687349	953.4811849687349	0.09677419066429138	0.04395604506134987	0.2698412835597992	0.2150537669658661	0.4615384638309479	853	928	928	953	1492
4.656836990267694	4.6568373850073925	1	1	2	0	0.0075	0.049690155059520125	853.4811849687349	928.4811849687349	928.4811849687349	953.4811849687349	0.09677419066429138	0.04395604506134987	0.2698412835597992	0.2150537669658661	0.4615384638309479	853	928	928	953	1492
4.6571464661915325	4.657146466191531	1	1	2	0	0.0075	0.049690155059520125	853.4811849687349	928.4811849687349	928.4811849687349	953.4811849687349	0.09677419066429138	0.04395604506134987	0.2698412835597992	0.2150537669658661	0.4615384638309479	853	928	928	953	1492
4.666215610770868	4.66621561077087	1	1	2	0	0.0075	0.049690155059520125	853.4811849687349	928.4811849687349	928.4811849687349	953.4811849687349	0.09677419066429138	0.04395604506134987	0.2698412835597992	0.2150537669658661	0.4615384638309479	853	928	928	953	1492
4.6848181138152984	4.684818113815297	1	1	2	0	0.0075	0.049690155059520125	853.4811849687349	928.4811849687349	928.4811849687349	953.4811849687349	0.09677419066429138	0.04395604506134987	0.2698412835597992	0.2150537669658661	0.4615384638309479	853	928	928	953	1492
4.706457349362397	4.706457744102096	1	1	2	0	0.0075	0.049690155059520125	853.4811849687349	928.4811849687349	928.4811849687349	953.4811849687349	0.09677419066429138	0.04395604506134987	0.2698412835597992	0.2150537669658661	0.4615384638309479	853	928	928	953	1492
4.719881262298609	4.719881657038307	1	1	2	0	0.0075	0.049690155059520125	853.4811849687349	928.4811849687349	928.4811849687349	953.4811849687349	0.09677419066429138	0.04395604506134987	0.2698412835597992	0.2150537669658661	0.4615384638309479	853	928	928	953	1492
4.733157147847782	4.7331571478477805	1	1	2	0	0.0075	0.049690155059520125	853.4811849687349	928.4811849687349	928.4811849687349	953.4811849687349	0.09677419066429138	0.04395604506134987	0.2698412835597992	0.2150537669658661	0.4615384638309479	853	928	928	953	1492
4.750040559504049	4.750040954243747	1	1	2	0	0.0075	0.049690155059520125	853.4811849687349	928.4811849687349	928.4811849687349	953.4811849687349	0.09677419066429138	0.04395604506134987	0.2698412835597992	0.2150537669658661	0.4615384638309479	853	928	928	953	1492
4.7659825169787435	4.765982516978742	1	1	2	0	0.0075	0.049690155059520125	853.4811849687349	928.4811849687349	928.4811849687349	953.4811849687349	0.09677419066429138	0.04395604506134987	0.2698412835597992	0.2150537669658661	0.4615384638309479	853	928	928	953	1492
4.78302698243211	4.783027377171809	1	1	2	0	0.0075	0.049690155059520125	853.4811849687349	928.4811849687349	928.4811849687349	953.4811849687349	0.09677419066429138	0.04395604506134987	0.2698412835597992	0.2150537669658661	0.4615384638309479	853	928	928	953	1492
4.799917499402957	4.799917894142656	1	1	2	0	0.0075	0.049690155059520125	853.4811849687349	928.4811849687349	928.4811849687349	953.4811849687349	0.09677419066429138	0.04395604506134987	0.2698412835597992	0.2150537669658661	0.4615384638309479	853	928	928	953	1492
4.815992089416438	4.8159920894164365	1	1	2	0	0.0075	0.049690155059520125	853.4811849687349	928.4811849687349	928.4811849687349	953.4811849687349	0.09677419066429138	0.04395604506134987	0.2698412835597992	0.2150537669658661	0.4615384638309479	853	928	928	953	1492
4.832965896463724	4.832965896463726	1	1	2	0	0.0075	0.05243740764302385	864.7311842981826	939.7311842981826	939.7311842981826	964.7311842981826	0.09677419066429138	0.05494505539536476	0.2698412835597992	0.2150537669658661	0.4615384638309479	864	939	939	964	1492
4.849976019563298	4.8499760195633	1	1	2	0	0.0075	0.049690155059520125	853.4811849687349	928.4811849687349	928.4811849687349	953.4811849687349	0.09677419066429138	0.04395604506134987	0.2698412835597992	0.2150537669658661	0.4615384638309479	853	928	928	953	1492
4.866465481000192	4.866465481000191	1	1	2	0	0.0075	0.049690155059520125	853.4811849687349	928.4811849687349	928.4811849687349	953.4811849687349	0.09677419066429138	0.04395604506134987	0.2698412835597992	0.2150537669658661	0.4615384638309479	853	928	928	953	1492
4.882947837122506	4.882948231862205	1	1	2	0	0.0075	0.049690155059520125	853.4811849687349	928.4811849687349	928.4811849687349	953.4811849687349	0.09677419066429138	0.04395604506134987	0.2698412835597992	0.2150537669658661	0.4615384638309479	853	928	928	953	1492
4.899970986632139	4.899970986632141	1	1	2	0	0.0075	0.049690155059520125	853.4811849687349	928.4811849687349	928.4811849687349	953.4811849687349	0.09677419066429138	0.04395604506134987	0.2698412835597992	0.2150537669658661	0.4615384638309479	853	928	928	953	1492
4.915976891938035	4.915976891938033	1	1	2	0	0.0075	0.049690155059520125	853.4811849687349	928.4811849687349	928.4811849687349	953.4811849687349	0.09677419066429138	0.04395604506134987	0.2698412835597992	0.2150537669658661	0.4615384638309479	853	928	928	953	1492
4.9330438575542335	4.933043857554232	1	1	2	0	0.0075	0.049690155059520125	853.4811849687349	928.4811849687349	928.4811849687349	953.4811849687349	0.09677419066429138	0.04395604506134987	0.2698412835597992	0.2150537669658661	0.4615384638309479	853	928	928	953	1492
4.9499442430175495	4.949944637757248	1	1	2	0	0.0075	0.049690155059520125	853.4811849687349	928.4811849687349	928.4811849687349	953.4811849687349	0.09677419066429138	0.04395604506134987	0.2698412835597992	0.2150537669658661	0.4615384638309479	853	928	928	953	1492
4.965957648377719	4.965958043117418	1	1	2	0	0.0075	0.049690155059520125	853.4811849687349	928.4811849687349	928.4811849687349	953.4811849687349	0.09677419066429138	0.04395604506134987	0.2698412835597992	0.2150537669658661	0.4615384638309479	853	928	928	953	1492
4.9830332982672925	4.983033693006991	1	1	2	0	0.0075	0.049690155059520125	853.4811849687349	928.4811849687349	928.4811849687349	953.4811849687349	0.09677419066429138	0.04395604506134987	0.2698412835597992	0.2150537669658661	0.4615384638309479	853	928	928	953	1492
4.9999340784703055	4.999934078470304	1	1	2	0	0.0075	0.049690155059520125	853.4811849687349	928.4811849687349	928.4811849687349	953.4811849687349	0.09677419066429138	0.04395604506134987	0.2698412835597992	0.2150537669658661	0.4615384638309479	853	928	928	953	1492
5.015925378407344	5.015925378407346	1	1	2	0	0.0075	0.049690155059520125	853.4811849687349	928.4811849687349	928.4811849687349	953.4811849687349	0.09677419066429138	0.04395604506134987	0.2698412835597992	0.2150537669658661	0.4615384638309479	853	928	928	953	1492
5.033023133720048	5.033023528459747	1	1	2	0	0.0075	0.042351018273568686	823.4274198302637	898.4274198302637	898.4274198302637	923.4274198302637	0.06451612710952759	0.04395604506134987	0.2698412835597992	0.22580644488334656	0.4615384638309479	823	898	898	923	1492
5.049924308662762	5.04992430866276	1	1	2	0	0.0075	0.049690155059520125	853.4811849687349	928.4811849687349	928.4811849687349	953.4811849687349	0.09677419066429138	0.04395604506134987	0.2698412835597992	0.2150537669658661	0.4615384638309479	853	928	928	953	1492
5.066394822594111	5.066394822594113	1	1	2	0	0.0075	0.042351018273568686	823.4274198302637	898.4274198302637	898.4274198302637	923.4274198302637	0.06451612710952759	0.04395604506134987	0.2698412835597992	0.22580644488334656	0.4615384638309479	823	898	898	923	1492
5.08295296873859	5.082952968738589	1	1	2	0	0.0075	0.049690155059520125	853.4811849687349	928.4811849687349	928.4811849687349	953.4811849687349	0.09677419066429138	0.04395604506134987	0.2698412835597992	0.2150537669658661	0.4615384638309479	853	928	928	953	1492
5.0999670392351515	5.09996743397485	1	1	2	0	0.0075	0.041625639170829176	820.4569924045454	895.4569924045454	895.4569924045454	920.4569924045454	0.06451612710952759	0.04395604506134987	0.2698412835597992	0.2150537669658661	0.4615384638309479	820	895	895	920	1492
5.115948865419421	5.115948865419423	1	1	2	0	0.0075	0.049690155059520125	853.4811849687349	928.4811849687349	928.4811849687349	953.4811849687349	0.09677419066429138	0.04395604506134987	0.2698412835597992	0.2150537669658661	0.4615384638309479	853	928	928	953	1492
5.13300596254315	5.133005962543152	1	1	2	0	0.0075	0.049690155059520125	853.4811849687349	928.4811849687349	928.4811849687349	953.4811849687349	0.09677419066429138	0.04395604506134987	0.2698412835597992	0.2150537669658661	0.4615384638309479	853	928	928	953	1492
5.149914242800444	5.149914637540142	1	1	2	0	0.0075	0.041625639170829176	820.4569924045454	895.4569924045454	895.4569924045454	920.4569924045454	0.06451612710952759	0.04395604506134987	0.2698412835597992	0.2150537669658661	0.4615384638309479	820	895	895	920	1492
5.165994753909404	5.1659951486491025	1	1	2	0	0.0075	0.049690155059520125	853.4811849687349	928.4811849687349	928.4811849687349	953.4811849687349	0.09677419066429138	0.04395604506134987	0.2698412835597992	0.2150537669658661	0.4615384638309479	853	928	928	953	1492
5.1829488239717545	5.182949218711453	1	1	2	0	0.0075	0.049690155059520125	853.4811849687349	928.4811849687349	928.4811849687349	953.4811849687349	0.09677419066429138	0.04395604506134987	0.2698412835597992	0.2150537669658661	0.4615384638309479	853	928	928	953	1492
5.199993289425121	5.19999368416482	1	1	2	0	0.0075	0.049690155059520125	853.4811849687349	928.4811849687349	928.4811849687349	953.4811849687349	0.09677419066429138	0.04395604506134987	0.2698412835597992	0.2150537669658661	0.4615384638309479	853	928	928	953	1492
5.21589774662843	5.215898141368129	1	1	2	0	0.0075	0.049690155059520125	853.4811849687349	928.4811849687349	928.4811849687349	953.4811849687349	0.09677419066429138	0.04395604506134987	0.2698412835597992	0.2150537669658661	0.4615384638309479	853	928	928	953	1492
5.2330337916919145	5.233034186431613	1	1	2	0	0.0075	0.049690155059520125	853.4811849687349	928.4811849687349	928.4811849687349	953.4811849687349	0.09677419066429138	0.04395604506134987	0.2698412835597992	0.2150537669658661	0.4615384638309479	853	928	928	953	1492
5.249961414194447	5.249961414194445	1	1	2	0	0.0075	0.041625639170829176	820.4569924045454	895.4569924045454	895.4569924045454	920.4569924045454	0.06451612710952759	0.04395604506134987	0.2698412835597992	0.2150537669658661	0.4615384638309479	820	895	895	920	1492
5.266919431653781	5.2669198263934796	1	1	2	0	0.0075	0.049690155059520125	853.4811849687349	928.4811849687349	928.4811849687349	953.4811849687349	0.09677419066429138	0.04395604506134987	0.2698412835597992	0.2150537669658661	0.4615384638309479	853	928	928	953	1492
5.282996784845155	5.282997179584854	1	1	2	0	0.0075	0.049690155059520125	853.4811849687349	928.4811849687349	928.4811849687349	953.4811849687349	0.09677419066429138	0.04395604506134987	0.2698412835597992	0.2150537669658661	0.4615384638309479	853	928	928	953	1492
5.30002546071057	5.300025460710572	1	1	2	0	0.0075	0.049690155059520125	853.4811849687349	928.4811849687349	928.4811849687349	953.4811849687349	0.09677419066429138	0.04395604506134987	0.2698412835597992	0.2150537669658661	0.4615384638309479	853	928	928	953	1492
5.31603610289285	5.316036102892852	1	1	2	0	0.0075	0.049690155059520125	853.4811849687349	928.4811849687349	928.4811849687349	953.4811849687349	0.09677419066429138	0.04395604506134987	0.2698412835597992	0.2150537669658661	0.4615384638309479	853	928	928	953	1492
5.333120042316095	5.333120437055797	1	1	2	0	0.0075	0.041625639170829176	820.4569924045454	895.4569924045454	895.4569924045454	920.4569924045454	0.06451612710952759	0.04395604506134987	0.2698412835597992	0.2150537669658661	0.4615384638309479	820	895	895	920	1492
5.349952137811526	5.3499525325512245	1	1	2	0	0.0075	0.041625639170829176	820.4569924045454	895.4569924045454	895.4569924045454	920.4569924045454	0.06451612710952759	0.04395604506134987	0.2698412835597992	0.2150537669658661	0.4615384638309479	820	895	895	920	1492
5.36591501649025	5.365915016490252	1	1	2	0	0.0075	0.041625639170829176	820.4569924045454	895.4569924045454	895.4569924045454	920.4569924045454	0.06451612710952759	0.04395604506134987	0.2698412835597992	0.2150537669658661	0.4615384638309479	820	895	895	920	1492
5.382933823863199	5.382934218602898	1	1	2	0	0.0075	0.049690155059520125	853.4811849687349	928.4811849687349	928.4811849687349	953.4811849687349	0.09677419066429138	0.04395604506134987	0.2698412835597992	0.2150537669658661	0.4615384638309479	853	928	928	953	1492
5.39992657841603	5.399926578416029	1	1	2	0	0.0075	0.041625639170829176	820.4569924045454	895.4569924045454	895.4569924045454	920.4569924045454	0.06451612710952759	0.04395604506134987	0.2698412835597992	0.2150537669658661	0.4615384638309479	820	895	895	920	1492
5.415942352214392	5.41594235221439	1	1	2	0	0.0075	0.041625639170829176	820.4569924045454	895.4569924045454	895.4569924045454	920.4569924045454	0.06451612710952759	0.04395604506134987	0.2698412835597992	0.2150537669658661	0.4615384638309479	820	895	895	920	1492
5.4329583964094486	5.432958791149147	1	1	2	0	0.0075	0.041625639170829176	820.4569924045454	895.4569924045454	895.4569924045454	920.4569924045454	0.06451612710952759	0.04395604506134987	0.2698412835597992	0.2150537669658661	0.4615384638309479	820	895	895	920	1492
5.449972072166313	5.449972072166311	1	1	2	0	0.0075	0.041625639170829176	820.4569924045454	895.4569924045454	895.4569924045454	920.4569924045454	0.06451612710952759	0.04395604506134987	0.2698412835597992	0.2150537669658661	0.4615384638309479	820	895	895	920	1492
5.466406270045377	5.466406664785076	1	1	2	0	0.0075	0.041625639170829176	820.4569924045454	895.4569924045454	895.4569924045454	920.4569924045454	0.06451612710952759	0.04395604506134987	0.2698412835597992	0.2150537669658661	0.4615384638309479	820	895	895	920	1492
5.482990469009975	5.482990469009973	1	1	2	0	0.0075	0.041625639170829176	820.4569924045454	895.4569924045454	895.4569924045454	920.4569924045454	0.06451612710952759	0.04395604506134987	0.2698412835597992	0.2150537669658661	0.4615384638309479	820	895	895	920	1492
5.499972960330636	5.499972960330634	1	1	2	0	0.0075	0.041625639170829176	820.4569924045454	895.4569924045454	895.4569924045454	920.4569924045454	0.06451612710952759	0.04395604506134987	0.2698412835597992	0.2150537669658661	0.4615384638309479	820	895	895	920	1492
5.516021102784299	5.516021102784297	1	0	2	0	0.0075	0.049690155059520125	853.4811849687349	928.4811849687349	928.4811849687349	953.4811849687349	0.09677419066429138	0.04395604506134987	0.2698412835597992	0.2150537669658661	0.4615384638309479	853	928	928	953	1492
5.533039515417547	5.533039515417546	1	0	2	0	0.0075	0.041625639170829176	820.4569924045454	895.4569924045454	895.4569924045454	920.4569924045454	0.06451612710952759	0.04395604506134987	0.2698412835597992	0.2150537669658661	0.4615384638309479	820	895	895	920	1492
5.550007006629654	5.550007006629652	1	0	2	0	0.0075	0.041625639170829176	820.4569924045454	895.4569924045454	895.4569924045454	920.4569924045454	0.06451612710952759	0.04395604506134987	0.2698412835597992	0.2150537669658661	0.4615384638309479	820	895	895	920	1492
5.565991201252116	5.565991201252114	1	0	2	0	0.0075	0.041625639170829176	820.4569924045454	895.4569924045454	895.4569924045454	920.4569924045454	0.06451612710952759	0.04395604506134987	0.2698412835597992	0.2150537669658661	0.4615384638309479	820	895	895	920	1492
5.582938955479284	5.582938955479285	1	0	2	0	0.0075	0.041625639170829176	820.4569924045454	895.4569924045454	895.4569924045454	920.4569924045454	0.06451612710952759	0.04395604506134987	0.2698412835597992	0.2150537669658661	0.4615384638309479	820	895	895	920	1492
5.600002763177892	5.600002763177891	1	0	2	0	0.0075	0.049690155059520125	853.4811849687349	928.4811849687349	928.4811849687349	953.4811849687349	0.09677419066429138	0.04395604506134987	0.2698412835597992	0.2150537669658661	0.4615384638309479	853	928	928	953	1492
5.6159695892536075	5.615978273526981	1	0	2	0	0.0075	0.049690155059520125	853.4811849687349	928.4811849687349	928.4811849687349	953.4811849687349	0.09677419066429138	0.04395604506134987	0.2698412835597992	0.2150537669658661	0.4615384638309479	853	928	928	953	1492
5.632938659424509	5.632939054164208	1	0	2	0	0.0075	0.049690155059520125	853.4811849687349	928.4811849687349	928.4811849687349	953.4811849687349	0.09677419066429138	0.04395604506134987	0.2698412835597992	0.2150537669658661	0.4615384638309479	853	928	928	953	1492
5.649938914031614	5.649939308771316	1	0	2	0	0.0075	0.049690155059520125	853.4811849687349	928.4811849687349	928.4811849687349	953.4811849687349	0.09677419066429138	0.04395604506134987	0.2698412835597992	0.2150537669658661	0.4615384638309479	853	928	928	953	1492
5.666519165599224	5.666519560338923	1	0	2	0	0.0075	0.049690155059520125	853.4811849687349	928.4811849687349	928.4811849687349	953.4811849687349	0.09677419066429138	0.04395604506134987	0.2698412835597992	0.2150537669658661	0.4615384638309479	853	928	928	953	1492
5.682905994714437	5.682905994714435	1	0	2	0	0.0075	0.041625639170829176	820.4569924045454	895.4569924045454	895.4569924045454	920.4569924045454	0.06451612710952759	0.04395604506134987	0.2698412835597992	0.2150537669658661	0.4615384638309479	820	895	895	920	1492
5.699941775894432	5.699942170634131	1	0	2	0	0.0075	0.041625639170829176	820.4569924045454	895.4569924045454	895.4569924045454	920.4569924045454	0.06451612710952759	0.04395604506134987	0.2698412835597992	0.2150537669658661	0.4615384638309479	820	895	895	920	1492
5.715976102458638	5.715976102458637	1	0	2	0	0.0075	0.041625639170829176	820.4569924045454	895.4569924045454	895.4569924045454	920.4569924045454	0.06451612710952759	0.04395604506134987	0.2698412835597992	0.2150537669658661	0.4615384638309479	820	895	895	920	1492
5.73306083136128	5.7330608313612785	1	0	2	0	0.0075	0.0407722512575448	816.962368899646	891.962368899646	891.962368899646	916.962368899646	0.06451612710952759	0.04395604506134987	0.2539682686328888	0.2150537669658661	0.4615384638309479	816	891	891	916	1492
5.749898058472793	5.7498984532124915	1	0	2	0	0.0075	0.041625639170829176	820.4569924045454	895.4569924045454	895.4569924045454	920.4569924045454	0.06451612710952759	0.04395604506134987	0.2698412835597992	0.2150537669658661	0.4615384638309479	820	895	895	920	1492
5.765974227445069	5.765974622184768	1	0	2	0	0.0075	0.041625639170829176	820.4569924045454	895.4569924045454	895.4569924045454	920.4569924045454	0.06451612710952759	0.04395604506134987	0.2698412835597992	0.2150537669658661	0.4615384638309479	820	895	895	920	1492
5.782935008082296	5.782935402821995	1	0	2	0	0.0075	0.041625639170829176	820.4569924045454	895.4569924045454	895.4569924045454	920.4569924045454	0.06451612710952759	0.04395604506134987	0.2698412835597992	0.2150537669658661	0.4615384638309479	820	895	895	920	1492
5.7999767103577735	5.799977105097472	1	0	2	0	0.0075	0.041625639170829176	820.4569924045454	895.4569924045454	895.4569924045454	920.4569924045454	0.06451612710952759	0.04395604506134987	0.2698412835597992	0.2150537669658661	0.4615384638309479	820	895	895	920	1492
5.815989326238546	5.815989720978244	1	0	2	0	0.0075	0.0407722512575448	816.962368899646	891.962368899646	891.962368899646	916.962368899646	0.06451612710952759	0.04395604506134987	0.2539682686328888	0.2150537669658661	0.4615384638309479	816	891	891	916	1492
5.832930764630534	5.832930764630536	1	0	2	0	0.0075	0.0407722512575448	816.962368899646	891.962368899646	891.962368899646	916.962368899646	0.06451612710952759	0.04395604506134987	0.2539682686328888	0.2150537669658661	0.4615384638309479	816	891	891	916	1492
5.849956282578363	5.849956282578361	1	0	2	0	0.0075	0.041625639170829176	820.4569924045454	895.4569924045454	895.4569924045454	920.4569924045454	0.06451612710952759	0.04395604506134987	0.2698412835597992	0.2150537669658661	0.4615384638309479	820	895	895	920	1492
5.866445349275553	5.866445744015252	1	0	2	0	0.0075	0.0407722512575448	816.962368899646	891.962368899646	891.962368899646	916.962368899646	0.06451612710952759	0.04395604506134987	0.2539682686328888	0.2150537669658661	0.4615384638309479	816	891	891	916	1492
5.883100601385932	5.883100996125631	1	0	2	0	0.0075	0.0407722512575448	816.962368899646	891.962368899646	891.962368899646	916.962368899646	0.06451612710952759	0.04395604506134987	0.2539682686328888	0.2150537669658661	0.4615384638309479	816	891	891	916	1492
5.899959144441178	5.899959539180877	1	0	2	0	0.0075	0.041625639170829176	820.4569924045454	895.4569924045454	895.4569924045454	920.4569924045454	0.06451612710952759	0.04395604506134987	0.2698412835597992	0.2150537669658661	0.4615384638309479	820	895	895	920	1492
5.915942549584242	5.915942549584241	1	0	2	0	0.0075	0.049690155059520125	853.4811849687349	928.4811849687349	928.4811849687349	953.4811849687349	0.09677419066429138	0.04395604506134987	0.2698412835597992	0.2150537669658661	0.4615384638309479	853	928	928	953	1492
5.932999251968271	5.932999251968273	1	0	2	0	0.0075	0.041625639170829176	820.4569924045454	895.4569924045454	895.4569924045454	920.4569924045454	0.06451612710952759	0.04395604506134987	0.2698412835597992	0.2150537669658661	0.4615384638309479	820	895	895	920	1492
5.950011743506041	5.950012138245739	1	0	2	0	0.0075	0.049690155059520125	853.4811849687349	928.4811849687349	928.4811849687349	953.4811849687349	0.09677419066429138	0.04395604506134987	0.2698412835597992	0.2150537669658661	0.4615384638309479	853	928	928	953	1492
5.9660405437144615	5.966040543714463	1	0	2	0	0.0075	0.041625639170829176	820.4569924045454	895.4569924045454	895.4569924045454	920.4569924045454	0.06451612710952759	0.04395604506134987	0.2698412835597992	0.2150537669658661	0.4615384638309479	820	895	895	920	1492
5.982979218928557	5.982979613668256	1	0	2	0	0.0075	0.049690155059520125	853.4811849687349	928.4811849687349	928.4811849687349	953.4811849687349	0.09677419066429138	0.04395604506134987	0.2698412835597992	0.2150537669658661	0.4615384638309479	853	928	928	953	1492
5.999983026192952	5.999983420932651	1	0	2	0	0.0075	0.049690155059520125	853.4811849687349	928.4811849687349	928.4811849687349	953.4811849687349	0.09677419066429138	0.04395604506134987	0.2698412835597992	0.2150537669658661	0.4615384638309479	853	928	928	953	1492
6.015998799991317	6.015998799991316	0	0	2	0	0.0075	0.049690155059520125	853.4811849687349	928.4811849687349	928.4811849687349	953.4811849687349	0.09677419066429138	0.04395604506134987	0.2698412835597992	0.2150537669658661	0.4615384638309479	853	928	928	953	1492
6.033006949392396	6.033006949392398	0	0	2	0	0.0074897215106593034	0.049690155059520125	853.4811849687349	928.4811849687349	928.4811849687349	953.4811849687349	0.09677419066429138	0.04395604506134987	0.2698412835597992	0.2150537669658661	0.4615384638309479	853	928	928	953	1492
6.053058936610727	6.0530593313504255	0	0	2	0	0.007458914215262049	0.049690155059520125	853.4811849687349	928.4811849687349	928.4811849687349	953.4811849687349	0.09677419066429138	0.04395604506134987	0.2698412835597992	0.2150537669658661	0.4615384638309479	853	928	928	953	1492
6.06638298040315	6.066383375142848	0	0	2	0	0.007407662554463533	0.049690155059520125	853.4811849687349	928.4811849687349	928.4811849687349	953.4811849687349	0.09677419066429138	0.04395604506134987	0.2698412835597992	0.2150537669658661	0.4615384638309479	853	928	928	953	1492
6.082958495094372	6.082958495094374	0	0	2	0	0.007336107005503543	0.049690155059520125	853.4811849687349	928.4811849687349	928.4811849687349	953.4811849687349	0.09677419066429138	0.04395604506134987	0.2698412835597992	0.2150537669658661	0.4615384638309479	853	928	928	953	1492
6.099959539180878	6.099959933920577	0	0	2	0	0.007244443697168012	0.049690155059520125	853.4811849687349	928.4811849687349	928.4811849687349	953.4811849687349	0.09677419066429138	0.04395604506134987	0.2698412835597992	0.2150537669658661	0.4615384638309479	853	928	928	953	1492
6.119721787460305	6.119728103295486	0	0	2	0	0.007132923872213651	0.04883676714623575	849.9865614638354	924.9865614638354	924.9865614638354	949.9865614638354	0.09677419066429138	0.04395604506134987	0.2539682686328888	0.2150537669658661	0.4615384638309479	849	924	924	949	1492
6.132978725503934	6.132978725503936	0	0	2	0	0.007001853198729013	0.0407722512575448	816.962368899646	891.962368899646	891.962368899646	916.962368899646	0.06451612710952759	0.04395604506134987	0.2539682686328888	0.2150537669658661	0.4615384638309479	816	891	891	916	1492
6.149981348549234	6.1499813485492325	0	0	2	0	0.006851590932319507	0.041625639170829176	820.4569924045454	895.4569924045454	895.4569924045454	920.4569924045454	0.06451612710952759	0.04395604506134987	0.2698412835597992	0.2150537669658661	0.4615384638309479	820	895	895	920	1492
6.165954885199829	6.165954885199827	0	0	2	0	0.006682548931412759	0.0443728917543329	831.7069917339932	906.7069917339932	906.7069917339932	931.7069917339932	0.06451612710952759	0.05494505539536476	0.2698412835597992	0.2150537669658661	0.4615384638309479	831	906	906	931	1492
6.186360559188257	6.186360953927956	0	0	2	0	0.006495190528383289	0.043519503841048524	828.2123682290937	903.2123682290937	903.2123682290937	928.2123682290937	0.06451612710952759	0.05494505539536476	0.2539682686328888	0.2150537669658661	0.4615384638309479	828	903	903	928	1492
6.199956578633136	6.1999565786331345	0	0	2	0	0.0062900292595906805	0.0407722512575448	816.962368899646	891.962368899646	891.962368899646	916.962368899646	0.06451612710952759	0.04395604506134987	0.2539682686328888	0.2150537669658661	0.4615384638309479	816	891	891	916	1492
6.2159455101319825	6.215945510131981	0	0	2	0	0.006067627457812106	0.043519503841048524	828.2123682290937	903.2123682290937	903.2123682290937	928.2123682290937	0.06451612710952759	0.05494505539536476	0.2539682686328888	0.2150537669658661	0.4615384638309479	828	903	903	928	1492
6.232958396409449	6.2329583964094475	0	0	2	0	0.005828594710927282	0.043519503841048524	828.2123682290937	903.2123682290937	903.2123682290937	928.2123682290937	0.06451612710952759	0.05494505539536476	0.2539682686328888	0.2150537669658661	0.4615384638309479	828	903	903	928	1492
6.253005646751392	6.25300564675139	0	0	2	0	0.005573586191080457	0.043519503841048524	828.2123682290937	903.2123682290937	903.2123682290937	928.2123682290937	0.06451612710952759	0.05494505539536476	0.2539682686328888	0.2150537669658661	0.4615384638309479	828	903	903	928	1492
6.266383375142846	6.266383769882545	0	0	2	0	0.005303300858899107	0.043519503841048524	828.2123682290937	903.2123682290937	903.2123682290937	928.2123682290937	0.06451612710952759	0.05494505539536476	0.2539682686328888	0.2150537669658661	0.4615384638309479	828	903	903	928	1492
6.283058364238164	6.283058364238162	0	0	2	0	0.0050184795476914375	0.05243740764302385	864.7311842981826	939.7311842981826	939.7311842981826	964.7311842981826	0.09677419066429138	0.05494505539536476	0.2698412835597992	0.2150537669658661	0.4615384638309479	864	939	939	964	1492
6.299986776220093	6.299986776220091	0	0	2	0	0.004719902932873782	0.05158401972973947	861.2365607932832	936.2365607932832	936.2365607932832	961.2365607932832	0.09677419066429138	0.05494505539536476	0.2539682686328888	0.2150537669658661	0.4615384638309479	861	936	936	961	1492
6.31967836609344	6.319678760833138	0	0	2	0	0.00440838939219355	0.05158401972973947	861.2365607932832	936.2365607932832	936.2365607932832	961.2365607932832	0.09677419066429138	0.05494505539536476	0.2539682686328888	0.2150537669658661	0.4615384638309479	861	936	936	961	1492
6.333037541719053	6.333037541719051	0	0	2	0	0.004084792762612705	0.05243740764302385	864.7311842981826	939.7311842981826	939.7311842981826	964.7311842981826	0.09677419066429138	0.05494505539536476	0.2698412835597992	0.2150537669658661	0.4615384638309479	864	939	939	964	1492
6.349992401260801	6.3499927960005	0	0	2	0	0.0037500000000000025	0.05243740764302385	864.7311842981826	939.7311842981826	939.7311842981826	964.7311842981826	0.09677419066429138	0.05494505539536476	0.2698412835597992	0.2150537669658661	0.4615384638309479	864	939	939	964	1492
6.365950148323444	6.365950543063143	0	0	2	0	0.0034049287480466027	0.05158401972973947	861.2365607932832	936.2365607932832	936.2365607932832	961.2365607932832	0.09677419066429138	0.05494505539536476	0.2539682686328888	0.2150537669658661	0.4615384638309479	861	936	936	961	1492
6.386380296173195	6.386380690912894	0	0	2	0	0.003050524823068503	0.05243740764302385	864.7311842981826	939.7311842981826	939.7311842981826	964.7311842981826	0.09677419066429138	0.05494505539536476	0.2539682686328888	0.2150537669658661	0.4615384638309479	864	939	939	964	1492
6.399963683947712	6.399964078687411	0	0	2	0	0.002687759621589753	0.05158401972973947	861.2365607932832	936.2365607932832	936.2365607932832	961.2365607932832	0.09677419066429138	0.05494505539536476	0.2539682686328888	0.2150537669658661	0.4615384638309479	861	936	936	961	1492
6.416036300262698	6.416036695002397	0	0	2	0	0.002317627457812106	0.05158401972973947	861.2365607932832	936.2365607932832	936.2365607932832	961.2365607932832	0.09677419066429138	0.05494505539536476	0.2539682686328888	0.2150537669658661	0.4615384638309479	861	936	936	961	1492
6.433007344132095	6.433007738871794	0	0	2	0	0.0019411428382689055	0.05158401972973947	861.2365607932832	936.2365607932832	936.2365607932832	961.2365607932832	0.09677419066429138	0.05494505539536476	0.2539682686328888	0.2150537669658661	0.4615384638309479	861	936	936	961	1492
6.452992620341332	6.45299262034133	0	0	2	0	0.0015593376811331942	0.05158401972973947	861.2365607932832	936.2365607932832	936.2365607932832	961.2365607932832	0.09677419066429138	0.05494505539536476	0.2539682686328888	0.2150537669658661	0.4615384638309479	861	936	936	961	1492
6.4664271912494105	6.466427585989109	0	0	2	0	0.0011732584878017302	0.043519503841048524	828.2123682290937	903.2123682290937	903.2123682290937	928.2123682290937	0.06451612710952759	0.05494505539536476	0.2539682686328888	0.2150537669658661	0.4615384638309479	828	903	903	928	1492
6.482944284465217	6.482944679204916	0	0	2	0	0.0007839634745073992	0.04986739785266292	854.2069942066546	929.2069942066546	929.2069942066546	954.2069942066546	0.06451612710952759	0.07692307978868484	0.2698412835597992	0.2150537669658661	0.4615384638309479	854	929	929	954	1492
6.4999228283888915	6.49992282838889	0	0	2	0	0.0003925196718220764	0.0735521962099066	951.1962434795676	1026.1962434795676	1026.1962434795676	1051.1962434795676	0.06451612710952759	0.16483516991138458	0.30158731341362	0.2150537669658661	0.4615384638309479	951	1026	1026	1051	1492
6.519698892557775	6.519698892557777	0	0	2	0	-2.871426524195212e-18	0.09516588617246557	1039.7043038762465	1114.7043038762465	1114.7043038762465	1139.7043038762465	0.09677419066429138	0.20879121124744415	0.3492063581943512	0.2150537669658661	0.4615384638309479	1039	1114	1114	1139	1492
6.53298306764062	6.532983462380322	0	0	2	0	-0.00039251967182208215	0.1142030002208807	1117.6612859045065	1192.6612859045065	1192.6612859045065	1217.6612859045065	0.12903225421905518	0.24175824224948883	0.380952388048172	0.22580644488334656	0.4615384638309479	1117	1192	1192	1217	1492
6.5499754274537505	6.549975427453752	0	0	2	0	-0.000783963474507405	0.13550159787206972	1204.8790432861256	1279.8790432861256	1279.8790432861256	1304.8790432861256	0.16129031777381897	0.2747252881526947	0.4285714328289032	0.24731183052062988	0.5384615659713745	1204	1279	1279	1304	1507
6.565953306241033	6.565953700980732	0	0	2	0	-0.0011732584878017358	0.14317224113317373	1236.2903274403466	1311.2903274403466	1311.2903274403466	1336.2903274403466	0.16129031777381897	0.2967033088207245	0.4444444477558136	0.25806450843811035	0.5384615659713745	1236	1311	1311	1336	1507
6.586429243895845	6.586429638635543	0	0	2	0	-0.0015593376811331998	0.1626196387588703	1315.927420717574	1390.927420717574	1390.927420717574	1415.927420717574	0.19354838132858276	0.3186813294887543	0.4761904776096344	0.29032257199287415	0.5384615659713745	1315	1390	1390	1415	1507
6.5999881578090385	6.599988552548737	0	0	2	0	-0.001941142838268911	0.18804075312423185	1420.0268840437293	1495.0268840437293	1495.0268840437293	1520.0268840437293	0.25806450843811035	0.34065935015678406	0.4920634925365448	0.31182795763015747	0.5384615659713745	1420	1495	1495	1520	1507
6.61596840503451	6.615968799774208	0	0	2	0	-0.002317627457812111	0.19882626713268348	1464.193563908339	1539.193563908339	1539.193563908339	1564.193563908339	0.25806450843811035	0.36263737082481384	0.523809552192688	0.3333333432674408	0.5384615659713745	1464	1539	1539	1564	1507
6.632960370107943	6.632960370107941	0	0	2	0	-0.002687759621589758	0.22467407177136112	1570.0403239037237	1645.0403239037237	1645.0403239037237	1670.0403239037237	0.32258063554763794	0.38461539149284363	0.5396825671195984	0.35483869910240173	0.5384615659713745	1570	1645	1645	1670	1507
6.652981567629768	6.652981962369466	0	0	2	0	-0.003050524823068508	0.25921658886605137	1711.4919314064803	1786.4919314064803	1786.4919314064803	1811.4919314064803	0.3870967626571655	0.4285714328289032	0.5714285969734192	0.3870967626571655	0.5384615659713745	1711	1786	1786	1811	1507
6.666374296129776	6.666380217225257	0	0	2	0	-0.003404928748046606	0.25921658886605137	1711.4919314064803	1786.4919314064803	1786.4919314064803	1811.4919314064803	0.3870967626571655	0.4285714328289032	0.5714285969734192	0.3870967626571655	0.5384615659713745	1711	1786	1786	1811	1507
6.682963231970758	6.68296323197076	0	0	2	0	-0.003750000000000004	0.29976564522926097	1877.5403172138238	1952.5403172138238	1952.5403172138238	1977.5403172138238	0.4516128897666931	0.49450549483299255	0.6190476417541504	0.40860214829444885	0.5384615659713745	1877	1952	1952	1977	1507
6.7000163816975	6.7000183553959936	0	0	2	0	-0.004084792762612706	0.33448870335601466	2019.73124024288	2094.7312402428797	2094.7312402428797	2119.7312402428797	0.5483871102333069	0.5164835453033447	0.6349206566810608	0.4301075339317322	0.5384615659713745	2019	2094	2094	2119	1507
6.719670866039161	6.719670866039163	0	0	2	0	-0.004408389392193551	0.3479361243038621	2074.7984290243153	2149.7984290243153	2149.7984290243153	2174.7984290243153	0.5483871102333069	0.5494505763053894	0.6507936716079712	0.4516128897666931	0.5384615659713745	2074	2149	2149	2174	1507
6.732947146328032	6.73294754106773	0	0	2	0	-0.004719902932873782	0.3714961894358826	2171.2768957399394	2246.2768957399394	2246.2768957399394	2271.2768957399394	0.5806451439857483	0.5824176073074341	0.682539701461792	0.47311827540397644	0.5384615659713745	2171	2246	2246	2271	1507
6.749980164330138	6.7499809538095334	0	0	2	0	-0.005018479547691437	0.40346213321440416	2302.177435512985	2377.177435512985	2377.177435512985	2402.177435512985	0.6451612710952759	0.6153846383094788	0.7142857313156128	0.49462366104125977	0.5384615659713745	2302	2377	2377	2402	1507
6.765929621859106	6.765930016598805	0	0	2	0	-0.005303300858899106	0.4324576306981953	2420.91399770911	2495.91399770911	2495.91399770911	2520.91399770911	0.6774193644523621	0.6593406796455383	0.7460317611694336	0.5268816947937012	0.6153846383094788	2420	2495	2495	2520	1523
6.786458849373252	6.786459244112951	0	0	2	0	-0.005573586191080455	0.45699909598749233	2521.4112980687814	2596.4112980687814	2596.4112980687814	2621.4112980687814	0.7419354915618896	0.7252747416496277	0.7936508059501648	0.5806451439857483	0.6153846383094788	2521	2596	2596	2621	1523
6.8000315791759025	6.800031579175904	0	0	2	0	-0.00582859471092728	0.482009929926714	2623.8306630498937	2698.8306630498937	2698.8306630498937	2723.8306630498937	0.7419354915618896	0.7252747416496277	0.7936508059501648	0.5806451439857483	0.6153846383094788	2623	2698	2698	2723	1523
6.815889851834454	6.815890246574153	0	0	2	0	-0.006067627457812103	0.5278335826824012	2811.478521084433	2886.478521084433	2886.478521084433	2911.478521084433	0.8064516186714172	0.7802197933197021	0.841269850730896	0.6236559152603149	0.6153846383094788	2811	2886	2886	2911	1523
6.8332066876799775	6.833207477159373	0	0	2	0	-0.006290029259590677	0.5431584559278004	2874.2338770243427	2949.2338770243427	2949.2338770243427	2974.2338770243427	0.8064516186714172	0.8131868243217468	0.8571428656578064	0.6451612710952759	0.6153846383094788	2874	2949	2949	2974	1523
6.85300604149109	6.853006041491092	0	0	2	0	-0.006495190528383286	0.5639712754538451	2959.4623729834957	3034.4623729834957	3034.4623729834957	3059.4623729834957	0.8387096524238586	0.8351648449897766	0.8730158805847168	0.6666666865348816	0.6153846383094788	2959	3034	3034	3059	1523
6.866670745643555	6.866670745643553	0	0	2	0	-0.006682548931412756	0.5745007671869784	3002.5806416306764	3077.5806416306764	3077.5806416306764	3102.5806416306764	0.8387096524238586	0.8571428656578064	0.8888888955116272	0.6774193644523621	0.6153846383094788	3002	3077	3077	3102	1523
6.882960468792868	6.8829604687928665	0	0	2	0	-0.006851590932319503	0.587702027109219	3056.639801012252	3131.639801012252	3131.639801012252	3156.639801012252	0.8709677457809448	0.8681318759918213	0.8888888955116272	0.6881720423698425	0.692307710647583	3056	3131	3131	3156	1538
6.900023092272379	6.900023487012078	0	0	2	0	-0.0070018531987290095	0.5904492796927228	3067.8898003417	3142.8898003417	3142.8898003417	3167.8898003417	0.8709677457809448	0.8791208863258362	0.8888888955116272	0.6881720423698425	0.692307710647583	3067	3142	3142	3167	1538
6.919826788220179	6.919826788220178	0	0	2	0	-0.007132923872213648	0.5931801209679275	3079.072595363663	3154.072595363663	3154.072595363663	3179.072595363663	0.8709677457809448	0.8791208863258362	0.9047619104385376	0.6881720423698425	0.692307710647583	3079	3154	3154	3179	1538
6.933058857662788	6.933058857662786	0	0	2	0	-0.007244443697168009	0.5983595269051687	3100.2822626766656	3175.2822626766656	3175.2822626766656	3200.2822626766656	0.8709677457809448	0.8901098966598511	0.9047619104385376	0.698924720287323	0.6153846383094788	3100	3175	3175	3200	1523
6.950005032931161	6.950005032931159	0	0	2	0	-0.007336107005503539	0.6011067794886724	3111.5322620061133	3186.5322620061133	3186.5322620061133	3211.5322620061133	0.8709677457809448	0.901098906993866	0.9047619104385376	0.698924720287323	0.692307710647583	3111	3186	3186	3211	1538
6.965992385471212	6.965993174950608	0	0	2	0	-0.00740766255446353	0.6062861854259136	3132.7419293191165	3207.7419293191165	3207.7419293191165	3232.7419293191165	0.8709677457809448	0.9120879173278809	0.9047619104385376	0.7096773982048035	0.692307710647583	3132	3207	3207	3232	1538
6.986373980338017	6.986373980338016	0	0	2	0	-0.007458914215262048	0.6091023654096626	3144.274186352568	3219.274186352568	3219.274186352568	3244.274186352568	0.8709677457809448	0.9120879173278809	0.920634925365448	0.7096773982048035	0.692307710647583	3144	3219	3219	3244	1538
7.000089605911624	7.00009039539102	0	0	2	0	-0.007489721510659303	0.6171668738477729	3177.29834840663	3252.29834840663	3252.29834840663	3277.29834840663	0.9032257795333862	0.9120879173278809	0.920634925365448	0.7096773982048035	0.692307710647583	3177	3252	3252	3277	1538
7.015990115717942	7.015990510457641	0	0	2	0	-0.0075	0.6091023654096626	3144.274186352568	3219.274186352568	3219.274186352568	3244.274186352568	0.8709677457809448	0.9120879173278809	0.920634925365448	0.7096773982048035	0.692307710647583	3144	3219	3219	3244	1538
7.032999844077819	7.032999844077821	0	0	2	0	-0.007489721510659305	0.606627542701653	3134.139787363269	3209.139787363269	3209.139787363269	3234.139787363269	0.8709677457809448	0.9120879173278809	0.920634925365448	0.698924720287323	0.692307710647583	3134	3209	3209	3234	1538
7.053204990299273	7.0532053850389715	0	0	2	0	-0.007458914215262052	0.606627542701653	3134.139787363269	3209.139787363269	3209.139787363269	3234.139787363269	0.8709677457809448	0.9120879173278809	0.920634925365448	0.698924720287323	0.692307710647583	3134	3209	3209	3234	1538
7.066541271022357	7.066541271022356	0	0	2	0	-0.0074076625544635365	0.606627542701653	3134.139787363269	3209.139787363269	3209.139787363269	3234.139787363269	0.8709677457809448	0.9120879173278809	0.920634925365448	0.698924720287323	0.692307710647583	3134	3209	3209	3234	1538
7.082974284682324	7.082974284682326	0	0	2	0	-0.007336107005503547	0.5959273735514312	3090.3225946931107	3165.3225946931107	3165.3225946931107	3190.3225946931107	0.8709677457809448	0.8901098966598511	0.9047619104385376	0.6881720423698425	0.692307710647583	3090	3165	3165	3190	1538
7.100006118465332	7.100006513205031	0	0	2	0	-0.0072444436971680175	0.5855685616769488	3047.9032600671053	3122.9032600671053	3122.9032600671053	3147.9032600671053	0.8709677457809448	0.8681318759918213	0.9047619104385376	0.6666666865348816	0.692307710647583	3047	3122	3122	3147	1538
7.11999968420824	7.119999684208242	0	0	2	0	-0.007132923872213658	0.5433192809992509	2874.8924556919324	2949.8924556919324	2949.8924556919324	2974.8924556919324	0.774193525314331	0.8351648449897766	0.8888888955116272	0.6344085931777954	0.692307710647583	2874	2949	2949	2974	1538
7.133122805493988	7.133123200233687	0	0	2	0	-0.007001853198729022	0.5072669271728776	2727.2580667729335	2802.2580667729335	2802.2580667729335	2827.2580667729335	0.7419354915618896	0.7802197933197021	0.8571428656578064	0.5913978219032288	0.6153846383094788	2727	2802	2802	2827	1523
7.14996634844068	7.149966743180379	0	0	2	0	-0.006851590932319517	0.4827090572819488	2626.6935895695806	2701.6935895695806	2701.6935895695806	2726.6935895695806	0.7419354915618896	0.7362637519836426	0.8253968358039856	0.5483871102333069	0.6153846383094788	2626	2701	2701	2726	1523
7.166050806946631	7.166051201686329	0	0	2	0	-0.0066825489314127715	0.457698213248392	2524.274183252165	2599.274183252165	2599.274183252165	2624.274183252165	0.7096773982048035	0.7032967209815979	0.8095238208770752	0.5161290168762207	0.6153846383094788	2524	2599	2599	2624	1523
7.1860566096202	7.186057004359899	0	0	2	0	-0.006495190528383305	0.4399576008721695	2451.626375571534	2526.626375571534	2526.626375571534	2551.626375571534	0.6774193644523621	0.6813187003135681	0.7936508059501648	0.5053763389587402	0.6153846383094788	2451	2526	2526	2551	1523
7.199961710249221	7.1999617102492195	0	0	2	0	-0.006290029259590696	0.4155441326891771	2351.65322336218	2426.65322336218	2426.65322336218	2451.65322336218	0.6451612710952759	0.6483516693115234	0.761904776096344	0.4838709533214569	0.6153846383094788	2351	2426	2426	2451	1523
7.216059589904928	7.216059984644627	0	0	2	0	-0.006067627457812124	0.39605407674583404	2271.8414442741905	2346.8414442741905	2346.8414442741905	2371.8414442741905	0.6129032373428345	0.6263736486434937	0.7460317611694336	0.46236559748649597	0.6153846383094788	2271	2346	2346	2371	1523
7.2329658964637265	7.232965896463725	0	0	2	0	-0.005828594710927302	0.36592291685669753	2148.454344528176	2223.454344528176	2223.454344528176	2248.454344528176	0.5483871102333069	0.593406617641449	0.7301587462425232	0.44086021184921265	0.6153846383094788	2148	2223	2223	2248	1523
7.252580512095813	7.252580512095811	0	0	2	0	-0.005573586191080479	0.3361166953737875	2026.39786755566	2101.39786755566	2101.39786755566	2126.39786755566	0.5161290168762207	0.5494505763053894	0.682539701461792	0.40860214829444885	0.5384615659713745	2026	2101	2101	2126	1507
7.266053372754671	7.266053372754673	0	0	2	0	-0.005303300858899131	0.32720864016736284	1989.9193814853509	2064.9193814853506	2064.9193814853506	2089.9193814853506	0.5161290168762207	0.5274725556373596	0.6666666865348816	0.3978494703769684	0.5384615659713745	1989	2064	2064	2089	1507
7.282948626601902	7.282949021341601	0	0	2	0	-0.0050184795476914635	0.32266926957714936	1971.3306589184267	2046.3306589184267	2046.3306589184267	2071.3306589184267	0.5161290168762207	0.5164835453033447	0.6666666865348816	0.3870967626571655	0.5384615659713745	1971	2046	2046	2071	1507
7.299996249972862	7.299996644712561	0	0	2	0	-0.004719902932873809	0.30857195924661696	1913.6021731148965	1988.6021731148965	1988.6021731148965	2013.6021731148965	0.4838709533214569	0.5054945349693298	0.6507936716079712	0.37634408473968506	0.5384615659713745	1913	1988	1988	2013	1507
7.319289547490149	7.319289942229847	0	0	2	0	-0.004408389392193576	0.3026244960627391	1889.2473113769167	1964.2473113769167	1964.2473113769167	1989.2473113769167	0.4838709533214569	0.49450549483299255	0.6349206566810608	0.3655914068222046	0.5384615659713745	1889	1964	1964	1989	1507
7.332943198931046	7.332943198931044	0	0	2	0	-0.00408479276261273	0.2792941800567106	1793.7096673322299	1868.7096673322299	1868.7096673322299	1893.7096673322299	0.4193548262119293	0.47252747416496277	0.6349206566810608	0.35483869910240173	0.5384615659713745	1793	1868	1868	1893	1507
7.3499406903602615	7.34994108509996	0	0	2	0	-0.003750000000000026	0.25967610777212835	1713.3736613268657	1788.3736613268657	1788.3736613268657	1813.3736613268657	0.3870967626571655	0.450549453496933	0.60317462682724	0.3333333432674408	0.5384615659713745	1713	1788	1788	1813	1507
7.366045280590848	7.366045280590846	0	0	2	0	-0.0034049287480466253	0.2512800806777573	1678.9919303754161	1753.9919303754161	1753.9919303754161	1778.9919303754161	0.3870967626571655	0.4285714328289032	0.5873016119003296	0.32258063554763794	0.5384615659713745	1678	1753	1753	1778	1507
7.386022267266407	7.386022267266409	0	0	2	0	-0.0030505248230685246	0.2349048808972407	1611.9354872742006	1686.9354872742006	1686.9354872742006	1711.9354872742006	0.35483869910240173	0.4065934121608734	0.5714285969734192	0.31182795763015747	0.5384615659713745	1611	1686	1686	1711	1507
7.399941578524581	7.399941578524583	0	0	2	0	-0.002687759621589774	0.21986884070980928	1550.362902706669	1625.362902706669	1625.362902706669	1650.362902706669	0.32258063554763794	0.3956044018268585	0.5555555820465088	0.29032257199287415	0.5384615659713745	1550	1625	1625	1650	1507
7.415960904980233	7.415960904980235	0	0	2	0	-0.002317627457812126	0.21177150370760733	1517.2043076826521	1592.2043076826521	1592.2043076826521	1617.2043076826521	0.32258063554763794	0.37362638115882874	0.5396825671195984	0.2795698940753937	0.5384615659713745	1517	1592	1592	1617	1507
7.4329820807913745	7.432982080791376	0	0	2	0	-0.0019411428382689242	0.19844224210876238	1462.620981435382	1537.620981435382	1537.620981435382	1562.620981435382	0.29032257199287415	0.36263737082481384	0.523809552192688	0.2688172161579132	0.5384615659713745	1462	1537	1537	1562	1507
7.452584064753102	7.4525840647531005	0	0	2	0	-0.0015593376811332115	0.1763755967387528	1372.2580686451927	1447.2580686451927	1447.2580686451927	1472.2580686451927	0.25806450843811035	0.32967033982276917	0.4761904776096344	0.24731183052062988	0.5384615659713745	1372	1447	1447	1472	1507
7.465899819011847	7.465899819011849	0	0	2	0	-0.001173258487801746	0.1763755967387528	1372.2580686451927	1447.2580686451927	1447.2580686451927	1472.2580686451927	0.25806450843811035	0.32967033982276917	0.4761904776096344	0.24731183052062988	0.5384615659713745	1372	1447	1447	1472	1507
7.4829502055607	7.4829506003003985	0	0	2	0	-0.0007839634745074134	0.1557170435999884	1287.6612935419525	1362.6612935419525	1362.6612935419525	1387.6612935419525	0.22580644488334656	0.2967033088207245	0.4444444477558136	0.22580644488334656	0.5384615659713745	1287	1362	1362	1387	1507
7.500013223779911	7.50001361851961	0	0	2	0	-0.00039251967182208893	0.14932648116542446	1261.4919403724132	1336.4919403724132	1336.4919403724132	1361.4919403724132	0.22580644488334656	0.2747252881526947	0.4285714328289032	0.22580644488334656	0.5384615659713745	1261	1336	1336	1361	1507
7.519279284257978	7.519279678997677	0	0	2	0	-8.039065796791711e-18	0.14182651543967206	1230.779580725457	1305.779580725457	1305.779580725457	1330.779580725457	0.22580644488334656	0.2527472674846649	0.4126984179019928	0.2150537669658661	0.5384615659713745	1230	1305	1305	1330	1507
7.532929777781286	7.532929777781288	0	0	2	0	0.00039251967182207294	0.1263473673301928	1167.3924692171395	1242.3924692171395	1242.3924692171395	1267.3924692171395	0.19354838132858276	0.23076923191547394	0.3968254029750824	0.20430107414722443	0.5384615659713745	1167	1242	1242	1267	1507
7.550067401803565	7.550067401803567	0	0	2	0	0.0007839634745073974	0.10923037519111001	1097.2983864075954	1172.2983864075954	1172.2983864075954	1197.2983864075954	0.16129031777381897	0.19780220091342926	0.380952388048172	0.20430107414722443	0.5384615659713745	1097	1172	1172	1197	1507
7.5659931749506075	7.565993569690306	0	0	2	0	0.00117325848780173	0.10194375493582308	1067.4596764621956	1142.4596764621956	1142.4596764621956	1167.4596764621956	0.16129031777381897	0.17582418024539948	0.3650793731212616	0.19354838132858276	0.5384615659713745	1067	1142	1142	1167	1507
7.586083057180021	7.58608345191972	0	0	2	0	0.0015593376811331957	0.09474247480823861	1037.970434339737	1112.970434339737	1112.970434339737	1137.970434339737	0.16129031777381897	0.1538461595773697	0.3492063581943512	0.1827957034111023	0.5384615659713745	1037	1112	1112	1137	1507
7.599958947071327	7.599958947071329	0	0	2	0	0.0019411428382689084	0.09126984249253	1023.7500050069104	1098.7500050069104	1098.7500050069104	1123.7500050069104	0.16129031777381897	0.1428571492433548	0.3333333432674408	0.1827957034111023	0.5384615659713745	1023	1098	1098	1123	1507
7.615918273092765	7.615918667832464	0	0	2	0	0.0023176274578121103	0.08419656738248482	994.7849434312753	1069.7849434312752	1069.7849434312752	1094.7849434312752	0.16129031777381897	0.12087912112474442	0.3174603283405304	0.17204301059246063	0.5384615659713745	994	1069	1069	1094	1507
7.632968264901917	7.632968659641616	0	0	2	0	0.002687759621589759	0.07189136965670495	944.3951587442068	1019.3951587442068	1019.3951587442068	1044.3951587442068	0.12903225421905518	0.10989011079072952	0.30158731341362	0.16129031777381897	0.5384615659713745	944	1019	1019	1044	1507
7.652619196586292	7.6526191965862935	0	0	2	0	0.0030505248230685103	0.06311132133046471	908.440860848253	983.440860848253	983.440860848253	1008.440860848253	0.12903225421905518	0.08791209012269974	0.2539682686328888	0.13978494703769684	0.5384615659713745	908	983	983	1008	1507
7.666052583275276	7.666052583275274	0	0	2	0	0.0034049287480466114	0.05916932484738746	892.2983852500516	967.2983852500516	967.2983852500516	992.2983852500516	0.12903225421905518	0.07692307978868484	0.2380952388048172	0.12903225421905518	0.5384615659713745	892	967	967	992	1507
7.683055601060273	7.683055601060271	0	0	2	0	0.0037500000000000124	0.04724815223708731	843.4811834108725	918.4811834108725	918.4811834108725	943.4811834108725	0.09677419066429138	0.06593406945466995	0.2222222238779068	0.11827956885099411	0.5384615659713745	843	918	918	943	1507
7.700062960981954	7.700062960981956	0	0	2	0	0.004084792762612716	0.043050139395189146	826.2903208232996	901.2903208232996	901.2903208232996	926.2903208232996	0.09677419066429138	0.05494505539536476	0.190476194024086	0.10752688348293304	0.5384615659713745	826	901	901	926	1507
7.719225994398643	7.719226389138342	0	0	2	0	0.004408389392193564	0.039406829267545684	811.3709658505995	886.3709658505995	886.3709658505995	911.3709658505995	0.09677419066429138	0.04395604506134987	0.1746031790971756	0.09677419066429138	0.5384615659713745	811	886	886	911	1507
7.732964909614479	7.7329653043541775	0	0	2	0	0.004719902932873797	0.03584885826236758	796.8010745843952	871.8010745843952	871.8010745843952	896.8010745843952	0.09677419066429138	0.032967034727334976	0.1587301641702652	0.08602150529623032	0.5384615659713745	796	871	871	896	1507
7.74998213802863	7.749982138028631	0	0	2	0	0.005018479547691453	0.03512347860836901	793.8306449012711	868.8306449012711	868.8306449012711	893.8306449012711	0.09677419066429138	0.032967034727334976	0.1428571492433548	0.07526881992816925	0.5384615659713745	793	868	868	893	1507
7.765959227336515	7.765959227336513	0	0	2	0	0.005303300858899124	0.03118148224713145	777.6881698020032	852.6881698020032	852.6881698020032	877.6881698020032	0.09677419066429138	0.021978022530674934	0.1111111119389534	0.05376344174146652	0.5384615659713745	777	852	852	877	1507
7.7859488456824355	7.785949240422134	0	0	2	0	0.0055735861910804745	0.02281828054806647	743.4408588443322	818.4408588443322	818.4408588443322	843.4408588443322	0.06451612710952759	0.021978022530674934	0.1111111119389534	0.04301075264811516	0.5384615659713745	743	818	818	843	1507
7.799966052385907	7.799966052385905	0	0	2	0	0.0058285947109273	0.025394856017531185	753.9919353917902	828.9919353917902	828.9919353917902	853.9919353917902	0.06451612710952759	0.032967034727334976	0.095238097012043	0.04301075264811516	0.5384615659713745	753	828	828	853	1507
7.815950247008368	7.815950247008367	0	0	2	0	0.006067627457812124	0.025138839605777952	752.9435481856607	827.9435481856607	827.9435481856607	852.9435481856607	0.06451612710952759	0.032967034727334976	0.095238097012043	0.032258063554763794	0.4615384638309479	752	827	827	852	1492
7.832980107092881	7.8329801070928795	0	0	2	0	0.006290029259590699	0.025010831424698454	752.4193546841402	827.4193546841402	827.4193546841402	852.4193546841402	0.06451612710952759	0.032967034727334976	0.0793650820851326	0.032258063554763794	0.4615384638309479	752	827	827	852	1492
7.85256195932997	7.8525623540696685	0	0	2	0	0.006495190528383307	0.024797484448523265	751.5456988167027	826.5456988167027	826.5456988167027	851.5456988167027	0.06451612710952759	0.032967034727334976	0.0793650820851326	0.02150537632405758	0.4615384638309479	751	826	826	851	1492
7.866065214945634	7.866065609685332	0	0	2	0	0.006682548931412777	0.024797484448523265	751.5456988167027	826.5456988167027	826.5456988167027	851.5456988167027	0.06451612710952759	0.032967034727334976	0.0793650820851326	0.02150537632405758	0.5384615659713745	751	826	826	851	1507
7.883020469227082	7.883020863966781	0	0	2	0	0.006851590932319523	0.024797484448523265	751.5456988167027	826.5456988167027	826.5456988167027	851.5456988167027	0.06451612710952759	0.032967034727334976	0.0793650820851326	0.02150537632405758	0.4615384638309479	751	826	826	851	1492
7.899956381263285	7.899956381263287	0	0	2	0	0.007001853198729028	0.024797484448523265	751.5456988167027	826.5456988167027	826.5456988167027	851.5456988167027	0.06451612710952759	0.032967034727334976	0.0793650820851326	0.02150537632405758	0.5384615659713745	751	826	826	851	1507
7.9193456005273735	7.919345600527372	0	0	2	0	0.007132923872213665	0.024797484448523265	751.5456988167027	826.5456988167027	826.5456988167027	851.5456988167027	0.06451612710952759	0.032967034727334976	0.0793650820851326	0.02150537632405758	0.4615384638309479	751	826	826	851	1492
7.93302925218538	7.933029252185378	0	0	2	0	0.0072444436971680235	0.024797484448523265	751.5456988167027	826.5456988167027	826.5456988167027	851.5456988167027	0.06451612710952759	0.032967034727334976	0.0793650820851326	0.02150537632405758	0.5384615659713745	751	826	826	851	1507
7.949905558527069	7.9499055585270675	0	0	2	0	0.007336107005503552	0.024797484448523265	751.5456988167027	826.5456988167027	826.5456988167027	851.5456988167027	0.06451612710952759	0.032967034727334976	0.0793650820851326	0.02150537632405758	0.4615384638309479	751	826	826	851	1492
7.965994359169704	7.965994359169706	0	0	2	0	0.007407662554463541	0.024797484448523265	751.5456988167027	826.5456988167027	826.5456988167027	851.5456988167027	0.06451612710952759	0.032967034727334976	0.0793650820851326	0.02150537632405758	0.4615384638309479	751	826	826	851	1492
7.9860297673206855	7.986030162060384	0	0	2	0	0.007458914215262055	0.022050231399358255	740.295697580372	815.295697580372	815.295697580372	840.295697580372	0.06451612710952759	0.021978022530674934	0.0793650820851326	0.02150537632405758	0.5384615659713745	740	815	815	840	1507
7.99998736832964	7.999987368329641	0	0	2	0	0.007489721510659307	0.019644333740278574	730.4435466664407	805.4435466664407	805.4435466664407	830.4435466664407	0.06451612710952759	0.010989011265337467	0.095238097012043	0.032258063554763794	0.5384615659713745	730	805	805	830	1507
8.015941562734993	8.015941957474691	0	0	2	0	0.0075	0.019900350152031808	731.4919338725703	806.4919338725703	806.4919338725703	831.4919338725703	0.06451612710952759	0.010989011265337467	0.095238097012043	0.04301075264811516	0.4615384638309479	731	806	806	831	1492
8.032959580628544	8.032959580628546	0	0	2	0	0.007489721510659301	0.02015636656378504	732.5403210786998	807.5403210786998	807.5403210786998	832.5403210786998	0.06451612710952759	0.010989011265337467	0.095238097012043	0.05376344174146652	0.5384615659713745	732	807	807	832	1507
8.052567090946054	8.052567485685753	0	0	2	0	0.007458914215262044	0.023415652065334247	745.8870952075438	820.8870952075438	820.8870952075438	845.8870952075438	0.06451612710952759	0.021978022530674934	0.1111111119389534	0.06451612710952759	0.4615384638309479	745	820	820	845	1492
8.065978372211903	8.065978766951602	0	0	2	0	0.007407662554463523	0.023415652065334247	745.8870952075438	820.8870952075438	820.8870952075438	845.8870952075438	0.06451612710952759	0.021978022530674934	0.1111111119389534	0.06451612710952759	0.4615384638309479	745	820	820	845	1492
8.083041785170815	8.083041785170813	0	0	2	0	0.007336107005503528	0.034227421003190206	790.1612890080639	865.1612890080639	865.1612890080639	890.1612890080639	0.09677419066429138	0.032967034727334976	0.1111111119389534	0.06451612710952759	0.4615384638309479	790	865	865	890	1492
8.099950065428105	8.099950460167804	0	0	2	0	0.007244443697167994	0.03757204541631004	803.8575259797897	878.8575259797897	878.8575259797897	903.8575259797897	0.09677419066429138	0.04395604506134987	0.1269841343164444	0.07526881992816925	0.4615384638309479	803	878	878	903	1492
8.119299021242918	8.119299415982617	0	0	2	0	0.00713292387221363	0.04066065311057385	816.5053744877999	891.5053744877999	891.5053744877999	916.5053744877999	0.09677419066429138	0.05494505539536476	0.1269841343164444	0.08602150529623032	0.4615384638309479	816	891	891	916	1492
8.13294240945165	8.132942804191348	0	0	2	0	0.007001853198728986	0.043749261784800736	829.153227008759	904.153227008759	904.153227008759	929.153227008759	0.09677419066429138	0.06593406945466995	0.1428571492433548	0.08602150529623032	0.4615384638309479	829	904	904	929	1492
8.149984506466824	8.149984506466822	0	0	2	0	0.006851590932319475	0.05001181598964466	854.7983864775949	929.7983864775949	929.7983864775949	954.7983864775949	0.09677419066429138	0.08791209012269974	0.1587301641702652	0.09677419066429138	0.4615384638309479	854	929	929	954	1492
8.165999490785788	8.165999885525487	0	0	2	0	0.006682548931412723	0.05678640324403034	882.5403212843042	957.5403212843042	957.5403212843042	982.5403212843042	0.09677419066429138	0.10989011079072952	0.190476194024086	0.10752688348293304	0.4615384638309479	882	957	957	982	1492
8.186455296715964	8.186455691455663	0	0	2	0	0.006495190528383249	0.06913426973276637	933.1048345556783	1008.1048345556783	1008.1048345556783	1033.1048345556783	0.12903225421905518	0.1428571492433548	0.2380952388048172	0.13978494703769684	0.4615384638309479	933	1008	1008	1033	1492
8.199965657646208	8.199965657646207	0	0	2	0	0.006290029259590635	0.08160030004257002	984.1532286743243	1059.1532286743243	1059.1532286743243	1084.1532286743243	0.12903225421905518	0.1538461595773697	0.2698412835597992	0.16129031777381897	0.4615384638309479	984	1059	1059	1084	1492
8.21595261544656	8.215952615446561	0	0	2	0	0.0060676274578120555	0.09261556885746136	1029.2607544713042	1104.2607544713042	1104.2607544713042	1129.2607544713042	0.12903225421905518	0.18681319057941437	0.3174603283405304	0.17204301059246063	0.4615384638309479	1029	1104	1104	1129	1492
8.233005370433604	8.233005765173303	0	0	2	0	0.005828594710927226	0.10941746359985727	1098.0645134414156	1173.0645134414156	1173.0645134414156	1198.0645134414156	0.16129031777381897	0.20879121124744415	0.3492063581943512	0.19354838132858276	0.5384615659713745	1098	1173	1173	1198	1507
8.252987488725248	8.25298748872525	0	0	2	0	0.0055735861910803965	0.12553664883031213	1164.0725769601281	1239.0725769601281	1239.0725769601281	1264.0725769601281	0.19354838132858276	0.23076923191547394	0.380952388048172	0.20430107414722443	0.5384615659713745	1164	1239	1239	1264	1507
8.266416533277544	8.266422454373025	0	0	2	0	0.005303300858899042	0.13487140284216959	1202.2983946386844	1277.2983946386844	1277.2983946386844	1302.2983946386844	0.19354838132858276	0.2527472674846649	0.4126984179019928	0.22580644488334656	0.5384615659713745	1202	1277	1277	1302	1507
8.282927310658168	8.28292731065817	0	0	2	0	0.005018479547691366	0.15579581871262527	1287.9838776282004	1362.9838776282004	1362.9838776282004	1387.9838776282004	0.25806450843811035	0.2637362778186798	0.4285714328289032	0.23655913770198822	0.5384615659713745	1287	1362	1362	1387	1507
8.299969407673347	8.299969802413045	0	0	2	0	0.004719902932873706	0.1696272690315197	1344.6236666840732	1419.6236666840732	1419.6236666840732	1444.6236666840732	0.25806450843811035	0.2967033088207245	0.460317462682724	0.2688172161579132	0.5384615659713745	1344	1419	1419	1444	1507
8.319709155789942	8.319709550529641	0	0	2	0	0.004408389392193469	0.1852180074711549	1408.4677405943794	1483.4677405943794	1483.4677405943794	1508.4677405943794	0.29032257199287415	0.3076923191547394	0.4920634925365448	0.29032257199287415	0.5384615659713745	1408	1483	1483	1508	1507
8.33312241075429	8.333122410754289	0	0	2	0	0.004084792762612619	0.20265994709793222	1479.8924833660326	1554.8924833660326	1554.8924833660326	1579.8924833660326	0.32258063554763794	0.32967033982276917	0.5079365372657776	0.31182795763015747	0.5384615659713745	1479	1554	1554	1579	1507
8.349994769698993	8.349994769698991	0	0	2	0	0.0037499999999999114	0.21752530963174888	1540.7661429420118	1615.7661429420118	1615.7661429420118	1640.7661429420118	0.35483869910240173	0.34065935015678406	0.523809552192688	0.3333333432674408	0.5384615659713745	1540	1615	1615	1640	1507
8.366016464592837	8.366017648811933	0	0	2	0	0.0034049287480465078	0.2324760082303552	1601.9892537033045	1676.9892537033045	1676.9892537033045	1701.9892537033045	0.3870967626571655	0.35164836049079895	0.5555555820465088	0.34408602118492126	0.5384615659713745	1601	1676	1676	1701	1507
8.386503060219516	8.386512139232586	0	0	2	0	0.003050524823068404	0.25047264800917723	1675.6854935975807	1750.6854935975807	1750.6854935975807	1775.6854935975807	0.4193548262119293	0.37362638115882874	0.5714285969734192	0.3655914068222046	0.5384615659713745	1675	1750	1750	1775	1507
8.399960920769823	8.399960920769821	0	0	2	0	0.0026877596215896505	0.25624942632538605	1699.3414008024558	1774.3414008024558	1774.3414008024558	1799.3414008024558	0.4193548262119293	0.38461539149284363	0.5873016119003296	0.37634408473968506	0.5384615659713745	1699	1774	1774	1799	1507
8.415992089416436	8.415992484156135	0	0	2	0	0.002317627457812	0.2605754451771851	1717.056448000573	1792.056448000573	1792.056448000573	1817.056448000573	0.4193548262119293	0.3956044018268585	0.5873016119003296	0.3870967626571655	0.5384615659713745	1717	1792	1792	1817	1507
8.432982475531075	8.432982870270774	0	0	2	0	0.0019411428382687965	0.2761661875614698	1780.9005380642188	1855.9005380642188	1855.9005380642188	1880.9005380642188	0.4516128897666931	0.4065934121608734	0.60317462682724	0.40860214829444885	0.5384615659713745	1780	1855	1855	1880	1507
8.453066041925306	8.453066436665004	0	0	2	0	0.001559337681133082	0.3089001788127481	1914.9462322382035	1989.9462322382035	1989.9462322382035	2014.9462322382035	0.5161290168762207	0.4395604431629181	0.6349206566810608	0.44086021184921265	0.5384615659713745	1914	1989	1989	2014	1507
8.46643705974188	8.466437059741882	0	0	2	0	0.0011732584878016152	0.3089001788127481	1914.9462322382035	1989.9462322382035	1989.9462322382035	2014.9462322382035	0.5161290168762207	0.4615384638309479	0.6507936716079712	0.4516128897666931	0.5384615659713745	1914	1989	1989	2014	1507
8.483046522047198	8.4830465220472	0	0	2	0	0.0007839634745072818	0.33408169435023405	2018.0645383642084	2093.0645383642086	2093.0645383642086	2118.0645383642086	0.5483871102333069	0.47252747416496277	0.6666666865348816	0.47311827540397644	0.5384615659713745	2018	2093	2093	2118	1507
8.50002585545027	8.500026250189968	0	0	2	0	0.0003925196718219568	0.3513529437112002	2088.7903044973646	2163.7903044973646	2163.7903044973646	2188.7903044973646	0.5806451439857483	0.49450549483299255	0.682539701461792	0.4838709533214569	0.5384615659713745	2088	2163	2163	2188	1507
8.519755340334699	8.519755735074398	0	0	2	0	-1.2426921205886656e-16	0.35593499122452954	2107.553789064448	2182.553789064448	2182.553789064448	2207.553789064448	0.5806451439857483	0.5054945349693298	0.682539701461792	0.49462366104125977	0.5384615659713745	2107	2182	2182	2207	1507
8.53312556867188	8.533125963411578	0	0	2	0	-0.00039251967182220505	0.3671471920766649	2153.467751553943	2228.467751553943	2228.467751553943	2253.467751553943	0.5806451439857483	0.5274725556373596	0.6984127163887024	0.5161290168762207	0.5384615659713745	2153	2228	2228	2253	1507
8.549910295403455	8.549910295403453	0	0	2	0	-0.000783963474507529	0.38659460432884707	2233.104904726629	2308.104904726629	2308.104904726629	2333.104904726629	0.6129032373428345	0.5494505763053894	0.7142857313156128	0.5376344323158264	0.6153846383094788	2233	2308	2308	2333	1523
8.565944227227961	8.56594462196766	0	0	2	0	-0.0011732584878018542	0.406212668689796	2313.440878284715	2388.440878284715	2388.440878284715	2413.440878284715	0.6451612710952759	0.5714285969734192	0.7301587462425232	0.5591397881507874	0.5384615659713745	2313	2388	2388	2413	1507
8.586602139883906	8.586602534623605	0	0	2	0	-0.0015593376811333186	0.417936902029723	2361.451613811716	2436.451613811716	2436.451613811716	2461.451613811716	0.7096773982048035	0.6263736486434937	0.7777777910232544	0.602150559425354	0.6153846383094788	2361	2436	2436	2461	1523
8.600118816649333	8.600118816649331	0	0	2	0	-0.00194114283826903	0.45109759470539146	2497.2446503185784	2572.2446503185784	2572.2446503185784	2597.2446503185784	0.7096773982048035	0.6263736486434937	0.7777777910232544	0.602150559425354	0.6153846383094788	2497	2572	2572	2597	1523
8.615986563060654	8.615986957800352	0	0	2	0	-0.00231762745781223	0.48034909656479563	2617.029550432838	2692.029550432838	2692.029550432838	2717.029550432838	0.7096773982048035	0.6703296899795532	0.8253968358039856	0.6559139490127563	0.6153846383094788	2617	2692	2692	2717	1523
8.632935106767222	8.63293510676722	0	0	2	0	-0.002687759621589876	0.5032953983927815	2710.99465641844	2785.99465641844	2785.99465641844	2810.99465641844	0.7419354915618896	0.692307710647583	0.841269850730896	0.6881720423698425	0.6153846383094788	2710	2785	2785	2810	1523
8.65316472685	8.653165121589698	0	0	2	0	-0.003050524823068625	0.516129035416836	2763.5484000319434	2838.5484000319434	2838.5484000319434	2863.5484000319434	0.7419354915618896	0.7142857313156128	0.8571428656578064	0.7096773982048035	0.6153846383094788	2763	2838	2838	2863	1523
8.666456401987121	8.66645640198712	0	0	2	0	-0.0034049287480467233	0.5321038040763426	2828.965077692623	2903.965077692623	2903.965077692623	2928.965077692623	0.774193525314331	0.7252747416496277	0.8730158805847168	0.7204301357269287	0.6153846383094788	2828	2903	2903	2928	1523
8.68300428489943	8.68300467963913	0	0	2	0	-0.0037500000000001204	0.5428466428173628	2872.9570023371007	2947.9570023371007	2947.9570023371007	2972.9570023371007	0.774193525314331	0.7472527623176575	0.8888888955116272	0.7311828136444092	0.6153846383094788	2872	2947	2947	2972	1523
8.699985197261297	8.699985197261295	0	0	2	0	-0.004084792762612822	0.5560479027396035	2927.0161617186764	3002.0161617186764	3002.0161617186764	3027.0161617186764	0.8064516186714172	0.7582417726516724	0.8888888955116272	0.7419354915618896	0.6153846383094788	2927	3002	3002	3027	1523
8.71974270866434	8.719742708664338	0	0	2	0	-0.004408389392193665	0.571783056250915	2991.451615347497	3066.451615347497	3066.451615347497	3091.451615347497	0.8064516186714172	0.7802197933197021	0.9047619104385376	0.774193525314331	0.6153846383094788	2991	3066	3066	3091	1523
8.733132673986455	8.733133068726158	0	0	2	0	-0.004719902932873894	0.5828245941903694	3036.6667132095627	3111.6667132095627	3111.6667132095627	3136.6667132095627	0.8064516186714172	0.8021978139877319	0.920634925365448	0.7849462628364563	0.6153846383094788	3036	3111	3111	3136	1523
8.749965558961284	8.749965953700983	0	0	2	0	-0.005018479547691547	0.5992687132109715	3104.0053805989282	3179.0053805989282	3179.0053805989282	3204.0053805989282	0.8387096524238586	0.8131868243217468	0.9365079402923584	0.7956989407539368	0.6153846383094788	3104	3179	3179	3204	1523
8.76598646437573	8.765986464375729	0	0	2	0	-0.005303300858899213	0.6045334578567569	3125.56450992342	3200.56450992342	3200.56450992342	3225.56450992342	0.8387096524238586	0.8241758346557617	0.9365079402923584	0.8064516186714172	0.6153846383094788	3125	3200	3200	3225	1523
8.786475823180298	8.7864758231803	0	0	2	0	-0.005573586191080559	0.6238528524248403	3204.677430679721	3279.677430679721	3279.677430679721	3304.677430679721	0.8709677457809448	0.8461538553237915	0.9523809552192688	0.8172042965888977	0.6153846383094788	3204	3279	3279	3304	1523
8.799992894685422	8.799992894685424	0	0	2	0	-0.005828594710927379	0.6399720274465119	3270.685452393466	3345.685452393466	3345.685452393466	3370.685452393466	0.9032257795333862	0.8681318759918213	0.9523809552192688	0.8279569745063782	0.6153846383094788	3270	3345	3345	3370	1523
8.815946299611378	8.81594629961138	0	0	2	0	-0.006067627457812198	0.6512104993535708	3316.7069948528724	3391.7069948528724	3391.7069948528724	3416.7069948528724	0.9032257795333862	0.8791208863258362	0.9682539701461792	0.8494623899459839	0.6153846383094788	3316	3391	3391	3416	1523
8.833076423579383	8.833076423579381	0	0	2	0	-0.006290029259590766	0.6599741343610379	3352.59408020845	3427.59408020845	3427.59408020845	3452.59408020845	0.9032257795333862	0.8901098966598511	0.9841269850730896	0.8602150678634644	0.6153846383094788	3352	3427	3427	3452	1523
8.852957093768444	8.852957093768442	0	0	2	0	-0.0064951905283833706	0.6796348839998245	3433.1048499792814	3508.1048499792814	3508.1048499792814	3533.1048499792814	0.9354838728904724	0.9120879173278809	1.0	0.8709677457809448	0.692307710647583	3433	3508	3508	3533	1538
8.866303637723695	8.866304032463393	0	0	2	0	-0.006682548931412833	0.6796348839998245	3433.1048499792814	3508.1048499792814	3508.1048499792814	3533.1048499792814	0.9354838728904724	0.9120879173278809	1.0	0.8709677457809448	0.692307710647583	3433	3508	3508	3533	1538
8.882946652903408	8.882947047643107	0	0	2	0	-0.006851590932319573	0.6878175586462021	3466.6129026561975	3541.6129026561975	3541.6129026561975	3566.6129026561975	0.9354838728904724	0.9340659379959106	1.0	0.8817204236984253	0.6153846383094788	3466	3541	3541	3566	1523
8.900053881968882	8.900055855667379	0	0	2	0	-0.007001853198729073	0.7013174891471863	3521.895118057728	3596.895118057728	3596.895118057728	3621.895118057728	0.9677419066429138	0.9450549483299255	1.0	0.8924731016159058	0.692307710647583	3521	3596	3596	3621	1538
8.919643234260247	8.91964323426025	0	0	2	0	-0.007132923872213704	0.7067529112100601	3544.153171405196	3619.153171405196	3619.153171405196	3644.153171405196	0.9677419066429138	0.9560439586639404	1.0	0.9032257795333862	0.692307710647583	3544	3619	3619	3644	1538
8.932970041230563	8.932970041230561	0	0	2	0	-0.0072444436971680565	0.7095001637935638	3555.403170734644	3630.403170734644	3630.403170734644	3655.403170734644	0.9677419066429138	0.9670329689979553	1.0	0.9032257795333862	0.692307710647583	3555	3630	3630	3655	1538
8.94991740071803	8.949917795457733	0	0	2	0	-0.007336107005503578	0.7095001637935638	3555.403170734644	3630.403170734644	3630.403170734644	3655.403170734644	0.9677419066429138	0.9670329689979553	1.0	0.9032257795333862	0.692307710647583	3555	3630	3630	3655	1538
8.965955674679224	8.965956858898323	0	0	2	0	-0.007407662554463561	0.7068119943141937	3544.3951167166233	3619.3951167166233	3619.3951167166233	3644.3951167166233	0.9677419066429138	0.9670329689979553	1.0	0.8924731016159058	0.6153846383094788	3544	3619	3619	3644	1523
8.98645687567476	8.986457270414459	0	0	2	0	-0.007458914215262068	0.70406474173069	3533.1451173871756	3608.1451173871756	3608.1451173871756	3633.1451173871756	0.9677419066429138	0.9560439586639404	1.0	0.8924731016159058	0.692307710647583	3533	3608	3608	3633	1538
8.999926578416028	8.999926973155727	0	0	2	0	-0.007489721510659314	0.70406474173069	3533.1451173871756	3608.1451173871756	3608.1451173871756	3633.1451173871756	0.9677419066429138	0.9560439586639404	1.0	0.8924731016159058	0.692307710647583	3533	3608	3608	3633	1538
9.015980247225473	9.015980641965172	0	0	2	0	-0.0075	0.70406474173069	3533.1451173871756	3608.1451173871756	3608.1451173871756	3633.1451173871756	0.9677419066429138	0.9560439586639404	1.0	0.8924731016159058	0.692307710647583	3533	3608	3608	3633	1538
9.032972212298906	9.032972607038605	0	0	2	0	-0.007489721510659294	0.695941150188446	3499.8790100216866	3574.8790100216866	3574.8790100216866	3599.8790100216866	0.9677419066429138	0.9450549483299255	1.0	0.8709677457809448	0.6153846383094788	3499	3574	3574	3599	1523
9.052939330481996	9.052939330481998	0	0	2	0	-0.00745891421526203	0.6824412196874619	3444.5967946201563	3519.5967946201563	3519.5967946201563	3544.5967946201563	0.9354838728904724	0.9340659379959106	1.0	0.8602150678634644	0.692307710647583	3444	3519	3519	3544	1538
9.066395217333811	9.06639561207351	0	0	2	0	-0.007407662554463503	0.6743176132440567	3411.330626234412	3486.330626234412	3486.330626234412	3511.330626234412	0.9354838728904724	0.9230769276618958	1.0	0.8387096524238586	0.6153846383094788	3411	3486	3486	3511	1523
9.083012574433104	9.083012574433106	0	0	2	0	-0.007336107005503502	0.671570360660553	3400.0806269049644	3475.0806269049644	3475.0806269049644	3500.0806269049644	0.9354838728904724	0.9120879173278809	1.0	0.8387096524238586	0.6153846383094788	3400	3475	3475	3500	1523
9.10000375002714	9.100003750027138	0	0	2	0	-0.007244443697167961	0.6547848719046128	3331.344050449389	3406.344050449389	3406.344050449389	3431.344050449389	0.9032257795333862	0.901098906993866	0.9841269850730896	0.8279569745063782	0.6153846383094788	3331	3406	3406	3431	1523
9.11963297102808	9.119633365767779	0	0	2	0	-0.007132923872213591	0.649392119196011	3309.2607281076653	3384.2607281076653	3384.2607281076653	3409.2607281076653	0.9032257795333862	0.8901098966598511	0.9841269850730896	0.8172042965888977	0.6153846383094788	3309	3384	3384	3409	1523
9.133024910048691	9.133024910048693	0	0	2	0	-0.007001853198728941	0.635449078487829	3252.16397640766	3327.16397640766	3327.16397640766	3352.16397640766	0.9032257795333862	0.8681318759918213	0.9682539701461792	0.7956989407539368	0.6153846383094788	3252	3327	3327	3352	1523
9.150049243777422	9.150049638517121	0	0	2	0	-0.006851590932319425	0.613612192567043	3162.7419285620413	3237.7419285620413	3237.7419285620413	3262.7419285620413	0.8709677457809448	0.8461538553237915	0.9523809552192688	0.774193525314331	0.6153846383094788	3162	3237	3237	3262	1523
9.165994753909404	9.165994753909406	0	0	2	0	-0.006682548931412667	0.5919459835902927	3074.0188028022485	3149.0188028022485	3149.0188028022485	3174.0188028022485	0.8387096524238586	0.8241758346557617	0.9365079402923584	0.7526881694793701	0.6153846383094788	3074	3149	3149	3174	1523
9.18639490154205	9.186395296281749	0	0	2	0	-0.006495190528383187	0.5679756442237824	2975.860263096389	3050.860263096389	3050.860263096389	3075.860263096389	0.8064516186714172	0.8021978139877319	0.920634925365448	0.7204301357269287	0.6153846383094788	2975	3050	3050	3075	1523
9.199902104554704	9.199902104554706	0	0	2	0	-0.006290029259590567	0.5547579692927496	2921.7338842538093	2996.7338842538093	2996.7338842538093	3021.7338842538093	0.8064516186714172	0.7802197933197021	0.9047619104385376	0.698924720287323	0.6153846383094788	2921	2996	2996	3021	1523
9.215983405143065	9.215983799882764	0	0	2	0	-0.006067627457811982	0.527971437719418	2812.043037461017	2887.043037461017	2887.043037461017	2912.043037461017	0.7419354915618896	0.7582417726516724	0.8888888955116272	0.6881720423698425	0.6153846383094788	2812	2887	2887	2912	1523
9.23297694917529	9.232977343914989	0	0	2	0	-0.005828594710927147	0.517799714570323	2770.389831165473	2845.389831165473	2845.389831165473	2870.389831165473	0.7419354915618896	0.7472527623176575	0.8730158805847168	0.6666666865348816	0.6153846383094788	2770	2845	2845	2870	1523
9.253006041491089	9.253006436230788	0	0	2	0	-0.005573586191080312	0.4771390550244199	2603.8844303249994	2678.8844303249994	2678.8844303249994	2703.8844303249994	0.7096773982048035	0.692307710647583	0.841269850730896	0.602150559425354	0.6153846383094788	2603	2678	2678	2703	1523
9.266315874654358	9.266315874654357	0	0	2	0	-0.005303300858898952	0.4771390550244199	2603.8844303249994	2678.8844303249994	2678.8844303249994	2703.8844303249994	0.7096773982048035	0.692307710647583	0.841269850730896	0.602150559425354	0.6153846383094788	2603	2678	2678	2703	1523
9.282972310983832	9.28297270572353	0	0	2	0	-0.005018479547691274	0.4122684416733904	2338.2392686525336	2413.2392686525336	2413.2392686525336	2438.2392686525336	0.6129032373428345	0.6263736486434937	0.7777777910232544	0.5268816947937012	0.6153846383094788	2338	2413	2413	2438	1523
9.300014013259306	9.300014013259307	0	0	2	0	-0.004719902932873609	0.37495241962585624	2185.430158367881	2260.430158367881	2260.430158367881	2285.430158367881	0.5483871102333069	0.5824176073074341	0.7460317611694336	0.49462366104125977	0.6153846383094788	2185	2260	2260	2285	1523
9.319615207741636	9.319615602481335	0	0	2	0	-0.004408389392193368	0.3436429222241708	2057.2177665079794	2132.2177665079794	2132.2177665079794	2157.2177665079794	0.4838709533214569	0.5604395866394043	0.7142857313156128	0.46236559748649597	0.6153846383094788	2057	2132	2132	2157	1523
9.332958988518998	9.332959383258697	0	0	2	0	-0.004084792762612514	0.32449420846084376	1978.8037836471551	2053.803783647155	2053.803783647155	2078.803783647155	0.4516128897666931	0.5384615659713745	0.6984127163887024	0.44086021184921265	0.5384615659713745	1978	2053	2053	2078	1507
9.350022006738206	9.350022006738207	0	0	2	0	-0.0037499999999998025	0.3137086998924987	1934.6371260597823	2009.6371260597823	2009.6371260597823	2034.6371260597823	0.4516128897666931	0.5164835453033447	0.6666666865348816	0.4301075339317322	0.5384615659713745	1934	2009	2009	2034	1507
9.36595725363802	9.36595764837772	0	0	2	0	-0.003404928748046396	0.305755779262868	1902.0699160814445	1977.0699160814445	1977.0699160814445	2002.0699160814445	0.4516128897666931	0.5054945349693298	0.6507936716079712	0.40860214829444885	0.5384615659713745	1902	1977	1977	2002	1507
9.386336085326933	9.386336480066632	0	0	2	0	-0.003050524823068289	0.288868539425716	1832.916668948307	1907.916668948307	1907.916668948307	1932.916668948307	0.4193548262119293	0.48351648449897766	0.6349206566810608	0.3978494703769684	0.6153846383094788	1832	1907	1907	1932	1523
9.39990960460898	9.399909604608983	0	0	2	0	-0.002687759621589533	0.27481389371892817	1775.362894779011	1850.362894779011	1850.362894779011	1875.362894779011	0.3870967626571655	0.47252747416496277	0.6190476417541504	0.3870967626571655	0.5384615659713745	1775	1850	1850	1875	1507
9.415990510457641	9.41599090519734	0	0	2	0	-0.0023176274578118805	0.26890910733990303	1751.182794556903	1826.182794556903	1826.182794556903	1851.182794556903	0.3870967626571655	0.4615384638309479	0.60317462682724	0.37634408473968506	0.5384615659713745	1751	1826	1826	1851	1507
9.433007344132095	9.433007738871794	0	0	2	0	-0.0019411428382686748	0.25227789119722743	1683.0779644526463	1758.0779644526463	1758.0779644526463	1783.0779644526463	0.35483869910240173	0.4395604431629181	0.5873016119003296	0.3655914068222046	0.5384615659713745	1683	1758	1758	1783	1507
9.453005646751391	9.45300604149109	0	0	2	0	-0.0015593376811329591	0.24379652539431218	1648.3467714897083	1723.3467714897083	1723.3467714897083	1748.3467714897083	0.35483869910240173	0.4175824224948883	0.5714285969734192	0.35483869910240173	0.5384615659713745	1648	1723	1723	1748	1507
9.466299295587008	9.466299295587007	0	0	2	0	-0.0011732584878014912	0.23814775525918286	1625.2150577863538	1700.2150577863538	1700.2150577863538	1725.2150577863538	0.35483869910240173	0.4065934121608734	0.5555555820465088	0.34408602118492126	0.5384615659713745	1625	1700	1700	1725	1507
9.482966784628049	9.482967179367748	0	0	2	0	-0.0007839634745071568	0.2245198079439068	1569.4086135302982	1644.4086135302982	1644.4086135302982	1669.4086135302982	0.32258063554763794	0.3956044018268585	0.5396825671195984	0.3333333432674408	0.5384615659713745	1569	1644	1644	1669	1507
9.499953618085394	9.499953618085396	0	0	2	0	-0.0003925196718218313	0.2162944587396769	1535.725808538977	1610.725808538977	1610.725808538977	1635.725808538977	0.32258063554763794	0.37362638115882874	0.523809552192688	0.32258063554763794	0.5384615659713745	1535	1610	1610	1635	1507
9.519684287188921	9.51968468192862	0	0	2	0	2.499161517667739e-16	0.20815445226493967	1502.392482024928	1577.392482024928	1577.392482024928	1602.392482024928	0.32258063554763794	0.35164836049079895	0.5079365372657776	0.31182795763015747	0.5384615659713745	1502	1577	1577	1602	1507
9.533017015254716	9.533017409994414	0	0	2	0	0.00039251967182233054	0.18397075047817912	1403.3602232081435	1478.3602232081435	1478.3602232081435	1503.3602232081435	0.25806450843811035	0.32967033982276917	0.4920634925365448	0.301075279712677	0.5384615659713745	1403	1478	1478	1503	1507
9.549973059015558	9.549973453755257	0	0	2	0	0.0007839634745076539	0.1592947098086832	1302.3118366665576	1377.3118366665576	1377.3118366665576	1402.3118366665576	0.25806450843811035	0.2637362778186798	0.4126984179019928	0.2795698940753937	0.5384615659713745	1302	1377	1377	1402	1507
9.565913042791758	9.565913042791756	0	0	2	0	0.0011732584878019847	0.14355954681533478	1237.876344208796	1312.876344208796	1312.876344208796	1337.876344208796	0.22580644488334656	0.24175824224948883	0.3968254029750824	0.2688172161579132	0.5384615659713745	1237	1312	1312	1337	1507
9.58633055897115	9.58633095371085	0	0	2	0	0.001559337681133448	0.13597423930619534	1206.81450995887	1281.81450995887	1281.81450995887	1306.81450995887	0.22580644488334656	0.21978022158145905	0.380952388048172	0.25806450843811035	0.5384615659713745	1206	1281	1281	1306	1507
9.600009079013072	9.60000947375277	0	0	2	0	0.0019411428382691577	0.12945566955654364	1180.1209668340462	1255.1209668340462	1255.1209668340462	1280.1209668340462	0.22580644488334656	0.19780220091342926	0.380952388048172	0.24731183052062988	0.5384615659713745	1180	1255	1255	1280	1507
9.616011431661677	9.616011826401376	0	0	2	0	0.0023176274578123562	0.11491525240648137	1120.5779586045412	1195.5779586045412	1195.5779586045412	1220.5779586045412	0.19354838132858276	0.17582418024539948	0.3650793731212616	0.24731183052062988	0.5384615659713745	1120	1195	1195	1220	1507
9.632917738220476	9.632917738220474	0	0	2	0	0.0026877596215899996	0.11024787655361867	1101.4650544870685	1176.4650544870685	1176.4650544870685	1201.4650544870685	0.19354838132858276	0.16483516991138458	0.3492063581943512	0.23655913770198822	0.5384615659713745	1101	1176	1176	1201	1507
9.652926698811635	9.652927093551337	0	0	2	0	0.0030505248230687457	0.10017133436055592	1060.2016142064765	1135.2016142064765	1135.2016142064765	1160.2016142064765	0.19354838132858276	0.1318681389093399	0.3333333432674408	0.22580644488334656	0.5384615659713745	1060	1135	1135	1160	1507
9.666200610662314	9.666200610662315	0	0	2	0	0.0034049287480468413	0.10017133436055592	1060.2016142064765	1135.2016142064765	1135.2016142064765	1160.2016142064765	0.19354838132858276	0.1318681389093399	0.3333333432674408	0.22580644488334656	0.5384615659713745	1060	1135	1135	1160	1507
9.683035074595937	9.683035469335636	0	0	2	0	0.0037500000000002353	0.08400947866091235	994.0188151164361	1069.0188151164361	1069.0188151164361	1094.0188151164361	0.16129031777381897	0.10989011079072952	0.3174603283405304	0.20430107414722443	0.5384615659713745	994	1069	1069	1094	1507
9.699972960330635	9.699972960330633	0	0	2	0	0.004084792762612933	0.08319876016103167	990.6989228594247	1065.6989228594248	1065.6989228594248	1090.6989228594248	0.16129031777381897	0.10989011079072952	0.30158731341362	0.20430107414722443	0.5384615659713745	990	1065	1065	1090	1507
9.719608102427058	9.719608102427056	0	0	2	0	0.004408389392193772	0.07964078864274393	976.1290294920364	1051.1290294920364	1051.1290294920364	1076.1290294920364	0.16129031777381897	0.09890110045671463	0.30158731341362	0.19354838132858276	0.5384615659713745	976	1051	1051	1076	1507
9.733055305005498	9.733055699745197	0	0	2	0	0.0047199029328739974	0.0753574385157516	958.5887107220028	1033.5887107220028	1033.5887107220028	1058.5887107220028	0.16129031777381897	0.08791209012269974	0.2857142984867096	0.1827957034111023	0.5384615659713745	958	1033	1033	1058	1507
9.750011348766341	9.75001134876634	0	0	2	0	0.005018479547691645	0.071884806200043	944.3682813891761	1019.3682813891761	1019.3682813891761	1044.368281389176	0.16129031777381897	0.07692307978868484	0.2698412835597992	0.1827957034111023	0.5384615659713745	944	1019	1019	1044	1507
9.765948964104345	9.765949358844043	0	0	2	0	0.005303300858899306	0.06034765761987171	897.1236579533746	972.1236579533746	972.1236579533746	997.1236579533746	0.12903225421905518	0.06593406945466995	0.2698412835597992	0.17204301059246063	0.5384615659713745	897	972	972	997	1507
9.786250821551997	9.7862512162917	0	0	2	0	0.005573586191080647	0.058982236606497596	891.5322589036076	966.5322589036076	966.5322589036076	991.5322589036076	0.12903225421905518	0.06593406945466995	0.2539682686328888	0.16129031777381897	0.5384615659713745	891	966	966	991	1507
9.800011447451267	9.800011842190965	0	0	2	0	0.005828594710927462	0.054954901231282105	875.0403205421003	950.0403205421003	950.0403205421003	975.0403205421003	0.12903225421905518	0.05494505539536476	0.2380952388048172	0.1505376398563385	0.5384615659713745	875	950	950	975	1507
9.815949457528971	9.81594985226867	0	0	2	0	0.006067627457812276	0.05376015785244809	870.1478464057749	945.1478464057749	945.1478464057749	970.1478464057749	0.12903225421905518	0.05494505539536476	0.2222222238779068	0.13978494703769684	0.5384615659713745	870	945	945	970	1507
9.832997870379325	9.832997870379327	0	0	2	0	0.006290029259590839	0.04990350071691774	854.3548354357781	929.3548354357781	929.3548354357781	954.3548354357781	0.12903225421905518	0.04395604506134987	0.2063492089509964	0.12903225421905518	0.5384615659713745	854	929	929	954	1507
9.852930646208625	9.852931040948324	0	0	2	0	0.0064951905283834365	0.04836740270037637	848.0645140580413	923.0645140580413	923.0645140580413	948.0645140580413	0.12903225421905518	0.04395604506134987	0.190476194024086	0.10752688348293304	0.5384615659713745	848	923	923	948	1507
9.866291400793033	9.866291795532732	0	0	2	0	0.006682548931412893	0.04836740270037637	848.0645140580413	923.0645140580413	923.0645140580413	948.0645140580413	0.12903225421905518	0.04395604506134987	0.190476194024086	0.10752688348293304	0.5384615659713745	848	923	923	948	1507
9.882955337176783	9.882955337176782	0	0	2	0	0.006851590932319628	0.04472409257273291	833.1451590853412	908.1451590853412	908.1451590853412	933.1451590853412	0.12903225421905518	0.032967034727334976	0.1746031790971756	0.09677419066429138	0.5384615659713745	833	908	908	933	1507
9.9000167764372	9.900016776437198	0	0	2	0	0.0070018531987291206	0.04425472931045912	831.2231165263302	906.2231165263302	906.2231165263302	931.2231165263302	0.12903225421905518	0.032967034727334976	0.1746031790971756	0.08602150529623032	0.5384615659713745	831	906	906	931	1507
9.91968428718892	9.919684681928619	0	0	2	0	0.007132923872213745	0.043486680272622646	828.0779557163897	903.0779557163897	903.0779557163897	928.0779557163897	0.12903225421905518	0.032967034727334976	0.1587301641702652	0.07526881992816925	0.5384615659713745	828	903	903	928	1507
9.932917146110926	9.932917146110928	0	0	2	0	0.007244443697168091	0.043486680272622646	828.0779557163897	903.0779557163897	903.0779557163897	928.0779557163897	0.12903225421905518	0.032967034727334976	0.1587301641702652	0.07526881992816925	0.5384615659713745	828	903	903	928	1507
9.950005427670858	9.95000542767086	0	0	2	0	0.007336107005503606	0.042803969736369796	825.2822560704343	900.2822560704343	900.2822560704343	925.2822560704343	0.12903225421905518	0.032967034727334976	0.1428571492433548	0.06451612710952759	0.5384615659713745	825	900	900	925	1507
9.965969490568684	9.965969885308382	0	0	2	0	0.007407662554463582	0.042803969736369796	825.2822560704343	900.2822560704343	900.2822560704343	925.2822560704343	0.12903225421905518	0.032967034727334976	0.1428571492433548	0.06451612710952759	0.5384615659713745	825	900	900	925	1507
9.986394506802354	9.986394506802352	0	0	2	0	0.007458914215262083	0.04220659826345072	822.8360198888307	897.8360198888307	897.8360198888307	922.8360198888307	0.12903225421905518	0.032967034727334976	0.1269841343164444	0.05376344174146652	0.5384615659713745	822	897	897	922	1507
9.999940789045185	9.999940789045183	0	0	2	0	0.00748972151065932	0.04220659826345072	822.8360198888307	897.8360198888307	897.8360198888307	922.8360198888307	0.12903225421905518	0.032967034727334976	0.1269841343164444	0.05376344174146652	0.5384615659713745	822	897	897	922	1507
10.015914720435477	10.015914720435479	0	0	2	0	0.0075	0.04186524303442744	821.4381702259803	896.4381702259803	896.4381702259803	921.4381702259803	0.12903225421905518	0.032967034727334976	0.1269841343164444	0.04301075264811516	0.5384615659713745	821	896	896	921	1507
10.033063397169323	10.033063791909022	0	0	2	0	0.007489721510659287	0.04220659826345072	822.8360198888307	897.8360198888307	897.8360198888307	922.8360198888307	0.12903225421905518	0.032967034727334976	0.1269841343164444	0.05376344174146652	0.5384615659713745	822	897	897	922	1507
10.052893540676939	10.052893935416638	0	0	2	0	0.007458914215262016	0.0392459981358224	810.7123623661928	885.7123623661928	885.7123623661928	910.7123623661928	0.12903225421905518	0.021978022530674934	0.1111111119389534	0.05376344174146652	0.5384615659713745	810	885	885	910	1507
10.066267321671406	10.066267321671408	0	0	2	0	0.007407662554463482	0.03945934521428571	811.5860186525	886.5860186525	886.5860186525	911.5860186525	0.12903225421905518	0.021978022530674934	0.1269841343164444	0.05376344174146652	0.5384615659713745	811	886	886	911	1507
10.083097443468342	10.08309783820804	0	0	2	0	0.007336107005503474	0.03739480285599789	803.1317176953114	878.1317176953114	878.1317176953114	903.1317176953114	0.12903225421905518	0.010989011265337467	0.1269841343164444	0.07526881992816925	0.5384615659713745	803	878	878	903	1507
10.099912170417022	10.099912565156721	0	0	2	0	0.007244443697167927	0.03807751312615856	805.9274162516193	880.9274162516193	880.9274162516193	905.9274162516193	0.12903225421905518	0.010989011265337467	0.1428571492433548	0.08602150529623032	0.5384615659713745	805	880	880	905	1507
10.11955283886923	10.119552838869229	0	0	2	0	0.00713292387221355	0.041208790437090914	818.7499968398873	893.7499968398873	893.7499968398873	918.7499968398873	0.12903225421905518	0.021978022530674934	0.1428571492433548	0.09677419066429138	0.5384615659713745	818	893	893	918	1507
10.133020567912004	10.133020567912006	0	0	2	0	0.007001853198728894	0.041592815197781074	820.3225782349135	895.3225782349135	895.3225782349135	920.3225782349135	0.12903225421905518	0.021978022530674934	0.1428571492433548	0.10752688348293304	0.5384615659713745	820	895	895	920	1507
10.149967532659778	10.149967927399477	0	0	2	0	0.00685159093231937	0.04476676220358827	833.319891223694	908.319891223694	908.319891223694	933.319891223694	0.12903225421905518	0.032967034727334976	0.1587301641702652	0.10752688348293304	0.5384615659713745	833	908	908	933	1507
10.166004622401873	10.166004622401875	0	0	2	0	0.006682548931412607	0.04794070866552788	846.3172019853366	921.3172019853366	921.3172019853366	946.3172019853366	0.12903225421905518	0.04395604506134987	0.1587301641702652	0.11827956885099411	0.5384615659713745	846	921	921	946	1507
10.18626976905754	10.18627016379724	0	0	2	0	0.00649519052838312	0.04841007200600797	848.2392448646026	923.2392448646026	923.2392448646026	948.2392448646026	0.12903225421905518	0.04395604506134987	0.1746031790971756	0.11827956885099411	0.5384615659713745	848	923	923	948	1507
10.199961710249221	10.19996210498892	0	0	2	0	0.006290029259590495	0.051157324589511693	859.4892441940503	934.4892441940503	934.4892441940503	959.4892441940503	0.12903225421905518	0.05494505539536476	0.1746031790971756	0.11827956885099411	0.5384615659713745	859	934	934	959	1507
10.215967220815413	10.215967615555112	0	0	2	0	0.006067627457811904	0.05437394136661178	872.6612898962752	947.6612898962752	947.6612898962752	972.6612898962752	0.12903225421905518	0.06593406945466995	0.1746031790971756	0.12903225421905518	0.5384615659713745	872	947	947	972	1507
10.2330708972236	10.233071291963299	0	0	2	0	0.005828594710927064	0.05488597409092977	874.7580639023574	949.7580639023574	949.7580639023574	974.7580639023574	0.12903225421905518	0.06593406945466995	0.190476194024086	0.12903225421905518	0.5384615659713745	874	949	949	974	1507
10.2529381462629	10.252938146262903	0	0	2	0	0.005573586191080225	0.06312773184144094	908.5080618907007	983.5080618907007	983.5080618907007	1008.5080618907007	0.12903225421905518	0.09890110045671463	0.190476194024086	0.12903225421905518	0.5384615659713745	908	983	983	1008	1507
10.266273637506588	10.266274032246287	0	0	2	0	0.0053033008588988595	0.06312773184144094	908.5080618907007	983.5080618907007	983.5080618907007	1008.5080618907007	0.12903225421905518	0.09890110045671463	0.190476194024086	0.12903225421905518	0.5384615659713745	908	983	983	1008	1507
10.283074548565812	10.283074943305511	0	0	2	0	0.005018479547691176	0.06968897214707132	935.376340942257	1010.376340942257	1010.376340942257	1035.376340942257	0.12903225421905518	0.12087912112474442	0.2063492089509964	0.13978494703769684	0.5384615659713745	935	1010	1010	1035	1507
10.299964276057262	10.29996467079696	0	0	2	0	0.0047199029328735065	0.07629288345216728	962.419357736625	1037.419357736625	1037.419357736625	1062.419357736625	0.12903225421905518	0.1428571492433548	0.2380952388048172	0.13978494703769684	0.5384615659713745	962	1037	1037	1062	1507
10.319589154921518	10.319589154921516	0	0	2	0	0.00440838939219326	0.08362217352333423	992.4328005780537	1067.4328005780537	1067.4328005780537	1092.4328005780537	0.12903225421905518	0.16483516991138458	0.2698412835597992	0.1505376398563385	0.5384615659713745	992	1067	1067	1092	1507
10.33296412013508	10.332964909614478	0	0	2	0	0.004084792762612402	0.10172056181591249	1066.5457006361617	1141.5457006361617	1141.5457006361617	1166.5457006361617	0.16129031777381897	0.19780220091342926	0.3174603283405304	0.1505376398563385	0.5384615659713745	1066	1141	1141	1166	1507
10.349962006303995	10.349962006303993	0	0	2	0	0.003749999999999688	0.11096997345306703	1104.4220412903096	1179.4220412903096	1179.4220412903096	1204.4220412903096	0.16129031777381897	0.21978022158145905	0.3650793731212616	0.17204301059246063	0.5384615659713745	1104	1179	1179	1204	1507
10.366049622727532	10.366049622727534	0	0	2	0	0.003404928748046278	0.1396077057824523	1221.693555179142	1296.693555179142	1296.693555179142	1321.693555179142	0.22580644488334656	0.2527472674846649	0.4126984179019928	0.19354838132858276	0.5384615659713745	1221	1296	1296	1321	1507
10.386240558319832	10.386241347799228	0	0	2	0	0.0030505248230681685	0.16378155948867934	1320.685486106142	1395.685486106142	1395.685486106142	1420.685486106142	0.25806450843811035	0.2967033088207245	0.4444444477558136	0.22580644488334656	0.5384615659713745	1320	1395	1395	1420	1507
10.399966052385905	10.399966052385906	0	0	2	0	0.00268775962158941	0.1988032879156858	1464.0994640147333	1539.0994640147333	1539.0994640147333	1564.0994640147333	0.35483869910240173	0.3186813294887543	0.4920634925365448	0.24731183052062988	0.5384615659713745	1464	1539	1539	1564	1507
10.41593011528373	10.41593051002343	0	0	2	0	0.0023176274578117547	0.22935129369046825	1589.1935476624676	1664.1935476624676	1664.1935476624676	1689.1935476624676	0.3870967626571655	0.37362638115882874	0.5396825671195984	0.29032257199287415	0.5384615659713745	1589	1664	1664	1689	1507
10.433024317939145	10.433024712678844	0	0	2	0	0.0019411428382685471	0.2455558200748449	1655.5510832064897	1730.5510832064897	1730.5510832064897	1755.5510832064897	0.4193548262119293	0.3956044018268585	0.5555555820465088	0.301075279712677	0.6153846383094788	1655	1730	1730	1755	1523
10.453003278313199	10.4530032783132	0	0	2	0	0.0015593376811328297	0.27144629394953146	1761.5725737233313	1836.5725737233313	1836.5725737233313	1861.5725737233313	0.4838709533214569	0.4175824224948883	0.5714285969734192	0.32258063554763794	0.6153846383094788	1761	1836	1836	1861	1523
10.466184031594965	10.466185215814061	0	0	2	0	0.0011732584878013604	0.2811224028546975	1801.1962396899862	1876.1962396899862	1876.1962396899862	1901.1962396899862	0.4838709533214569	0.4395604431629181	0.60317462682724	0.3333333432674408	0.6153846383094788	1801	1876	1876	1901	1523
10.482973495202925	10.482973495202927	0	0	2	0	0.0007839634745070253	0.3073969084866768	1908.7903402529414	1983.7903402529414	1983.7903402529414	2008.7903402529414	0.5483871102333069	0.4615384638309479	0.6190476417541504	0.35483869910240173	0.6153846383094788	1908	1983	1983	2008	1523
10.499920854690396	10.499920854690398	0	0	2	0	0.00039251967182169927	0.32407079114530823	1977.0698897400373	2052.069889740037	2052.069889740037	2077.069889740037	0.5806451439857483	0.48351648449897766	0.6349206566810608	0.3655914068222046	0.6153846383094788	1977	2052	2052	2077	1523
10.519616391960733	10.519616391960732	0	0	2	0	-3.8222442962243216e-16	0.34807397910435256	2075.3629444323237	2150.3629444323237	2150.3629444323237	2175.3629444323237	0.6129032373428345	0.5274725556373596	0.6507936716079712	0.3870967626571655	0.6153846383094788	2075	2150	2150	2175	1523
10.532979514983333	10.532979909723032	0	0	2	0	-0.00039251967182246265	0.36221395630563036	2133.266151071556	2208.266151071556	2208.266151071556	2233.266151071556	0.6451612710952759	0.5384615659713745	0.6666666865348816	0.3978494703769684	0.6153846383094788	2133	2208	2208	2233	1523
10.550001480273872	10.55000148027387	0	0	2	0	-0.0007839634745077855	0.372956793905983	2177.258071045	2252.258071045	2252.258071045	2277.258071045	0.6451612710952759	0.5604395866394043	0.682539701461792	0.4193548262119293	0.6153846383094788	2177	2252	2252	2277	1523
10.5659963328682	10.565996332868199	0	0	2	0	-0.0011732584878021155	0.38835060989150705	2240.2957475057215	2315.2957475057215	2315.2957475057215	2340.2957475057215	0.6774193644523621	0.5824176073074341	0.682539701461792	0.4301075339317322	0.6153846383094788	2240	2315	2315	2340	1523
10.586402796336026	10.586402796336028	0	0	2	0	-0.0015593376811335773	0.3946820900497796	2266.223158753847	2341.223158753847	2341.223158753847	2366.223158753847	0.6774193644523621	0.593406617641449	0.6984127163887024	0.44086021184921265	0.6153846383094788	2266	2341	2341	2366	1523
10.599924604717534	10.599924999457233	0	0	2	0	-0.0019411428382692857	0.41191066993821046	2336.774193396972	2411.774193396972	2411.774193396972	2436.774193396972	0.7096773982048035	0.6153846383094788	0.7142857313156128	0.4516128897666931	0.6153846383094788	2336	2411	2411	2436	1523
10.61600748426469	10.616007879004389	0	0	2	0	-0.0023176274578124816	0.42272244586098573	2381.0484158007366	2456.0484158007366	2456.0484158007366	2481.0484158007366	0.7419354915618896	0.6263736486434937	0.7142857313156128	0.4516128897666931	0.6153846383094788	2381	2456	2456	2481	1523
10.632992344023544	10.632992738763242	0	0	2	0	-0.002687759621590123	0.43197186145995703	2418.9247726785243	2493.9247726785243	2493.9247726785243	2518.9247726785243	0.7419354915618896	0.6483516693115234	0.7301587462425232	0.46236559748649597	0.6153846383094788	2418	2493	2493	2518	1523
10.652962225384526	10.652962620124224	0	0	2	0	-0.0030505248230688667	0.45809208883637353	2525.8871037849494	2600.8871037849494	2600.8871037849494	2625.8871037849494	0.774193525314331	0.6813187003135681	0.761904776096344	0.49462366104125977	0.6153846383094788	2525	2600	2600	2625	1523
10.666192321128639	10.666192715868338	0	0	2	0	-0.003404928748046959	0.45809208883637353	2525.8871037849494	2600.8871037849494	2600.8871037849494	2625.8871037849494	0.774193525314331	0.6813187003135681	0.761904776096344	0.49462366104125977	0.6153846383094788	2525	2600	2600	2625	1523
10.682857441731487	10.682857836471186	0	0	2	0	-0.0037500000000003494	0.4902188630921174	2657.4462443622206	2732.4462443622206	2732.4462443622206	2757.4462443622206	0.8064516186714172	0.7362637519836426	0.7936508059501648	0.5268816947937012	0.6153846383094788	2657	2732	2732	2757	1523
10.699957170742683	10.699957565482382	0	0	2	0	-0.004084792762613043	0.5102209634678339	2739.3548454007796	2814.3548454007796	2814.3548454007796	2839.3548454007796	0.8387096524238586	0.7582417726516724	0.8095238208770752	0.5483871102333069	0.6153846383094788	2739	2814	2814	2839	1523
10.71953625980188	10.719536259801881	0	0	2	0	-0.004408389392193879	0.5254276851696007	2801.626370769515	2876.626370769515	2876.626370769515	2901.626370769515	0.8709677457809448	0.7692307829856873	0.8253968358039856	0.5591397881507874	0.692307710647583	2801	2876	2876	2901	1538
10.732857540416413	10.732857540416411	0	0	2	0	-0.0047199029328741	0.5331409969189851	2833.212382383244	2908.212382383244	2908.212382383244	2933.212382383244	0.8709677457809448	0.791208803653717	0.8253968358039856	0.5698924660682678	0.692307710647583	2833	2908	2908	2933	1538
10.749973453755258	10.749973848494957	0	0	2	0	-0.005018479547691743	0.5431584559278004	2874.2338770243427	2949.2338770243427	2949.2338770243427	2974.2338770243427	0.8709677457809448	0.8131868243217468	0.841269850730896	0.5806451439857483	0.6153846383094788	2874	2949	2949	2974	1523
10.765943832488263	10.765943832488261	0	0	2	0	-0.0053033008588994	0.5585785094997666	2937.378996401544	3012.378996401544	3012.378996401544	3037.378996401544	0.9032257795333862	0.8241758346557617	0.8571428656578064	0.5913978219032288	0.692307710647583	2937	3012	3012	3037	1538
10.786300558754045	10.786300953493743	0	0	2	0	-0.005573586191080736	0.571113473579814	2988.7096743093384	3063.7096743093384	3063.7096743093384	3088.7096743093384	0.9032257795333862	0.8681318759918213	0.8888888955116272	0.6129032373428345	0.692307710647583	2988	3063	3063	3088	1523
10.799968815563796	10.799969210303498	0	0	2	0	-0.0058285947109275454	0.5790401343055951	3021.169349981412	3096.169349981412	3096.169349981412	3121.169349981412	0.9032257795333862	0.8681318759918213	0.8888888955116272	0.6129032373428345	0.692307710647583	3021	3096	3096	3121	1538
10.816040642399388	10.816040642399386	0	0	2	0	-0.006067627457812354	0.5946308782273011	3085.013446340798	3160.013446340798	3160.013446340798	3185.013446340798	0.9354838728904724	0.8791208863258362	0.8888888955116272	0.6344085931777954	0.692307710647583	3085	3160	3160	3185	1538
10.83299629142053	10.832996686160229	0	0	2	0	-0.006290029259590911	0.6050750310153639	3127.782252007915	3202.782252007915	3202.782252007915	3227.782252007915	0.9354838728904724	0.901098906993866	0.9047619104385376	0.6451612710952759	0.692307710647583	3127	3202	3202	3227	1538
10.852906567086999	10.852906567087	0	0	2	0	-0.006495190528383502	0.6209217783665775	3192.6746824111347	3267.6746824111347	3267.6746824111347	3292.6746824111347	0.9677419066429138	0.9120879173278809	0.920634925365448	0.6559139490127563	0.692307710647583	3192	3267	3267	3292	1538
10.86628863761514	10.866294163970924	0	0	2	0	-0.006682548931412953	0.6261438673766202	3214.05913690726	3289.05913690726	3289.05913690726	3314.05913690726	0.9677419066429138	0.9230769276618958	0.920634925365448	0.6666666865348816	0.692307710647583	3214	3289	3289	3314	1538
10.883031127198949	10.883031521938648	0	0	2	0	-0.006851590932319682	0.6315366225267844	3236.1424692471824	3311.1424692471824	3311.1424692471824	3336.1424692471824	0.9677419066429138	0.9340659379959106	0.9365079402923584	0.6666666865348816	0.692307710647583	3236	3311	3311	3336	1538
10.900023487012076	10.900023487012078	0	0	2	0	-0.007001853198729167	0.6342838751102882	3247.39246857663	3322.39246857663	3322.39246857663	3347.39246857663	0.9677419066429138	0.9450549483299255	0.9365079402923584	0.6666666865348816	0.692307710647583	3247	3322	3322	3347	1538
10.91960415503007	10.919604155030068	0	0	2	0	-0.007132923872213786	0.6368013671725699	3257.7015985716735	3332.7015985716735	3332.7015985716735	3357.7015985716735	0.9677419066429138	0.9450549483299255	0.9365079402923584	0.6774193644523621	0.692307710647583	3257	3332	3332	3357	1538
10.93293846205466	10.932938856794358	0	0	2	0	-0.007244443697168125	0.6342838751102882	3247.39246857663	3322.39246857663	3322.39246857663	3347.39246857663	0.9677419066429138	0.9450549483299255	0.9365079402923584	0.6666666865348816	0.692307710647583	3247	3322	3322	3347	1538
10.949995953918089	10.949995953918087	0	0	2	0	-0.007336107005503633	0.6368013671725699	3257.7015985716735	3332.7015985716735	3332.7015985716735	3357.7015985716735	0.9677419066429138	0.9450549483299255	0.9365079402923584	0.6774193644523621	0.692307710647583	3257	3332	3332	3357	1538
10.9660287015235	10.966028701523499	0	0	2	0	-0.007407662554463602	0.6368013671725699	3257.7015985716735	3332.7015985716735	3332.7015985716735	3357.7015985716735	0.9677419066429138	0.9450549483299255	0.9365079402923584	0.6774193644523621	0.692307710647583	3257	3332	3332	3357	1538
10.986213716020314	10.986213716020313	0	0	2	0	-0.007458914215262096	0.6395486197560736	3268.951597901121	3343.951597901121	3343.951597901121	3368.951597901121	0.9677419066429138	0.9560439586639404	0.9365079402923584	0.6774193644523621	0.692307710647583	3268	3343	3343	3368	1538
10.999898946637115	10.999898946637114	0	0	2	0	-0.007489721510659327	0.6368013671725699	3257.7015985716735	3332.7015985716735	3332.7015985716735	3357.7015985716735	0.9677419066429138	0.9450549483299255	0.9365079402923584	0.6774193644523621	0.692307710647583	3257	3332	3332	3357	1538
11.015940773255595	11.015940773255597	0	0	2	0	-0.0075	0.6342838751102882	3247.39246857663	3322.39246857663	3322.39246857663	3347.39246857663	0.9677419066429138	0.9450549483299255	0.9365079402923584	0.6666666865348816	0.692307710647583	3247	3322	3322	3347	1538
11.032982475531073	11.032982870270772	0	0	2	0	-0.00748972151065928	0.6423483984495597	3280.416691650947	3355.416691650947	3355.416691650947	3380.416691650947	1.0	0.9450549483299255	0.9365079402923584	0.6666666865348816	0.692307710647583	3280	3355	3355	3380	1538
11.052973278096092	11.05297367283579	0	0	2	0	-0.007458914215262003	0.629019116509447	3225.8332821061854	3300.8332821061854	3300.8332821061854	3325.8332821061854	0.9677419066429138	0.9340659379959106	0.9365079402923584	0.6559139490127563	0.692307710647583	3225	3300	3300	3325	1538
11.066277190163875	11.066277584903574	0	0	2	0	-0.007407662554463461	0.629019116509447	3225.8332821061854	3300.8332821061854	3300.8332821061854	3325.8332821061854	0.9677419066429138	0.9340659379959106	0.9365079402923584	0.6559139490127563	0.692307710647583	3225	3300	3300	3325	1538
11.082988890051178	11.082989284790877	0	0	2	0	-0.007336107005503446	0.6211942082420716	3193.790282751283	3268.790282751283	3268.790282751283	3293.790282751283	0.9677419066429138	0.9230769276618958	0.920634925365448	0.6451612710952759	0.692307710647583	3193	3268	3268	3293	1538
11.09996467079696	11.099964670796961	0	0	2	0	-0.007244443697167893	0.6082752327459993	3140.887078094867	3215.887078094867	3215.887078094867	3240.887078094867	0.9677419066429138	0.901098906993866	0.9047619104385376	0.6236559152603149	0.692307710647583	3140	3215	3215	3240	1538
11.119566654758687	11.119566654758685	0	0	2	0	-0.007132923872213509	0.592284065787144	3075.4032493983545	3150.4032493983545	3150.4032493983545	3175.4032493983545	0.9354838728904724	0.8791208863258362	0.9047619104385376	0.6129032373428345	0.692307710647583	3075	3150	3150	3175	1538
11.133058857662787	11.133059252402486	0	0	2	0	-0.0070018531987288465	0.573903397722626	3000.1344136741536	3075.1344136741536	3075.1344136741536	3100.1344136741536	0.9032257795333862	0.8571428656578064	0.8888888955116272	0.602150559425354	0.692307710647583	3000	3075	3075	3100	1538
11.14998490120652	11.149984901206523	0	0	2	0	-0.0068515909323193175	0.5664198312804771	2969.4892090935537	3044.4892090935537	3044.4892090935537	3069.4892090935537	0.9032257795333862	0.8461538553237915	0.8730158805847168	0.5913978219032288	0.692307710647583	2969	3044	3044	3069	1538
11.165975411664165	11.165975806403864	0	0	2	0	-0.006682548931412546	0.5509144409684765	2905.9946357659114	2980.9946357659114	2980.9946357659114	3005.9946357659114	0.8709677457809448	0.8351648449897766	0.8730158805847168	0.5698924660682678	0.692307710647583	2905	2980	2980	3005	1538
11.186210558102724	11.186210558102722	0	0	2	0	-0.006495190528383055	0.5358029147309642	2844.1129358232984	2919.1129358232984	2919.1129358232984	2944.1129358232984	0.8709677457809448	0.8021978139877319	0.8571428656578064	0.5483871102333069	0.692307710647583	2844	2919	2919	2944	1538
11.199992105206023	11.199992105206025	0	0	2	0	-0.006290029259590423	0.5178062710914215	2770.416680119371	2845.416680119371	2845.416680119371	2870.416680119371	0.8387096524238586	0.7802197933197021	0.841269850730896	0.5376344323158264	0.692307710647583	2770	2845	2845	2870	1538
11.215996431553124	11.215996826292823	0	0	2	0	-0.0060676274578118266	0.4949289095963323	2676.7338847969804	2751.7338847969804	2751.7338847969804	2776.7338847969804	0.8064516186714172	0.7472527623176575	0.8253968358039856	0.5161290168762207	0.692307710647583	2676	2751	2751	2776	1538
11.232967475422521	11.23296787016222	0	0	2	0	-0.005828594710926981	0.48795738888745177	2648.185507494115	2723.185507494115	2723.185507494115	2748.185507494115	0.8064516186714172	0.7362637519836426	0.8095238208770752	0.5053763389587402	0.6153846383094788	2648	2723	2723	2748	1523
11.252874987911097	11.252875382650796	0	0	2	0	-0.005573586191080136	0.4681259571773482	2566.975794641241	2641.975794641241	2641.975794641241	2666.975794641241	0.774193525314331	0.7142857313156128	0.7936508059501648	0.4838709533214569	0.692307710647583	2566	2641	2641	2666	1538
11.266280742821165	11.266281137560863	0	0	2	0	-0.005303300858898766	0.460497984136508	2535.7392450390003	2610.7392450390003	2610.7392450390003	2635.7392450390003	0.774193525314331	0.692307710647583	0.7936508059501648	0.47311827540397644	0.6153846383094788	2535	2610	2610	2635	1523
11.28295612665618	11.282956521395878	0	0	2	0	-0.005018479547691077	0.4429707186499092	2463.965092871378	2538.965092871378	2538.965092871378	2563.965092871378	0.7419354915618896	0.6703296899795532	0.7777777910232544	0.46236559748649597	0.692307710647583	2463	2538	2538	2563	1538
11.299944144332626	11.299944144332624	0	0	2	0	-0.004719902932873403	0.423480642128772	2384.153229517321	2459.153229517321	2459.153229517321	2484.153229517321	0.7096773982048035	0.6483516693115234	0.761904776096344	0.44086021184921265	0.6153846383094788	2384	2459	2459	2484	1523
11.319564681060191	11.319564681060193	0	0	2	0	-0.004408389392193153	0.3889381233020983	2242.7016149220926	2317.7016149220926	2317.7016149220926	2342.7016149220926	0.6451612710952759	0.6043956279754639	0.7301587462425232	0.4193548262119293	0.6153846383094788	2242	2317	2317	2342	1523
11.333015041556221	11.333015041556223	0	0	2	0	-0.004084792762612291	0.3590629852152274	2120.3629244563563	2195.3629244563563	2195.3629244563563	2220.3629244563563	0.5806451439857483	0.5714285969734192	0.7142857313156128	0.3978494703769684	0.6153846383094788	2120	2195	2195	2220	1523
11.349999901315075	11.349999901315076	0	0	2	0	-0.0037499999999995736	0.3439941223005647	2058.6559308208125	2133.6559308208125	2133.6559308208125	2158.6559308208125	0.5806451439857483	0.5384615659713745	0.682539701461792	0.37634408473968506	0.6153846383094788	2058	2133	2133	2158	1523
11.366014096154645	11.366014096154643	0	0	2	0	-0.00340492874804616	0.341246869717061	2047.4059314913648	2122.4059314913648	2122.4059314913648	2147.4059314913648	0.5806451439857483	0.5274725556373596	0.682539701461792	0.37634408473968506	0.6153846383094788	2047	2122	2122	2147	1523
11.386300953493743	11.386301348233442	0	0	2	0	-0.0030505248230680475	0.33168893246026876	2008.2661784248005	2083.2661784248003	2083.2661784248003	2108.2661784248003	0.5483871102333069	0.5274725556373596	0.6666666865348816	0.37634408473968506	0.6153846383094788	2008	2083	2083	2108	1523
11.399983026192954	11.399983026192952	0	0	2	0	-0.002687759621589286	0.32714956683710916	1989.677476197962	2064.6774761979623	2064.6774761979623	2089.6774761979623	0.5483871102333069	0.5164835453033447	0.6666666865348816	0.3655914068222046	0.6153846383094788	1989	2064	2064	2089	1523
11.415911957257586	11.415911957257585	0	0	2	0	-0.0023176274578116285	0.32440231425360544	1978.4274768685143	2053.4274768685145	2053.4274768685145	2078.4274768685145	0.5483871102333069	0.5054945349693298	0.6666666865348816	0.3655914068222046	0.6153846383094788	1978	2053	2053	2078	1523
11.432924843535053	11.432924843535051	0	0	2	0	-0.0019411428382684192	0.31039032288166535	1921.0483722004196	1996.0483722004196	1996.0483722004196	2021.0483722004196	0.5161290168762207	0.49450549483299255	0.6507936716079712	0.35483869910240173	0.6153846383094788	1921	1996	1996	2021	1523
11.4529381462629	11.452938541002599	0	0	2	0	-0.0015593376811327004	0.2937164375029808	1852.7688115747064	1927.7688115747064	1927.7688115747064	1952.7688115747064	0.4838709533214569	0.47252747416496277	0.6349206566810608	0.34408602118492126	0.6153846383094788	1852	1927	1927	1952	1523
11.466253111042251	11.466253111042253	0	0	2	0	-0.0011732584878012297	0.2937164375029808	1852.7688115747064	1927.7688115747064	1927.7688115747064	1952.7688115747064	0.4838709533214569	0.47252747416496277	0.6349206566810608	0.34408602118492126	0.6153846383094788	1852	1927	1927	1952	1523
11.483042179910514	11.483042574650213	0	0	2	0	-0.0007839634745068937	0.2743806382493368	1773.5887136310341	1848.5887136310341	1848.5887136310341	1873.5887136310341	0.4516128897666931	0.4395604431629181	0.6190476417541504	0.3333333432674408	0.6153846383094788	1773	1848	1848	1873	1523
11.500025460710573	11.500025855450271	0	0	2	0	-0.0003925196718215671	0.2686891942659342	1750.2822505190004	1825.2822505190004	1825.2822505190004	1850.2822505190004	0.4516128897666931	0.4285714328289032	0.60317462682724	0.32258063554763794	0.6153846383094788	1750	1825	1825	1850	1523
11.519521654433026	11.519521654433028	0	0	2	0	5.145327074780904e-16	0.25659734398294454	1700.7661236101578	1775.7661236101578	1775.7661236101578	1800.7661236101578	0.4193548262119293	0.4175824224948883	0.5873016119003296	0.32258063554763794	0.6153846383094788	1700	1775	1775	1800	1523
11.533002015146161	11.533002015146163	0	0	2	0	0.00039251967182259476	0.24695406182595825	1661.2768831772992	1736.2768831772992	1736.2768831772992	1761.2768831772992	0.3870967626571655	0.4175824224948883	0.5873016119003296	0.31182795763015747	0.6153846383094788	1661	1736	1736	1761	1523
11.549973059015558	11.549973453755257	0	0	2	0	0.0007839634745079172	0.24296939678593166	1644.95967983839	1719.95967983839	1719.95967983839	1744.95967983839	0.3870967626571655	0.4065934121608734	0.5714285969734192	0.31182795763015747	0.6153846383094788	1644	1719	1719	1744	1523
11.565962385254105	11.565962779993804	0	0	2	0	0.0011732584878022462	0.23749130418615394	1622.5268906423003	1697.5268906423003	1697.5268906423003	1722.5268906423003	0.3870967626571655	0.3956044018268585	0.5555555820465088	0.301075279712677	0.6153846383094788	1622	1697	1697	1722	1523
11.58626700587965	11.586267400619349	0	0	2	0	0.001559337681133707	0.22667953571395927	1578.252698748663	1653.252698748663	1653.252698748663	1678.252698748663	0.35483869910240173	0.38461539149284363	0.5555555820465088	0.301075279712677	0.6153846383094788	1578	1653	1653	1678	1523
11.599982631453253	11.599982631453255	0	0	2	0	0.0019411428382694134	0.22667953571395927	1578.252698748663	1653.252698748663	1653.252698748663	1678.252698748663	0.35483869910240173	0.38461539149284363	0.5555555820465088	0.301075279712677	0.6153846383094788	1578	1653	1653	1678	1523
11.615973931390295	11.615974326129994	0	0	2	0	0.0023176274578126073	0.2212867778017773	1556.1693550982782	1631.1693550982782	1631.1693550982782	1656.1693550982782	0.35483869910240173	0.37362638115882874	0.5396825671195984	0.29032257199287415	0.6153846383094788	1556	1631	1631	1656	1523
11.633006159913	11.633006159912998	0	0	2	0	0.0026877596215902464	0.21708876701279456	1538.9785009173938	1613.9785009173938	1613.9785009173938	1638.9785009173938	0.35483869910240173	0.36263737082481384	0.5396825671195984	0.2795698940753937	0.6153846383094788	1538	1613	1613	1638	1523
11.652920777716156	11.652920777716155	0	0	2	0	0.0030505248230689877	0.19960416007655368	1467.3790355134875	1542.3790355134875	1542.3790355134875	1567.3790355134875	0.32258063554763794	0.34065935015678406	0.523809552192688	0.25806450843811035	0.6153846383094788	1467	1542	1542	1567	1523
11.666236137235204	11.666236531974903	0	0	2	0	0.0034049287480470767	0.19172016996397545	1435.0940960024795	1510.0940960024795	1510.0940960024795	1535.0940960024795	0.32258063554763794	0.3186813294887543	0.5079365372657776	0.24731183052062988	0.6153846383094788	1435	1510	1510	1535	1523
11.682967179367745	11.682967574107444	0	0	2	0	0.0037500000000004643	0.17491827239470792	1366.290325456329	1441.290325456329	1441.290325456329	1466.290325456329	0.29032257199287415	0.2967033088207245	0.4761904776096344	0.23655913770198822	0.6153846383094788	1366	1441	1441	1466	1523
11.69990032822606	11.699900328226061	0	0	2	0	0.004084792762613155	0.15159780715493176	1270.7930202994455	1345.7930202994455	1345.7930202994455	1370.7930202994455	0.25806450843811035	0.2527472674846649	0.4444444477558136	0.2150537669658661	0.6153846383094788	1270	1345	1345	1370	1523
11.719597444455191	11.71959783919489	0	0	2	0	0.004408389392193986	0.1348484245884447	1202.204298689681	1277.204298689681	1277.204298689681	1302.204298689681	0.25806450843811035	0.20879121124744415	0.3968254029750824	0.1827957034111023	0.6153846383094788	1202	1277	1277	1302	1523
11.73297398862755	11.732973988627549	0	0	2	0	0.004719902932874203	0.10303674802504559	1071.9354831625617	1146.9354831625617	1146.9354831625617	1171.9354831625617	0.19354838132858276	0.16483516991138458	0.3333333432674408	0.16129031777381897	0.5384615659713745	1071	1146	1146	1171	1507
11.749964374742186	11.749964769481885	0	0	2	0	0.005018479547691842	0.08199417144556076	985.7661320695713	1060.7661320695713	1060.7661320695713	1085.7661320695713	0.16129031777381897	0.1318681389093399	0.2698412835597992	0.12903225421905518	0.5384615659713745	985	1060	1060	1085	1507
11.76603817527627	11.766038175276268	0	0	2	0	0.005303300858899494	0.06179841622973459	903.0645144607631	978.0645144607631	978.0645144607631	1003.0645144607631	0.16129031777381897	0.06593406945466995	0.2063492089509964	0.09677419066429138	0.5384615659713745	903	978	978	1003	1507
11.78620542648664	11.78620582122634	0	0	2	0	0.005573586191080825	0.05815510552555811	888.1451571271605	963.1451571271605	963.1451571271605	988.1451571271605	0.16129031777381897	0.05494505539536476	0.190476194024086	0.08602150529623032	0.5384615659713745	888	963	963	988	1507
11.799929341593922	11.79992934159392	0	0	2	0	0.005828594710927629	0.05459713452038001	873.5752658609562	948.5752658609562	948.5752658609562	973.5752658609562	0.16129031777381897	0.04395604506134987	0.1746031790971756	0.07526881992816925	0.5384615659713745	873	948	948	973	1507
11.816013800099869	11.816014194839568	0	0	2	0	0.006067627457812431	0.04305998609852879	826.3306430734754	901.3306430734754	901.3306430734754	926.3306430734754	0.12903225421905518	0.032967034727334976	0.1587301641702652	0.06451612710952759	0.5384615659713745	826	901	901	926	1507
11.832966685943122	11.83296708068282	0	0	2	0	0.006290029259590983	0.04031273304936378	815.0806418371446	890.0806418371446	890.0806418371446	915.0806418371446	0.12903225421905518	0.021978022530674934	0.1587301641702652	0.06451612710952759	0.5384615659713745	815	890	890	915	1507
11.852911698703084	11.852911698703082	0	0	2	0	0.006495190528383569	0.039886039170927895	813.3333304049497	888.3333304049497	888.3333304049497	913.3333304049497	0.12903225421905518	0.021978022530674934	0.1587301641702652	0.05376344174146652	0.5384615659713745	813	888	888	913	1507
11.866169426226113	11.866169426226111	0	0	2	0	0.006682548931413013	0.03713878635459353	802.0833301220605	877.0833301220605	877.0833301220605	902.0833301220605	0.12903225421905518	0.010989011265337467	0.1587301641702652	0.05376344174146652	0.5384615659713745	802	877	877	902	1507
11.883030337719552	11.883031127198947	0	0	2	0	0.006851590932319736	0.03671209232832866	800.3360180845059	875.3360180845059	875.3360180845059	900.3360180845059	0.12903225421905518	0.010989011265337467	0.1587301641702652	0.04301075264811516	0.5384615659713745	800	875	875	900	1507
11.900012039560812	11.90001243430051	0	0	2	0	0.007001853198729215	0.03671209232832866	800.3360180845059	875.3360180845059	875.3360180845059	900.3360180845059	0.12903225421905518	0.010989011265337467	0.1587301641702652	0.04301075264811516	0.5384615659713745	800	875	875	900	1507
11.919617970919527	11.919617970919528	0	0	2	0	0.0071329238722138266	0.03654141474862836	799.6370933956332	874.6370933956332	874.6370933956332	899.6370933956332	0.12903225421905518	0.010989011265337467	0.1428571492433548	0.04301075264811516	0.5384615659713745	799	874	874	899	1507
11.932965304354179	11.932965304354177	0	0	2	0	0.00724444369716816	0.03615739012098429	798.0645125454307	873.0645125454307	873.0645125454307	898.0645125454307	0.12903225421905518	0.010989011265337467	0.1428571492433548	0.032258063554763794	0.5384615659713745	798	873	873	898	1507
11.949974637974355	11.949975032714054	0	0	2	0	0.007336107005503661	0.03615739012098429	798.0645125454307	873.0645125454307	873.0645125454307	898.0645125454307	0.12903225421905518	0.010989011265337467	0.1428571492433548	0.032258063554763794	0.5384615659713745	798	873	873	898	1507
11.965969490568684	11.965969885308382	0	0	2	0	0.007407662554463622	0.03615739012098429	798.0645125454307	873.0645125454307	873.0645125454307	898.0645125454307	0.12903225421905518	0.010989011265337467	0.1428571492433548	0.032258063554763794	0.5384615659713745	798	873	873	898	1507
11.986348716997293	11.986349111736992	0	0	2	0	0.00745891421526211	0.03602938193990479	797.5403190439101	872.5403190439101	872.5403190439101	897.5403190439101	0.12903225421905518	0.010989011265337467	0.1269841343164444	0.032258063554763794	0.5384615659713745	797	872	872	897	1507
11.999962104988919	11.999962499728618	0	0	2	0	0.007489721510659335	0.03602938193990479	797.5403190439101	872.5403190439101	872.5403190439101	897.5403190439101	0.12903225421905518	0.010989011265337467	0.1269841343164444	0.032258063554763794	0.5384615659713745	797	872	872	897	1507
12.015950247008368	12.015950641748066	0	0	2	0	0.0075	0.03602938193990479	797.5403190439101	872.5403190439101	872.5403190439101	897.5403190439101	0.12903225421905518	0.010989011265337467	0.1269841343164444	0.032258063554763794	0.5384615659713745	797	872	872	897	1507
12.032949712136075	12.032949712136077	0	0	2	0	0.007489721510659273	0.036370737168928066	798.9381687067604	873.9381687067604	873.9381687067604	898.9381687067604	0.12903225421905518	0.010989011265337467	0.1269841343164444	0.04301075264811516	0.5384615659713745	798	873	873	898	1507
12.053037225927293	12.053037620666991	0	0	2	0	0.0074589142152619884	0.0336234843525937	787.6881684238712	862.6881684238712	862.6881684238712	887.6881684238712	0.12903225421905518	0.0	0.1269841343164444	0.04301075264811516	0.5384615659713745	787	862	862	887	1507
12.06628271651966	12.066282716519659	0	0	2	0	0.00740766255446344	0.0336234843525937	787.6881684238712	862.6881684238712	862.6881684238712	887.6881684238712	0.12903225421905518	0.0	0.1269841343164444	0.04301075264811516	0.5384615659713745	787	862	862	887	1507
12.082905205235038	12.082905599974737	0	0	2	0	0.0073361070055034195	0.03705344750871142	801.7338675481733	876.7338675481733	876.7338675481733	901.7338675481733	0.12903225421905518	0.010989011265337467	0.1269841343164444	0.06451612710952759	0.5384615659713745	801	876	876	901	1507
12.10002546071057	12.100026644929667	0	0	2	0	0.007244443697167859	0.040440741447894946	815.6048362291298	890.6048362291298	890.6048362291298	915.6048362291298	0.12903225421905518	0.021978022530674934	0.1428571492433548	0.07526881992816925	0.5384615659713745	815	890	890	915	1507
12.119644418479345	12.119644813219043	0	0	2	0	0.007132923872213468	0.046660626734562255	841.0752664780324	916.0752664780324	916.0752664780324	941.0752664780324	0.12903225421905518	0.04395604506134987	0.1587301641702652	0.08602150529623032	0.5384615659713745	841	916	916	941	1507
12.132950698985324	12.132951093725023	0	0	2	0	0.007001853198728799	0.05609712838130887	879.7177407214598	954.7177407214598	954.7177407214598	979.7177407214598	0.12903225421905518	0.07692307978868484	0.190476194024086	0.09677419066429138	0.5384615659713745	879	954	954	979	1507
12.14999516443869	12.14999555917839	0	0	2	0	0.006851590932319263	0.06253036050585975	906.0618262714956	981.0618262714956	981.0618262714956	1006.0618262714956	0.12903225421905518	0.09890110045671463	0.2063492089509964	0.10752688348293304	0.5384615659713745	906	981	981	1006	1507
12.16595488519983	12.165954885199827	0	0	2	0	0.006682548931412486	0.06689904987358064	923.9516092323126	998.9516092323126	998.9516092323126	1023.9516092323126	0.12903225421905518	0.10989011079072952	0.2222222238779068	0.12903225421905518	0.5384615659713745	923	998	998	1023	1507
12.186261874263563	12.186262269003262	0	0	2	0	0.006495190528382989	0.08953680837964684	1016.6532303146538	1091.6532303146537	1091.6532303146537	1116.6532303146537	0.16129031777381897	0.1538461595773697	0.2857142984867096	0.1505376398563385	0.5384615659713745	1016	1091	1091	1116	1507
12.199866972721514	12.199866972721512	0	0	2	0	0.00629002925959035	0.09793283216264859	1051.0349477060458	1126.0349477060458	1126.0349477060458	1151.0349477060458	0.16129031777381897	0.17582418024539948	0.3174603283405304	0.17204301059246063	0.5384615659713745	1051	1126	1126	1151	1507
12.215906036162105	12.215906036162103	0	0	2	0	0.0060676274578117485	0.11473472690504449	1119.8387066761572	1194.8387066761572	1194.8387066761572	1219.8387066761572	0.19354838132858276	0.19780220091342926	0.3492063581943512	0.19354838132858276	0.5384615659713745	1119	1194	1194	1219	1507
12.23303576539041	12.233035765390408	0	0	2	0	0.0058285947109268975	0.1329020427199461	1194.2338649381793	1269.2338649381793	1269.2338649381793	1294.2338649381793	0.22580644488334656	0.21978022158145905	0.380952388048172	0.22580644488334656	0.5384615659713745	1194	1269	1269	1294	1507
12.25283867185881	12.252839066598508	0	0	2	0	0.005573586191080047	0.14240747207928628	1233.1585981646772	1308.1585981646772	1308.1585981646772	1333.1585981646772	0.22580644488334656	0.24175824224948883	0.4126984179019928	0.24731183052062988	0.5384615659713745	1233	1308	1308	1333	1507
12.266218373948758	12.266218768688457	0	0	2	0	0.005303300858898672	0.159252041438666	1302.1371096913372	1377.1371096913372	1377.1371096913372	1402.1371096913372	0.25806450843811035	0.2637362778186798	0.4285714328289032	0.2688172161579132	0.5384615659713745	1302	1377	1377	1402	1507
12.282961258272264	12.282961653011963	0	0	2	0	0.005018479547690979	0.19592802715110258	1452.325271183765	1527.325271183765	1527.325271183765	1552.325271183765	0.32258063554763794	0.3076923191547394	0.4920634925365448	0.31182795763015747	0.5384615659713745	1452	1527	1527	1552	1507
12.299965855016056	12.299965855016058	0	0	2	0	0.004719902932873301	0.2134553057649149	1524.0994771073265	1599.0994771073265	1599.0994771073265	1624.0994771073265	0.35483869910240173	0.32967033982276917	0.5079365372657776	0.3333333432674408	0.5384615659713745	1524	1599	1599	1624	1507
12.319509022762665	12.319509022762666	0	0	2	0	0.004408389392193047	0.23401210802465933	1608.27958236098	1683.27958236098	1683.27958236098	1708.27958236098	0.3870967626571655	0.35164836049079895	0.5396825671195984	0.3655914068222046	0.5384615659713745	1608	1683	1683	1708	1507
12.332978330764236	12.332978330764238	0	0	2	0	0.004084792762612181	0.2535448418372237	1688.266127323431	1763.266127323431	1763.266127323431	1788.266127323431	0.4193548262119293	0.37362638115882874	0.5714285969734192	0.3870967626571655	0.5384615659713745	1688	1763	1763	1788	1507
12.350038980545255	12.350039375284954	0	0	2	0	0.0037499999999994586	0.26805900094131285	1747.7016088546761	1822.7016088546761	1822.7016088546761	1847.7016088546761	0.4193548262119293	0.4065934121608734	0.5873016119003296	0.4193548262119293	0.6153846383094788	1747	1822	1822	1847	1523
12.366004227662176	12.366004622401874	0	0	2	0	0.003404928748046042	0.28386309171067836	1812.419360555228	1887.419360555228	1887.419360555228	1912.419360555228	0.4516128897666931	0.4175824224948883	0.6190476417541504	0.4301075339317322	0.6153846383094788	1812	1887	1887	1912	1523
12.386252005771096	12.386252005771095	0	0	2	0	0.0030505248230679265	0.3106069531438598	1921.9354731241058	1996.9354731241058	1996.9354731241058	2021.9354731241058	0.5161290168762207	0.4395604431629181	0.6349206566810608	0.4516128897666931	0.6153846383094788	1921	1996	1996	2021	1523
12.399992894685424	12.399993289425122	0	0	2	0	0.0026877596215891626	0.32945698840480997	1999.1263675176967	2074.126367517697	2074.126367517697	2099.126367517697	0.5483871102333069	0.4615384638309479	0.6507936716079712	0.47311827540397644	0.6153846383094788	1999	2074	2074	2099	1523
12.415905246682707	12.415905641422405	0	0	2	0	0.0023176274578115027	0.34136831255689737	2047.9032399204948	2122.903239920495	2122.903239920495	2147.903239920495	0.5483871102333069	0.49450549483299255	0.6666666865348816	0.4838709533214569	0.6153846383094788	2047	2122	2122	2147	1523
12.432955633231556	12.432955633231558	0	0	2	0	0.0019411428382682915	0.3524525177638509	2093.2930602429697	2168.2930602429697	2168.2930602429697	2193.2930602429697	0.5483871102333069	0.5164835453033447	0.682539701461792	0.5053763389587402	0.6153846383094788	2093	2168	2168	2193	1523
12.45286117202164	12.452861566761339	0	0	2	0	0.001559337681132571	0.3920891094958545	2255.6049033855243	2330.6049033855243	2330.6049033855243	2355.6049033855243	0.6129032373428345	0.5714285969734192	0.7142857313156128	0.5376344323158264	0.6153846383094788	2255	2330	2330	2355	1523
12.466250347864362	12.46625074260406	0	0	2	0	0.0011732584878010991	0.3920891094958545	2255.6049033855243	2330.6049033855243	2330.6049033855243	2355.6049033855243	0.6129032373428345	0.5714285969734192	0.7142857313156128	0.5376344323158264	0.6153846383094788	2255	2330	2330	2355	1523
12.48343928804748	12.483439682787179	0	0	2	0	0.0007839634745067622	0.41170717385680344	2335.9408769436104	2410.9408769436104	2410.9408769436104	2435.9408769436104	0.6451612710952759	0.593406617641449	0.7301587462425232	0.5591397881507874	0.6153846383094788	2335	2410	2410	2435	1523
12.506275769100961	12.50627616384066	0	0	2	0	0.000392519671821435	0.4186786948022103	2364.4892552150513	2439.4892552150513	2439.4892552150513	2464.4892552150513	0.6451612710952759	0.6043956279754639	0.7460317611694336	0.5698924660682678	0.6153846383094788	2364	2439	2439	2464	1523
12.519509417502364	12.519509812242063	0	0	2	0	-6.468409853337487e-16	0.4284828070396651	2404.637094827429	2479.637094827429	2479.637094827429	2504.637094827429	0.6451612710952759	0.6263736486434937	0.761904776096344	0.5806451439857483	0.6153846383094788	2404	2479	2479	2504	1523
12.532917146110927	12.532917146110925	0	0	2	0	-0.00039251967182272687	0.44613810522978703	2476.935540915978	2551.935540915978	2551.935540915978	2576.935540915978	0.6774193644523621	0.6483516693115234	0.761904776096344	0.602150559425354	0.6153846383094788	2476	2551	2551	2576	1523
12.550076480816637	12.550076480816639	0	0	2	0	-0.0007839634745080487	0.4593393524559026	2530.9946483069216	2605.9946483069216	2605.9946483069216	2630.9946483069216	0.7096773982048035	0.6593406796455383	0.7777777910232544	0.602150559425354	0.6153846383094788	2530	2605	2605	2630	1523
12.56600264870338	12.566002253963681	0	0	2	0	-0.0011732584878023768	0.46417740355896697	2550.8064675739697	2625.8064675739697	2625.8064675739697	2650.8064675739697	0.7096773982048035	0.6703296899795532	0.7777777910232544	0.6129032373428345	0.6153846383094788	2550	2625	2625	2650	1523
12.586204242267543	12.586204637007242	0	0	2	0	-0.0015593376811338364	0.4669246561424707	2562.0564669034175	2637.0564669034175	2637.0564669034175	2662.0564669034175	0.7096773982048035	0.6813187003135681	0.7777777910232544	0.6129032373428345	0.6153846383094788	2562	2637	2637	2662	1523
12.599967236605002	12.5999676313447	0	0	2	0	-0.0019411428382695413	0.4801685876240196	2616.29036632036	2691.29036632036	2691.29036632036	2716.29036632036	0.7419354915618896	0.692307710647583	0.7936508059501648	0.6129032373428345	0.6153846383094788	2616	2691	2691	2716	1523
12.615964457637523	12.615964457637524	0	0	2	0	-0.002317627457812733	0.5060065364111281	2722.09676660357	2797.09676660357	2797.09676660357	2822.09676660357	0.774193525314331	0.7362637519836426	0.8095238208770752	0.6344085931777954	0.6153846383094788	2722	2797	2797	2822	1523
12.633046423362275	12.633046423362273	0	0	2	0	-0.00268775962159037	0.5184561490102073	2773.077930196799	2848.077930196799	2848.077930196799	2873.077930196799	0.774193525314331	0.7582417726516724	0.8253968358039856	0.6559139490127563	0.6153846383094788	2773	2848	2848	2873	1523
12.65289985651212	12.652900251251818	0	0	2	0	-0.0030505248230691083	0.5314867438147308	2826.438215921323	2901.438215921323	2901.438215921323	2926.438215921323	0.8064516186714172	0.7692307829856873	0.8253968358039856	0.6666666865348816	0.6153846383094788	2826	2901	2901	2926	1523
12.666217189729663	12.666217584469361	0	0	2	0	-0.003404928748047195	0.5368794989648951	2848.5215482612452	2923.5215482612452	2923.5215482612452	2948.5215482612452	0.8064516186714172	0.7802197933197021	0.841269850730896	0.6666666865348816	0.6153846383094788	2848	2923	2923	2948	1523
12.683057180019068	12.683057969498464	0	0	2	0	-0.0037500000000005793	0.5499527359231582	2902.056453605333	2977.056453605333	2977.056453605333	3002.056453605333	0.8387096524238586	0.791208803653717	0.841269850730896	0.6774193644523621	0.6153846383094788	2902	2977	2977	3002	1523
12.699990723617079	12.699991118356778	0	0	2	0	-0.004084792762613266	0.5607645118459335	2946.3306760090977	3021.3306760090977	3021.3306760090977	3046.3306760090977	0.8709677457809448	0.8021978139877319	0.841269850730896	0.6774193644523621	0.6153846383094788	2946	3021	3021	3046	1523
12.719546917773746	12.719547312513445	0	0	2	0	-0.004408389392194093	0.579315842662905	3022.2983757045963	3097.2983757045963	3097.2983757045963	3122.2983757045963	0.9032257795333862	0.8241758346557617	0.8571428656578064	0.6881720423698425	0.6153846383094788	3022	3097	3097	3122	1523
12.732932935698878	12.732933330438577	0	0	2	0	-0.004719902932874305	0.5820630952464088	3033.548375034044	3108.548375034044	3108.548375034044	3133.548375034044	0.9032257795333862	0.8351648449897766	0.8571428656578064	0.6881720423698425	0.6153846383094788	3033	3108	3108	3133	1523
12.749868452995385	12.749868847735083	0	0	2	0	-0.005018479547691941	0.5898880037503105	3065.5913753575214	3140.5913753575214	3140.5913753575214	3165.5913753575214	0.9032257795333862	0.8461538553237915	0.8730158805847168	0.698924720287323	0.6153846383094788	3065	3140	3140	3165	1523
12.765990806512415	12.765991201252113	0	0	2	0	-0.005303300858899587	0.6002993417347753	3108.225804403905	3183.225804403905	3183.225804403905	3208.225804403905	0.9354838728904724	0.8461538553237915	0.8730158805847168	0.7096773982048035	0.6153846383094788	3108	3183	3183	3208	1523
12.786290690261575	12.78629147974097	0	0	2	0	-0.0055735861910809125	0.605862774302028	3131.0080607668046	3206.0080607668046	3206.0080607668046	3231.0080607668046	0.9354838728904724	0.8571428656578064	0.8888888955116272	0.7096773982048035	0.6153846383094788	3131	3206	3206	3231	1523
12.799973157700483	12.799973947179883	0	0	2	0	-0.005828594710927712	0.6218112851520878	3196.3172126977997	3271.3172126977997	3271.3172126977997	3296.3172126977997	0.9677419066429138	0.8791208863258362	0.8888888955116272	0.7204301357269287	0.6153846383094788	3196	3271	3271	3296	1523
12.815906825641504	12.815906825641502	0	0	2	0	-0.006067627457812508	0.6298495406638764	3229.233869018574	3304.233869018574	3304.233869018574	3329.233869018574	0.9677419066429138	0.8901098966598511	0.9047619104385376	0.7311828136444092	0.6153846383094788	3229	3304	3304	3329	1523
12.833050765498962	12.83305116023866	0	0	2	0	-0.006290029259591055	0.6379731348842093	3262.499987350837	3337.499987350837	3337.499987350837	3362.499987350837	0.9677419066429138	0.901098906993866	0.920634925365448	0.7419354915618896	0.6153846383094788	3262	3337	3337	3362	1523
12.852825250709051	12.852825250709053	0	0	2	0	-0.006495190528383635	0.6569938437358616	3340.389790098353	3415.389790098353	3415.389790098353	3440.389790098353	1.0	0.9230769276618958	0.9365079402923584	0.7526881694793701	0.692307710647583	3340	3415	3415	3440	1538
12.866155215596956	12.866155215596955	0	0	2	0	-0.006682548931413073	0.6569938437358616	3340.389790098353	3415.389790098353	3415.389790098353	3440.389790098353	1.0	0.9230769276618958	0.9365079402923584	0.7526881694793701	0.692307710647583	3340	3415	3415	3440	1538
12.88292691591847	12.882927310658172	0	0	2	0	-0.006851590932319789	0.662258588381647	3361.9489194228445	3436.9489194228445	3436.9489194228445	3461.9489194228445	1.0	0.9340659379959106	0.9365079402923584	0.7634408473968506	0.692307710647583	3361	3436	3436	3461	1538
12.899959933920575	12.899959933920574	0	0	2	0	-0.007001853198729263	0.6597410963193653	3351.6397894278007	3426.6397894278007	3426.6397894278007	3451.6397894278007	1.0	0.9340659379959106	0.9365079402923584	0.7526881694793701	0.692307710647583	3351	3426	3426	3451	1538
12.919560338923505	12.919561128402904	0	0	2	0	-0.007132923872213867	0.662258588381647	3361.9489194228445	3436.9489194228445	3436.9489194228445	3461.9489194228445	1.0	0.9340659379959106	0.9365079402923584	0.7634408473968506	0.692307710647583	3361	3436	3436	3461	1538
12.932940830492852	12.932940830492853	0	0	2	0	-0.0072444436971681936	0.6680353679567865	3385.604831783041	3460.604831783041	3460.604831783041	3485.604831783041	1.0	0.9450549483299255	0.9523809552192688	0.7634408473968506	0.692307710647583	3385	3460	3460	3485	1538
12.949968322139172	12.949968716878875	0	0	2	0	-0.007336107005503688	0.6650058409651507	3373.1989187522922	3448.1989187522922	3448.1989187522922	3473.1989187522922	1.0	0.9450549483299255	0.9365079402923584	0.7634408473968506	0.692307710647583	3373	3448	3448	3473	1538
12.965962779993804	12.965963174733503	0	0	2	0	-0.007407662554463643	0.6650058409651507	3373.1989187522922	3448.1989187522922	3448.1989187522922	3473.1989187522922	1.0	0.9450549483299255	0.9365079402923584	0.7634408473968506	0.692307710647583	3373	3448	3448	3473	1538
12.986291479740972	12.98629187448067	0	0	2	0	-0.007458914215262124	0.6597410963193653	3351.6397894278007	3426.6397894278007	3426.6397894278007	3451.6397894278007	1.0	0.9230769276618958	0.9365079402923584	0.7419354915618896	0.6153846383094788	3351	3426	3426	3451	1538
12.999981841973858	12.999982236713556	0	0	2	0	-0.007489721510659341	0.6544763516735799	3330.0806601033096	3405.0806601033096	3405.0806601033096	3430.0806601033096	1.0	0.9230769276618958	0.9365079402923584	0.7419354915618896	0.6153846383094788	3330	3405	3405	3430	1523
13.015956562843547	13.015956562843549	0	0	2	0	-0.0075	0.6382455647597034	3263.615587690985	3338.615587690985	3338.615587690985	3363.615587690985	0.9677419066429138	0.9120879173278809	0.920634925365448	0.7311828136444092	0.692307710647583	3263	3338	3338	3363	1538
13.032942606821498	13.032942606821496	0	0	2	0	-0.007489721510659266	0.6330234894681901	3242.2311893722385	3317.2311893722385	3317.2311893722385	3342.2311893722385	0.9677419066429138	0.901098906993866	0.920634925365448	0.7204301357269287	0.692307710647583	3242	3317	3317	3342	1538
13.052833145503028	13.052833145503026	0	0	2	0	-0.0074589142152619746	0.6249852204743984	3209.3144778426617	3284.3144778426617	3284.3144778426617	3309.3144778426617	0.9677419066429138	0.8901098966598511	0.9047619104385376	0.7096773982048035	0.6153846383094788	3209	3284	3284	3309	1523
13.066104294175814	13.066104688915512	0	0	2	0	-0.007407662554463419	0.6198058145371572	3188.1048105296586	3263.1048105296586	3263.1048105296586	3288.1048105296586	0.9677419066429138	0.8791208863258362	0.9047619104385376	0.698924720287323	0.692307710647583	3188	3263	3263	3288	1538
13.083007442817022	13.08300744281702	0	0	2	0	-0.007336107005503392	0.5986943223036318	3101.6532498333722	3176.6532498333722	3176.6532498333722	3201.6532498333722	0.9354838728904724	0.8571428656578064	0.8888888955116272	0.6774193644523621	0.6153846383094788	3101	3176	3176	3201	1523
13.09996506553666	13.099965460276358	0	0	2	0	-0.007244443697167825	0.5909120831540022	3069.7849805156393	3144.7849805156393	3144.7849805156393	3169.7849805156393	0.9354838728904724	0.8461538553237915	0.8730158805847168	0.6666666865348816	0.6153846383094788	3069	3144	3144	3169	1523
13.119533496623989	13.119533891363687	0	0	2	0	-0.0071329238722134276	0.564594903910276	2962.01613151258	3037.01613151258	3037.01613151258	3062.01613151258	0.8709677457809448	0.8241758346557617	0.8730158805847168	0.6451612710952759	0.6153846383094788	2962	3037	3037	3062	1523
13.132953462163213	13.132953462163215	0	0	2	0	-0.007001853198728752	0.5417011385231341	2868.266162252234	2943.266162252234	2943.266162252234	2968.266162252234	0.8709677457809448	0.7802197933197021	0.841269850730896	0.6129032373428345	0.6153846383094788	2868	2943	2943	2968	1523
13.149955295729116	13.149955690468815	0	0	2	0	-0.006851590932319209	0.5212723289939563	2784.610187230251	2859.610187230251	2859.610187230251	2884.610187230251	0.8387096524238586	0.7582417726516724	0.8253968358039856	0.5913978219032288	0.6153846383094788	2784	2859	2859	2884	1523
13.16600185922398	13.16600225396368	0	0	2	0	-0.006682548931412426	0.49609083450731717	2681.4919673074637	2756.4919673074637	2756.4919673074637	2781.4919673074637	0.8064516186714172	0.7252747416496277	0.8095238208770752	0.5591397881507874	0.6153846383094788	2681	2756	2756	2781	1523
13.186165163037364	13.186165163037366	0	0	2	0	-0.006495190528382922	0.4582627681456728	2526.58603555653	2601.58603555653	2601.58603555653	2626.58603555653	0.7419354915618896	0.6813187003135681	0.7777777910232544	0.5268816947937012	0.6153846383094788	2526	2601	2601	2626	1523
13.200044210846263	13.200044605585962	0	0	2	0	-0.006290029259590279	0.44658120439654425	2478.750032003849	2553.750032003849	2553.750032003849	2578.750032003849	0.7419354915618896	0.6593406796455383	0.761904776096344	0.5053763389587402	0.6153846383094788	2478	2553	2553	2578	1523
13.21597787878728	13.215977878787282	0	0	2	0	-0.006067627457811671	0.4317585071197527	2418.0510866553873	2493.0510866553873	2493.0510866553873	2518.0510866553873	0.7096773982048035	0.6483516693115234	0.7460317611694336	0.49462366104125977	0.6153846383094788	2418	2493	2493	2518	1523
13.23295484375216	13.232955238491858	0	0	2	0	-0.005828594710926814	0.4142739054290563	2346.4516427319854	2421.4516427319854	2421.4516427319854	2446.4516427319854	0.6774193644523621	0.6263736486434937	0.7301587462425232	0.4838709533214569	0.6153846383094788	2346	2421	2421	2446	1523
13.252871435253807	13.252871829993506	0	0	2	0	-0.0055735861910799584	0.403019035340912	2300.3629497210345	2375.3629497210345	2375.3629497210345	2400.3629497210345	0.6774193644523621	0.6043956279754639	0.7142857313156128	0.46236559748649597	0.6153846383094788	2300	2375	2375	2400	1523
13.266182452636171	13.26618284737587	0	0	2	0	-0.0053033008588985785	0.403019035340912	2300.3629497210345	2375.3629497210345	2375.3629497210345	2400.3629497210345	0.6774193644523621	0.6043956279754639	0.7142857313156128	0.46236559748649597	0.6153846383094788	2300	2375	2375	2400	1523
13.282983758435096	13.282983758435094	0	0	2	0	-0.005018479547690881	0.36489228546787267	2144.2339089909383	2219.2339089909383	2219.2339089909383	2244.2339089909383	0.6129032373428345	0.5604395866394043	0.682539701461792	0.4193548262119293	0.6153846383094788	2144	2219	2219	2244	1523
13.29990032822606	13.299901117705456	0	0	2	0	-0.004719902932873198	0.34333767194474474	2055.9677666137295	2130.9677666137295	2130.9677666137295	2155.9677666137295	0.5806451439857483	0.5274725556373596	0.6666666865348816	0.3978494703769684	0.6153846383094788	2055	2130	2130	2155	1523
13.319477048847064	13.319477048847066	0	0	2	0	-0.00440838939219294	0.33451495059807357	2019.8387226991113	2094.8387226991113	2094.8387226991113	2119.8387226991113	0.5806451439857483	0.5054945349693298	0.6507936716079712	0.3870967626571655	0.6153846383094788	2019	2094	2094	2119	1523
13.332913988193335	13.332913988193337	0	0	2	0	-0.00408479276261207	0.3160062827071979	1944.0457276859754	2019.0457276859754	2019.0457276859754	2044.0457276859754	0.5483871102333069	0.48351648449897766	0.6349206566810608	0.3655914068222046	0.5384615659713745	1944	2019	2019	2044	1507
13.349957269427607	13.349963585262788	0	0	2	0	-0.003749999999999344	0.3101441610701805	1920.0403395823892	1995.0403395823892	1995.0403395823892	2020.0403395823892	0.5483871102333069	0.47252747416496277	0.6190476417541504	0.35483869910240173	0.5384615659713745	1920	1995	1995	2020	1507
13.365982122239044	13.365982122239043	0	0	2	0	-0.0034049287480459245	0.30162013028873114	1885.134433532354	1960.134433532354	1960.134433532354	1985.134433532354	0.5483871102333069	0.450549453496933	0.60317462682724	0.34408602118492126	0.6153846383094788	1885	1960	1960	1985	1523
13.386213321280616	13.386213321280614	0	0	2	0	-0.003050524823067806	0.2891869187433884	1834.2204322541756	1909.2204322541756	1909.2204322541756	1934.2204322541756	0.5161290168762207	0.4395604431629181	0.60317462682724	0.3333333432674408	0.5384615659713745	1834	1909	1909	1934	1507
13.400018947505542	13.400018947505544	0	0	2	0	-0.002687759621589039	0.2835381442325211	1811.0887006321739	1886.0887006321739	1886.0887006321739	1911.0887006321739	0.5161290168762207	0.4285714328289032	0.5873016119003296	0.32258063554763794	0.5384615659713745	1811	1886	1886	1911	1507
13.415945115392285	13.415945115392283	0	0	2	0	-0.0023176274578113774	0.2699101970355082	1755.2822568604063	1830.2822568604063	1830.2822568604063	1855.2822568604063	0.4838709533214569	0.4175824224948883	0.5714285969734192	0.31182795763015747	0.5384615659713745	1755	1830	1830	1855	1507
13.432984843969267	13.432985238708966	0	0	2	0	-0.0019411428382681635	0.2455558200748449	1655.5510832064897	1730.5510832064897	1730.5510832064897	1755.5510832064897	0.4193548262119293	0.3956044018268585	0.5555555820465088	0.301075279712677	0.5384615659713745	1655	1730	1730	1755	1507
13.452850908789474	13.452850908789472	0	0	2	0	-0.0015593376811324415	0.23210839451473309	1600.4838755378319	1675.4838755378319	1675.4838755378319	1700.4838755378319	0.4193548262119293	0.36263737082481384	0.523809552192688	0.2795698940753937	0.5384615659713745	1600	1675	1675	1700	1507
13.466242058330687	13.466242453070386	0	0	2	0	-0.0011732584878009686	0.22795305308002245	1583.467752362692	1658.467752362692	1658.467752362692	1683.467752362692	0.4193548262119293	0.35164836049079895	0.523809552192688	0.2688172161579132	0.5384615659713745	1583	1658	1658	1683	1507
13.483027969281357	13.483028364021056	0	0	2	0	-0.0007839634745066304	0.21607454968665651	1534.8252809668584	1609.8252809668584	1609.8252809668584	1634.8252809668584	0.3870967626571655	0.34065935015678406	0.5079365372657776	0.2688172161579132	0.5384615659713745	1534	1609	1609	1634	1507
13.499961907619069	13.49996190761907	0	0	2	0	-0.0003925196718213029	0.2147091264052996	1529.2338726297019	1604.2338726297019	1604.2338726297019	1629.2338726297019	0.3870967626571655	0.34065935015678406	0.5079365372657776	0.25806450843811035	0.5384615659713745	1529	1604	1604	1629	1507
13.519521654433026	13.519521654433028	0	0	2	0	7.791492631894069e-16	0.20961505638788047	1508.3736559083704	1583.3736559083704	1583.3736559083704	1608.3736559083704	0.3870967626571655	0.32967033982276917	0.4920634925365448	0.24731183052062988	0.5384615659713745	1508	1583	1583	1608	1507
13.532918330330022	13.532918330330023	0	0	2	0	0.000392519671822859	0.1857300408669026	1410.564517349966	1485.564517349966	1485.564517349966	1510.564517349966	0.32258063554763794	0.3076923191547394	0.4761904776096344	0.23655913770198822	0.5384615659713745	1410	1485	1485	1510	1507
13.549963190523089	13.549963585262788	0	0	2	0	0.0007839634745081803	0.1744160860990538	1364.2338725756254	1439.2338725756254	1439.2338725756254	1464.2338725756254	0.32258063554763794	0.2747252881526947	0.4444444477558136	0.22580644488334656	0.5384615659713745	1364	1439	1439	1464	1507
13.565964753692297	13.565964753692299	0	0	2	0	0.0011732584878025075	0.16070279980055768	1308.0779651832836	1383.0779651832836	1383.0779651832836	1408.0779651832836	0.29032257199287415	0.2637362778186798	0.4126984179019928	0.2150537669658661	0.5384615659713745	1308	1383	1383	1408	1507
13.586323058916873	13.586323058916875	0	0	2	0	0.0015593376811339657	0.14338886718939525	1237.1774111405734	1312.1774111405734	1312.1774111405734	1337.1774111405734	0.25806450843811035	0.24175824224948883	0.380952388048172	0.19354838132858276	0.5384615659713745	1237	1312	1312	1337	1507
13.599944736442174	13.599944736442172	0	0	2	0	0.001941142838269669	0.13712631293591082	1211.532251472555	1286.532251472555	1286.532251472555	1311.532251472555	0.25806450843811035	0.21978022158145905	0.3650793731212616	0.19354838132858276	0.5384615659713745	1211	1286	1286	1311	1507
13.615953404925959	13.615953799665657	0	0	2	0	0.0023176274578128593	0.1319469056596252	1190.322578676165	1265.322578676165	1265.322578676165	1290.322578676165	0.25806450843811035	0.20879121124744415	0.3333333432674408	0.1827957034111023	0.5384615659713745	1190	1265	1265	1290	1507
13.632990370325048	13.632990765064747	0	0	2	0	0.002687759621590494	0.11955636910703793	1139.5833314933202	1214.5833314933202	1214.5833314933202	1239.5833314933202	0.22580644488334656	0.19780220091342926	0.3174603283405304	0.17204301059246063	0.5384615659713745	1139	1214	1214	1239	1507
13.652813408518087	13.652813803257786	0	0	2	0	0.0030505248230692293	0.10111662530885313	1064.0725806397536	1139.0725806397536	1139.0725806397536	1164.0725806397536	0.19354838132858276	0.16483516991138458	0.2857142984867096	0.16129031777381897	0.5384615659713745	1064	1139	1139	1164	1507
13.666132715434125	13.666133110173824	0	0	2	0	0.0034049287480473127	0.10111662530885313	1064.0725806397536	1139.0725806397536	1139.0725806397536	1164.0725806397536	0.19354838132858276	0.16483516991138458	0.2857142984867096	0.16129031777381897	0.5384615659713745	1064	1139	1139	1164	1507
13.682984547914492	13.68298494265419	0	0	2	0	0.0037500000000006933	0.08435739934085823	995.4435503008144	1070.4435503008144	1070.4435503008144	1095.4435503008144	0.16129031777381897	0.1428571492433548	0.2380952388048172	0.13978494703769684	0.5384615659713745	995	1070	1070	1095	1507
13.700042829257319	13.700043223997017	0	0	2	0	0.004084792762613376	0.07830819017348395	970.6720387604169	1045.6720387604169	1045.6720387604169	1070.6720387604169	0.16129031777381897	0.12087912112474442	0.2222222238779068	0.13978494703769684	0.5384615659713745	970	1045	1045	1070	1507
13.719510601721462	13.71951060172146	0	0	2	0	0.0044083893921942	0.07771081834577531	968.2258011259498	1043.2258011259498	1043.2258011259498	1068.2258011259498	0.16129031777381897	0.12087912112474442	0.2222222238779068	0.12903225421905518	0.5384615659713745	968	1043	1043	1068	1507
13.732949120026527	13.732949514766226	0	0	2	0	0.004719902932874409	0.07389683100800401	952.6075229777764	1027.6075229777764	1027.6075229777764	1052.6075229777764	0.16129031777381897	0.10989011079072952	0.2063492089509964	0.11827956885099411	0.5384615659713745	952	1027	1027	1052	1507
13.74998884860351	13.749988848603511	0	0	2	0	0.005018479547692039	0.06210366654921756	904.3145145190459	979.3145145190459	979.3145145190459	1004.3145145190459	0.12903225421905518	0.09890110045671463	0.190476194024086	0.10752688348293304	0.5384615659713745	904	979	979	1004	1507
13.766055149083316	13.766055149083318	0	0	2	0	0.00530330085889968	0.05935641396571384	893.0645151895982	968.0645151895982	968.0645151895982	993.0645151895982	0.12903225421905518	0.08791209012269974	0.190476194024086	0.10752688348293304	0.5384615659713745	893	968	968	993	1507
13.78613121542327	13.786131215423271	0	0	2	0	0.005573586191081001	0.05571310383807038	878.1451602168981	953.1451602168981	953.1451602168981	978.1451602168981	0.12903225421905518	0.07692307978868484	0.1746031790971756	0.09677419066429138	0.5384615659713745	878	953	953	978	1507
13.799955789153737	13.799956578633136	0	0	2	0	0.005828594710927795	0.054902385416396	874.8252682801416	949.8252682801416	949.8252682801416	974.8252682801416	0.12903225421905518	0.07692307978868484	0.1587301641702652	0.08602150529623032	0.5384615659713745	874	949	949	974	1507
13.815988931498849	13.815989326238547	0	0	2	0	0.006067627457812587	0.05172843895445639	861.8279575184989	936.8279575184989	936.8279575184989	961.8279575184989	0.12903225421905518	0.06593406945466995	0.1587301641702652	0.07526881992816925	0.4615384638309479	861	936	936	961	1492
13.832965501724027	13.832965501724026	0	0	2	0	0.006290029259591127	0.0514297531788937	860.6048392675697	935.6048392675697	935.6048392675697	960.6048392675697	0.12903225421905518	0.06593406945466995	0.1428571492433548	0.07526881992816925	0.5384615659713745	860	935	935	960	1507
13.852860777281942	13.85286077728194	0	0	2	0	0.006495190528383701	0.050789712056044545	857.9838708695024	932.9838708695024	932.9838708695024	957.9838708695024	0.12903225421905518	0.06593406945466995	0.1269841343164444	0.06451612710952759	0.5384615659713745	857	932	932	957	1507
13.866138636529607	13.866139031269306	0	0	2	0	0.006682548931413134	0.050789712056044545	857.9838708695024	932.9838708695024	932.9838708695024	957.9838708695024	0.12903225421905518	0.06593406945466995	0.1269841343164444	0.06451612710952759	0.5384615659713745	857	932	932	957	1507
13.883027179801958	13.883027969281358	0	0	2	0	0.006851590932319843	0.050789712056044545	857.9838708695024	932.9838708695024	932.9838708695024	957.9838708695024	0.12903225421905518	0.06593406945466995	0.1269841343164444	0.06451612710952759	0.5384615659713745	857	932	932	957	1507
13.899959144441178	13.899959144441176	0	0	2	0	0.0070018531987293105	0.050789712056044545	857.9838708695024	932.9838708695024	932.9838708695024	957.9838708695024	0.12903225421905518	0.06593406945466995	0.1269841343164444	0.06451612710952759	0.5384615659713745	857	932	932	957	1507
13.919477048847066	13.919477048847064	0	0	2	0	0.007132923872213908	0.050789712056044545	857.9838708695024	932.9838708695024	932.9838708695024	957.9838708695024	0.12903225421905518	0.06593406945466995	0.1269841343164444	0.06451612710952759	0.4615384638309479	857	932	932	957	1492
13.93292227772701	13.932922277727009	0	0	2	0	0.007244443697168227	0.04804245854121825	846.7338677262887	921.7338677262887	921.7338677262887	946.7338677262887	0.12903225421905518	0.05494505539536476	0.1269841343164444	0.06451612710952759	0.5384615659713745	846	921	921	946	1507
13.9499596378658	13.949959637865803	0	0	2	0	0.007336107005503715	0.04804245854121825	846.7338677262887	921.7338677262887	921.7338677262887	946.7338677262887	0.12903225421905518	0.05494505539536476	0.1269841343164444	0.06451612710952759	0.5384615659713745	846	921	921	946	1507
13.965962385254103	13.965962385254105	0	0	2	0	0.007407662554463664	0.04804245854121825	846.7338677262887	921.7338677262887	921.7338677262887	946.7338677262887	0.12903225421905518	0.05494505539536476	0.1269841343164444	0.06451612710952759	0.5384615659713745	846	921	921	946	1507
13.98616713673586	13.986167136735858	0	0	2	0	0.007458914215262138	0.04838381388850471	848.1317178734269	923.1317178734269	923.1317178734269	948.1317178734269	0.12903225421905518	0.05494505539536476	0.1269841343164444	0.07526881992816925	0.4615384638309479	848	923	923	948	1492
13.999949868058257	13.999950262797956	0	0	2	0	0.007489721510659348	0.04804245854121825	846.7338677262887	921.7338677262887	921.7338677262887	946.7338677262887	0.12903225421905518	0.05494505539536476	0.1269841343164444	0.06451612710952759	0.4615384638309479	846	921	921	946	1492
14.015928931064634	14.015928931064632	0	0	2	0	0.0075	0.04838381388850471	848.1317178734269	923.1317178734269	923.1317178734269	948.1317178734269	0.12903225421905518	0.05494505539536476	0.1269841343164444	0.07526881992816925	0.5384615659713745	848	923	923	948	1507
14.032973396518	14.032973396518003	0	0	2	0	0.007489721510659259	0.04838381388850471	848.1317178734269	923.1317178734269	923.1317178734269	948.1317178734269	0.12903225421905518	0.05494505539536476	0.1269841343164444	0.07526881992816925	0.5384615659713745	848	923	923	948	1507
14.052911303963386	14.052911698703085	0	0	2	0	0.0074589142152619616	0.04838381388850471	848.1317178734269	923.1317178734269	923.1317178734269	948.1317178734269	0.12903225421905518	0.05494505539536476	0.1269841343164444	0.07526881992816925	0.5384615659713745	848	923	923	948	1507
14.066161926171835	14.066161926171834	0	0	2	0	0.007407662554463399	0.04838381388850471	848.1317178734269	923.1317178734269	923.1317178734269	948.1317178734269	0.12903225421905518	0.05494505539536476	0.1269841343164444	0.07526881992816925	0.5384615659713745	848	923	923	948	1507
14.083082443359787	14.083083232839186	0	0	2	0	0.007336107005503364	0.05456103025699541	873.4274189023962	948.4274189023962	948.4274189023962	973.4274189023962	0.12903225421905518	0.07692307978868484	0.1428571492433548	0.08602150529623032	0.5384615659713745	873	948	948	973	1507
14.0999836183025	14.0999840130422	0	0	2	0	0.00724444369716779	0.06082358446183933	899.0725783712321	974.0725783712321	974.0725783712321	999.0725783712321	0.12903225421905518	0.09890110045671463	0.1587301641702652	0.09677419066429138	0.5384615659713745	899	974	974	999	1507
14.119647971136635	14.119647971136633	0	0	2	0	0.007132923872213387	0.0644242251760791	913.817202096044	988.817202096044	988.817202096044	1013.817202096044	0.12903225421905518	0.10989011079072952	0.1746031790971756	0.10752688348293304	0.5384615659713745	913	988	988	1013	1507
14.133069120894953	14.133069515634652	0	0	2	0	0.007001853198728705	0.0681102043623367	928.9112868637687	1003.9112868637687	1003.9112868637687	1028.9112868637687	0.12903225421905518	0.12087912112474442	0.190476194024086	0.11827956885099411	0.5384615659713745	928	1003	1003	1028	1507
14.149983322247726	14.149983322247728	0	0	2	0	0.006851590932319155	0.07188152417891525	944.3548415126579	1019.3548415126579	1019.3548415126579	1044.354841512658	0.12903225421905518	0.1318681389093399	0.2063492089509964	0.12903225421905518	0.5384615659713745	944	1019	1019	1044	1507
14.166007780319463	14.166008175059162	0	0	2	0	0.006682548931412366	0.08380269720313654	993.1720450468442	1068.1720450468442	1068.1720450468442	1093.1720450468442	0.16129031777381897	0.1428571492433548	0.2222222238779068	0.13978494703769684	0.5384615659713745	993	1068	1068	1093	1507
14.186233453005253	14.186233453005254	0	0	2	0	0.006495190528382856	0.09040660716632687	1020.2150563461086	1095.2150563461087	1095.2150563461087	1120.2150563461087	0.16129031777381897	0.16483516991138458	0.2539682686328888	0.13978494703769684	0.5384615659713745	1020	1095	1095	1120	1507
14.199966447125606	14.199967236605001	0	0	2	0	0.006290029259590206	0.097778566130158	1050.403228302997	1125.403228302997	1125.403228302997	1150.403228302997	0.16129031777381897	0.18681319057941437	0.2857142984867096	0.1505376398563385	0.5384615659713745	1050	1125	1125	1150	1507
14.216000378950111	14.21600077368981	0	0	2	0	0.006067627457811592	0.10617458991315976	1084.784945694389	1159.784945694389	1159.784945694389	1184.784945694389	0.16129031777381897	0.20879121124744415	0.3174603283405304	0.17204301059246063	0.5384615659713745	1084	1159	1159	1184	1507
14.232982475531072	14.232982475531074	0	0	2	0	0.005828594710926731	0.11856512646574702	1135.524192877234	1210.524192877234	1210.524192877234	1235.524192877234	0.19354838132858276	0.21978022158145905	0.3333333432674408	0.1827957034111023	0.5384615659713745	1135	1210	1210	1235	1507
14.252882093225674	14.252882487965373	0	0	2	0	0.005573586191079871	0.12828390141381585	1175.3225762895759	1250.3225762895759	1250.3225762895759	1275.3225762895759	0.19354838132858276	0.24175824224948883	0.380952388048172	0.20430107414722443	0.5384615659713745	1175	1250	1250	1275	1507
14.266233768797013	14.266234163536712	0	0	2	0	0.005303300858898486	0.12828390141381585	1175.3225762895759	1250.3225762895759	1250.3225762895759	1275.3225762895759	0.19354838132858276	0.24175824224948883	0.380952388048172	0.20430107414722443	0.5384615659713745	1175	1250	1250	1275	1507
14.28295296873859	14.282952968738591	0	0	2	0	0.005018479547690782	0.15322580799094176	1277.4596837229064	1352.4596837229064	1352.4596837229064	1377.4596837229064	0.22580644488334656	0.2857142984867096	0.4285714328289032	0.23655913770198822	0.5384615659713745	1277	1352	1352	1377	1507
14.300019934354788	14.300020329094487	0	0	2	0	0.004719902932873095	0.1603253383591916	1306.5322605808897	1381.5322605808897	1381.5322605808897	1406.5322605808897	0.22580644488334656	0.2967033088207245	0.460317462682724	0.25806450843811035	0.5384615659713745	1306	1381	1381	1406	1507
14.319575339032058	14.31957533903206	0	0	2	0	0.0044083893921928324	0.1734412565361947	1360.2419455157174	1435.2419455157174	1435.2419455157174	1460.2419455157174	0.25806450843811035	0.3076923191547394	0.4761904776096344	0.2688172161579132	0.5384615659713745	1360	1435	1435	1460	1507
14.332970041230562	14.332970041230563	0	0	2	0	0.004084792762611958	0.1813252466869224	1392.5268851829474	1467.5268851829474	1467.5268851829474	1492.5268851829474	0.25806450843811035	0.32967033982276917	0.4920634925365448	0.2795698940753937	0.5384615659713745	1392	1467	1467	1492	1507
14.349997927616583	14.349998322356281	0	0	2	0	0.0037499999999992296	0.19461184101445328	1446.9354889541862	1521.9354889541862	1521.9354889541862	1546.9354889541862	0.29032257199287415	0.34065935015678406	0.5079365372657776	0.29032257199287415	0.5384615659713745	1446	1521	1521	1546	1507
14.365997517087296	14.366003438182776	0	0	2	0	0.0034049287480458065	0.1959772642958102	1452.5268972913427	1527.5268972913427	1527.5268972913427	1552.5268972913427	0.29032257199287415	0.34065935015678406	0.5079365372657776	0.301075279712677	0.5384615659713745	1452	1527	1527	1552	1507
14.386431217594337	14.386431217594339	0	0	2	0	0.003050524823067685	0.21902530277689936	1546.9086148714027	1621.9086148714027	1621.9086148714027	1646.9086148714027	0.35483869910240173	0.37362638115882874	0.5396825671195984	0.3333333432674408	0.5384615659713745	1546	1621	1621	1646	1507
14.40004815824325	14.400048158243251	0	0	2	0	0.0026877596215889154	0.2326532500921754	1602.7150591274583	1677.7150591274583	1677.7150591274583	1702.7150591274583	0.35483869910240173	0.38461539149284363	0.5555555820465088	0.34408602118492126	0.5384615659713745	1602	1677	1677	1702	1507
14.416006300045593	14.416006694785292	0	0	2	0	0.0023176274578112516	0.25064988987099746	1676.4112990217345	1751.4112990217345	1751.4112990217345	1776.4112990217345	0.3870967626571655	0.4065934121608734	0.5714285969734192	0.3655914068222046	0.5384615659713745	1676	1751	1751	1776	1507
14.432979712353182	14.43297971235318	0	0	2	0	0.0019411428382680358	0.2644911840758972	1733.091398790799	1808.091398790799	1808.091398790799	1833.091398790799	0.4193548262119293	0.4175824224948883	0.5873016119003296	0.37634408473968506	0.5384615659713745	1733	1808	1808	1833	1507
14.452992620341332	14.45299262034133	0	0	2	0	0.001559337681132312	0.2747219938007226	1774.986564613959	1849.986564613959	1849.986564613959	1874.986564613959	0.4193548262119293	0.4395604431629181	0.60317462682724	0.3978494703769684	0.5384615659713745	1774	1849	1849	1874	1507
14.466306400901585	14.466306400901587	0	0	2	0	0.0011732584878008379	0.2871551978954847	1825.9005353820098	1900.9005353820098	1900.9005353820098	1925.9005353820098	0.4516128897666931	0.450549453496933	0.60317462682724	0.40860214829444885	0.5384615659713745	1825	1900	1900	1925	1507
14.48342941955501	14.483429419555012	0	0	2	0	0.0007839634745064989	0.3056638672818175	1901.6935365190427	1976.6935365190427	1976.6935365190427	2001.6935365190427	0.4838709533214569	0.47252747416496277	0.6349206566810608	0.4193548262119293	0.5384615659713745	1901	1976	1976	2001	1507
14.49992874948437	14.499928749484372	0	0	2	0	0.0003925196718211707	0.3352140757559021	2022.7016402204192	2097.701640220419	2097.701640220419	2122.701640220419	0.5161290168762207	0.5164835453033447	0.6666666865348816	0.46236559748649597	0.5384615659713745	2022	2097	2097	2122	1507
14.519656260670308	14.51965626067031	0	0	2	0	-9.11457541045065e-16	0.3542774530576853	2100.766170271221	2175.766170271221	2175.766170271221	2200.766170271221	0.5483871102333069	0.5384615659713745	0.682539701461792	0.4838709533214569	0.5384615659713745	2100	2175	2175	2200	1507
14.532972014929056	14.532972014929054	0	0	2	0	-0.00039251967182299115	0.3716340463307759	2171.8414197245274	2246.8414197245274	2246.8414197245274	2271.8414197245274	0.5806451439857483	0.5604395866394043	0.6984127163887024	0.49462366104125977	0.5384615659713745	2171	2246	2246	2271	1507
14.549976611672848	14.549976611672847	0	0	2	0	-0.0007839634745083118	0.3856788384749592	2229.3548435549583	2304.3548435549583	2304.3548435549583	2329.3548435549583	0.5806451439857483	0.593406617641449	0.7142857313156128	0.5161290168762207	0.6153846383094788	2229	2304	2304	2329	1523
14.566025938345605	14.566025938345607	0	0	2	0	-0.0011732584878026383	0.40050153575175074	2290.0537889034194	2365.0537889034194	2365.0537889034194	2390.0537889034194	0.6129032373428345	0.6043956279754639	0.7301587462425232	0.5268816947937012	0.5384615659713745	2290	2365	2365	2390	1507
14.586423322800362	14.586423322800364	0	0	2	0	-0.0015593376811340951	0.42016228034718495	2370.5645380217225	2445.5645380217225	2445.5645380217225	2470.5645380217225	0.6451612710952759	0.6263736486434937	0.7460317611694336	0.5483871102333069	0.6153846383094788	2370	2445	2445	2470	1523
14.599960131290425	14.599960526030124	0	0	2	0	-0.0019411428382697968	0.43192918304138406	2418.7500045544675	2493.7500045544675	2493.7500045544675	2518.7500045544675	0.6451612710952759	0.6483516693115234	0.761904776096344	0.5698924660682678	0.5384615659713745	2418	2493	2493	2518	1507
14.615954194405356	14.615954983884752	0	0	2	0	-0.002317627457812985	0.43902871204960725	2447.8225758431417	2522.8225758431417	2522.8225758431417	2547.8225758431417	0.6451612710952759	0.6593406796455383	0.7777777910232544	0.5806451439857483	0.5384615659713745	2447	2522	2522	2547	1507
14.632981291311976	14.632981291311978	0	0	2	0	-0.0026877596215906176	0.4570253556891499	2521.5188315470687	2596.5188315470687	2596.5188315470687	2621.5188315470687	0.6774193644523621	0.6813187003135681	0.7936508059501648	0.5913978219032288	0.5384615659713745	2521	2596	2596	2621	1507
14.652867882596519	14.65286788259652	0	0	2	0	-0.0030505248230693503	0.4849541148221377	2635.8871001966536	2710.8871001966536	2710.8871001966536	2735.8871001966536	0.7096773982048035	0.7252747416496277	0.8095238208770752	0.6236559152603149	0.6153846383094788	2635	2710	2710	2735	1523
14.666206137018099	14.666206137018097	0	0	2	0	-0.0034049287480474306	0.4849541148221377	2635.8871001966536	2710.8871001966536	2710.8871001966536	2735.8871001966536	0.7096773982048035	0.7252747416496277	0.8095238208770752	0.6236559152603149	0.6153846383094788	2635	2710	2710	2735	1523
14.683025600843164	14.683025995582863	0	0	2	0	-0.0037500000000008082	0.51073299761131	2741.4516252183143	2816.4516252183143	2816.4516252183143	2841.4516252183143	0.7419354915618896	0.7582417726516724	0.841269850730896	0.6451612710952759	0.5384615659713745	2741	2816	2816	2841	1507
14.70002980284726	14.700029802847258	0	0	2	0	-0.004084792762613487	0.531460478192284	2826.330658197403	2901.330658197403	2901.330658197403	2926.330658197403	0.774193525314331	0.7802197933197021	0.8571428656578064	0.6666666865348816	0.6153846383094788	2826	2901	2901	2926	1523
14.719552444129532	14.71955244412953	0	0	2	0	-0.004408389392194307	0.5392000479876415	2858.024196509392	2933.024196509392	2933.024196509392	2958.024196509392	0.774193525314331	0.791208803653717	0.8730158805847168	0.6774193644523621	0.6153846383094788	2858	2933	2933	2958	1523
14.73306083136128	14.733061226100979	0	0	2	0	-0.004719902932874511	0.5470413677998422	2890.134401140354	2965.134401140354	2965.134401140354	2990.134401140354	0.774193525314331	0.8131868243217468	0.8730158805847168	0.6881720423698425	0.6153846383094788	2890	2965	2965	2990	1523
14.749964374742186	14.749964374742188	0	0	2	0	-0.005018479547692137	0.5629734689972876	2955.3763555438927	3030.3763555438927	3030.3763555438927	3055.3763555438927	0.8064516186714172	0.8241758346557617	0.8888888955116272	0.698924720287323	0.6153846383094788	2955	3030	3030	3055	1523
14.76599317495061	14.765993174950609	0	0	2	0	-0.005303300858899775	0.5684679741642951	2977.876354202788	3052.876354202788	3052.876354202788	3077.876354202788	0.8064516186714172	0.8461538553237915	0.8888888955116272	0.698924720287323	0.6153846383094788	2977	3052	3052	3077	1523
14.786280821769106	14.786280821769104	0	0	2	0	-0.00557358619108109	0.586917566004864	3053.427432789918	3128.427432789918	3128.427432789918	3153.427432789918	0.8387096524238586	0.8571428656578064	0.9047619104385376	0.7204301357269287	0.6153846383094788	3053	3128	3128	3153	1523
14.79986184110543	14.799861841105429	0	0	2	0	-0.0058285947109278785	0.5977457434544284	3097.768819445884	3172.768819445884	3172.768819445884	3197.768819445884	0.8387096524238586	0.8791208863258362	0.920634925365448	0.7311828136444092	0.6153846383094788	3097	3172	3172	3197	1523
14.815970378733004	14.815970378733006	0	0	2	0	-0.006067627457812664	0.6192412750140903	3185.7930211826997	3260.7930211826997	3260.7930211826997	3285.7930211826997	0.8709677457809448	0.901098906993866	0.9365079402923584	0.7526881694793701	0.6153846383094788	3185	3260	3260	3285	1523
14.83296787016222	14.832968264901918	0	0	2	0	-0.006290029259591199	0.6249753852349578	3209.274202537152	3284.274202537152	3284.274202537152	3309.274202537152	0.8709677457809448	0.9120879173278809	0.9523809552192688	0.7526881694793701	0.6153846383094788	3209	3284	3284	3309	1523
14.852930251468925	14.852930251468926	0	0	2	0	-0.006495190528383767	0.6277226378184615	3220.5242018666	3295.5242018666	3295.5242018666	3320.5242018666	0.8709677457809448	0.9230769276618958	0.9523809552192688	0.7526881694793701	0.6153846383094788	3220	3295	3295	3320	1523
14.866345874871465	14.866346269611164	0	0	2	0	-0.006682548931413194	0.6410945602566294	3275.2822242508973	3350.2822242508973	3350.2822242508973	3375.2822242508973	0.9032257795333862	0.9340659379959106	0.9523809552192688	0.7634408473968506	0.6153846383094788	3275	3350	3350	3375	1523
14.88291073159082	14.882910731590822	0	0	2	0	-0.006851590932319897	0.6494741706025948	3309.596728617626	3384.596728617626	3384.596728617626	3409.596728617626	0.9032257795333862	0.9450549483299255	0.9682539701461792	0.774193525314331	0.6153846383094788	3309	3384	3384	3409	1523
14.899910986197925	14.899910986197927	0	0	2	0	-0.007001853198729357	0.6575715209685367	3342.7553783661574	3417.7553783661574	3417.7553783661574	3442.7553783661574	0.9032257795333862	0.9670329689979553	0.9682539701461792	0.7849462628364563	0.6153846383094788	3342	3417	3417	3442	1523
14.919509812242064	14.919509812242062	0	0	2	0	-0.00713292387221395	0.6714981628280183	3399.784976780735	3474.784976780735	3474.784976780735	3499.784976780735	0.9354838728904724	0.9780219793319702	0.9841269850730896	0.7849462628364563	0.6153846383094788	3399	3474	3474	3499	1523
14.932970041230563	14.932970041230561	0	0	2	0	-0.007244443697168262	0.6714981628280183	3399.784976780735	3474.784976780735	3474.784976780735	3499.784976780735	0.9354838728904724	0.9780219793319702	0.9841269850730896	0.7849462628364563	0.692307710647583	3399	3474	3474	3499	1538
14.950061875447785	14.950061875447783	0	0	2	0	-0.007336107005503743	0.6714981628280183	3399.784976780735	3474.784976780735	3474.784976780735	3499.784976780735	0.9354838728904724	0.9780219793319702	0.9841269850730896	0.7849462628364563	0.692307710647583	3399	3474	3474	3499	1538
14.966039754235064	14.966040148974763	0	0	2	0	-0.007407662554463685	0.6687509102445146	3388.5349774512874	3463.5349774512874	3463.5349774512874	3488.5349774512874	0.9354838728904724	0.9670329689979553	0.9841269850730896	0.7849462628364563	0.6153846383094788	3388	3463	3463	3488	1523
14.9863143746435	14.986319111519887	0	0	2	0	-0.0074589142152621515	0.6549686757696023	3332.0967272765215	3407.0967272765215	3407.0967272765215	3432.0967272765215	0.9032257795333862	0.9670329689979553	0.9682539701461792	0.774193525314331	0.6153846383094788	3332	3407	3407	3432	1523
14.99991710466326	14.999917104663258	0	0	2	0	-0.0074897215106593555	0.6468713398317689	3298.938136611094	3373.938136611094	3373.938136611094	3398.938136611094	0.9032257795333862	0.9450549483299255	0.9682539701461792	0.7634408473968506	0.692307710647583	3298	3373	3373	3398	1538
15.016005115826497	15.016005115826498	0	0	2	0	-0.0075	0.6385343988400756	3264.7983632501096	3339.7983632501096	3339.7983632501096	3364.7983632501096	0.9032257795333862	0.9340659379959106	0.9523809552192688	0.7526881694793701	0.692307710647583	3264	3339	3339	3364	1538
15.03295129109487	15.032951291094871	0	0	2	0	-0.007489721510659252	0.6251624764019077	3210.040340865812	3285.040340865812	3285.040340865812	3310.040340865812	0.8709677457809448	0.9230769276618958	0.9523809552192688	0.7419354915618896	0.6153846383094788	3210	3285	3285	3310	1523
15.052833934982425	15.052834329722124	0	0	2	0	-0.007458914215261947	0.6064240402264041	3133.3064447271245	3208.3064447271245	3208.3064447271245	3233.3064447271245	0.8709677457809448	0.8901098966598511	0.9365079402923584	0.7096773982048035	0.692307710647583	3133	3208	3208	3233	1538
15.066069162342623	15.066069162342622	0	0	2	0	-0.007407662554463379	0.6064240402264041	3133.3064447271245	3208.3064447271245	3208.3064447271245	3233.3064447271245	0.8709677457809448	0.8901098966598511	0.9365079402923584	0.7096773982048035	0.692307710647583	3133	3208	3208	3233	1538
15.083080074921595	15.083080074921597	0	0	2	0	-0.007336107005503337	0.577188939107911	3013.5887056468955	3088.5887056468955	3088.5887056468955	3113.5887056468955	0.8387096524238586	0.8571428656578064	0.9047619104385376	0.6774193644523621	0.6153846383094788	3013	3088	3088	3113	1523
15.09996467079696	15.099964670796961	0	0	2	0	-0.0072444436971677555	0.5642272807755635	2960.5107147759327	3035.5107147759327	3035.5107147759327	3060.5107147759327	0.8387096524238586	0.8351648449897766	0.8888888955116272	0.6559139490127563	0.6153846383094788	2960	3035	3035	3060	1523
15.119437180137487	15.119437180137488	0	0	2	0	-0.007132923872213346	0.5353072815649256	2842.08331800837	2917.08331800837	2917.08331800837	2942.08331800837	0.774193525314331	0.8131868243217468	0.8730158805847168	0.6344085931777954	0.6153846383094788	2842	2917	2917	2942	1523
15.13298069920243	15.132980699202427	0	0	2	0	-0.007001853198728657	0.5199397389652543	2779.1532310627163	2854.1532310627163	2854.1532310627163	2879.1532310627163	0.774193525314331	0.7802197933197021	0.8571428656578064	0.6129032373428345	0.6153846383094788	2779	2854	2854	2879	1523
15.1499596378658	15.149959637865802	0	0	2	0	-0.0068515909323191015	0.5052286378936284	2718.911272174408	2793.911272174408	2793.911272174408	2818.911272174408	0.774193525314331	0.7582417726516724	0.841269850730896	0.5806451439857483	0.6153846383094788	2718	2793	2793	2818	1523
15.16605080694663	15.166051596426026	0	0	2	0	-0.006682548931412306	0.482180611280822	2624.529603194966	2699.529603194966	2699.529603194966	2724.529603194966	0.7419354915618896	0.7252747416496277	0.8253968358039856	0.5591397881507874	0.6153846383094788	2624	2699	2699	2724	1523
15.186250032072602	15.1862500320726	0	0	2	0	-0.006495190528382789	0.4593032471839429	2530.846797218246	2605.846797218246	2605.846797218246	2630.846797218246	0.7096773982048035	0.692307710647583	0.8095238208770752	0.5376344323158264	0.6153846383094788	2530	2605	2605	2630	1523
15.199928157374822	15.199928157374824	0	0	2	0	-0.006290029259590135	0.43729568526522655	2440.7258311611026	2515.7258311611026	2515.7258311611026	2540.7258311611026	0.6774193644523621	0.6703296899795532	0.7777777910232544	0.5161290168762207	0.6153846383094788	2440	2515	2515	2540	1523
15.215982615663668	15.215983010403367	0	0	2	0	-0.006067627457811515	0.41759226753109857	2360.0403355398485	2435.0403355398485	2435.0403355398485	2460.0403355398485	0.6451612710952759	0.6483516693115234	0.761904776096344	0.49462366104125977	0.6153846383094788	2360	2435	2435	2460	1523
15.233024712678843	15.233025107418541	0	0	2	0	-0.005828594710926648	0.3872477606340752	2235.7795797965377	2310.7795797965377	2310.7795797965377	2335.7795797965377	0.5806451439857483	0.6153846383094788	0.7460317611694336	0.47311827540397644	0.6153846383094788	2235	2310	2310	2335	1523
15.252779855643693	15.252779855643691	0	0	2	0	-0.005573586191079782	0.36207610126098366	2132.7016346637283	2207.7016346637283	2207.7016346637283	2232.7016346637283	0.5806451439857483	0.5604395866394043	0.7142857313156128	0.4301075339317322	0.6153846383094788	2132	2207	2207	2232	1523
15.266155215596955	15.266155215596957	0	0	2	0	-0.005303300858898391	0.3476801074610205	2073.750040052879	2148.750040052879	2148.750040052879	2173.750040052879	0.5483871102333069	0.5494505763053894	0.6984127163887024	0.4193548262119293	0.6153846383094788	2073	2148	2148	2173	1523
15.283009021775817	15.283009416515515	0	0	2	0	-0.005018479547690684	0.34143396612955534	2048.1720913005292	2123.1720913005292	2123.1720913005292	2148.1720913005292	0.5483871102333069	0.5384615659713745	0.682539701461792	0.40860214829444885	0.6153846383094788	2048	2123	2123	2148	1523
15.299964670796962	15.29996506553666	0	0	2	0	-0.004719902932872991	0.3306221902067801	2003.8978688967645	2078.8978688967645	2078.8978688967645	2103.8978688967645	0.5161290168762207	0.5274725556373596	0.682539701461792	0.40860214829444885	0.6153846383094788	2003	2078	2078	2103	1523
15.319465206656103	15.319465206656101	0	0	2	0	-0.004408389392192726	0.3244613875838591	1978.6693821559031	2053.669382155903	2053.669382155903	2078.669382155903	0.5161290168762207	0.5164835453033447	0.6666666865348816	0.3978494703769684	0.6153846383094788	1978	2053	2053	2078	1523
15.332987409777308	15.332988199256707	0	0	2	0	-0.004084792762611848	0.3118575011049547	1927.0564670247895	2002.0564670247895	2002.0564670247895	2027.0564670247895	0.4838709533214569	0.5054945349693298	0.6666666865348816	0.3870967626571655	0.6153846383094788	1927	2002	2002	2027	1523
15.34999555917839	15.349995559178389	0	0	2	0	-0.003749999999999115	0.30158401781034705	1884.986552933371	1959.986552933371	1959.986552933371	1984.986552933371	0.4838709533214569	0.48351648449897766	0.6349206566810608	0.37634408473968506	0.6153846383094788	1884	1959	1959	1984	1523
15.365991595991813	15.365991990731512	0	0	2	0	-0.003404928748045688	0.286318222423537	1822.473120824384	1897.473120824384	1897.473120824384	1922.473120824384	0.4516128897666931	0.4615384638309479	0.6349206566810608	0.3655914068222046	0.6153846383094788	1822	1897	1897	1922	1523
15.386138715477548	15.386138715477546	0	0	2	0	-0.003050524823067564	0.2804561007865196	1798.4677327207978	1873.4677327207978	1873.4677327207978	1898.4677327207978	0.4516128897666931	0.450549453496933	0.6190476417541504	0.35483869910240173	0.6153846383094788	1798	1873	1873	1898	1523
15.399886314966755	15.399886314966754	0	0	2	0	-0.002687759621588792	0.26224611849381185	1723.8978552321596	1798.8978552321596	1798.8978552321596	1823.8978552321596	0.4193548262119293	0.4285714328289032	0.60317462682724	0.3333333432674408	0.6153846383094788	1723	1798	1798	1823	1523
15.415925378407346	15.415925773147045	0	0	2	0	-0.0023176274578111254	0.25659734398294454	1700.7661236101578	1775.7661236101578	1775.7661236101578	1800.7661236101578	0.4193548262119293	0.4175824224948883	0.5873016119003296	0.32258063554763794	0.6153846383094788	1700	1775	1775	1800	1523
15.433016817884868	15.433017212624566	0	0	2	0	-0.0019411428382679079	0.24296939678593166	1644.95967983839	1719.95967983839	1719.95967983839	1744.95967983839	0.3870967626571655	0.4065934121608734	0.5714285969734192	0.31182795763015747	0.6153846383094788	1644	1719	1719	1744	1523
15.452892751197544	15.452892751197542	0	0	2	0	-0.0015593376811321826	0.22273754002820478	1562.1102264154986	1637.1102264154986	1637.1102264154986	1662.1102264154986	0.35483869910240173	0.37362638115882874	0.5396825671195984	0.301075279712677	0.6153846383094788	1562	1637	1637	1662	1523
15.46630797986038	15.466307979860382	0	0	2	0	-0.001173258487800707	0.22273754002820478	1562.1102264154986	1637.1102264154986	1637.1102264154986	1662.1102264154986	0.32258063554763794	0.36263737082481384	0.5079365372657776	0.29032257199287415	0.5384615659713745	1562	1637	1637	1662	1523
15.483012179693405	15.483012574433104	0	0	2	0	-0.0007839634745063674	0.20020153104780802	1469.825269640774	1544.825269640774	1544.825269640774	1569.825269640774	0.32258063554763794	0.34065935015678406	0.4920634925365448	0.2795698940753937	0.5384615659713745	1469	1544	1544	1569	1507
15.499972170851239	15.499972170851237	0	0	2	0	-0.0003925196718210386	0.18553310571666626	1409.7580679097482	1484.7580679097482	1484.7580679097482	1509.7580679097482	0.29032257199287415	0.3186813294887543	0.4761904776096344	0.2795698940753937	0.6153846383094788	1409	1484	1484	1509	1523
15.519634944726574	15.519635339466273	0	0	2	0	1.0437658189007235e-15	0.17662504999903939	1373.2795797460662	1448.2795797460662	1448.2795797460662	1473.2795797460662	0.29032257199287415	0.2967033088207245	0.4444444477558136	0.2688172161579132	0.6153846383094788	1373	1448	1448	1473	1523
15.532996094050683	15.532996488790381	0	0	2	0	0.00039251967182312326	0.16084721818360315	1308.669358461855	1383.669358461855	1383.669358461855	1408.669358461855	0.25806450843811035	0.2747252881526947	0.4285714328289032	0.25806450843811035	0.6153846383094788	1308	1383	1383	1408	1523
15.549967532659776	15.549967927399475	0	0	2	0	0.0007839634745084434	0.14692058487722015	1251.6397950722167	1326.6397950722167	1326.6397950722167	1351.6397950722167	0.22580644488334656	0.2637362778186798	0.3968254029750824	0.24731183052062988	0.5384615659713745	1251	1326	1326	1351	1507
15.566003043443077	15.566003438182776	0	0	2	0	0.001173258487802769	0.14044467989055853	1225.1209641518371	1300.1209641518371	1300.1209641518371	1325.1209641518371	0.22580644488334656	0.24175824224948883	0.380952388048172	0.24731183052062988	0.5384615659713745	1225	1300	1300	1325	1507
15.586395296281749	15.58639529628175	0	0	2	0	0.0015593376811342246	0.13298738204078842	1194.5833294570284	1269.5833294570284	1269.5833294570284	1294.5833294570284	0.19354838132858276	0.20879121124744415	0.3492063581943512	0.22580644488334656	0.6153846383094788	1194	1269	1269	1294	1523
15.59990960460898	15.599909604608982	0	0	2	0	0.0019411428382699247	0.12029815971263846	1142.6209640232546	1217.6209640232546	1217.6209640232546	1242.6209640232546	0.19354838132858276	0.20879121124744415	0.3492063581943512	0.22580644488334656	0.6153846383094788	1142	1217	1217	1242	1523
15.615967220815415	15.615967615555114	0	0	2	0	0.002317627457813111	0.11575879334175032	1124.0322587344676	1199.0322587344676	1199.0322587344676	1224.0322587344676	0.19354838132858276	0.19780220091342926	0.3333333432674408	0.2150537669658661	0.5384615659713745	1124	1199	1199	1224	1507
15.632959975368243	15.632959975368244	0	0	2	0	0.0026877596215907408	0.1130115407582466	1112.7822594050199	1187.7822594050199	1187.7822594050199	1212.7822594050199	0.19354838132858276	0.18681319057941437	0.3333333432674408	0.2150537669658661	0.5384615659713745	1112	1187	1187	1212	1507
15.652758144960261	15.65275814496026	0	0	2	0	0.0030505248230694713	0.09612430600641142	1043.6290330962547	1118.6290330962547	1118.6290330962547	1143.6290330962547	0.16129031777381897	0.16483516991138458	0.30158731341362	0.19354838132858276	0.5384615659713745	1043	1118	1118	1143	1507
15.666205742278398	15.6662057422784	0	0	2	0	0.0034049287480475486	0.0918409558794191	1026.0887143262212	1101.0887143262212	1101.0887143262212	1126.0887143262212	0.16129031777381897	0.1538461595773697	0.2857142984867096	0.1827957034111023	0.5384615659713745	1026	1101	1101	1126	1507
15.68297191624413	15.682972310983832	0	0	2	0	0.003750000000000923	0.0883683235637105	1011.8682849933945	1086.8682849933944	1086.8682849933944	1111.8682849933944	0.16129031777381897	0.1428571492433548	0.2698412835597992	0.1827957034111023	0.5384615659713745	1011	1086	1086	1111	1507
15.699923617868288	15.699923617868286	0	0	2	0	0.004084792762613599	0.08489569087223015	997.6478541217824	1072.6478541217825	1072.6478541217825	1097.6478541217825	0.16129031777381897	0.1318681389093399	0.2698412835597992	0.17204301059246063	0.5384615659713745	997	1072	1072	1097	1507
15.719601391852178	15.719601786591877	0	0	2	0	0.0044083893921944145	0.07207845801776547	945.1612855827495	1020.1612855827495	1020.1612855827495	1045.1612855827495	0.12903225421905518	0.12087912112474442	0.2380952388048172	0.16129031777381897	0.5384615659713745	945	1020	1020	1045	1507
15.733013067857728	15.733013857337127	0	0	2	0	0.004719902932874614	0.06809379352899791	928.8440845012465	1003.8440845012465	1003.8440845012465	1028.8440845012465	0.12903225421905518	0.10989011079072952	0.2222222238779068	0.1505376398563385	0.5384615659713745	928	1003	1003	1028	1507
15.749982927508027	15.749982927508029	0	0	2	0	0.0050184795476922355	0.06694171956356759	924.1263416128093	999.1263416128093	999.1263416128093	1024.1263416128093	0.12903225421905518	0.10989011079072952	0.2063492089509964	0.13978494703769684	0.5384615659713745	924	999	999	1024	1507
15.76598646437573	15.765986464375729	0	0	2	0	0.005303300858899867	0.06312773184144094	908.5080618907007	983.5080618907007	983.5080618907007	1008.5080618907007	0.12903225421905518	0.09890110045671463	0.190476194024086	0.12903225421905518	0.5384615659713745	908	983	983	1008	1507
15.786288321823383	15.786289506042479	0	0	2	0	0.005573586191081179	0.059868446611825527	895.1612888754255	970.1612888754255	970.1612888754255	995.1612888754255	0.12903225421905518	0.08791209012269974	0.190476194024086	0.11827956885099411	0.5384615659713745	895	970	970	995	1507
15.800005526355784	15.800005526355783	0	0	2	0	0.005828594710927962	0.05939908327134544	893.2392459961595	968.2392459961595	968.2392459961595	993.2392459961595	0.12903225421905518	0.08791209012269974	0.1746031790971756	0.11827956885099411	0.5384615659713745	893	968	968	993	1507
15.815992878895836	15.815993273635534	0	0	2	0	0.0060676274578127425	0.05892972000907165	891.3172034371485	966.3172034371485	966.3172034371485	991.3172034371485	0.12903225421905518	0.08791209012269974	0.1746031790971756	0.10752688348293304	0.5384615659713745	891	966	966	991	1507
15.832969449121014	15.832969843860713	0	0	2	0	0.006290029259591271	0.05807633187833561	887.8225790417844	962.8225790417844	962.8225790417844	987.8225790417844	0.12903225421905518	0.08791209012269974	0.1587301641702652	0.09677419066429138	0.5384615659713745	887	962	962	987	1507
15.852840250817605	15.852840250817604	0	0	2	0	0.006495190528383834	0.06082358446183933	899.0725783712321	974.0725783712321	974.0725783712321	999.0725783712321	0.12903225421905518	0.09890110045671463	0.1587301641702652	0.09677419066429138	0.5384615659713745	899	974	974	999	1507
15.866216400250265	15.866216400250266	0	0	2	0	0.006682548931413254	0.05764963799989972	886.0752676095893	961.0752676095893	961.0752676095893	986.0752676095893	0.12903225421905518	0.08791209012269974	0.1587301641702652	0.08602150529623032	0.5384615659713745	886	961	961	986	1507
15.882977047860214	15.882977442599913	0	0	2	0	0.006851590932319951	0.060055535424002854	895.9274175612917	970.9274175612917	970.9274175612917	995.9274175612917	0.12903225421905518	0.09890110045671463	0.1428571492433548	0.08602150529623032	0.5384615659713745	895	970	970	995	1507
15.89999309205527	15.899993092055272	0	0	2	0	0.007001853198729405	0.060055535424002854	895.9274175612917	970.9274175612917	970.9274175612917	995.9274175612917	0.12903225421905518	0.09890110045671463	0.1428571492433548	0.08602150529623032	0.5384615659713745	895	970	970	995	1507
15.919541391417964	15.919541391417965	0	0	2	0	0.0071329238722139905	0.060055535424002854	895.9274175612917	970.9274175612917	970.9274175612917	995.9274175612917	0.12903225421905518	0.09890110045671463	0.1428571492433548	0.08602150529623032	0.5384615659713745	895	970	970	995	1507
15.93308964735929	15.933089647359292	0	0	2	0	0.007244443697168296	0.05967151092940487	894.3548372559129	969.3548372559129	969.3548372559129	994.3548372559129	0.12903225421905518	0.09890110045671463	0.1428571492433548	0.07526881992816925	0.5384615659713745	894	969	969	994	1507
15.950055954352303	15.950055954352301	0	0	2	0	0.007336107005503771	0.060055535424002854	895.9274175612917	970.9274175612917	970.9274175612917	995.9274175612917	0.12903225421905518	0.09890110045671463	0.1428571492433548	0.08602150529623032	0.5384615659713745	895	970	970	995	1507
15.965996727607896	15.965996727607898	0	0	2	0	0.007407662554463706	0.056625572570338456	881.881719675536	956.881719675536	956.881719675536	981.881719675536	0.12903225421905518	0.08791209012269974	0.1269841343164444	0.07526881992816925	0.5384615659713745	881	956	956	981	1507
15.986296611357057	15.986297006096756	0	0	2	0	0.007458914215262165	0.05696692768109854	883.2795688540986	958.2795688540986	958.2795688540986	983.2795688540986	0.12903225421905518	0.08791209012269974	0.1428571492433548	0.08602150529623032	0.5384615659713745	883	958	958	983	1507
15.999962894468316	15.999963289208015	0	0	2	0	0.0074897215106593616	0.05730828284049913	884.677418231844	959.677418231844	959.677418231844	984.677418231844	0.12903225421905518	0.08791209012269974	0.1428571492433548	0.08602150529623032	0.5384615659713745	884	959	959	984	1507
16.01602051067475	16.016020905414447	0	0	2	0	0.0075	0.05456103025699541	873.4274189023962	948.4274189023962	948.4274189023962	973.4274189023962	0.12903225421905518	0.07692307978868484	0.1428571492433548	0.08602150529623032	0.5384615659713745	873	948	948	973	1507
16.033044844403477	16.033045239143178	0	0	2	0	0.007489721510659245	0.054219675097594816	872.0295695246508	947.0295695246508	947.0295695246508	972.0295695246508	0.12903225421905518	0.07692307978868484	0.1269841343164444	0.08602150529623032	0.5384615659713745	872	947	947	972	1507
16.05275222386478	16.05275222386478	0	0	2	0	0.007458914215261934	0.05219780216808967	863.7499998783272	938.7499998783272	938.7499998783272	963.7499998783272	0.12903225421905518	0.06593406945466995	0.1428571492433548	0.09677419066429138	0.5384615659713745	863	938	938	963	1507
16.066152057679368	16.066152452419065	0	0	2	0	0.007407662554463358	0.05219780216808967	863.7499998783272	938.7499998783272	938.7499998783272	963.7499998783272	0.12903225421905518	0.06593406945466995	0.1428571492433548	0.09677419066429138	0.5384615659713745	863	938	938	963	1507
16.08293362649335	16.08293402123305	0	0	2	0	0.007336107005503309	0.04494400499673107	834.0457004616137	909.0457004616137	909.0457004616137	934.0457004616137	0.09677419066429138	0.06593406945466995	0.1587301641702652	0.10752688348293304	0.5384615659713745	834	909	909	934	1507
16.09993190740196	16.099931907401963	0	0	2	0	0.007244443697167722	0.048587314799150766	848.9650541025223	923.9650541025223	923.9650541025223	948.9650541025223	0.09677419066429138	0.07692307978868484	0.1746031790971756	0.11827956885099411	0.5384615659713745	848	923	923	948	1507
16.11961165508435	16.11961165508435	0	0	2	0	0.007132923872213304	0.060380479257937214	897.2580625612529	972.2580625612529	972.2580625612529	997.2580625612529	0.12903225421905518	0.08791209012269974	0.190476194024086	0.12903225421905518	0.5384615659713745	897	972	972	997	1507
16.133003199365263	16.13300319936526	0	0	2	0	0.00700185319872861	0.06419446698006387	912.8763422833615	987.8763422833615	987.8763422833615	1012.8763422833615	0.12903225421905518	0.09890110045671463	0.2063492089509964	0.13978494703769684	0.5384615659713745	912	987	987	1012	1507
16.150026743614596	16.150026743614593	0	0	2	0	0.006851590932319048	0.06749642197787253	926.397847999388	1001.397847999388	1001.397847999388	1026.397847999388	0.12903225421905518	0.10989011079072952	0.2063492089509964	0.1505376398563385	0.5384615659713745	926	1001	1001	1026	1507
16.16598093801995	16.165981332759646	0	0	2	0	0.006682548931412246	0.07084104611250164	940.0940838306942	1015.0940838306942	1015.0940838306942	1040.0940838306942	0.12903225421905518	0.12087912112474442	0.2222222238779068	0.1505376398563385	0.5384615659713745	940	1015	1015	1040	1507
16.18623384774495	16.18623424248465	0	0	2	0	0.0064951905283827235	0.08627752217722134	1003.3064533157215	1078.3064533157215	1078.3064533157215	1103.3064533157215	0.16129031777381897	0.1428571492433548	0.2380952388048172	0.17204301059246063	0.5384615659713745	1003	1078	1078	1103	1507
16.199906841431087	16.199907236170787	0	0	2	0	0.006290029259590062	0.08164296983174546	984.3279614609976	1059.3279614609976	1059.3279614609976	1084.3279614609976	0.12903225421905518	0.1538461595773697	0.2539682686328888	0.17204301059246063	0.5384615659713745	984	1059	1059	1084	1507
16.215991694676738	16.21599208941644	0	0	2	0	0.006067627457811438	0.09386282873071794	1034.3682836522898	1109.3682836522898	1109.3682836522898	1134.3682836522898	0.16129031777381897	0.16483516991138458	0.2698412835597992	0.1827957034111023	0.5384615659713745	1034	1109	1109	1134	1507
16.233030239034626	16.233030239034626	0	0	2	0	0.0058285947109265645	0.09612430600641142	1043.6290330962547	1118.6290330962547	1118.6290330962547	1143.6290330962547	0.16129031777381897	0.16483516991138458	0.30158731341362	0.19354838132858276	0.5384615659713745	1043	1118	1118	1143	1507
16.252788934656763	16.252789329396464	0	0	2	0	0.005573586191079693	0.10693607447860609	1087.903224989892	1162.903224989892	1162.903224989892	1187.903224989892	0.19354838132858276	0.17582418024539948	0.30158731341362	0.19354838132858276	0.5384615659713745	1087	1162	1162	1187	1507
16.26620140014171	16.26620179488141	0	0	2	0	0.005303300858898298	0.11486273558015891	1120.3629022007508	1195.3629022007508	1195.3629022007508	1220.3629022007508	0.19354838132858276	0.19780220091342926	0.3333333432674408	0.20430107414722443	0.5384615659713745	1120	1195	1195	1220	1507
16.283004679639127	16.283005074378828	0	0	2	0	0.005018479547690586	0.13667336130525232	1209.677414545008	1284.677414545008	1284.677414545008	1309.677414545008	0.22580644488334656	0.23076923191547394	0.380952388048172	0.23655913770198822	0.5384615659713745	1209	1284	1284	1309	1507
16.299997039452258	16.29999743419196	0	0	2	0	0.004719902932872889	0.15330458211932374	1277.7822637786307	1352.7822637786307	1352.7822637786307	1377.7822637786307	0.25806450843811035	0.2527472674846649	0.3968254029750824	0.25806450843811035	0.5384615659713745	1277	1352	1352	1377	1507
16.319662971245187	16.319663365984887	0	0	2	0	0.004408389392192618	0.16731655732735695	1335.1613022555266	1410.1613022555266	1410.1613022555266	1435.1613022555266	0.29032257199287415	0.2637362778186798	0.4285714328289032	0.2688172161579132	0.5384615659713745	1335	1410	1410	1435	1507
16.33301030467984	16.33301030467984	0	0	2	0	0.004084792762611737	0.17507253941526835	1366.9220489055238	1441.9220489055238	1441.9220489055238	1466.9220489055238	0.29032257199287415	0.2857142984867096	0.4444444477558136	0.2795698940753937	0.5384615659713745	1366	1441	1441	1466	1507
16.349957664167306	16.349957664167306	0	0	2	0	0.0037499999999990002	0.18552654261479384	1409.7311920075808	1484.7311920075808	1484.7311920075808	1509.7311920075808	0.32258063554763794	0.2857142984867096	0.4444444477558136	0.301075279712677	0.5384615659713745	1409	1484	1484	1509	1507
16.365963964212902	16.3659639642129	0	0	2	0	0.0034049287480455706	0.19345320223805684	1442.1908631648428	1517.1908631648428	1517.1908631648428	1542.1908631648428	0.32258063554763794	0.3076923191547394	0.460317462682724	0.31182795763015747	0.5384615659713745	1442	1517	1517	1542	1507
16.38633608532693	16.386336085326935	0	0	2	0	0.003050524823067443	0.21484697976374223	1529.7983821325245	1604.7983821325245	1604.7983821325245	1629.7983821325245	0.3870967626571655	0.3186813294887543	0.4761904776096344	0.32258063554763794	0.5384615659713745	1529	1604	1604	1629	1507
16.399967236605	16.399975920878376	0	0	2	0	0.002687759621588668	0.23369700962273532	1606.9892544051013	1681.9892544051013	1681.9892544051013	1706.9892544051013	0.4193548262119293	0.34065935015678406	0.5079365372657776	0.34408602118492126	0.5384615659713745	1606	1681	1681	1706	1507
16.415967220815418	16.415967615555115	0	0	2	0	0.0023176274578109997	0.24062586444894052	1635.3629149184114	1710.3629149184114	1710.3629149184114	1735.3629149184114	0.4193548262119293	0.35164836049079895	0.523809552192688	0.3655914068222046	0.5384615659713745	1635	1710	1710	1735	1507
16.433106029056788	16.43310602905679	0	0	2	0	0.0019411428382677801	0.2570864031745277	1702.768820999691	1777.768820999691	1777.768820999691	1802.768820999691	0.4516128897666931	0.37362638115882874	0.5396825671195984	0.37634408473968506	0.5384615659713745	1702	1777	1777	1802	1507
16.4529377515232	16.4529377515232	0	0	2	0	0.0015593376811320532	0.28098782945063805	1800.6451616003628	1875.6451616003628	1875.6451616003628	1900.6451616003628	0.4838709533214569	0.4065934121608734	0.5714285969734192	0.40860214829444885	0.5384615659713745	1800	1875	1875	1900	1507
16.46614337340599	16.46614376814569	0	0	2	0	0.0011732584878005763	0.28098782945063805	1800.6451616003628	1875.6451616003628	1875.6451616003628	1900.6451616003628	0.4838709533214569	0.4065934121608734	0.5714285969734192	0.40860214829444885	0.5384615659713745	1800	1875	1875	1900	1507
16.48302481136377	16.483025206103466	0	0	2	0	0.0007839634745062358	0.307390347757698	1908.7634740677734	1983.7634740677734	1983.7634740677734	2008.7634740677734	0.5483871102333069	0.4285714328289032	0.5873016119003296	0.4301075339317322	0.6153846383094788	1908	1983	1983	2008	1523
16.4999832235628	16.4999836183025	0	0	2	0	0.00039251967182090644	0.3178344999964091	1951.5322774852953	2026.5322774852953	2026.5322774852953	2051.5322774852953	0.5483871102333069	0.450549453496933	0.60317462682724	0.4516128897666931	0.6153846383094788	1951	2026	2026	2051	1523
16.519574549552665	16.519574944292362	0	0	2	0	-1.1760740967563817e-15	0.3267852292876334	1988.1855139328588	2063.185513932859	2063.185513932859	2088.185513932859	0.5483871102333069	0.47252747416496277	0.6190476417541504	0.46236559748649597	0.6153846383094788	1988	2063	2063	2088	1523
16.53306675245676	16.533067147196462	0	0	2	0	-0.0003925196718232554	0.34284532297911907	2053.9515975994927	2128.9515975994927	2128.9515975994927	2153.9515975994927	0.5806451439857483	0.48351648449897766	0.6349206566810608	0.4838709533214569	0.6153846383094788	2053	2128	2128	2153	1523
16.550016480382425	16.55001687512212	0	0	2	0	-0.000783963474508575	0.35732667015226127	2113.25271427351	2188.25271427351	2188.25271427351	2213.25271427351	0.6129032373428345	0.49450549483299255	0.6507936716079712	0.49462366104125977	0.6153846383094788	2113	2188	2188	2213	1523
16.56595843785712	16.565958832596817	0	0	2	0	-0.0011732584878028998	0.3638288354147292	2139.879081023316	2214.879081023316	2214.879081023316	2239.879081023316	0.6129032373428345	0.5054945349693298	0.6666666865348816	0.5053763389587402	0.6153846383094788	2139	2214	2214	2239	1523
16.586269374317844	16.58626937431784	0	0	2	0	-0.0015593376811343538	0.3791799620595029	2202.7419446336644	2277.7419446336644	2277.7419446336644	2302.7419446336644	0.6451612710952759	0.5274725556373596	0.6666666865348816	0.5161290168762207	0.6153846383094788	2202	2277	2277	2302	1523
16.599973947179883	16.59997434191958	0	0	2	0	-0.0019411428382700524	0.3938746512734781	2262.9166969648927	2337.9166969648927	2337.9166969648927	2362.9166969648927	0.6774193644523621	0.5384615659713745	0.682539701461792	0.5268816947937012	0.6153846383094788	2262	2337	2337	2362	1523
16.615900115066623	16.615900509806323	0	0	2	0	-0.0023176274578132366	0.4060846714308939	2312.9167295095103	2387.9167295095103	2387.9167295095103	2412.9167295095103	0.6774193644523621	0.5714285969734192	0.6984127163887024	0.5376344323158264	0.6153846383094788	2312	2387	2387	2412	1523
16.632959580628544	16.632959580628544	0	0	2	0	-0.0026877596215908644	0.4256173970832986	2392.9032410561076	2467.9032410561076	2467.9032410561076	2492.9032410561076	0.7096773982048035	0.593406617641449	0.7142857313156128	0.5591397881507874	0.6153846383094788	2392	2467	2467	2492	1523
16.652906567087	16.652906567087	0	0	2	0	-0.003050524823069592	0.43058345821768906	2413.239261401437	2488.239261401437	2488.239261401437	2513.239261401437	0.7096773982048035	0.6043956279754639	0.7301587462425232	0.5591397881507874	0.6153846383094788	2413	2488	2488	2513	1523
16.666219952907554	16.666219952907554	0	0	2	0	-0.003404928748047666	0.44532081505395293	2473.5887376459373	2548.5887376459373	2548.5887376459373	2573.5887376459373	0.7419354915618896	0.6153846383094788	0.7301587462425232	0.5806451439857483	0.6153846383094788	2473	2548	2548	2573	1523
16.682998363803947	16.682998758543647	0	0	2	0	-0.0037500000000010372	0.452377674707904	2502.486577928867	2577.486577928867	2577.486577928867	2602.486577928867	0.7419354915618896	0.6263736486434937	0.7460317611694336	0.5913978219032288	0.6153846383094788	2502	2577	2577	2602	1523
16.700008092163827	16.700008486903524	0	0	2	0	-0.0040847927626137094	0.4703316454452793	2576.0080880984187	2651.0080880984187	2651.0080880984187	2676.0080880984187	0.774193525314331	0.6483516693115234	0.761904776096344	0.602150559425354	0.6153846383094788	2576	2651	2651	2676	1523
16.71944389071237	16.719443890712366	0	0	2	0	-0.004408389392194521	0.49320900977868476	2669.690895043714	2744.690895043714	2744.690895043714	2769.690895043714	0.8064516186714172	0.6813187003135681	0.7777777910232544	0.6236559152603149	0.6153846383094788	2669	2744	2744	2769	1523
16.733003988844658	16.733003988844658	0	0	2	0	-0.004719902932874717	0.500564555149067	2699.811853335429	2774.811853335429	2774.811853335429	2799.811853335429	0.8064516186714172	0.692307710647583	0.7936508059501648	0.6344085931777954	0.6153846383094788	2699	2774	2774	2799	1523
16.749997532876883	16.749997532876883	0	0	2	0	-0.0050184795476923335	0.5054452756064034	2719.798403608222	2794.798403608222	2794.798403608222	2819.798403608222	0.8064516186714172	0.7032967209815979	0.7936508059501648	0.6451612710952759	0.6153846383094788	2719	2794	2794	2819	1523
16.76601014875766	16.766010543497355	0	0	2	0	-0.005303300858899961	0.5209933374777123	2783.4677169712318	2858.4677169712318	2858.4677169712318	2883.4677169712318	0.8387096524238586	0.7142857313156128	0.8095238208770752	0.6559139490127563	0.6153846383094788	2783	2858	2858	2883	1523
16.78611187317803	16.78611226791773	0	0	2	0	-0.005573586191081266	0.523740590061216	2794.7177163006795	2869.7177163006795	2869.7177163006795	2894.7177163006795	0.8387096524238586	0.7252747416496277	0.8095238208770752	0.6559139490127563	0.6153846383094788	2794	2869	2869	2894	1523
16.799936841648197	16.799937236387894	0	0	2	0	-0.005828594710928045	0.5393740178416015	2858.7366030613584	2933.7366030613584	2933.7366030613584	2958.7366030613584	0.8709677457809448	0.7362637519836426	0.8253968358039856	0.6666666865348816	0.6153846383094788	2858	2933	2933	2958	1523
16.816012221141072	16.816012221141076	0	0	2	0	-0.00606762745781282	0.5393740178416015	2858.7366030613584	2933.7366030613584	2933.7366030613584	2958.7366030613584	0.8709677457809448	0.7362637519836426	0.8253968358039856	0.6666666865348816	0.6153846383094788	2858	2933	2933	2958	1523
16.832952080574266	16.832952475313967	0	0	2	0	-0.006290029259591343	0.5421212704251053	2869.986602390806	2944.986602390806	2944.986602390806	2969.986602390806	0.8709677457809448	0.7472527623176575	0.8253968358039856	0.6666666865348816	0.6153846383094788	2869	2944	2944	2969	1523
16.852764855535142	16.85276485553514	0	0	2	0	-0.0064951905283839	0.5443400770074822	2879.07261534564	2954.07261534564	2954.07261534564	2979.07261534564	0.8709677457809448	0.7472527623176575	0.8253968358039856	0.6774193644523621	0.6153846383094788	2879	2954	2954	2979	1523
16.86608021505419	16.86608021505419	0	0	2	0	-0.006682548931413314	0.5443400770074822	2879.07261534564	2954.07261534564	2954.07261534564	2979.07261534564	0.8709677457809448	0.7472527623176575	0.8253968358039856	0.6774193644523621	0.6153846383094788	2879	2954	2954	2979	1523
16.88297507416172	16.88297546890142	0	0	2	0	-0.0068515909323200045	0.5525227540954223	2912.5806780207545	2987.5806780207545	2987.5806780207545	3012.5806780207545	0.8709677457809448	0.7692307829856873	0.841269850730896	0.6774193644523621	0.6153846383094788	2912	2987	2987	3012	1523
16.9000175659166	16.900017565916595	0	0	2	0	-0.007001853198729453	0.5605872625335326	2945.6048400748164	3020.6048400748164	3020.6048400748164	3045.6048400748164	0.9032257795333862	0.7692307829856873	0.841269850730896	0.6774193644523621	0.6153846383094788	2945	3020	3020	3045	1523
16.919415074714358	16.919415469454055	0	0	2	0	-0.007132923872214031	0.5633345151170364	2956.854839404264	3031.854839404264	3031.854839404264	3056.854839404264	0.9032257795333862	0.7802197933197021	0.841269850730896	0.6774193644523621	0.692307710647583	2956	3031	3031	3056	1538
16.93298740977731	16.93298780451701	0	0	2	0	-0.00724444369716833	0.5633345151170364	2956.854839404264	3031.854839404264	3031.854839404264	3056.854839404264	0.9032257795333862	0.7802197933197021	0.841269850730896	0.6774193644523621	0.692307710647583	2956	3031	3031	3056	1538
16.949875163570262	16.949875558309962	0	0	2	0	-0.0073361070055037985	0.5633345151170364	2956.854839404264	3031.854839404264	3031.854839404264	3056.854839404264	0.9032257795333862	0.7802197933197021	0.841269850730896	0.6774193644523621	0.692307710647583	2956	3031	3031	3056	1538
16.965990411772715	16.96599041177272	0	0	2	0	-0.007407662554463726	0.5633345151170364	2956.854839404264	3031.854839404264	3031.854839404264	3056.854839404264	0.9032257795333862	0.7802197933197021	0.841269850730896	0.6774193644523621	0.692307710647583	2956	3031	3031	3056	1538
16.986279637550012	16.98628003228971	0	0	2	0	-0.007458914215262179	0.5741462910398116	3001.129061808029	3076.129061808029	3076.129061808029	3101.129061808029	0.9354838728904724	0.791208803653717	0.841269850730896	0.6774193644523621	0.692307710647583	3001	3076	3076	3101	1523
16.99998657885024	16.999986578850244	0	0	2	0	-0.0074897215106593685	0.5741462910398116	3001.129061808029	3076.129061808029	3076.129061808029	3101.129061808029	0.9354838728904724	0.791208803653717	0.841269850730896	0.6774193644523621	0.692307710647583	3001	3076	3076	3101	1538
17.016029194948125	17.01602958968782	0	0	2	0	-0.0075	0.5876462239823583	3056.411287207757	3131.411287207757	3131.411287207757	3156.411287207757	0.9677419066429138	0.8021978139877319	0.8571428656578064	0.6774193644523621	0.692307710647583	3056	3131	3131	3156	1538
17.032977343914986	17.03297694917529	0	0	2	0	-0.007489721510659238	0.5876462239823583	3056.411287207757	3131.411287207757	3131.411287207757	3156.411287207757	0.9677419066429138	0.8021978139877319	0.8571428656578064	0.6774193644523621	0.692307710647583	3056	3131	3131	3156	1538
17.052764460795437	17.05276446079544	0	0	2	0	-0.00745891421526192	0.582210799477922	3034.1532238620907	3109.1532238620907	3109.1532238620907	3134.1532238620907	0.9677419066429138	0.791208803653717	0.841269850730896	0.6774193644523621	0.692307710647583	3034	3109	3109	3134	1538
17.066007188209916	17.066007582949613	0	0	2	0	-0.007407662554463337	0.5799493235412729	3024.8924799015126	3099.8924799015126	3099.8924799015126	3124.8924799015126	0.9677419066429138	0.791208803653717	0.841269850730896	0.6666666865348816	0.692307710647583	3024	3099	3099	3124	1538
17.082925336959676	17.082925336959676	0	0	2	0	-0.0073361070055032816	0.5718848151031626	2991.8683178474507	3066.8683178474507	3066.8683178474507	3091.8683178474507	0.9354838728904724	0.791208803653717	0.841269850730896	0.6666666865348816	0.692307710647583	2991	3066	3066	3091	1538
17.099954012825094	17.099954012825094	0	0	2	0	-0.007244443697167687	0.5718848151031626	2991.8683178474507	3066.8683178474507	3066.8683178474507	3091.8683178474507	0.9354838728904724	0.791208803653717	0.841269850730896	0.6666666865348816	0.6153846383094788	2991	3066	3066	3091	1523
17.119433232740498	17.1194332327405	0	0	2	0	-0.007132923872213263	0.5718848151031626	2991.8683178474507	3066.8683178474507	3066.8683178474507	3091.8683178474507	0.9354838728904724	0.791208803653717	0.841269850730896	0.6666666865348816	0.692307710647583	2991	3066	3066	3091	1538
17.133007541501946	17.133007541501946	0	0	2	0	-0.007001853198728562	0.5641288214636084	2960.1075238934764	3035.1075238934764	3035.1075238934764	3060.1075238934764	0.9354838728904724	0.7692307829856873	0.841269850730896	0.6559139490127563	0.692307710647583	2960	3035	3035	3060	1538
17.150048454298023	17.150048849037724	0	0	2	0	-0.006851590932318994	0.5593071819053694	2940.362909902488	3015.362909902488	3015.362909902488	3040.362909902488	0.9354838728904724	0.7692307829856873	0.8253968358039856	0.6451612710952759	0.6153846383094788	2940	3015	3015	3040	1523
17.165981727499343	17.165981727499343	0	0	2	0	-0.006682548931412186	0.5457481533990904	2884.8386881692754	2959.8386881692754	2959.8386881692754	2984.8386881692754	0.9032257795333862	0.7472527623176575	0.8253968358039856	0.6451612710952759	0.6153846383094788	2884	2959	2959	2984	1523
17.18607318868755	17.186073583427248	0	0	2	0	-0.006495190528382658	0.5435293468167135	2875.7526752144418	2950.7526752144418	2950.7526752144418	2975.7526752144418	0.9032257795333862	0.7472527623176575	0.8253968358039856	0.6344085931777954	0.6153846383094788	2875	2950	2950	2975	1523
17.199987368329637	17.199987763069338	0	0	2	0	-0.00629002925958999	0.525276701716173	2801.0080935277283	2876.0080935277283	2876.0080935277283	2901.0080935277283	0.8709677457809448	0.7252747416496277	0.8095238208770752	0.6236559152603149	0.6153846383094788	2801	2876	2876	2901	1523
17.216087616423543	17.21608761642354	0	0	2	0	-0.00606762745781136	0.5122887885652929	2747.8225891748743	2822.8225891748743	2822.8225891748743	2847.8225891748743	0.8387096524238586	0.7142857313156128	0.8095238208770752	0.6129032373428345	0.6153846383094788	2747	2822	2822	2847	1523
17.232953264793366	17.232953659533063	0	0	2	0	-0.005828594710926481	0.49477792441092117	2676.115600462722	2751.115600462722	2751.115600462722	2776.115600462722	0.8064516186714172	0.7032967209815979	0.7936508059501648	0.5913978219032288	0.692307710647583	2676	2751	2751	2776	1538
17.252723802606468	17.252723802606468	0	0	2	0	-0.0055735861910796046	0.4729508933536346	2586.733908283134	2661.733908283134	2661.733908283134	2686.733908283134	0.8064516186714172	0.6593406796455383	0.761904776096344	0.5591397881507874	0.6153846383094788	2586	2661	2661	2686	1523
17.26599060914257	17.265990609142566	0	0	2	0	-0.005303300858898205	0.4729508933536346	2586.733908283134	2661.733908283134	2661.733908283134	2686.733908283134	0.8064516186714172	0.6593406796455383	0.761904776096344	0.5591397881507874	0.6153846383094788	2586	2661	2661	2686	1523
17.282957705614976	17.282957705614976	0	0	2	0	-0.005018479547690488	0.43354406143327395	2425.362931569257	2500.362931569257	2500.362931569257	2525.362931569257	0.7419354915618896	0.6153846383094788	0.7301587462425232	0.5161290168762207	0.6153846383094788	2425	2500	2500	2525	1523
17.299992697315574	17.299992697315574	0	0	2	0	-0.004719902932872786	0.42883401839302593	2406.075305319441	2481.075305319441	2481.075305319441	2506.075305319441	0.7419354915618896	0.6043956279754639	0.7301587462425232	0.5053763389587402	0.6153846383094788	2406	2481	2481	2506	1523
17.319410337837972	17.319410337837972	0	0	2	0	-0.004408389392192511	0.4140966598247786	2345.7258219824685	2420.7258219824685	2420.7258219824685	2445.7258219824685	0.7096773982048035	0.593406617641449	0.7142857313156128	0.49462366104125977	0.6153846383094788	2345	2420	2420	2445	1523
17.333005962543147	17.33300596254315	0	0	2	0	-0.004084792762611626	0.40136477237884893	2293.5887428913866	2368.5887428913866	2368.5887428913866	2393.5887428913866	0.6774193644523621	0.5824176073074341	0.7142857313156128	0.4838709533214569	0.6153846383094788	2293	2368	2368	2393	1523
17.34994897989393	17.349948979893934	0	0	2	0	-0.0037499999999988857	0.39481994533095266	2266.7876761302514	2341.7876761302514	2341.7876761302514	2366.7876761302514	0.6774193644523621	0.5714285969734192	0.6984127163887024	0.47311827540397644	0.6153846383094788	2266	2341	2341	2366	1523
17.36597896432145	17.365979359061154	0	0	2	0	-0.0034049287480454526	0.39019524099924885	2247.849511891924	2322.849511891924	2322.849511891924	2347.849511891924	0.6774193644523621	0.5604395866394043	0.6984127163887024	0.46236559748649597	0.6153846383094788	2247	2322	2322	2347	1523
17.386105952082552	17.38610595208255	0	0	2	0	-0.0030505248230673224	0.3821307176599773	2214.825288817607	2289.825288817607	2289.825288817607	2314.825288817607	0.6451612710952759	0.5604395866394043	0.6984127163887024	0.46236559748649597	0.6153846383094788	2214	2289	2289	2314	1523
17.39992065732055	17.399920657320546	0	0	2	0	-0.002687759621588545	0.3757138935895803	2188.548394249331	2263.548394249331	2263.548394249331	2288.548394249331	0.6451612710952759	0.5494505763053894	0.682539701461792	0.4516128897666931	0.6153846383094788	2188	2263	2263	2288	1523
17.41594748383048	17.415947483830475	0	0	2	0	-0.002317627457810874	0.3757138935895803	2188.548394249331	2263.548394249331	2263.548394249331	2288.548394249331	0.6451612710952759	0.5494505763053894	0.682539701461792	0.4516128897666931	0.6153846383094788	2188	2263	2263	2288	1523
17.432962343806437	17.432962738546134	0	0	2	0	-0.0019411428382676522	0.36581460275754196	2148.0107982921345	2223.0107982921345	2223.0107982921345	2248.0107982921345	0.6129032373428345	0.5494505763053894	0.682539701461792	0.44086021184921265	0.6153846383094788	2148	2223	2223	2248	1523
17.452818934873875	17.452819329613572	0	0	2	0	-0.0015593376811319237	0.3567785393700378	2111.008118720305	2186.008118720305	2186.008118720305	2211.008118720305	0.6129032373428345	0.5274725556373596	0.6666666865348816	0.4301075339317322	0.6153846383094788	2111	2186	2186	2211	1523
17.46616982096581	17.46617021570551	0	0	2	0	-0.0011732584878004458	0.34871401603076624	2077.983895645988	2152.983895645988	2152.983895645988	2177.983895645988	0.5806451439857483	0.5274725556373596	0.6666666865348816	0.4301075339317322	0.6153846383094788	2077	2152	2152	2177	1523
17.482970337285337	17.482970337285337	0	0	2	0	-0.0007839634745061043	0.3425105390865193	2052.5806575592965	2127.5806575592965	2127.5806575592965	2152.5806575592965	0.5806451439857483	0.5164835453033447	0.6507936716079712	0.4193548262119293	0.6153846383094788	2052	2127	2127	2152	1523
17.49999980263015	17.50000019736985	0	0	2	0	-0.00039251967182077433	0.3380138428176318	2034.1666863382022	2109.1666863382025	2109.1666863382025	2134.1666863382025	0.5806451439857483	0.5054945349693298	0.6507936716079712	0.40860214829444885	0.6153846383094788	2034	2109	2109	2134	1523
17.519527575528507	17.519527575528507	0	0	2	0	1.30838237461204e-15	0.32994933437952145	2001.1425242841403	2076.1425242841406	2076.1425242841406	2101.1425242841406	0.5483871102333069	0.5054945349693298	0.6507936716079712	0.40860214829444885	0.6153846383094788	2001	2076	2076	2101	1523
17.532961751696888	17.532962146436585	0	0	2	0	0.00039251967182338753	0.32662112304864843	1987.5134988842153	2062.5134988842156	2062.5134988842156	2087.5134988842156	0.5483871102333069	0.5054945349693298	0.6349206566810608	0.3978494703769684	0.6153846383094788	1987	2062	2062	2087	1523
17.5500239804367	17.550023980436702	0	0	2	0	0.0007839634745087067	0.3098192098571957	1918.7096643652164	1993.7096643652164	1993.7096643652164	2018.7096643652164	0.5161290168762207	0.48351648449897766	0.6190476417541504	0.3870967626571655	0.6153846383094788	1918	1993	1993	2018	1523
17.565976201143563	17.565976201143563	0	0	2	0	0.0011732584878030303	0.29734333640816146	1867.6209625914212	1942.6209625914212	1942.6209625914212	1967.6209625914212	0.4838709533214569	0.47252747416496277	0.6190476417541504	0.37634408473968506	0.6153846383094788	1867	1942	1942	1967	1523
17.586328980012354	17.586329374752054	0	0	2	0	0.0015593376811344833	0.29148121938340843	1843.6155933750574	1918.6155933750574	1918.6155933750574	1943.6155933750574	0.4838709533214569	0.4615384638309479	0.60317462682724	0.3655914068222046	0.6153846383094788	1843	1918	1918	1943	1523
17.599921052060246	17.599921446799943	0	0	2	0	0.0019411428382701804	0.27763992080277067	1786.9354756873458	1861.9354756873458	1861.9354756873458	1886.9354756873458	0.4516128897666931	0.450549453496933	0.5873016119003296	0.35483869910240173	0.6153846383094788	1786	1861	1861	1886	1523
17.61598301040337	17.615983405143066	0	0	2	0	0.002317627457813363	0.2733139019509716	1769.2204284892287	1844.2204284892287	1844.2204284892287	1869.2204284892287	0.4516128897666931	0.4395604431629181	0.5873016119003296	0.34408602118492126	0.6153846383094788	1769	1844	1844	1869	1523
17.63292800145264	17.632928001452644	0	0	2	0	0.002687759621590988	0.25960061592715133	1713.0645222216847	1788.0645222216847	1788.0645222216847	1813.0645222216847	0.4193548262119293	0.4285714328289032	0.5714285969734192	0.3333333432674408	0.6153846383094788	1713	1788	1788	1813	1523
17.65282288227086	17.65282288227086	0	0	2	0	0.003050524823069713	0.24049457187288592	1634.8252718194678	1709.8252718194678	1709.8252718194678	1734.8252718194678	0.3870967626571655	0.4065934121608734	0.5396825671195984	0.31182795763015747	0.6153846383094788	1634	1709	1709	1734	1523
17.666110215271296	17.666110610010996	0	0	2	0	0.003404928748047784	0.24049457187288592	1634.8252718194678	1709.8252718194678	1709.8252718194678	1734.8252718194678	0.3870967626571655	0.4065934121608734	0.5396825671195984	0.31182795763015747	0.6153846383094788	1634	1709	1709	1734	1523
17.68295336347829	17.68295375821799	0	0	2	0	0.003750000000001152	0.2109181146536554	1513.7096795067189	1588.7096795067189	1588.7096795067189	1613.7096795067189	0.32258063554763794	0.37362638115882874	0.5079365372657776	0.29032257199287415	0.6153846383094788	1513	1588	1588	1613	1523
17.699960328660275	17.699960723399975	0	0	2	0	0.0040847927626138205	0.20294878363131175	1481.0752689702217	1556.0752689702217	1556.0752689702217	1581.0752689702217	0.32258063554763794	0.35164836049079895	0.4920634925365448	0.2795698940753937	0.5384615659713745	1481	1556	1556	1581	1507
17.71969494516079	17.71969533990049	0	0	2	0	0.004408389392194629	0.1897475301753968	1427.01613606825	1502.01613606825	1502.01613606825	1527.01613606825	0.29032257199287415	0.34065935015678406	0.4761904776096344	0.2688172161579132	0.6153846383094788	1427	1502	1502	1527	1523
17.733000830927068	17.73300122566677	0	0	2	0	0.00471990293287482	0.17388435941489	1362.0564518039746	1437.0564518039746	1437.0564518039746	1462.0564518039746	0.25806450843811035	0.3186813294887543	0.460317462682724	0.25806450843811035	0.6153846383094788	1362	1437	1437	1462	1523
17.749985690685925	17.749985690685918	0	0	2	0	0.0050184795476924315	0.16518965070515002	1326.4516196375894	1401.4516196375894	1401.4516196375894	1426.4516196375894	0.25806450843811035	0.2967033088207245	0.4285714328289032	0.24731183052062988	0.6153846383094788	1326	1401	1401	1426	1523
17.765966332651097	17.76596633265109	0	0	2	0	0.005303300858900055	0.16035159719867254	1306.639790528564	1381.639790528564	1381.639790528564	1406.639790528564	0.25806450843811035	0.2857142984867096	0.4126984179019928	0.23655913770198822	0.6153846383094788	1306	1381	1381	1406	1523
17.786056214880503	17.786056214880503	0	0	2	0	0.005573586191081356	0.14585384946201396	1247.271513546947	1322.271513546947	1322.271513546947	1347.271513546947	0.22580644488334656	0.2637362778186798	0.3968254029750824	0.23655913770198822	0.6153846383094788	1247	1322	1322	1347	1523
17.79999407890452	17.79999407890452	0	0	2	0	0.005828594710928128	0.13307928830705662	1194.9596856173969	1269.9596856173969	1269.9596856173969	1294.9596856173969	0.19354838132858276	0.2527472674846649	0.380952388048172	0.22580644488334656	0.5384615659713745	1194	1269	1269	1294	1507
17.81599919473102	17.815999194731013	0	0	2	0	0.006067627457812898	0.12845457950233397	1176.0215030620575	1251.0215030620575	1251.0215030620575	1276.0215030620575	0.19354838132858276	0.24175824224948883	0.3650793731212616	0.2150537669658661	0.5384615659713745	1176	1251	1251	1276	1507
17.832963528025537	17.83296352802553	0	0	2	0	0.006290029259591415	0.12116795924704704	1146.1827931166576	1221.1827931166576	1221.1827931166576	1246.1827931166576	0.19354838132858276	0.21978022158145905	0.3492063581943512	0.20430107414722443	0.5384615659713745	1146	1221	1221	1246	1507
17.85270998671701	17.85270998671701	0	0	2	0	0.006495190528383966	0.10513411284339957	1080.5241920937212	1155.5241920937212	1155.5241920937212	1180.5241920937212	0.16129031777381897	0.19780220091342926	0.3174603283405304	0.19354838132858276	0.5384615659713745	1080	1155	1155	1180	1507
17.866031662071244	17.866031662071236	0	0	2	0	0.0066825489314133735	0.10153347309434002	1065.7795723213223	1140.7795723213223	1140.7795723213223	1165.7795723213223	0.16129031777381897	0.18681319057941437	0.3174603283405304	0.1827957034111023	0.5384615659713745	1065	1140	1140	1165	1507
17.88299165322907	17.88299165322907	0	0	2	0	0.006851590932320058	0.09806084077863142	1051.5591429884958	1126.5591429884958	1126.5591429884958	1151.5591429884958	0.16129031777381897	0.17582418024539948	0.30158731341362	0.1827957034111023	0.5384615659713745	1051	1126	1126	1151	1507
17.89991651255371	17.89991651255371	0	0	2	0	0.0070018531987295	0.0938201589415425	1034.1935508656165	1109.1935508656165	1109.1935508656165	1134.1935508656165	0.16129031777381897	0.16483516991138458	0.2857142984867096	0.17204301059246063	0.5384615659713745	1034	1109	1109	1134	1507
17.91945691712243	17.919457311862125	0	0	2	0	0.007132923872214073	0.09107290635803877	1022.9435515361688	1097.9435515361688	1097.9435515361688	1122.9435515361688	0.16129031777381897	0.1538461595773697	0.2857142984867096	0.17204301059246063	0.5384615659713745	1022	1097	1097	1122	1507
17.932970830709962	17.932971225449656	0	0	2	0	0.007244443697168365	0.09039019603923759	1020.1478527806779	1095.147852780678	1095.147852780678	1120.147852780678	0.16129031777381897	0.1538461595773697	0.2698412835597992	0.17204301059246063	0.5384615659713745	1020	1095	1095	1120	1507
17.95000266449297	17.950003059232664	0	0	2	0	0.007336107005503826	0.0788530474590663	972.9032293448765	1047.9032293448765	1047.9032293448765	1072.9032293448765	0.12903225421905518	0.1428571492433548	0.2698412835597992	0.16129031777381897	0.5384615659713745	972	1047	1047	1072	1507
17.966061070178803	17.966061464918496	0	0	2	0	0.007407662554463747	0.0788530474590663	972.9032293448765	1047.9032293448765	1047.9032293448765	1072.9032293448765	0.12903225421905518	0.1428571492433548	0.2698412835597992	0.16129031777381897	0.5384615659713745	972	1047	1047	1072	1507
17.98625832160628	17.986258716345972	0	0	2	0	0.007458914215262192	0.07418567210977589	953.7903272895323	1028.7903272895323	1028.7903272895323	1053.7903272895323	0.12903225421905518	0.1318681389093399	0.2380952388048172	0.1505376398563385	0.5384615659713745	953	1028	1028	1053	1507
17.999999605260307	18.0	0	0	2	0	0.007489721510659376	0.07143841766362702	942.5403203325527	1017.5403203325527	1017.5403203325527	1042.5403203325527	0.12903225421905518	0.12087912112474442	0.2380952388048172	0.1505376398563385	0.5384615659713745	942	1017	1017	1042	1507
18.015976299828488	18.015976299828488	0	0	2	0	0.0075	0.07143841766362702	942.5403203325527	1017.5403203325527	1017.5403203325527	1042.5403203325527	0.12903225421905518	0.12087912112474442	0.2380952388048172	0.1505376398563385	0.5384615659713745	942	1017	1017	1042	1507
18.03295958062855	18.032959975368243	0	0	2	0	0.0074897215106592314	0.07143841766362702	942.5403203325527	1017.5403203325527	1017.5403203325527	1042.5403203325527	0.12903225421905518	0.12087912112474442	0.2380952388048172	0.1505376398563385	0.5384615659713745	942	1017	1017	1042	1507
18.05282367175026	18.052824066489954	0	0	2	0	0.007458914215261905	0.07084104611250164	940.0940838306942	1015.0940838306942	1015.0940838306942	1040.0940838306942	0.12903225421905518	0.12087912112474442	0.2222222238779068	0.1505376398563385	0.5384615659713745	940	1015	1015	1040	1507
18.066077057136603	18.066077451876296	0	0	2	0	0.007407662554463316	0.07084104611250164	940.0940838306942	1015.0940838306942	1015.0940838306942	1040.0940838306942	0.12903225421905518	0.12087912112474442	0.2222222238779068	0.1505376398563385	0.5384615659713745	940	1015	1015	1040	1507
18.082980995257202	18.082981389996903	0	0	2	0	0.007336107005503255	0.0686911650801233	931.290321003105	1006.290321003105	1006.290321003105	1031.290321003105	0.12903225421905518	0.10989011079072952	0.2380952388048172	0.1505376398563385	0.5384615659713745	931	1006	1006	1031	1507
18.099993486794972	18.099993486794972	0	0	2	0	0.007244443697167653	0.0686911650801233	931.290321003105	1006.290321003105	1006.290321003105	1031.290321003105	0.12903225421905518	0.10989011079072952	0.2380952388048172	0.1505376398563385	0.5384615659713745	931	1006	1006	1031	1507
18.119381521839962	18.119381521839962	0	0	2	0	0.007132923872213222	0.06933120543426174	933.9112862533018	1008.9112862533018	1008.9112862533018	1033.9112862533018	0.12903225421905518	0.10989011079072952	0.2380952388048172	0.16129031777381897	0.5384615659713745	933	1008	1008	1033	1507
18.13295464638231	18.13295504112201	0	0	2	0	0.007001853198728515	0.07271849952401621	947.7822555508465	1022.7822555508465	1022.7822555508465	1047.7822555508465	0.12903225421905518	0.12087912112474442	0.2539682686328888	0.16129031777381897	0.5384615659713745	947	1022	1022	1047	1507
18.150052006955313	18.150052401695014	0	0	2	0	0.00685159093231894	0.07957842756704292	975.8736608870407	1050.8736608870408	1050.8736608870408	1075.8736608870408	0.12903225421905518	0.1428571492433548	0.2698412835597992	0.17204301059246063	0.5384615659713745	975	1050	1050	1075	1507
18.16608159664314	18.166081991382832	0	0	2	0	0.006682548931412125	0.08377643999072815	993.0645217620317	1068.0645217620317	1068.0645217620317	1093.0645217620317	0.12903225421905518	0.1538461595773697	0.2857142984867096	0.1827957034111023	0.5384615659713745	993	1068	1068	1093	1507
18.186145426052427	18.186145820792127	0	0	2	0	0.006495190528382592	0.09242848013588889	1028.494626156465	1103.494626156465	1103.494626156465	1128.494626156465	0.12903225421905518	0.17582418024539948	0.3174603283405304	0.20430107414722443	0.5384615659713745	1028	1103	1103	1128	1507
18.19982789349134	18.19982789349134	0	0	2	0	0.006290029259589918	0.09962976156436842	1057.9838736060888	1132.9838736060888	1132.9838736060888	1157.9838736060888	0.12903225421905518	0.19780220091342926	0.3333333432674408	0.2150537669658661	0.5384615659713745	1057	1132	1132	1157	1507
18.21595972076114	18.215960115500835	0	0	2	0	0.006067627457811282	0.1141110976799028	1117.284944999202	1192.284944999202	1192.284944999202	1217.284944999202	0.16129031777381897	0.20879121124744415	0.3650793731212616	0.23655913770198822	0.5384615659713745	1117	1192	1192	1217	1507
18.232969843860715	18.232969843860715	0	0	2	0	0.005828594710926398	0.12259246011231717	1152.0161241599387	1227.0161241599387	1227.0161241599387	1252.0161241599387	0.16129031777381897	0.23076923191547394	0.380952388048172	0.25806450843811035	0.5384615659713745	1152	1227	1227	1252	1507
18.25272143416828	18.252721828907973	0	0	2	0	0.005573586191079517	0.1431656780313013	1236.2634515381787	1311.2634515381787	1311.2634515381787	1336.2634515381787	0.19354838132858276	0.2637362778186798	0.4126984179019928	0.2795698940753937	0.5384615659713745	1236	1311	1311	1336	1507
18.266021004099372	18.266021004099372	0	0	2	0	0.005303300858898111	0.1431656780313013	1236.2634515381787	1311.2634515381787	1311.2634515381787	1336.2634515381787	0.19354838132858276	0.2637362778186798	0.4126984179019928	0.2795698940753937	0.5384615659713745	1236	1311	1311	1336	1507
18.28298967953058	18.282989679530573	0	0	2	0	0.005018479547690389	0.17059225283714463	1348.5752753681072	1423.5752753681072	1423.5752753681072	1448.5752753681072	0.25806450843811035	0.2857142984867096	0.4444444477558136	0.31182795763015747	0.5384615659713745	1348	1423	1423	1448	1507
18.300044013476416	18.30004440821611	0	0	2	0	0.004719902932872683	0.1798416636254747	1386.451612546319	1461.451612546319	1461.451612546319	1486.451612546319	0.25806450843811035	0.3076923191547394	0.4761904776096344	0.32258063554763794	0.5384615659713745	1386	1461	1461	1486	1507
18.319532707144596	18.31953310188429	0	0	2	0	0.004408389392192404	0.18519175174848113	1408.3602234100304	1483.3602234100304	1483.3602234100304	1508.3602234100304	0.25806450843811035	0.3186813294887543	0.4920634925365448	0.3333333432674408	0.5384615659713745	1408	1483	1483	1508	1507
18.332904514440564	18.332904909180264	0	0	2	0	0.004084792762611515	0.2000571129814026	1469.2338776588435	1544.2338776588435	1544.2338776588435	1569.2338776588435	0.29032257199287415	0.32967033982276917	0.5079365372657776	0.35483869910240173	0.5384615659713745	1469	1544	1544	1569	1507
18.35004332268194	18.35004332268194	0	0	2	0	0.0037499999999987712	0.21498155731845792	1530.3494772190852	1605.3494772190852	1605.3494772190852	1630.3494772190852	0.32258063554763794	0.35164836049079895	0.5079365372657776	0.3655914068222046	0.5384615659713745	1530	1605	1605	1630	1507
18.36600028026519	18.36600028026519	0	0	2	0	0.0034049287480453347	0.2205876582175783	1553.3064604009833	1628.3064604009833	1628.3064604009833	1653.3064604009833	0.32258063554763794	0.36263737082481384	0.523809552192688	0.37634408473968506	0.5384615659713745	1553	1628	1628	1653	1507
18.386240163580133	18.386240163580133	0	0	2	0	0.0030505248230672014	0.2438588918290523	1648.6021620399692	1723.6021620399692	1723.6021620399692	1748.6021620399692	0.3870967626571655	0.37362638115882874	0.5396825671195984	0.3978494703769684	0.5384615659713745	1648	1723	1723	1748	1507
18.399975131398982	18.399975526138675	0	0	2	0	0.0026877596215884214	0.25815970404351773	1707.1639880582052	1782.1639880582052	1782.1639880582052	1807.1639880582052	0.3870967626571655	0.4065934121608734	0.5555555820465088	0.4301075339317322	0.5384615659713745	1707	1782	1782	1807	1507
18.415967220815418	18.41596761555511	0	0	2	0	0.002317627457810748	0.2722143452563044	1764.7177438245665	1839.7177438245665	1839.7177438245665	1864.7177438245665	0.4193548262119293	0.4175824224948883	0.5714285969734192	0.44086021184921265	0.5384615659713745	1764	1839	1839	1864	1507
18.432976159695897	18.43297655443559	0	0	2	0	0.0019411428382675245	0.28635432517763526	1822.6209616024164	1897.6209616024164	1897.6209616024164	1922.6209616024164	0.4516128897666931	0.4285714328289032	0.5873016119003296	0.4516128897666931	0.5384615659713745	1822	1897	1897	1922	1507
18.452850119310078	18.45285051404977	0	0	2	0	0.0015593376811317945	0.3049483365075827	1898.7634379985511	1973.7634379985511	1973.7634379985511	1998.7634379985511	0.4838709533214569	0.450549453496933	0.60317462682724	0.47311827540397644	0.5384615659713745	1898	1973	1973	1998	1507
18.466219558167857	18.466219558167857	0	0	2	0	0.001173258487800315	0.3112371474298463	1924.5161187252206	1999.5161187252206	1999.5161187252206	2024.5161187252206	0.4838709533214569	0.4615384638309479	0.6190476417541504	0.4838709533214569	0.6153846383094788	1924	1999	1999	2024	1523
18.482917047426007	18.482917047426	0	0	2	0	0.0007839634745059725	0.3237130254911449	1975.6048393862384	2050.6048393862384	2050.6048393862384	2075.6048393862384	0.5161290168762207	0.47252747416496277	0.6190476417541504	0.49462366104125977	0.5384615659713745	1975	2050	2050	2075	1507
18.499937433757744	18.499937433757744	0	0	2	0	0.0003925196718206422	0.34264839484837495	2053.1451769040955	2128.1451769040955	2128.1451769040955	2153.1451769040955	0.5483871102333069	0.49450549483299255	0.6349206566810608	0.5161290168762207	0.5384615659713745	2053	2128	2128	2153	1507
18.51951218068026	18.51951218068026	0	0	2	0	-1.4406906524676981e-15	0.349193229465115	2079.946274659646	2154.946274659646	2154.946274659646	2179.946274659646	0.5483871102333069	0.5054945349693298	0.6507936716079712	0.5268816947937012	0.5384615659713745	2079	2154	2154	2179	1507
18.532982278161228	18.53298227816122	0	0	2	0	-0.00039251967182351964	0.36450169645319797	2142.634446975846	2217.634446975846	2217.634446975846	2242.634446975846	0.5806451439857483	0.5274725556373596	0.6507936716079712	0.5376344323158264	0.5384615659713745	2142	2217	2217	2242	1507
18.54993476926478	18.54993476926478	0	0	2	0	-0.0007839634745088382	0.37923905525797164	2202.983931281394	2277.983931281394	2277.983931281394	2302.983931281394	0.6129032373428345	0.5384615659713745	0.6666666865348816	0.5483871102333069	0.5384615659713745	2202	2277	2277	2302	1507
18.56603462261898	18.56603501735868	0	0	2	0	-0.0011732584878031609	0.3887444820155217	2241.908653853561	2316.908653853561	2316.908653853561	2341.908653853561	0.6129032373428345	0.5604395866394043	0.682539701461792	0.5591397881507874	0.6153846383094788	2241	2316	2316	2341	1523
18.586356611791274	18.586357401270668	0	0	2	0	-0.0015593376811346127	0.40139102543106375	2293.696249140206	2368.696249140206	2368.696249140206	2393.696249140206	0.6451612710952759	0.5714285969734192	0.682539701461792	0.5698924660682678	0.6153846383094788	2293	2368	2368	2393	1523
18.599928157374826	18.59992855211452	0	0	2	0	-0.001941142838270308	0.4082772076679264	2321.8951654001585	2396.8951654001585	2396.8951654001585	2421.8951654001585	0.6451612710952759	0.5824176073074341	0.6984127163887024	0.5806451439857483	0.5384615659713745	2321	2396	2396	2421	1507
18.615994063114933	18.615994063114933	0	0	2	0	-0.0023176274578134886	0.4129019119996302	2340.833329638486	2415.833329638486	2415.833329638486	2440.833329638486	0.6451612710952759	0.593406617641449	0.6984127163887024	0.5913978219032288	0.5384615659713745	2340	2415	2415	2440	1507
18.633031423253726	18.63303181799342	0	0	2	0	-0.002687759621591111	0.42798063628226757	2402.580705575886	2477.580705575886	2477.580705575886	2502.580705575886	0.6774193644523621	0.6043956279754639	0.7142857313156128	0.602150559425354	0.6153846383094788	2402	2477	2477	2502	1523
18.65267761806171	18.65267761806171	0	0	2	0	-0.003050524823069834	0.4525647600456235	2503.252692386828	2578.252692386828	2578.252692386828	2603.252692386828	0.7096773982048035	0.6373626589775085	0.7301587462425232	0.6344085931777954	0.6153846383094788	2503	2578	2578	2603	1523
18.66602889889335	18.666028898893344	0	0	2	0	-0.003404928748047902	0.4525647600456235	2503.252692386828	2578.252692386828	2578.252692386828	2603.252692386828	0.7096773982048035	0.6373626589775085	0.7301587462425232	0.6344085931777954	0.6153846383094788	2503	2578	2578	2603	1523
18.683031916678345	18.683032311418046	0	0	2	0	-0.003750000000001266	0.47800228800061895	2607.419369362535	2682.419369362535	2682.419369362535	2707.419369362535	0.7419354915618896	0.6703296899795532	0.761904776096344	0.6559139490127563	0.6153846383094788	2607	2682	2682	2707	1523
18.699976907727624	18.699977302467325	0	0	2	0	-0.0040847927626139315	0.488814049022233	2651.6935307460444	2726.6935307460444	2726.6935307460444	2751.6935307460444	0.774193525314331	0.6813187003135681	0.761904776096344	0.6559139490127563	0.6153846383094788	2651	2726	2726	2751	1523
18.719618760398923	18.719618760398923	0	0	2	0	-0.0044083893921947346	0.49625494469095166	2682.163998509447	2757.163998509447	2757.163998509447	2782.163998509447	0.774193525314331	0.692307710647583	0.7777777910232544	0.6666666865348816	0.6153846383094788	2682	2757	2757	2782	1523
18.732923856685808	18.732923856685808	0	0	2	0	-0.004719902932874923	0.501092995794016	2701.9758177764957	2776.9758177764957	2776.9758177764957	2801.9758177764957	0.774193525314331	0.7032967209815979	0.7777777910232544	0.6774193644523621	0.6153846383094788	2701	2776	2776	2801	1523
18.750068586022664	18.750068980762364	0	0	2	0	-0.0050184795476925295	0.5167264115115566	2765.9946551398243	2840.9946551398243	2840.9946551398243	2865.9946551398243	0.8064516186714172	0.7142857313156128	0.7936508059501648	0.6881720423698425	0.6153846383094788	2765	2840	2840	2865	1523
18.765955674679226	18.765956069418927	0	0	2	0	-0.005303300858900148	0.5194736640950604	2777.244654469272	2852.244654469272	2852.244654469272	2877.244654469272	0.8064516186714172	0.7252747416496277	0.7936508059501648	0.6881720423698425	0.6153846383094788	2777	2852	2852	2877	1523
18.786280821769104	18.786280821769104	0	0	2	0	-0.005573586191081444	0.535192403619984	2841.6128928238345	2916.6128928238345	2916.6128928238345	2941.6128928238345	0.8387096524238586	0.7362637519836426	0.8095238208770752	0.698924720287323	0.6153846383094788	2841	2916	2916	2941	1523
18.800005526355783	18.800005526355783	0	0	2	0	-0.005828594710928212	0.5379396562034877	2852.8628921532822	2927.8628921532822	2927.8628921532822	2952.8628921532822	0.8387096524238586	0.7472527623176575	0.8095238208770752	0.698924720287323	0.6153846383094788	2852	2927	2927	2952	1523
18.815999589470714	18.815999589470714	0	0	2	0	-0.006067627457812976	0.5587098208033687	2937.916716189795	3012.916716189795	3012.916716189795	3037.916716189795	0.8709677457809448	0.7692307829856873	0.8253968358039856	0.7204301357269287	0.6153846383094788	2937	3012	3012	3037	1523
18.832961554327042	18.832961554327042	0	0	2	0	-0.006290029259591488	0.5614570733868725	2949.1667155192426	3024.1667155192426	3024.1667155192426	3049.1667155192426	0.8709677457809448	0.7802197933197021	0.8253968358039856	0.7204301357269287	0.6153846383094788	2949	3024	3024	3049	1523
18.85273682901653	18.852737223756222	0	0	2	0	-0.006495190528384032	0.577389159919683	3014.408609871102	3089.408609871102	3089.408609871102	3114.408609871102	0.9032257795333862	0.791208803653717	0.841269850730896	0.7311828136444092	0.6153846383094788	3014	3089	3089	3114	1523
18.86606087280895	18.866061267548645	0	0	2	0	-0.006682548931413433	0.5801364125031867	3025.6586092005496	3100.6586092005496	3100.6586092005496	3125.6586092005496	0.9032257795333862	0.8021978139877319	0.841269850730896	0.7311828136444092	0.6153846383094788	3025	3100	3100	3125	1523
18.8829829689557	18.882982968955695	0	0	2	0	-0.006851590932320112	0.5801364125031867	3025.6586092005496	3100.6586092005496	3100.6586092005496	3125.6586092005496	0.9032257795333862	0.8021978139877319	0.841269850730896	0.7311828136444092	0.6153846383094788	3025	3100	3100	3125	1523
18.89999703945226	18.89999703945226	0	0	2	0	-0.007001853198729547	0.5851451410233395	3046.169352490575	3121.169352490575	3121.169352490575	3146.169352490575	0.9032257795333862	0.8131868243217468	0.841269850730896	0.7419354915618896	0.6153846383094788	3046	3121	3121	3146	1523
18.919368100690207	18.9193681006902	0	0	2	0	-0.007132923872214114	0.5880893293064311	3058.2258035098353	3133.2258035098353	3133.2258035098353	3158.2258035098353	0.9032257795333862	0.8131868243217468	0.8571428656578064	0.7419354915618896	0.6153846383094788	3058	3133	3133	3158	1523
18.932975962326047	18.93297635706574	0	0	2	0	-0.007244443697168399	0.5851451410233395	3046.169352490575	3121.169352490575	3121.169352490575	3146.169352490575	0.9032257795333862	0.8131868243217468	0.841269850730896	0.7419354915618896	0.6153846383094788	3046	3121	3121	3146	1523
18.949957664167307	18.949958058907008	0	0	2	0	-0.007336107005503854	0.5961538526457026	3091.2500265841522	3166.2500265841522	3166.2500265841522	3191.2500265841522	0.9354838728904724	0.8131868243217468	0.8571428656578064	0.7419354915618896	0.6153846383094788	3091	3166	3166	3191	1523
18.96595567467923	18.965955674679222	0	0	2	0	-0.007407662554463767	0.5989011052292064	3102.5000259136	3177.5000259136	3177.5000259136	3202.5000259136	0.9354838728904724	0.8241758346557617	0.8571428656578064	0.7419354915618896	0.6153846383094788	3102	3177	3177	3202	1523
18.98621213706152	18.986212531801215	0	0	2	0	-0.007458914215262207	0.5885324365990137	3060.040327872961	3135.040327872961	3135.040327872961	3160.040327872961	0.9032257795333862	0.8241758346557617	0.8571428656578064	0.7311828136444092	0.6153846383094788	3060	3135	3135	3160	1523
18.999934078470304	18.999934078470304	0	0	2	0	-0.007489721510659382	0.5938497073547815	3081.81455161783	3156.81455161783	3156.81455161783	3181.81455161783	0.9354838728904724	0.8131868243217468	0.8571428656578064	0.7311828136444092	0.6153846383094788	3081	3156	3156	3181	1523
19.015938010077704	19.015938010077704	0	0	2	0	-0.0075	0.5828836650866904	3036.9086085299973	3111.9086085299973	3111.9086085299973	3136.9086085299973	0.9032257795333862	0.8131868243217468	0.841269850730896	0.7311828136444092	0.6153846383094788	3036	3111	3111	3136	1523
19.033045633882878	19.033045633882878	0	0	2	0	-0.007489721510659225	0.5778749365665377	3016.397865239972	3091.397865239972	3091.397865239972	3116.397865239972	0.9032257795333862	0.8021978139877319	0.841269850730896	0.7204301357269287	0.6153846383094788	3016	3091	3091	3116	1523
19.0527127498949	19.0527127498949	0	0	2	0	-0.007458914215261892	0.5750160869919902	3004.6908762322	3079.6908762322	3079.6908762322	3104.6908762322	0.9032257795333862	0.8021978139877319	0.8253968358039856	0.7204301357269287	0.6153846383094788	3004	3079	3079	3104	1523
19.066073504479313	19.066073899219006	0	0	2	0	-0.007407662554463295	0.5750160869919902	3004.6908762322	3079.6908762322	3079.6908762322	3104.6908762322	0.9032257795333862	0.8021978139877319	0.8253968358039856	0.7204301357269287	0.6153846383094788	3004	3079	3079	3104	1523
19.083076127524606	19.083076522264307	0	0	2	0	-0.007336107005503227	0.5570194479227473	2930.99463924365	3005.99463924365	3005.99463924365	3030.99463924365	0.8709677457809448	0.7802197933197021	0.8253968358039856	0.698924720287323	0.6153846383094788	2930	3005	3005	3030	1523
19.099954802304495	19.099954802304488	0	0	2	0	-0.007244443697167619	0.5412580241423903	2866.4516088630885	2941.4516088630885	2941.4516088630885	2966.4516088630885	0.8387096524238586	0.7692307829856873	0.8095238208770752	0.6881720423698425	0.6153846383094788	2866	2941	2941	2966	1523
19.11935389006105	19.11935389006105	0	0	2	0	-0.007132923872213181	0.5233467360810629	2793.1048842519526	2868.1048842519526	2868.1048842519526	2893.1048842519526	0.8064516186714172	0.7472527623176575	0.8095238208770752	0.6666666865348816	0.6153846383094788	2793	2868	2868	2893	1523
19.132960567477795	19.13296096221749	0	0	2	0	-0.007001853198728467	0.5158205012307473	2762.28495253991	2837.28495253991	2837.28495253991	2862.28495253991	0.8064516186714172	0.7362637519836426	0.7936508059501648	0.6559139490127563	0.6153846383094788	2762	2837	2837	2862	1523
19.149972664275865	19.14997384849496	0	0	2	0	-0.0068515909323188864	0.5035415660487566	2712.002712969658	2787.002712969658	2787.002712969658	2812.002712969658	0.8064516186714172	0.7142857313156128	0.7777777910232544	0.6344085931777954	0.6153846383094788	2712	2787	2787	2812	1523
19.16596751687019	19.16596751687019	0	0	2	0	-0.0066825489314120655	0.49063899160642066	2659.1666706282926	2734.1666706282926	2734.1666706282926	2759.1666706282926	0.774193525314331	0.7032967209815979	0.7777777910232544	0.6236559152603149	0.6153846383094788	2659	2734	2734	2759	1523
19.186152531367007	19.1861529261067	0	0	2	0	-0.006495190528382525	0.48062153236107896	2618.1451750186184	2693.1451750186184	2693.1451750186184	2718.1451750186184	0.774193525314331	0.6813187003135681	0.761904776096344	0.6129032373428345	0.6153846383094788	2618	2693	2693	2718	1523
19.1999684208241	19.1999688155638	0	0	2	0	-0.006290029259589846	0.4633666850419189	2547.486575246658	2622.486575246658	2622.486575246658	2647.486575246658	0.7419354915618896	0.6703296899795532	0.7460317611694336	0.5913978219032288	0.6153846383094788	2547	2622	2622	2647	1523
19.215974326129995	19.21597472086969	0	0	2	0	-0.006067627457811204	0.44353525900844826	2466.2768856395955	2541.2768856395955	2541.2768856395955	2566.2768856395955	0.7096773982048035	0.6483516693115234	0.7301587462425232	0.5698924660682678	0.6153846383094788	2466	2541	2541	2566	1523
19.232973396518005	19.232973396518	0	0	2	0	-0.005828594710926315	0.42727166004536166	2399.677447885756	2474.677447885756	2474.677447885756	2499.677447885756	0.7096773982048035	0.6153846383094788	0.7142857313156128	0.5376344323158264	0.6153846383094788	2399	2474	2474	2499	1523
19.252729328962253	19.252729723701947	0	0	2	0	-0.005573586191079428	0.4192071516072513	2366.653285831694	2441.653285831694	2441.653285831694	2466.653285831694	0.6774193644523621	0.6153846383094788	0.7142857313156128	0.5376344323158264	0.6153846383094788	2366	2441	2441	2466	1523
19.26606758338383	19.266067978123523	0	0	2	0	-0.005303300858898017	0.4124489670260445	2338.9785199716525	2413.9785199716525	2413.9785199716525	2438.9785199716525	0.6774193644523621	0.6043956279754639	0.6984127163887024	0.5268816947937012	0.6153846383094788	2338	2413	2413	2438	1523
19.282955337176787	19.28295573191648	0	0	2	0	-0.00501847954769029	0.39975973935506914	2287.0161326590082	2362.0161326590082	2362.0161326590082	2387.0161326590082	0.6451612710952759	0.593406617641449	0.6984127163887024	0.5161290168762207	0.6153846383094788	2287	2362	2362	2387	1523
19.2999512496472	19.2999512496472	0	0	2	0	-0.00471990293287258	0.39513503502336533	2268.077968420681	2343.077968420681	2343.077968420681	2368.077968420681	0.6451612710952759	0.5824176073074341	0.6984127163887024	0.5053763389587402	0.6153846383094788	2268	2343	2343	2368	1523
19.319454943423935	19.319454943423935	0	0	2	0	-0.004408389392192297	0.3804830300648234	2208.0780081154517	2283.0780081154517	2283.0780081154517	2308.0780081154517	0.6129032373428345	0.5714285969734192	0.682539701461792	0.49462366104125977	0.6153846383094788	2208	2283	2283	2308	1523
19.332978725503935	19.332978725503935	0	0	2	0	-0.004084792762611404	0.3641242309069548	2141.08872556398	2216.08872556398	2216.08872556398	2241.08872556398	0.5806451439857483	0.5604395866394043	0.6666666865348816	0.47311827540397644	0.6153846383094788	2141	2216	2216	2241	1523
19.350054770133205	19.350054770133205	0	0	2	0	-0.0037499999999986568	0.3479361243038621	2074.7984290243153	2149.7984290243153	2149.7984290243153	2174.7984290243153	0.5483871102333069	0.5494505763053894	0.6507936716079712	0.4516128897666931	0.6153846383094788	2074	2149	2149	2174	1523
19.36596988530838	19.36596988530838	0	0	2	0	-0.003404928748045217	0.3434394280349746	2056.3844578032213	2131.3844578032213	2131.3844578032213	2156.3844578032213	0.5483871102333069	0.5384615659713745	0.6507936716079712	0.44086021184921265	0.6153846383094788	2056	2131	2131	2156	1523
19.38606134649659	19.38606134649659	0	0	2	0	-0.0030505248230670804	0.32917143260024684	1997.9570164980107	2072.9570164980105	2072.9570164980105	2097.9570164980105	0.5161290168762207	0.5274725556373596	0.6349206566810608	0.4301075339317322	0.6153846383094788	1997	2072	2072	2097	1523
19.399950262797958	19.399950262797958	0	0	2	0	-0.002687759621588298	0.3213891896242309	1966.0887315112257	2041.0887315112257	2041.0887315112257	2066.088731511226	0.5161290168762207	0.5164835453033447	0.6190476417541504	0.40860214829444885	0.6153846383094788	1966	2041	2041	2066	1523
19.41602051067475	19.41602051067475	0	0	2	0	-0.002317627457810622	0.3089133161751967	1915.0000297374304	1990.0000297374304	1990.0000297374304	2015.0000297374304	0.4838709533214569	0.5054945349693298	0.6190476417541504	0.3978494703769684	0.6153846383094788	1915	1990	1990	2015	1523
19.43294971213608	19.432950106875772	0	0	2	0	-0.0019411428382673972	0.29652277260693216	1864.2607538253872	1939.2607538253872	1939.2607538253872	1964.2607538253872	0.4516128897666931	0.49450549483299255	0.60317462682724	0.3978494703769684	0.6153846383094788	1864	1939	1939	1964	1523
19.452705249840626	19.452705644580327	0	0	2	0	-0.001559337681131665	0.28778539170078865	1828.4811790147296	1903.4811790147296	1903.4811790147296	1928.4811790147296	0.4516128897666931	0.47252747416496277	0.60317462682724	0.37634408473968506	0.6153846383094788	1828	1903	1903	1928	1523
19.466268505890504	19.466268900630205	0	0	2	0	-0.0011732584878001843	0.28778539170078865	1828.4811790147296	1903.4811790147296	1903.4811790147296	1928.4811790147296	0.4516128897666931	0.47252747416496277	0.60317462682724	0.37634408473968506	0.6153846383094788	1828	1903	1903	1928	1523
19.483467709305792	19.483468104045492	0	0	2	0	-0.000783963474505841	0.27091456750570897	1759.3951539358782	1834.3951539358782	1834.3951539358782	1859.3951539358782	0.4193548262119293	0.4615384638309479	0.5714285969734192	0.35483869910240173	0.6153846383094788	1759	1834	1834	1859	1523
19.50003414498395	19.500034144983942	0	0	2	0	-0.0003925196718205101	0.25856670211949107	1708.830645179316	1783.830645179316	1783.830645179316	1808.830645179316	0.3870967626571655	0.450549453496933	0.5714285969734192	0.34408602118492126	0.6153846383094788	1708	1783	1783	1808	1523
19.519442311753572	19.519442311753572	0	0	2	0	1.5729989303233564e-15	0.25296060133863385	1685.8736624817057	1760.8736624817057	1760.8736624817057	1785.8736624817057	0.3870967626571655	0.4395604431629181	0.5555555820465088	0.3333333432674408	0.6153846383094788	1685	1760	1760	1785	1523
19.53300951520044	19.53300990994014	0	0	2	0	0.00039251967182365175	0.22984363269528174	1591.2096758871787	1666.2096758871787	1666.2096758871787	1691.2096758871787	0.32258063554763794	0.4175824224948883	0.5555555820465088	0.32258063554763794	0.6153846383094788	1591	1666	1666	1691	1523
19.549909505924056	19.549909505924056	0	0	2	0	0.0007839634745089697	0.22436554009550402	1568.776886691089	1643.776886691089	1643.776886691089	1668.776886691089	0.32258063554763794	0.4065934121608734	0.5396825671195984	0.31182795763015747	0.5384615659713745	1568	1643	1643	1668	1507
19.565992780210912	19.565993174950606	0	0	2	0	0.0011732584878032916	0.21897278620427052	1546.6935595064879	1621.6935595064879	1621.6935595064879	1646.6935595064879	0.32258063554763794	0.3956044018268585	0.523809552192688	0.301075279712677	0.5384615659713745	1546	1621	1621	1646	1507
19.586135952299657	19.586135952299657	0	0	2	0	0.0015593376811347424	0.21366536723715912	1524.9596788361666	1599.9596788361666	1599.9596788361666	1624.9596788361666	0.32258063554763794	0.38461539149284363	0.5079365372657776	0.29032257199287415	0.6153846383094788	1524	1599	1599	1624	1523
19.599904078253203	19.599904472992897	0	0	2	0	0.0019411428382704356	0.2084432887983192	1503.5752676291172	1578.5752676291172	1578.5752676291172	1603.5752676291172	0.32258063554763794	0.37362638115882874	0.4920634925365448	0.2795698940753937	0.6153846383094788	1503	1578	1578	1603	1523
19.615945115392286	19.61594551013198	0	0	2	0	0.0023176274578136143	0.19652211605068115	1454.7580652275392	1529.7580652275392	1529.7580652275392	1554.7580652275392	0.29032257199287415	0.36263737082481384	0.4761904776096344	0.2795698940753937	0.5384615659713745	1454	1529	1529	1554	1507
19.63295444901246	19.63295444901246	0	0	2	0	0.0026877596215912347	0.19142804783772926	1433.8978558955014	1508.8978558955014	1508.8978558955014	1533.8978558955014	0.29032257199287415	0.35164836049079895	0.460317462682724	0.2688172161579132	0.6153846383094788	1433	1508	1508	1533	1523
19.65269222343057	19.652692223430563	0	0	2	0	0.0030505248230699544	0.1626196399834665	1315.9274257322954	1390.9274257322954	1390.9274257322954	1415.9274257322954	0.22580644488334656	0.3186813294887543	0.4285714328289032	0.24731183052062988	0.5384615659713745	1315	1390	1390	1415	1507
19.666142978666294	19.666143373405994	0	0	2	0	0.00340492874804802	0.15778158647698903	1296.11559662327	1371.11559662327	1371.11559662327	1396.11559662327	0.22580644488334656	0.3076923191547394	0.4126984179019928	0.23655913770198822	0.5384615659713745	1296	1371	1371	1396	1507
19.683026390322567	19.68302639032256	0	0	2	0	0.003750000000001381	0.15409560721252513	1281.0215115352903	1356.0215115352903	1356.0215115352903	1381.0215115352903	0.22580644488334656	0.2967033088207245	0.3968254029750824	0.23655913770198822	0.5384615659713745	1281	1356	1356	1381	1507
19.69996467079696	19.69996467079696	0	0	2	0	0.0040847927626140425	0.14938556194625874	1261.7338761699295	1336.7338761699295	1336.7338761699295	1361.7338761699295	0.22580644488334656	0.2857142984867096	0.380952388048172	0.22580644488334656	0.5384615659713745	1261	1336	1336	1361	1507
19.71936731121081	19.719367311210803	0	0	2	0	0.004408389392194842	0.13669634097813543	1209.7715163054645	1284.7715163054645	1284.7715163054645	1309.7715163054645	0.19354838132858276	0.2747252881526947	0.3650793731212616	0.2150537669658661	0.5384615659713745	1209	1284	1284	1309	1507
19.73300162040647	19.733001620406462	0	0	2	0	0.004719902932875025	0.13215697330635223	1191.1828056895124	1266.1828056895124	1266.1828056895124	1291.1828056895124	0.19354838132858276	0.2637362778186798	0.3492063581943512	0.20430107414722443	0.5384615659713745	1191	1266	1266	1291	1507
19.750035822627666	19.750036217367366	0	0	2	0	0.005018479547692628	0.11963842857268547	1139.919365005147	1214.919365005147	1214.919365005147	1239.919365005147	0.16129031777381897	0.2527472674846649	0.3333333432674408	0.19354838132858276	0.5384615659713745	1139	1214	1214	1239	1507
19.76597106952748	19.765971464267174	0	0	2	0	0.005303300858900241	0.11179710369615004	1107.8091396357345	1182.8091396357345	1182.8091396357345	1207.8091396357345	0.16129031777381897	0.23076923191547394	0.30158731341362	0.1827957034111023	0.5384615659713745	1107	1182	1182	1207	1507
19.78604516216894	19.78604516216894	0	0	2	0	0.005573586191081533	0.10687371154025993	1087.6478487573645	1162.6478487573645	1162.6478487573645	1187.6478487573645	0.16129031777381897	0.21978022158145905	0.2698412835597992	0.17204301059246063	0.5384615659713745	1087	1162	1162	1187	1507
19.800003947396988	19.80000434213669	0	0	2	0	0.005828594710928295	0.10001378535987837	1059.556451048702	1134.556451048702	1134.556451048702	1159.556451048702	0.16129031777381897	0.19780220091342926	0.2539682686328888	0.16129031777381897	0.5384615659713745	1059	1134	1134	1159	1507
19.815967220815416	19.815967615555117	0	0	2	0	0.006067627457813053	0.09534640967487312	1040.4435476186054	1115.4435476186054	1115.4435476186054	1140.4435476186054	0.16129031777381897	0.18681319057941437	0.2380952388048172	0.13978494703769684	0.5384615659713745	1040	1115	1115	1140	1507
19.833046028622576	19.833046423362276	0	0	2	0	0.006290029259591559	0.08869983054243535	1013.2258060712727	1088.2258060712727	1088.2258060712727	1113.2258060712727	0.16129031777381897	0.16483516991138458	0.2222222238779068	0.12903225421905518	0.5384615659713745	1013	1088	1088	1113	1507
19.852669723267738	19.852669723267738	0	0	2	0	0.006495190528384097	0.08441647986418396	995.6854850438333	1070.6854850438333	1070.6854850438333	1095.6854850438333	0.16129031777381897	0.1538461595773697	0.190476194024086	0.11827956885099411	0.5384615659713745	995	1070	1070	1095	1507
19.865970872157632	19.865970872157625	0	0	2	0	0.006682548931413494	0.08347775326143009	991.8413996055563	1066.8413996055563	1066.8413996055563	1091.8413996055563	0.16129031777381897	0.1538461595773697	0.1746031790971756	0.10752688348293304	0.5384615659713745	991	1066	1066	1091	1507
19.882976258380822	19.882976653120515	0	0	2	0	0.006851590932320166	0.07987711254719032	977.0967758807444	1052.0967758807444	1052.0967758807444	1077.0967758807444	0.16129031777381897	0.1428571492433548	0.1587301641702652	0.09677419066429138	0.5384615659713745	977	1052	1052	1077	1507
19.899953223345697	19.899953223345697	0	0	2	0	0.007001853198729595	0.07945041866875444	975.3494644485495	1050.3494644485495	1050.3494644485495	1075.3494644485495	0.16129031777381897	0.1428571492433548	0.1587301641702652	0.08602150529623032	0.5384615659713745	975	1050	1050	1075	1507
19.919355074280148	19.91935507428014	0	0	2	0	0.007132923872214154	0.07138590278006349	942.3252718843601	1017.3252718843601	1017.3252718843601	1042.32527188436	0.12903225421905518	0.1428571492433548	0.1587301641702652	0.08602150529623032	0.5384615659713745	942	1017	1017	1042	1507
19.932998462488875	19.932998462488875	0	0	2	0	0.007244443697168434	0.07670316608525071	964.0994651191018	1039.0994651191018	1039.0994651191018	1064.0994651191018	0.16129031777381897	0.1318681389093399	0.1587301641702652	0.08602150529623032	0.5384615659713745	964	1039	1039	1064	1507
19.94997226953616	19.94997226953616	0	0	2	0	0.007336107005503881	0.06863865019655976	931.0752725549123	1006.0752725549123	1006.0752725549123	1031.0752725549123	0.12903225421905518	0.1318681389093399	0.1587301641702652	0.08602150529623032	0.5384615659713745	931	1006	1006	1031	1507
19.965978569581758	19.965978569581758	0	0	2	0	0.007407662554463788	0.06829729503715917	929.6774231771668	1004.6774231771668	1004.6774231771668	1029.677423177167	0.12903225421905518	0.1318681389093399	0.1428571492433548	0.08602150529623032	0.5384615659713745	929	1004	1004	1029	1507
19.986092530932794	19.986092530932787	0	0	2	0	0.007458914215262221	0.06829729503715917	929.6774231771668	1004.6774231771668	1004.6774231771668	1029.677423177167	0.12903225421905518	0.1318681389093399	0.1428571492433548	0.08602150529623032	0.5384615659713745	929	1004	1004	1029	1507
19.99998421041205	19.99998421041205	0	0	2	0	0.007489721510659389	0.06829729503715917	929.6774231771668	1004.6774231771668	1004.6774231771668	1029.677423177167	0.12903225421905518	0.1318681389093399	0.1428571492433548	0.08602150529623032	0.5384615659713745	929	1004	1004	1029	1507
20.015925773147046	20.01592616788674	0	0	2	0	0.0075	0.06829729503715917	929.6774231771668	1004.6774231771668	1004.6774231771668	1029.677423177167	0.12903225421905518	0.1318681389093399	0.1428571492433548	0.08602150529623032	0.5384615659713745	929	1004	1004	1029	1507
20.03294892265668	20.03294892265668	0	0	2	0	0.007489721510659218	0.0655500405910103	918.4274162201872	993.4274162201872	993.4274162201872	1018.4274162201872	0.12903225421905518	0.12087912112474442	0.1428571492433548	0.08602150529623032	0.5384615659713745	918	993	993	1018	1507
20.05267288118533	20.052672881185323	0	0	2	0	0.007458914215261878	0.06314414316690717	908.5752662684849	983.5752662684849	983.5752662684849	1008.5752662684849	0.12903225421905518	0.10989011079072952	0.1587301641702652	0.08602150529623032	0.5384615659713745	908	983	983	1008	1507
20.065979556431003	20.065979951170696	0	0	2	0	0.0074076625544632745	0.06314414316690717	908.5752662684849	983.5752662684849	983.5752662684849	1008.5752662684849	0.12903225421905518	0.10989011079072952	0.1587301641702652	0.08602150529623032	0.5384615659713745	908	983	983	1008	1507
20.08303783777383	20.083038232513523	0	0	2	0	0.007336107005503199	0.060396890583403445	897.3252669390371	972.3252669390371	972.3252669390371	997.3252669390371	0.12903225421905518	0.09890110045671463	0.1587301641702652	0.08602150529623032	0.5384615659713745	897	972	972	997	1507
20.099992697315578	20.09999269731557	0	0	2	0	0.007244443697167585	0.06073824574280404	898.7231163167826	973.7231163167826	973.7231163167826	998.7231163167826	0.12903225421905518	0.09890110045671463	0.1746031790971756	0.08602150529623032	0.5384615659713745	898	973	973	998	1507
20.11934757422587	20.11934757422587	0	0	2	0	0.0071329238722131405	0.06073824574280404	898.7231163167826	973.7231163167826	973.7231163167826	998.7231163167826	0.12903225421905518	0.09890110045671463	0.1746031790971756	0.08602150529623032	0.5384615659713745	898	973	973	998	1507
20.13294912002653	20.132949120026524	0	0	2	0	0.00700185319872842	0.06433888613182004	913.4677387098031	988.4677387098031	988.4677387098031	1013.4677387098031	0.12903225421905518	0.10989011079072952	0.190476194024086	0.09677419066429138	0.5384615659713745	913	988	988	1013	1507
20.15002121725881	20.15002121725881	0	0	2	0	0.006851590932318833	0.06845155962950938	930.309136682841	1005.309136682841	1005.309136682841	1030.309136682841	0.12903225421905518	0.12087912112474442	0.2222222238779068	0.10752688348293304	0.5384615659713745	930	1005	1005	1030	1507
20.166006990840067	20.166006990840067	0	0	2	0	0.006682548931412006	0.07273491261103165	947.8494671421746	1022.8494671421746	1022.8494671421746	1047.8494671421745	0.12903225421905518	0.1318681389093399	0.2539682686328888	0.11827956885099411	0.5384615659713745	947	1022	1022	1047	1507
20.18609292567249	20.18609332041219	0	0	2	0	0.006495190528382459	0.08266703559320665	988.5215107541812	1063.5215107541812	1063.5215107541812	1088.5215107541812	0.12903225421905518	0.1538461595773697	0.3174603283405304	0.1505376398563385	0.5384615659713745	988	1063	1063	1088	1507
20.199928157374828	20.19992815737482	0	0	2	0	0.006290029259589774	0.09123373691156	1023.6021526528382	1098.6021526528382	1098.6021526528382	1123.6021526528382	0.12903225421905518	0.17582418024539948	0.3492063581943512	0.17204301059246063	0.5384615659713745	1023	1098	1098	1123	1507
20.21596840503451	20.21596879977421	0	0	2	0	0.006067627457811127	0.10545905660580379	1081.8548368007664	1156.8548368007664	1156.8548368007664	1181.8548368007664	0.16129031777381897	0.18681319057941437	0.380952388048172	0.19354838132858276	0.5384615659713745	1081	1156	1156	1181	1507
20.23298839662656	20.232988791366253	0	0	2	0	0.005828594710926231	0.11359906477437509	1115.188170251066	1190.188170251066	1190.188170251066	1215.188170251066	0.16129031777381897	0.20879121124744415	0.4126984179019928	0.20430107414722443	0.5384615659713745	1115	1190	1190	1215	1507
20.25268827603358	20.252688276033574	0	0	2	0	0.005573586191079339	0.12035724001279013	1142.8628978523757	1217.8628978523757	1217.8628978523757	1242.8628978523757	0.16129031777381897	0.21978022158145905	0.4444444477558136	0.22580644488334656	0.5384615659713745	1142	1217	1217	1242	1507
20.265985082786784	20.265985477526485	0	0	2	0	0.005303300858897924	0.13826854056805082	1216.209673626168	1291.209673626168	1291.209673626168	1316.209673626168	0.19354838132858276	0.24175824224948883	0.4761904776096344	0.24731183052062988	0.5384615659713745	1216	1291	1291	1316	1507
20.283014942871297	20.283014942871297	0	0	2	0	0.005018479547690192	0.1554544652346601	1286.5860351359331	1361.5860351359331	1361.5860351359331	1386.5860351359331	0.22580644488334656	0.2637362778186798	0.4920634925365448	0.2688172161579132	0.5384615659713745	1286	1361	1361	1386	1507
20.299955986523592	20.299955591783892	0	0	2	0	0.004719902932872478	0.17269946659439395	1357.2043157040432	1432.2043157040432	1432.2043157040432	1457.2043157040432	0.22580644488334656	0.2967033088207245	0.5396825671195984	0.31182795763015747	0.5384615659713745	1357	1432	1432	1457	1507
20.3193688901696	20.3193688901696	0	0	2	0	0.004408389392192191	0.1862420750828626	1412.6612974643224	1487.6612974643224	1487.6612974643224	1512.6612974643224	0.25806450843811035	0.3076923191547394	0.5555555820465088	0.32258063554763794	0.5384615659713745	1412	1487	1487	1512	1507
20.333042278595443	20.33308135782562	0	0	2	0	0.004084792762611293	0.1933416075626826	1441.7338829691853	1516.7338829691853	1516.7338829691853	1541.7338829691853	0.25806450843811035	0.3186813294887543	0.5714285969734192	0.34408602118492126	0.5384615659713745	1441	1516	1516	1541	1507
20.350017269861823	20.350017269861823	0	0	2	0	0.0037499999999985423	0.20335907027962108	1482.7553927950485	1557.7553927950485	1557.7553927950485	1582.7553927950485	0.25806450843811035	0.34065935015678406	0.5873016119003296	0.3655914068222046	0.5384615659713745	1482	1557	1557	1582	1507
20.365980938019952	20.365981332759645	0	0	2	0	0.003404928748045099	0.21724303383879295	1539.6102235698572	1614.6102235698572	1614.6102235698572	1639.6102235698572	0.29032257199287415	0.35164836049079895	0.60317462682724	0.37634408473968506	0.5384615659713745	1539	1614	1614	1639	1507
20.386117004794116	20.386117399533816	0	0	2	0	0.00305052482306696	0.23121233610650904	1596.8145163561544	1671.8145163561544	1671.8145163561544	1696.8145163561544	0.32258063554763794	0.36263737082481384	0.6190476417541504	0.3870967626571655	0.5384615659713745	1596	1671	1671	1696	1507
20.399916315183866	20.39991670992356	0	0	2	0	0.0026877596215881742	0.23728780325595622	1621.6935543331406	1696.6935543331406	1696.6935543331406	1721.6935543331406	0.32258063554763794	0.37362638115882874	0.6190476417541504	0.40860214829444885	0.5384615659713745	1621	1696	1696	1721	1507
20.415953404925958	20.415953799665658	0	0	2	0	0.002317627457810496	0.2461105197538367	1657.822578391961	1732.822578391961	1732.822578391961	1757.822578391961	0.32258063554763794	0.3956044018268585	0.6349206566810608	0.4193548262119293	0.5384615659713745	1657	1732	1732	1757	1507
20.43307997623667	20.43307997623667	0	0	2	0	0.0019411428382672693	0.2648325393831268	1734.4892487739041	1809.4892487739041	1809.4892487739041	1834.4892487739041	0.35483869910240173	0.4175824224948883	0.6507936716079712	0.44086021184921265	0.5384615659713745	1734	1809	1809	1834	1507
20.45270682879942	20.45270682879942	0	0	2	0	0.0015593376811315356	0.28551734970568754	1819.1935470447904	1894.1935470447904	1894.1935470447904	1919.1935470447904	0.3870967626571655	0.4395604431629181	0.6666666865348816	0.47311827540397644	0.5384615659713745	1819	1894	1894	1919	1507
20.466014688264195	20.46601508300389	0	0	2	0	0.0011732584878000535	0.28551734970568754	1819.1935470447904	1894.1935470447904	1894.1935470447904	1919.1935470447904	0.3870967626571655	0.4395604431629181	0.6666666865348816	0.47311827540397644	0.5384615659713745	1819	1894	1894	1919	1507
20.48293836336974	20.482938363369733	0	0	2	0	0.0007839634745057094	0.31726994486260196	1949.220424212355	2024.220424212355	2024.220424212355	2049.2204242123553	0.4516128897666931	0.47252747416496277	0.682539701461792	0.5053763389587402	0.5384615659713745	1949	2024	2024	2049	1507
20.50000375002714	20.50000414476684	0	0	2	0	0.00039251967182037795	0.33266374831222834	2012.2580493385751	2087.258049338575	2087.258049338575	2112.258049338575	0.4838709533214569	0.49450549483299255	0.682539701461792	0.5161290168762207	0.5384615659713745	2012	2087	2087	2112	1507
20.51945889082092	20.51945928556062	0	0	2	0	-1.7053072081790148e-15	0.3393365909917847	2039.5833401113584	2114.5833401113587	2114.5833401113587	2139.5833401113587	0.4838709533214569	0.5054945349693298	0.6984127163887024	0.5268816947937012	0.5384615659713745	2039	2114	2114	2139	1507
20.53293925153406	20.53293925153406	0	0	2	0	-0.0003925196718237839	0.3485860100623528	2077.4597112053348	2152.4597112053348	2152.4597112053348	2177.4597112053348	0.4838709533214569	0.5274725556373596	0.6984127163887024	0.5483871102333069	0.5384615659713745	2077	2152	2152	2177	1507
20.550017269861826	20.55001766460152	0	0	2	0	-0.0007839634745091013	0.366241291417138	2149.75808835318	2224.75808835318	2224.75808835318	2249.75808835318	0.5161290168762207	0.5494505763053894	0.7142857313156128	0.5591397881507874	0.5384615659713745	2149	2224	2224	2249	1507
20.56598528015663	20.56598528015663	0	0	2	0	-0.0011732584878034224	0.3778801860485208	2197.4193618686927	2272.4193618686927	2272.4193618686927	2297.4193618686927	0.5161290168762207	0.5714285969734192	0.7301587462425232	0.5806451439857483	0.5384615659713745	2197	2272	2272	2297	1507
20.5860897677549	20.5860901624946	0	0	2	0	-0.0015593376811348716	0.3950070399694994	2267.5538286751	2342.5538286751	2342.5538286751	2367.5538286751	0.5483871102333069	0.5824176073074341	0.7460317611694336	0.602150559425354	0.5384615659713745	2267	2342	2342	2367	1507
20.600054079338733	20.600054079338733	0	0	2	0	-0.0019411428382705633	0.4105715133856336	2331.2903473141696	2406.2903473141696	2406.2903473141696	2431.2903473141696	0.5806451439857483	0.6043956279754639	0.7460317611694336	0.6129032373428345	0.5384615659713745	2331	2406	2406	2431	1507
20.615996036813428	20.615996036813428	0	0	2	0	-0.00231762745781374	0.4299499778123739	2410.645159141671	2485.645159141671	2485.645159141671	2510.645159141671	0.5806451439857483	0.6373626589775085	0.7777777910232544	0.6451612710952759	0.5384615659713745	2410	2485	2485	2510	1507
20.63296510698433	20.63296510698433	0	0	2	0	-0.0026877596215913587	0.44758886493072314	2482.876401891311	2557.876401891311	2557.876401891311	2582.876401891311	0.6129032373428345	0.6483516693115234	0.7936508059501648	0.6666666865348816	0.5384615659713745	2482	2557	2557	2582	1507
20.652786566218573	20.652786566218573	0	0	2	0	-0.0030505248230700754	0.4524695853880596	2502.862952164104	2577.862952164104	2577.862952164104	2602.862952164104	0.6129032373428345	0.6593406796455383	0.7936508059501648	0.6774193644523621	0.5384615659713745	2502	2577	2577	2602	1507
20.666053767494375	20.66605416223407	0	0	2	0	-0.003404928748048138	0.46871677091411	2569.39517689328	2644.39517689328	2644.39517689328	2669.39517689328	0.6451612710952759	0.6813187003135681	0.8095238208770752	0.6774193644523621	0.5384615659713745	2569	2644	2644	2669	1507
20.683019285007987	20.68301967974768	0	0	2	0	-0.003750000000001496	0.4736401607257186	2589.5564581718177	2664.5564581718177	2664.5564581718177	2689.5564581718177	0.6451612710952759	0.692307710647583	0.8095238208770752	0.6881720423698425	0.5384615659713745	2589	2664	2664	2689	1507
20.699986381480393	20.699986381480393	0	0	2	0	-0.0040847927626141535	0.4866280738765987	2642.7419625246716	2717.7419625246716	2717.7419625246716	2742.7419625246716	0.6774193644523621	0.7032967209815979	0.8095238208770752	0.698924720287323	0.6153846383094788	2642	2717	2717	2742	1523
20.719472706710377	20.719472706710377	0	0	2	0	-0.00440838939219495	0.4998621488389636	2696.935499495556	2771.935499495556	2771.935499495556	2796.935499495556	0.6774193644523621	0.7362637519836426	0.8253968358039856	0.7096773982048035	0.5384615659713745	2696	2771	2771	2796	1507
20.732929777781287	20.732929777781287	0	0	2	0	-0.0047199029328751285	0.5134211624440814	2752.4596602085135	2827.4596602085135	2827.4596602085135	2852.4596602085135	0.7096773982048035	0.7582417726516724	0.8253968358039856	0.7096773982048035	0.6153846383094788	2752	2827	2827	2852	1523
20.749965558961286	20.749965558961286	0	0	2	0	-0.005018479547692726	0.5212460834838808	2784.502711866492	2859.502711866492	2859.502711866492	2884.502711866492	0.7096773982048035	0.7692307829856873	0.841269850730896	0.7204301357269287	0.6153846383094788	2784	2859	2859	2884	1523
20.766008569798863	20.766008964538557	0	0	2	0	-0.005303300858900336	0.5320578594066561	2828.776934270257	2903.776934270257	2903.776934270257	2928.776934270257	0.7419354915618896	0.7802197933197021	0.841269850730896	0.7204301357269287	0.6153846383094788	2828	2903	2903	2928	1523
20.78612963646448	20.786130031204173	0	0	2	0	-0.005573586191081621	0.5370665879268088	2849.287677560282	2924.287677560282	2924.287677560282	2949.287677560282	0.7419354915618896	0.791208803653717	0.841269850730896	0.7311828136444092	0.6153846383094788	2849	2924	2924	2949	1523
20.799876841213987	20.799876841213987	0	0	2	0	-0.005828594710928378	0.5530840131681636	2914.87903392363	2989.87903392363	2989.87903392363	3014.87903392363	0.774193525314331	0.8021978139877319	0.8571428656578064	0.7419354915618896	0.6153846383094788	2914	2989	2989	3014	1523
20.81598577358126	20.815986168320954	0	0	2	0	-0.006067627457813132	0.5558312657516673	2926.1290332530775	3001.1290332530775	3001.1290332530775	3026.1290332530775	0.774193525314331	0.8131868243217468	0.8571428656578064	0.7419354915618896	0.6153846383094788	2926	3001	3001	3026	1523
20.832998265119024	20.832998659858724	0	0	2	0	-0.006290029259591632	0.5638695212634559	2959.045689573852	3034.045689573852	3034.045689573852	3059.045689573852	0.774193525314331	0.8241758346557617	0.8730158805847168	0.7526881694793701	0.6153846383094788	2959	3034	3034	3059	1523
20.852660644254662	20.852660644254662	0	0	2	0	-0.006495190528384164	0.5770281118314244	3012.930117949683	3087.930117949683	3087.930117949683	3112.930117949683	0.8064516186714172	0.8351648449897766	0.8730158805847168	0.7634408473968506	0.6153846383094788	3012	3087	3087	3112	1523
20.86601705670239	20.866017056702383	0	0	2	0	-0.006682548931413554	0.5770281118314244	3012.930117949683	3087.930117949683	3087.930117949683	3112.930117949683	0.8064516186714172	0.8351648449897766	0.8730158805847168	0.7634408473968506	0.6153846383094788	3012	3087	3087	3112	1523
20.882927310658175	20.882927310658168	0	0	2	0	-0.00685159093232022	0.582804891406564	3036.58603030988	3111.58603030988	3111.58603030988	3136.58603030988	0.8064516186714172	0.8461538553237915	0.8888888955116272	0.7634408473968506	0.6153846383094788	3036	3111	3111	3136	1523
20.899976512987926	20.89997690772762	0	0	2	0	-0.007001853198729643	0.5879416279895331	3057.620966617138	3132.620966617138	3132.620966617138	3157.620966617138	0.8064516186714172	0.8571428656578064	0.8888888955116272	0.774193525314331	0.6153846383094788	3057	3132	3132	3157	1523
20.919384679757556	20.91938467975755	0	0	2	0	-0.007132923872214195	0.5960061364276434	3090.6451286712	3165.6451286712	3165.6451286712	3190.6451286712	0.8387096524238586	0.8571428656578064	0.8888888955116272	0.774193525314331	0.6153846383094788	3090	3165	3165	3190	1523
20.932965304354177	20.932965304354177	0	0	2	0	-0.007244443697168468	0.5987533890111472	3101.8951280006477	3176.8951280006477	3176.8951280006477	3201.8951280006477	0.8387096524238586	0.8681318759918213	0.8888888955116272	0.774193525314331	0.6153846383094788	3101	3176	3176	3201	1523
20.949993980219595	20.949994374959296	0	0	2	0	-0.007336107005503909	0.6015006415946509	3113.1451273300954	3188.1451273300954	3188.1451273300954	3213.1451273300954	0.8387096524238586	0.8791208863258362	0.8888888955116272	0.774193525314331	0.6153846383094788	3113	3188	3188	3213	1523
20.965979753800852	20.965979753800852	0	0	2	0	-0.007407662554463809	0.6015006415946509	3113.1451273300954	3188.1451273300954	3188.1451273300954	3213.1451273300954	0.8387096524238586	0.8791208863258362	0.8888888955116272	0.774193525314331	0.6153846383094788	3113	3188	3188	3213	1523
20.98615134714791	20.986151741887603	0	0	2	0	-0.007458914215262234	0.6015006415946509	3113.1451273300954	3188.1451273300954	3188.1451273300954	3213.1451273300954	0.8387096524238586	0.8791208863258362	0.8888888955116272	0.774193525314331	0.6153846383094788	3113	3188	3188	3213	1523
20.999987763069342	20.999988157809035	0	0	2	0	-0.007489721510659397	0.5987533890111472	3101.8951280006477	3176.8951280006477	3176.8951280006477	3201.8951280006477	0.8387096524238586	0.8681318759918213	0.8888888955116272	0.774193525314331	0.6153846383094788	3101	3176	3176	3201	1523
21.015975905088787	21.015976299828488	0	0	2	0	-0.0075	0.5987533890111472	3101.8951280006477	3176.8951280006477	3176.8951280006477	3201.8951280006477	0.8387096524238586	0.8681318759918213	0.8888888955116272	0.774193525314331	0.6153846383094788	3101	3176	3176	3201	1523
21.033038923308	21.0330393180477	0	0	2	0	-0.007489721510659211	0.6068179123504187	3134.9193510749647	3209.9193510749647	3209.9193510749647	3234.9193510749647	0.8709677457809448	0.8681318759918213	0.8888888955116272	0.774193525314331	0.6153846383094788	3134	3209	3209	3234	1523
21.0526495915431	21.052649591543094	0	0	2	0	-0.0074589142152618635	0.5963639050116818	3092.110191022837	3167.110191022837	3167.110191022837	3192.110191022837	0.8387096524238586	0.8681318759918213	0.8888888955116272	0.7634408473968506	0.6153846383094788	3092	3167	3167	3192	1523
21.0659487667345	21.065949161474194	0	0	2	0	-0.007407662554463255	0.5912271684287127	3071.0752547155785	3146.0752547155785	3146.0752547155785	3171.0752547155785	0.8387096524238586	0.8571428656578064	0.8888888955116272	0.7526881694793701	0.6153846383094788	3071	3146	3146	3171	1523
21.082982968955697	21.082982968955697	0	0	2	0	-0.007336107005503172	0.588240310791349	3058.844072690574	3133.844072690574	3133.844072690574	3158.844072690574	0.8387096524238586	0.8571428656578064	0.8730158805847168	0.7526881694793701	0.6153846383094788	3058	3133	3133	3158	1523
21.099974934029127	21.099974934029127	0	0	2	0	-0.007244443697167551	0.583146243562652	3037.98386738906	3112.98386738906	3112.98386738906	3137.98386738906	0.8387096524238586	0.8461538553237915	0.8730158805847168	0.7419354915618896	0.6153846383094788	3037	3112	3112	3137	1523
21.119338889952495	21.119339284692195	0	0	2	0	-0.0071329238722131	0.5699876678958447	2984.0995000334838	3059.0995000334838	3059.0995000334838	3084.0995000334838	0.8064516186714172	0.8351648449897766	0.8730158805847168	0.7311828136444092	0.6153846383094788	2984	3059	3059	3084	1523
21.133071094593447	21.133071489333147	0	0	2	0	-0.007001853198728373	0.5410939086025781	2865.779555727557	2940.779555727557	2940.779555727557	2965.779555727557	0.774193525314331	0.8021978139877319	0.841269850730896	0.698924720287323	0.6153846383094788	2865	2940	2940	2965	1523
21.149959637865805	21.1499596378658	0	0	2	0	-0.006851590932318779	0.5260677230421198	2804.2473258574805	2879.2473258574805	2879.2473258574805	2904.2473258574805	0.774193525314331	0.7692307829856873	0.841269850730896	0.6666666865348816	0.6153846383094788	2804	2879	2879	2904	1523
21.165965148432	21.165965148431994	0	0	2	0	-0.006682548931411946	0.5006892805565215	2700.3226038789558	2775.3226038789558	2775.3226038789558	2800.3226038789558	0.7419354915618896	0.7472527623176575	0.8095238208770752	0.6344085931777954	0.6153846383094788	2700	2775	2775	2800	1523
21.18603568841617	21.186036083155862	0	0	2	0	-0.006495190528382392	0.47271784899441904	2585.779591632146	2660.779591632146	2660.779591632146	2685.779591632146	0.7096773982048035	0.7032967209815979	0.7936508059501648	0.602150559425354	0.5384615659713745	2585	2660	2660	2685	1507
21.199925788936632	21.199925788936632	0	0	2	0	-0.006290029259589702	0.4374236882083915	2441.250003213363	2516.250003213363	2516.250003213363	2541.250003213363	0.6451612710952759	0.6703296899795532	0.761904776096344	0.5698924660682678	0.5384615659713745	2441	2516	2516	2541	1507
21.2159727471712	21.21597472086969	0	0	2	0	-0.006067627457811049	0.42090407311967226	2373.6021794250582	2448.6021794250582	2448.6021794250582	2473.6021794250582	0.6451612710952759	0.6373626589775085	0.7460317611694336	0.5376344323158264	0.5384615659713745	2373	2448	2448	2473	1507
21.23304168648589	21.23304208122559	0	0	2	0	-0.005828594710926148	0.39596872712274234	2271.49193756763	2346.49193756763	2346.49193756763	2371.49193756763	0.5806451439857483	0.6263736486434937	0.7301587462425232	0.5161290168762207	0.5384615659713745	2271	2346	2346	2371	1507
21.25266103899436	21.25266103899436	0	0	2	0	-0.005573586191079251	0.37185396140758886	2172.7419719640766	2247.7419719640766	2247.7419719640766	2272.7419719640766	0.5483871102333069	0.593406617641449	0.7142857313156128	0.4838709533214569	0.5384615659713745	2172	2247	2247	2272	1507
21.26604784639889	21.26604824113859	0	0	2	0	-0.00530330085889783	0.37185396140758886	2172.7419719640766	2247.7419719640766	2247.7419719640766	2272.7419719640766	0.5483871102333069	0.593406617641449	0.7142857313156128	0.4838709533214569	0.5384615659713745	2172	2247	2247	2272	1507
21.283040995691415	21.283041390431116	0	0	2	0	-0.005018479547690093	0.3471254015217098	2071.4785192314016	2146.4785192314016	2146.4785192314016	2171.4785192314016	0.5161290168762207	0.5494505763053894	0.6984127163887024	0.46236559748649597	0.6153846383094788	2071	2146	2146	2171	1523
21.30003217128545	21.30003217128545	0	0	2	0	-0.004719902932872375	0.3298968089791181	2000.9274327694886	2075.9274327694884	2075.9274327694884	2100.9274327694884	0.4838709533214569	0.5274725556373596	0.682539701461792	0.4516128897666931	0.5384615659713745	2000	2075	2075	2100	1507
21.31933296885701	21.31933296885701	0	0	2	0	-0.004408389392192083	0.3253147740016864	1982.1639995369057	2057.163999536906	2057.163999536906	2082.163999536906	0.4838709533214569	0.5164835453033447	0.682539701461792	0.44086021184921265	0.5384615659713745	1982	2057	2057	2082	1507
21.33298069920243	21.333025699528086	0	0	2	0	-0.004084792762611183	0.31725025811299545	1949.1398069727163	2024.1398069727163	2024.1398069727163	2049.1398069727165	0.4516128897666931	0.5164835453033447	0.682539701461792	0.44086021184921265	0.6153846383094788	1949	2024	2024	2049	1523
21.34997937485074	21.34997976959044	0	0	2	0	-0.0037499999999984273	0.31266822313556375	1930.3763737401337	2005.3763737401337	2005.3763737401337	2030.3763737401337	0.4516128897666931	0.5054945349693298	0.682539701461792	0.4301075339317322	0.6153846383094788	1930	2005	2005	2030	1523
21.365965543171697	21.365965543171697	0	0	2	0	-0.003404928748044981	0.3064220692682009	1904.7983736532829	1979.7983736532829	1979.7983736532829	2004.7983736532829	0.4516128897666931	0.49450549483299255	0.6666666865348816	0.4193548262119293	0.6153846383094788	1904	1979	1979	2004	1523
21.385991872309603	21.385992267049303	0	0	2	0	-0.0030505248230668384	0.29561030079600625	1860.5241817596457	1935.5241817596457	1935.5241817596457	1960.5241817596457	0.4193548262119293	0.48351648449897766	0.6666666865348816	0.4193548262119293	0.5384615659713745	1860	1935	1935	1960	1507
21.40004500032566	21.40004500032566	0	0	2	0	-0.0026877596215880506	0.29044730707120525	1839.3817224565855	1914.3817224565855	1914.3817224565855	1939.3817224565855	0.4193548262119293	0.48351648449897766	0.6507936716079712	0.3978494703769684	0.5384615659713745	1839	1914	1914	1939	1507
21.41602130015415	21.416021694893843	0	0	2	0	-0.0023176274578103704	0.2778860900648361	1787.9435388155039	1862.9435388155039	1862.9435388155039	1887.9435388155039	0.3870967626571655	0.47252747416496277	0.6507936716079712	0.3870967626571655	0.5384615659713745	1787	1862	1862	1887	1507
21.43293944890391	21.43293944890391	0	0	2	0	-0.0019411428382671415	0.26914871239376303	1752.1639772524595	1827.1639772524595	1827.1639772524595	1852.1639772524595	0.3870967626571655	0.450549453496933	0.6349206566810608	0.37634408473968506	0.5384615659713745	1752	1827	1827	1852	1507
21.45272656578436	21.45272696052406	0	0	2	0	-0.0015593376811314063	0.25351530053694304	1688.1451556987818	1763.1451556987818	1763.1451556987818	1788.1451556987818	0.35483869910240173	0.4395604431629181	0.6190476417541504	0.35483869910240173	0.5384615659713745	1688	1763	1763	1788	1507
21.46601587248329	21.46601626722299	0	0	2	0	-0.001173258487799923	0.24637310170139504	1658.8978514672126	1733.8978514672126	1733.8978514672126	1758.8978514672126	0.35483869910240173	0.4285714328289032	0.5873016119003296	0.34408602118492126	0.5384615659713745	1658	1733	1733	1758	1507
21.48293165279486	21.482931652794854	0	0	2	0	-0.0007839634745055779	0.22984363269528174	1591.2096758871787	1666.2096758871787	1666.2096758871787	1691.2096758871787	0.32258063554763794	0.4175824224948883	0.5555555820465088	0.32258063554763794	0.5384615659713745	1591	1666	1666	1691	1507
21.500116645580988	21.50011704032069	0	0	2	0	-0.00039251967182024584	0.22038087505547743	1552.45968335218	1627.45968335218	1627.45968335218	1652.45968335218	0.32258063554763794	0.3956044018268585	0.523809552192688	0.31182795763015747	0.5384615659713745	1552	1627	1627	1652	1507
21.51946875931339	21.51946915405309	0	0	2	0	1.8376154860346732e-15	0.20444877555568097	1487.2177359005136	1562.2177359005136	1562.2177359005136	1587.2177359005136	0.29032257199287415	0.38461539149284363	0.4920634925365448	0.29032257199287415	0.5384615659713745	1487	1562	1562	1587	1507
21.532982278161228	21.53298227816122	0	0	2	0	0.000392519671823916	0.18734819588654683	1417.1908621554094	1492.1908621554094	1492.1908621554094	1517.1908621554094	0.25806450843811035	0.36263737082481384	0.460317462682724	0.2795698940753937	0.5384615659713745	1417	1492	1492	1517	1507
21.549993585479896	21.549993585479896	0	0	2	0	0.000783963474509233	0.18229679702786705	1396.5053838291155	1471.5053838291155	1471.5053838291155	1496.5053838291155	0.25806450843811035	0.35164836049079895	0.4444444477558136	0.2688172161579132	0.5384615659713745	1396	1471	1471	1496	1507
21.565990411772717	21.565990806512417	0	0	2	0	0.001173258487803553	0.1627476471802911	1316.451615203292	1391.451615203292	1391.451615203292	1416.451615203292	0.22580644488334656	0.3186813294887543	0.4126984179019928	0.25806450843811035	0.5384615659713745	1316	1391	1391	1416	1507
21.586042004251347	21.586042398991047	0	0	2	0	0.001559337681135001	0.16065684779473877	1307.8897917194554	1382.8897917194554	1382.8897917194554	1407.8897917194554	0.22580644488334656	0.3186813294887543	0.3968254029750824	0.24731183052062988	0.5384615659713745	1307	1382	1382	1407	1507
21.5999688155638	21.5999692103035	0	0	2	0	0.0019411428382706912	0.15409560721252513	1281.0215115352903	1356.0215115352903	1356.0215115352903	1381.0215115352903	0.22580644488334656	0.2967033088207245	0.3968254029750824	0.23655913770198822	0.5384615659713745	1281	1356	1356	1381	1507
21.615922220489757	21.615922220489757	0	0	2	0	0.002317627457813866	0.145092364642874	1244.153233212569	1319.153233212569	1319.153233212569	1344.153233212569	0.19354838132858276	0.2967033088207245	0.380952388048172	0.23655913770198822	0.5384615659713745	1244	1319	1319	1344	1507
21.632966291203424	21.632966685943124	0	0	2	0	0.002687759621591482	0.1413210460575678	1228.70968360574	1303.70968360574	1303.70968360574	1328.70968360574	0.19354838132858276	0.2857142984867096	0.380952388048172	0.22580644488334656	0.5384615659713745	1228	1303	1303	1328	1507
21.652648407324	21.652648802063702	0	0	2	0	0.0030505248230701964	0.13857379347406407	1217.4596842762924	1292.4596842762924	1292.4596842762924	1317.4596842762924	0.19354838132858276	0.2747252881526947	0.380952388048172	0.22580644488334656	0.5384615659713745	1217	1292	1292	1317	1507
21.66600126711444	21.666001661854132	0	0	2	0	0.003404928748048256	0.12588457250594076	1165.4973244118273	1240.4973244118273	1240.4973244118273	1265.4973244118273	0.16129031777381897	0.2637362778186798	0.3650793731212616	0.2150537669658661	0.5384615659713745	1165	1240	1240	1265	1507
21.68298612687329	21.68298612687329	0	0	2	0	0.00375000000000161	0.12134520483415756	1146.9086137958752	1221.9086137958752	1221.9086137958752	1246.9086137958752	0.16129031777381897	0.2527472674846649	0.3492063581943512	0.20430107414722443	0.5384615659713745	1146	1221	1221	1246	1507
21.70000256580804	21.70000256580804	0	0	2	0	0.0040847927626142646	0.11859794852536354	1135.6585992113637	1210.6585992113637	1210.6585992113637	1235.6585992113637	0.16129031777381897	0.24175824224948883	0.3492063581943512	0.20430107414722443	0.5384615659713745	1135	1210	1210	1235	1507
21.719317968748463	21.719317968748456	0	0	2	0	0.004408389392195056	0.11778723002548286	1132.3387069543523	1207.3387069543523	1207.3387069543523	1232.3387069543523	0.16129031777381897	0.24175824224948883	0.3333333432674408	0.20430107414722443	0.5384615659713745	1132	1207	1207	1232	1507
21.733002409885863	21.733002804625563	0	0	2	0	0.004719902932875231	0.11503997744197914	1121.0887076249046	1196.0887076249046	1196.0887076249046	1221.0887076249046	0.16129031777381897	0.23076923191547394	0.3333333432674408	0.20430107414722443	0.5384615659713745	1121	1196	1196	1221	1507
21.74993674296327	21.74993713770297	0	0	2	0	0.005018479547692824	0.11414391968038773	1117.4193510911878	1192.4193510911878	1192.4193510911878	1217.4193510911878	0.16129031777381897	0.23076923191547394	0.3333333432674408	0.19354838132858276	0.5384615659713745	1117	1192	1192	1217	1507
21.765952911501337	21.76595330624103	0	0	2	0	0.005303300858900429	0.11414391968038773	1117.4193510911878	1192.4193510911878	1192.4193510911878	1217.4193510911878	0.16129031777381897	0.23076923191547394	0.3333333432674408	0.19354838132858276	0.5384615659713745	1117	1192	1192	1217	1507
21.786010030335746	21.786010425075446	0	0	2	0	0.00557358619108171	0.111396667096884	1106.16935176174	1181.16935176174	1181.16935176174	1206.16935176174	0.16129031777381897	0.21978022158145905	0.3333333432674408	0.19354838132858276	0.5384615659713745	1106	1181	1181	1206	1507
21.79991434148537	21.79991434148537	0	0	2	0	0.005828594710928461	0.111396667096884	1106.16935176174	1181.16935176174	1181.16935176174	1206.16935176174	0.16129031777381897	0.21978022158145905	0.3333333432674408	0.19354838132858276	0.5384615659713745	1106	1181	1181	1206	1507
21.816023668592344	21.816024063332037	0	0	2	0	0.006067627457813209	0.11050061057705607	1102.5000003130447	1177.5000003130447	1177.5000003130447	1202.5000003130447	0.16129031777381897	0.21978022158145905	0.3333333432674408	0.1827957034111023	0.5384615659713745	1102	1177	1177	1202	1507
21.832954449012462	21.832954449012462	0	0	2	0	0.006290029259591703	0.10775335799355235	1091.250000983597	1166.250000983597	1166.250000983597	1191.250000983597	0.16129031777381897	0.20879121124744415	0.3333333432674408	0.1827957034111023	0.5384615659713745	1091	1166	1166	1191	1507
21.85261288075111	21.85261288075111	0	0	2	0	0.00649519052838423	0.09896346237265652	1055.2553784160284	1130.2553784160284	1130.2553784160284	1155.2553784160284	0.12903225421905518	0.20879121124744415	0.3174603283405304	0.1827957034111023	0.5384615659713745	1055	1130	1130	1155	1507
21.865944424597814	21.865944424597814	0	0	2	0	0.006682548931413614	0.09896346237265652	1055.2553784160284	1130.2553784160284	1130.2553784160284	1155.2553784160284	0.12903225421905518	0.20879121124744415	0.3174603283405304	0.1827957034111023	0.5384615659713745	1055	1130	1130	1155	1507
21.882980205777805	21.882980600517506	0	0	2	0	0.006851590932320274	0.10428072567784374	1077.02957165077	1152.02957165077	1152.02957165077	1177.02957165077	0.16129031777381897	0.19780220091342926	0.3174603283405304	0.1827957034111023	0.5384615659713745	1077	1152	1152	1177	1507
21.900062960981955	21.900063355721656	0	0	2	0	0.0070018531987296895	0.09549083005694792	1041.0349490832018	1116.0349490832018	1116.0349490832018	1141.0349490832018	0.12903225421905518	0.19780220091342926	0.30158731341362	0.1827957034111023	0.5384615659713745	1041	1116	1116	1141	1507
21.919297442284126	21.919297442284126	0	0	2	0	0.007132923872214236	0.09549083005694792	1041.0349490832018	1116.0349490832018	1116.0349490832018	1141.0349490832018	0.12903225421905518	0.19780220091342926	0.30158731341362	0.1827957034111023	0.5384615659713745	1041	1116	1116	1141	1507
21.932982672900927	21.93298306764062	0	0	2	0	0.0072444436971685015	0.09549083005694792	1041.0349490832018	1116.0349490832018	1116.0349490832018	1141.0349490832018	0.12903225421905518	0.19780220091342926	0.30158731341362	0.1827957034111023	0.5384615659713745	1041	1116	1116	1141	1507
21.94996555896128	21.94996555896128	0	0	2	0	0.007336107005503936	0.09823808264045164	1052.2849484126496	1127.2849484126496	1127.2849484126496	1152.2849484126496	0.12903225421905518	0.20879121124744415	0.30158731341362	0.1827957034111023	0.5384615659713745	1052	1127	1127	1152	1507
21.96601330667525	21.966013701414944	0	0	2	0	0.00740766255446383	0.10171071495616024	1066.5053777454762	1141.5053777454762	1141.5053777454762	1166.5053777454762	0.12903225421905518	0.21978022158145905	0.3174603283405304	0.1827957034111023	0.5384615659713745	1066	1141	1141	1166	1507
21.98614424183333	21.98614463657303	0	0	2	0	0.007458914215262249	0.10972271413679191	1099.314514390163	1174.314514390163	1174.314514390163	1199.314514390163	0.12903225421905518	0.24175824224948883	0.3333333432674408	0.20430107414722443	0.5384615659713745	1099	1174	1174	1199	1507
21.999998421041205	21.999998421041205	0	0	2	0	0.007489721510659403	0.11232554772495207	1109.9731179336786	1184.9731179336786	1184.9731179336786	1209.9731179336786	0.12903225421905518	0.24175824224948883	0.3650793731212616	0.2150537669658661	0.5384615659713745	1109	1184	1184	1209	1507
22.015996826292827	22.01599682629282	0	0	2	0	0.0075	0.11605419926211824	1125.2419459783741	1200.2419459783741	1200.2419459783741	1225.2419459783741	0.12903225421905518	0.2527472674846649	0.3650793731212616	0.22580644488334656	0.5384615659713745	1125	1200	1200	1225	1507
22.032965106984328	22.032965106984328	0	0	2	0	0.0074897215106592046	0.12072157511498094	1144.3548500958468	1219.3548500958468	1219.3548500958468	1244.3548500958468	0.12903225421905518	0.2637362778186798	0.380952388048172	0.23655913770198822	0.5384615659713745	1144	1219	1219	1244	1507
22.05263261773605	22.05263261773605	0	0	2	0	0.0074589142152618505	0.12072157511498094	1144.3548500958468	1219.3548500958468	1219.3548500958468	1244.3548500958468	0.12903225421905518	0.2637362778186798	0.380952388048172	0.23655913770198822	0.5384615659713745	1144	1219	1219	1244	1507
22.0659475825154	22.0659479772551	0	0	2	0	0.007407662554463234	0.12166030179594112	1148.1989358543788	1223.1989358543788	1223.1989358543788	1248.1989358543788	0.12903225421905518	0.2637362778186798	0.3968254029750824	0.23655913770198822	0.5384615659713745	1148	1223	1223	1248	1507
22.08296323197076	22.08296362671046	0	0	2	0	0.0073361070055031445	0.12072157511498094	1144.3548500958468	1219.3548500958468	1219.3548500958468	1244.3548500958468	0.12903225421905518	0.2637362778186798	0.380952388048172	0.23655913770198822	0.5384615659713745	1144	1219	1219	1244	1507
22.100044802955814	22.100044802955814	0	0	2	0	0.007244443697167517	0.12449289370028715	1159.7983997026759	1234.7983997026759	1234.7983997026759	1259.7983997026759	0.12903225421905518	0.2747252881526947	0.380952388048172	0.24731183052062988	0.5384615659713745	1159	1234	1234	1259	1507
22.1194016535646	22.1194016535646	0	0	2	0	0.007132923872213059	0.12547428979465103	1163.817216709096	1238.817216709096	1238.817216709096	1263.817216709096	0.12903225421905518	0.2747252881526947	0.3968254029750824	0.24731183052062988	0.5384615659713745	1163	1238	1238	1263	1507
22.132994515091887	22.132994515091887	0	0	2	0	0.007001853198728325	0.12547428979465103	1163.817216709096	1238.817216709096	1238.817216709096	1263.817216709096	0.12903225421905518	0.2747252881526947	0.3968254029750824	0.24731183052062988	0.5384615659713745	1163	1238	1238	1263	1507
22.15003108575128	22.15003148049098	0	0	2	0	0.006851590932318725	0.1264556858890149	1167.836033715516	1242.836033715516	1242.836033715516	1267.836033715516	0.12903225421905518	0.2747252881526947	0.4126984179019928	0.24731183052062988	0.5384615659713745	1167	1242	1242	1267	1507
22.16606422809639	22.16606422809639	0	0	2	0	0.006682548931411886	0.12858915462883935	1176.5725882050972	1251.5725882050972	1251.5725882050972	1276.5725882050972	0.12903225421905518	0.2747252881526947	0.4285714328289032	0.25806450843811035	0.5384615659713745	1176	1251	1251	1276	1507
22.186108320520745	22.18610871526044	0	0	2	0	0.006495190528382326	0.13248848305090966	1192.540338093475	1267.540338093475	1267.540338093475	1292.540338093475	0.12903225421905518	0.2857142984867096	0.4285714328289032	0.2688172161579132	0.5384615659713745	1192	1267	1267	1292	1507
22.19992184153965	22.199922236279342	0	0	2	0	0.00629002925958963	0.1347499599718136	1201.8010860845766	1276.8010860845766	1276.8010860845766	1301.8010860845766	0.12903225421905518	0.2857142984867096	0.4444444477558136	0.2795698940753937	0.5384615659713745	1201	1276	1276	1301	1507
22.215940378515903	22.215940378515896	0	0	2	0	0.0060676274578109705	0.14914595885709359	1260.7527015197984	1335.7527015197984	1335.7527015197984	1360.7527015197984	0.16129031777381897	0.2967033088207245	0.460317462682724	0.301075279712677	0.5384615659713745	1260	1335	1335	1360	1507
22.232995896680833	22.232996291420534	0	0	2	0	0.005828594710926065	0.15564811595940187	1287.3790348537507	1362.3790348537507	1362.3790348537507	1387.3790348537507	0.16129031777381897	0.3076923191547394	0.4761904776096344	0.32258063554763794	0.5384615659713745	1287	1362	1362	1387	1507
22.252622749243585	22.252622749243578	0	0	2	0	0.005573586191079162	0.18001890789070796	1387.177427812449	1462.177427812449	1462.177427812449	1487.177427812449	0.19354838132858276	0.34065935015678406	0.523809552192688	0.35483869910240173	0.5384615659713745	1387	1462	1462	1487	1507
22.266015872483287	22.266016267222987	0	0	2	0	0.005303300858897737	0.18001890789070796	1387.177427812449	1462.177427812449	1462.177427812449	1487.177427812449	0.19354838132858276	0.34065935015678406	0.523809552192688	0.35483869910240173	0.5384615659713745	1387	1462	1462	1487	1507
22.282917442165704	22.282917836905398	0	0	2	0	0.005018479547689995	0.21546732935304824	1532.3387137007326	1607.3387137007326	1607.3387137007326	1632.3387137007326	0.29032257199287415	0.36263737082481384	0.5396825671195984	0.3870967626571655	0.4615384638309479	1532	1607	1607	1632	1492
22.29996230235877	22.299962697098465	0	0	2	0	0.004719902932872272	0.22548479195172355	1573.360223042308	1648.360223042308	1648.360223042308	1673.360223042308	0.29032257199287415	0.38461539149284363	0.5555555820465088	0.40860214829444885	0.4615384638309479	1573	1648	1648	1673	1492
22.319314021351474	22.319314416091167	0	0	2	0	0.004408389392191976	0.23463245544707867	1610.819905055787	1685.819905055787	1685.819905055787	1710.819905055787	0.29032257199287415	0.3956044018268585	0.5873016119003296	0.4301075339317322	0.5384615659713745	1610	1685	1685	1710	1507
22.332945172629543	22.332945567369237	0	0	2	0	0.004084792762611071	0.25783475865976335	1705.833336711731	1780.833336711731	1780.833336711731	1805.833336711731	0.35483869910240173	0.4175824224948883	0.5873016119003296	0.44086021184921265	0.5384615659713745	1705	1780	1780	1805	1507
22.34995647994821	22.349956874687912	0	0	2	0	0.003749999999998313	0.2639528920466754	1730.8870929311356	1805.8870929311356	1805.8870929311356	1830.8870929311356	0.35483869910240173	0.4285714328289032	0.60317462682724	0.4516128897666931	0.5384615659713745	1730	1805	1805	1830	1507
22.366066201794887	22.36606659653458	0	0	2	0	0.0034049287480448632	0.2826322422034302	1807.3790318230467	1882.3790318230467	1882.3790318230467	1907.3790318230467	0.3870967626571655	0.450549453496933	0.6190476417541504	0.47311827540397644	0.5384615659713745	1807	1882	1882	1907	1507
22.386049504305625	22.386049899045325	0	0	2	0	0.003050524823066718	0.2970282383686569	1866.3306361196499	1941.3306361196499	1941.3306361196499	1966.3306361196499	0.4193548262119293	0.4615384638309479	0.6349206566810608	0.4838709533214569	0.5384615659713745	1866	1941	1941	1966	1507
22.39996447342711	22.399964868166812	0	0	2	0	0.002687759621587927	0.3124384547403025	1929.4354721615389	2004.4354721615389	2004.4354721615389	2029.4354721615389	0.4193548262119293	0.49450549483299255	0.6507936716079712	0.5161290168762207	0.5384615659713745	1929	2004	2004	2029	1507
22.415946694351078	22.415946694351078	0	0	2	0	0.0023176274578102446	0.32949638031493045	1999.2876773896403	2074.2876773896405	2074.2876773896405	2099.2876773896405	0.4516128897666931	0.5164835453033447	0.6507936716079712	0.5376344323158264	0.5384615659713745	1999	2074	2074	2099	1507
22.43300931783059	22.433014844186374	0	0	2	0	0.0019411428382670136	0.34698098425262724	2070.8871305145085	2145.8871305145085	2145.8871305145085	2170.8871305145085	0.4838709533214569	0.5384615659713745	0.6666666865348816	0.5483871102333069	0.5384615659713745	2070	2145	2145	2170	1507
22.452615249189307	22.452615249189307	0	0	2	0	0.0015593376811312766	0.35557394082060156	2106.0752876603633	2181.0752876603633	2181.0752876603633	2206.0752876603633	0.4838709533214569	0.5494505763053894	0.682539701461792	0.5698924660682678	0.5384615659713745	2106	2181	2181	2206	1507
22.465988635444077	22.46598903018377	0	0	2	0	0.0011732584877997925	0.375149343277859	2186.2365607228326	2261.2365607228326	2261.2365607228326	2286.2365607228326	0.5161290168762207	0.5714285969734192	0.6984127163887024	0.5913978219032288	0.5384615659713745	2186	2261	2261	2286	1507
22.483411656268565	22.483412051008266	0	0	2	0	0.0007839634745054463	0.382521310600227	2216.4247669079296	2291.4247669079296	2291.4247669079296	2316.4247669079296	0.5161290168762207	0.593406617641449	0.6984127163887024	0.602150559425354	0.5384615659713745	2216	2291	2291	2316	1507
22.499963881317562	22.499963881317562	0	0	2	0	0.00039251967182011373	0.39956281493244816	2286.2097271483754	2361.2097271483754	2361.2097271483754	2386.2097271483754	0.5483871102333069	0.6043956279754639	0.7142857313156128	0.6236559152603149	0.5384615659713745	2286	2361	2361	2386	1507
22.519285600093163	22.519285600093163	0	0	2	0	-1.9699237638903314e-15	0.424829650569194	2389.677419080849	2464.677419080849	2464.677419080849	2489.677419080849	0.5806451439857483	0.6373626589775085	0.7460317611694336	0.6451612710952759	0.5384615659713745	2389	2464	2464	2489	1507
22.532951093725025	22.53295188320442	0	0	2	0	-0.00039251967182404813	0.43764688630298565	2442.1639994107263	2517.1639994107263	2517.1639994107263	2542.1639994107263	0.6129032373428345	0.6483516693115234	0.7460317611694336	0.6559139490127563	0.5384615659713745	2442	2517	2517	2542	1507
22.549840031737077	22.54984003173707	0	0	2	0	-0.0007839634745093646	0.44779236496440955	2483.709734529257	2558.709734529257	2558.709734529257	2583.709734529257	0.6129032373428345	0.6703296899795532	0.761904776096344	0.6666666865348816	0.5384615659713745	2483	2558	2558	2583	1507
22.56595843785712	22.56595843785712	0	0	2	0	-0.0011732584878036837	0.46065225515131214	2536.3709848446233	2611.3709848446233	2611.3709848446233	2636.3709848446233	0.6451612710952759	0.6813187003135681	0.761904776096344	0.6774193644523621	0.5384615659713745	2536	2611	2611	2636	1507
22.585935029792978	22.585935029792978	0	0	2	0	-0.0015593376811351306	0.4789902540980844	2611.4650905316557	2686.4650905316557	2686.4650905316557	2711.4650905316557	0.6774193644523621	0.7032967209815979	0.7777777910232544	0.6881720423698425	0.5384615659713745	2611	2686	2686	2711	1507
22.599914341485366	22.599914341485366	0	0	2	0	-0.001941142838270819	0.491482536287962	2662.6209860992044	2737.6209860992044	2737.6209860992044	2762.6209860992044	0.6774193644523621	0.7252747416496277	0.7936508059501648	0.7096773982048035	0.5384615659713745	2662	2737	2737	2762	1507
22.615911167778194	22.615911167778187	0	0	2	0	-0.0023176274578139916	0.5022942973095761	2706.895147482714	2781.895147482714	2781.895147482714	2806.895147482714	0.7096773982048035	0.7362637519836426	0.7936508059501648	0.7096773982048035	0.5384615659713745	2706	2781	2781	2806	1507
22.632963922765235	22.63296431750493	0	0	2	0	-0.0026877596215916055	0.5100338791677785	2738.5887351920533	2813.5887351920533	2813.5887351920533	2838.5887351920533	0.7096773982048035	0.7472527623176575	0.8095238208770752	0.7204301357269287	0.5384615659713745	2738	2813	2813	2838	1507
22.65272893422255	22.65272893422255	0	0	2	0	-0.003050524823070317	0.5286705638309819	2814.905958887871	2889.905958887871	2889.905958887871	2914.905958887871	0.7419354915618896	0.7692307829856873	0.8253968358039856	0.7311828136444092	0.5384615659713745	2814	2889	2889	2914	1507
22.666021004099377	22.66602139883907	0	0	2	0	-0.0034049287480483735	0.5286705638309819	2814.905958887871	2889.905958887871	2889.905958887871	2914.905958887871	0.7419354915618896	0.7692307829856873	0.8253968358039856	0.7311828136444092	0.5384615659713745	2814	2889	2889	2914	1507
22.682977442599913	22.682977442599913	0	0	2	0	-0.003750000000001725	0.5466671906008536	2888.602145510495	2963.602145510495	2963.602145510495	2988.602145510495	0.774193525314331	0.791208803653717	0.8253968358039856	0.7526881694793701	0.5384615659713745	2888	2963	2963	2988	1507
22.699920459950697	22.699920459950697	0	0	2	0	-0.004084792762614376	0.5494144431843573	2899.852144839943	2974.852144839943	2974.852144839943	2999.852144839943	0.774193525314331	0.8021978139877319	0.8253968358039856	0.7526881694793701	0.5384615659713745	2899	2974	2974	2999	1507
22.71936375855352	22.719364153293213	0	0	2	0	-0.004408389392195164	0.552401300821721	2912.0833268649476	2987.0833268649476	2987.0833268649476	3012.0833268649476	0.774193525314331	0.8021978139877319	0.841269850730896	0.7526881694793701	0.6153846383094788	2912	2987	2987	3012	1523
22.73287767214105	22.73287806688075	0	0	2	0	-0.004719902932875334	0.5551485534052247	2923.3333261943953	2998.3333261943953	2998.3333261943953	3023.3333261943953	0.774193525314331	0.8131868243217468	0.841269850730896	0.7526881694793701	0.6153846383094788	2923	2998	2998	3023	1523
22.74984950548984	22.74984950548984	0	0	2	0	-0.005018479547692923	0.5601572819253775	2943.8440694844207	3018.8440694844207	3018.8440694844207	3043.8440694844207	0.774193525314331	0.8241758346557617	0.841269850730896	0.7634408473968506	0.5384615659713745	2943	3018	3018	3043	1507
22.765864095069112	22.765864095069112	0	0	2	0	-0.005303300858900523	0.5763027301307098	3009.9596798852563	3084.9596798852563	3084.9596798852563	3109.9596798852563	0.8064516186714172	0.8351648449897766	0.8571428656578064	0.774193525314331	0.5384615659713745	3009	3084	3084	3109	1507
22.786088188796107	22.786088188796107	0	0	2	0	-0.005573586191081798	0.5790499827142135	3021.209679214704	3096.209679214704	3096.209679214704	3121.209679214704	0.8064516186714172	0.8461538553237915	0.8571428656578064	0.774193525314331	0.6153846383094788	3021	3096	3096	3121	1523
22.799922631019044	22.799923025758737	0	0	2	0	-0.005828594710928545	0.5901866874982318	3066.814485305259	3141.814485305259	3141.814485305259	3166.814485305259	0.8387096524238586	0.8461538553237915	0.8730158805847168	0.774193525314331	0.6153846383094788	3066	3141	3141	3166	1523
22.81586458849373	22.815864983233432	0	0	2	0	-0.006067627457813286	0.5952807677358791	3087.674743878425	3162.674743878425	3162.674743878425	3187.674743878425	0.8387096524238586	0.8571428656578064	0.8730158805847168	0.7849462628364563	0.6153846383094788	3087	3162	3162	3187	1523
22.832861685183254	22.832861685183246	0	0	2	0	-0.006290029259591776	0.5952807677358791	3087.674743878425	3162.674743878425	3162.674743878425	3187.674743878425	0.8387096524238586	0.8571428656578064	0.8730158805847168	0.7849462628364563	0.6153846383094788	3087	3162	3162	3187	1523
22.852662223213457	22.852662617953158	0	0	2	0	-0.006495190528384297	0.5980280203193828	3098.924743207873	3173.924743207873	3173.924743207873	3198.924743207873	0.8387096524238586	0.8681318759918213	0.8730158805847168	0.7849462628364563	0.6153846383094788	3098	3173	3173	3198	1523
22.866041925303406	22.866042320043107	0	0	2	0	-0.0066825489314136744	0.6084393583038477	3141.5591722542563	3216.5591722542563	3216.5591722542563	3241.5591722542563	0.8709677457809448	0.8681318759918213	0.8730158805847168	0.7956989407539368	0.6153846383094788	3141	3216	3216	3241	1523
22.882855073293292	22.882855073293292	0	0	2	0	-0.006851590932320327	0.6143441461783299	3165.739278600261	3240.739278600261	3240.739278600261	3265.739278600261	0.8709677457809448	0.8791208863258362	0.8888888955116272	0.7956989407539368	0.5384615659713745	3165	3240	3240	3265	1507
22.899866380611968	22.899866380611968	0	0	2	0	-0.007001853198729737	0.6143441461783299	3165.739278600261	3240.739278600261	3240.739278600261	3265.739278600261	0.8709677457809448	0.8791208863258362	0.8888888955116272	0.7956989407539368	0.6153846383094788	3165	3240	3240	3265	1523
22.91938507449725	22.91938507449725	0	0	2	0	-0.007132923872214277	0.6092074095953608	3144.7043422930024	3219.7043422930024	3219.7043422930024	3244.7043422930024	0.8709677457809448	0.8681318759918213	0.8888888955116272	0.7849462628364563	0.6153846383094788	3144	3219	3219	3244	1523
22.93286622468979	22.932866224689782	0	0	2	0	-0.007244443697168536	0.5929339400817355	3078.064484634707	3153.064484634707	3153.064484634707	3178.064484634707	0.8387096524238586	0.8571428656578064	0.8730158805847168	0.774193525314331	0.6153846383094788	3078	3153	3153	3178	1523
22.950037796326157	22.950037796326157	0	0	2	0	-0.007336107005503963	0.5901866874982318	3066.814485305259	3141.814485305259	3141.814485305259	3166.814485305259	0.8387096524238586	0.8461538553237915	0.8730158805847168	0.774193525314331	0.6153846383094788	3066	3141	3141	3166	1523
22.96592567446212	22.96592567446212	0	0	2	0	-0.0074076625544638505	0.587439434914728	3055.5644859758113	3130.5644859758113	3130.5644859758113	3155.5644859758113	0.8387096524238586	0.8351648449897766	0.8730158805847168	0.774193525314331	0.6153846383094788	3055	3130	3130	3155	1523
22.98629266396007	22.986293058699765	0	0	2	0	-0.007458914215262262	0.5793749264766177	3022.5403239217494	3097.5403239217494	3097.5403239217494	3122.5403239217494	0.8064516186714172	0.8351648449897766	0.8730158805847168	0.774193525314331	0.5384615659713745	3022	3097	3097	3122	1507
22.999905657211997	22.99990605195169	0	0	2	0	-0.00748972151065941	0.5742808592479207	3001.680118620235	3076.680118620235	3076.680118620235	3101.680118620235	0.8064516186714172	0.8241758346557617	0.8730158805847168	0.7634408473968506	0.6153846383094788	3001	3076	3076	3101	1523
23.01586300953494	23.01586300953494	0	0	2	0	-0.0075	0.5712513322562849	2989.2742055894864	3064.2742055894864	3064.2742055894864	3089.2742055894864	0.8064516186714172	0.8241758346557617	0.8571428656578064	0.7634408473968506	0.5384615659713745	2989	3064	3064	3089	1507
23.03293273832903	23.03293273832903	0	0	2	0	-0.007489721510659197	0.5581354110425885	2935.5645082193996	3010.5645082193996	3010.5645082193996	3035.5645082193996	0.774193525314331	0.8131868243217468	0.8571428656578064	0.7526881694793701	0.5384615659713745	2935	3010	3010	3035	1507
23.05273880271502	23.05273919745472	0	0	2	0	-0.007458914215261837	0.5503367605846599	2903.629034594182	2978.629034594182	2978.629034594182	3003.629034594182	0.774193525314331	0.791208803653717	0.8571428656578064	0.7419354915618896	0.5384615659713745	2903	2978	2978	3003	1507
23.06603481998883	23.06603481998883	0	0	2	0	-0.007407662554463213	0.5503367605846599	2903.629034594182	2978.629034594182	2978.629034594182	3003.629034594182	0.774193525314331	0.791208803653717	0.8571428656578064	0.7419354915618896	0.5384615659713745	2903	2978	2978	3003	1507
23.08289691570137	23.082897310441062	0	0	2	0	-0.007336107005503117	0.5293106068231523	2817.526934940809	2892.526934940809	2892.526934940809	2917.526934940809	0.7419354915618896	0.7692307829856873	0.841269850730896	0.7204301357269287	0.5384615659713745	2817	2892	2892	2917	1507
23.099913749375823	23.099913749375816	0	0	2	0	-0.0072444436971674814	0.5243018657671019	2797.0161403162824	2872.0161403162824	2872.0161403162824	2897.0161403162824	0.7419354915618896	0.7582417726516724	0.841269850730896	0.7096773982048035	0.5384615659713745	2797	2872	2872	2897	1507
23.119390206113337	23.11939060085303	0	0	2	0	-0.007132923872213018	0.5112023558617045	2743.37364725368	2818.37364725368	2818.37364725368	2843.37364725368	0.7096773982048035	0.7582417726516724	0.8253968358039856	0.698924720287323	0.5384615659713745	2743	2818	2818	2843	1507
23.133185174366396	23.13318556910609	0	0	2	0	-0.0070018531987282775	0.5012702375299432	2702.7016226851174	2777.7016226851174	2777.7016226851174	2802.7016226851174	0.7096773982048035	0.7362637519836426	0.8253968358039856	0.6774193644523621	0.5384615659713745	2702	2777	2777	2802	1507
23.149881874145144	23.149881874145144	0	0	2	0	-0.006851590932318671	0.49365867579740197	2671.532277390361	2746.532277390361	2746.532277390361	2771.532277390361	0.7096773982048035	0.7252747416496277	0.8095238208770752	0.6666666865348816	0.5384615659713745	2671	2746	2746	2771	1507
23.16585777923393	23.16585777923393	0	0	2	0	-0.006682548931411825	0.48873527392294847	2651.370946714474	2726.370946714474	2726.370946714474	2751.370946714474	0.7096773982048035	0.7142857313156128	0.8095238208770752	0.6559139490127563	0.5384615659713745	2651	2726	2726	2751	1507
23.18603608315587	23.186036083155862	0	0	2	0	-0.006495190528382261	0.48125172048974996	2620.725795405526	2695.725795405526	2695.725795405526	2720.725795405526	0.7096773982048035	0.7032967209815979	0.7936508059501648	0.6451612710952759	0.5384615659713745	2620	2695	2695	2720	1507
23.199919473101453	23.199919473101453	0	0	2	0	-0.006290029259589558	0.46555923901079943	2556.4650837492236	2631.4650837492236	2631.4650837492236	2656.4650837492236	0.6774193644523621	0.6813187003135681	0.7936508059501648	0.6344085931777954	0.5384615659713745	2556	2631	2631	2656	1507
23.215991299937045	23.215991694676738	0	0	2	0	-0.006067627457810893	0.460678518553463	2536.478533476431	2611.478533476431	2611.478533476431	2636.478533476431	0.6774193644523621	0.6703296899795532	0.7936508059501648	0.6236559152603149	0.5384615659713745	2536	2611	2611	2636	1507
23.233010502049687	23.233010896789388	0	0	2	0	-0.005828594710925982	0.43123005962316885	2415.8870941568766	2490.8870941568766	2490.8870941568766	2515.8870941568766	0.6451612710952759	0.6373626589775085	0.761904776096344	0.5806451439857483	0.5384615659713745	2415	2490	2490	2515	1507
23.25268511811599	23.252685118115984	0	0	2	0	-0.005573586191079074	0.4113559791365873	2334.502734564325	2409.502734564325	2409.502734564325	2434.502734564325	0.6129032373428345	0.6153846383094788	0.7460317611694336	0.5591397881507874	0.5384615659713745	2334	2409	2409	2434	1507
23.265952319391786	23.265952714131487	0	0	2	0	-0.005303300858897643	0.3985387434027956	2282.016154234448	2357.016154234448	2357.016154234448	2382.016154234448	0.5806451439857483	0.6043956279754639	0.7460317611694336	0.5483871102333069	0.5384615659713745	2282	2357	2357	2382	1507
23.282856652252093	23.282857046991786	0	0	2	0	-0.005018479547689897	0.38694250724547175	2234.529567170207	2309.529567170207	2309.529567170207	2334.529567170207	0.5806451439857483	0.5824176073074341	0.7301587462425232	0.5268816947937012	0.5384615659713745	2234	2309	2309	2334	1507
23.299941775894432	23.299941775894432	0	0	2	0	-0.004719902932872169	0.3693725722863377	2162.580683512553	2237.580683512553	2237.580683512553	2262.580683512553	0.5483871102333069	0.5604395866394043	0.7142857313156128	0.5161290168762207	0.5384615659713745	2162	2237	2237	2262	1507
23.319344021568583	23.319344021568575	0	0	2	0	-0.004408389392191869	0.35463521371809037	2102.23120017558	2177.23120017558	2177.23120017558	2202.23120017558	0.5161290168762207	0.5494505763053894	0.6984127163887024	0.5053763389587402	0.5384615659713745	2102	2177	2177	2202	1507
23.332901356522974	23.332901356522974	0	0	2	0	-0.00408479276261096	0.3391987409141919	2039.0188440436157	2114.018844043616	2114.018844043616	2139.018844043616	0.4838709533214569	0.5274725556373596	0.6984127163887024	0.49462366104125977	0.5384615659713745	2039	2114	2114	2139	1507
23.350112007389527	23.350112007389527	0	0	2	0	-0.0037499999999981984	0.3117984133542224	1926.814502685541	2001.814502685541	2001.814502685541	2026.814502685541	0.4516128897666931	0.49450549483299255	0.6666666865348816	0.4516128897666931	0.5384615659713745	1926	2001	2001	2026	1507
23.36583962120779	23.365840015947484	0	0	2	0	-0.0034049287480447453	0.28849436198257106	1831.3844123186284	1906.3844123186284	1906.3844123186284	1931.3844123186284	0.4193548262119293	0.4615384638309479	0.6349206566810608	0.4301075339317322	0.5384615659713745	1831	1906	1906	1931	1507
23.386047135867436	23.38604713586743	0	0	2	0	-0.0030505248230665973	0.2715644555112	1762.056445318364	1837.056445318364	1837.056445318364	1862.056445318364	0.3870967626571655	0.4395604431629181	0.6190476417541504	0.4193548262119293	0.5384615659713745	1762	1837	1837	1862	1507
23.39991118356778	23.399911183567774	0	0	2	0	-0.002687759621587804	0.2611629727450242	1719.462373390874	1794.462373390874	1794.462373390874	1819.462373390874	0.3870967626571655	0.4175824224948883	0.60317462682724	0.3978494703769684	0.4615384638309479	1719	1794	1794	1819	1492
23.41583774619422	23.415838140933914	0	0	2	0	-0.0023176274578101184	0.25367941560370255	1688.817206897162	1763.817206897162	1763.817206897162	1788.817206897162	0.3870967626571655	0.4065934121608734	0.5873016119003296	0.37634408473968506	0.4615384638309479	1688	1763	1763	1788	1492
23.433121818644743	23.433121818644743	0	0	2	0	-0.001941142838266886	0.23709086881529906	1620.8871077986496	1695.8871077986496	1695.8871077986496	1720.8871077986496	0.35483869910240173	0.38461539149284363	0.5714285969734192	0.3655914068222046	0.4615384638309479	1620	1695	1695	1720	1492
23.452664986391355	23.452665381131048	0	0	2	0	-0.0015593376811311472	0.22304607170406188	1563.3736636281333	1638.3736636281333	1638.3736636281333	1663.3736636281333	0.35483869910240173	0.35164836049079895	0.5396825671195984	0.34408602118492126	0.4615384638309479	1563	1638	1638	1663	1492
23.466017451442085	23.466017451442085	0	0	2	0	-0.0011732584877996617	0.22304607170406188	1563.3736636281333	1638.3736636281333	1638.3736636281333	1663.3736636281333	0.35483869910240173	0.35164836049079895	0.5396825671195984	0.34408602118492126	0.4615384638309479	1563	1638	1638	1663	1492
23.48328573430466	23.48328612904436	0	0	2	0	-0.0007839634745053146	0.1999980297971553	1468.991932019351	1543.991932019351	1543.991932019351	1568.991932019351	0.32258063554763794	0.3186813294887543	0.4920634925365448	0.32258063554763794	0.4615384638309479	1468	1543	1543	1568	1492
23.499867170091363	23.499867170091363	0	0	2	0	-0.00039251967181998156	0.191943362111076	1436.0080678448562	1511.0080678448562	1511.0080678448562	1536.0080678448562	0.32258063554763794	0.2967033088207245	0.4761904776096344	0.31182795763015747	0.4615384638309479	1436	1511	1511	1536	1492
23.51930138968111	23.51930178442081	0	0	2	0	2.1022320417459897e-15	0.17471477414259917	1365.4570001139436	1440.4570001139436	1440.4570001139436	1465.4570001139436	0.29032257199287415	0.2747252881526947	0.4444444477558136	0.301075279712677	0.4615384638309479	1365	1440	1440	1465	1492
23.533121621274894	23.533122016014588	0	0	2	0	0.0003925196718241803	0.15765686150062286	1295.6048478450507	1370.6048478450507	1370.6048478450507	1395.6048478450507	0.25806450843811035	0.2527472674846649	0.4285714328289032	0.2795698940753937	0.4615384638309479	1295	1370	1370	1395	1492
23.549902400609483	23.549902795349176	0	0	2	0	0.0007839634745094961	0.15490960519182884	1284.3548332605392	1359.3548332605392	1359.3548332605392	1384.3548332605392	0.25806450843811035	0.24175824224948883	0.4285714328289032	0.2795698940753937	0.4615384638309479	1284	1359	1359	1384	1492
23.56610962316175	23.56610962316175	0	0	2	0	0.0011732584878038144	0.14994354504169327	1264.018816945734	1339.018816945734	1339.018816945734	1364.018816945734	0.25806450843811035	0.23076923191547394	0.4126984179019928	0.2688172161579132	0.4615384638309479	1264	1339	1339	1364	1492
23.58606410967448	23.58606410967448	0	0	2	0	0.0015593376811352598	0.14506282064352227	1244.0322505352237	1319.0322505352237	1319.0322505352237	1344.0322505352237	0.25806450843811035	0.21978022158145905	0.3968254029750824	0.25806450843811035	0.4615384638309479	1244	1319	1319	1344	1492
23.599854735790856	23.59985473579085	0	0	2	0	0.0019411428382709467	0.14124883412310218	1228.4139757341036	1303.4139757341036	1303.4139757341036	1328.4139757341036	0.25806450843811035	0.20879121124744415	0.3968254029750824	0.24731183052062988	0.4615384638309479	1228	1303	1303	1328	1492
23.616007484264692	23.616008668483786	0	0	2	0	0.0023176274578141174	0.13850158153959846	1217.1639764046558	1292.1639764046558	1292.1639764046558	1317.1639764046558	0.25806450843811035	0.19780220091342926	0.3968254029750824	0.24731183052062988	0.4615384638309479	1217	1292	1292	1317	1492
23.632982870270773	23.632983265010473	0	0	2	0	0.002687759621591729	0.13743484612439227	1212.7956948793862	1287.7956948793862	1287.7956948793862	1312.7956948793862	0.25806450843811035	0.19780220091342926	0.3968254029750824	0.23655913770198822	0.4615384638309479	1212	1287	1287	1312	1492
23.652685907595384	23.652686302335084	0	0	2	0	0.0030505248230704384	0.12466028496943493	1160.483866949836	1235.483866949836	1235.483866949836	1260.483866949836	0.22580644488334656	0.18681319057941437	0.380952388048172	0.22580644488334656	0.4615384638309479	1160	1235	1235	1260	1492
23.665995740758653	23.665996135498347	0	0	2	0	0.0034049287480484914	0.12191303238593121	1149.2338676203883	1224.2338676203883	1224.2338676203883	1249.2338676203883	0.22580644488334656	0.17582418024539948	0.380952388048172	0.22580644488334656	0.4615384638309479	1149	1224	1224	1249	1492
23.682837704746547	23.682837704746547	0	0	2	0	0.003750000000001839	0.12088896780328695	1145.04032315446	1220.04032315446	1220.04032315446	1245.04032315446	0.22580644488334656	0.17582418024539948	0.380952388048172	0.2150537669658661	0.4615384638309479	1145	1220	1220	1245	1492
23.700014013259306	23.700014013259306	0	0	2	0	0.004084792762614487	0.11728832730649885	1130.2957003201127	1205.2957003201127	1205.2957003201127	1230.2957003201127	0.22580644488334656	0.16483516991138458	0.3650793731212616	0.2150537669658661	0.4615384638309479	1130	1205	1205	1230	1492
23.71931678452936	23.71931678452936	0	0	2	0	0.004408389392195271	0.11355967813459633	1115.026881961172	1190.026881961172	1190.026881961172	1215.026881961172	0.22580644488334656	0.1538461595773697	0.3650793731212616	0.20430107414722443	0.4615384638309479	1115	1190	1190	1215	1492
23.73290056704358	23.73290096178328	0	0	2	0	0.004719902932875436	0.11181023245972055	1107.8629019225557	1182.8629019225557	1182.8629019225557	1207.8629019225557	0.22580644488334656	0.1538461595773697	0.3492063581943512	0.19354838132858276	0.4615384638309479	1107	1182	1182	1207	1492
23.749852663407438	23.74985266340743	0	0	2	0	0.005018479547693022	0.10023041490104889	1060.4435490197952	1135.4435490197952	1135.4435490197952	1160.4435490197952	0.19354838132858276	0.1428571492433548	0.3333333432674408	0.19354838132858276	0.4615384638309479	1060	1135	1135	1160	1492
23.76586014767212	23.76586014767212	0	0	2	0	0.005303300858900616	0.09500833771732464	1039.0591429524443	1114.0591429524443	1114.0591429524443	1139.0591429524443	0.19354838132858276	0.1318681389093399	0.3174603283405304	0.17204301059246063	0.4615384638309479	1039	1114	1114	1139	1492
23.78602937258099	23.786029767320684	0	0	2	0	0.0055735861910818875	0.09226108327117577	1027.8091359954647	1102.8091359954647	1102.8091359954647	1127.8091359954647	0.19354838132858276	0.12087912112474442	0.3174603283405304	0.17204301059246063	0.4615384638309479	1027	1102	1102	1127	1492
23.800022105423132	23.800022500162832	0	0	2	0	0.005828594710928628	0.09076765401759057	1021.6935432020334	1096.6935432020334	1096.6935432020334	1121.6935432020334	0.19354838132858276	0.12087912112474442	0.30158731341362	0.16129031777381897	0.4615384638309479	1021	1096	1096	1121	1492
23.81590406246361	23.81590406246361	0	0	2	0	0.006067627457813364	0.08661231207167774	1004.6774179335204	1079.6774179335202	1079.6774179335202	1104.6774179335202	0.19354838132858276	0.10989011079072952	0.2857142984867096	0.1505376398563385	0.4615384638309479	1004	1079	1079	1104	1492
23.833066555086916	23.833066555086916	0	0	2	0	0.006290029259591848	0.07580054359948307	960.4032260398832	1035.403226039883	1035.403226039883	1060.403226039883	0.16129031777381897	0.09890110045671463	0.2857142984867096	0.1505376398563385	0.4615384638309479	960	1035	1035	1060	1492
23.85271038145671	23.85271038145671	0	0	2	0	0.006495190528384363	0.07173053935687734	943.7365586664127	1018.7365586664127	1018.7365586664127	1043.7365586664127	0.16129031777381897	0.08791209012269974	0.2698412835597992	0.13978494703769684	0.4615384638309479	943	1018	1018	1043	1492
23.865941266680224	23.865941661419917	0	0	2	0	0.006682548931413734	0.068257906665397	929.5161277948007	1004.5161277948007	1004.5161277948007	1029.5161277948007	0.16129031777381897	0.07692307978868484	0.2698412835597992	0.12903225421905518	0.4615384638309479	929	1004	1004	1029	1492
23.882937179150638	23.882937179150638	0	0	2	0	0.006851590932320382	0.0638465473549493	911.4516114185174	986.4516114185174	986.4516114185174	1011.4516114185174	0.16129031777381897	0.06593406945466995	0.2380952388048172	0.11827956885099411	0.4615384638309479	911	986	986	1011	1492
23.899950065428108	23.8999504601678	0	0	2	0	0.007001853198729785	0.06277981260068172	907.0833325997917	982.0833325997917	982.0833325997917	1007.0833325997917	0.16129031777381897	0.06593406945466995	0.2222222238779068	0.10752688348293304	0.4615384638309479	907	982	982	1007	1492
23.9194020483043	23.919402443044	0	0	2	0	0.0071329238722143175	0.06277981260068172	907.0833325997917	982.0833325997917	982.0833325997917	1007.0833325997917	0.16129031777381897	0.06593406945466995	0.2222222238779068	0.10752688348293304	0.4615384638309479	907	982	982	1007	1492
23.93293333043858	23.932933330438573	0	0	2	0	0.00724444369716857	0.05428860275534858	872.3118282831524	947.3118282831524	947.3118282831524	972.3118282831524	0.12903225421905518	0.06593406945466995	0.2063492089509964	0.10752688348293304	0.4615384638309479	872	947	947	972	1492
23.94993161134719	23.94993161134719	0	0	2	0	0.007336107005503991	0.05373390034104364	870.0403218965737	945.0403218965737	945.0403218965737	970.0403218965737	0.12903225421905518	0.06593406945466995	0.2063492089509964	0.09677419066429138	0.4615384638309479	870	945	945	970	1492
23.965984490677236	23.965984490677236	0	0	2	0	0.007407662554463871	0.05098664682621734	858.79031875336	933.79031875336	933.79031875336	958.79031875336	0.12903225421905518	0.05494505539536476	0.2063492089509964	0.09677419066429138	0.4615384638309479	858	933	933	958	1492
23.986025425184003	23.986025425183996	0	0	2	0	0.0074589142152622755	0.05009058963686716	855.120964562971	930.120964562971	930.120964562971	955.120964562971	0.12903225421905518	0.05494505539536476	0.190476194024086	0.08602150529623032	0.4615384638309479	855	930	930	955	1492
[truncated: 26,041 more rows]
