# Supplementary material for: Active inference under visuo-proprioceptive conflict: Simulation and empirical results
Source: Sci Rep. 2020 Mar 4;10:4010. doi: 10.1038/s41598-020-61097-w (PMC7055248; doi:10.1038/s41598-020-61097-w)
Supplement: Supplementary file 1 — Supplementary Information. [file 41598_2020_61097_MOESM1_ESM.zip › log_sj05_run1_20190501-161941.csv]

0	0	1	0	0	0	999	0.03776344026760284	804.6412878958336	879.6412878958336	879.6412878958336	904.6412878958336	0.11666666716337204	0.033557046204805374	0.10126582533121109	0.008196720853447914	0.2777777910232544	804	879	879	904	1455
0.01765907516436016	0.017658680424661455	1	0	2	0	0.004052267294011048	0.03776344026760284	804.6412878958336	879.6412878958336	879.6412878958336	904.6412878958336	0.11666666716337204	0.033557046204805374	0.10126582533121109	0.008196720853447914	0.2777777910232544	804	879	879	904	1455
0.03259168322928652	0.03259128848958781	1	0	2	0	0.0075	0.03776344026760284	804.6412878958336	879.6412878958336	879.6412878958336	904.6412878958336	0.11666666716337204	0.033557046204805374	0.10126582533121109	0.008196720853447914	0.2777777910232544	804	879	879	904	1455
0.049780228672707594	0.049780228672707594	1	0	2	0	0.0075	0.03776344026760284	804.6412878958336	879.6412878958336	879.6412878958336	904.6412878958336	0.11666666716337204	0.033557046204805374	0.10126582533121109	0.008196720853447914	0.2777777910232544	804	879	879	904	1455
0.06661311364753253	0.06661271890783382	1	0	2	0	0.0075	0.03776344026760284	804.6412878958336	879.6412878958336	879.6412878958336	904.6412878958336	0.11666666716337204	0.033557046204805374	0.10126582533121109	0.008196720853447914	0.2777777910232544	804	879	879	904	1455
0.0840653452097353	0.0840653452097353	1	0	2	0	0.0075	0.03776344026760284	804.6412878958336	879.6412878958336	879.6412878958336	904.6412878958336	0.11666666716337204	0.033557046204805374	0.10126582533121109	0.008196720853447914	0.2777777910232544	804	879	879	904	1455
0.09959953657559417	0.09959953657559417	1	0	2	0	0.0075	0.03776344026760284	804.6412878958336	879.6412878958336	879.6412878958336	904.6412878958336	0.11666666716337204	0.033557046204805374	0.10126582533121109	0.008196720853447914	0.2777777910232544	804	879	879	904	1455
0.11658873847113327	0.11658873847113327	1	0	2	0	0.0075	0.03776344026760284	804.6412878958336	879.6412878958336	879.6412878958336	904.6412878958336	0.11666666716337204	0.033557046204805374	0.10126582533121109	0.008196720853447914	0.2777777910232544	804	879	879	904	1455
0.1326384598835908	0.1326380651438921	1	0	2	0	0.0075	0.03776344026760284	804.6412878958336	879.6412878958336	879.6412878958336	904.6412878958336	0.11666666716337204	0.033557046204805374	0.10126582533121109	0.008196720853447914	0.2777777910232544	804	879	879	904	1455
0.15071872230654293	0.15071872230654293	1	0	2	0	0.0075	0.03797095219316133	805.4910492309957	880.4910492309957	880.4910492309957	905.4910492309957	0.11666666716337204	0.033557046204805374	0.10126582533121109	0.016393441706895828	0.2777777910232544	805	880	880	905	1455
0.1665237051057602	0.1665233103660615	1	0	2	0	0.0075	0.03776344026760284	804.6412878958336	879.6412878958336	879.6412878958336	904.6412878958336	0.11666666716337204	0.033557046204805374	0.10126582533121109	0.008196720853447914	0.2777777910232544	804	879	879	904	1455
0.18265829555345547	0.18265829555345547	1	0	2	0	0.0075	0.03776344026760284	804.6412878958336	879.6412878958336	879.6412878958336	904.6412878958336	0.11666666716337204	0.033557046204805374	0.10126582533121109	0.008196720853447914	0.2777777910232544	804	879	879	904	1455
0.19955315466098789	0.19955275992128918	1	0	2	0	0.0075	0.03776344026760284	804.6412878958336	879.6412878958336	879.6412878958336	904.6412878958336	0.11666666716337204	0.033557046204805374	0.10126582533121109	0.008196720853447914	0.2777777910232544	804	879	879	904	1455
0.21747591594412796	0.21747552120442926	1	0	2	0	0.0075	0.03776344026760284	804.6412878958336	879.6412878958336	879.6412878958336	904.6412878958336	0.11666666716337204	0.033557046204805374	0.10126582533121109	0.008196720853447914	0.2777777910232544	804	879	879	904	1455
0.23254115654784435	0.23254076180814565	1	0	2	0	0.0075	0.03776344026760284	804.6412878958336	879.6412878958336	879.6412878958336	904.6412878958336	0.11666666716337204	0.033557046204805374	0.10126582533121109	0.008196720853447914	0.2777777910232544	804	879	879	904	1455
0.24959272731578963	0.24959233257609093	1	0	2	0	0.0075	0.03776344026760284	804.6412878958336	879.6412878958336	879.6412878958336	904.6412878958336	0.11666666716337204	0.033557046204805374	0.10126582533121109	0.008196720853447914	0.2777777910232544	804	879	879	904	1455
0.2666190347430142	0.2666186400033155	1	0	2	0	0.0075	0.03776344026760284	804.6412878958336	879.6412878958336	879.6412878958336	904.6412878958336	0.11666666716337204	0.033557046204805374	0.10126582533121109	0.008196720853447914	0.2777777910232544	804	879	879	904	1455
0.2840688978670247	0.28407008208612083	1	0	2	0	0.0075	0.03776344026760284	804.6412878958336	879.6412878958336	879.6412878958336	904.6412878958336	0.11666666716337204	0.033557046204805374	0.10126582533121109	0.008196720853447914	0.2777777910232544	804	879	879	904	1455
0.299546641455958	0.2995462467162593	1	0	2	0	0.0075	0.03776344026760284	804.6412878958336	879.6412878958336	879.6412878958336	904.6412878958336	0.11666666716337204	0.033557046204805374	0.10126582533121109	0.008196720853447914	0.2777777910232544	804	879	879	904	1455
0.3167142656953441	0.3167138709556454	1	0	2	0	0.0075	0.03776344026760284	804.6412878958336	879.6412878958336	879.6412878958336	904.6412878958336	0.11666666716337204	0.033557046204805374	0.10126582533121109	0.008196720853447914	0.2777777910232544	804	879	879	904	1455
0.3325847752845572	0.3325843805448603	1	0	2	0	0.0075	0.038022830155466474	805.7034894866352	880.7034894866352	880.7034894866352	905.7034894866352	0.11666666716337204	0.033557046204805374	0.1139240488409996	0.016393441706895828	0.2777777910232544	805	880	880	905	1455
0.3508158282724416	0.3508158282724416	1	0	2	0	0.0075	0.038022830155466474	805.7034894866352	880.7034894866352	880.7034894866352	905.7034894866352	0.11666666716337204	0.033557046204805374	0.1139240488409996	0.016393441706895828	0.2777777910232544	805	880	880	905	1455
0.3666346269611154	0.36663462696111715	1	0	2	0	0.0075	0.038022830155466474	805.7034894866352	880.7034894866352	880.7034894866352	905.7034894866352	0.11666666716337204	0.033557046204805374	0.1139240488409996	0.016393441706895828	0.2777777910232544	805	880	880	905	1455
0.38268119045598326	0.38268119045598326	1	0	2	0	0.0075	0.038022830155466474	805.7034894866352	880.7034894866352	880.7034894866352	905.7034894866352	0.11666666716337204	0.033557046204805374	0.1139240488409996	0.016393441706895828	0.2777777910232544	805	880	880	905	1455
0.3998724990772953	0.39987210433759657	1	0	2	0	0.0075	0.038022830155466474	805.7034894866352	880.7034894866352	880.7034894866352	905.7034894866352	0.11666666716337204	0.033557046204805374	0.1139240488409996	0.016393441706895828	0.2777777910232544	805	880	880	905	1455
0.41737999419732574	0.41737959945762704	1	0	2	0	0.0075	0.038022830155466474	805.7034894866352	880.7034894866352	880.7034894866352	905.7034894866352	0.11666666716337204	0.033557046204805374	0.1139240488409996	0.016393441706895828	0.2777777910232544	805	880	880	905	1455
0.43255734087549236	0.43255694613579543	1	0	2	0	0.0075	0.038022830155466474	805.7034894866352	880.7034894866352	880.7034894866352	905.7034894866352	0.11666666716337204	0.033557046204805374	0.1139240488409996	0.016393441706895828	0.2777777910232544	805	880	880	905	1455
0.44984536072300507	0.44984536072300507	1	0	2	0	0.0075	0.03776344026760284	804.6412878958336	879.6412878958336	879.6412878958336	904.6412878958336	0.11666666716337204	0.033557046204805374	0.10126582533121109	0.008196720853447914	0.2777777910232544	804	879	879	904	1455
0.4666000872374738	0.4665996924977751	1	0	2	0	0.0075	0.038022830155466474	805.7034894866352	880.7034894866352	880.7034894866352	905.7034894866352	0.11666666716337204	0.033557046204805374	0.1139240488409996	0.016393441706895828	0.2777777910232544	805	880	880	905	1455
0.48427258355159175	0.48427218881189305	1	0	2	0	0.0075	0.038022830155466474	805.7034894866352	880.7034894866352	880.7034894866352	905.7034894866352	0.11666666716337204	0.033557046204805374	0.1139240488409996	0.016393441706895828	0.2777777910232544	805	880	880	905	1455
0.49979453798678897	0.49979453798678897	1	0	2	0	0.0075	0.03778937924875542	804.7475080236534	879.7475080236534	879.7475080236534	904.7475080236534	0.11666666716337204	0.033557046204805374	0.1139240488409996	0.008196720853447914	0.2777777910232544	804	879	879	904	1455
0.5166033438399875	0.5166029491002906	1	0	2	0	0.0075	0.03776344026760284	804.6412878958336	879.6412878958336	879.6412878958336	904.6412878958336	0.11666666716337204	0.033557046204805374	0.10126582533121109	0.008196720853447914	0.2777777910232544	804	879	879	904	1455
0.5325922753388355	0.5325918805991368	1	0	2	0	0.0075	0.03776344026760284	804.6412878958336	879.6412878958336	879.6412878958336	904.6412878958336	0.11666666716337204	0.033557046204805374	0.10126582533121109	0.008196720853447914	0.2777777910232544	804	879	879	904	1455
0.5496102932323854	0.5496102932323854	1	0	2	0	0.0075	0.03797095219316133	805.4910492309957	880.4910492309957	880.4910492309957	905.4910492309957	0.11666666716337204	0.033557046204805374	0.10126582533121109	0.016393441706895828	0.2777777910232544	805	880	880	905	1455
0.5665864687178654	0.5665860739781667	1	0	2	0	0.0075	0.03797095219316133	805.4910492309957	880.4910492309957	880.4910492309957	905.4910492309957	0.11666666716337204	0.033557046204805374	0.10126582533121109	0.016393441706895828	0.2777777910232544	805	880	880	905	1455
0.5825615843272551	0.5825611895875564	1	0	2	0	0.0075	0.03797095219316133	805.4910492309957	880.4910492309957	880.4910492309957	905.4910492309957	0.11666666716337204	0.033557046204805374	0.10126582533121109	0.016393441706895828	0.2777777910232544	805	880	880	905	1455
0.5995038121986411	0.5995034174589424	1	0	2	0	0.0075	0.03797095219316133	805.4910492309957	880.4910492309957	880.4910492309957	905.4910492309957	0.11666666716337204	0.033557046204805374	0.10126582533121109	0.016393441706895828	0.2777777910232544	805	880	880	905	1455
0.6175761798276174	0.6175757850879187	1	0	2	0	0.0075	0.03797095219316133	805.4910492309957	880.4910492309957	880.4910492309957	905.4910492309957	0.11666666716337204	0.033557046204805374	0.10126582533121109	0.016393441706895828	0.2777777910232544	805	880	880	905	1455
0.6326339203770548	0.6326335256373561	1	0	2	0	0.0075	0.03797095219316133	805.4910492309957	880.4910492309957	880.4910492309957	905.4910492309957	0.11666666716337204	0.033557046204805374	0.10126582533121109	0.016393441706895828	0.2777777910232544	805	880	880	905	1455
0.6496250959710892	0.6496247012313905	1	0	2	0	0.0075	0.038022830155466474	805.7034894866352	880.7034894866352	880.7034894866352	905.7034894866352	0.11666666716337204	0.033557046204805374	0.1139240488409996	0.016393441706895828	0.2777777910232544	805	880	880	905	1455
0.6665977187992809	0.6665973240595822	1	0	2	0	0.0075	0.038022830155466474	805.7034894866352	880.7034894866352	880.7034894866352	905.7034894866352	0.11666666716337204	0.033557046204805374	0.1139240488409996	0.016393441706895828	0.2777777910232544	805	880	880	905	1455
0.6841336351776235	0.6841332404379248	1	0	2	0	0.0075	0.03797095219316133	805.4910492309957	880.4910492309957	880.4910492309957	905.4910492309957	0.11666666716337204	0.033557046204805374	0.10126582533121109	0.016393441706895828	0.2777777910232544	805	880	880	905	1455
0.6995470361956571	0.6995466414559584	1	0	2	0	0.0075	0.03797095219316133	805.4910492309957	880.4910492309957	880.4910492309957	905.4910492309957	0.11666666716337204	0.033557046204805374	0.10126582533121109	0.016393441706895828	0.2777777910232544	805	880	880	905	1455
0.7167174236129341	0.7167170288732354	1	0	2	0	0.0075	0.03797095219316133	805.4910492309957	880.4910492309957	880.4910492309957	905.4910492309957	0.11666666716337204	0.033557046204805374	0.10126582533121109	0.016393441706895828	0.2777777910232544	805	880	880	905	1455
0.7325456960543786	0.7325453013146799	1	0	2	0	0.0075	0.03797095219316133	805.4910492309957	880.4910492309957	880.4910492309957	905.4910492309957	0.11666666716337204	0.033557046204805374	0.10126582533121109	0.016393441706895828	0.2777777910232544	805	880	880	905	1455
0.7509010920473767	0.7509010920473767	1	0	2	0	0.0075	0.03797095219316133	805.4910492309957	880.4910492309957	880.4910492309957	905.4910492309957	0.11666666716337204	0.033557046204805374	0.10126582533121109	0.016393441706895828	0.2777777910232544	805	880	880	905	1455
0.7665998898676243	0.7665994951279256	1	0	2	0	0.0075	0.03797095219316133	805.4910492309957	880.4910492309957	880.4910492309957	905.4910492309957	0.11666666716337204	0.033557046204805374	0.10126582533121109	0.016393441706895828	0.2777777910232544	805	880	880	905	1455
0.7826148741865904	0.7826188215835774	1	0	2	0	0.0075	0.03797095219316133	805.4910492309957	880.4910492309957	880.4910492309957	905.4910492309957	0.11666666716337204	0.033557046204805374	0.10126582533121109	0.016393441706895828	0.2777777910232544	805	880	880	905	1455
0.799617891971586	0.799617891971586	1	0	2	0	0.0075	0.03797095219316133	805.4910492309957	880.4910492309957	880.4910492309957	905.4910492309957	0.11666666716337204	0.033557046204805374	0.10126582533121109	0.016393441706895828	0.2777777910232544	805	880	880	905	1455
0.8175414427341252	0.8175414427341252	1	0	2	0	0.0075	0.03797095219316133	805.4910492309957	880.4910492309957	880.4910492309957	905.4910492309957	0.11666666716337204	0.033557046204805374	0.10126582533121109	0.016393441706895828	0.2777777910232544	805	880	880	905	1455
0.8325849726544075	0.8325845779147087	1	0	2	0	0.0075	0.03797095219316133	805.4910492309957	880.4910492309957	880.4910492309957	905.4910492309957	0.11666666716337204	0.033557046204805374	0.10126582533121109	0.016393441706895828	0.2777777910232544	805	880	880	905	1455
0.8498197026425842	0.8498197026425842	1	0	2	0	0.0075	0.03797095219316133	805.4910492309957	880.4910492309957	880.4910492309957	905.4910492309957	0.11666666716337204	0.033557046204805374	0.10126582533121109	0.016393441706895828	0.2777777910232544	805	880	880	905	1455
0.866589824005306	0.8665894292656073	1	0	2	0	0.0075	0.03797095219316133	805.4910492309957	880.4910492309957	880.4910492309957	905.4910492309957	0.11666666716337204	0.033557046204805374	0.10126582533121109	0.016393441706895828	0.2777777910232544	805	880	880	905	1455
0.8841067928781072	0.8841067928781072	1	0	2	0	0.0075	0.03797095219316133	805.4910492309957	880.4910492309957	880.4910492309957	905.4910492309957	0.11666666716337204	0.033557046204805374	0.10126582533121109	0.016393441706895828	0.2777777910232544	805	880	880	905	1455
0.8996741423786627	0.899673747638964	1	0	2	0	0.0075	0.03797095219316133	805.4910492309957	880.4910492309957	880.4910492309957	905.4910492309957	0.11666666716337204	0.033557046204805374	0.10126582533121109	0.016393441706895828	0.2777777910232544	805	880	880	905	1455
0.916716634133536	0.9167162393938373	1	0	2	0	0.0075	0.03778937924875542	804.7475080236534	879.7475080236534	879.7475080236534	904.7475080236534	0.11666666716337204	0.033557046204805374	0.1139240488409996	0.008196720853447914	0.2777777910232544	804	879	879	904	1455
0.9326104333649781	0.9326100386252794	1	0	2	0	0.0075	0.03797095219316133	805.4910492309957	880.4910492309957	880.4910492309957	905.4910492309957	0.11666666716337204	0.033557046204805374	0.10126582533121109	0.016393441706895828	0.3333333432674408	805	880	880	905	1466
0.9509409607569523	0.9509409607569523	1	0	2	0	0.0075	0.03797095219316133	805.4910492309957	880.4910492309957	880.4910492309957	905.4910492309957	0.11666666716337204	0.033557046204805374	0.10126582533121109	0.016393441706895828	0.2777777910232544	805	880	880	905	1455
0.9665789686635886	0.9665785739238899	1	0	2	0	0.0075	0.03797095219316133	805.4910492309957	880.4910492309957	880.4910492309957	905.4910492309957	0.11666666716337204	0.033557046204805374	0.10126582533121109	0.016393441706895828	0.3333333432674408	805	880	880	905	1466
0.982609347830806	0.9826089530911073	1	0	2	0	0.0075	0.03776344026760284	804.6412878958336	879.6412878958336	879.6412878958336	904.6412878958336	0.11666666716337204	0.033557046204805374	0.10126582533121109	0.008196720853447914	0.2777777910232544	804	879	879	904	1455
0.9994789435976177	0.999478548857919	1	0	2	0	0.0075	0.03797095219316133	805.4910492309957	880.4910492309957	880.4910492309957	905.4910492309957	0.11666666716337204	0.033557046204805374	0.10126582533121109	0.016393441706895828	0.2777777910232544	805	880	880	905	1455
1.0174621000546722	1.0174617053149735	1	0	2	0	0.0075	0.03797095219316133	805.4910492309957	880.4910492309957	880.4910492309957	905.4910492309957	0.11666666716337204	0.033557046204805374	0.10126582533121109	0.016393441706895828	0.2777777910232544	805	880	880	905	1455
1.0325904990101904	1.0325901042704917	1	0	2	0	0.0075	0.03797095219316133	805.4910492309957	880.4910492309957	880.4910492309957	905.4910492309957	0.11666666716337204	0.033557046204805374	0.10126582533121109	0.016393441706895828	0.2777777910232544	805	880	880	905	1455
1.0495654902765743	1.0495650955368756	1	0	2	0	0.0075	0.03797095219316133	805.4910492309957	880.4910492309957	880.4910492309957	905.4910492309957	0.11666666716337204	0.033557046204805374	0.10126582533121109	0.016393441706895828	0.2777777910232544	805	880	880	905	1455
1.0666067978123532	1.0666064030726545	1	0	2	0	0.0075	0.038022830155466474	805.7034894866352	880.7034894866352	880.7034894866352	905.7034894866352	0.11666666716337204	0.033557046204805374	0.1139240488409996	0.016393441706895828	0.2777777910232544	805	880	880	905	1455
1.0843088996038794	1.0843085048641807	1	0	2	0	0.0075	0.038022830155466474	805.7034894866352	880.7034894866352	880.7034894866352	905.7034894866352	0.11666666716337204	0.033557046204805374	0.1139240488409996	0.016393441706895828	0.2777777910232544	805	880	880	905	1455
1.0996117735062558	1.0996113787665571	1	0	2	0	0.0075	0.038022830155466474	805.7034894866352	880.7034894866352	880.7034894866352	905.7034894866352	0.11666666716337204	0.033557046204805374	0.1139240488409996	0.016393441706895828	0.2777777910232544	805	880	880	905	1455
1.1166996603264892	1.1166996603264892	1	0	2	0	0.0075	0.03797095219316133	805.4910492309957	880.4910492309957	880.4910492309957	905.4910492309957	0.11666666716337204	0.033557046204805374	0.10126582533121109	0.016393441706895828	0.2777777910232544	805	880	880	905	1455
1.1326408283217848	1.1326408283217848	1	0	2	0	0.0075	0.038022830155466474	805.7034894866352	880.7034894866352	880.7034894866352	905.7034894866352	0.11666666716337204	0.033557046204805374	0.1139240488409996	0.016393441706895828	0.2777777910232544	805	880	880	905	1455
1.150962276700687	1.150962276700687	1	0	2	0	0.0075	0.03797095219316133	805.4910492309957	880.4910492309957	880.4910492309957	905.4910492309957	0.11666666716337204	0.033557046204805374	0.10126582533121109	0.016393441706895828	0.2777777910232544	805	880	880	905	1455
1.1666567323842472	1.1666563376445485	1	0	2	0	0.0075	0.03797095219316133	805.4910492309957	880.4910492309957	880.4910492309957	905.4910492309957	0.11666666716337204	0.033557046204805374	0.10126582533121109	0.016393441706895828	0.3333333432674408	805	880	880	905	1466
1.1826026372559273	1.1826034267353247	1	0	2	0	0.0075	0.03776344026760284	804.6412878958336	879.6412878958336	879.6412878958336	904.6412878958336	0.11666666716337204	0.033557046204805374	0.10126582533121109	0.008196720853447914	0.2777777910232544	804	879	879	904	1455
1.1999842104120493	1.1999842104120493	1	0	2	0	0.0075	0.038022830155466474	805.7034894866352	880.7034894866352	880.7034894866352	905.7034894866352	0.11666666716337204	0.033557046204805374	0.1139240488409996	0.016393441706895828	0.2777777910232544	805	880	880	905	1455
1.2176669699583353	1.2176665752186366	1	0	2	0	0.0075	0.038022830155466474	805.7034894866352	880.7034894866352	880.7034894866352	905.7034894866352	0.11666666716337204	0.033557046204805374	0.1139240488409996	0.016393441706895828	0.2777777910232544	805	880	880	905	1455
1.2325526039991086	1.2325526039991086	1	0	2	0	0.0075	0.03776344026760284	804.6412878958336	879.6412878958336	879.6412878958336	904.6412878958336	0.11666666716337204	0.033557046204805374	0.10126582533121109	0.008196720853447914	0.2777777910232544	804	879	879	904	1455
1.249786544507888	1.249786544507888	1	0	2	0	0.0075	0.038022830155466474	805.7034894866352	880.7034894866352	880.7034894866352	905.7034894866352	0.11666666716337204	0.033557046204805374	0.1139240488409996	0.016393441706895828	0.2777777910232544	805	880	880	905	1455
1.2666427191249419	1.2666423243852432	1	0	2	0	0.0075	0.038022830155466474	805.7034894866352	880.7034894866352	880.7034894866352	905.7034894866352	0.11666666716337204	0.033557046204805374	0.1139240488409996	0.016393441706895828	0.2777777910232544	805	880	880	905	1455
1.2843013995496015	1.2843010048099028	1	0	2	0	0.0075	0.03778937924875542	804.7475080236534	879.7475080236534	879.7475080236534	904.7475080236534	0.11666666716337204	0.033557046204805374	0.1139240488409996	0.008196720853447914	0.2777777910232544	804	879	879	904	1455
1.299804801218956	1.299804801218956	1	0	2	0	0.0075	0.038022830155466474	805.7034894866352	880.7034894866352	880.7034894866352	905.7034894866352	0.11666666716337204	0.033557046204805374	0.1139240488409996	0.016393441706895828	0.2777777910232544	805	880	880	905	1455
1.3168078190039534	1.3168078190039534	1	0	2	0	0.0075	0.03778937924875542	804.7475080236534	879.7475080236534	879.7475080236534	904.7475080236534	0.11666666716337204	0.033557046204805374	0.1139240488409996	0.008196720853447914	0.3333333432674408	804	879	879	904	1466
1.332604512269496	1.3326041175297973	1	0	2	0	0.0075	0.038022830155466474	805.7034894866352	880.7034894866352	880.7034894866352	905.7034894866352	0.11666666716337204	0.033557046204805374	0.1139240488409996	0.016393441706895828	0.2777777910232544	805	880	880	905	1455
1.3510360930243568	1.351035698284658	1	0	2	0	0.0075	0.038022830155466474	805.7034894866352	880.7034894866352	880.7034894866352	905.7034894866352	0.11666666716337204	0.033557046204805374	0.1139240488409996	0.016393441706895828	0.2777777910232544	805	880	880	905	1455
1.3666034425249123	1.366603442524914	1	0	2	0	0.0075	0.03778937924875542	804.7475080236534	879.7475080236534	879.7475080236534	904.7475080236534	0.11666666716337204	0.033557046204805374	0.1139240488409996	0.008196720853447914	0.2777777910232544	804	879	879	904	1455
1.3825951372016512	1.3825947424619525	1	0	2	0	0.0075	0.038022830155466474	805.7034894866352	880.7034894866352	880.7034894866352	905.7034894866352	0.11666666716337204	0.033557046204805374	0.1139240488409996	0.016393441706895828	0.2777777910232544	805	880	880	905	1455
1.3995973655072511	1.3995969707675524	1	0	2	0	0.0075	0.03778937924875542	804.7475080236534	879.7475080236534	879.7475080236534	904.7475080236534	0.11666666716337204	0.033557046204805374	0.1139240488409996	0.008196720853447914	0.2777777910232544	804	879	879	904	1455
1.417689864860865	1.4176894701211662	1	0	2	0	0.0075	0.038022830155466474	805.7034894866352	880.7034894866352	880.7034894866352	905.7034894866352	0.11666666716337204	0.033557046204805374	0.1139240488409996	0.016393441706895828	0.2777777910232544	805	880	880	905	1455
1.4326753680454267	1.432674973305728	1	0	2	0	0.0075	0.038022830155466474	805.7034894866352	880.7034894866352	880.7034894866352	905.7034894866352	0.11666666716337204	0.033557046204805374	0.1139240488409996	0.016393441706895828	0.2777777910232544	805	880	880	905	1455
1.4495761482484415	1.4495757535087428	1	0	2	0	0.0075	0.038022830155466474	805.7034894866352	880.7034894866352	880.7034894866352	905.7034894866352	0.11666666716337204	0.033557046204805374	0.1139240488409996	0.016393441706895828	0.3333333432674408	805	880	880	905	1466
1.4665827186907272	1.4665823239510285	1	0	2	0	0.0075	0.03778937924875542	804.7475080236534	879.7475080236534	879.7475080236534	904.7475080236534	0.11666666716337204	0.033557046204805374	0.1139240488409996	0.008196720853447914	0.2777777910232544	804	879	879	904	1455
1.4842856099616508	1.4842856099616508	1	0	2	0	0.0075	0.038022830155466474	805.7034894866352	880.7034894866352	880.7034894866352	905.7034894866352	0.11666666716337204	0.033557046204805374	0.1139240488409996	0.016393441706895828	0.3333333432674408	805	880	880	905	1466
1.499535194004693	1.499535194004693	1	0	2	0	0.0075	0.038022830155466474	805.7034894866352	880.7034894866352	880.7034894866352	905.7034894866352	0.11666666716337204	0.033557046204805374	0.1139240488409996	0.016393441706895828	0.2777777910232544	805	880	880	905	1455
1.5166866339164304	1.5166862391767317	1	0	2	0	0.0075	0.038022830155466474	805.7034894866352	880.7034894866352	880.7034894866352	905.7034894866352	0.11666666716337204	0.033557046204805374	0.1139240488409996	0.016393441706895828	0.2777777910232544	805	880	880	905	1455
1.5326297756102178	1.5326293808705191	1	0	2	0	0.0075	0.038022830155466474	805.7034894866352	880.7034894866352	880.7034894866352	905.7034894866352	0.11666666716337204	0.033557046204805374	0.1139240488409996	0.016393441706895828	0.3333333432674408	805	880	880	905	1466
1.5510029348896612	1.5510025401499625	1	0	2	0	0.0075	0.03778937924875542	804.7475080236534	879.7475080236534	879.7475080236534	904.7475080236534	0.11666666716337204	0.033557046204805374	0.1139240488409996	0.008196720853447914	0.2777777910232544	804	879	879	904	1455
1.5665967319500336	1.5665963372103349	1	0	2	0	0.0075	0.03797095219316133	805.4910492309957	880.4910492309957	880.4910492309957	905.4910492309957	0.11666666716337204	0.033557046204805374	0.10126582533121109	0.016393441706895828	0.2777777910232544	805	880	880	905	1455
1.5825959266810479	1.5825959266810479	1	0	2	0	0.0075	0.038022830155466474	805.7034894866352	880.7034894866352	880.7034894866352	905.7034894866352	0.11666666716337204	0.033557046204805374	0.1139240488409996	0.016393441706895828	0.2777777910232544	805	880	880	905	1455
1.5996001286851413	1.5995997339454426	1	0	2	0	0.0075	0.038022830155466474	805.7034894866352	880.7034894866352	880.7034894866352	905.7034894866352	0.11666666716337204	0.033557046204805374	0.1139240488409996	0.016393441706895828	0.2777777910232544	805	880	880	905	1455
1.6177111808045979	1.6177107860648992	1	0	2	0	0.0075	0.038022830155466474	805.7034894866352	880.7034894866352	880.7034894866352	905.7034894866352	0.11666666716337204	0.033557046204805374	0.1139240488409996	0.016393441706895828	0.2777777910232544	805	880	880	905	1455
1.632625630843382	1.6326252361036833	1	0	2	0	0.0075	0.038022830155466474	805.7034894866352	880.7034894866352	880.7034894866352	905.7034894866352	0.11666666716337204	0.033557046204805374	0.1139240488409996	0.016393441706895828	0.3333333432674408	805	880	880	905	1466
1.649707596568133	1.649707596568133	1	0	2	0	0.0075	0.03778937924875542	804.7475080236534	879.7475080236534	879.7475080236534	904.7475080236534	0.11666666716337204	0.033557046204805374	0.1139240488409996	0.008196720853447914	0.3333333432674408	804	879	879	904	1466
1.66661074520934	1.6666103504696412	1	0	2	0	0.0075	0.038022830155466474	805.7034894866352	880.7034894866352	880.7034894866352	905.7034894866352	0.11666666716337204	0.033557046204805374	0.1139240488409996	0.016393441706895828	0.3333333432674408	805	880	880	905	1466
1.6843310050270102	1.6843306102873115	1	0	2	0	0.0075	0.038022830155466474	805.7034894866352	880.7034894866352	880.7034894866352	905.7034894866352	0.11666666716337204	0.033557046204805374	0.1139240488409996	0.016393441706895828	0.3333333432674408	805	880	880	905	1466
1.7004671744334985	1.7004667796937998	1	0	2	0	0.0075	0.03797095219316133	805.4910492309957	880.4910492309957	880.4910492309957	905.4910492309957	0.11666666716337204	0.033557046204805374	0.10126582533121109	0.016393441706895828	0.2777777910232544	805	880	880	905	1455
1.7166151860309515	1.7166147912912528	1	0	2	0	0.0075	0.038022830155466474	805.7034894866352	880.7034894866352	880.7034894866352	905.7034894866352	0.11666666716337204	0.033557046204805374	0.1139240488409996	0.016393441706895828	0.2777777910232544	805	880	880	905	1455
1.732749776478645	1.7327493817389463	1	0	2	0	0.0075	0.038022830155466474	805.7034894866352	880.7034894866352	880.7034894866352	905.7034894866352	0.11666666716337204	0.033557046204805374	0.1139240488409996	0.016393441706895828	0.2777777910232544	805	880	880	905	1455
1.750982803165023	1.7509824084253243	1	0	2	0	0.0075	0.038022830155466474	805.7034894866352	880.7034894866352	880.7034894866352	905.7034894866352	0.11666666716337204	0.033557046204805374	0.1139240488409996	0.016393441706895828	0.2777777910232544	805	880	880	905	1455
1.766567521212325	1.7665671264726264	1	0	2	0	0.0075	0.03797095219316133	805.4910492309957	880.4910492309957	880.4910492309957	905.4910492309957	0.11666666716337204	0.033557046204805374	0.10126582533121109	0.016393441706895828	0.2777777910232544	805	880	880	905	1455
1.782584084490086	1.7825836897503873	1	0	2	0	0.0075	0.038022830155466474	805.7034894866352	880.7034894866352	880.7034894866352	905.7034894866352	0.11666666716337204	0.033557046204805374	0.1139240488409996	0.016393441706895828	0.2777777910232544	805	880	880	905	1455
1.799757235085254	1.799757235085254	1	0	2	0	0.0075	0.03797095219316133	805.4910492309957	880.4910492309957	880.4910492309957	905.4910492309957	0.11666666716337204	0.033557046204805374	0.10126582533121109	0.016393441706895828	0.2777777910232544	805	880	880	905	1455
1.8175544691441843	1.8175544691441843	1	0	2	0	0.0075	0.03778937924875542	804.7475080236534	879.7475080236534	879.7475080236534	904.7475080236534	0.11666666716337204	0.033557046204805374	0.1139240488409996	0.008196720853447914	0.2777777910232544	804	879	879	904	1455
1.8325695778061544	1.8325691830664574	1	0	2	0	0.0075	0.03778937924875542	804.7475080236534	879.7475080236534	879.7475080236534	904.7475080236534	0.11666666716337204	0.033557046204805374	0.1139240488409996	0.008196720853447914	0.2777777910232544	804	879	879	904	1455
1.8498260184777653	1.8498256237380666	1	0	2	0	0.0075	0.03778937924875542	804.7475080236534	879.7475080236534	879.7475080236534	904.7475080236534	0.11666666716337204	0.033557046204805374	0.1139240488409996	0.008196720853447914	0.2777777910232544	804	879	879	904	1455
1.8666241663590988	1.8666237716194	1	0	2	0	0.0075	0.03797095219316133	805.4910492309957	880.4910492309957	880.4910492309957	905.4910492309957	0.11666666716337204	0.033557046204805374	0.10126582533121109	0.016393441706895828	0.2777777910232544	805	880	880	905	1455
1.884283241523459	1.884283241523459	1	0	2	0	0.0075	0.038022830155466474	805.7034894866352	880.7034894866352	880.7034894866352	905.7034894866352	0.11666666716337204	0.033557046204805374	0.1139240488409996	0.016393441706895828	0.2777777910232544	805	880	880	905	1455
1.8998490120652196	1.8998490120652196	1	0	2	0	0.0075	0.038022830155466474	805.7034894866352	880.7034894866352	880.7034894866352	905.7034894866352	0.11666666716337204	0.033557046204805374	0.1139240488409996	0.016393441706895828	0.2777777910232544	805	880	880	905	1455
1.9166207123867345	1.9166207123867345	1	0	2	0	0.0075	0.038022830155466474	805.7034894866352	880.7034894866352	880.7034894866352	905.7034894866352	0.11666666716337204	0.033557046204805374	0.1139240488409996	0.016393441706895828	0.2777777910232544	805	880	880	905	1455
1.9326076701870871	1.9326072754473884	1	0	2	0	0.0075	0.038022830155466474	805.7034894866352	880.7034894866352	880.7034894866352	905.7034894866352	0.11666666716337204	0.033557046204805374	0.1139240488409996	0.016393441706895828	0.3333333432674408	805	880	880	905	1466
1.9509756978504456	1.9509756978504456	1	0	2	0	0.0075	0.038022830155466474	805.7034894866352	880.7034894866352	880.7034894866352	905.7034894866352	0.11666666716337204	0.033557046204805374	0.1139240488409996	0.016393441706895828	0.3333333432674408	805	880	880	905	1466
1.966563968555036	1.966563968555036	1	0	2	0	0.0075	0.03778937924875542	804.7475080236534	879.7475080236534	879.7475080236534	904.7475080236534	0.11666666716337204	0.033557046204805374	0.1139240488409996	0.008196720853447914	0.3333333432674408	804	879	879	904	1466
1.9825919792840612	1.9825919792840612	1	0	2	0	0.0075	0.03778937924875542	804.7475080236534	879.7475080236534	879.7475080236534	904.7475080236534	0.11666666716337204	0.033557046204805374	0.1139240488409996	0.008196720853447914	0.2777777910232544	804	879	879	904	1455
1.9995981549866482	1.9995977602469495	1	0	2	0	0.0075	0.038022830155466474	805.7034894866352	880.7034894866352	880.7034894866352	905.7034894866352	0.11666666716337204	0.033557046204805374	0.1139240488409996	0.016393441706895828	0.2777777910232544	805	880	880	905	1455
2.0176792068889977	2.017678812149299	1	0	2	0	0.0075	0.03778937924875542	804.7475080236534	879.7475080236534	879.7475080236534	904.7475080236534	0.11666666716337204	0.033557046204805374	0.1139240488409996	0.008196720853447914	0.2777777910232544	804	879	879	904	1455
2.032649709965007	2.0326493152253082	1	0	2	0	0.0075	0.03778937924875542	804.7475080236534	879.7475080236534	879.7475080236534	904.7475080236534	0.11666666716337204	0.033557046204805374	0.1139240488409996	0.008196720853447914	0.2777777910232544	804	879	879	904	1455
2.049521674170011	2.049521279430312	1	0	2	0	0.0075	0.038022830155466474	805.7034894866352	880.7034894866352	880.7034894866352	905.7034894866352	0.11666666716337204	0.033557046204805374	0.1139240488409996	0.016393441706895828	0.2777777910232544	805	880	880	905	1455
2.066594166141991	2.066594166141993	1	0	2	0	0.0075	0.038022830155466474	805.7034894866352	880.7034894866352	880.7034894866352	905.7034894866352	0.11666666716337204	0.033557046204805374	0.1139240488409996	0.016393441706895828	0.3333333432674408	805	880	880	905	1466
2.0842958731938186	2.08429547845412	1	0	2	0	0.0075	0.03778937924875542	804.7475080236534	879.7475080236534	879.7475080236534	904.7475080236534	0.11666666716337204	0.033557046204805374	0.1139240488409996	0.008196720853447914	0.2777777910232544	804	879	879	904	1455
2.099572694276077	2.099572299536378	1	0	2	0	0.0075	0.03778937924875542	804.7475080236534	879.7475080236534	879.7475080236534	904.7475080236534	0.11666666716337204	0.033557046204805374	0.1139240488409996	0.008196720853447914	0.2777777910232544	804	879	879	904	1455
2.1166049227987838	2.1166049227987838	1	0	2	0	0.0075	0.038022830155466474	805.7034894866352	880.7034894866352	880.7034894866352	905.7034894866352	0.11666666716337204	0.033557046204805374	0.1139240488409996	0.016393441706895828	0.3333333432674408	805	880	880	905	1466
2.1325985911740144	2.1325985911740144	1	0	2	0	0.0075	0.038022830155466474	805.7034894866352	880.7034894866352	880.7034894866352	905.7034894866352	0.11666666716337204	0.033557046204805374	0.1139240488409996	0.016393441706895828	0.2777777910232544	805	880	880	905	1455
2.151032935106768	2.151032935106768	1	0	2	0	0.0075	0.03778937924875542	804.7475080236534	879.7475080236534	879.7475080236534	904.7475080236534	0.11666666716337204	0.033557046204805374	0.1139240488409996	0.008196720853447914	0.2777777910232544	804	879	879	904	1455
2.1665789686635897	2.166578573923891	1	0	2	0	0.0075	0.038022830155466474	805.7034894866352	880.7034894866352	880.7034894866352	905.7034894866352	0.11666666716337204	0.033557046204805374	0.1139240488409996	0.016393441706895828	0.2777777910232544	805	880	880	905	1455
2.1825643475051457	2.182563952765447	1	0	2	0	0.0075	0.038022830155466474	805.7034894866352	880.7034894866352	880.7034894866352	905.7034894866352	0.11666666716337204	0.033557046204805374	0.1139240488409996	0.016393441706895828	0.2777777910232544	805	880	880	905	1455
2.1995519704418918	2.1995519704418918	1	0	2	0	0.0075	0.03778937924875542	804.7475080236534	879.7475080236534	879.7475080236534	904.7475080236534	0.11666666716337204	0.033557046204805374	0.1139240488409996	0.008196720853447914	0.2777777910232544	804	879	879	904	1455
2.217698549134237	2.2176981543945384	1	0	2	0	0.0075	0.038022830155466474	805.7034894866352	880.7034894866352	880.7034894866352	905.7034894866352	0.11666666716337204	0.033557046204805374	0.1139240488409996	0.016393441706895828	0.2777777910232544	805	880	880	905	1455
2.2326453678283205	2.2326453678283205	1	0	2	0	0.0075	0.038022830155466474	805.7034894866352	880.7034894866352	880.7034894866352	905.7034894866352	0.11666666716337204	0.033557046204805374	0.1139240488409996	0.016393441706895828	0.3333333432674408	805	880	880	905	1466
2.2496464119148225	2.2496464119148225	1	0	2	0	0.0075	0.03778937924875542	804.7475080236534	879.7475080236534	879.7475080236534	904.7475080236534	0.11666666716337204	0.033557046204805374	0.1139240488409996	0.008196720853447914	0.3333333432674408	804	879	879	904	1466
2.266528244612296	2.266527849872597	1	0	2	0	0.0075	0.038022830155466474	805.7034894866352	880.7034894866352	880.7034894866352	905.7034894866352	0.11666666716337204	0.033557046204805374	0.1139240488409996	0.016393441706895828	0.2777777910232544	805	880	880	905	1455
2.2842540307857497	2.284253636046051	1	0	2	0	0.0075	0.038022830155466474	805.7034894866352	880.7034894866352	880.7034894866352	905.7034894866352	0.11666666716337204	0.033557046204805374	0.1139240488409996	0.016393441706895828	0.2777777910232544	805	880	880	905	1455
2.2996188788208336	2.2996188788208336	1	0	2	0	0.0075	0.03778937924875542	804.7475080236534	879.7475080236534	879.7475080236534	904.7475080236534	0.11666666716337204	0.033557046204805374	0.1139240488409996	0.008196720853447914	0.2777777910232544	804	879	879	904	1455
2.316646765206853	2.3166463704671543	1	0	2	0	0.0075	0.038022830155466474	805.7034894866352	880.7034894866352	880.7034894866352	905.7034894866352	0.11666666716337204	0.033557046204805374	0.1139240488409996	0.016393441706895828	0.2777777910232544	805	880	880	905	1455
2.3326049070091948	2.3326092491458823	1	0	2	0	0.0075	0.03778937924875542	804.7475080236534	879.7475080236534	879.7475080236534	904.7475080236534	0.11666666716337204	0.033557046204805374	0.1139240488409996	0.008196720853447914	0.2777777910232544	804	879	879	904	1455
2.3496422671479866	2.3496422671479866	1	0	2	0	0.0075	0.038022830155466474	805.7034894866352	880.7034894866352	880.7034894866352	905.7034894866352	0.11666666716337204	0.033557046204805374	0.1139240488409996	0.016393441706895828	0.3333333432674408	805	880	880	905	1466
2.3666496270696697	2.3666496270696697	1	0	2	0	0.0075	0.038022830155466474	805.7034894866352	880.7034894866352	880.7034894866352	905.7034894866352	0.11666666716337204	0.033557046204805374	0.1139240488409996	0.016393441706895828	0.3333333432674408	805	880	880	905	1466
2.382628295336348	2.382627900596649	1	0	2	0	0.0075	0.03778937924875542	804.7475080236534	879.7475080236534	879.7475080236534	904.7475080236534	0.11666666716337204	0.033557046204805374	0.1139240488409996	0.008196720853447914	0.2777777910232544	804	879	879	904	1455
2.3998176302591663	2.3998176302591663	1	0	2	0	0.0075	0.038022830155466474	805.7034894866352	880.7034894866352	880.7034894866352	905.7034894866352	0.11666666716337204	0.033557046204805374	0.1139240488409996	0.016393441706895828	0.2777777910232544	805	880	880	905	1455
2.41741078389383	2.4174103891541314	1	0	2	0	0.0075	0.038022830155466474	805.7034894866352	880.7034894866352	880.7034894866352	905.7034894866352	0.11666666716337204	0.033557046204805374	0.1139240488409996	0.016393441706895828	0.2777777910232544	805	880	880	905	1455
2.4326366835549464	2.4326362888152477	1	0	2	0	0.0075	0.038022830155466474	805.7034894866352	880.7034894866352	880.7034894866352	905.7034894866352	0.11666666716337204	0.033557046204805374	0.1139240488409996	0.016393441706895828	0.2777777910232544	805	880	880	905	1455
2.4497743075772256	2.449773912837527	1	0	2	0	0.0075	0.03797095219316133	805.4910492309957	880.4910492309957	880.4910492309957	905.4910492309957	0.11666666716337204	0.033557046204805374	0.10126582533121109	0.016393441706895828	0.2777777910232544	805	880	880	905	1455
2.4666004819771725	2.4666004819771725	1	0	2	0	0.0075	0.038022830155466474	805.7034894866352	880.7034894866352	880.7034894866352	905.7034894866352	0.11666666716337204	0.033557046204805374	0.1139240488409996	0.016393441706895828	0.2777777910232544	805	880	880	905	1455
2.484052318799675	2.484051924059976	1	0	2	0	0.0075	0.03776344026760284	804.6412878958336	879.6412878958336	879.6412878958336	904.6412878958336	0.11666666716337204	0.033557046204805374	0.10126582533121109	0.008196720853447914	0.2777777910232544	804	879	879	904	1455
2.499597562877099	2.499597562877099	1	0	2	0	0.0075	0.038022830155466474	805.7034894866352	880.7034894866352	880.7034894866352	905.7034894866352	0.11666666716337204	0.033557046204805374	0.1139240488409996	0.016393441706895828	0.2777777910232544	805	880	880	905	1455
2.5165828173756513	2.5165824226359543	1	0	2	0	0.0075	0.03776344026760284	804.6412878958336	879.6412878958336	879.6412878958336	904.6412878958336	0.11666666716337204	0.033557046204805374	0.10126582533121109	0.008196720853447914	0.2777777910232544	804	879	879	904	1455
2.5326431967599774	2.5326428020202787	1	0	2	0	0.0075	0.038022830155466474	805.7034894866352	880.7034894866352	880.7034894866352	905.7034894866352	0.11666666716337204	0.033557046204805374	0.1139240488409996	0.016393441706895828	0.3333333432674408	805	880	880	905	1466
2.5508166177518383	2.5508162230121396	1	0	2	0	0.0075	0.038022830155466474	805.7034894866352	880.7034894866352	880.7034894866352	905.7034894866352	0.11666666716337204	0.033557046204805374	0.1139240488409996	0.016393441706895828	0.3333333432674408	805	880	880	905	1466
2.566577784444492	2.5665773897047934	1	0	2	0	0.0075	0.038022830155466474	805.7034894866352	880.7034894866352	880.7034894866352	905.7034894866352	0.11666666716337204	0.033557046204805374	0.1139240488409996	0.016393441706895828	0.2777777910232544	805	880	880	905	1455
2.5825990845986393	2.5825986898589406	1	0	2	0	0.0075	0.038022830155466474	805.7034894866352	880.7034894866352	880.7034894866352	905.7034894866352	0.11666666716337204	0.033557046204805374	0.1139240488409996	0.016393441706895828	0.3333333432674408	805	880	880	905	1466
2.5994643382287634	2.5994639434890647	1	0	2	0	0.0075	0.03946723137273117	811.6183124713341	886.6183124713341	886.6183124713341	911.6183124713341	0.11666666716337204	0.04026845470070839	0.1139240488409996	0.008196720853447914	0.2777777910232544	811	886	886	911	1455
2.617413941811421	2.617413547071722	1	0	2	0	0.0075	0.03778937924875542	804.7475080236534	879.7475080236534	879.7475080236534	904.7475080236534	0.11666666716337204	0.033557046204805374	0.1139240488409996	0.008196720853447914	0.2777777910232544	804	879	879	904	1455
2.632521814302603	2.632521419562904	1	0	2	0	0.0075	0.03970068227944223	812.574293934316	887.574293934316	887.574293934316	912.574293934316	0.11666666716337204	0.04026845470070839	0.1139240488409996	0.016393441706895828	0.2777777910232544	812	887	887	912	1455
2.649552463866515	2.649552069126816	1	0	2	0	0.0075	0.038022830155466474	805.7034894866352	880.7034894866352	880.7034894866352	905.7034894866352	0.11666666716337204	0.033557046204805374	0.1139240488409996	0.016393441706895828	0.3333333432674408	805	880	880	905	1466
2.6666711403832526	2.666670745643554	1	0	2	0	0.0075	0.03778937924875542	804.7475080236534	879.7475080236534	879.7475080236534	904.7475080236534	0.11666666716337204	0.033557046204805374	0.1139240488409996	0.008196720853447914	0.2777777910232544	804	879	879	904	1455
2.684072845264012	2.6840724505243134	1	0	2	0	0.0075	0.03946723137273117	811.6183124713341	886.6183124713341	886.6183124713341	911.6183124713341	0.11666666716337204	0.04026845470070839	0.1139240488409996	0.008196720853447914	0.2777777910232544	811	886	886	911	1455
2.699892828171782	2.6998928281717838	1	0	2	0	0.0075	0.038022830155466474	805.7034894866352	880.7034894866352	880.7034894866352	905.7034894866352	0.11666666716337204	0.033557046204805374	0.1139240488409996	0.016393441706895828	0.2777777910232544	805	880	880	905	1455
2.716584396334447	2.7165840015947484	1	0	2	0	0.0075	0.03946723137273117	811.6183124713341	886.6183124713341	886.6183124713341	911.6183124713341	0.11666666716337204	0.04026845470070839	0.1139240488409996	0.008196720853447914	0.2777777910232544	811	886	886	911	1455
2.7325910911197386	2.7325910911197386	1	0	2	0	0.0075	0.03778937924875542	804.7475080236534	879.7475080236534	879.7475080236534	904.7475080236534	0.11666666716337204	0.033557046204805374	0.1139240488409996	0.008196720853447914	0.2777777910232544	804	879	879	904	1455
2.7508387231749705	2.7508383284352718	1	0	2	0	0.0075	0.038022830155466474	805.7034894866352	880.7034894866352	880.7034894866352	905.7034894866352	0.11666666716337204	0.033557046204805374	0.1139240488409996	0.016393441706895828	0.2777777910232544	805	880	880	905	1455
2.7665994951279256	2.766599100388227	1	0	2	0	0.0075	0.03778937924875542	804.7475080236534	879.7475080236534	879.7475080236534	904.7475080236534	0.11666666716337204	0.033557046204805374	0.1139240488409996	0.008196720853447914	0.2777777910232544	804	879	879	904	1455
2.7826054004338197	2.782605005694121	1	0	2	0	0.0075	0.03946723137273117	811.6183124713341	886.6183124713341	886.6183124713341	911.6183124713341	0.11666666716337204	0.04026845470070839	0.1139240488409996	0.008196720853447914	0.2777777910232544	811	886	886	911	1455
2.7998831570491625	2.7998827623094638	1	0	2	0	0.0075	0.03946723137273117	811.6183124713341	886.6183124713341	886.6183124713341	911.6183124713341	0.11666666716337204	0.04026845470070839	0.1139240488409996	0.008196720853447914	0.2777777910232544	811	886	886	911	1455
2.8174542052606952	2.817454205260697	1	0	2	0	0.0075	0.038022830155466474	805.7034894866352	880.7034894866352	880.7034894866352	905.7034894866352	0.11666666716337204	0.033557046204805374	0.1139240488409996	0.016393441706895828	0.2777777910232544	805	880	880	905	1455
2.8326189202685015	2.8326185255288028	1	0	2	0	0.0075	0.038022830155466474	805.7034894866352	880.7034894866352	880.7034894866352	905.7034894866352	0.11666666716337204	0.033557046204805374	0.1139240488409996	0.016393441706895828	0.2777777910232544	805	880	880	905	1455
2.849657859366088	2.849657859366088	1	0	2	0	0.0075	0.03946723137273117	811.6183124713341	886.6183124713341	886.6183124713341	911.6183124713341	0.11666666716337204	0.04026845470070839	0.1139240488409996	0.008196720853447914	0.2777777910232544	811	886	886	911	1455
2.8666273242766884	2.8666269295369897	1	0	2	0	0.0075	0.03946723137273117	811.6183124713341	886.6183124713341	886.6183124713341	911.6183124713341	0.11666666716337204	0.04026845470070839	0.1139240488409996	0.008196720853447914	0.3333333432674408	811	886	886	911	1466
2.8840100816519065	2.8840100816519065	1	0	2	0	0.0075	0.03970068227944223	812.574293934316	887.574293934316	887.574293934316	912.574293934316	0.11666666716337204	0.04026845470070839	0.1139240488409996	0.016393441706895828	0.3333333432674408	812	887	887	912	1466
2.8995987470961957	2.8995987470961957	1	0	2	0	0.0075	0.03946723137273117	811.6183124713341	886.6183124713341	886.6183124713341	911.6183124713341	0.11666666716337204	0.04026845470070839	0.1139240488409996	0.008196720853447914	0.3333333432674408	811	886	886	911	1466
2.9165532118982433	2.9165528171585446	1	0	2	0	0.0075	0.038022830155466474	805.7034894866352	880.7034894866352	880.7034894866352	905.7034894866352	0.11666666716337204	0.033557046204805374	0.1139240488409996	0.016393441706895828	0.2777777910232544	805	880	880	905	1455
2.932631354569013	2.932631354569013	1	0	2	0	0.0075	0.03970068227944223	812.574293934316	887.574293934316	887.574293934316	912.574293934316	0.11666666716337204	0.04026845470070839	0.1139240488409996	0.016393441706895828	0.3333333432674408	812	887	887	912	1466
2.950902276266474	2.950901881526775	1	0	2	0	0.0075	0.03946723137273117	811.6183124713341	886.6183124713341	886.6183124713341	911.6183124713341	0.11666666716337204	0.04026845470070839	0.1139240488409996	0.008196720853447914	0.3333333432674408	811	886	886	911	1466
2.967008445455855	2.967008445455855	1	0	2	0	0.0075	0.038022830155466474	805.7034894866352	880.7034894866352	880.7034894866352	905.7034894866352	0.11666666716337204	0.033557046204805374	0.1139240488409996	0.016393441706895828	0.2777777910232544	805	880	880	905	1455
2.9825300051513537	2.982529610411655	1	0	2	0	0.0075	0.03778937924875542	804.7475080236534	879.7475080236534	879.7475080236534	904.7475080236534	0.11666666716337204	0.033557046204805374	0.1139240488409996	0.008196720853447914	0.3333333432674408	804	879	879	904	1466
2.999611576136406	2.999611576136406	1	0	2	0	0.0075	0.03778937924875542	804.7475080236534	879.7475080236534	879.7475080236534	904.7475080236534	0.11666666716337204	0.033557046204805374	0.1139240488409996	0.008196720853447914	0.2777777910232544	804	879	879	904	1455
3.0174084154556375	3.017408020715939	1	0	2	0	0.0075	0.03946723137273117	811.6183124713341	886.6183124713341	886.6183124713341	911.6183124713341	0.11666666716337204	0.04026845470070839	0.1139240488409996	0.008196720853447914	0.3333333432674408	811	886	886	911	1466
3.0325241827407954	3.032524182740797	1	0	2	0	0.0075	0.038022830155466474	805.7034894866352	880.7034894866352	880.7034894866352	905.7034894866352	0.11666666716337204	0.033557046204805374	0.1139240488409996	0.016393441706895828	0.3333333432674408	805	880	880	905	1466
3.04956983241326	3.049569437673563	1	0	2	0	0.0075	0.038022830155466474	805.7034894866352	880.7034894866352	880.7034894866352	905.7034894866352	0.11666666716337204	0.033557046204805374	0.1139240488409996	0.016393441706895828	0.2777777910232544	805	880	880	905	1455
3.066621403181207	3.0666210084415084	1	0	2	0	0.0075	0.03970068227944223	812.574293934316	887.574293934316	887.574293934316	912.574293934316	0.11666666716337204	0.04026845470070839	0.1139240488409996	0.016393441706895828	0.3333333432674408	812	887	887	912	1466
3.0840388976499167	3.084038502910218	1	0	2	0	0.0075	0.038022830155466474	805.7034894866352	880.7034894866352	880.7034894866352	905.7034894866352	0.11666666716337204	0.033557046204805374	0.1139240488409996	0.016393441706895828	0.3333333432674408	805	880	880	905	1466
3.099729011196791	3.0997286164570923	1	0	2	0	0.0075	0.03946723137273117	811.6183124713341	886.6183124713341	886.6183124713341	911.6183124713341	0.11666666716337204	0.04026845470070839	0.1139240488409996	0.008196720853447914	0.2777777910232544	811	886	886	911	1455
3.116636107234987	3.116636107234987	1	0	2	0	0.0075	0.03946723137273117	811.6183124713341	886.6183124713341	886.6183124713341	911.6183124713341	0.11666666716337204	0.04026845470070839	0.1139240488409996	0.008196720853447914	0.2777777910232544	811	886	886	911	1455
3.132678328593167	3.132678328593167	1	0	2	0	0.0075	0.03946723137273117	811.6183124713341	886.6183124713341	886.6183124713341	911.6183124713341	0.11666666716337204	0.04026845470070839	0.1139240488409996	0.008196720853447914	0.2777777910232544	811	886	886	911	1455
3.151001355930866	3.151001355930866	1	0	2	0	0.0075	0.03970068227944223	812.574293934316	887.574293934316	887.574293934316	912.574293934316	0.11666666716337204	0.04026845470070839	0.1139240488409996	0.016393441706895828	0.3333333432674408	812	887	887	912	1466
3.166550152665579	3.16654975792588	1	0	2	0	0.0075	0.03970068227944223	812.574293934316	887.574293934316	887.574293934316	912.574293934316	0.11666666716337204	0.04026845470070839	0.1139240488409996	0.016393441706895828	0.2777777910232544	812	887	887	912	1455
3.1825777686549053	3.1825773739152066	1	0	2	0	0.0075	0.03946723137273117	811.6183124713341	886.6183124713341	886.6183124713341	911.6183124713341	0.11666666716337204	0.04026845470070839	0.1139240488409996	0.008196720853447914	0.2777777910232544	811	886	886	911	1455
3.2000840795558396	3.2000840795558396	1	0	2	0	0.0075	0.03946723137273117	811.6183124713341	886.6183124713341	886.6183124713341	911.6183124713341	0.11666666716337204	0.04026845470070839	0.1139240488409996	0.008196720853447914	0.2777777910232544	811	886	886	911	1455
3.2176081537432175	3.217607759003519	1	0	2	0	0.0075	0.03946723137273117	811.6183124713341	886.6183124713341	886.6183124713341	911.6183124713341	0.11666666716337204	0.04026845470070839	0.1139240488409996	0.008196720853447914	0.2777777910232544	811	886	886	911	1455
3.2326165518303096	3.232616157090611	1	0	2	0	0.0075	0.03946723137273117	811.6183124713341	886.6183124713341	886.6183124713341	911.6183124713341	0.11666666716337204	0.04026845470070839	0.1139240488409996	0.008196720853447914	0.2777777910232544	811	886	886	911	1455
3.249591148356995	3.249590753617296	1	0	2	0	0.0075	0.03970068227944223	812.574293934316	887.574293934316	887.574293934316	912.574293934316	0.11666666716337204	0.04026845470070839	0.1139240488409996	0.016393441706895828	0.2777777910232544	812	887	887	912	1455
3.266589034525907	3.2665886397862085	1	0	2	0	0.0075	0.03970068227944223	812.574293934316	887.574293934316	887.574293934316	912.574293934316	0.11666666716337204	0.04026845470070839	0.1139240488409996	0.016393441706895828	0.3333333432674408	812	887	887	912	1466
3.284261925579724	3.284261530840025	1	0	2	0	0.0075	0.03778937924875542	804.7475080236534	879.7475080236534	879.7475080236534	904.7475080236534	0.11666666716337204	0.033557046204805374	0.1139240488409996	0.008196720853447914	0.3333333432674408	804	879	879	904	1466
3.2994937463363225	3.2994937463363225	1	0	2	0	0.0075	0.03946723137273117	811.6183124713341	886.6183124713341	886.6183124713341	911.6183124713341	0.11666666716337204	0.04026845470070839	0.1139240488409996	0.008196720853447914	0.3333333432674408	811	886	886	911	1466
3.3166108438942654	3.3166104491545667	1	0	2	0	0.0075	0.03946723137273117	811.6183124713341	886.6183124713341	886.6183124713341	911.6183124713341	0.11666666716337204	0.04026845470070839	0.1139240488409996	0.008196720853447914	0.2777777910232544	811	886	886	911	1455
3.3326700390594937	3.332669644319795	1	0	2	0	0.0075	0.03946723137273117	811.6183124713341	886.6183124713341	886.6183124713341	911.6183124713341	0.11666666716337204	0.04026845470070839	0.1139240488409996	0.008196720853447914	0.2777777910232544	811	886	886	911	1455
3.3509697767549635	3.350969382015265	1	0	2	0	0.0075	0.03946723137273117	811.6183124713341	886.6183124713341	886.6183124713341	911.6183124713341	0.11666666716337204	0.04026845470070839	0.1139240488409996	0.008196720853447914	0.2777777910232544	811	886	886	911	1455
3.366574626526903	3.3665742317872045	1	0	2	0	0.0075	0.03944129239157859	811.5120923435143	886.5120923435143	886.5120923435143	911.5120923435143	0.11666666716337204	0.04026845470070839	0.10126582533121109	0.008196720853447914	0.2777777910232544	811	886	886	911	1455
3.382545794739304	3.382545794739304	1	0	2	0	0.0075	0.03946723137273117	811.6183124713341	886.6183124713341	886.6183124713341	911.6183124713341	0.11666666716337204	0.04026845470070839	0.1139240488409996	0.008196720853447914	0.2777777910232544	811	886	886	911	1455
3.3996735502691138	3.399673155529415	1	0	2	0	0.0075	0.03946723137273117	811.6183124713341	886.6183124713341	886.6183124713341	911.6183124713341	0.11666666716337204	0.04026845470070839	0.1139240488409996	0.008196720853447914	0.2777777910232544	811	886	886	911	1455
3.417544995391413	3.4175446006517163	1	0	2	0	0.0075	0.0436338996536903	828.6808190818617	903.6808190818617	903.6808190818617	928.6808190818617	0.13333334028720856	0.04026845470070839	0.1139240488409996	0.008196720853447914	0.2777777910232544	828	903	903	928	1455
3.432552603999108	3.432552603999108	1	0	2	0	0.0075	0.03946723137273117	811.6183124713341	886.6183124713341	886.6183124713341	911.6183124713341	0.11666666716337204	0.04026845470070839	0.1139240488409996	0.008196720853447914	0.2777777910232544	811	886	886	911	1455
3.4499266771009527	3.449926282361254	1	0	2	0	0.0075	0.03946723137273117	811.6183124713341	886.6183124713341	886.6183124713341	911.6183124713341	0.11666666716337204	0.04026845470070839	0.1139240488409996	0.008196720853447914	0.2777777910232544	811	886	886	911	1455
3.466644298083736	3.466644298083736	1	0	2	0	0.0075	0.03946723137273117	811.6183124713341	886.6183124713341	886.6183124713341	911.6183124713341	0.11666666716337204	0.04026845470070839	0.1139240488409996	0.008196720853447914	0.2777777910232544	811	886	886	911	1455
3.4842244253083408	3.484224030568642	1	0	2	0	0.0075	0.03946723137273117	811.6183124713341	886.6183124713341	886.6183124713341	911.6183124713341	0.11666666716337204	0.04026845470070839	0.1139240488409996	0.008196720853447914	0.2777777910232544	811	886	886	911	1455
3.499740063908357	3.499739669168658	1	0	2	0	0.0075	0.03946723137273117	811.6183124713341	886.6183124713341	886.6183124713341	911.6183124713341	0.11666666716337204	0.04026845470070839	0.1139240488409996	0.008196720853447914	0.3333333432674408	811	886	886	911	1466
3.516646765206854	3.516646765206854	1	0	2	0	0.0075	0.03946723137273117	811.6183124713341	886.6183124713341	886.6183124713341	911.6183124713341	0.11666666716337204	0.04026845470070839	0.1139240488409996	0.008196720853447914	0.2777777910232544	811	886	886	911	1455
3.5326629337449145	3.5326629337449162	1	0	2	0	0.0075	0.0436338996536903	828.6808190818617	903.6808190818617	903.6808190818617	928.6808190818617	0.13333334028720856	0.04026845470070839	0.1139240488409996	0.008196720853447914	0.2777777910232544	828	903	903	928	1455
3.5510053033278535	3.5510049085881548	1	0	2	0	0.0075	0.03946723137273117	811.6183124713341	886.6183124713341	886.6183124713341	911.6183124713341	0.11666666716337204	0.04026845470070839	0.1139240488409996	0.008196720853447914	0.2777777910232544	811	886	886	911	1455
3.566635416440514	3.566635021700815	1	0	2	0	0.0075	0.03946723137273117	811.6183124713341	886.6183124713341	886.6183124713341	911.6183124713341	0.11666666716337204	0.04026845470070839	0.1139240488409996	0.008196720853447914	0.2777777910232544	811	886	886	911	1455
3.5825600053684603	3.5825596106287616	1	0	2	0	0.0075	0.03946723137273117	811.6183124713341	886.6183124713341	886.6183124713341	911.6183124713341	0.11666666716337204	0.04026845470070839	0.1139240488409996	0.008196720853447914	0.2777777910232544	811	886	886	911	1455
3.599615918273093	3.599615918273093	1	0	2	0	0.0075	0.03946723137273117	811.6183124713341	886.6183124713341	886.6183124713341	911.6183124713341	0.11666666716337204	0.04026845470070839	0.1139240488409996	0.008196720853447914	0.2777777910232544	811	886	886	911	1455
3.617627495988458	3.6176271012487593	1	0	2	0	0.0075	0.0436338996536903	828.6808190818617	903.6808190818617	903.6808190818617	928.6808190818617	0.13333334028720856	0.04026845470070839	0.1139240488409996	0.008196720853447914	0.3333333432674408	828	903	903	928	1466
3.632591683229286	3.6325912884895875	1	0	2	0	0.0075	0.0436338996536903	828.6808190818617	903.6808190818617	903.6808190818617	928.6808190818617	0.13333334028720856	0.04026845470070839	0.1139240488409996	0.008196720853447914	0.3333333432674408	828	903	903	928	1466
3.6497040439108446	3.6497040439108446	1	0	2	0	0.0075	0.0436338996536903	828.6808190818617	903.6808190818617	903.6808190818617	928.6808190818617	0.13333334028720856	0.04026845470070839	0.1139240488409996	0.008196720853447914	0.2777777910232544	828	903	903	928	1455
3.6665815344716304	3.6665811397319317	1	0	2	0	0.0075	0.0436338996536903	828.6808190818617	903.6808190818617	903.6808190818617	928.6808190818617	0.13333334028720856	0.04026845470070839	0.1139240488409996	0.008196720853447914	0.2777777910232544	828	903	903	928	1455
3.6842003461867154	3.6841999514470167	1	0	2	0	0.0075	0.0436338996536903	828.6808190818617	903.6808190818617	903.6808190818617	928.6808190818617	0.13333334028720856	0.04026845470070839	0.1139240488409996	0.008196720853447914	0.2777777910232544	828	903	903	928	1455
3.6996484842982422	3.6996480895585435	1	0	2	0	0.0075	0.0436338996536903	828.6808190818617	903.6808190818617	903.6808190818617	928.6808190818617	0.13333334028720856	0.04026845470070839	0.1139240488409996	0.008196720853447914	0.3333333432674408	828	903	903	928	1466
3.716584396334447	3.716584396334447	1	0	2	0	0.0075	0.0436338996536903	828.6808190818617	903.6808190818617	903.6808190818617	928.6808190818617	0.13333334028720856	0.04026845470070839	0.1139240488409996	0.008196720853447914	0.3333333432674408	828	903	903	928	1466
3.7326171439398568	3.732616749200158	1	0	2	0	0.0075	0.03946723137273117	811.6183124713341	886.6183124713341	886.6183124713341	911.6183124713341	0.11666666716337204	0.04026845470070839	0.1139240488409996	0.008196720853447914	0.2777777910232544	811	886	886	911	1455
3.7509559608655056	3.7509559608655056	1	0	2	0	0.0075	0.03946723137273117	811.6183124713341	886.6183124713341	886.6183124713341	911.6183124713341	0.11666666716337204	0.04026845470070839	0.1139240488409996	0.008196720853447914	0.2777777910232544	811	886	886	911	1455
3.766534757817327	3.7665343630776285	1	0	2	0	0.0075	0.03946723137273117	811.6183124713341	886.6183124713341	886.6183124713341	911.6183124713341	0.11666666716337204	0.04026845470070839	0.1139240488409996	0.008196720853447914	0.2777777910232544	811	886	886	911	1455
3.7825884266267717	3.782588031887073	1	0	2	0	0.0075	0.03946723137273117	811.6183124713341	886.6183124713341	886.6183124713341	911.6183124713341	0.11666666716337204	0.04026845470070839	0.1139240488409996	0.008196720853447914	0.2777777910232544	811	886	886	911	1455
3.7997994722330226	3.7997994722330226	1	0	2	0	0.0075	0.03946723137273117	811.6183124713341	886.6183124713341	886.6183124713341	911.6183124713341	0.11666666716337204	0.04026845470070839	0.1139240488409996	0.008196720853447914	0.3333333432674408	811	886	886	911	1466
3.817492100271778	3.8174917055320794	1	0	2	0	0.0075	0.03946723137273117	811.6183124713341	886.6183124713341	886.6183124713341	911.6183124713341	0.11666666716337204	0.04026845470070839	0.1139240488409996	0.008196720853447914	0.3333333432674408	811	886	886	911	1466
3.832614183392117	3.8326137886524183	1	0	2	0	0.0075	0.03946723137273117	811.6183124713341	886.6183124713341	886.6183124713341	911.6183124713341	0.11666666716337204	0.04026845470070839	0.1139240488409996	0.008196720853447914	0.2777777910232544	811	886	886	911	1455
3.849651543530907	3.8496511487912084	1	0	2	0	0.0075	0.03946723137273117	811.6183124713341	886.6183124713341	886.6183124713341	911.6183124713341	0.11666666716337204	0.04026845470070839	0.1139240488409996	0.008196720853447914	0.2777777910232544	811	886	886	911	1455
3.8666727193420485	3.866678640437529	1	0	2	0	0.0075	0.0436338996536903	828.6808190818617	903.6808190818617	903.6808190818617	928.6808190818617	0.13333334028720856	0.04026845470070839	0.1139240488409996	0.008196720853447914	0.2777777910232544	828	903	903	928	1455
3.8843077153847823	3.8843077153847823	1	0	2	0	0.0075	0.03946723137273117	811.6183124713341	886.6183124713341	886.6183124713341	911.6183124713341	0.11666666716337204	0.04026845470070839	0.1139240488409996	0.008196720853447914	0.2777777910232544	811	886	886	911	1455
3.899766116728477	3.8997657219887785	1	0	2	0	0.0075	0.03946723137273117	811.6183124713341	886.6183124713341	886.6183124713341	911.6183124713341	0.11666666716337204	0.04026845470070839	0.1139240488409996	0.008196720853447914	0.2777777910232544	811	886	886	911	1455
3.9166412388510707	3.9166412388510707	1	0	2	0	0.0075	0.03946723137273117	811.6183124713341	886.6183124713341	886.6183124713341	911.6183124713341	0.11666666716337204	0.04026845470070839	0.1139240488409996	0.008196720853447914	0.3333333432674408	811	886	886	911	1466
3.9326337230072053	3.9326333282675066	1	0	2	0	0.0075	0.03946723137273117	811.6183124713341	886.6183124713341	886.6183124713341	911.6183124713341	0.11666666716337204	0.04026845470070839	0.1139240488409996	0.008196720853447914	0.3333333432674408	811	886	886	911	1466
3.950914907936834	3.9509145131971355	1	0	2	0	0.0075	0.03970068227944223	812.574293934316	887.574293934316	887.574293934316	912.574293934316	0.11666666716337204	0.04026845470070839	0.1139240488409996	0.016393441706895828	0.3333333432674408	812	887	887	912	1466
3.966549757925879	3.9665493631861803	1	0	2	0	0.0075	0.03946723137273117	811.6183124713341	886.6183124713341	886.6183124713341	911.6183124713341	0.11666666716337204	0.04026845470070839	0.1139240488409996	0.008196720853447914	0.3333333432674408	811	886	886	911	1466
3.9825718475594236	3.9825718475594236	1	0	2	0	0.0075	0.03946723137273117	811.6183124713341	886.6183124713341	886.6183124713341	911.6183124713341	0.11666666716337204	0.04026845470070839	0.1139240488409996	0.008196720853447914	0.3333333432674408	811	886	886	911	1466
3.9998792096521747	3.999878814912476	1	0	2	0	0.0075	0.03946723137273117	811.6183124713341	886.6183124713341	886.6183124713341	911.6183124713341	0.11666666716337204	0.04026845470070839	0.1139240488409996	0.008196720853447914	0.3333333432674408	811	886	886	911	1466
4.0175935483743626	4.0175935483743626	1	0	2	0	0.0075	0.0436338996536903	828.6808190818617	903.6808190818617	903.6808190818617	928.6808190818617	0.13333334028720856	0.04026845470070839	0.1139240488409996	0.008196720853447914	0.2777777910232544	828	903	903	928	1455
4.032584972654407	4.032584577914708	1	0	2	0	0.0075	0.0436338996536903	828.6808190818617	903.6808190818617	903.6808190818617	928.6808190818617	0.13333334028720856	0.04026845470070839	0.1139240488409996	0.008196720853447914	0.2777777910232544	828	903	903	928	1455
4.049636148682655	4.049635753942956	1	0	2	0	0.0075	0.03946723137273117	811.6183124713341	886.6183124713341	886.6183124713341	911.6183124713341	0.11666666716337204	0.04026845470070839	0.1139240488409996	0.008196720853447914	0.2777777910232544	811	886	886	911	1455
4.066641929645543	4.066641929645543	1	0	2	0	0.0075	0.03946723137273117	811.6183124713341	886.6183124713341	886.6183124713341	911.6183124713341	0.11666666716337204	0.04026845470070839	0.1139240488409996	0.008196720853447914	0.2777777910232544	811	886	886	911	1455
4.084261925579725	4.084261530840026	1	0	2	0	0.0075	0.03946723137273117	811.6183124713341	886.6183124713341	886.6183124713341	911.6183124713341	0.11666666716337204	0.04026845470070839	0.1139240488409996	0.008196720853447914	0.2777777910232544	811	886	886	911	1455
4.0996540106540245	4.099653615914326	1	0	2	0	0.0075	0.03946723137273117	811.6183124713341	886.6183124713341	886.6183124713341	911.6183124713341	0.11666666716337204	0.04026845470070839	0.1139240488409996	0.008196720853447914	0.2777777910232544	811	886	886	911	1455
4.116578475238965	4.116578080499266	1	0	2	0	0.0075	0.03946723137273117	811.6183124713341	886.6183124713341	886.6183124713341	911.6183124713341	0.11666666716337204	0.04026845470070839	0.1139240488409996	0.008196720853447914	0.2777777910232544	811	886	886	911	1455
4.1326139860222675	4.1326139860222675	1	0	2	0	0.0075	0.03946723137273117	811.6183124713341	886.6183124713341	886.6183124713341	911.6183124713341	0.11666666716337204	0.04026845470070839	0.1139240488409996	0.008196720853447914	0.2777777910232544	811	886	886	911	1455
4.150942934455447	4.150942934455447	1	0	2	0	0.0075	0.03946723137273117	811.6183124713341	886.6183124713341	886.6183124713341	911.6183124713341	0.11666666716337204	0.04026845470070839	0.1139240488409996	0.008196720853447914	0.3333333432674408	811	886	886	911	1466
4.166603837264612	4.166603442524913	1	0	2	0	0.0075	0.0436338996536903	828.6808190818617	903.6808190818617	903.6808190818617	928.6808190818617	0.13333334028720856	0.04026845470070839	0.1139240488409996	0.008196720853447914	0.3333333432674408	828	903	903	928	1466
4.182693822126344	4.182693427386646	1	0	2	0	0.0075	0.0436338996536903	828.6808190818617	903.6808190818617	903.6808190818617	928.6808190818617	0.13333334028720856	0.04026845470070839	0.1139240488409996	0.008196720853447914	0.2777777910232544	828	903	903	928	1455
4.1997923669184445	4.1997923669184445	1	0	2	0	0.0075	0.03946723137273117	811.6183124713341	886.6183124713341	886.6183124713341	911.6183124713341	0.11666666716337204	0.04026845470070839	0.1139240488409996	0.008196720853447914	0.2777777910232544	811	886	886	911	1455
4.217552495445691	4.217552100705992	1	0	2	0	0.0075	0.03946723137273117	811.6183124713341	886.6183124713341	886.6183124713341	911.6183124713341	0.11666666716337204	0.04026845470070839	0.1139240488409996	0.008196720853447914	0.2777777910232544	811	886	886	911	1455
4.232532077534772	4.232531682795074	1	0	2	0	0.0075	0.03946723137273117	811.6183124713341	886.6183124713341	886.6183124713341	911.6183124713341	0.11666666716337204	0.04026845470070839	0.1139240488409996	0.008196720853447914	0.2777777910232544	811	886	886	911	1455
4.249706807088735	4.249706807088735	1	0	2	0	0.0075	0.03946723137273117	811.6183124713341	886.6183124713341	886.6183124713341	911.6183124713341	0.11666666716337204	0.04026845470070839	0.1139240488409996	0.008196720853447914	0.2777777910232544	811	886	886	911	1455
4.266714561750119	4.266714561750119	1	0	2	0	0.0075	0.03946723137273117	811.6183124713341	886.6183124713341	886.6183124713341	911.6183124713341	0.11666666716337204	0.04026845470070839	0.1139240488409996	0.008196720853447914	0.2777777910232544	811	886	886	911	1455
4.284217319993763	4.284217319993763	1	0	2	0	0.0075	0.0436338996536903	828.6808190818617	903.6808190818617	903.6808190818617	928.6808190818617	0.13333334028720856	0.04026845470070839	0.1139240488409996	0.008196720853447914	0.2777777910232544	828	903	903	928	1455
4.299783485275222	4.299783485275222	1	0	2	0	0.0075	0.0436338996536903	828.6808190818617	903.6808190818617	903.6808190818617	928.6808190818617	0.13333334028720856	0.04026845470070839	0.1139240488409996	0.008196720853447914	0.3333333432674408	828	903	903	928	1466
4.3167332132008855	4.316732818461187	1	0	2	0	0.0075	0.03970068227944223	812.574293934316	887.574293934316	887.574293934316	912.574293934316	0.11666666716337204	0.04026845470070839	0.1139240488409996	0.016393441706895828	0.2777777910232544	812	887	887	912	1455
4.332603722790099	4.3326033280504	1	0	2	0	0.0075	0.03946723137273117	811.6183124713341	886.6183124713341	886.6183124713341	911.6183124713341	0.11666666716337204	0.04026845470070839	0.1139240488409996	0.008196720853447914	0.3333333432674408	811	886	886	911	1466
4.350918460594123	4.350918065854424	1	0	2	0	0.0075	0.03946723137273117	811.6183124713341	886.6183124713341	886.6183124713341	911.6183124713341	0.11666666716337204	0.04026845470070839	0.1139240488409996	0.008196720853447914	0.2777777910232544	811	886	886	911	1455
4.366598705648528	4.366598310908829	1	0	2	0	0.0075	0.03946723137273117	811.6183124713341	886.6183124713341	886.6183124713341	911.6183124713341	0.11666666716337204	0.04026845470070839	0.1139240488409996	0.008196720853447914	0.2777777910232544	811	886	886	911	1455
4.382631453253937	4.382631058514239	1	0	2	0	0.0075	0.03946723137273117	811.6183124713341	886.6183124713341	886.6183124713341	911.6183124713341	0.11666666716337204	0.04026845470070839	0.1139240488409996	0.008196720853447914	0.3333333432674408	811	886	886	911	1466
4.3995981549866485	4.39959776024695	1	0	2	0	0.0075	0.03946723137273117	811.6183124713341	886.6183124713341	886.6183124713341	911.6183124713341	0.11666666716337204	0.04026845470070839	0.1139240488409996	0.008196720853447914	0.2777777910232544	811	886	886	911	1455
4.417561179719064	4.417560784979365	1	0	2	0	0.0075	0.03970068227944223	812.574293934316	887.574293934316	887.574293934316	912.574293934316	0.11666666716337204	0.04026845470070839	0.1139240488409996	0.016393441706895828	0.3333333432674408	812	887	887	912	1466
4.432595630626274	4.432595235886575	1	0	2	0	0.0075	0.03970068227944223	812.574293934316	887.574293934316	887.574293934316	912.574293934316	0.11666666716337204	0.04026845470070839	0.1139240488409996	0.016393441706895828	0.2777777910232544	812	887	887	912	1455
4.449608516903741	4.449608516903741	1	0	2	0	0.0075	0.03946723137273117	811.6183124713341	886.6183124713341	886.6183124713341	911.6183124713341	0.11666666716337204	0.04026845470070839	0.1139240488409996	0.008196720853447914	0.2777777910232544	811	886	886	911	1455
4.466616666304821	4.4666162715651225	1	0	2	0	0.0075	0.03946723137273117	811.6183124713341	886.6183124713341	886.6183124713341	911.6183124713341	0.11666666716337204	0.04026845470070839	0.1139240488409996	0.008196720853447914	0.2777777910232544	811	886	886	911	1455
4.4842038988440045	4.4842038988440045	1	0	2	0	0.0075	0.03946723137273117	811.6183124713341	886.6183124713341	886.6183124713341	911.6183124713341	0.11666666716337204	0.04026845470070839	0.1139240488409996	0.008196720853447914	0.2777777910232544	811	886	886	911	1455
4.499567562659992	4.499567562659992	1	0	2	0	0.0075	0.03970068227944223	812.574293934316	887.574293934316	887.574293934316	912.574293934316	0.11666666716337204	0.04026845470070839	0.1139240488409996	0.016393441706895828	0.2777777910232544	812	887	887	912	1455
4.516627028221915	4.5166266334822165	1	1	2	0	0.0075	0.03946723137273117	811.6183124713341	886.6183124713341	886.6183124713341	911.6183124713341	0.11666666716337204	0.04026845470070839	0.1139240488409996	0.008196720853447914	0.3333333432674408	811	886	886	911	1466
4.659786880036632	4.659786880036632	1	1	2	0	0.0075	0.03970068227944223	812.574293934316	887.574293934316	887.574293934316	912.574293934316	0.11666666716337204	0.04026845470070839	0.1139240488409996	0.016393441706895828	0.2777777910232544	812	887	887	912	1455
4.660251488662089	4.6602510939223905	1	1	2	0	0.0075	0.03970068227944223	812.574293934316	887.574293934316	887.574293934316	912.574293934316	0.11666666716337204	0.04026845470070839	0.1139240488409996	0.016393441706895828	0.2777777910232544	812	887	887	912	1455
4.660536095984906	4.660535701245207	1	1	2	0	0.0075	0.03970068227944223	812.574293934316	887.574293934316	887.574293934316	912.574293934316	0.11666666716337204	0.04026845470070839	0.1139240488409996	0.016393441706895828	0.2777777910232544	812	887	887	912	1455
4.660842413991153	4.660842019251456	1	1	2	0	0.0075	0.03970068227944223	812.574293934316	887.574293934316	887.574293934316	912.574293934316	0.11666666716337204	0.04026845470070839	0.1139240488409996	0.016393441706895828	0.2777777910232544	812	887	887	912	1455
4.661189784926075	4.661189390186376	1	1	2	0	0.0075	0.03970068227944223	812.574293934316	887.574293934316	887.574293934316	912.574293934316	0.11666666716337204	0.04026845470070839	0.1139240488409996	0.016393441706895828	0.2777777910232544	812	887	887	912	1455
4.670654853423281	4.6706544586835825	1	1	2	0	0.0075	0.03970068227944223	812.574293934316	887.574293934316	887.574293934316	912.574293934316	0.11666666716337204	0.04026845470070839	0.1139240488409996	0.016393441706895828	0.2777777910232544	812	887	887	912	1455
4.68398639726998	4.683986002530281	1	1	2	0	0.0075	0.03946723137273117	811.6183124713341	886.6183124713341	886.6183124713341	911.6183124713341	0.11666666716337204	0.04026845470070839	0.1139240488409996	0.008196720853447914	0.2777777910232544	811	886	886	911	1455
4.710676722002594	4.710676327262895	1	1	2	0	0.0075	0.03970068227944223	812.574293934316	887.574293934316	887.574293934316	912.574293934316	0.11666666716337204	0.04026845470070839	0.1139240488409996	0.016393441706895828	0.2777777910232544	812	887	887	912	1455
4.724047345079471	4.724046950339773	1	1	2	0	0.0075	0.03946723137273117	811.6183124713341	886.6183124713341	886.6183124713341	911.6183124713341	0.11666666716337204	0.04026845470070839	0.1139240488409996	0.008196720853447914	0.2777777910232544	811	886	886	911	1455
4.737573100857967	4.737572706118268	1	1	2	0	0.0075	0.03946723137273117	811.6183124713341	886.6183124713341	886.6183124713341	911.6183124713341	0.11666666716337204	0.04026845470070839	0.1139240488409996	0.008196720853447914	0.3333333432674408	811	886	886	911	1466
4.750720696005036	4.750720301265339	1	1	2	0	0.0075	0.03946723137273117	811.6183124713341	886.6183124713341	886.6183124713341	911.6183124713341	0.11666666716337204	0.04026845470070839	0.1139240488409996	0.008196720853447914	0.3333333432674408	811	886	886	911	1466
4.766518178749978	4.766517784010279	1	1	2	0	0.0075	0.03946723137273117	811.6183124713341	886.6183124713341	886.6183124713341	911.6183124713341	0.11666666716337204	0.04026845470070839	0.1139240488409996	0.008196720853447914	0.3333333432674408	811	886	886	911	1466
4.782548952656894	4.782548557917195	1	1	2	0	0.0075	0.03970068227944223	812.574293934316	887.574293934316	887.574293934316	912.574293934316	0.11666666716337204	0.04026845470070839	0.1139240488409996	0.016393441706895828	0.3333333432674408	812	887	887	912	1466
4.799553549400686	4.799553549400686	1	1	2	0	0.0075	0.03970068227944223	812.574293934316	887.574293934316	887.574293934316	912.574293934316	0.11666666716337204	0.04026845470070839	0.1139240488409996	0.016393441706895828	0.2777777910232544	812	887	887	912	1455
4.81745933687678	4.81745933687678	1	1	2	0	0.0075	0.03946723137273117	811.6183124713341	886.6183124713341	886.6183124713341	911.6183124713341	0.11666666716337204	0.04026845470070839	0.1139240488409996	0.008196720853447914	0.2777777910232544	811	886	886	911	1455
4.832583788435311	4.832583788435311	1	1	2	0	0.0075	0.03970068227944223	812.574293934316	887.574293934316	887.574293934316	912.574293934316	0.11666666716337204	0.04026845470070839	0.1139240488409996	0.016393441706895828	0.3333333432674408	812	887	887	912	1466
4.849597858931874	4.849597858931874	1	1	2	0	0.0075	0.03946723137273117	811.6183124713341	886.6183124713341	886.6183124713341	911.6183124713341	0.11666666716337204	0.04026845470070839	0.1139240488409996	0.008196720853447914	0.3333333432674408	811	886	886	911	1466
4.866609560990245	4.866609166250546	1	1	2	0	0.0075	0.03946723137273117	811.6183124713341	886.6183124713341	886.6183124713341	911.6183124713341	0.11666666716337204	0.04026845470070839	0.1139240488409996	0.008196720853447914	0.3333333432674408	811	886	886	911	1466
4.884157319559549	4.88415692481985	1	1	2	0	0.0075	0.03970068227944223	812.574293934316	887.574293934316	887.574293934316	912.574293934316	0.11666666716337204	0.04026845470070839	0.1139240488409996	0.016393441706895828	0.3333333432674408	812	887	887	912	1466
4.899618878820833	4.899618878820833	1	1	2	0	0.0075	0.03946723137273117	811.6183124713341	886.6183124713341	886.6183124713341	911.6183124713341	0.11666666716337204	0.04026845470070839	0.1139240488409996	0.008196720853447914	0.2777777910232544	811	886	886	911	1455
4.916468342863007	4.916467948123309	1	1	2	0	0.0075	0.03946723137273117	811.6183124713341	886.6183124713341	886.6183124713341	911.6183124713341	0.11666666716337204	0.04026845470070839	0.1139240488409996	0.008196720853447914	0.2777777910232544	811	886	886	911	1455
4.932677144374072	4.932677144374072	1	1	2	0	0.0075	0.03970068227944223	812.574293934316	887.574293934316	887.574293934316	912.574293934316	0.11666666716337204	0.04026845470070839	0.1139240488409996	0.016393441706895828	0.2777777910232544	812	887	887	912	1455
4.950874644487559	4.95087424974786	1	1	2	0	0.0075	0.03946723137273117	811.6183124713341	886.6183124713341	886.6183124713341	911.6183124713341	0.11666666716337204	0.04026845470070839	0.1139240488409996	0.008196720853447914	0.3333333432674408	811	886	886	911	1466
4.966499231244436	4.966498836504739	1	1	2	0	0.0075	0.03970068227944223	812.574293934316	887.574293934316	887.574293934316	912.574293934316	0.11666666716337204	0.04026845470070839	0.1139240488409996	0.016393441706895828	0.3333333432674408	812	887	887	912	1466
4.982475531072922	4.982475136333223	1	1	2	0	0.0075	0.03946723137273117	811.6183124713341	886.6183124713341	886.6183124713341	911.6183124713341	0.11666666716337204	0.04026845470070839	0.1139240488409996	0.008196720853447914	0.2777777910232544	811	886	886	911	1455
4.999791577439048	4.999791182699349	1	1	2	0	0.0075	0.03946723137273117	811.6183124713341	886.6183124713341	886.6183124713341	911.6183124713341	0.11666666716337204	0.04026845470070839	0.1139240488409996	0.008196720853447914	0.2777777910232544	811	886	886	911	1455
5.017616443276893	5.017616048537194	1	1	2	0	0.0075	0.03970068227944223	812.574293934316	887.574293934316	887.574293934316	912.574293934316	0.11666666716337204	0.04026845470070839	0.1139240488409996	0.016393441706895828	0.3333333432674408	812	887	887	912	1466
5.0324704981417625	5.032470103402064	1	1	2	0	0.0075	0.03970068227944223	812.574293934316	887.574293934316	887.574293934316	912.574293934316	0.11666666716337204	0.04026845470070839	0.1139240488409996	0.016393441706895828	0.3333333432674408	812	887	887	912	1466
5.049495226610192	5.049495226610192	1	1	2	0	0.0075	0.03970068227944223	812.574293934316	887.574293934316	887.574293934316	912.574293934316	0.11666666716337204	0.04026845470070839	0.1139240488409996	0.016393441706895828	0.3333333432674408	812	887	887	912	1466
5.066462717822301	5.066462717822301	1	1	2	0	0.0075	0.03970068227944223	812.574293934316	887.574293934316	887.574293934316	912.574293934316	0.11666666716337204	0.04026845470070839	0.1139240488409996	0.016393441706895828	0.3333333432674408	812	887	887	912	1466
5.084143108930393	5.084142714190696	1	1	2	0	0.0075	0.03970068227944223	812.574293934316	887.574293934316	887.574293934316	912.574293934316	0.11666666716337204	0.04026845470070839	0.1139240488409996	0.016393441706895828	0.2777777910232544	812	887	887	912	1455
5.099647300079145	5.099646905339446	1	1	2	0	0.0075	0.03946723137273117	811.6183124713341	886.6183124713341	886.6183124713341	911.6183124713341	0.11666666716337204	0.04026845470070839	0.1139240488409996	0.008196720853447914	0.2777777910232544	811	886	886	911	1455
5.11646439546602	5.116464000726321	1	1	2	0	0.0075	0.03970068227944223	812.574293934316	887.574293934316	887.574293934316	912.574293934316	0.11666666716337204	0.04026845470070839	0.1139240488409996	0.016393441706895828	0.2777777910232544	812	887	887	912	1455
5.132592670078534	5.132592275338835	1	1	2	0	0.0075	0.03970068227944223	812.574293934316	887.574293934316	887.574293934316	912.574293934316	0.11666666716337204	0.04026845470070839	0.1139240488409996	0.016393441706895828	0.3333333432674408	812	887	887	912	1466
5.150760169974914	5.150760169974914	1	1	2	0	0.0075	0.03946723137273117	811.6183124713341	886.6183124713341	886.6183124713341	911.6183124713341	0.11666666716337204	0.04026845470070839	0.1139240488409996	0.008196720853447914	0.2777777910232544	811	886	886	911	1455
5.166503178641424	5.166502783901725	1	1	2	0	0.0075	0.03946723137273117	811.6183124713341	886.6183124713341	886.6183124713341	911.6183124713341	0.11666666716337204	0.04026845470070839	0.1139240488409996	0.008196720853447914	0.3333333432674408	811	886	886	911	1466
5.182618426843879	5.182618426843879	1	1	2	0	0.0075	0.03970068227944223	812.574293934316	887.574293934316	887.574293934316	912.574293934316	0.11666666716337204	0.04026845470070839	0.1139240488409996	0.016393441706895828	0.2777777910232544	812	887	887	912	1455
5.199509733294123	5.199509733294123	1	1	2	0	0.0075	0.03970068227944223	812.574293934316	887.574293934316	887.574293934316	912.574293934316	0.11666666716337204	0.04026845470070839	0.1139240488409996	0.016393441706895828	0.2777777910232544	812	887	887	912	1455
5.217477494902925	5.217477100163226	1	1	2	0	0.0075	0.03970068227944223	812.574293934316	887.574293934316	887.574293934316	912.574293934316	0.11666666716337204	0.04026845470070839	0.1139240488409996	0.016393441706895828	0.2777777910232544	812	887	887	912	1455
5.232596814845371	5.232596420105672	1	1	2	0	0.0075	0.03970068227944223	812.574293934316	887.574293934316	887.574293934316	912.574293934316	0.11666666716337204	0.04026845470070839	0.1139240488409996	0.016393441706895828	0.2777777910232544	812	887	887	912	1455
5.24957022715296	5.249569832413261	1	1	2	0	0.0075	0.03946723137273117	811.6183124713341	886.6183124713341	886.6183124713341	911.6183124713341	0.11666666716337204	0.04026845470070839	0.1139240488409996	0.008196720853447914	0.3333333432674408	811	886	886	911	1466
5.266589824005305	5.266589429265606	1	1	2	0	0.0075	0.03946723137273117	811.6183124713341	886.6183124713341	886.6183124713341	911.6183124713341	0.11666666716337204	0.04026845470070839	0.1139240488409996	0.008196720853447914	0.3333333432674408	811	886	886	911	1466
5.284205872542499	5.2842054778028	1	1	2	0	0.0075	0.03970068227944223	812.574293934316	887.574293934316	887.574293934316	912.574293934316	0.11666666716337204	0.04026845470070839	0.1139240488409996	0.016393441706895828	0.3333333432674408	812	887	887	912	1466
5.299635063148484	5.299635063148484	1	1	2	0	0.0075	0.03970068227944223	812.574293934316	887.574293934316	887.574293934316	912.574293934316	0.11666666716337204	0.04026845470070839	0.1139240488409996	0.016393441706895828	0.2777777910232544	812	887	887	912	1455
5.31661913342794	5.316618738688241	1	1	2	0	0.0075	0.03970068227944223	812.574293934316	887.574293934316	887.574293934316	912.574293934316	0.11666666716337204	0.04026845470070839	0.1139240488409996	0.016393441706895828	0.2777777910232544	812	887	887	912	1455
5.332515301097574	5.332514906357876	1	1	2	0	0.0075	0.03946723137273117	811.6183124713341	886.6183124713341	886.6183124713341	911.6183124713341	0.11666666716337204	0.04026845470070839	0.1139240488409996	0.008196720853447914	0.3333333432674408	811	886	886	911	1466
5.3509034604855685	5.350903065745872	1	1	2	0	0.0075	0.03970068227944223	812.574293934316	887.574293934316	887.574293934316	912.574293934316	0.11666666716337204	0.04026845470070839	0.1139240488409996	0.016393441706895828	0.3333333432674408	812	887	887	912	1466
5.3665927845530454	5.366592389813347	1	1	2	0	0.0075	0.03946723137273117	811.6183124713341	886.6183124713341	886.6183124713341	911.6183124713341	0.11666666716337204	0.04026845470070839	0.1139240488409996	0.008196720853447914	0.2777777910232544	811	886	886	911	1455
5.382625532158457	5.382625532158457	1	1	2	0	0.0075	0.03946723137273117	811.6183124713341	886.6183124713341	886.6183124713341	911.6183124713341	0.11666666716337204	0.04026845470070839	0.1139240488409996	0.008196720853447914	0.2777777910232544	811	886	886	911	1455
5.399608418218817	5.399608023479118	1	1	2	0	0.0075	0.03970068227944223	812.574293934316	887.574293934316	887.574293934316	912.574293934316	0.11666666716337204	0.04026845470070839	0.1139240488409996	0.016393441706895828	0.2777777910232544	812	887	887	912	1455
5.417615653797494	5.417615259057795	1	1	2	0	0.0075	0.03970068227944223	812.574293934316	887.574293934316	887.574293934316	912.574293934316	0.11666666716337204	0.04026845470070839	0.1139240488409996	0.016393441706895828	0.2777777910232544	812	887	887	912	1455
5.4328648431008375	5.432864448361139	1	1	2	0	0.0075	0.03970068227944223	812.574293934316	887.574293934316	887.574293934316	912.574293934316	0.11666666716337204	0.04026845470070839	0.1139240488409996	0.016393441706895828	0.2777777910232544	812	887	887	912	1455
5.449680754268616	5.449680359528918	1	1	2	0	0.0075	0.03946723137273117	811.6183124713341	886.6183124713341	886.6183124713341	911.6183124713341	0.11666666716337204	0.04026845470070839	0.1139240488409996	0.008196720853447914	0.2777777910232544	811	886	886	911	1455
5.466547192117838	5.46654679737814	1	1	2	0	0.0075	0.03970068227944223	812.574293934316	887.574293934316	887.574293934316	912.574293934316	0.11666666716337204	0.04026845470070839	0.1139240488409996	0.016393441706895828	0.2777777910232544	812	887	887	912	1455
5.48431482069936	5.484314425959662	1	1	2	0	0.0075	0.03946723137273117	811.6183124713341	886.6183124713341	886.6183124713341	911.6183124713341	0.11666666716337204	0.04026845470070839	0.1139240488409996	0.008196720853447914	0.2777777910232544	811	886	886	911	1455
5.49964887903794	5.49964887903794	1	1	2	0	0.0075	0.03946723137273117	811.6183124713341	886.6183124713341	886.6183124713341	911.6183124713341	0.11666666716337204	0.04026845470070839	0.1139240488409996	0.008196720853447914	0.2777777910232544	811	886	886	911	1455
5.516672818026972	5.5166724232872735	1	0	2	0	0.0075	0.03970068227944223	812.574293934316	887.574293934316	887.574293934316	912.574293934316	0.11666666716337204	0.04026845470070839	0.1139240488409996	0.016393441706895828	0.2777777910232544	812	887	887	912	1455
5.532604117529798	5.532604117529798	1	0	2	0	0.0075	0.03970068227944223	812.574293934316	887.574293934316	887.574293934316	912.574293934316	0.11666666716337204	0.04026845470070839	0.1139240488409996	0.016393441706895828	0.3333333432674408	812	887	887	912	1466
5.5508789866242445	5.550878986624246	1	0	2	0	0.0075	0.03970068227944223	812.574293934316	887.574293934316	887.574293934316	912.574293934316	0.11666666716337204	0.04026845470070839	0.1139240488409996	0.016393441706895828	0.3333333432674408	812	887	887	912	1466
5.566605810963106	5.566605810963106	1	0	2	0	0.0075	0.03970068227944223	812.574293934316	887.574293934316	887.574293934316	912.574293934316	0.11666666716337204	0.04026845470070839	0.1139240488409996	0.016393441706895828	0.2777777910232544	812	887	887	912	1455
5.58260500569412	5.582604610954421	1	0	2	0	0.0075	0.03970068227944223	812.574293934316	887.574293934316	887.574293934316	912.574293934316	0.11666666716337204	0.04026845470070839	0.1139240488409996	0.016393441706895828	0.2777777910232544	812	887	887	912	1455
5.599551180962495	5.599551180962495	1	0	2	0	0.0075	0.03970068227944223	812.574293934316	887.574293934316	887.574293934316	912.574293934316	0.11666666716337204	0.04026845470070839	0.1139240488409996	0.016393441706895828	0.2777777910232544	812	887	887	912	1455
5.617500389805453	5.617499995065755	1	0	2	0	0.0075	0.03970068227944223	812.574293934316	887.574293934316	887.574293934316	912.574293934316	0.11666666716337204	0.04026845470070839	0.1139240488409996	0.016393441706895828	0.2777777910232544	812	887	887	912	1455
5.632656420539886	5.632656025800188	1	0	2	0	0.0075	0.039752560272282536	812.7867343149969	887.7867343149969	887.7867343149969	912.7867343149969	0.11666666716337204	0.04026845470070839	0.1265822798013687	0.016393441706895828	0.3333333432674408	812	887	887	912	1466
5.649628253888679	5.64962785914898	1	0	2	0	0.0075	0.03946723137273117	811.6183124713341	886.6183124713341	886.6183124713341	911.6183124713341	0.11666666716337204	0.04026845470070839	0.1139240488409996	0.008196720853447914	0.3333333432674408	811	886	886	911	1466
5.666654956055604	5.666654956055604	1	0	2	0	0.0075	0.03970068227944223	812.574293934316	887.574293934316	887.574293934316	912.574293934316	0.11666666716337204	0.04026845470070839	0.1139240488409996	0.016393441706895828	0.3333333432674408	812	887	887	912	1466
5.684247714950569	5.684247714950569	1	0	2	0	0.0075	0.03946723137273117	811.6183124713341	886.6183124713341	886.6183124713341	911.6183124713341	0.11666666716337204	0.04026845470070839	0.1139240488409996	0.008196720853447914	0.2777777910232544	811	886	886	911	1455
5.699792959027993	5.699792564288295	1	0	2	0	0.0075	0.03970068227944223	812.574293934316	887.574293934316	887.574293934316	912.574293934316	0.11666666716337204	0.04026845470070839	0.1139240488409996	0.016393441706895828	0.2777777910232544	812	887	887	912	1455
5.716588343731434	5.716588343731434	1	0	2	0	0.0075	0.03970068227944223	812.574293934316	887.574293934316	887.574293934316	912.574293934316	0.11666666716337204	0.04026845470070839	0.1139240488409996	0.016393441706895828	0.3333333432674408	812	887	887	912	1466
5.73263924936299	5.732638854623291	1	0	2	0	0.0075	0.03970068227944223	812.574293934316	887.574293934316	887.574293934316	912.574293934316	0.11666666716337204	0.04026845470070839	0.1139240488409996	0.016393441706895828	0.2777777910232544	812	887	887	912	1455
5.749478055433295	5.7494776606935964	1	0	2	0	0.0075	0.03970068227944223	812.574293934316	887.574293934316	887.574293934316	912.574293934316	0.11666666716337204	0.04026845470070839	0.1139240488409996	0.016393441706895828	0.3333333432674408	812	887	887	912	1466
5.76653041568064	5.766530020940941	1	0	2	0	0.0075	0.03946723137273117	811.6183124713341	886.6183124713341	886.6183124713341	911.6183124713341	0.11666666716337204	0.04026845470070839	0.1139240488409996	0.008196720853447914	0.3333333432674408	811	886	886	911	1466
5.7826069793926145	5.782606584652916	1	0	2	0	0.0075	0.03946723137273117	811.6183124713341	886.6183124713341	886.6183124713341	911.6183124713341	0.11666666716337204	0.04026845470070839	0.1139240488409996	0.008196720853447914	0.2777777910232544	811	886	886	911	1455
5.7996680239133305	5.799667629173632	1	0	2	0	0.0075	0.03970068227944223	812.574293934316	887.574293934316	887.574293934316	912.574293934316	0.11666666716337204	0.04026845470070839	0.1139240488409996	0.016393441706895828	0.2777777910232544	812	887	887	912	1455
5.817467231670756	5.817467231670756	1	0	2	0	0.0075	0.03970068227944223	812.574293934316	887.574293934316	887.574293934316	912.574293934316	0.11666666716337204	0.04026845470070839	0.1139240488409996	0.016393441706895828	0.2777777910232544	812	887	887	912	1455
5.832577077860432	5.832576683120733	1	0	2	0	0.0075	0.03970068227944223	812.574293934316	887.574293934316	887.574293934316	912.574293934316	0.11666666716337204	0.04026845470070839	0.1139240488409996	0.016393441706895828	0.2777777910232544	812	887	887	912	1455
5.849549700688623	5.849549700688623	1	0	2	0	0.0075	0.03946723137273117	811.6183124713341	886.6183124713341	886.6183124713341	911.6183124713341	0.11666666716337204	0.04026845470070839	0.1139240488409996	0.008196720853447914	0.2777777910232544	811	886	886	911	1455
5.866625350578195	5.866624955838496	1	0	2	0	0.0075	0.03970068227944223	812.574293934316	887.574293934316	887.574293934316	912.574293934316	0.11666666716337204	0.04026845470070839	0.1139240488409996	0.016393441706895828	0.3333333432674408	812	887	887	912	1466
5.883995871022751	5.883995871022751	1	0	2	0	0.0075	0.03946723137273117	811.6183124713341	886.6183124713341	886.6183124713341	911.6183124713341	0.11666666716337204	0.04026845470070839	0.1139240488409996	0.008196720853447914	0.3333333432674408	811	886	886	911	1466
5.8996236156972195	5.899623220957521	1	0	2	0	0.0075	0.03970068227944223	812.574293934316	887.574293934316	887.574293934316	912.574293934316	0.11666666716337204	0.04026845470070839	0.1139240488409996	0.016393441706895828	0.3333333432674408	812	887	887	912	1466
5.916590317429929	5.916590317429929	1	0	2	0	0.0075	0.03970068227944223	812.574293934316	887.574293934316	887.574293934316	912.574293934316	0.11666666716337204	0.04026845470070839	0.1139240488409996	0.016393441706895828	0.2777777910232544	812	887	887	912	1455
5.932595827996124	5.932595827996124	1	0	2	0	0.0075	0.03970068227944223	812.574293934316	887.574293934316	887.574293934316	912.574293934316	0.11666666716337204	0.04026845470070839	0.1139240488409996	0.016393441706895828	0.2777777910232544	812	887	887	912	1455
5.9507633278925045	5.9507633278925045	1	0	2	0	0.0075	0.03946723137273117	811.6183124713341	886.6183124713341	886.6183124713341	911.6183124713341	0.11666666716337204	0.04026845470070839	0.1139240488409996	0.008196720853447914	0.2777777910232544	811	886	886	911	1455
5.966593179292746	5.966592784553047	1	0	2	0	0.0075	0.03970068227944223	812.574293934316	887.574293934316	887.574293934316	912.574293934316	0.11666666716337204	0.04026845470070839	0.1139240488409996	0.016393441706895828	0.2777777910232544	812	887	887	912	1455
5.982530794630751	5.982530399891052	1	0	2	0	0.0075	0.03970068227944223	812.574293934316	887.574293934316	887.574293934316	912.574293934316	0.11666666716337204	0.04026845470070839	0.1139240488409996	0.016393441706895828	0.3333333432674408	812	887	887	912	1466
5.9996107866570085	5.99961039191731	1	0	2	0	0.0075	0.03946723137273117	811.6183124713341	886.6183124713341	886.6183124713341	911.6183124713341	0.11666666716337204	0.04026845470070839	0.1139240488409996	0.008196720853447914	0.3333333432674408	811	886	886	911	1466
6.017354336116906	6.017353941377207	0	0	2	0	0.0075	0.03970068227944223	812.574293934316	887.574293934316	887.574293934316	912.574293934316	0.11666666716337204	0.04026845470070839	0.1139240488409996	0.016393441706895828	0.3333333432674408	812	887	887	912	1466
6.0325944464071775	6.0325944464071775	0	0	2	0	0.0074897215106593034	0.03970068227944223	812.574293934316	887.574293934316	887.574293934316	912.574293934316	0.11666666716337204	0.04026845470070839	0.1139240488409996	0.016393441706895828	0.2777777910232544	812	887	887	912	1455
6.049708386047531	6.049708386047531	0	0	2	0	0.007458914215262049	0.03970068227944223	812.574293934316	887.574293934316	887.574293934316	912.574293934316	0.11666666716337204	0.04026845470070839	0.1139240488409996	0.016393441706895828	0.3333333432674408	812	887	887	912	1466
6.070821038836465	6.0708206440967665	0	0	2	0	0.007407662554463533	0.03946723137273117	811.6183124713341	886.6183124713341	886.6183124713341	911.6183124713341	0.11666666716337204	0.04026845470070839	0.1139240488409996	0.008196720853447914	0.2777777910232544	811	886	886	911	1455
6.083974555079017	6.083974160339318	0	0	2	0	0.007336107005503543	0.03970068227944223	812.574293934316	887.574293934316	887.574293934316	912.574293934316	0.11666666716337204	0.04026845470070839	0.1139240488409996	0.016393441706895828	0.2777777910232544	812	887	887	912	1455
6.099589273343426	6.099588878603727	0	0	2	0	0.007244443697168012	0.03970068227944223	812.574293934316	887.574293934316	887.574293934316	912.574293934316	0.11666666716337204	0.04026845470070839	0.1139240488409996	0.016393441706895828	0.3333333432674408	812	887	887	912	1466
6.116557948774629	6.11655755403493	0	0	2	0	0.007132923872213651	0.03946723137273117	811.6183124713341	886.6183124713341	886.6183124713341	911.6183124713341	0.11666666716337204	0.04026845470070839	0.1139240488409996	0.008196720853447914	0.2777777910232544	811	886	886	911	1455
6.137400204869904	6.137399810130205	0	0	2	0	0.007001853198729013	0.03970068227944223	812.574293934316	887.574293934316	887.574293934316	912.574293934316	0.11666666716337204	0.04026845470070839	0.1139240488409996	0.016393441706895828	0.2777777910232544	812	887	887	912	1455
6.150773591124672	6.150773591124672	0	0	2	0	0.006851590932319507	0.03946723137273117	811.6183124713341	886.6183124713341	886.6183124713341	911.6183124713341	0.11666666716337204	0.04026845470070839	0.1139240488409996	0.008196720853447914	0.3333333432674408	811	886	886	911	1466
6.1665687054314215	6.166568310691723	0	0	2	0	0.006682548931412759	0.03970068227944223	812.574293934316	887.574293934316	887.574293934316	912.574293934316	0.11666666716337204	0.04026845470070839	0.1139240488409996	0.016393441706895828	0.3333333432674408	812	887	887	912	1466
6.182602637255927	6.182602242516229	0	0	2	0	0.006495190528383289	0.03970068227944223	812.574293934316	887.574293934316	887.574293934316	912.574293934316	0.11666666716337204	0.04026845470070839	0.1139240488409996	0.016393441706895828	0.3333333432674408	812	887	887	912	1466
6.204087924320506	6.204087529580807	0	0	2	0	0.0062900292595906805	0.03970068227944223	812.574293934316	887.574293934316	887.574293934316	912.574293934316	0.11666666716337204	0.04026845470070839	0.1139240488409996	0.016393441706895828	0.3333333432674408	812	887	887	912	1466
6.217372099403351	6.217372099403351	0	0	2	0	0.006067627457812106	0.03970068227944223	812.574293934316	887.574293934316	887.574293934316	912.574293934316	0.11666666716337204	0.04026845470070839	0.1139240488409996	0.016393441706895828	0.3333333432674408	812	887	887	912	1466
6.2325853673941065	6.2325853673941065	0	0	2	0	0.005828594710927282	0.03970068227944223	812.574293934316	887.574293934316	887.574293934316	912.574293934316	0.11666666716337204	0.04026845470070839	0.1139240488409996	0.016393441706895828	0.3333333432674408	812	887	887	912	1466
6.249894703185353	6.249894308445654	0	0	2	0	0.005573586191080457	0.041430413327580864	819.6575425764436	894.6575425764436	894.6575425764436	919.6575425764436	0.11666666716337204	0.0469798669219017	0.1265822798013687	0.016393441706895828	0.3333333432674408	819	894	894	919	1466
6.270756301525866	6.270755906786167	0	0	2	0	0.005303300858899107	0.04310826545155662	826.5283470241243	901.5283470241243	901.5283470241243	926.5283470241243	0.11666666716337204	0.05369127541780472	0.1265822798013687	0.016393441706895828	0.3333333432674408	826	901	901	926	1466
6.284023897541363	6.284023502801665	0	0	2	0	0.0050184795476914375	0.049004663818796645	850.6740983379723	925.6740983379723	925.6740983379723	950.6740983379723	0.13333334028720856	0.06040268391370773	0.13924050331115723	0.016393441706895828	0.3333333432674408	850	925	925	950	1466
6.299691116185709	6.2996907214460105	0	0	2	0	0.004719902932873782	0.0489527858564915	850.4616580823326	925.4616580823326	925.4616580823326	950.4616580823326	0.13333334028720856	0.06040268391370773	0.1265822798013687	0.016393441706895828	0.3333333432674408	850	925	925	950	1466
6.316644002028962	6.316643607289263	0	0	2	0	0.00440838939219355	0.04871933493451286	849.5056765568302	924.5056765568302	924.5056765568302	949.5056765568302	0.13333334028720856	0.06040268391370773	0.13924050331115723	0.008196720853447914	0.3333333432674408	849	924	924	949	1466
6.3373927048156276	6.337392310075929	0	0	2	0	0.004084792762612705	0.05039718705848861	856.3764810045109	931.3764810045109	931.3764810045109	956.3764810045109	0.13333334028720856	0.06711409240961075	0.13924050331115723	0.008196720853447914	0.3333333432674408	856	931	931	956	1466
6.350709643293472	6.350709643293472	0	0	2	0	0.0037500000000000025	0.05039718705848861	856.3764810045109	931.3764810045109	931.3764810045109	956.3764810045109	0.13333334028720856	0.06711409240961075	0.13924050331115723	0.008196720853447914	0.3333333432674408	856	931	931	956	1466
6.3665860739781674	6.366585679238469	0	0	2	0	0.0034049287480466027	0.050630637980467255	857.3324625300133	932.3324625300133	932.3324625300133	957.3324625300133	0.13333334028720856	0.06711409240961075	0.1265822798013687	0.016393441706895828	0.3333333432674408	857	932	932	957	1466
6.382573426518219	6.38257303177852	0	0	2	0	0.003050524823068503	0.05037124807733604	856.270260876691	931.270260876691	931.270260876691	956.270260876691	0.13333334028720856	0.06711409240961075	0.1265822798013687	0.008196720853447914	0.3333333432674408	856	931	931	956	1466
6.404301478497542	6.404301478497542	0	0	2	0	0.002687759621589753	0.04869339595336029	849.3994564290103	924.3994564290103	924.3994564290103	949.3994564290103	0.13333334028720856	0.06040268391370773	0.1265822798013687	0.008196720853447914	0.3333333432674408	849	924	924	949	1466
6.417387099511904	6.417387099511904	0	0	2	0	0.002317627457812106	0.04869339595336029	849.3994564290103	924.3994564290103	924.3994564290103	949.3994564290103	0.13333334028720856	0.06711409240961075	0.1265822798013687	0.016393441706895828	0.3333333432674408	849	924	924	949	1466
6.432613788652418	6.432613393912719	0	0	2	0	0.0019411428382689055	0.05264569701587085	865.5841292799912	940.5841292799912	940.5841292799912	965.5841292799912	0.13333334028720856	0.07382550090551376	0.13924050331115723	0.02459016442298889	0.3333333432674408	865	940	940	965	1466
6.449807860451621	6.449807465711924	0	0	2	0	0.0015593376811331942	0.054816389930652715	874.4731167660228	949.4731167660228	949.4731167660228	974.4731167660228	0.13333334028720856	0.08053690940141678	0.16455696523189545	0.032786883413791656	0.3333333432674408	874	949	949	974	1466
6.4707507751700835	6.470750380430385	0	0	2	0	0.0011732584878017302	0.06515793037036688	916.8217248666524	991.8217248666524	991.8217248666524	1016.8217248666524	0.15000000596046448	0.10067114233970642	0.20253165066242218	0.04918032884597778	0.3333333432674408	916	991	991	1016	1466
6.48403495025293	6.484034555513231	0	0	2	0	0.0007839634745073992	0.07581073646616282	960.4449658289368	1035.4449658289368	1035.4449658289368	1060.4449658289368	0.1666666716337204	0.12080536782741547	0.2405063360929489	0.06557376682758331	0.3333333432674408	960	1035	1035	1060	1466
6.499574273234872	6.499573878495173	0	0	2	0	0.0003925196718220764	0.09179746379221987	1025.9106142291403	1100.9106142291403	1100.9106142291403	1125.9106142291403	0.20000000298023224	0.1409395933151245	0.29113924503326416	0.0901639312505722	0.3333333432674408	1025	1100	1100	1125	1466
6.51664439676866	6.516644002028963	0	0	2	0	-2.871426524195212e-18	0.12118520939107702	1146.2534324564604	1221.2534324564604	1221.2534324564604	1246.2534324564604	0.2666666805744171	0.17449665069580078	0.3544303774833679	0.12295082211494446	0.3333333432674408	1146	1221	1221	1246	1466
6.537361520379424	6.537361125639725	0	0	2	0	-0.00039251967182208215	0.16595887890443883	1329.6016091136771	1404.6016091136771	1404.6016091136771	1429.6016091136771	0.3166666626930237	0.25503355264663696	0.4683544337749481	0.19672131538391113	0.3333333432674408	1329	1404	1404	1429	1466
6.5506843799527505	6.550683985213052	0	0	2	0	-0.000783963474507405	0.20044156698103044	1470.8082167873197	1545.8082167873197	1545.8082167873197	1570.8082167873197	0.36666667461395264	0.3087248206138611	0.5316455960273743	0.23770491778850555	0.3333333432674408	1470	1545	1545	1570	1466
6.566571073869614	6.566570679129915	0	0	2	0	-0.0011732584878017358	0.2344573500304703	1610.102848374776	1685.102848374776	1685.102848374776	1710.102848374776	0.4166666567325592	0.3624161183834076	0.5696202516555786	0.2786885201931	0.2777777910232544	1610	1685	1685	1710	1455
6.582641716486107	6.582641321746408	0	0	2	0	-0.0015593376811331998	0.26656183181900683	1741.570701298833	1816.570701298833	1816.570701298833	1841.570701298833	0.46666666865348816	0.4093959629535675	0.594936728477478	0.3196721374988556	0.2777777910232544	1741	1816	1816	1841	1455
6.604087924320504	6.604087529580806	0	0	2	0	-0.001941142838268911	0.3003264005487454	1879.8366102471123	1954.8366102471123	1954.8366102471123	1979.8366102471123	0.5166666507720947	0.4563758373260498	0.6329113841056824	0.3606557250022888	0.2777777910232544	1879	1954	1954	1979	1455
6.617270256561067	6.617270256561067	0	0	2	0	-0.002317627457812111	0.3520996287097127	2091.8479795662734	2166.8479795662734	2166.8479795662734	2191.8479795662734	0.6166666746139526	0.5167785286903381	0.6708860993385315	0.4098360538482666	0.2777777910232544	2091	2166	2166	2191	1455
6.632624446624284	6.632625236103683	0	0	2	0	-0.002687759621589758	0.3906287956927965	2249.624918362002	2324.624918362002	2324.624918362002	2349.624918362002	0.6666666865348816	0.5704697966575623	0.7088607549667358	0.4590163826942444	0.2777777910232544	2249	2324	2324	2349	1455
6.64966970155705	6.64966970155705	0	0	2	0	-0.003050524823068508	0.442269451171005	2461.0934025452652	2536.0934025452652	2536.0934025452652	2561.0934025452652	0.699999988079071	0.6644295454025269	0.7594936490058899	0.5327869057655334	0.2777777910232544	2461	2536	2536	2561	1455
6.670676169367015	6.670676169367015	0	0	2	0	-0.003404928748046606	0.46295245641289373	2545.7903090108	2620.7903090108	2620.7903090108	2645.7903090108	0.7166666388511658	0.6912751793861389	0.7848101258277893	0.5655737519264221	0.2777777910232544	2545	2620	2620	2645	1455
6.684055081977567	6.684054687237868	0	0	2	0	-0.003750000000000004	0.48220066569125564	2624.6117260056917	2699.6117260056917	2699.6117260056917	2724.6117260056917	0.7333333492279053	0.7248322367668152	0.797468364238739	0.5901639461517334	0.2777777910232544	2624	2699	2699	2724	1455
6.699610589287159	6.699610194547461	0	0	2	0	-0.004084792762612706	0.5057533826291696	2721.0601018664493	2796.0601018664493	2796.0601018664493	2821.0601018664493	0.7666666507720947	0.7516778707504272	0.8101266026496887	0.6229507923126221	0.2777777910232544	2721	2796	2796	2821	1455
6.7166061070178795	6.7166061070178795	0	0	2	0	-0.004408389392193551	0.5244637082092591	2797.6788851169163	2872.6788851169163	2872.6788851169163	2897.6788851169163	0.800000011920929	0.7718120813369751	0.8227847814559937	0.6393442749977112	0.2777777910232544	2797	2872	2872	2897	1455
6.737440863058877	6.737440468319178	0	0	2	0	-0.004719902932873782	0.54385110005523	2877.0702547261667	2952.0702547261667	2952.0702547261667	2977.0702547261667	0.800000011920929	0.8053691387176514	0.8481012582778931	0.6721311211585999	0.3333333432674408	2877	2952	2952	2977	1466
6.750745959345759	6.75074556460606	0	0	2	0	-0.005018479547691437	0.54385110005523	2877.0702547261667	2952.0702547261667	2952.0702547261667	2977.0702547261667	0.800000011920929	0.8053691387176514	0.8481012582778931	0.6721311211585999	0.3333333432674408	2877	2952	2952	2977	1466
6.766625942687742	6.766625547948044	0	0	2	0	-0.005303300858899106	0.553111382526069	2914.9911114442525	2989.9911114442525	2989.9911114442525	3014.9911114442525	0.8166666626930237	0.818791925907135	0.8481012582778931	0.6803278923034668	0.2777777910232544	2914	2989	2989	3014	1455
6.782612505748396	6.782612505748396	0	0	2	0	-0.005573586191080455	0.562872688557924	2954.963659644699	3029.963659644699	3029.963659644699	3054.963659644699	0.8333333134651184	0.8255033493041992	0.8607594966888428	0.688524603843689	0.3333333432674408	2954	3029	3029	3054	1466
6.80401213429834	6.80401213429834	0	0	2	0	-0.00582859471092728	0.577831372559924	3016.2194706328887	3091.2194706328887	3091.2194706328887	3116.2194706328887	0.8500000238418579	0.8456375598907471	0.8734177350997925	0.7049180269241333	0.3333333432674408	3016	3091	3091	3116	1466
6.817331441214376	6.8173310464746795	0	0	2	0	-0.006067627457812103	0.5871435352586616	3054.352776884219	3129.352776884219	3129.352776884219	3154.352776884219	0.8666666746139526	0.8590604066848755	0.8734177350997925	0.7131147384643555	0.3333333432674408	3054	3129	3129	3154	1466
6.832699447167052	6.832699052427353	0	0	2	0	-0.006290029259590677	0.5871435352586616	3054.352776884219	3129.352776884219	3129.352776884219	3154.352776884219	0.8666666746139526	0.8590604066848755	0.8734177350997925	0.7131147384643555	0.3333333432674408	3054	3129	3129	3154	1466
6.849737596785239	6.849737596785241	0	0	2	0	-0.006495190528383286	0.6040476397635359	3123.5750848316798	3198.5750848316798	3198.5750848316798	3223.5750848316798	0.8833333253860474	0.8791946172714233	0.8860759735107422	0.7377049326896667	0.3333333432674408	3123	3198	3198	3223	1466
6.870716038076591	6.870715643336892	0	0	2	0	-0.006682548931412756	0.609901661998344	3147.5473058832185	3222.5473058832185	3222.5473058832185	3247.5473058832185	0.8833333253860474	0.8859060406684875	0.8987341523170471	0.7459016442298889	0.3333333432674408	3147	3222	3222	3247	1466
6.884000213159437	6.884000213159437	0	0	2	0	-0.006851590932319503	0.6159099908408399	3172.151412493239	3247.151412493239	3247.151412493239	3272.151412493239	0.8999999761581421	0.8859060406684875	0.8987341523170471	0.7540983557701111	0.3333333432674408	3172	3247	3247	3272	1466
6.899565588961499	6.8995651942218	0	0	2	0	-0.0070018531987290095	0.6175878466901059	3179.0222321959836	3254.0222321959836	3254.0222321959836	3279.0222321959836	0.8999999761581421	0.8926174640655518	0.8987341523170471	0.7540983557701111	0.3333333432674408	3179	3254	3254	3279	1466
6.916614791291252	6.916614396551553	0	0	2	0	-0.007132923872213648	0.6175878466901059	3179.0222321959836	3254.0222321959836	3254.0222321959836	3279.0222321959836	0.8999999761581421	0.8926174640655518	0.8987341523170471	0.7540983557701111	0.3333333432674408	3179	3254	3254	3279	1466
6.937417573416649	6.9374171786769505	0	0	2	0	-0.007244443697168009	0.6312318205381979	3234.8943051039205	3309.8943051039205	3309.8943051039205	3334.8943051039205	0.9166666865348816	0.9060402512550354	0.9113923907279968	0.7704917788505554	0.3333333432674408	3234	3309	3309	3334	1466
6.950622405820042	6.950622011080343	0	0	2	0	-0.007336107005503539	0.6347772950999566	3249.4130234343224	3324.4130234343224	3324.4130234343224	3349.4130234343224	0.9166666865348816	0.9127516746520996	0.9113923907279968	0.7786885499954224	0.3333333432674408	3249	3324	3324	3349	1466
6.966656732384248	6.966656732384248	0	0	2	0	-0.00740766255446353	0.6408129013915556	3274.12883119842	3349.12883119842	3349.12883119842	3374.12883119842	0.9166666865348816	0.9194630980491638	0.9240506291389465	0.7868852615356445	0.3333333432674408	3274	3349	3349	3374	1466
6.982601847776529	6.982601453036832	0	0	2	0	-0.007458914215262048	0.6449795640845792	3291.191314926352	3366.191314926352	3366.191314926352	3391.191314926352	0.9333333373069763	0.9194630980491638	0.9240506291389465	0.7868852615356445	0.3333333432674408	3291	3366	3366	3391	1466
7.004050424049122	7.004050029309422	0	0	2	0	-0.007489721510659303	0.6485509640477485	3305.81619777553	3380.81619777553	3380.81619777553	3405.81619777553	0.9333333373069763	0.926174521446228	0.9240506291389465	0.7950819730758667	0.3333333432674408	3305	3380	3380	3405	1466
7.017347625542026	7.017347230802329	0	0	2	0	-0.0075	0.6449795640845792	3291.191314926352	3366.191314926352	3366.191314926352	3391.191314926352	0.9333333373069763	0.9194630980491638	0.9240506291389465	0.7868852615356445	0.3333333432674408	3291	3366	3366	3391	1466
7.032736552698736	7.0327361579590395	0	0	2	0	-0.007489721510659305	0.64140816412141	3276.566432077174	3351.566432077174	3351.566432077174	3376.566432077174	0.9333333373069763	0.9127516746520996	0.9240506291389465	0.7786885499954224	0.3333333432674408	3276	3351	3351	3376	1466
7.049647201394222	7.049647201394222	0	0	2	0	-0.007458914215262052	0.6241409134774516	3205.8570406901645	3280.8570406901645	3280.8570406901645	3305.8570406901645	0.9166666865348816	0.8926174640655518	0.9113923907279968	0.7540983557701111	0.3333333432674408	3205	3280	3280	3305	1466
7.070695116872557	7.070694722132856	0	0	2	0	-0.0074076625544635365	0.6170499915155441	3176.819715256153	3251.819715256153	3251.819715256153	3276.819715256153	0.9166666865348816	0.8791946172714233	0.9113923907279968	0.7377049326896667	0.3333333432674408	3176	3251	3251	3276	1466
7.084010081651908	7.084009686912207	0	0	2	0	-0.007336107005503547	0.6051876011522364	3128.243226718408	3203.243226718408	3203.243226718408	3228.243226718408	0.8999999761581421	0.8724831938743591	0.8987341523170471	0.7213114500045776	0.3333333432674408	3128	3203	3203	3228	1466
7.099595983918306	7.099595983918306	0	0	2	0	-0.0072444436971680175	0.5959178274487726	3090.283503402724	3165.283503402724	3165.283503402724	3190.283503402724	0.8999999761581421	0.8590604066848755	0.8860759735107422	0.7049180269241333	0.3333333432674408	3090	3165	3165	3190	1466
7.1166732127666705	7.116672818026974	0	0	2	0	-0.007132923872213658	0.5791174920763211	3021.486130052535	3096.486130052535	3096.486130052535	3121.486130052535	0.8833333253860474	0.8389261960983276	0.8734177350997925	0.6803278923034668	0.3333333432674408	3021	3096	3096	3121	1466
7.137397441692013	7.137397441692013	0	0	2	0	-0.007001853198729022	0.5541394225824767	2919.200935475242	2994.200935475242	2994.200935475242	3019.200935475242	0.8333333134651184	0.818791925907135	0.8607594966888428	0.6557376980781555	0.3333333432674408	2919	2994	2994	3019	1466
7.1507037221979886	7.150703327458292	0	0	2	0	-0.006851590932319517	0.5269279732054066	2807.77005027614	2882.77005027614	2882.77005027614	2907.77005027614	0.8166666626930237	0.7852349281311035	0.8227847814559937	0.6147540807723999	0.3333333432674408	2807	2882	2882	2907	1466
7.166624758468647	7.16662436372895	0	0	2	0	-0.0066825489314127715	0.5047992257489087	2717.1528294417813	2792.1528294417813	2792.1528294417813	2817.1528294417813	0.8166666626930237	0.744966447353363	0.797468364238739	0.5737704634666443	0.3333333432674408	2717	2792	2792	2817	1466
7.182586452928277	7.18258605818858	0	0	2	0	-0.006495190528383305	0.4748559356505728	2594.535056489096	2669.535056489096	2669.535056489096	2694.535056489096	0.7833333611488342	0.7046979665756226	0.7721518874168396	0.5327869057655334	0.3333333432674408	2594	2669	2669	2694	1466
7.204053581966711	7.204053187227014	0	0	2	0	-0.006290029259590696	0.4301614626116539	2411.5111893947224	2486.5111893947224	2486.5111893947224	2511.5111893947224	0.7333333492279053	0.6442952752113342	0.7215189933776855	0.4754098355770111	0.3333333432674408	2411	2486	2486	2511	1466
7.217339730748051	7.217339730748051	0	0	2	0	-0.006067627457812124	0.40757665657161013	2319.0264086607435	2394.0264086607435	2394.0264086607435	2419.0264086607435	0.699999988079071	0.6107382774353027	0.6962025165557861	0.4590163826942444	0.3333333432674408	2319	2394	2394	2419	1466
7.232622867665491	7.23262247292579	0	0	2	0	-0.005828594710927302	0.40757665657161013	2319.0264086607435	2394.0264086607435	2394.0264086607435	2419.0264086607435	0.699999988079071	0.6107382774353027	0.6962025165557861	0.4590163826942444	0.3333333432674408	2319	2394	2394	2419	1466
7.249848913380294	7.249848913380294	0	0	2	0	-0.005573586191080479	0.37355268519494667	2179.6982458733064	2254.6982458733064	2254.6982458733064	2279.6982458733064	0.6499999761581421	0.563758373260498	0.6708860993385315	0.41803279519081116	0.3333333432674408	2179	2254	2254	2279	1466
7.270723538130866	7.270723143391169	0	0	2	0	-0.005303300858899131	0.36282073014670324	2135.7508899507498	2210.7508899507498	2210.7508899507498	2235.7508899507498	0.6499999761581421	0.536912739276886	0.6582278609275818	0.40163934230804443	0.3333333432674408	2135	2210	2210	2235	1466
7.283991528886066	7.283991528886066	0	0	2	0	-0.0050184795476914635	0.3471876427818814	2071.733397191804	2146.733397191804	2146.733397191804	2171.733397191804	0.6333333253860474	0.5167785286903381	0.6329113841056824	0.37704917788505554	0.3333333432674408	2071	2146	2146	2171	1466
7.299569931098187	7.2995695363584865	0	0	2	0	-0.004719902932873809	0.3313033452872469	2006.687198951276	2081.687198951276	2081.687198951276	2106.687198951276	0.6166666746139526	0.4899328947067261	0.6202531456947327	0.35245901346206665	0.3333333432674408	2006	2081	2081	2106	1466
7.3166120281133615	7.316611633373661	0	0	2	0	-0.004408389392193576	0.3097301484310768	1918.3449578252596	1993.3449578252596	1993.3449578252596	2018.3449578252596	0.5833333134651184	0.4563758373260498	0.607594907283783	0.32786884903907776	0.3333333432674408	1918	1993	1993	2018	1466
7.337434941963394	7.3374345472236975	0	0	2	0	-0.00408479276261273	0.27902505479398965	1792.6075993813877	1867.6075993813877	1867.6075993813877	1892.6075993813877	0.550000011920929	0.4026845693588257	0.5696202516555786	0.28688523173332214	0.3333333432674408	1792	1867	1867	1892	1466
7.350631090093415	7.350630695353715	0	0	2	0	-0.003750000000000026	0.27902505479398965	1792.6075993813877	1867.6075993813877	1867.6075993813877	1892.6075993813877	0.550000011920929	0.4026845693588257	0.5696202516555786	0.28688523173332214	0.3333333432674408	1792	1867	1867	1892	1466
7.366564758034432	7.366564363294735	0	0	2	0	-0.0034049287480466253	0.24644549138972338	1659.1942872409172	1734.1942872409172	1734.1942872409172	1759.1942872409172	0.5	0.3624161183834076	0.5189873576164246	0.23770491778850555	0.3333333432674408	1659	1734	1734	1759	1466
7.382594742461951	7.382594347722254	0	0	2	0	-0.0030505248230685246	0.23274006261651659	1603.0705564146356	1678.0705564146356	1678.0705564146356	1703.0705564146356	0.4833333194255829	0.33557048439979553	0.5063291192054749	0.22131147980690002	0.3333333432674408	1603	1678	1678	1703	1466
7.404019239612918	7.404018844873221	0	0	2	0	-0.002687759621589774	0.21600109994995886	1534.5245042950814	1609.5245042950814	1609.5245042950814	1634.5245042950814	0.44999998807907104	0.3154362440109253	0.4810126721858978	0.2049180269241333	0.3333333432674408	1534	1609	1609	1634	1466
7.417289993546007	7.417289993546007	0	0	2	0	-0.002317627457812126	0.2053141755599418	1490.7615489179616	1565.7615489179616	1565.7615489179616	1590.7615489179616	0.4333333373069763	0.30201342701911926	0.4556961953639984	0.18852458894252777	0.3333333432674408	1490	1565	1565	1590	1466
7.43261615709061	7.43261615709061	0	0	2	0	-0.0019411428382689242	0.19370162048560502	1443.2081358885525	1518.2081358885525	1518.2081358885525	1543.2081358885525	0.4166666567325592	0.281879186630249	0.4430379867553711	0.17213115096092224	0.3333333432674408	1443	1518	1518	1543	1466
7.449665754160062	7.449665359420365	0	0	2	0	-0.0015593376811332115	0.18387068172638088	1402.9504416695297	1477.9504416695297	1477.9504416695297	1502.9504416695297	0.4000000059604645	0.268456369638443	0.4303797483444214	0.15573769807815552	0.3333333432674408	1402	1477	1477	1502	1466
7.4666071925520505	7.4666071925520505	0	0	2	0	-0.001173258487801746	0.17499948042659597	1366.6228723469105	1441.6228723469105	1441.6228723469105	1466.6228723469105	0.38333332538604736	0.25503355264663696	0.4177215099334717	0.14754098653793335	0.3333333432674408	1366	1441	1441	1466	1466
7.4840069237343165	7.4840069237343165	0	0	2	0	-0.0007839634745074134	0.1624531317150526	1315.2455743731402	1390.2455743731402	1390.2455743731402	1415.2455743731402	0.36666667461395264	0.23489932715892792	0.39240506291389465	0.12295082211494446	0.3333333432674408	1315	1390	1390	1415	1466
7.499644142161554	7.499644142161554	0	0	2	0	-0.00039251967182208893	0.15870834226231278	1299.9106615641708	1374.9106615641708	1374.9106615641708	1399.9106615641708	0.36666667461395264	0.2214765101671219	0.37974682450294495	0.12295082211494446	0.3333333432674408	1299	1374	1374	1399	1466
7.5165970280048064	7.5165966332651095	0	0	2	0	-8.039065796791711e-18	0.15004465234096576	1264.4328513362548	1339.4328513362548	1339.4328513362548	1364.4328513362548	0.3499999940395355	0.20805369317531586	0.3670886158943176	0.1147540956735611	0.3333333432674408	1264	1339	1339	1364	1466
7.537430205087009	7.537430205087009	0	0	2	0	0.00039251967182207294	0.1476145696596879	1254.4816627564219	1329.4816627564219	1329.4816627564219	1354.4816627564219	0.3499999940395355	0.20134228467941284	0.3670886158943176	0.10655737668275833	0.3333333432674408	1254	1329	1329	1354	1466
7.550730959237207	7.5507325381960015	0	0	2	0	0.0007839634745073974	0.14487321881457937	1243.2558310457025	1318.2558310457025	1318.2558310457025	1343.2558310457025	0.3499999940395355	0.19463087618350983	0.3544303774833679	0.09836065769195557	0.3333333432674408	1243	1318	1318	1343	1466
7.566624758468645	7.566624363728948	0	0	2	0	0.00117325848780173	0.1387174358337493	1218.0478997392033	1293.0478997392033	1293.0478997392033	1318.0478997392033	0.3333333432674408	0.1879194676876068	0.3417721390724182	0.09836065769195557	0.3333333432674408	1218	1293	1293	1318	1466
7.582585268709181	7.582585268709181	0	0	2	0	0.0015593376811331957	0.1321725603838535	1191.24663477188	1266.24663477188	1266.24663477188	1291.24663477188	0.3166666626930237	0.1812080591917038	0.3417721390724182	0.0901639312505722	0.3333333432674408	1191	1266	1266	1291	1466
7.599611970876104	7.599611970876104	0	0	2	0	0.0019411428382689084	0.12853152767321607	1176.3366058218198	1251.3366058218198	1251.3366058218198	1276.3366058218198	0.3166666626930237	0.16778524219989777	0.3291139304637909	0.0901639312505722	0.3333333432674408	1176	1251	1251	1276	1466
7.6173807836767224	7.6173803889370255	0	0	2	0	0.0023176274578121103	0.12398262584164915	1157.7088528215531	1232.7088528215531	1232.7088528215531	1257.7088528215531	0.3166666626930237	0.15436241030693054	0.3037974536418915	0.08196721225976944	0.3333333432674408	1157	1232	1232	1257	1466
7.6327712897922275	7.6327712897922275	0	0	2	0	0.002687759621589759	0.12398262584164915	1157.7088528215531	1232.7088528215531	1232.7088528215531	1257.7088528215531	0.3166666626930237	0.15436241030693054	0.3037974536418915	0.08196721225976944	0.3333333432674408	1157	1232	1232	1257	1466
7.6496037800273555	7.6496037800273555	0	0	2	0	0.0030505248230685103	0.11560427273802798	1123.3994968622246	1198.3994968622246	1198.3994968622246	1223.3994968622246	0.30000001192092896	0.1409395933151245	0.29113924503326416	0.07377049326896667	0.3333333432674408	1123	1198	1198	1223	1466
7.670710511720809	7.670710116981109	0	0	2	0	0.0034049287480466114	0.10895564118997392	1096.1733506729431	1171.1733506729431	1171.1733506729431	1196.1733506729431	0.28333333134651184	0.1342281848192215	0.27848100662231445	0.06557376682758331	0.3333333432674408	1096	1171	1171	1196	1466
7.683991134146364	7.683990739406667	0	0	2	0	0.0037500000000000124	0.10652555876689213	1086.2221631504233	1161.2221631504233	1161.2221631504233	1186.2221631504233	0.28333333134651184	0.12751677632331848	0.26582279801368713	0.05737704783678055	0.3333333432674408	1086	1161	1161	1186	1466
7.6995245360328255	7.699524141293129	0	0	2	0	0.004084792762612716	0.10652555876689213	1086.2221631504233	1161.2221631504233	1161.2221631504233	1186.2221631504233	0.28333333134651184	0.12751677632331848	0.26582279801368713	0.05737704783678055	0.3333333432674408	1086	1161	1161	1186	1466
7.716610054414868	7.716609659675168	0	0	2	0	0.004408389392193564	0.10414735386683427	1076.4834140846863	1151.4834140846863	1151.4834140846863	1176.4834140846863	0.28333333134651184	0.12080536782741547	0.2531645596027374	0.04918032884597778	0.3333333432674408	1076	1151	1151	1176	1466
7.737523758395621	7.737523363655921	0	0	2	0	0.004719902932873797	0.09752466914969303	1049.3635201679929	1124.3635201679929	1124.3635201679929	1149.3635201679929	0.2666666805744171	0.11409395933151245	0.2278480976819992	0.04098360612988472	0.3333333432674408	1049	1124	1124	1149	1466
7.750844644270451	7.750844249530754	0	0	2	0	0.005018479547691453	0.09752466914969303	1049.3635201679929	1124.3635201679929	1124.3635201679929	1149.3635201679929	0.2666666805744171	0.11409395933151245	0.2278480976819992	0.04098360612988472	0.3333333432674408	1049	1124	1124	1149	1466
7.766603047785214	7.766602653045517	0	0	2	0	0.005303300858899124	0.09121324496259084	1023.5182381218094	1098.5182381218094	1098.5182381218094	1123.5182381218094	0.25	0.10738255083560944	0.2278480976819992	0.032786883413791656	0.3333333432674408	1023	1098	1098	1123	1466
7.782619216323276	7.782618821583579	0	0	2	0	0.0055735861910804745	0.09110948903798055	1023.0933576105303	1098.0933576105303	1098.0933576105303	1123.0933576105303	0.25	0.10738255083560944	0.2151898741722107	0.032786883413791656	0.3333333432674408	1023	1098	1098	1123	1466
7.799924209977835	7.799923815238138	0	0	2	0	0.0058285947109273	0.08891285723258868	1014.0981503674507	1089.0981503674507	1089.0981503674507	1114.0981503674507	0.25	0.10067114233970642	0.20253165066242218	0.02459016442298889	0.3888888955116272	1014	1089	1089	1114	1477
7.817391836388289	7.817391441648592	0	0	2	0	0.006067627457812124	0.08466837377331704	996.7169906017333	1071.7169906017334	1071.7169906017334	1096.7169906017334	0.23333333432674408	0.10067114233970642	0.18987341225147247	0.02459016442298889	0.3333333432674408	996	1071	1071	1096	1466
7.832657604758982	7.832657210019285	0	0	2	0	0.006290029259590699	0.08299052164934129	989.8461861540526	1064.8461861540527	1064.8461861540527	1089.8461861540527	0.23333333432674408	0.0939597338438034	0.18987341225147247	0.02459016442298889	0.3333333432674408	989	1064	1064	1089	1466
7.849865492447641	7.849865097707944	0	0	2	0	0.006495190528383307	0.0825495587591902	988.0404431188839	1063.040443118884	1063.040443118884	1088.040443118884	0.23333333432674408	0.0939597338438034	0.17721518874168396	0.016393441706895828	0.3888888955116272	988	1063	1063	1088	1477
7.87069077473587	7.870690379996173	0	0	2	0	0.006682548931412777	0.0825495587591902	988.0404431188839	1063.040443118884	1063.040443118884	1088.040443118884	0.23333333432674408	0.0939597338438034	0.17721518874168396	0.016393441706895828	0.3333333432674408	988	1063	1063	1088	1466
7.883997449981546	7.883997055241846	0	0	2	0	0.006851590932319523	0.07838289234087623	970.9779441358882	1045.9779441358883	1045.9779441358883	1070.9779441358883	0.21666666865348816	0.0939597338438034	0.17721518874168396	0.016393441706895828	0.3888888955116272	970	1045	1045	1070	1477
7.899830854039074	7.899830459299377	0	0	2	0	0.007001853198729028	0.07833101437857108	970.7655038802486	1045.7655038802486	1045.7655038802486	1070.7655038802486	0.21666666865348816	0.0939597338438034	0.16455696523189545	0.016393441706895828	0.3333333432674408	970	1045	1045	1070	1466
7.916589922690228	7.916589527950531	0	0	2	0	0.007132923872213665	0.07833101437857108	970.7655038802486	1045.7655038802486	1045.7655038802486	1070.7655038802486	0.21666666865348816	0.0939597338438034	0.16455696523189545	0.016393441706895828	0.3888888955116272	970	1045	1045	1070	1477
7.9373599414206275	7.937359546680931	0	0	2	0	0.0072444436971680235	0.07796786848975926	969.2784214655642	1044.2784214655642	1044.2784214655642	1069.2784214655642	0.21666666865348816	0.0939597338438034	0.15189872682094574	0.008196720853447914	0.3888888955116272	969	1044	1044	1069	1477
7.950684774692448	7.950684379952751	0	0	2	0	0.007336107005503552	0.07212334994746952	945.3451180348877	1020.3451180348877	1020.3451180348877	1045.3451180348877	0.20000000298023224	0.08724832534790039	0.15189872682094574	0.008196720853447914	0.3333333432674408	945	1020	1020	1045	1466
7.966595547730936	7.966595152991239	0	0	2	0	0.007407662554463541	0.07243461781290587	946.6197599438495	1021.6197599438495	1021.6197599438495	1046.6197599438497	0.20000000298023224	0.08724832534790039	0.15189872682094574	0.016393441706895828	0.3888888955116272	946	1021	1021	1046	1477
7.9825457947393055	7.9825457947393055	0	0	2	0	0.007458914215262055	0.07212334994746952	945.3451180348877	1020.3451180348877	1020.3451180348877	1045.3451180348877	0.20000000298023224	0.08724832534790039	0.15189872682094574	0.008196720853447914	0.3888888955116272	945	1020	1020	1045	1477
7.99986420954362	7.99986420954362	0	0	2	0	0.007489721510659307	0.07214928895915726	945.451338287749	1020.451338287749	1020.451338287749	1045.451338287749	0.20000000298023224	0.08724832534790039	0.16455696523189545	0.008196720853447914	0.3888888955116272	945	1020	1020	1045	1477
8.017371704663653	8.017371704663653	0	0	2	0	0.0075	0.07248649583628135	946.8322004495722	1021.8322004495722	1021.8322004495722	1046.8322004495722	0.20000000298023224	0.08724832534790039	0.16455696523189545	0.016393441706895828	0.3333333432674408	946	1021	1021	1046	1466
8.032612604433321	8.032612604433321	0	0	2	0	0.007489721510659301	0.07248649583628135	946.8322004495722	1021.8322004495722	1021.8322004495722	1046.8322004495722	0.20000000298023224	0.08724832534790039	0.16455696523189545	0.016393441706895828	0.3333333432674408	946	1021	1021	1046	1466
8.049764833824455	8.049764439084758	0	0	2	0	0.007458914215262044	0.07714600310705155	965.9128827233761	1040.9128827233762	1040.9128827233762	1065.9128827233762	0.21666666865348816	0.08724832534790039	0.18987341225147247	0.02459016442298889	0.3333333432674408	965	1040	1040	1065	1466
8.070795380756046	8.070794986016345	0	0	2	0	0.007407662554463523	0.07722382014800921	966.2315435060978	1041.2315435060978	1041.2315435060978	1066.2315435060978	0.21666666865348816	0.08724832534790039	0.20253165066242218	0.02459016442298889	0.3888888955116272	966	1041	1041	1066	1477
8.083977712996607	8.08397731825691	0	0	2	0	0.007336107005503528	0.07730163709736138	966.5502039136948	1041.5502039136948	1041.5502039136948	1066.5502039136948	0.21666666865348816	0.08724832534790039	0.2151898741722107	0.02459016442298889	0.3888888955116272	966	1041	1041	1066	1477
8.099776774700342	8.099776379960645	0	0	2	0	0.007244443697167994	0.07774259982942533	968.3559463014967	1043.3559463014967	1043.3559463014967	1068.3559463014967	0.21666666865348816	0.08724832534790039	0.2151898741722107	0.032786883413791656	0.3888888955116272	968	1043	1043	1068	1477
8.116607291236978	8.116607291236978	0	0	2	0	0.00713292387221363	0.07952420787801137	975.6516312604565	1050.6516312604565	1050.6516312604565	1075.6516312604565	0.21666666865348816	0.0939597338438034	0.2278480976819992	0.032786883413791656	0.3888888955116272	975	1050	1050	1075	1477
8.137438494620685	8.137438099880985	0	0	2	0	0.007001853198728986	0.08244713182165109	987.6210048096611	1062.6210048096611	1062.6210048096611	1087.6210048096611	0.21666666865348816	0.10067114233970642	0.2531645596027374	0.04918032884597778	0.3888888955116272	987	1062	1062	1087	1477
8.150693458965822	8.150693458965822	0	0	2	0	0.006851590932319475	0.08244713182165109	987.6210048096611	1062.6210048096611	1062.6210048096611	1087.6210048096611	0.21666666865348816	0.10067114233970642	0.2531645596027374	0.04918032884597778	0.3888888955116272	987	1062	1062	1087	1477
8.166596731950033	8.166596337210336	0	0	2	0	0.006682548931412723	0.08428061802754216	995.1291308227851	1070.129130822785	1070.129130822785	1095.129130822785	0.21666666865348816	0.10738255083560944	0.26582279801368713	0.04918032884597778	0.3888888955116272	995	1070	1070	1095	1477
8.182603031995626	8.182602637255929	0	0	2	0	0.006495190528383249	0.08854418671758535	1012.588444608512	1087.588444608512	1087.588444608512	1112.588444608512	0.21666666865348816	0.12080536782741547	0.29113924503326416	0.05737704783678055	0.3888888955116272	1012	1087	1087	1112	1477
8.199540522990628	8.199540128250927	0	0	2	0	0.006290029259590635	0.09519281350949738	1039.8145713213917	1114.8145713213917	1114.8145713213917	1139.8145713213917	0.23333333432674408	0.12751677632331848	0.3037974536418915	0.06557376682758331	0.3888888955116272	1039	1114	1114	1139	1477
8.217396968004373	8.217396573264676	0	0	2	0	0.0060676274578120555	0.10739377739797318	1089.7775184447	1164.7775184447	1164.7775184447	1189.7775184447	0.25	0.15436241030693054	0.3417721390724182	0.07377049326896667	0.3888888955116272	1089	1164	1164	1189	1477
8.232659183717779	8.232658788978078	0	0	2	0	0.005828594710927226	0.11098293649408797	1104.4751249432902	1179.4751249432902	1179.4751249432902	1204.4751249432902	0.25	0.16778524219989777	0.3544303774833679	0.07377049326896667	0.3888888955116272	1104	1179	1179	1204	1477
8.249484173898626	8.249483779158929	0	0	2	0	0.0055735861910803965	0.11949099256581885	1139.3156145570283	1214.3156145570283	1214.3156145570283	1239.3156145570283	0.2666666805744171	0.1812080591917038	0.3670886158943176	0.08196721225976944	0.3888888955116272	1139	1214	1214	1239	1477
8.266572850198258	8.266572455458558	0	0	2	0	0.005303300858899042	0.12556210795773415	1164.1768320869214	1239.1768320869214	1239.1768320869214	1264.1768320869214	0.2666666805744171	0.20134228467941284	0.37974682450294495	0.0901639312505722	0.3888888955116272	1164	1239	1239	1264	1477
8.283899554536251	8.283899159796551	0	0	2	0	0.005018479547691366	0.13616303355970505	1207.5876224269923	1282.5876224269923	1282.5876224269923	1307.5876224269923	0.28333333134651184	0.2214765101671219	0.40506330132484436	0.09836065769195557	0.3888888955116272	1207	1282	1282	1307	1477
8.299586115425836	8.299586510165533	0	0	2	0	0.004719902932873706	0.14653051396455785	1250.0424546848644	1325.0424546848644	1325.0424546848644	1350.0424546848644	0.30000001192092896	0.24161073565483093	0.4177215099334717	0.10655737668275833	0.3888888955116272	1250	1325	1325	1350	1477
8.316686239176732	8.316686239176732	0	0	2	0	0.004408389392193469	0.16289947196164056	1317.073337682918	1392.073337682918	1392.073337682918	1417.073337682918	0.3166666626930237	0.2751677930355072	0.4556961953639984	0.13114753365516663	0.3888888955116272	1317	1392	1392	1417	1477
8.337520205738333	8.337519810998632	0	0	2	0	0.004084792762612619	0.1749011077702627	1366.2200363192258	1441.2200363192258	1441.2200363192258	1466.2200363192258	0.3333333432674408	0.29530200362205505	0.4810126721858978	0.14754098653793335	0.3888888955116272	1366	1441	1441	1466	1477
8.350885697199125	8.350885302459425	0	0	2	0	0.0037499999999999114	0.1897465213020082	1427.0120047317237	1502.0120047317237	1502.0120047317237	1527.0120047317237	0.36666667461395264	0.3154362440109253	0.49367088079452515	0.15573769807815552	0.3888888955116272	1427	1502	1502	1527	1477
8.366547784227386	8.366547784227386	0	0	2	0	0.0034049287480465078	0.2037372736453169	1484.3041355775727	1559.3041355775727	1559.3041355775727	1584.3041355775727	0.38333332538604736	0.34228187799453735	0.5189873576164246	0.17213115096092224	0.3888888955116272	1484	1559	1559	1584	1477
8.382625532158457	8.382625137418756	0	0	2	0	0.003050524823068404	0.21961339668651592	1549.3168594312826	1624.3168594312826	1624.3168594312826	1649.3168594312826	0.4000000059604645	0.3758389353752136	0.5443037748336792	0.18852458894252777	0.3888888955116272	1549	1624	1624	1649	1477
8.399476575159426	8.399476180419725	0	0	2	0	0.0026877596215896505	0.24519760761905518	1654.084203200031	1729.084203200031	1729.084203200031	1754.084203200031	0.44999998807907104	0.4093959629535675	0.5696202516555786	0.21311475336551666	0.3888888955116272	1654	1729	1729	1754	1477
8.41736973096516	8.417369336225459	0	0	2	0	0.002317627457812	0.2747354621284481	1775.041717415995	1850.041717415995	1850.041717415995	1875.041717415995	0.4833333194255829	0.463087260723114	0.6202531456947327	0.24590164422988892	0.3888888955116272	1775	1850	1850	1875	1477
8.432551025040311	8.432550630300614	0	0	2	0	0.0019411428382687965	0.2747354621284481	1775.041717415995	1850.041717415995	1850.041717415995	1875.041717415995	0.4833333194255829	0.463087260723114	0.6202531456947327	0.24590164422988892	0.3888888955116272	1775	1850	1850	1875	1477
8.449656280407293	8.449655885667593	0	0	2	0	0.001559337681133082	0.31276362229306365	1930.7670332900957	2005.7670332900957	2005.7670332900957	2030.7670332900957	0.5333333611488342	0.5234899520874023	0.6582278609275818	0.2950819730758667	0.3888888955116272	1930	2005	2005	2030	1477
8.470772880593216	8.470772880593216	0	0	2	0	0.0011732584878016152	0.3297114146154039	2000.168242850079	2075.168242850079	2075.168242850079	2100.168242850079	0.550000011920929	0.5503355860710144	0.6835442781448364	0.3196721374988556	0.3888888955116272	2000	2075	2075	2100	1477
8.484176267065092	8.484176267065092	0	0	2	0	0.0007839634745072818	0.3469704794986388	2070.8441135469257	2145.8441135469257	2145.8441135469257	2170.8441135469257	0.5666666626930237	0.5771812200546265	0.7088607549667358	0.3442623019218445	0.3888888955116272	2070	2145	2145	2170	1477
8.499575852193669	8.499575457453968	0	0	2	0	0.0003925196718219568	0.36303634732856516	2136.6338423104744	2211.6338423104744	2211.6338423104744	2236.6338423104744	0.5833333134651184	0.6040268540382385	0.7341772317886353	0.3606557250022888	0.3888888955116272	2136	2211	2211	2236	1477
8.516697291888295	8.516697291888295	0	0	2	0	-1.2426921205886656e-16	0.3863024212455546	2231.908415000546	2306.908415000546	2306.908415000546	2331.908415000546	0.6333333253860474	0.6241610646247864	0.746835470199585	0.3852458894252777	0.3888888955116272	2231	2306	2306	2331	1477
8.53754981121574	8.53754981121574	0	0	2	0	-0.00039251967182220505	0.413912544441708	2344.9718694887943	2419.9718694887943	2419.9718694887943	2444.9718694887943	0.6499999761581421	0.6711409687995911	0.7848101258277893	0.4262295067310333	0.3888888955116272	2344	2419	2419	2444	1477
8.550820170409128	8.550819775669428	0	0	2	0	-0.000783963474507529	0.413912544441708	2344.9718694887943	2419.9718694887943	2419.9718694887943	2444.9718694887943	0.6499999761581421	0.6711409687995911	0.7848101258277893	0.4262295067310333	0.3888888955116272	2344	2419	2419	2444	1477
8.566590810854553	8.566590810854553	0	0	2	0	-0.0011732584878018542	0.43104192875998226	2415.1166982721275	2490.1166982721275	2490.1166982721275	2515.1166982721275	0.6666666865348816	0.6979866027832031	0.797468364238739	0.4508196711540222	0.3888888955116272	2415	2490	2490	2515	1477
8.582587242407676	8.582587242407676	0	0	2	0	-0.0015593376811333186	0.4449889828914997	2472.229884940691	2547.229884940691	2547.229884940691	2572.229884940691	0.6833333373069763	0.718120813369751	0.8101266026496887	0.46721312403678894	0.3888888955116272	2472	2547	2547	2572	1477
8.59989697293862	8.599896578198923	0	0	2	0	-0.00194114283826903	0.45904796246325574	2529.8014062870325	2604.8014062870325	2604.8014062870325	2629.8014062870325	0.699999988079071	0.7315436005592346	0.8227847814559937	0.49180328845977783	0.3888888955116272	2529	2604	2604	2629	1477
8.617497231887864	8.617496837148163	0	0	2	0	-0.00231762745781223	0.4858348901049432	2639.493874979742	2714.493874979742	2714.493874979742	2739.493874979742	0.7333333492279053	0.7651006579399109	0.8481012582778931	0.5245901346206665	0.3888888955116272	2639	2714	2714	2739	1477
8.632602341201153	8.632601946461456	0	0	2	0	-0.002687759621589876	0.4858348901049432	2639.493874979742	2714.493874979742	2714.493874979742	2739.493874979742	0.7333333492279053	0.7651006579399109	0.8481012582778931	0.5245901346206665	0.3888888955116272	2639	2714	2714	2739	1477
8.649829965874755	8.649830360614452	0	0	2	0	-0.003050524823068625	0.5071923210335658	2726.952554632452	2801.952554632452	2801.952554632452	2826.952554632452	0.75	0.791946291923523	0.8734177350997925	0.5573770403862	0.3888888955116272	2726	2801	2801	2826	1477
8.670850249574176	8.670849854834476	0	0	2	0	-0.0034049287480467233	0.5217878587186817	2786.7212814530017	2861.7212814530017	2861.7212814530017	2886.7212814530017	0.7666666507720947	0.8120805621147156	0.8860759735107422	0.5737704634666443	0.3888888955116272	2786	2861	2861	2886	1477
8.684031002855942	8.684031002855942	0	0	2	0	-0.0037500000000001204	0.5348093010814488	2840.0440879285325	2915.0440879285325	2915.0440879285325	2940.0440879285325	0.7833333611488342	0.8255033493041992	0.8987341523170471	0.5901639461517334	0.3888888955116272	2840	2915	2915	2940	1477
8.699842301490339	8.699841906750642	0	0	2	0	-0.004084792762612822	0.5401704892296593	2861.9981533954547	2936.9981533954547	2936.9981533954547	2961.9981533954547	0.7833333611488342	0.8322147727012634	0.8987341523170471	0.6065573692321777	0.3888888955116272	2861	2936	2936	2961	1477
8.716619922907338	8.716619528167637	0	0	2	0	-0.004408389392193665	0.5533475459308441	2915.9582005868065	2990.9582005868065	2990.9582005868065	3015.9582005868065	0.800000011920929	0.8456375598907471	0.9113923907279968	0.6229507923126221	0.3888888955116272	2915	2990	2990	3015	1477
8.737535205846886	8.737534811107185	0	0	2	0	-0.004719902932873894	0.5722489692417634	2993.359529045021	3068.359529045021	3068.359529045021	3093.359529045021	0.8166666626930237	0.8657718300819397	0.9367088675498962	0.6475409865379333	0.3888888955116272	2993	3068	3068	3093	1477
8.750867144433283	8.750866749693582	0	0	2	0	-0.005018479547691547	0.5815446922429173	3031.4255147347462	3106.4255147347462	3106.4255147347462	3131.4255147347462	0.8166666626930237	0.8791946172714233	0.949367105960846	0.6639344096183777	0.3888888955116272	3031	3106	3106	3131	1477
8.766640942796297	8.766640548056596	0	0	2	0	-0.005303300858899213	0.5951108631024127	3086.97898440438	3161.97898440438	3161.97898440438	3186.97898440438	0.8333333134651184	0.8926174640655518	0.9620253443717957	0.6803278923034668	0.3888888955116272	3086	3161	3161	3186	1477
8.782597505639842	8.782597110900145	0	0	2	0	-0.005573586191080559	0.6087807653621411	3142.957234157968	3217.957234157968	3217.957234157968	3242.957234157968	0.8500000238418579	0.9060402512550354	0.9746835231781006	0.6967213153839111	0.3888888955116272	3142	3217	3217	3242	1477
8.799569338988636	8.79956894424894	0	0	2	0	-0.005828594710927379	0.61861988374568	3183.2484239385594	3258.2484239385594	3258.2484239385594	3283.2484239385594	0.8666666746139526	0.9127516746520996	0.9746835231781006	0.7131147384643555	0.3888888955116272	3183	3258	3258	3283	1477
8.817369336225461	8.817369336225461	0	0	2	0	-0.006067627457812198	0.6262555284405131	3214.516388963901	3289.516388963901	3289.516388963901	3314.516388963901	0.8666666746139526	0.926174521446228	0.9873417615890503	0.7213114500045776	0.3888888955116272	3214	3289	3289	3314	1477
8.832592472708683	8.832592077968986	0	0	2	0	-0.006290029259590766	0.6384810358285904	3264.5798417180777	3339.5798417180777	3339.5798417180777	3364.5798417180777	0.8833333253860474	0.9328858852386475	1.0	0.7377049326896667	0.3888888955116272	3264	3339	3339	3364	1477
8.849601806328863	8.849601806328863	0	0	2	0	-0.0064951905283833706	0.6538287997245789	3327.4289348721504	3402.4289348721504	3402.4289348721504	3427.4289348721504	0.8999999761581421	0.9530201554298401	1.0	0.7622950673103333	0.3888888955116272	3327	3402	3402	3427	1477
8.870569589648348	8.87056880016895	0	0	2	0	-0.006682548931412833	0.6575558185577393	3342.6910769939423	3417.6910769939423	3417.6910769939423	3442.6910769939423	0.8999999761581421	0.9597315192222595	1.0	0.7704917788505554	0.3888888955116272	3342	3417	3417	3442	1477
8.883948896998596	8.8839485022589	0	0	2	0	-0.006851590932319573	0.6654495447874069	3375.0158859044313	3450.0158859044313	3450.0158859044313	3475.0158859044313	0.9166666865348816	0.9664429426193237	1.0	0.7786885499954224	0.3888888955116272	3375	3450	3450	3475	1477
8.899594799699209	8.899594404959508	0	0	2	0	-0.007001853198729073	0.6708544343709946	3397.1489087492228	3472.1489087492228	3472.1489087492228	3497.1489087492228	0.9166666865348816	0.9798657894134521	1.0	0.7868852615356445	0.3888888955116272	3397	3472	3472	3497	1477
8.916619922907337	8.916619528167637	0	0	2	0	-0.007132923872213704	0.6787481158971786	3429.4735345989466	3504.4735345989466	3504.4735345989466	3529.4735345989466	0.9333333373069763	0.9865771532058716	1.0	0.7950819730758667	0.3888888955116272	3429	3504	3504	3529	1477
8.937434941963396	8.937434547223699	0	0	2	0	-0.0072444436971680565	0.6828464716672897	3446.2563014775515	3521.2563014775515	3521.2563014775515	3546.2563014775515	0.9333333373069763	0.9865771532058716	1.0	0.811475396156311	0.3888888955116272	3446	3521	3521	3546	1477
8.95082253884732	8.950822144107622	0	0	2	0	-0.007336107005503578	0.690740168094635	3478.5809883475304	3553.5809883475304	3553.5809883475304	3578.5809883475304	0.949999988079071	0.9932885766029358	1.0	0.8196721076965332	0.3888888955116272	3478	3553	3553	3578	1477
8.966613311017383	8.966612916277683	0	0	2	0	-0.007407662554463561	0.6924180239439011	3485.451808050275	3560.451808050275	3560.451808050275	3585.451808050275	0.949999988079071	1.0	1.0	0.8196721076965332	0.3888888955116272	3485	3560	3560	3585	1477
8.982608558351409	8.982608163611712	0	0	2	0	-0.007458914215262068	0.6944672167301178	3493.8432525098324	3568.8432525098324	3568.8432525098324	3593.8432525098324	0.949999988079071	1.0	1.0	0.8278688788414001	0.3888888955116272	3493	3568	3568	3593	1477
8.999500259541353	8.999499864801653	0	0	2	0	-0.007489721510659314	0.6924180239439011	3485.451808050275	3560.451808050275	3560.451808050275	3585.451808050275	0.949999988079071	1.0	1.0	0.8196721076965332	0.3888888955116272	3485	3560	3560	3585	1477
9.017385520553109	9.017385125813412	0	0	2	0	-0.0075	0.6924180239439011	3485.451808050275	3560.451808050275	3560.451808050275	3585.451808050275	0.949999988079071	1.0	1.0	0.8196721076965332	0.3888888955116272	3485	3560	3560	3585	1477
9.03262918350067	9.03262878876097	0	0	2	0	-0.007489721510659294	0.6924180239439011	3485.451808050275	3560.451808050275	3560.451808050275	3585.451808050275	0.949999988079071	1.0	1.0	0.8196721076965332	0.3888888955116272	3485	3560	3560	3585	1477
9.049502726664468	9.04950233192477	0	0	2	0	-0.00745891421526203	0.6886909902095795	3470.189604908228	3545.189604908228	3545.189604908228	3570.189604908228	0.949999988079071	0.9932885766029358	1.0	0.811475396156311	0.3888888955116272	3470	3545	3545	3570	1477
9.06663008745458	9.06662969271488	0	0	2	0	-0.007407662554463503	0.6866418123245239	3461.7982214689255	3536.7982214689255	3536.7982214689255	3561.7982214689255	0.949999988079071	0.9932885766029358	1.0	0.8032786846160889	0.3888888955116272	3461	3536	3536	3561	1477
9.084130082520335	9.084130082520335	0	0	2	0	-0.007336107005503502	0.6866418123245239	3461.7982214689255	3536.7982214689255	3536.7982214689255	3561.7982214689255	0.949999988079071	0.9932885766029358	1.0	0.8032786846160889	0.3888888955116272	3461	3536	3536	3561	1477
9.099545851976561	9.09954545723686	0	0	2	0	-0.007244443697167961	0.6829147785902023	3446.5360183268785	3521.5360183268785	3521.5360183268785	3546.5360183268785	0.949999988079071	0.9865771532058716	1.0	0.7950819730758667	0.3888888955116272	3446	3521	3521	3546	1477
9.11655400137764	9.116553606637943	0	0	2	0	-0.007132923872213591	0.6750210970640182	3414.2113924771547	3489.2113924771547	3489.2113924771547	3514.2113924771547	0.9333333373069763	0.9798657894134521	1.0	0.7868852615356445	0.3888888955116272	3414	3489	3489	3514	1477
9.137519021519235	9.137518626779535	0	0	2	0	-0.007001853198728941	0.6497304439544678	3310.6461679935455	3385.6461679935455	3385.6461679935455	3410.6461679935455	0.8999999761581421	0.9530201554298401	1.0	0.7459016442298889	0.3888888955116272	3310	3385	3385	3410	1477
9.150781880658347	9.15078148591865	0	0	2	0	-0.006851590932319425	0.6497304439544678	3310.6461679935455	3385.6461679935455	3385.6461679935455	3410.6461679935455	0.8999999761581421	0.9530201554298401	1.0	0.7459016442298889	0.3888888955116272	3310	3385	3385	3410	1477
9.166612521537985	9.166612126798285	0	0	2	0	-0.006682548931412667	0.6232015788555145	3202.010465413332	3277.010465413332	3277.010465413332	3302.010465413332	0.8833333253860474	0.9127516746520996	1.0	0.6967213153839111	0.3888888955116272	3202	3277	3277	3302	1477
9.182639348047914	9.182638953308214	0	0	2	0	-0.006495190528383187	0.6114416499588344	3153.853556581427	3228.853556581427	3228.853556581427	3253.853556581427	0.8833333253860474	0.899328887462616	0.9746835231781006	0.6803278923034668	0.3888888955116272	3153	3228	3228	3253	1477
9.204183846067306	9.204183846067306	0	0	2	0	-0.006290029259590567	0.5920992731448154	3074.646523528019	3149.646523528019	3149.646523528019	3174.646523528019	0.8666666746139526	0.8791946172714233	0.949367105960846	0.6557376980781555	0.3888888955116272	3074	3149	3149	3174	1477
9.217308546311848	9.217308151572151	0	0	2	0	-0.006067627457811982	0.5766395833679541	3011.339093891772	3086.339093891772	3086.339093891772	3111.339093891772	0.8500000238418579	0.8657718300819397	0.9240506291389465	0.6393442749977112	0.3888888955116272	3011	3086	3086	3111	1477
9.232628788760973	9.232628394021273	0	0	2	0	-0.005828594710927147	0.5598132661852038	2942.4353250284094	3017.4353250284094	3017.4353250284094	3042.4353250284094	0.8333333134651184	0.8456375598907471	0.9113923907279968	0.6147540807723999	0.3888888955116272	2942	3017	3017	3042	1477
9.249945624606493	9.249945229866796	0	0	2	0	-0.005573586191080312	0.529396236060343	2817.877586667105	2892.877586667105	2892.877586667105	2917.877586667105	0.7833333611488342	0.818791925907135	0.8734177350997925	0.5901639461517334	0.3888888955116272	2817	2892	2892	2917	1477
9.270763801580141	9.270763406840445	0	0	2	0	-0.005303300858898952	0.4816478066552996	2622.347768253452	2697.347768253452	2697.347768253452	2722.347768253452	0.75	0.744966447353363	0.8227847814559937	0.5245901346206665	0.3888888955116272	2622	2697	2697	2722	1477
9.284115871891178	9.284115477151481	0	0	2	0	-0.005018479547691274	0.45506839819977607	2513.505090628083	2588.505090628083	2588.505090628083	2613.505090628083	0.7166666388511658	0.7114093899726868	0.797468364238739	0.49180328845977783	0.3888888955116272	2513	2588	2588	2613	1477
9.299828485600884	9.299828485600884	0	0	2	0	-0.004719902932873609	0.43465295405550153	2429.903846857279	2504.903846857279	2504.903846857279	2529.903846857279	0.699999988079071	0.6778523325920105	0.7721518874168396	0.46721312403678894	0.3888888955116272	2429	2504	2504	2529	1477
9.316664133753598	9.316664133753601	0	0	2	0	-0.004408389392193368	0.4179044963691858	2361.3189126318157	2436.3189126318157	2436.3189126318157	2461.3189126318157	0.6833333373069763	0.6577181220054626	0.746835470199585	0.44262295961380005	0.3888888955116272	2361	2436	2436	2461	1477
9.337512705684055	9.337512705684055	0	0	2	0	-0.004084792762612514	0.40111233373169686	2292.555006631299	2367.555006631299	2367.555006631299	2392.555006631299	0.6666666865348816	0.6308724880218506	0.7341772317886353	0.41803279519081116	0.3888888955116272	2292	2367	2367	2392	1477
9.350661879789918	9.350661485050221	0	0	2	0	-0.0037499999999998025	0.3876321668891052	2237.353723410886	2312.353723410886	2312.353723410886	2337.353723410886	0.6499999761581421	0.6107382774353027	0.7215189933776855	0.40163934230804443	0.3888888955116272	2237	2312	2312	2337	1477
9.36673370662551	9.36673331188581	0	0	2	0	-0.003404928748046396	0.3686365116883126	2159.56651536364	2234.56651536364	2234.56651536364	2259.56651536364	0.6166666746139526	0.5906040072441101	0.7088607549667358	0.37704917788505554	0.3888888955116272	2159	2234	2234	2259	1477
9.382612111008697	9.382612111008697	0	0	2	0	-0.003050524823068289	0.352570638576962	2093.7767649726593	2168.7767649726593	2168.7767649726593	2193.7767649726593	0.6000000238418579	0.563758373260498	0.6835442781448364	0.3606557250022888	0.3888888955116272	2093	2168	2168	2193	1477
9.39965578698267	9.39965578698267	0	0	2	0	-0.002687759621589533	0.3419683890010985	2050.3605529594984	2125.3605529594984	2125.3605529594984	2150.3605529594984	0.6000000238418579	0.536912739276886	0.6708860993385315	0.3442623019218445	0.3888888955116272	2050	2125	2125	2150	1477
9.417477100163225	9.417476705423525	0	0	2	0	-0.0023176274578118805	0.3121370223624673	1928.2011065743036	2003.2011065743036	2003.2011065743036	2028.2011065743036	0.5666666626930237	0.4899328947067261	0.6329113841056824	0.30327868461608887	0.3888888955116272	1928	2003	2003	2028	1477
9.43265799949868	9.432657604758983	0	0	2	0	-0.0019411428382686748	0.3121370223624673	1928.2011065743036	2003.2011065743036	2003.2011065743036	2028.2011065743036	0.5666666626930237	0.4899328947067261	0.6329113841056824	0.30327868461608887	0.3888888955116272	1928	2003	2003	2028	1477
9.449636148682654	9.449635753942957	0	0	2	0	-0.0015593376811329591	0.2864040267677148	1822.8244896137921	1897.8244896137921	1897.8244896137921	1922.8244896137921	0.5333333611488342	0.4429530203342438	0.607594907283783	0.2786885201931	0.3888888955116272	1822	1897	1897	1922	1477
9.47077051215502	9.470770512155024	0	0	2	0	-0.0011732584878014912	0.2688868889226832	1751.0918101383877	1826.0918101383877	1826.0918101383877	1851.0918101383877	0.5	0.42281877994537354	0.5822784900665283	0.26229506731033325	0.3888888955116272	1751	1826	1826	1851	1477
9.484100477042926	9.484100082303229	0	0	2	0	-0.0007839634745071568	0.2565221113132896	1700.458045827921	1775.458045827921	1775.458045827921	1800.458045827921	0.4833333194255829	0.4026845693588257	0.5696202516555786	0.24590164422988892	0.3888888955116272	1700	1775	1775	1800	1477
9.49962006303993	9.49962006303993	0	0	2	0	-0.0003925196718218313	0.2501056040253573	1674.1824484838382	1749.1824484838382	1749.1824484838382	1774.1824484838382	0.4833333194255829	0.38926175236701965	0.5569620132446289	0.2295081913471222	0.3888888955116272	1674	1749	1749	1774	1477
9.516595054306315	9.516594659566614	0	0	2	0	2.499161517667739e-16	0.24253002624834297	1643.1604574869643	1718.1604574869643	1718.1604574869643	1743.1604574869643	0.4833333194255829	0.3691275119781494	0.5316455960273743	0.22131147980690002	0.3888888955116272	1643	1718	1718	1743	1477
9.53746928431719	9.53746928431719	0	0	2	0	0.00039251967182233054	0.22129405070653618	1556.1991376432657	1631.1991376432657	1631.1991376432657	1656.1991376432657	0.44999998807907104	0.33557048439979553	0.5063291192054749	0.19672131538391113	0.3888888955116272	1556	1631	1631	1656	1477
9.550813065094552	9.550813065094552	0	0	2	0	0.0007839634745076539	0.22129405070653618	1556.1991376432657	1631.1991376432657	1631.1991376432657	1656.1991376432657	0.44999998807907104	0.33557048439979553	0.5063291192054749	0.19672131538391113	0.3888888955116272	1556	1631	1631	1656	1477
9.56659120559425	9.566590810854553	0	0	2	0	0.0011732584878019847	0.2094480490076589	1507.6897606863631	1582.6897606863631	1582.6897606863631	1607.6897606863631	0.4333333373069763	0.3154362440109253	0.49367088079452515	0.1803278625011444	0.3888888955116272	1507	1582	1582	1607	1477
9.582612505748397	9.582612505748397	0	0	2	0	0.001559337681133448	0.19565795518072915	1451.219326465086	1526.219326465086	1526.219326465086	1551.219326465086	0.4000000059604645	0.30201342701911926	0.4683544337749481	0.17213115096092224	0.3888888955116272	1451	1526	1526	1551	1477
9.599637628956526	9.599637234216825	0	0	2	0	0.0019411428382691577	0.1834556593096437	1401.250924872991	1476.250924872991	1476.250924872991	1501.250924872991	0.4000000059604645	0.268456369638443	0.4430379867553711	0.14754098653793335	0.3888888955116272	1401	1476	1476	1501	1477
9.617446310466722	9.617446310466722	0	0	2	0	0.0023176274578123562	0.1741434931901944	1363.1176046138462	1438.1176046138462	1438.1176046138462	1463.1176046138462	0.38333332538604736	0.25503355264663696	0.4177215099334717	0.13934426009655	0.3888888955116272	1363	1438	1438	1463	1477
9.632591683229286	9.632591683229286	0	0	2	0	0.0026877596215899996	0.16535011580293912	1327.1087242130357	1402.1087242130357	1402.1087242130357	1427.1087242130357	0.36666667461395264	0.24161073565483093	0.40506330132484436	0.13114753365516663	0.3888888955116272	1327	1402	1402	1427	1477
9.649708780787229	9.649708780787229	0	0	2	0	0.0030505248230687457	0.1603343165277643	1306.5690261811949	1381.5690261811949	1381.5690261811949	1406.5690261811949	0.36666667461395264	0.2281879186630249	0.40506330132484436	0.1147540956735611	0.3888888955116272	1306	1381	1381	1406	1477
9.67078117012689	9.67078117012689	0	0	2	0	0.0034049287480468413	0.15164468745297294	1270.9849951199242	1345.9849951199242	1345.9849951199242	1370.9849951199242	0.3499999940395355	0.21476510167121887	0.39240506291389465	0.10655737668275833	0.3888888955116272	1270	1345	1345	1370	1477
9.684094950687143	9.684094555947446	0	0	2	0	0.0037500000000002353	0.13933997216141059	1220.5971860009763	1295.5971860009763	1295.5971860009763	1320.5971860009763	0.3333333432674408	0.1879194676876068	0.3670886158943176	0.09836065769195557	0.3888888955116272	1220	1295	1295	1320	1477
9.700242172805197	9.7002417780655	0	0	2	0	0.004084792762612933	0.13494670753794158	1202.6067673678708	1277.6067673678708	1277.6067673678708	1302.6067673678708	0.3333333432674408	0.17449665069580078	0.3544303774833679	0.0901639312505722	0.3888888955116272	1202	1277	1277	1302	1477
9.716611633373663	9.716611633373663	0	0	2	0	0.004408389392193772	0.12811650359018645	1174.6370822018134	1249.6370822018134	1249.6370822018134	1274.6370822018134	0.3166666626930237	0.16778524219989777	0.3417721390724182	0.08196721225976944	0.3888888955116272	1174	1249	1249	1274	1477
9.737508363547366	9.73750796880767	0	0	2	0	0.0047199029328739974	0.12550484462196487	1163.9423387269462	1238.9423387269462	1238.9423387269462	1263.9423387269462	0.3166666626930237	0.16107381880283356	0.3291139304637909	0.07377049326896667	0.3888888955116272	1163	1238	1238	1263	1477
9.75080082816389	9.750806354519671	0	0	2	0	0.005018479547691645	0.1177490265581167	1132.1822637554878	1207.1822637554878	1207.1822637554878	1232.1822637554878	0.30000001192092896	0.14765100181102753	0.3164556920528412	0.07377049326896667	0.3888888955116272	1132	1207	1207	1232	1477
9.766575416006301	9.7665750212666	0	0	2	0	0.005303300858899306	0.1152151871559951	1121.8061914037999	1196.8061914037999	1196.8061914037999	1221.8061914037999	0.30000001192092896	0.1409395933151245	0.3037974536418915	0.06557376682758331	0.3888888955116272	1121	1196	1196	1221	1477
9.78254382104081	9.78254342630111	0	0	2	0	0.005573586191080647	0.11291479944261335	1112.3861037175016	1187.3861037175016	1187.3861037175016	1212.3861037175016	0.30000001192092896	0.1342281848192215	0.3037974536418915	0.05737704783678055	0.3888888955116272	1112	1187	1187	1212	1477
9.799621839368573	9.799621444628876	0	0	2	0	0.005828594710927462	0.10688870451481702	1087.7092449881757	1162.7092449881757	1162.7092449881757	1187.7092449881757	0.28333333134651184	0.12751677632331848	0.29113924503326416	0.05737704783678055	0.3888888955116272	1087	1162	1162	1187	1477
9.817486179176296	9.817485784436599	0	0	2	0	0.006067627457812276	0.10445862166424291	1077.7580557150748	1152.7580557150748	1152.7580557150748	1177.7580557150748	0.28333333134651184	0.12080536782741547	0.27848100662231445	0.04918032884597778	0.3888888955116272	1077	1152	1152	1177	1477
9.832624841363984	9.832624446624283	0	0	2	0	0.006290029259590839	0.10445862166424291	1077.7580557150748	1152.7580557150748	1152.7580557150748	1177.7580557150748	0.28333333134651184	0.12080536782741547	0.27848100662231445	0.04918032884597778	0.3888888955116272	1077	1152	1152	1177	1477
9.849562332358985	9.849562332358985	0	0	2	0	0.0064951905283834365	0.0979137541900166	1050.956823408118	1125.956823408118	1125.956823408118	1150.956823408118	0.2666666805744171	0.11409395933151245	0.26582279801368713	0.04098360612988472	0.3888888955116272	1050	1125	1125	1150	1477
9.870795775495743	9.870795380756046	0	0	2	0	0.006682548931412893	0.09610620700170772	1043.554917671993	1118.554917671993	1118.554917671993	1143.554917671993	0.2666666805744171	0.10738255083560944	0.2531645596027374	0.04098360612988472	0.3888888955116272	1043	1118	1118	1143	1477
9.884080345318289	9.884079950578588	0	0	2	0	0.006851590932319628	0.09193953685810344	1026.4924034339335	1101.4924034339335	1101.4924034339335	1126.4924034339335	0.25	0.10738255083560944	0.2531645596027374	0.04098360612988472	0.3888888955116272	1026	1101	1101	1126	1477
9.899570325837885	9.899569931098185	0	0	2	0	0.0070018531987291206	0.08963914888536603	1017.0723146855739	1092.072314685574	1092.072314685574	1117.072314685574	0.25	0.10067114233970642	0.2405063360929489	0.032786883413791656	0.3888888955116272	1017	1092	1092	1117	1477
9.916595449046014	9.916595054306313	0	0	2	0	0.007132923872213745	0.08832444263416149	1011.6885925868912	1086.6885925868912	1086.6885925868912	1111.6885925868912	0.25	0.0939597338438034	0.2278480976819992	0.04098360612988472	0.3888888955116272	1011	1086	1086	1111	1477
9.937522574176523	9.937522179436826	0	0	2	0	0.007244443697168091	0.0820130221723496	985.8433257957715	1060.8433257957715	1060.8433257957715	1085.8433257957715	0.23333333432674408	0.08724832534790039	0.2278480976819992	0.032786883413791656	0.3888888955116272	985	1060	1060	1085	1477
9.950782670137745	9.950782275398044	0	0	2	0	0.007336107005503606	0.0820130221723496	985.8433257957715	1060.8433257957715	1060.8433257957715	1085.8433257957715	0.23333333432674408	0.08724832534790039	0.2278480976819992	0.032786883413791656	0.3888888955116272	985	1060	1060	1085	1477
9.966611337318888	9.966610942579191	0	0	2	0	0.007407662554463582	0.08190926624773931	985.4184452844925	1060.4184452844925	1060.4184452844925	1085.4184452844925	0.23333333432674408	0.08724832534790039	0.2151898741722107	0.032786883413791656	0.3888888955116272	985	1060	1060	1085	1477
9.982631453253937	9.98263105851424	0	0	2	0	0.007458914215262083	0.07979044952905445	976.7418908214779	1051.741890821478	1051.741890821478	1076.741890821478	0.23333333432674408	0.08053690940141678	0.2151898741722107	0.02459016442298889	0.3888888955116272	976	1051	1051	1076	1477
10.004139635221044	10.004139240481347	0	0	2	0	0.00748972151065932	0.07386811403741256	952.4899269832044	1027.4899269832044	1027.4899269832044	1052.4899269832044	0.21666666865348816	0.07382550090551376	0.20253165066242218	0.02459016442298889	0.3888888955116272	952	1027	1027	1052	1477
10.017390257429494	10.017389862689797	0	0	2	0	0.0075	0.07386811403741256	952.4899269832044	1027.4899269832044	1027.4899269832044	1052.4899269832044	0.21666666865348816	0.07382550090551376	0.20253165066242218	0.02459016442298889	0.3888888955116272	952	1027	1027	1052	1477
10.032567604107662	10.032567209367961	0	0	2	0	0.007489721510659287	0.07386811403741256	952.4899269832044	1027.4899269832044	1027.4899269832044	1052.4899269832044	0.21666666865348816	0.07382550090551376	0.20253165066242218	0.02459016442298889	0.3888888955116272	952	1027	1027	1052	1477
10.0495252268273	10.049524832087602	0	0	2	0	0.007458914215262016	0.0737902969964549	952.1712662004828	1027.171266200483	1027.171266200483	1052.171266200483	0.21666666865348816	0.07382550090551376	0.18987341225147247	0.02459016442298889	0.3888888955116272	952	1027	1027	1052	1477
10.066674298300843	10.066674298300843	0	0	2	0	0.007407662554463482	0.07211244487247914	945.3004617528021	1020.3004617528021	1020.3004617528021	1045.3004617528022	0.21666666865348816	0.06711409240961075	0.18987341225147247	0.02459016442298889	0.3888888955116272	945	1020	1020	1045	1477
10.084159293258043	10.084158898518346	0	0	2	0	0.007336107005503474	0.07211244487247914	945.3004617528021	1020.3004617528021	1020.3004617528021	1045.3004617528022	0.21666666865348816	0.06711409240961075	0.18987341225147247	0.02459016442298889	0.3888888955116272	945	1020	1020	1045	1477
10.099685589829928	10.099685195090228	0	0	2	0	0.007244443697167927	0.06794577845416516	928.2379627698064	1003.2379627698064	1003.2379627698064	1028.2379627698065	0.20000000298023224	0.06711409240961075	0.18987341225147247	0.02459016442298889	0.3888888955116272	928	1003	1003	1028	1477
10.116625054523421	10.11662465978372	0	0	2	0	0.00713292387221355	0.07211244487247914	945.3004617528021	1020.3004617528021	1020.3004617528021	1045.3004617528022	0.21666666865348816	0.06711409240961075	0.18987341225147247	0.02459016442298889	0.3888888955116272	945	1020	1020	1045	1477
10.13744638941466	10.137445994674962	0	0	2	0	0.007001853198728894	0.06794577845416516	928.2379627698064	1003.2379627698064	1003.2379627698064	1028.2379627698065	0.20000000298023224	0.06711409240961075	0.18987341225147247	0.02459016442298889	0.3888888955116272	928	1003	1003	1028	1477
10.150775564823167	10.150775170083467	0	0	2	0	0.00685159093231937	0.06802359549512282	928.556623552528	1003.556623552528	1003.556623552528	1028.556623552528	0.20000000298023224	0.06711409240961075	0.20253165066242218	0.02459016442298889	0.3888888955116272	928	1003	1003	1028	1477
10.166635416440513	10.166635021700817	0	0	2	0	0.006682548931412607	0.0701164713759044	937.1269502843286	1012.1269502843286	1012.1269502843286	1037.1269502843286	0.20000000298023224	0.07382550090551376	0.20253165066242218	0.032786883413791656	0.3888888955116272	937	1012	1012	1037	1477
10.182593952982554	10.182593558242857	0	0	2	0	0.00649519052838312	0.0701164713759044	937.1269502843286	1012.1269502843286	1012.1269502843286	1037.1269502843286	0.20000000298023224	0.07382550090551376	0.20253165066242218	0.032786883413791656	0.3888888955116272	937	1012	1012	1037	1477
10.199666444954534	10.199666050214837	0	0	2	0	0.006290029259590495	0.07022022730051469	937.5518307956077	1012.5518307956077	1012.5518307956077	1037.5518307956077	0.20000000298023224	0.07382550090551376	0.2151898741722107	0.032786883413791656	0.3888888955116272	937	1012	1012	1037	1477
10.217306177873656	10.217305783133956	0	0	2	0	0.006067627457811904	0.07079088514464714	939.88867466733	1014.88867466733	1014.88867466733	1039.88867466733	0.20000000298023224	0.08053690940141678	0.2405063360929489	0.04098360612988472	0.3888888955116272	939	1014	1014	1039	1477
10.232557340875495	10.232556946135794	0	0	2	0	0.005828594710927064	0.07259843233295603	947.2905804034549	1022.2905804034549	1022.2905804034549	1047.290580403455	0.20000000298023224	0.08053690940141678	0.2405063360929489	0.04098360612988472	0.3888888955116272	947	1022	1022	1047	1477
10.24961128008163	10.249610885341934	0	0	2	0	0.005573586191080225	0.08076927969767533	980.7502003619804	1055.7502003619804	1055.7502003619804	1080.7502003619804	0.21666666865348816	0.0939597338438034	0.2531645596027374	0.04918032884597778	0.3888888955116272	980	1055	1055	1080	1477
10.270821433576163	10.270821433576163	0	0	2	0	0.0053033008588988595	0.08314748459773319	990.4889494277174	1065.4889494277174	1065.4889494277174	1090.4889494277174	0.21666666865348816	0.10067114233970642	0.26582279801368713	0.05737704783678055	0.3888888955116272	990	1065	1065	1090	1477
10.284097713865034	10.284097319125337	0	0	2	0	0.005018479547691176	0.08500690938192523	998.1032939189838	1073.1032939189838	1073.1032939189838	1098.1032939189838	0.21666666865348816	0.10738255083560944	0.27848100662231445	0.05737704783678055	0.3888888955116272	998	1073	1073	1098	1477
10.299557694167525	10.299557299427825	0	0	2	0	0.0047199029328735065	0.09162959765660661	1025.223202403804	1100.223202403804	1100.223202403804	1125.223202403804	0.23333333432674408	0.11409395933151245	0.29113924503326416	0.06557376682758331	0.3888888955116272	1025	1100	1100	1125	1477
10.316623475564626	10.316623475564626	0	0	2	0	0.00440838939219326	0.09643788525417624	1044.9131401158515	1119.9131401158515	1119.9131401158515	1144.9131401158515	0.23333333432674408	0.12751677632331848	0.3037974536418915	0.08196721225976944	0.3888888955116272	1044	1119	1119	1144	1477
10.33750757406797	10.33750717932827	0	0	2	0	0.004084792762612402	0.10879448248940427	1095.5134057941104	1170.5134057941104	1170.5134057941104	1195.5134057941104	0.25	0.15436241030693054	0.3417721390724182	0.0901639312505722	0.3888888955116272	1095	1170	1170	1195	1477
10.350766091070398	10.350765696330697	0	0	2	0	0.003749999999999688	0.10879448248940427	1095.5134057941104	1170.5134057941104	1170.5134057941104	1195.5134057941104	0.25	0.15436241030693054	0.3417721390724182	0.0901639312505722	0.3888888955116272	1095	1170	1170	1195	1477
10.366579758142986	10.36657936340329	0	0	2	0	0.003404928748046278	0.11732848195239676	1130.4601335950647	1205.4601335950647	1205.4601335950647	1230.4601335950647	0.2666666805744171	0.16778524219989777	0.3544303774833679	0.09836065769195557	0.3888888955116272	1130	1205	1205	1230	1477
10.382610137310206	10.382610137310206	0	0	2	0	0.0030505248230681685	0.1214104777518571	1147.1759063938548	1222.1759063938548	1222.1759063938548	1247.1759063938548	0.2666666805744171	0.1812080591917038	0.3544303774833679	0.10655737668275833	0.3888888955116272	1147	1222	1222	1247	1477
10.399622234108275	10.399622234108275	0	0	2	0	0.00268775962158941	0.12585561972673465	1165.3787627809784	1240.3787627809784	1240.3787627809784	1265.3787627809784	0.2666666805744171	0.19463087618350983	0.3670886158943176	0.1147540956735611	0.3888888955116272	1165	1240	1240	1265	1477
10.417388283731	10.417387888991303	0	0	2	0	0.0023176274578117547	0.1415570174467764	1229.6759864445494	1304.6759864445494	1304.6759864445494	1329.6759864445494	0.30000001192092896	0.21476510167121887	0.39240506291389465	0.13114753365516663	0.3888888955116272	1229	1304	1304	1329	1477
10.432635894075549	10.432635499335852	0	0	2	0	0.0019411428382685471	0.14866569454190914	1258.786019149118	1333.786019149118	1333.786019149118	1358.786019149118	0.30000001192092896	0.23489932715892792	0.40506330132484436	0.14754098653793335	0.3888888955116272	1258	1333	1333	1358	1477
10.449510226718747	10.449510226718747	0	0	2	0	0.0015593376811328297	0.15751094830963197	1295.007333327943	1370.007333327943	1370.007333327943	1395.007333327943	0.3166666626930237	0.24832214415073395	0.4177215099334717	0.15573769807815552	0.3888888955116272	1295	1370	1370	1395	1477
10.466647456001326	10.466647456001326	0	0	2	0	0.0011732584878013604	0.16224142377660788	1314.3786303652091	1389.3786303652091	1389.3786303652091	1414.3786303652091	0.3166666626930237	0.26174497604370117	0.4303797483444214	0.16393442451953888	0.3888888955116272	1314	1389	1389	1414	1477
10.483993897324257	10.483993502584557	0	0	2	0	0.0007839634745070253	0.17626497005836228	1371.8050523889935	1446.8050523889935	1446.8050523889935	1471.8050523889935	0.3499999940395355	0.2751677930355072	0.4430379867553711	0.1803278625011444	0.3888888955116272	1371	1446	1446	1471	1477
10.499614141944448	10.499614141944448	0	0	2	0	0.00039251967182169927	0.18205893975857457	1395.531358311363	1470.531358311363	1470.531358311363	1495.531358311363	0.3499999940395355	0.28859061002731323	0.4556961953639984	0.19672131538391113	0.3888888955116272	1395	1470	1470	1495	1477
10.51663531775559	10.51663531775559	0	0	2	0	-3.8222442962243216e-16	0.19864226074962354	1463.4400577697083	1538.4400577697083	1538.4400577697083	1563.4400577697083	0.38333332538604736	0.3087248206138611	0.4810126721858978	0.21311475336551666	0.3888888955116272	1463	1538	1538	1563	1477
10.537299940986415	10.537299546246718	0	0	2	0	-0.00039251967182246265	0.22021678539696854	1551.787736200586	1626.787736200586	1626.787736200586	1651.787736200586	0.4000000059604645	0.34899330139160156	0.5189873576164246	0.2540983557701111	0.3888888955116272	1551	1626	1626	1651	1477
10.550615695245163	10.550615695245163	0	0	2	0	-0.0007839634745077855	0.2382445128784929	1625.6112802374284	1700.6112802374284	1700.6112802374284	1725.6112802374284	0.4333333373069763	0.3758389353752136	0.5316455960273743	0.2704918086528778	0.3888888955116272	1625	1700	1700	1725	1477
10.566629100605333	10.566629100605333	0	0	2	0	-0.0011732584878021155	0.2542585018086072	1691.1885649062465	1766.1885649062465	1766.1885649062465	1791.1885649062465	0.44999998807907104	0.4026845693588257	0.5569620132446289	0.2950819730758667	0.3888888955116272	1691	1766	1766	1791	1477
10.582590005585566	10.582589610845869	0	0	2	0	-0.0015593376811335773	0.2684048913847512	1749.1180302205562	1824.1180302205562	1824.1180302205562	1849.1180302205562	0.46666666865348816	0.42953020334243774	0.5696202516555786	0.31147539615631104	0.3888888955116272	1749	1824	1824	1849	1477
10.599522759704183	10.599522364964482	0	0	2	0	-0.0019411428382692857	0.2832338770804723	1809.8427266445342	1884.8427266445342	1884.8427266445342	1909.8427266445342	0.4833333194255829	0.449664443731308	0.594936728477478	0.3360655605792999	0.3888888955116272	1809	1884	1884	1909	1477
10.617306572613355	10.617306177873655	0	0	2	0	-0.0023176274578124816	0.3018322575232082	1886.0030945575375	1961.0030945575375	1961.0030945575375	1986.0030945575375	0.5166666507720947	0.47651007771492004	0.607594907283783	0.35245901346206665	0.3888888955116272	1886	1961	1961	1986	1477
10.632519840604111	10.63251944586441	0	0	2	0	-0.002687759621590123	0.3176387454274656	1950.7306625254716	2025.7306625254716	2025.7306625254716	2050.7306625254714	0.5333333611488342	0.5033556818962097	0.6202531456947327	0.37704917788505554	0.3888888955116272	1950	2025	2025	2050	1477
10.649496805568987	10.649496805568987	0	0	2	0	-0.0030505248230688667	0.34671788063873565	2069.8097212156226	2144.8097212156226	2144.8097212156226	2169.8097212156226	0.5666666626930237	0.5503355860710144	0.6455696225166321	0.41803279519081116	0.3888888955116272	2069	2144	2144	2169	1477
10.666690087888792	10.666689693149095	0	0	2	0	-0.003404928748046959	0.36161649347582303	2130.8195407834955	2205.8195407834955	2205.8195407834955	2230.8195407834955	0.5833333134651184	0.5771812200546265	0.6582278609275818	0.4344262182712555	0.3888888955116272	2130	2205	2205	2230	1477
10.683922449438779	10.683922449438779	0	0	2	0	-0.0037500000000003494	0.3777683691121059	2196.9614715140733	2271.9614715140733	2271.9614715140733	2296.9614715140733	0.6000000238418579	0.5973154306411743	0.6835442781448364	0.4590163826942444	0.3888888955116272	2196	2271	2271	2296	1477
10.699678089775649	10.699678089775649	0	0	2	0	-0.004084792762613043	0.3912744599414406	2252.268913460199	2327.268913460199	2327.268913460199	2352.268913460199	0.6166666746139526	0.6174496412277222	0.6962025165557861	0.4754098355770111	0.3888888955116272	2252	2327	2327	2352	1477
10.71657729101987	10.71657689628017	0	0	2	0	-0.004408389392193879	0.4048843217894209	2308.0012977276783	2383.0012977276783	2383.0012977276783	2408.0012977276783	0.6333333253860474	0.6375839114189148	0.7088607549667358	0.49180328845977783	0.3888888955116272	2308	2383	2383	2408	1477
10.737229282580333	10.737229677320034	0	0	2	0	-0.0047199029328741	0.42007644024286606	2370.2130227945363	2445.2130227945363	2445.2130227945363	2470.2130227945363	0.6499999761581421	0.6577181220054626	0.7341772317886353	0.5327869057655334	0.3888888955116272	2370	2445	2445	2470	1477
10.750532010429023	10.750531615689326	0	0	2	0	-0.005018479547691743	0.4297530810895811	2409.8388670618347	2484.8388670618347	2484.8388670618347	2509.8388670618347	0.6499999761581421	0.6778523325920105	0.7341772317886353	0.5327869057655334	0.3888888955116272	2409	2484	2484	2509	1477
10.766601468826419	10.766601468826419	0	0	2	0	-0.0053033008588994	0.4437001596090333	2466.9521535989916	2541.9521535989916	2541.9521535989916	2566.9521535989916	0.6666666865348816	0.6979866027832031	0.746835470199585	0.5491803288459778	0.3888888955116272	2466	2541	2541	2566	1477
10.782596321420748	10.782595926681047	0	0	2	0	-0.005573586191080736	0.4577509558273194	2524.4901641128727	2599.4901641128727	2599.4901641128727	2624.4901641128727	0.6833333373069763	0.718120813369751	0.7594936490058899	0.5655737519264221	0.3888888955116272	2524	2599	2599	2624	1477
10.80395726548021	10.80395726548021	0	0	2	0	-0.0058285947109275454	0.4860942187176178	2640.5558256486447	2715.5558256486447	2715.5558256486447	2740.5558256486447	0.7166666388511658	0.7516778707504272	0.7848101258277893	0.6065573692321777	0.3888888955116272	2640	2715	2715	2740	1477
10.817185387525832	10.817184992786132	0	0	2	0	-0.006067627457812354	0.4860942187176178	2640.5558256486447	2715.5558256486447	2715.5558256486447	2740.5558256486447	0.75	0.7651006579399109	0.797468364238739	0.6229507923126221	0.4444444477558136	2640	2715	2715	2740	1488
10.832586946352901	10.832586551613204	0	0	2	0	-0.006290029259590911	0.502971051821671	2709.666457209743	2784.666457209743	2784.666457209743	2809.666457209743	0.75	0.7651006579399109	0.797468364238739	0.6229507923126221	0.4444444477558136	2709	2784	2784	2809	1488
10.849610095862538	10.849609701122837	0	0	2	0	-0.006495190528383502	0.5278998735529132	2811.7499821991796	2886.7499821991796	2886.7499821991796	2911.7499821991796	0.7666666507720947	0.7986577153205872	0.8227847814559937	0.6639344096183777	0.3888888955116272	2811	2886	2886	2911	1477
10.870659985039364	10.870659590299667	0	0	2	0	-0.006682548931412953	0.5350686166235263	2841.1059850733404	2916.1059850733404	2916.1059850733404	2941.1059850733404	0.7666666507720947	0.8120805621147156	0.8354430198669434	0.6721311211585999	0.4444444477558136	2841	2916	2916	2941	1488
10.88394139694432	10.883941002204622	0	0	2	0	-0.006851590932319682	0.5481938233320385	2894.8537065446976	2969.8537065446976	2969.8537065446976	2994.8537065446976	0.7833333611488342	0.8255033493041992	0.8481012582778931	0.688524603843689	0.4444444477558136	2894	2969	2969	2994	1488
10.89950795696548	10.899507562225779	0	0	2	0	-0.007001853198729167	0.5614227735203414	2949.026257565798	3024.026257565798	3024.026257565798	3049.026257565798	0.800000011920929	0.8389261960983276	0.8607594966888428	0.7049180269241333	0.4444444477558136	2949	3024	3024	3049	1488
10.916634528276191	10.916634133536494	0	0	2	0	-0.007132923872213786	0.5707089823357023	2987.053282664701	3062.053282664701	3062.053282664701	3087.053282664701	0.8166666626930237	0.8523489832878113	0.8607594966888428	0.7131147384643555	0.4444444477558136	2987	3062	3062	3087	1488
10.937280993480876	10.937280598741175	0	0	2	0	-0.007244443697168125	0.5840676404500211	3041.7569876428365	3116.7569876428365	3116.7569876428365	3141.7569876428365	0.8500000238418579	0.8724831938743591	0.8734177350997925	0.7377049326896667	0.4444444477558136	3041	3116	3116	3141	1488
10.950610958368777	10.950619247902452	0	0	2	0	-0.007336107005503633	0.6010236248055492	3111.1917435787236	3186.1917435787236	3186.1917435787236	3211.1917435787236	0.8500000238418579	0.8859060406684875	0.8860759735107422	0.7540983557701111	0.4444444477558136	3111	3186	3186	3211	1488
10.966595152991239	10.966594758251539	0	0	2	0	-0.007407662554463602	0.6045172079442125	3125.49796653155	3200.49796653155	3200.49796653155	3225.49796653155	0.8500000238418579	0.8926174640655518	0.8860759735107422	0.7622950673103333	0.4444444477558136	3125	3200	3200	3225	1488
10.982562768546352	10.982562373806651	0	0	2	0	-0.007458914215262096	0.6146157094522691	3166.851330207042	3241.851330207042	3241.851330207042	3266.851330207042	0.8666666746139526	0.899328887462616	0.8987341523170471	0.7704917788505554	0.4444444477558136	3166	3241	3241	3266	1488
11.003929633701297	11.003929238961597	0	0	2	0	-0.007489721510659327	0.6181352299420286	3181.263766612607	3256.263766612607	3256.263766612607	3281.263766612607	0.8666666746139526	0.9060402512550354	0.8987341523170471	0.7786885499954224	0.4444444477558136	3181	3256	3256	3281	1488
11.01715301887053	11.017152624130834	0	0	2	0	-0.0075	0.6283115599444358	3222.9358379724645	3297.9358379724645	3297.9358379724645	3322.9358379724645	0.8833333253860474	0.9127516746520996	0.9113923907279968	0.7868852615356445	0.4444444477558136	3222	3297	3297	3322	1488
11.032566419888564	11.032566025148867	0	0	2	0	-0.00748972151065928	0.6335348767746556	3244.3253203922145	3319.3253203922145	3319.3253203922145	3344.3253203922145	0.8833333253860474	0.926174521446228	0.9113923907279968	0.7950819730758667	0.4444444477558136	3244	3319	3319	3344	1488
11.049637332901753	11.049636938162053	0	0	2	0	-0.007458914215262003	0.6479556864167328	3303.378535876521	3378.378535876521	3378.378535876521	3403.378535876521	0.9166666865348816	0.9328858852386475	0.9240506291389465	0.8032786846160889	0.4444444477558136	3303	3378	3378	3403	1488
11.07063945857503	11.07063906383533	0	0	2	0	-0.007407662554463461	0.6557729044864598	3335.3900438720525	3410.3900438720525	3410.3900438720525	3435.3900438720525	0.9166666865348816	0.9463087320327759	0.9367088675498962	0.811475396156311	0.4444444477558136	3335	3410	3410	3435	1488
11.083939423245827	11.083939423245827	0	0	2	0	-0.007336107005503446	0.6557729044864598	3335.3900438720525	3410.3900438720525	3410.3900438720525	3435.3900438720525	0.9166666865348816	0.9463087320327759	0.9367088675498962	0.811475396156311	0.4444444477558136	3335	3410	3410	3435	1488
11.099528088690114	11.099528088690114	0	0	2	0	-0.007244443697167893	0.6557729044864598	3335.3900438720525	3410.3900438720525	3410.3900438720525	3435.3900438720525	0.9166666865348816	0.9463087320327759	0.9367088675498962	0.811475396156311	0.4444444477558136	3335	3410	3410	3435	1488
11.11658597529324	11.116585580553544	0	0	2	0	-0.007132923872213509	0.6557729044864598	3335.3900438720525	3410.3900438720525	3410.3900438720525	3435.3900438720525	0.9166666865348816	0.9463087320327759	0.9367088675498962	0.811475396156311	0.4444444477558136	3335	3410	3410	3435	1488
11.13730783578039	11.13730783578039	0	0	2	0	-0.0070018531987288465	0.6557729044864598	3335.3900438720525	3410.3900438720525	3410.3900438720525	3435.3900438720525	0.9166666865348816	0.9463087320327759	0.9367088675498962	0.811475396156311	0.4444444477558136	3335	3410	3410	3435	1488
11.150563194865224	11.150563194865228	0	0	2	0	-0.0068515909323193175	0.6557729044864598	3335.3900438720525	3410.3900438720525	3410.3900438720525	3435.3900438720525	0.9166666865348816	0.9463087320327759	0.9367088675498962	0.811475396156311	0.4444444477558136	3335	3410	3410	3435	1488
11.166580152882684	11.166579758142987	0	0	2	0	-0.006682548931412546	0.6557729044864598	3335.3900438720525	3410.3900438720525	3410.3900438720525	3435.3900438720525	0.9166666865348816	0.9463087320327759	0.9367088675498962	0.811475396156311	0.4444444477558136	3335	3410	3410	3435	1488
11.182600663557434	11.182600663557434	0	0	2	0	-0.006495190528383055	0.652175565541075	3320.658940890702	3395.658940890702	3395.658940890702	3420.658940890702	0.9166666865348816	0.9395973086357117	0.9367088675498962	0.8032786846160889	0.4444444477558136	3320	3395	3395	3420	1488
11.203855422637925	11.203855027898229	0	0	2	0	-0.006290029259590423	0.6427337080534006	3281.994534478675	3356.994534478675	3356.994534478675	3381.994534478675	0.8999999761581421	0.926174521446228	0.9367088675498962	0.7950819730758667	0.4444444477558136	3281	3356	3356	3381	1488
11.21720867716806	11.21720867716806	0	0	2	0	-0.0060676274578118266	0.6427337080534006	3281.994534478675	3356.994534478675	3356.994534478675	3381.994534478675	0.8999999761581421	0.9127516746520996	0.9240506291389465	0.7786885499954224	0.4444444477558136	3281	3356	3356	3381	1488
11.2325869463529	11.232586551613203	0	0	2	0	-0.005828594710926981	0.6330748238342014	3242.441403601055	3317.441403601055	3317.441403601055	3342.441403601055	0.8999999761581421	0.9127516746520996	0.9240506291389465	0.7786885499954224	0.4444444477558136	3242	3317	3317	3342	1488
11.24950588458206	11.24950548984236	0	0	2	0	-0.005573586191080136	0.5850014283814033	3045.5808492218466	3120.5808492218466	3120.5808492218466	3145.5808492218466	0.8333333134651184	0.8657718300819397	0.8987341523170471	0.7131147384643555	0.4444444477558136	3045	3120	3120	3145	1488
11.266694430025481	11.26669403528578	0	0	2	0	-0.005303300858898766	0.5624508264030652	2953.236134120552	3028.236134120552	3028.236134120552	3053.236134120552	0.8166666626930237	0.8389261960983276	0.8734177350997925	0.6803278923034668	0.4444444477558136	2953	3028	3028	3053	1488
11.283887712345287	11.28388731760559	0	0	2	0	-0.005018479547691077	0.5517366092144194	2909.3614147330472	2984.3614147330472	2984.3614147330472	3009.3614147330472	0.8166666626930237	0.818791925907135	0.8607594966888428	0.6639344096183777	0.4444444477558136	2909	2984	2984	3009	1488
11.299609799807762	11.299609799807762	0	0	2	0	-0.004719902932873403	0.5444818875692672	2879.653329596149	2954.653329596149	2954.653329596149	2979.653329596149	0.8166666626930237	0.8120805621147156	0.8481012582778931	0.6475409865379333	0.4444444477558136	2879	2954	2954	2979	1488
11.316674002246067	11.31667400224607	0	0	2	0	-0.004408389392193153	0.5390428783123511	2857.3805866890775	2932.3805866890775	2932.3805866890775	2957.3805866890775	0.8166666626930237	0.8053691387176514	0.8354430198669434	0.6393442749977112	0.3888888955116272	2857	2932	2932	2957	1477
11.337276651344187	11.337276651344187	0	0	2	0	-0.004084792762612291	0.531486388409526	2826.436760537009	2901.436760537009	2901.436760537009	2926.436760537009	0.800000011920929	0.791946291923523	0.8227847814559937	0.6229507923126221	0.3888888955116272	2826	2901	2901	2926	1477
11.35056556330342	11.35056556330342	0	0	2	0	-0.0037499999999995736	0.5261251838388077	2804.4826278199175	2879.4826278199175	2879.4826278199175	2904.4826278199175	0.800000011920929	0.791946291923523	0.8227847814559937	0.6229507923126221	0.3888888955116272	2804	2879	2879	2904	1477
11.366648048110875	11.366647653371174	0	0	2	0	-0.00340492874804616	0.5047677739647618	2717.0240343856995	2792.0240343856995	2792.0240343856995	2817.0240343856995	0.7833333611488342	0.7651006579399109	0.797468364238739	0.5901639461517334	0.3888888955116272	2717	2792	2792	2817	1477
11.382612900488095	11.382612900488095	0	0	2	0	-0.0030505248230680475	0.4886677611088155	2651.0944817405993	2726.0944817405993	2726.0944817405993	2751.0944817405993	0.7666666507720947	0.744966447353363	0.7721518874168396	0.5737704634666443	0.3888888955116272	2651	2726	2726	2751	1477
11.403930423180693	11.403930028440996	0	0	2	0	-0.002687759621589286	0.4703724770674347	2576.175293591145	2651.175293591145	2651.175293591145	2676.175293591145	0.7333333492279053	0.7248322367668152	0.7594936490058899	0.5573770403862	0.3888888955116272	2576	2651	2651	2676	1477
11.417149860952943	11.417149466213242	0	0	2	0	-0.0023176274578116285	0.45561999190482005	2515.763866850238	2590.763866850238	2590.763866850238	2615.763866850238	0.7333333492279053	0.6979866027832031	0.7341772317886353	0.5327869057655334	0.3888888955116272	2515	2590	2590	2615	1477
11.4326197097479	11.4326193150082	0	0	2	0	-0.0019411428382684192	0.4328454153731691	2422.501975953128	2497.501975953128	2497.501975953128	2522.501975953128	0.699999988079071	0.6711409687995911	0.7088607549667358	0.5081967115402222	0.3888888955116272	2422	2497	2497	2522	1477
11.449507463540854	11.449507068801157	0	0	2	0	-0.0015593376811327004	0.41750582489860477	2359.6863529597867	2434.6863529597867	2434.6863529597867	2459.6863529597867	0.6833333373069763	0.6442952752113342	0.6962025165557861	0.49180328845977783	0.3888888955116272	2359	2434	2434	2459	1477
11.4665917977038	11.466591402964102	0	0	2	0	-0.0011732584878012297	0.37991865488083487	2205.766891737019	2280.766891737019	2280.766891737019	2305.766891737019	0.6333333253860474	0.5838926434516907	0.6708860993385315	0.4508196711540222	0.3888888955116272	2205	2280	2280	2305	1477
11.483901528234743	11.483901133495046	0	0	2	0	-0.0007839634745068937	0.3622186264619587	2133.285275361721	2208.285275361721	2208.285275361721	2233.285275361721	0.6166666746139526	0.5570470094680786	0.6455696225166321	0.4262295067310333	0.3888888955116272	2133	2208	2208	2233	1477
11.499591641781617	11.499591641781617	0	0	2	0	-0.0003925196718215671	0.34739781095479927	2072.5940358599028	2147.5940358599028	2147.5940358599028	2172.5940358599028	0.6000000238418579	0.5302013158798218	0.6329113841056824	0.4098360538482666	0.3888888955116272	2072	2147	2147	2172	1477
11.516600580662097	11.516600580662097	0	0	2	0	5.145327074780904e-16	0.3330875983850965	2013.99371538697	2088.99371538697	2088.99371538697	2113.99371538697	0.5833333134651184	0.5100671052932739	0.6202531456947327	0.3852458894252777	0.3888888955116272	2013	2088	2088	2113	1477
11.537188229651662	11.537187834911965	0	0	2	0	0.00039251967182259476	0.31611386778555506	1944.486288581848	2019.486288581848	2019.486288581848	2044.486288581848	0.5666666626930237	0.48322147130966187	0.594936728477478	0.3606557250022888	0.3888888955116272	1944	2019	2019	2044	1477
11.55059122138384	11.55059122138384	0	0	2	0	0.0007839634745079172	0.29754143295619073	1868.432167955601	1943.432167955601	1943.432167955601	1968.432167955601	0.5333333611488342	0.4563758373260498	0.5822784900665283	0.3442623019218445	0.3888888955116272	1868	1943	1943	1968	1477
11.566657127123946	11.566657127123946	0	0	2	0	0.0011732584878022462	0.28207214438097683	1805.0854312401002	1880.0854312401002	1880.0854312401002	1905.0854312401002	0.5166666507720947	0.42953020334243774	0.5696202516555786	0.3196721374988556	0.3888888955116272	1805	1880	1880	1905	1477
11.582676848319299	11.582676453579598	0	0	2	0	0.001559337681133707	0.2699913629903712	1755.61463144557	1830.61463144557	1830.61463144557	1855.61463144557	0.5166666507720947	0.4026845693588257	0.5443037748336792	0.2950819730758667	0.3888888955116272	1755	1830	1830	1855	1477
11.59963920791532	11.599638813175623	0	0	2	0	0.0019411428382694134	0.2565890269504343	1700.7320653620284	1775.7320653620284	1775.7320653620284	1800.7320653620284	0.5	0.38255032896995544	0.5316455960273743	0.2704918086528778	0.3888888955116272	1700	1775	1775	1800	1477
11.617236703686672	11.617236308946971	0	0	2	0	0.0023176274578126073	0.240886294336506	1636.429375307992	1711.429375307992	1711.429375307992	1736.429375307992	0.44999998807907104	0.3288590610027313	0.49367088079452515	0.2295081913471222	0.3888888955116272	1636	1711	1711	1736	1477
11.63256484092977	11.63256444619007	0	0	2	0	0.0026877596215902464	0.22304014001342365	1563.3493733549699	1638.3493733549699	1638.3493733549699	1663.3493733549699	0.44999998807907104	0.3288590610027313	0.49367088079452515	0.2295081913471222	0.3888888955116272	1563	1638	1638	1663	1477
11.64965706988669	11.64965706988669	0	0	2	0	0.0030505248230689877	0.19779180116838602	1459.9574257845406	1534.9574257845406	1534.9574257845406	1559.9574257845406	0.4166666567325592	0.28859061002731323	0.4556961953639984	0.18852458894252777	0.3888888955116272	1459	1534	1534	1559	1477
11.670501694420157	11.67050129968046	0	0	2	0	0.0034049287480470767	0.18785710939389588	1419.2748629680036	1494.2748629680036	1494.2748629680036	1519.2748629680036	0.4000000059604645	0.2751677930355072	0.4430379867553711	0.17213115096092224	0.3888888955116272	1419	1494	1494	1519	1477
11.683910212508117	11.68390981776842	0	0	2	0	0.0037500000000004643	0.1763483073348251	1372.1463185361088	1447.1463185361088	1447.1463185361088	1472.1463185361088	0.38333332538604736	0.25503355264663696	0.4303797483444214	0.15573769807815552	0.3888888955116272	1372	1447	1447	1472	1477
11.699734142812876	11.699734142812876	0	0	2	0	0.004084792762613155	0.1711768750321645	1350.9693032567136	1425.9693032567136	1425.9693032567136	1450.9693032567136	0.38333332538604736	0.24161073565483093	0.40506330132484436	0.14754098653793335	0.3888888955116272	1350	1425	1425	1450	1477
11.716604528059083	11.716604133319386	0	0	2	0	0.004408389392193986	0.16157938736798383	1311.6675912718938	1386.6675912718938	1386.6675912718938	1411.6675912718938	0.36666667461395264	0.2281879186630249	0.39240506291389465	0.13114753365516663	0.3888888955116272	1311	1386	1386	1411	1477
11.737311388437679	11.737311388437679	0	0	2	0	0.004719902932874203	0.14929242178366364	1261.3524672041026	1336.3524672041026	1336.3524672041026	1361.3524672041026	0.3499999940395355	0.19463087618350983	0.3670886158943176	0.10655737668275833	0.3888888955116272	1261	1336	1336	1361	1477
11.75053319464812	11.75053279990842	0	0	2	0	0.005018479547691842	0.14593671753571213	1247.6108583087412	1322.6108583087412	1322.6108583087412	1347.6108583087412	0.3499999940395355	0.19463087618350983	0.3670886158943176	0.10655737668275833	0.3888888955116272	1247	1322	1322	1347	1477
11.766601074086722	11.766600679347022	0	0	2	0	0.005303300858899494	0.13735085187360419	1212.451738422409	1287.451738422409	1287.451738422409	1312.451738422409	0.3333333432674408	0.1812080591917038	0.3544303774833679	0.09836065769195557	0.3888888955116272	1212	1287	1287	1312	1477
11.782635795390625	11.782635795390625	0	0	2	0	0.005573586191080825	0.128816856135902	1177.5050258765186	1252.5050258765186	1252.5050258765186	1277.5050258765186	0.3166666626930237	0.16778524219989777	0.3417721390724182	0.0901639312505722	0.3888888955116272	1177	1252	1252	1277	1477
11.799675523967608	11.799675523967608	0	0	2	0	0.005828594710927629	0.12256416384633967	1151.900250950761	1226.900250950761	1226.900250950761	1251.900250950761	0.3166666626930237	0.14765100181102753	0.3164556920528412	0.08196721225976944	0.3888888955116272	1151	1226	1226	1251	1477
11.81722091409872	11.81722091409872	0	0	2	0	0.006067627457812431	0.11583772331126796	1124.3554769596424	1199.3554769596424	1199.3554769596424	1224.3554769596424	0.30000001192092896	0.1409395933151245	0.3037974536418915	0.07377049326896667	0.3888888955116272	1124	1199	1199	1224	1477
11.83264497308862	11.832644578348923	0	0	2	0	0.006290029259590983	0.1141598711872922	1117.4846725119617	1192.4846725119617	1192.4846725119617	1217.4846725119617	0.30000001192092896	0.1342281848192215	0.3037974536418915	0.07377049326896667	0.3888888955116272	1117	1192	1192	1217	1477
11.849614043259525	11.849614043259525	0	0	2	0	0.006495190528383569	0.11165197130310434	1107.2148224862121	1182.2148224862121	1182.2148224862121	1207.2148224862121	0.30000001192092896	0.12751677632331848	0.29113924503326416	0.06557376682758331	0.3888888955116272	1107	1182	1182	1207	1477
11.870622879507682	11.870622484767981	0	0	2	0	0.006682548931413013	0.1108738015707127	1104.0282174320685	1179.0282174320685	1179.0282174320685	1204.0282174320685	0.30000001192092896	0.12751677632331848	0.27848100662231445	0.05737704783678055	0.3888888955116272	1104	1179	1179	1204	1477
11.883905475631732	11.883905475631732	0	0	2	0	0.006851590932319736	0.10502927930313266	1080.0948987463282	1155.0948987463282	1155.0948987463282	1180.0948987463282	0.28333333134651184	0.12080536782741547	0.27848100662231445	0.05737704783678055	0.3888888955116272	1080	1155	1155	1180	1477
11.899537957182584	11.899537562442887	0	0	2	0	0.007001853198729215	0.10262513582477384	1070.2499312024488	1145.2499312024488	1145.2499312024488	1170.2499312024488	0.28333333134651184	0.11409395933151245	0.26582279801368713	0.04918032884597778	0.3888888955116272	1070	1145	1145	1170	1477
11.9166965024089	11.9166961076692	0	0	2	0	0.0071329238722138266	0.09610620700170772	1043.554917671993	1118.554917671993	1118.554917671993	1143.554917671993	0.2666666805744171	0.10738255083560944	0.2531645596027374	0.04098360612988472	0.3888888955116272	1043	1118	1118	1143	1477
11.937318888491955	11.937318888491955	0	0	2	0	0.00724444369716816	0.09610620700170772	1043.554917671993	1118.554917671993	1118.554917671993	1143.554917671993	0.2666666805744171	0.10738255083560944	0.2531645596027374	0.04098360612988472	0.3888888955116272	1043	1118	1118	1143	1477
11.950594379301428	11.950593984561731	0	0	2	0	0.007336107005503661	0.09597651209005041	1043.0238170087564	1118.0238170087564	1118.0238170087564	1143.0238170087564	0.2666666805744171	0.10738255083560944	0.2405063360929489	0.04098360612988472	0.3333333432674408	1043	1118	1118	1143	1466
11.966606600442503	11.966606205702803	0	0	2	0	0.007407662554463622	0.09429865996607466	1036.1530125610757	1111.1530125610757	1111.1530125610757	1136.1530125610757	0.2666666805744171	0.10067114233970642	0.2405063360929489	0.04098360612988472	0.3888888955116272	1036	1111	1111	1136	1477
11.982610137310203	11.982610137310203	0	0	2	0	0.00745891421526211	0.08963914888536603	1017.0723146855739	1092.072314685574	1092.072314685574	1117.072314685574	0.25	0.10067114233970642	0.2405063360929489	0.032786883413791656	0.3888888955116272	1017	1092	1092	1117	1477
12.003879501759553	12.003879107019852	0	0	2	0	0.007489721510659335	0.09000229475813724	1018.5593970345719	1093.559397034572	1093.559397034572	1118.559397034572	0.25	0.10067114233970642	0.2278480976819992	0.04098360612988472	0.3333333432674408	1018	1093	1093	1118	1466
12.017177097992157	12.017176703252456	0	0	2	0	0.0075	0.09000229475813724	1018.5593970345719	1093.559397034572	1093.559397034572	1118.559397034572	0.25	0.10067114233970642	0.2278480976819992	0.04098360612988472	0.3888888955116272	1018	1093	1093	1118	1477
12.032524577480494	12.032524182740797	0	0	2	0	0.007489721510659273	0.09000229475813724	1018.5593970345719	1093.559397034572	1093.559397034572	1118.559397034572	0.25	0.10067114233970642	0.2278480976819992	0.04098360612988472	0.3888888955116272	1018	1093	1093	1118	1477
12.049636938162053	12.049636938162053	0	0	2	0	0.0074589142152619884	0.09062483075957473	1021.1086819604585	1096.1086819604584	1096.1086819604584	1121.1086819604584	0.25	0.10067114233970642	0.2405063360929489	0.04918032884597778	0.3888888955116272	1021	1096	1096	1121	1477
12.070636695397138	12.07063630065744	0	0	2	0	0.00740766255446344	0.09078046465827905	1021.7460027756526	1096.7460027756526	1096.7460027756526	1121.7460027756526	0.25	0.10067114233970642	0.2531645596027374	0.04918032884597778	0.3888888955116272	1021	1096	1096	1121	1477
12.084692981330786	12.084692586591089	0	0	2	0	0.0073361070055034195	0.09148081743436115	1024.613947393709	1099.613947393709	1099.613947393709	1124.613947393709	0.25	0.10067114233970642	0.26582279801368713	0.05737704783678055	0.3888888955116272	1024	1099	1099	1124	1477
12.09956243104391	12.09956203630421	0	0	2	0	0.007244443697167859	0.09166239009457744	1025.3574874372946	1100.3574874372946	1100.3574874372946	1125.3574874372946	0.25	0.10067114233970642	0.27848100662231445	0.05737704783678055	0.3888888955116272	1025	1100	1100	1125	1477
12.117354928226455	12.117354533486754	0	0	2	0	0.007132923872213468	0.09411841195094484	1035.414896939119	1110.414896939119	1110.414896939119	1135.414896939119	0.25	0.10738255083560944	0.29113924503326416	0.06557376682758331	0.3888888955116272	1035	1110	1110	1135	1477
12.137212703512986	12.137212308773286	0	0	2	0	0.007001853198728799	0.09853761508198144	1053.511533760714	1128.511533760714	1128.511533760714	1153.511533760714	0.25	0.12080536782741547	0.3164556920528412	0.07377049326896667	0.3888888955116272	1053	1128	1128	1153	1477
12.150559247468237	12.150559247468237	0	0	2	0	0.006851590932319263	0.09853761508198144	1053.511533760714	1128.511533760714	1128.511533760714	1153.511533760714	0.25	0.12080536782741547	0.3164556920528412	0.07377049326896667	0.3888888955116272	1053	1128	1128	1153	1477
12.166497257545942	12.166496862806245	0	0	2	0	0.006682548931412486	0.09918608967718073	1056.167037228055	1131.167037228055	1131.167037228055	1156.167037228055	0.25	0.12080536782741547	0.3164556920528412	0.08196721225976944	0.3888888955116272	1056	1131	1131	1156	1477
12.182643295444901	12.182642900705204	0	0	2	0	0.006495190528382989	0.10179774553081533	1066.8617679486888	1141.8617679486888	1141.8617679486888	1166.8617679486888	0.25	0.12751677632331848	0.3291139304637909	0.0901639312505722	0.3888888955116272	1066	1141	1141	1166	1477
12.199556707318276	12.19955631257858	0	0	2	0	0.00629002925959035	0.10999453413638616	1100.4276172885013	1175.4276172885013	1175.4276172885013	1200.4276172885013	0.2666666805744171	0.1409395933151245	0.3291139304637909	0.09836065769195557	0.3888888955116272	1100	1175	1175	1200	1477
12.217238677385165	12.217238677385165	0	0	2	0	0.0060676274578117485	0.12045891717939017	1143.2792658496028	1218.2792658496028	1218.2792658496028	1243.2792658496028	0.2666666805744171	0.17449665069580078	0.3544303774833679	0.1147540956735611	0.3888888955116272	1143	1218	1218	1243	1477
12.232638262513742	12.232637867774045	0	0	2	0	0.0058285947109268975	0.12909666153684052	1178.6508289933618	1253.6508289933618	1253.6508289933618	1278.6508289933618	0.28333333134651184	0.1879194676876068	0.3670886158943176	0.12295082211494446	0.3888888955116272	1178	1253	1253	1278	1477
12.249602201068562	12.249601806328862	0	0	2	0	0.005573586191080047	0.1332045956583383	1195.4728192208954	1270.4728192208954	1270.4728192208954	1295.4728192208954	0.28333333134651184	0.20134228467941284	0.3670886158943176	0.13114753365516663	0.3888888955116272	1195	1270	1270	1295	1477
12.266611534688739	12.266611534688739	0	0	2	0	0.005303300858898672	0.14192016346913128	1231.1630694060927	1306.1630694060927	1306.1630694060927	1331.1630694060927	0.30000001192092896	0.21476510167121887	0.37974682450294495	0.13934426009655	0.3888888955116272	1231	1306	1306	1331	1477
12.28390547563173	12.283905080892033	0	0	2	0	0.005018479547690979	0.14484308804821167	1243.1324455574268	1318.1324455574268	1318.1324455574268	1343.1324455574268	0.30000001192092896	0.2214765101671219	0.39240506291389465	0.14754098653793335	0.3888888955116272	1243	1318	1318	1343	1477
12.299660326489207	12.299660326489207	0	0	2	0	0.004719902932873301	0.1506876028652111	1267.0657337330395	1342.0657337330395	1342.0657337330395	1367.0657337330395	0.3166666626930237	0.2281879186630249	0.39240506291389465	0.14754098653793335	0.3888888955116272	1267	1342	1342	1367	1477
12.31667676542396	12.31667676542396	0	0	2	0	0.004408389392193047	0.1625786307556769	1315.759492944497	1390.759492944497	1390.759492944497	1415.759492944497	0.3166666626930237	0.26174497604370117	0.4177215099334717	0.17213115096092224	0.3888888955116272	1315	1390	1390	1415	1477
12.337240335291899	12.337240335291899	0	0	2	0	0.004084792762612181	0.1715276490964195	1352.405723049838	1427.405723049838	1427.405723049838	1452.405723049838	0.3333333432674408	0.2751677930355072	0.4303797483444214	0.1803278625011444	0.3888888955116272	1352	1427	1427	1452	1477
12.350524905114444	12.350524905114444	0	0	2	0	0.0037499999999994586	0.17636187690843386	1372.2018859400366	1447.2018859400366	1447.2018859400366	1472.2018859400366	0.3333333432674408	0.28859061002731323	0.4430379867553711	0.18852458894252777	0.3888888955116272	1372	1447	1447	1472	1477
12.366544231570096	12.366543836830399	0	0	2	0	0.003404928748046042	0.1873778211879369	1417.3121777646015	1492.3121777646015	1492.3121777646015	1517.3121777646015	0.3499999940395355	0.3087248206138611	0.4430379867553711	0.2049180269241333	0.3888888955116272	1417	1492	1492	1517	1477
12.382632242733337	12.382631847993636	0	0	2	0	0.0030505248230679265	0.19231580348245136	1437.5332152606384	1512.5332152606384	1512.5332152606384	1537.5332152606384	0.3499999940395355	0.3221476376056671	0.4556961953639984	0.21311475336551666	0.3888888955116272	1437	1512	1512	1537	1477
12.39968776089827	12.39968736615857	0	0	2	0	0.0026877596215891626	0.20563900564967486	1492.0917281354186	1567.0917281354186	1567.0917281354186	1592.0917281354186	0.38333332538604736	0.33557048439979553	0.4683544337749481	0.22131147980690002	0.3888888955116272	1492	1567	1567	1592	1477
12.417225256235408	12.417224861495708	0	0	2	0	0.0023176274578115027	0.21068074379652013	1512.73764584675	1587.73764584675	1587.73764584675	1612.73764584675	0.38333332538604736	0.3691275119781494	0.49367088079452515	0.24590164422988892	0.3888888955116272	1512	1587	1587	1612	1477
12.432537209150855	12.432536814411158	0	0	2	0	0.0019411428382682915	0.218463829664997	1544.6093824781628	1619.6093824781628	1619.6093824781628	1644.6093824781628	0.38333332538604736	0.3691275119781494	0.49367088079452515	0.24590164422988892	0.3888888955116272	1544	1619	1619	1644	1477
12.449656280407293	12.449656280407293	0	0	2	0	0.001559337681132571	0.24851913558766414	1667.6858602314846	1742.6858602314846	1742.6858602314846	1767.6858602314846	0.4333333373069763	0.4161073863506317	0.5189873576164246	0.2786885201931	0.3888888955116272	1667	1742	1742	1767	1477
12.470564063292564	12.470564063292564	0	0	2	0	0.0011732584878010991	0.2645071853191112	1733.1569238817603	1808.1569238817603	1808.1569238817603	1833.1569238817603	0.44999998807907104	0.4429530203342438	0.5443037748336792	0.30327868461608887	0.3888888955116272	1733	1808	1808	1833	1477
12.483886133386491	12.483885738646794	0	0	2	0	0.0007839634745067622	0.27694979166404465	1784.1093968642629	1859.1093968642629	1859.1093968642629	1884.1093968642629	0.46666666865348816	0.463087260723114	0.5569620132446289	0.3196721374988556	0.3888888955116272	1784	1859	1859	1884	1477
12.49959440495951	12.499594010219813	0	0	2	0	0.000392519671821435	0.29534066097417	1859.420006689226	1934.420006689226	1934.420006689226	1959.420006689226	0.5	0.4899328947067261	0.5696202516555786	0.3360655605792999	0.3888888955116272	1859	1934	1934	1959	1477
12.516664528493298	12.5166641337536	0	0	2	0	-6.468409853337487e-16	0.3091061421142225	1915.7896519577412	1990.7896519577412	1990.7896519577412	2015.7896519577412	0.5166666507720947	0.5100671052932739	0.594936728477478	0.35245901346206665	0.3888888955116272	1915	1990	1990	2015	1477
12.537250598524068	12.537250203784371	0	0	2	0	-0.00039251967182272687	0.3239705664478514	1976.6594696039515	2051.6594696039515	2051.6594696039515	2076.6594696039515	0.550000011920929	0.563758373260498	0.6329113841056824	0.4098360538482666	0.3888888955116272	1976	2051	2051	2076	1477
12.550570300179803	12.550569905440106	0	0	2	0	-0.0007839634745080487	0.3432870723197361	2055.760561149319	2130.760561149319	2130.760561149319	2155.760561149319	0.550000011920929	0.563758373260498	0.6329113841056824	0.4098360538482666	0.3888888955116272	2055	2130	2130	2155	1477
12.566631863783225	12.566631469043525	0	0	2	0	-0.0011732584878023768	0.35643003197762946	2109.5809809483926	2184.5809809483926	2184.5809809483926	2209.5809809483926	0.5666666626930237	0.5838926434516907	0.6455696225166321	0.4262295067310333	0.3888888955116272	2109	2184	2184	2209	1477
12.58257342651822	12.58257303177852	0	0	2	0	-0.0015593376811338364	0.37270341467705226	2176.220483102529	2251.220483102529	2251.220483102529	2276.220483102529	0.5833333134651184	0.6107382774353027	0.6582278609275818	0.4508196711540222	0.3888888955116272	2176	2251	2251	2276	1477
12.599720919032968	12.599720919032968	0	0	2	0	-0.0019411428382695413	0.38607982555212983	2230.996885635972	2305.996885635972	2305.996885635972	2330.996885635972	0.6000000238418579	0.6308724880218506	0.6708860993385315	0.46721312403678894	0.3888888955116272	2230	2305	2305	2330	1477
12.617205913990166	12.617205519250469	0	0	2	0	-0.002317627457812733	0.40372662803745296	2303.26054181337	2378.26054181337	2378.26054181337	2403.26054181337	0.6499999761581421	0.6711409687995911	0.6962025165557861	0.5081967115402222	0.4444444477558136	2303	2378	2378	2403	1488
12.63254589342423	12.63254589342423	0	0	2	0	-0.00268775962159037	0.42828412860489706	2403.8235066370535	2478.8235066370535	2478.8235066370535	2503.8235066370535	0.6499999761581421	0.6912751793861389	0.7088607549667358	0.5245901346206665	0.4444444477558136	2403	2478	2478	2503	1488
12.64957338507055	12.649572990330853	0	0	2	0	-0.0030505248230691083	0.43941335104565127	2449.3976725319417	2524.3976725319417	2524.3976725319417	2549.3976725319417	0.6499999761581421	0.7114093899726868	0.7215189933776855	0.5491803288459778	0.3888888955116272	2449	2524	2524	2549	1477
12.6666561402747	12.666655745535	0	0	2	0	-0.003404928748047195	0.4516825737158374	2499.6401393663546	2574.6401393663546	2574.6401393663546	2599.6401393663546	0.6666666865348816	0.7248322367668152	0.7341772317886353	0.5655737519264221	0.4444444477558136	2499	2574	2574	2599	1488
12.68388929130408	12.683888896564383	0	0	2	0	-0.0037500000000005793	0.4657333894905449	2557.178229963781	2632.178229963781	2632.178229963781	2657.178229963781	0.6833333373069763	0.744966447353363	0.746835470199585	0.5819672346115112	0.4444444477558136	2557	2632	2632	2657	1488
12.699572694276078	12.699572694276078	0	0	2	0	-0.004084792762613266	0.48144427892713537	2621.5143222066195	2696.5143222066195	2696.5143222066195	2721.5143222066195	0.699999988079071	0.7651006579399109	0.7594936490058899	0.6065573692321777	0.4444444477558136	2621	2696	2696	2721	1488
12.716567817267098	12.716567422527401	0	0	2	0	-0.004408389392194093	0.49405069340930297	2673.137589511096	2748.137589511096	2748.137589511096	2773.137589511096	0.7166666388511658	0.7785235047340393	0.7721518874168396	0.6229507923126221	0.4444444477558136	2673	2748	2748	2773	1488
12.737302309424607	12.737307835780392	0	0	2	0	-0.004719902932874305	0.5154081393504049	2760.596330639908	2835.596330639908	2835.596330639908	2860.596330639908	0.7333333492279053	0.8053691387176514	0.797468364238739	0.6557376980781555	0.4444444477558136	2760	2835	2835	2860	1488
12.750583326589865	12.750582931850165	0	0	2	0	-0.005018479547691941	0.5283258069066195	2813.4941792826066	2888.4941792826066	2888.4941792826066	2913.4941792826066	0.75	0.818791925907135	0.8101266026496887	0.6721311211585999	0.4444444477558136	2813	2888	2888	2913	1488
12.76662989008473	12.766629495345033	0	0	2	0	-0.005303300858899587	0.5430251031427566	2873.6877973695887	2948.6877973695887	2948.6877973695887	2973.6877973695887	0.7666666507720947	0.8389261960983276	0.8227847814559937	0.688524603843689	0.4444444477558136	2873	2948	2948	2973	1488
12.782551321095088	12.782551321095088	0	0	2	0	-0.0055735861910809125	0.5544724415529316	2920.564648159255	2995.564648159255	2995.564648159255	3020.564648159255	0.7833333611488342	0.8456375598907471	0.8354430198669434	0.7049180269241333	0.4444444477558136	2920	2995	2995	3020	1488
12.80390318614148	12.80390673879877	0	0	2	0	-0.005828594710927712	0.5635347290482109	2957.6747154524237	3032.6747154524237	3032.6747154524237	3057.6747154524237	0.7833333611488342	0.8590604066848755	0.8481012582778931	0.7213114500045776	0.4444444477558136	2957	3032	3032	3057	1488
12.817130123968003	12.817129729228302	0	0	2	0	-0.006067627457812508	0.5745329218618007	3002.712315024074	3077.712315024074	3077.712315024074	3102.712315024074	0.800000011920929	0.8724831938743591	0.8481012582778931	0.7377049326896667	0.4444444477558136	3002	3077	3077	3102	1488
12.832575498901637	12.83257510416194	0	0	2	0	-0.006290029259591055	0.5862396502827529	3050.6513679078735	3125.6513679078735	3125.6513679078735	3150.6513679078735	0.8166666626930237	0.8791946172714233	0.8607594966888428	0.7540983557701111	0.4444444477558136	3050	3125	3125	3150	1488
12.849596674712778	12.849596674712778	0	0	2	0	-0.006495190528383635	0.6066632769085061	3134.2861189403325	3209.2861189403325	3209.2861189403325	3234.2861189403325	0.8333333134651184	0.9060402512550354	0.8734177350997925	0.7868852615356445	0.4444444477558136	3134	3209	3209	3234	1488
12.870570773867442	12.870570379127745	0	0	2	0	-0.006682548931413073	0.6126470053578146	3158.7894869402508	3233.7894869402508	3233.7894869402508	3258.7894869402508	0.8333333134651184	0.9127516746520996	0.8860759735107422	0.7950819730758667	0.4444444477558136	3158	3233	3233	3258	1488
12.883858896347277	12.883858501607577	0	0	2	0	-0.006851590932319789	0.624690943545426	3208.1094138185194	3283.1094138185194	3283.1094138185194	3308.1094138185194	0.8500000238418579	0.9194630980491638	0.8987341523170471	0.811475396156311	0.5	3208	3283	3283	3308	1500
12.899668221283182	12.899668221283182	0	0	2	0	-0.007001853198729263	0.6298883064922691	3229.392615085842	3304.392615085842	3304.392615085842	3329.392615085842	0.8500000238418579	0.9328858852386475	0.8987341523170471	0.8196721076965332	0.5	3229	3304	3304	3329	1500
12.916596238525411	12.91659584378571	0	0	2	0	-0.007132923872213867	0.6366488704247999	3257.0771243895556	3332.0771243895556	3332.0771243895556	3357.0771243895556	0.8666666746139526	0.9328858852386475	0.9113923907279968	0.8196721076965332	0.5	3257	3332	3332	3357	1500
12.93725336170196	12.937252966962262	0	0	2	0	-0.0072444436971681936	0.6420619501182463	3279.2436857342186	3354.2436857342186	3354.2436857342186	3379.2436857342186	0.8666666746139526	0.9463087320327759	0.9240506291389465	0.8360655903816223	0.5	3279	3354	3354	3379	1500
12.950566352782815	12.950565958043118	0	0	2	0	-0.007336107005503688	0.6463855853600728	3296.9489720494985	3371.9489720494985	3371.9489720494985	3396.9489720494985	0.8666666746139526	0.9463087320327759	0.9240506291389465	0.8360655903816223	0.5	3296	3371	3371	3396	1500
12.966644890193283	12.966644495453586	0	0	2	0	-0.007407662554463643	0.6463855853600728	3296.9489720494985	3371.9489720494985	3371.9489720494985	3396.9489720494985	0.8666666746139526	0.9463087320327759	0.9240506291389465	0.8360655903816223	0.5	3296	3371	3371	3396	1500
12.982648821800684	12.982648427060987	0	0	2	0	-0.007458914215262124	0.6522301039023626	3320.882275480175	3395.882275480175	3395.882275480175	3420.882275480175	0.8833333253860474	0.9530201554298401	0.9240506291389465	0.8360655903816223	0.5	3320	3395	3395	3420	1500
13.003892133429915	13.0038968703063	0	0	2	0	-0.007489721510659341	0.6539079448504674	3327.7530341626643	3402.7530341626643	3402.7530341626643	3427.7530341626643	0.8833333253860474	0.9597315192222595	0.9240506291389465	0.8360655903816223	0.5	3327	3402	3402	3427	1500
13.01710446588758	13.017104071147884	0	0	2	0	-0.0075	0.6539079448504674	3327.7530341626643	3402.7530341626643	3402.7530341626643	3427.7530341626643	0.8833333253860474	0.9597315192222595	0.9367088675498962	0.8360655903816223	0.5	3327	3402	3402	3427	1500
13.032582998955913	13.032582604216216	0	0	2	0	-0.007489721510659266	0.6565537242430279	3338.5875007751993	3413.5875007751993	3413.5875007751993	3438.5875007751993	0.8833333253860474	0.9597315192222595	0.9367088675498962	0.8360655903816223	0.5	3338	3413	3413	3438	1500
13.049606937944947	13.049606543205247	0	0	2	0	-0.0074589142152619746	0.6503365597884594	3313.128212333741	3388.128212333741	3388.128212333741	3413.128212333741	0.8833333253860474	0.9530201554298401	0.9240506291389465	0.8278688788414001	0.5	3313	3388	3388	3413	1500
13.070592879290572	13.070592484550875	0	0	2	0	-0.007407662554463419	0.6467651460558628	3298.503273098758	3373.503273098758	3373.503273098758	3398.503273098758	0.8833333253860474	0.9463087320327759	0.9240506291389465	0.8196721076965332	0.5	3298	3373	3373	3398	1500
13.083886133386493	13.083886133386493	0	0	2	0	-0.007336107005503392	0.6429780578280564	3282.9951468058907	3357.9951468058907	3357.9951468058907	3382.9951468058907	0.8833333253860474	0.9463087320327759	0.9240506291389465	0.8032786846160889	0.5	3282	3357	3357	3382	1500
13.099506378006684	13.099505983266983	0	0	2	0	-0.007244443697167825	0.6377288020156211	3261.4994442539682	3336.4994442539682	3336.4994442539682	3361.4994442539682	0.8833333253860474	0.9328858852386475	0.9240506291389465	0.7950819730758667	0.5	3261	3336	3336	3361	1500
13.116612028113362	13.116611633373662	0	0	2	0	-0.0071329238722134276	0.6256330038182565	3211.9671506357604	3286.9671506357604	3286.9671506357604	3311.9671506357604	0.8666666746139526	0.926174521446228	0.9113923907279968	0.7786885499954224	0.5	3211	3286	3286	3311	1500
13.137255335400454	13.137255335400454	0	0	2	0	-0.007001853198728752	0.6159659297999616	3172.3804825308425	3247.3804825308425	3247.3804825308425	3272.3804825308425	0.8500000238418579	0.9127516746520996	0.8987341523170471	0.7540983557701111	0.5	3172	3247	3247	3272	1500
13.150521352457154	13.150520957717458	0	0	2	0	-0.006851590932319209	0.6049240483108287	3127.1639778328436	3202.1639778328436	3202.1639778328436	3227.1639778328436	0.8500000238418579	0.899328887462616	0.8987341523170471	0.7459016442298889	0.5	3127	3202	3202	3227	1500
13.166553310583168	13.166552915843472	0	0	2	0	-0.006682548931412426	0.5972542987866234	3095.756353531223	3170.756353531223	3170.756353531223	3195.756353531223	0.8500000238418579	0.8926174640655518	0.8860759735107422	0.7295082211494446	0.5	3095	3170	3170	3195	1500
13.182590795064964	13.182590795064964	0	0	2	0	-0.006495190528382922	0.5820539593109082	3033.510963378169	3108.510963378169	3108.510963378169	3133.510963378169	0.8333333134651184	0.8791946172714233	0.8734177350997925	0.7049180269241333	0.5	3033	3108	3108	3133	1500
13.203907528278165	13.203907133538468	0	0	2	0	-0.006290029259590279	0.5653314408851031	2965.0322504244973	3040.0322504244973	3040.0322504244973	3065.0322504244973	0.8166666626930237	0.8590604066848755	0.8607594966888428	0.6803278923034668	0.5	2965	3040	3040	3065	1500
13.217116308078545	13.217115913338848	0	0	2	0	-0.006067627457811671	0.5432995954757658	2874.811843473261	2949.811843473261	2949.811843473261	2974.811843473261	0.800000011920929	0.8322147727012634	0.8354430198669434	0.6475409865379333	0.4444444477558136	2874	2949	2949	2974	1488
13.232644973088622	13.232644578348921	0	0	2	0	-0.005828594710926814	0.5094421651074441	2736.1656661149837	2811.1656661149837	2811.1656661149837	2836.1656661149837	0.7333333492279053	0.8053691387176514	0.8227847814559937	0.6065573692321777	0.4444444477558136	2736	2811	2811	2836	1488
13.249538253237358	13.24953785849766	0	0	2	0	-0.0055735861910799584	0.46321462765320565	2546.863900239877	2621.863900239877	2621.863900239877	2646.863900239877	0.7166666388511658	0.7315436005592346	0.7594936490058899	0.5327869057655334	0.4444444477558136	2546	2621	2621	2646	1488
13.266594166141992	13.266594166141992	0	0	2	0	-0.0053033008588985785	0.44126880168914795	2456.995742917061	2531.995742917061	2531.995742917061	2556.995742917061	0.699999988079071	0.6979866027832031	0.7341772317886353	0.5	0.4444444477558136	2456	2531	2531	2556	1488
13.283813501281916	13.283813501281916	0	0	2	0	-0.005018479547690881	0.4138934640938574	2344.893735464346	2419.893735464346	2419.893735464346	2444.893735464346	0.6666666865348816	0.6577181220054626	0.7088607549667358	0.46721312403678894	0.4444444477558136	2344	2419	2419	2444	1488
13.299560062605718	13.299559667866017	0	0	2	0	-0.004719902932873198	0.3869331305972965	2234.491169795929	2309.491169795929	2309.491169795929	2334.491169795929	0.6333333253860474	0.6174496412277222	0.6835442781448364	0.4344262182712555	0.4444444477558136	2234	2309	2309	2334	1488
13.316605712278182	13.316605712278182	0	0	2	0	-0.00440838939219294	0.36623238080435705	2149.721599393842	2224.721599393842	2224.721599393842	2249.721599393842	0.6166666746139526	0.5838926434516907	0.6582278609275818	0.40163934230804443	0.4444444477558136	2149	2224	2224	2249	1488
13.337204808719012	13.337204413979311	0	0	2	0	-0.00408479276261207	0.34010343605037496	2042.7235706262854	2117.7235706262854	2117.7235706262854	2142.7235706262854	0.5666666626930237	0.5503355860710144	0.6455696225166321	0.37704917788505554	0.4444444477558136	2042	2117	2117	2142	1488
13.350519773498362	13.350519773498362	0	0	2	0	-0.003749999999999344	0.321348088109894	1965.920420810016	2040.920420810016	2040.920420810016	2065.920420810016	0.550000011920929	0.5167785286903381	0.6202531456947327	0.35245901346206665	0.4444444477558136	1965	2040	2040	2065	1488
13.366592389813349	13.366591995073648	0	0	2	0	-0.0034049287480459245	0.30707067591189396	1907.4544178592057	1982.4544178592057	1982.4544178592057	2007.4544178592057	0.550000011920929	0.48322147130966187	0.594936728477478	0.32786884903907776	0.4444444477558136	1907	1982	1982	2007	1488
13.382591979284062	13.382591584544361	0	0	2	0	-0.003050524823067806	0.2889378713832329	1833.2005833143387	1908.2005833143387	1908.2005833143387	1933.2005833143387	0.5333333611488342	0.449664443731308	0.5696202516555786	0.30327868461608887	0.4444444477558136	1833	1908	1908	1933	1488
13.399695655692245	13.399695655692245	0	0	2	0	-0.002687759621589039	0.27649525758771887	1782.2480798217089	1857.2480798217089	1857.2480798217089	1882.2480798217089	0.5166666507720947	0.42953020334243774	0.5569620132446289	0.28688523173332214	0.4444444477558136	1782	1857	1857	1882	1488
13.417192887580107	13.417192887580107	0	0	2	0	-0.0023176274578113774	0.2658342747154956	1738.5913549599545	1813.5913549599545	1813.5913549599545	1838.5913549599545	0.4833333194255829	0.4026845693588257	0.5443037748336792	0.26229506731033325	0.4444444477558136	1738	1813	1813	1838	1488
13.432642999390126	13.432642604650429	0	0	2	0	-0.0019411428382681635	0.25719652101041923	1703.2197535376667	1778.2197535376667	1778.2197535376667	1803.2197535376667	0.4833333194255829	0.4026845693588257	0.5443037748336792	0.26229506731033325	0.4444444477558136	1703	1778	1778	1803	1488
13.449634569723859	13.449634569723859	0	0	2	0	-0.0015593376811324415	0.24498738095853856	1653.2233250252154	1728.2233250252154	1728.2233250252154	1753.2233250252154	0.46666666865348816	0.38255032896995544	0.5316455960273743	0.24590164422988892	0.4444444477558136	1653	1728	1728	1753	1488
13.47054906318401	13.47054906318401	0	0	2	0	-0.0011732584878009686	0.23979000695178088	1631.9400784675427	1706.9400784675427	1706.9400784675427	1731.9400784675427	0.46666666865348816	0.3691275119781494	0.5189873576164246	0.23770491778850555	0.4444444477558136	1631	1706	1706	1731	1488
13.483897975577456	13.483897580837755	0	0	2	0	-0.0007839634745066304	0.23215569670942715	1600.6775780251041	1675.6775780251041	1675.6775780251041	1700.6775780251041	0.44999998807907104	0.3624161183834076	0.5063291192054749	0.2295081913471222	0.4444444477558136	1600	1675	1675	1700	1488
13.499575852193669	13.499575457453968	0	0	2	0	-0.0003925196718213029	0.2294402824265256	1589.5579565366224	1664.5579565366224	1664.5579565366224	1689.5579565366224	0.44999998807907104	0.3557046949863434	0.5063291192054749	0.22131147980690002	0.4444444477558136	1589	1664	1664	1689	1488
13.516540185488186	13.516540185488186	0	0	2	0	7.791492631894069e-16	0.22020594082644407	1551.7433276842885	1626.7433276842885	1626.7433276842885	1651.7433276842885	0.4333333373069763	0.34228187799453735	0.49367088079452515	0.21311475336551666	0.4444444477558136	1551	1626	1626	1651	1488
13.537250203784371	13.537250203784371	0	0	2	0	0.000392519671822859	0.2151901415048867	1531.203629462511	1606.203629462511	1606.203629462511	1631.203629462511	0.4166666567325592	0.3288590610027313	0.4810126721858978	0.2049180269241333	0.4444444477558136	1531	1606	1606	1631	1488
13.550481089007882	13.550480694268181	0	0	2	0	0.0007839634745081803	0.2110234713612824	1514.1411152244514	1589.1411152244514	1589.1411152244514	1614.1411152244514	0.4166666567325592	0.3288590610027313	0.4810126721858978	0.2049180269241333	0.4444444477558136	1514	1589	1589	1614	1488
13.566584100279673	13.566584100279673	0	0	2	0	0.0011732584878025075	0.2060595502553948	1493.8138582958418	1568.8138582958418	1568.8138582958418	1593.8138582958418	0.4166666567325592	0.3154362440109253	0.4683544337749481	0.19672131538391113	0.4444444477558136	1493	1568	1568	1593	1488
13.582684348373572	13.582684348373572	0	0	2	0	0.0015593376811339657	0.20342195111331318	1483.0128898090175	1558.0128898090175	1558.0128898090175	1583.0128898090175	0.4166666567325592	0.3087248206138611	0.4683544337749481	0.18852458894252777	0.4444444477558136	1483	1558	1558	1583	1488
13.60386134373341	13.603866870089192	0	0	2	0	0.001941142838269669	0.20342195111331318	1483.0128898090175	1558.0128898090175	1558.0128898090175	1583.0128898090175	0.4166666567325592	0.3087248206138611	0.4683544337749481	0.18852458894252777	0.4444444477558136	1483	1558	1558	1583	1488
13.61706341295891	13.617063018219213	0	0	2	0	0.0023176274578128593	0.19604703845986937	1452.8126224931652	1527.8126224931652	1527.8126224931652	1552.8126224931652	0.4000000059604645	0.30201342701911926	0.4556961953639984	0.1803278625011444	0.4444444477558136	1452	1527	1527	1552	1488
13.632548656602122	13.632548261862421	0	0	2	0	0.002687759621590494	0.19436918261060332	1445.9418027904208	1520.9418027904208	1520.9418027904208	1545.9418027904208	0.4000000059604645	0.29530200362205505	0.4556961953639984	0.1803278625011444	0.4444444477558136	1445	1520	1520	1545	1488
13.649610095862535	13.649609701122838	0	0	2	0	0.0030505248230692293	0.19379852568523148	1443.604962681023	1518.604962681023	1518.604962681023	1543.604962681023	0.4000000059604645	0.29530200362205505	0.4430379867553711	0.1803278625011444	0.4444444477558136	1443	1518	1518	1543	1488
13.670540773650334	13.670540773650337	0	0	2	0	0.0034049287480473127	0.18394164209650077	1403.2410243851705	1478.2410243851705	1478.2410243851705	1503.2410243851705	0.38333332538604736	0.281879186630249	0.4303797483444214	0.16393442451953888	0.4444444477558136	1403	1478	1478	1503	1488
13.683865606922154	13.683865606922154	0	0	2	0	0.0037500000000006933	0.17921117035481515	1383.869742602968	1458.869742602968	1458.869742602968	1483.869742602968	0.38333332538604736	0.268456369638443	0.4177215099334717	0.15573769807815552	0.4444444477558136	1383	1458	1458	1483	1488
13.699567167920293	13.699566773180596	0	0	2	0	0.004084792762613376	0.17204377243635838	1354.5192481268875	1429.5192481268875	1429.5192481268875	1454.5192481268875	0.36666667461395264	0.26174497604370117	0.40506330132484436	0.14754098653793335	0.4444444477558136	1354	1429	1429	1454	1488
13.716656633699323	13.716656633699323	0	0	2	0	0.0044083893921942	0.16785801619501572	1337.3785763185892	1412.3785763185892	1412.3785763185892	1437.3785763185892	0.36666667461395264	0.24832214415073395	0.40506330132484436	0.13934426009655	0.4444444477558136	1337	1412	1412	1437	1488
13.73725967753714	13.737259282797442	0	0	2	0	0.004719902932874409	0.16406134873068934	1321.8312230521728	1396.8312230521728	1396.8312230521728	1421.8312230521728	0.36666667461395264	0.23489932715892792	0.39240506291389465	0.13934426009655	0.4444444477558136	1321	1396	1396	1421	1488
13.750521747196856	13.750521352457156	0	0	2	0	0.005018479547692039	0.1545416721187085	1282.8481473261113	1357.8481473261113	1357.8481473261113	1382.8481473261113	0.3499999940395355	0.2214765101671219	0.37974682450294495	0.12295082211494446	0.4444444477558136	1282	1357	1357	1382	1488
13.766617653154068	13.766617258414371	0	0	2	0	0.00530330085889968	0.14587798964794207	1247.3703676083228	1322.3703676083228	1322.3703676083228	1347.3703676083228	0.3333333432674408	0.20805369317531586	0.3670886158943176	0.1147540956735611	0.4444444477558136	1247	1322	1322	1347	1488
13.782608953091106	13.78260855835141	0	0	2	0	0.005573586191081001	0.1434738451731319	1237.5253959839752	1312.5253959839752	1312.5253959839752	1337.5253959839752	0.3333333432674408	0.20134228467941284	0.3417721390724182	0.1147540956735611	0.4444444477558136	1237	1312	1312	1337	1488
13.803824238201724	13.803823843462027	0	0	2	0	0.005828594710927795	0.13057252584737622	1184.6944933450056	1259.6944933450056	1259.6944933450056	1284.6944933450056	0.3166666626930237	0.17449665069580078	0.3164556920528412	0.09836065769195557	0.4444444477558136	1184	1259	1259	1284	1488
13.817131702926797	13.8171313081871	0	0	2	0	0.006067627457812587	0.13057252584737622	1184.6944933450056	1259.6944933450056	1259.6944933450056	1284.6944933450056	0.3166666626930237	0.16778524219989777	0.3037974536418915	0.09836065769195557	0.4444444477558136	1184	1259	1259	1284	1488
13.83264892048561	13.83264892048561	0	0	2	0	0.006290029259591127	0.12858340555956982	1176.5490457664384	1251.5490457664384	1251.5490457664384	1276.5490457664384	0.3166666626930237	0.16778524219989777	0.3037974536418915	0.09836065769195557	0.4444444477558136	1176	1251	1251	1276	1488
13.849624701231392	13.849624701231392	0	0	2	0	0.006495190528383701	0.11787872150668677	1132.7133645698823	1207.7133645698823	1207.7133645698823	1232.7133645698823	0.30000001192092896	0.14765100181102753	0.29113924503326416	0.08196721225976944	0.4444444477558136	1132	1207	1207	1232	1488
13.870599589865453	13.870599589865453	0	0	2	0	0.006682548931413134	0.11594147925404474	1124.780357545313	1199.780357545313	1199.780357545313	1224.780357545313	0.30000001192092896	0.1409395933151245	0.27848100662231445	0.08196721225976944	0.4444444477558136	1124	1199	1199	1224	1488
13.883835211965351	13.883834817225651	0	0	2	0	0.006851590932319843	0.10929284877433498	1097.554215730902	1172.554215730902	1172.554215730902	1197.554215730902	0.28333333134651184	0.1342281848192215	0.26582279801368713	0.07377049326896667	0.4444444477558136	1097	1172	1172	1197	1488
13.899781906316427	13.899781906316427	0	0	2	0	0.0070018531987293105	0.10761499665035923	1090.6834112832212	1165.6834112832212	1165.6834112832212	1190.6834112832212	0.28333333134651184	0.12751677632331848	0.26582279801368713	0.07377049326896667	0.4444444477558136	1090	1165	1165	1190	1488
13.916572159403785	13.916571764664088	0	0	2	0	0.007132923872213908	0.10738154552748624	1089.7274289350562	1164.7274289350562	1164.7274289350562	1189.7274289350562	0.28333333134651184	0.12751677632331848	0.2531645596027374	0.07377049326896667	0.4444444477558136	1089	1164	1164	1189	1488
13.937185466473771	13.937185466473771	0	0	2	0	0.007244443697168227	0.10518491324358126	1080.7322197324652	1155.7322197324652	1155.7322197324652	1180.7322197324652	0.28333333134651184	0.12080536782741547	0.2405063360929489	0.06557376682758331	0.4444444477558136	1080	1155	1155	1180	1488
13.95053319464812	13.95053319464812	0	0	2	0	0.007336107005503715	0.10497740139436068	1079.882458709907	1154.882458709907	1154.882458709907	1179.882458709907	0.28333333134651184	0.12080536782741547	0.2405063360929489	0.06557376682758331	0.4444444477558136	1079	1154	1154	1179	1488
13.966623179509853	13.966622784770152	0	0	2	0	0.007407662554463664	0.09913288657736125	1055.9491705342944	1130.9491705342944	1130.9491705342944	1155.9491705342944	0.2666666805744171	0.11409395933151245	0.2405063360929489	0.06557376682758331	0.4444444477558136	1055	1130	1130	1155	1488
13.98258211079159	13.98258211079159	0	0	2	0	0.007458914215262138	0.09864004586424588	1053.9309878140868	1128.9309878140868	1128.9309878140868	1153.9309878140868	0.2666666805744171	0.11409395933151245	0.2405063360929489	0.05737704783678055	0.4444444477558136	1053	1128	1128	1153	1488
14.003903975620876	14.003903580881179	0	0	2	0	0.007489721510659348	0.09678062065256152	1046.3166415722394	1121.3166415722394	1121.3166415722394	1146.3166415722394	0.2666666805744171	0.10738255083560944	0.2278480976819992	0.05737704783678055	0.4444444477558136	1046	1121	1121	1146	1488
14.017137229282579	14.017136834542882	0	0	2	0	0.0075	0.09678062065256152	1046.3166415722394	1121.3166415722394	1121.3166415722394	1146.3166415722394	0.2666666805744171	0.10738255083560944	0.2278480976819992	0.05737704783678055	0.4444444477558136	1046	1121	1121	1146	1488
14.032642999390127	14.032642999390127	0	0	2	0	0.007489721510659259	0.09678062065256152	1046.3166415722394	1121.3166415722394	1121.3166415722394	1146.3166415722394	0.2666666805744171	0.10738255083560944	0.2278480976819992	0.05737704783678055	0.4444444477558136	1046	1121	1121	1146	1488
14.049703254431446	14.049703254431446	0	0	2	0	0.0074589142152619616	0.09678062065256152	1046.3166415722394	1121.3166415722394	1121.3166415722394	1146.3166415722394	0.2666666805744171	0.10738255083560944	0.2278480976819992	0.05737704783678055	0.4444444477558136	1046	1121	1121	1146	1488
14.070552615841297	14.0705522211016	0	0	2	0	0.007407662554463399	0.09678062065256152	1046.3166415722394	1121.3166415722394	1121.3166415722394	1146.3166415722394	0.2666666805744171	0.10738255083560944	0.2278480976819992	0.05737704783678055	0.4444444477558136	1046	1121	1121	1146	1488
14.083849817334205	14.083849817334205	0	0	2	0	0.007336107005503364	0.09745503445338549	1049.0783660866136	1124.0783660866136	1124.0783660866136	1149.0783660866136	0.2666666805744171	0.10738255083560944	0.2405063360929489	0.06557376682758331	0.4444444477558136	1049	1124	1124	1149	1488
14.099676905556553	14.099676905556553	0	0	2	0	0.00724444369716779	0.09934039842658182	1056.7989315568525	1131.7989315568525	1131.7989315568525	1156.7989315568525	0.2666666805744171	0.11409395933151245	0.2531645596027374	0.06557376682758331	0.4444444477558136	1056	1131	1131	1156	1488
14.116695712929502	14.116695712929502	0	0	2	0	0.007132923872213387	0.09985917858651105	1058.9233363117628	1133.9233363117628	1133.9233363117628	1158.9233363117628	0.2666666805744171	0.11409395933151245	0.2531645596027374	0.07377049326896667	0.4444444477558136	1058	1133	1133	1158	1488
14.137229677320033	14.137229677320033	0	0	2	0	0.007001853198728705	0.1017704818333598	1066.7501231076085	1141.7501231076085	1141.7501231076085	1166.7501231076085	0.2666666805744171	0.12080536782741547	0.26582279801368713	0.07377049326896667	0.4444444477558136	1066	1141	1141	1166	1488
14.150461352022944	14.150460957283244	0	0	2	0	0.006851590932319155	0.10510842894281458	1080.4190165208256	1155.4190165208256	1155.4190165208256	1180.4190165208256	0.2666666805744171	0.12751677632331848	0.29113924503326416	0.0901639312505722	0.4444444477558136	1080	1155	1155	1180	1488
14.166609363620395	14.166608968880695	0	0	2	0	0.006682548931412366	0.1152165126257243	1121.811619202341	1196.811619202341	1196.811619202341	1221.811619202341	0.28333333134651184	0.14765100181102753	0.3037974536418915	0.09836065769195557	0.4444444477558136	1121	1196	1196	1221	1488
14.182561584327257	14.182561189587556	0	0	2	0	0.006495190528382856	0.12638810639619258	1167.5592956924086	1242.5592956924086	1242.5592956924086	1267.5592956924086	0.30000001192092896	0.16778524219989777	0.3291139304637909	0.1147540956735611	0.4444444477558136	1167	1242	1242	1267	1488
14.20389923874449	14.20389923874449	0	0	2	0	0.006290029259590206	0.14686499637151362	1251.4121601413483	1326.4121601413483	1326.4121601413483	1351.4121601413483	0.3166666626930237	0.21476510167121887	0.37974682450294495	0.14754098653793335	0.4444444477558136	1251	1326	1326	1351	1488
14.217149466213243	14.217149071473543	0	0	2	0	0.006067627457811592	0.14686499637151362	1251.4121601413483	1326.4121601413483	1326.4121601413483	1351.4121601413483	0.3499999940395355	0.23489932715892792	0.40506330132484436	0.15573769807815552	0.4444444477558136	1251	1326	1326	1351	1488
14.232652473142899	14.232652078403198	0	0	2	0	0.005828594710926731	0.16199573683068325	1313.3725423216479	1388.3725423216479	1388.3725423216479	1413.3725423216479	0.3499999940395355	0.23489932715892792	0.40506330132484436	0.15573769807815552	0.4444444477558136	1313	1388	1388	1413	1488
14.249635753942957	14.249635753942957	0	0	2	0	0.005573586191079871	0.1880918818839632	1420.2362563148292	1495.2362563148292	1495.2362563148292	1520.2362563148292	0.38333332538604736	0.281879186630249	0.4430379867553711	0.19672131538391113	0.4444444477558136	1420	1495	1495	1520	1488
14.27059722142726	14.270596826687562	0	0	2	0	0.005303300858898486	0.20301511224562585	1481.3468846458377	1556.3468846458377	1556.3468846458377	1581.3468846458377	0.4166666567325592	0.30201342701911926	0.4556961953639984	0.2049180269241333	0.4444444477558136	1481	1556	1556	1581	1488
14.283766527257765	14.283766132518064	0	0	2	0	0.005018479547690782	0.21965031299301763	1549.4680317064071	1624.4680317064071	1624.4680317064071	1649.4680317064071	0.44999998807907104	0.3221476376056671	0.4810126721858978	0.22131147980690002	0.4444444477558136	1549	1624	1624	1649	1488
14.299824932943594	14.299824538203897	0	0	2	0	0.004719902932873095	0.2315741356954668	1598.2960856729364	1673.2960856729364	1673.2960856729364	1698.2960856729364	0.46666666865348816	0.34228187799453735	0.49367088079452515	0.23770491778850555	0.4444444477558136	1598	1673	1673	1698	1488
14.316621896605831	14.316621896605831	0	0	2	0	0.0044083893921928324	0.24191700371686142	1640.6501302205475	1715.6501302205475	1715.6501302205475	1740.6501302205475	0.46666666865348816	0.3691275119781494	0.5189873576164246	0.2540983557701111	0.4444444477558136	1640	1715	1715	1740	1488
14.337183887514975	14.337183887514975	0	0	2	0	0.004084792762611958	0.26103416759645226	1718.934916307472	1793.934916307472	1793.934916307472	1818.934916307472	0.5166666507720947	0.42281877994537354	0.5569620132446289	0.2950819730758667	0.4444444477558136	1718	1793	1793	1818	1488
14.350520957717457	14.35052056297776	0	0	2	0	0.0037499999999992296	0.2759587201285001	1780.0509589262078	1855.0509589262078	1855.0509589262078	1880.0509589262078	0.5166666507720947	0.42281877994537354	0.5569620132446289	0.2950819730758667	0.4444444477558136	1780	1855	1855	1880	1488
14.366624758468646	14.366624363728949	0	0	2	0	0.0034049287480458065	0.29127238207237927	1842.7604045863932	1917.7604045863932	1917.7604045863932	1942.7604045863932	0.5333333611488342	0.449664443731308	0.5696202516555786	0.3196721374988556	0.4444444477558136	1842	1917	1917	1942	1488
14.382567900162435	14.382567505422738	0	0	2	0	0.003050524823067685	0.30387060335406524	1894.3501207348972	1969.3501207348972	1969.3501207348972	1994.3501207348972	0.550000011920929	0.46979865431785583	0.5822784900665283	0.3360655605792999	0.4444444477558136	1894	1969	1969	1994	1488
14.399669208132426	14.39966881339273	0	0	2	0	0.0026877596215889154	0.32073925514084145	1963.4272498017458	2038.4272498017458	2038.4272498017458	2063.427249801746	0.5833333134651184	0.4899328947067261	0.594936728477478	0.35245901346206665	0.4444444477558136	1963	2038	2038	2063	1488
14.41721065086655	14.417210256126854	0	0	2	0	0.0023176274578112516	0.3452366981257242	2063.744278824841	2138.744278824841	2138.744278824841	2163.744278824841	0.6000000238418579	0.536912739276886	0.6202531456947327	0.39344263076782227	0.4444444477558136	2063	2138	2138	2163	1488
14.4326197097479	14.4326193150082	0	0	2	0	0.0019411428382680358	0.36089573946823394	2127.868053122418	2202.868053122418	2202.868053122418	2227.868053122418	0.6166666746139526	0.5570470094680786	0.6455696225166321	0.41803279519081116	0.4444444477558136	2127	2202	2202	2227	1488
14.449686675364099	14.449686280624398	0	0	2	0	0.001559337681132312	0.37411649645605527	2182.0070529875466	2257.0070529875466	2257.0070529875466	2282.0070529875466	0.6333333253860474	0.5771812200546265	0.6582278609275818	0.4344262182712555	0.4444444477558136	2182	2257	2257	2282	1488
14.470535642034253	14.470535642034253	0	0	2	0	0.0011732584878008379	0.38744101437122946	2236.5709538501847	2311.5709538501847	2311.5709538501847	2336.5709538501847	0.6499999761581421	0.5973154306411743	0.6708860993385315	0.4508196711540222	0.4444444477558136	2236	2311	2311	2336	1488
14.48386758062065	14.48386758062065	0	0	2	0	0.0007839634745064989	0.39939077952685365	2285.505242162466	2360.505242162466	2360.505242162466	2385.505242162466	0.6666666865348816	0.6174496412277222	0.6708860993385315	0.46721312403678894	0.4444444477558136	2285	2360	2360	2385	1488
14.499686379309324	14.499686379309324	0	0	2	0	0.0003925196718211707	0.41395903724584127	2345.1622575217198	2420.1622575217198	2420.1622575217198	2445.1622575217198	0.699999988079071	0.6308724880218506	0.6835442781448364	0.4754098355770111	0.4444444477558136	2345	2420	2420	2445	1488
14.516623870304326	14.516623870304326	0	0	2	0	-9.11457541045065e-16	0.4264548420906067	2396.3325783610344	2471.3325783610344	2471.3325783610344	2496.3325783610344	0.699999988079071	0.6577181220054626	0.6962025165557861	0.5	0.4444444477558136	2396	2471	2471	2496	1488
14.537185071734072	14.537185071734072	0	0	2	0	-0.00039251967182299115	0.44014250079695927	2452.383540763548	2527.383540763548	2527.383540763548	2552.383540763548	0.7166666388511658	0.6778523325920105	0.7088607549667358	0.5163934230804443	0.4444444477558136	2452	2527	2527	2552	1488
14.550529641990831	14.55052924725113	0	0	2	0	-0.0007839634745083118	0.450777568620353	2495.9341435003453	2570.9341435003453	2570.9341435003453	2595.9341435003453	0.7333333492279053	0.6912751793861389	0.7215189933776855	0.5245901346206665	0.4444444477558136	2495	2570	2570	2595	1488
14.566577389704793	14.566576994965097	0	0	2	0	-0.0011732584878026383	0.4588022926000175	2528.7953881970716	2603.7953881970716	2603.7953881970716	2628.7953881970716	0.7333333492279053	0.7046979665756226	0.7341772317886353	0.5409836173057556	0.4444444477558136	2528	2603	2603	2628	1488
14.582703690618814	14.582703690618814	0	0	2	0	-0.0015593376811340951	0.46782912673866583	2565.7602739948366	2640.7602739948366	2640.7602739948366	2665.7602739948366	0.75	0.718120813369751	0.7341772317886353	0.5491803288459778	0.4444444477558136	2565	2640	2640	2665	1488
14.603894501868105	14.603894501868105	0	0	2	0	-0.0019411428382697968	0.47694195789354765	2603.077317574078	2678.077317574078	2678.077317574078	2703.077317574078	0.7666666507720947	0.7248322367668152	0.746835470199585	0.5573770403862	0.4444444477558136	2603	2678	2678	2703	1488
14.617124597612218	14.617124597612221	0	0	2	0	-0.002317627457812985	0.48335845214953466	2629.3528615523446	2704.3528615523446	2704.3528615523446	2729.3528615523446	0.7666666507720947	0.7516778707504272	0.7594936490058899	0.5819672346115112	0.4444444477558136	2629	2704	2704	2729	1488
14.632635499335851	14.632635104596151	0	0	2	0	-0.0026877596215906176	0.49008623503487136	2656.903132467798	2731.903132467798	2731.903132467798	2756.903132467798	0.7666666507720947	0.7516778707504272	0.7594936490058899	0.5819672346115112	0.4444444477558136	2656	2731	2731	2756	1488
14.649623911751991	14.649623517012294	0	0	2	0	-0.0030505248230693503	0.5100416276842807	2738.62046536713	2813.62046536713	2813.62046536713	2838.62046536713	0.800000011920929	0.7718120813369751	0.7721518874168396	0.6065573692321777	0.4444444477558136	2738	2813	2813	2838	1488
14.670532484116663	14.670532089376962	0	0	2	0	-0.0034049287480474306	0.5169250418840416	2766.8080465151506	2841.8080465151506	2841.8080465151506	2866.8080465151506	0.800000011920929	0.7852349281311035	0.7848101258277893	0.6147540807723999	0.4444444477558136	2766	2841	2841	2866	1488
14.683849027854809	14.683848633115108	0	0	2	0	-0.0037500000000008082	0.527983292410064	2812.091582419212	2887.091582419212	2887.091582419212	2912.091582419212	0.8166666626930237	0.791946291923523	0.797468364238739	0.631147563457489	0.5	2812	2887	2887	2912	1500
14.699862827954675	14.699862433214978	0	0	2	0	-0.004084792762613487	0.5433297419967333	2874.935293476623	2949.935293476623	2949.935293476623	2974.935293476623	0.8500000238418579	0.8053691387176514	0.8101266026496887	0.6393442749977112	0.4444444477558136	2874	2949	2949	2974	1488
14.716611633373663	14.716611238633963	0	0	2	0	-0.004408389392194307	0.5500056258305941	2902.2730377762828	2977.2730377762828	2977.2730377762828	3002.2730377762828	0.8500000238418579	0.818791925907135	0.8101266026496887	0.6557376980781555	0.5	2902	2977	2977	3002	1500
14.737144808284796	14.7371444135451	0	0	2	0	-0.004719902932874511	0.558808513543843	2938.320862962037	3013.320862962037	3013.320862962037	3038.320862962037	0.8666666746139526	0.8456375598907471	0.8354430198669434	0.6803278923034668	0.5	2938	3013	3013	3038	1500
14.750485431144568	14.750485036404868	0	0	2	0	-0.005018479547692137	0.5701698558376052	2984.845559654993	3059.845559654993	3059.845559654993	3084.845559654993	0.8666666746139526	0.8456375598907471	0.8354430198669434	0.6803278923034668	0.5	2984	3059	3059	3084	1500
14.766568705431421	14.766568705431421	0	0	2	0	-0.005303300858899775	0.5833209890792617	3038.6994502795765	3113.6994502795765	3113.6994502795765	3138.6994502795765	0.8833333253860474	0.8590604066848755	0.8481012582778931	0.6967213153839111	0.5	3038	3113	3113	3138	1500
14.782582505531291	14.78258211079159	0	0	2	0	-0.00557358619108109	0.5965758633486189	3092.978160412594	3167.978160412594	3167.978160412594	3192.978160412594	0.8999999761581421	0.8724831938743591	0.8607594966888428	0.7131147384643555	0.4444444477558136	3092	3167	3167	3192	1488
14.803902001922381	14.803901607182684	0	0	2	0	-0.0058285947109278785	0.6193586315207522	3186.2735960774803	3261.2735960774803	3261.2735960774803	3286.2735960774803	0.9333333373069763	0.8926174640655518	0.8734177350997925	0.7459016442298889	0.5	3186	3261	3261	3286	1500
14.817056307644332	14.817055912904632	0	0	2	0	-0.006067627457812664	0.6193586315207522	3186.2735960774803	3261.2735960774803	3261.2735960774803	3286.2735960774803	0.9333333373069763	0.9060402512550354	0.8734177350997925	0.7540983557701111	0.5	3186	3261	3261	3286	1500
14.832688394455488	14.832688394455488	0	0	2	0	-0.006290029259591199	0.6321998162465263	3238.858247529525	3313.858247529525	3313.858247529525	3338.858247529525	0.9333333373069763	0.9127516746520996	0.8860759735107422	0.7704917788505554	0.5	3238	3313	3313	3338	1500
14.849519700471518	14.849519305731818	0	0	2	0	-0.006495190528383767	0.6423242700068403	3280.317885678011	3355.317885678011	3355.317885678011	3380.317885678011	0.949999988079071	0.9194630980491638	0.8987341523170471	0.7786885499954224	0.5	3280	3355	3355	3380	1500
14.866581929211328	14.866581534471631	0	0	2	0	-0.006682548931413194	0.6500117782643287	3311.798231992426	3386.798231992426	3386.798231992426	3411.798231992426	0.949999988079071	0.9328858852386475	0.9113923907279968	0.7868852615356445	0.5	3311	3386	3386	3411	1500
14.883785869503004	14.883785474763304	0	0	2	0	-0.006851590932319897	0.6577239019383061	3343.3793784373634	3418.3793784373634	3418.3793784373634	3443.3793784373634	0.9666666388511658	0.9395973086357117	0.9113923907279968	0.7950819730758667	0.5	3343	3418	3418	3443	1500
14.899656379092217	14.899656379092217	0	0	2	0	-0.007001853198729357	0.663811386194336	3368.3076264658057	3443.3076264658057	3443.3076264658057	3468.3076264658057	0.9666666388511658	0.9463087320327759	0.9240506291389465	0.8032786846160889	0.5	3368	3443	3443	3468	1500
14.916635712495289	14.916635317755588	0	0	2	0	-0.00713292387221395	0.6734430078655933	3407.7491172096047	3482.7491172096047	3482.7491172096047	3507.7491172096047	0.9833333492279053	0.9530201554298401	0.9240506291389465	0.8196721076965332	0.5	3407	3482	3482	3507	1500
14.937165729488832	14.937165729488832	0	0	2	0	-0.007244443697168262	0.6838009098003974	3450.1647256326273	3525.1647256326273	3525.1647256326273	3550.1647256326273	1.0	0.9597315192222595	0.9367088675498962	0.8278688788414001	0.5	3450	3525	3525	3550	1500
14.950515826101373	14.950515431361673	0	0	2	0	-0.007336107005503743	0.6854787656496635	3457.035545335372	3532.035545335372	3532.035545335372	3557.035545335372	1.0	0.9664429426193237	0.9367088675498962	0.8278688788414001	0.5	3457	3532	3532	3557	1500
14.966624758468647	14.966624758468647	0	0	2	0	-0.007407662554463685	0.6873982487457821	3464.8958286139778	3539.8958286139778	3539.8958286139778	3564.8958286139778	1.0	0.9664429426193237	0.9367088675498962	0.8360655903816223	0.5	3464	3539	3539	3564	1500
14.982548952656895	14.982548557917195	0	0	2	0	-0.0074589142152621515	0.6917218839876087	3482.6011149292576	3557.6011149292576	3557.6011149292576	3582.6011149292576	1.0	0.9731543660163879	0.949367105960846	0.8360655903816223	0.5	3482	3557	3557	3582	1500
15.00387989649925	15.003879501759553	0	0	2	0	-0.0074897215106593555	0.6917218839876087	3482.6011149292576	3557.6011149292576	3557.6011149292576	3582.6011149292576	1.0	0.9731543660163879	0.949367105960846	0.8360655903816223	0.5	3482	3557	3557	3582	1500
15.01709578161421	15.01709578161421	0	0	2	0	-0.0075	0.6917218839876087	3482.6011149292576	3557.6011149292576	3557.6011149292576	3582.6011149292576	1.0	0.9731543660163879	0.949367105960846	0.8360655903816223	0.5	3482	3557	3557	3582	1500
15.032630762459466	15.032630367719765	0	0	2	0	-0.007489721510659252	0.6917218839876087	3482.6011149292576	3557.6011149292576	3557.6011149292576	3582.6011149292576	1.0	0.9731543660163879	0.949367105960846	0.8360655903816223	0.5	3482	3557	3557	3582	1500
15.049667333118858	15.049667333118858	0	0	2	0	-0.007458914215261947	0.684475313985736	3452.926410771589	3527.926410771589	3527.926410771589	3552.926410771589	1.0	0.9597315192222595	0.949367105960846	0.8196721076965332	0.5	3452	3527	3527	3552	1500
15.07051037869353	15.07051037869353	0	0	2	0	-0.007407662554463379	0.6782840887020054	3427.573343234712	3502.573343234712	3502.573343234712	3527.573343234712	1.0	0.9530201554298401	0.9367088675498962	0.811475396156311	0.5	3427	3502	3502	3527	1500
15.083807185446737	15.083807185446737	0	0	2	0	-0.007336107005503337	0.6746867497566207	3412.8422402533615	3487.8422402533615	3487.8422402533615	3512.8422402533615	1.0	0.9463087320327759	0.9367088675498962	0.8032786846160889	0.5	3412	3487	3487	3512	1500
15.09968795826812	15.09968795826812	0	0	2	0	-0.0072444436971677555	0.6633254091728276	3366.3175505627287	3441.3175505627287	3441.3175505627287	3466.3175505627287	0.9833333492279053	0.9328858852386475	0.9367088675498962	0.7868852615356445	0.5	3366	3441	3441	3466	1500
15.116613607072157	15.116613212332457	0	0	2	0	-0.007132923872213346	0.6495257874733928	3309.8080997035436	3384.8080997035436	3384.8080997035436	3409.8080997035436	0.9666666388511658	0.9194630980491638	0.9240506291389465	0.7704917788505554	0.5	3309	3384	3384	3409	1500
15.137177966419493	15.137177966419493	0	0	2	0	-0.007001853198728657	0.6363227807401275	3255.741787130822	3330.741787130822	3330.741787130822	3355.741787130822	0.949999988079071	0.9060402512550354	0.9240506291389465	0.7459016442298889	0.4444444477558136	3255	3330	3330	3355	1488
15.150496878595831	15.150496483856134	0	0	2	0	-0.0068515909323191015	0.6268714234684358	3217.0384791032448	3292.0384791032448	3292.0384791032448	3317.0384791032448	0.949999988079071	0.8926174640655518	0.9113923907279968	0.7295082211494446	0.4444444477558136	3217	3292	3292	3317	1488
15.16662752164654	15.166627126906839	0	0	2	0	-0.006682548931412306	0.6156821276827902	3171.218312861026	3246.218312861026	3246.218312861026	3271.218312861026	0.949999988079071	0.8791946172714233	0.8987341523170471	0.7049180269241333	0.4444444477558136	3171	3246	3246	3271	1488
15.182563558025748	15.182563558025748	0	0	2	0	-0.006495190528382789	0.5986661012240972	3101.5376845126784	3176.5376845126784	3176.5376845126784	3201.5376845126784	0.9333333373069763	0.8657718300819397	0.8860759735107422	0.6721311211585999	0.4444444477558136	3101	3176	3176	3201	1488
15.203852264720336	15.203852264720336	0	0	2	0	-0.006290029259590135	0.5507811330418093	2905.4487398062092	2980.4487398062092	2980.4487398062092	3005.4487398062092	0.8833333253860474	0.8053691387176514	0.8481012582778931	0.6065573692321777	0.4444444477558136	2905	2980	2980	3005	1488
15.217168413718785	15.217168413718785	0	0	2	0	-0.006067627457811515	0.5507811330418093	2905.4487398062092	2980.4487398062092	2980.4487398062092	3005.4487398062092	0.8500000238418579	0.7651006579399109	0.8227847814559937	0.5655737519264221	0.4444444477558136	2905	2980	2980	3005	1488
15.232602341201154	15.232602341201154	0	0	2	0	-0.005828594710926648	0.5201115394144491	2779.856753902169	2854.856753902169	2854.856753902169	2879.856753902169	0.8500000238418579	0.7651006579399109	0.8227847814559937	0.5655737519264221	0.4444444477558136	2779	2854	2854	2879	1488
15.249683912186207	15.249683912186207	0	0	2	0	-0.005573586191079782	0.4552555042020412	2514.271289707359	2589.271289707359	2589.271289707359	2614.271289707359	0.75	0.6912751793861389	0.7721518874168396	0.49180328845977783	0.4444444477558136	2514	2589	2589	2614	1488
15.270526168281481	15.270526168281481	0	0	2	0	-0.005303300858898391	0.43916236379472373	2448.3698797393936	2523.3698797393936	2523.3698797393936	2548.3698797393936	0.75	0.6577181220054626	0.746835470199585	0.46721312403678894	0.4444444477558136	2448	2523	2523	2548	1488
15.283815869720112	15.283815869720112	0	0	2	0	-0.005018479547690684	0.41773529538916065	2360.6260346186127	2435.6260346186127	2435.6260346186127	2460.6260346186127	0.7333333492279053	0.6241610646247864	0.7215189933776855	0.4344262182712555	0.3888888955116272	2360	2435	2435	2460	1477
15.29960387871228	15.29960387871228	0	0	2	0	-0.004719902932872991	0.399827740389199	2287.29459689377	2362.29459689377	2362.29459689377	2387.29459689377	0.7166666388511658	0.5973154306411743	0.6962025165557861	0.4098360538482666	0.3888888955116272	2287	2362	2362	2387	1477
15.316683870738537	15.316683870738537	0	0	2	0	-0.004408389392192726	0.3778832355217707	2197.431849461651	2272.431849461651	2272.431849461651	2297.431849461651	0.6833333373069763	0.5704697966575623	0.6835442781448364	0.37704917788505554	0.3888888955116272	2197	2272	2272	2297	1477
15.337183492775278	15.337183098035577	0	0	2	0	-0.004084792762611848	0.3635989797513597	2138.937822081818	2213.937822081818	2213.937822081818	2238.937822081818	0.6499999761581421	0.5234899520874023	0.6455696225166321	0.3360655605792999	0.3888888955116272	2138	2213	2213	2238	1477
15.350393456794752	15.350393062055055	0	0	2	0	-0.003749999999999115	0.34761091133239086	2073.4666819061404	2148.4666819061404	2148.4666819061404	2173.4666819061404	0.6499999761581421	0.5234899520874023	0.6455696225166321	0.3360655605792999	0.3888888955116272	2073	2148	2148	2173	1477
15.366564758034432	15.366564758034432	0	0	2	0	-0.003404928748045688	0.3322644787279123	2010.623040390801	2085.623040390801	2085.623040390801	2110.623040390801	0.6166666746139526	0.5100671052932739	0.6329113841056824	0.3196721374988556	0.3888888955116272	2010	2085	2085	2110	1477
15.382568689641833	15.382568294902136	0	0	2	0	-0.003050524823067564	0.31905056859174685	1956.5120783832033	2031.5120783832033	2031.5120783832033	2056.5120783832035	0.6166666746139526	0.47651007771492004	0.6202531456947327	0.2950819730758667	0.3888888955116272	1956	2031	2031	2056	1477
15.403852264720335	15.403852264720339	0	0	2	0	-0.002687759621588792	0.31102717098395205	1923.6562651792835	1998.6562651792835	1998.6562651792835	2023.6562651792835	0.6000000238418579	0.46979865431785583	0.607594907283783	0.28688523173332214	0.3888888955116272	1923	1998	1998	2023	1477
15.417144729336858	15.417144729336858	0	0	2	0	-0.0023176274578111254	0.3081042525381883	1911.686914143881	1986.686914143881	1986.686914143881	2011.686914143881	0.6000000238418579	0.463087260723114	0.607594907283783	0.2786885201931	0.3888888955116272	1911	1986	1986	2011	1477
15.432623657144887	15.432623657144887	0	0	2	0	-0.0019411428382679079	0.30642639668892224	1904.8160944411366	1979.8160944411366	1979.8160944411366	2004.8160944411366	0.6000000238418579	0.4563758373260498	0.607594907283783	0.2786885201931	0.3888888955116272	1904	1979	1979	2004	1477
15.449633385504765	15.449632990765064	0	0	2	0	-0.0015593376811321826	0.30518132664184394	1899.717532598351	1974.717532598351	1974.717532598351	1999.717532598351	0.6000000238418579	0.4563758373260498	0.607594907283783	0.2704918086528778	0.3888888955116272	1899	1974	1974	1999	1477
15.470547878964915	15.470547878964915	0	0	2	0	-0.001173258487800707	0.2984808172290814	1872.2789465530882	1947.2789465530882	1947.2789465530882	1972.2789465530882	0.5833333134651184	0.449664443731308	0.594936728477478	0.2704918086528778	0.3888888955116272	1872	1947	1947	1972	1477
15.483830475088965	15.483830080349264	0	0	2	0	-0.0007839634745063674	0.29268683872391854	1848.5526045744464	1923.5526045744464	1923.5526045744464	1948.5526045744464	0.5833333134651184	0.43624159693717957	0.594936728477478	0.2540983557701111	0.3888888955116272	1848	1923	1923	1948	1477
15.499641773723361	15.499641378983664	0	0	2	0	-0.0003925196718210386	0.28484502603562945	1816.4403816159027	1891.4403816159027	1891.4403816159027	1916.4403816159027	0.5666666626930237	0.42953020334243774	0.5822784900665283	0.24590164422988892	0.3888888955116272	1816	1891	1891	1916	1477
15.516584001594747	15.51658360685505	0	0	2	0	1.0437658189007235e-15	0.27954389603352814	1794.7322542572977	1869.7322542572977	1869.7322542572977	1894.7322542572977	0.5666666626930237	0.4161073863506317	0.5696202516555786	0.23770491778850555	0.3888888955116272	1794	1869	1869	1894	1477
15.537219019348168	15.537219019348168	0	0	2	0	0.00039251967182312326	0.27085427374797977	1759.1482509979771	1834.1482509979771	1834.1482509979771	1859.1482509979771	0.550000011920929	0.4026845693588257	0.5696202516555786	0.2295081913471222	0.3888888955116272	1759	1834	1834	1859	1477
15.55054622105818	15.55054622105818	0	0	2	0	0.0007839634745084434	0.2631421486144987	1727.5670985763722	1802.5670985763722	1802.5670985763722	1827.5670985763722	0.5333333611488342	0.3959731459617615	0.5569620132446289	0.22131147980690002	0.3888888955116272	1727	1802	1802	1827	1477
15.566620811071658	15.566620811071658	0	0	2	0	0.001173258487802769	0.25380403611791236	1689.3275279028512	1764.3275279028512	1764.3275279028512	1789.3275279028512	0.5166666507720947	0.38255032896995544	0.5443037748336792	0.21311475336551666	0.3888888955116272	1689	1764	1764	1789	1477
15.582648427060985	15.582648427060985	0	0	2	0	0.0015593376811342246	0.24868448232776963	1668.3629551322165	1743.3629551322165	1743.3629551322165	1768.3629551322165	0.5166666507720947	0.3691275119781494	0.5316455960273743	0.2049180269241333	0.3888888955116272	1668	1743	1743	1768	1477
15.599686971418873	15.599686971418873	0	0	2	0	0.0019411428382699247	0.2452946612033564	1654.4816376277445	1729.4816376277445	1729.4816376277445	1754.4816376277445	0.5166666507720947	0.3624161183834076	0.5189873576164246	0.19672131538391113	0.3888888955116272	1654	1729	1729	1754	1477
15.61720433503137	15.61720433503137	0	0	2	0	0.002317627457813111	0.23611219761486146	1616.8794492328577	1691.8794492328577	1691.8794492328577	1716.8794492328577	0.4833333194255829	0.34228187799453735	0.5063291192054749	0.1803278625011444	0.3888888955116272	1616	1691	1691	1716	1477
15.632626025583079	15.632625630843382	0	0	2	0	0.0026877596215907408	0.22923011130213267	1588.6973057822333	1663.6973057822333	1663.6973057822333	1688.6973057822333	0.4833333194255829	0.34228187799453735	0.5063291192054749	0.1803278625011444	0.3888888955116272	1588	1663	1663	1688	1477
15.649655885667595	15.649655885667595	0	0	2	0	0.0030505248230694713	0.21790289278732566	1542.3123459640985	1617.3123459640985	1617.3123459640985	1642.3123459640985	0.46666666865348816	0.3221476376056671	0.4810126721858978	0.17213115096092224	0.3888888955116272	1542	1617	1617	1642	1477
15.670515510309613	15.670515115569916	0	0	2	0	0.0034049287480475486	0.204709393123227	1488.2849648396145	1563.2849648396145	1563.2849648396145	1588.2849648396145	0.4333333373069763	0.3087248206138611	0.4683544337749481	0.16393442451953888	0.3888888955116272	1488	1563	1563	1588	1477
15.683928370534261	15.68392797579456	0	0	2	0	0.003750000000000923	0.19990110435449848	1468.5950223316713	1543.5950223316713	1543.5950223316713	1568.5950223316713	0.4333333373069763	0.29530200362205505	0.4556961953639984	0.15573769807815552	0.3888888955116272	1468	1543	1543	1568	1477
15.699812301273234	15.699811906533533	0	0	2	0	0.004084792762613599	0.1968225522434892	1455.9883514370883	1530.9883514370883	1530.9883514370883	1555.9883514370883	0.4333333373069763	0.28859061002731323	0.4430379867553711	0.14754098653793335	0.3888888955116272	1455	1530	1530	1555	1477
15.716565448828906	15.716565054089209	0	0	2	0	0.0044083893921944145	0.1879513493404148	1419.6607755489986	1494.6607755489986	1494.6607755489986	1519.6607755489986	0.4166666567325592	0.2751677930355072	0.4303797483444214	0.13934426009655	0.3888888955116272	1419	1494	1494	1519	1477
15.73262898613082	15.732628591391123	0	0	2	0	0.004719902932874614	0.18210683079812506	1395.727472118322	1470.727472118322	1470.727472118322	1495.727472118322	0.4000000059604645	0.268456369638443	0.4303797483444214	0.13934426009655	0.3888888955116272	1395	1470	1470	1495	1477
15.750451483530473	15.750451088790776	0	0	2	0	0.0050184795476922355	0.1774541760973971	1376.6748511188412	1451.6748511188412	1451.6748511188412	1476.6748511188412	0.4000000059604645	0.25503355264663696	0.4177215099334717	0.13114753365516663	0.3888888955116272	1376	1451	1451	1476	1477
15.766590021375155	15.766590021375155	0	0	2	0	0.005303300858899867	0.17453125400442038	1364.7054851481016	1439.7054851481016	1439.7054851481016	1464.7054851481016	0.4000000059604645	0.24832214415073395	0.40506330132484436	0.12295082211494446	0.3888888955116272	1364	1439	1439	1464	1477
15.782599479338337	15.78259908459864	0	0	2	0	0.005573586191081179	0.1624531317150526	1315.2455743731402	1390.2455743731402	1390.2455743731402	1415.2455743731402	0.36666667461395264	0.23489932715892792	0.39240506291389465	0.12295082211494446	0.3888888955116272	1315	1390	1390	1415	1477
15.799606049780625	15.799606049780625	0	0	2	0	0.005828594710927962	0.1517225044649415	1271.3036557839355	1346.3036557839355	1346.3036557839355	1371.3036557839355	0.3499999940395355	0.21476510167121887	0.3670886158943176	0.1147540956735611	0.3888888955116272	1271	1346	1346	1371	1477
15.817093807915715	15.817093413176018	0	0	2	0	0.0060676274578127425	0.1489552146140397	1259.9716038444926	1334.9716038444926	1334.9716038444926	1359.9716038444926	0.3499999940395355	0.20805369317531586	0.3544303774833679	0.10655737668275833	0.3888888955116272	1259	1334	1334	1359	1477
15.83252615643929	15.832525761699593	0	0	2	0	0.006290029259591271	0.14694015532044002	1251.719936037202	1326.719936037202	1326.719936037202	1351.719936037202	0.3499999940395355	0.20134228467941284	0.3417721390724182	0.10655737668275833	0.3888888955116272	1251	1326	1326	1351	1477
15.849716675581206	15.849716675581206	0	0	2	0	0.006495190528383834	0.13840616840276265	1216.773259609313	1291.773259609313	1291.773259609313	1316.773259609313	0.3333333432674408	0.1879194676876068	0.3291139304637909	0.09836065769195557	0.3888888955116272	1216	1291	1291	1316	1477
15.870427088617088	15.870426693877391	0	0	2	0	0.006682548931413254	0.1357685729303123	1205.9723061496288	1280.9723061496288	1280.9723061496288	1305.9723061496288	0.3333333432674408	0.1812080591917038	0.3164556920528412	0.0901639312505722	0.3888888955116272	1205	1280	1280	1305	1477
15.88375744824469	15.88375744824469	0	0	2	0	0.006851590932319951	0.12963872152827272	1180.8705646582766	1255.8705646582766	1255.8705646582766	1280.8705646582766	0.3166666626930237	0.17449665069580078	0.3037974536418915	0.0901639312505722	0.3888888955116272	1180	1255	1255	1280	1477
15.899507562225779	15.899507167486082	0	0	2	0	0.007001853198729405	0.12123442575463828	1146.4549734652437	1221.4549734652437	1221.4549734652437	1246.4549734652437	0.30000001192092896	0.16107381880283356	0.29113924503326416	0.08196721225976944	0.3888888955116272	1146	1221	1221	1246	1477
15.916501106258007	15.916500711518307	0	0	2	0	0.0071329238722139905	0.11929718350199625	1138.5219664406745	1213.5219664406745	1213.5219664406745	1238.5219664406745	0.30000001192092896	0.15436241030693054	0.27848100662231445	0.08196721225976944	0.3888888955116272	1138	1213	1213	1238	1477
15.932680302291661	15.932679907551965	0	0	2	0	0.007244443697168296	0.1190377939840333	1137.4597663646164	1212.4597663646164	1212.4597663646164	1237.4597663646164	0.30000001192092896	0.15436241030693054	0.26582279801368713	0.08196721225976944	0.3888888955116272	1137	1212	1212	1237	1477
15.950454641448061	15.950454246708365	0	0	2	0	0.007336107005503771	0.11319327171645327	1113.5264476788761	1188.5264476788761	1188.5264476788761	1213.5264476788761	0.28333333134651184	0.14765100181102753	0.26582279801368713	0.08196721225976944	0.3888888955116272	1113	1188	1188	1213	1477
15.9666073899219	15.966606995182204	0	0	2	0	0.007407662554463706	0.11073724977543775	1103.4690378304176	1178.4690378304176	1178.4690378304176	1203.4690378304176	0.28333333134651184	0.1409395933151245	0.2531645596027374	0.07377049326896667	0.3888888955116272	1103	1178	1178	1203	1477
15.982562768546352	15.982562373806651	0	0	2	0	0.007458914215262165	0.109059397651462	1096.598233382737	1171.598233382737	1171.598233382737	1196.598233382737	0.28333333134651184	0.1342281848192215	0.2531645596027374	0.07377049326896667	0.3888888955116272	1096	1171	1171	1196	1477
15.999631313121345	15.999630918381648	0	0	2	0	0.0074897215106593616	0.10465928411038183	1078.5797684320137	1153.5797684320137	1153.5797684320137	1178.5797684320137	0.2666666805744171	0.1342281848192215	0.2405063360929489	0.07377049326896667	0.3888888955116272	1078	1153	1153	1178	1477
16.017170387417277	16.01716999267758	0	0	2	0	0.0075	0.10298143198640608	1071.708963984333	1146.708963984333	1146.708963984333	1171.708963984333	0.2666666805744171	0.12080536782741547	0.2405063360929489	0.06557376682758331	0.3888888955116272	1071	1146	1146	1171	1477
16.032559314573987	16.032558919834287	0	0	2	0	0.007489721510659245	0.100810738701337	1062.819974981975	1137.819974981975	1137.819974981975	1162.819974981975	0.2666666805744171	0.12080536782741547	0.2405063360929489	0.06557376682758331	0.3888888955116272	1062	1137	1137	1162	1477
16.049497989788083	16.049497989788083	0	0	2	0	0.007458914215261934	0.100810738701337	1062.819974981975	1137.819974981975	1137.819974981975	1162.819974981975	0.2666666805744171	0.12080536782741547	0.2405063360929489	0.06557376682758331	0.3888888955116272	1062	1137	1137	1162	1477
16.06653732362537	16.06653732362537	0	0	2	0	0.007407662554463358	0.09913288657736125	1055.9491705342944	1130.9491705342944	1130.9491705342944	1155.9491705342944	0.2666666805744171	0.11409395933151245	0.2405063360929489	0.06557376682758331	0.3888888955116272	1055	1130	1130	1155	1477
16.083721132192405	16.083720737452705	0	0	2	0	0.007336107005503309	0.09913288657736125	1055.9491705342944	1130.9491705342944	1130.9491705342944	1155.9491705342944	0.2666666805744171	0.11409395933151245	0.2405063360929489	0.06557376682758331	0.3888888955116272	1055	1130	1130	1155	1477
16.099505983266983	16.099505588527286	0	0	2	0	0.007244443697167722	0.09913288657736125	1055.9491705342944	1130.9491705342944	1130.9491705342944	1155.9491705342944	0.2666666805744171	0.11409395933151245	0.2405063360929489	0.06557376682758331	0.3888888955116272	1055	1130	1130	1155	1477
16.116645975727454	16.116645580987758	0	0	2	0	0.007132923872213304	0.09962572773845457	1057.9673550889715	1132.9673550889715	1132.9673550889715	1157.9673550889715	0.2666666805744171	0.11409395933151245	0.2405063360929489	0.07377049326896667	0.3888888955116272	1057	1132	1132	1157	1477
16.13710138691793	16.137100992178233	0	0	2	0	0.00700185319872861	0.10153703071048681	1065.7941407594435	1140.7941407594435	1140.7941407594435	1165.7941407594435	0.2666666805744171	0.12080536782741547	0.2531645596027374	0.08196721225976944	0.3888888955116272	1065	1140	1140	1165	1477
16.150408456903307	16.150408456903307	0	0	2	0	0.006851590932319048	0.1020558103988603	1067.9185435833328	1142.9185435833328	1142.9185435833328	1167.9185435833328	0.2666666805744171	0.12080536782741547	0.2531645596027374	0.08196721225976944	0.3888888955116272	1067	1142	1142	1167	1477
16.16654620526859	16.16654581052889	0	0	2	0	0.006682548931412246	0.10621562346964486	1084.9529781081956	1159.9529781081956	1159.9529781081956	1184.9529781081956	0.2666666805744171	0.1342281848192215	0.26582279801368713	0.0901639312505722	0.3888888955116272	1084	1159	1159	1184	1477
16.182822112528445	16.182822112528445	0	0	2	0	0.0064951905283827235	0.10906073037773822	1096.603690896838	1171.603690896838	1171.603690896838	1196.603690896838	0.2666666805744171	0.1409395933151245	0.29113924503326416	0.09836065769195557	0.3888888955116272	1096	1171	1171	1196	1477
16.203743316563475	16.20374292182378	0	0	2	0	0.006290029259590062	0.12638810639619258	1167.5592956924086	1242.5592956924086	1242.5592956924086	1267.5592956924086	0.30000001192092896	0.16778524219989777	0.3291139304637909	0.1147540956735611	0.3888888955116272	1167	1242	1242	1267	1477
16.21697696496488	16.216976570225178	0	0	2	0	0.006067627457811438	0.13080730914689243	1185.6559309565246	1260.6559309565246	1260.6559309565246	1285.6559309565246	0.30000001192092896	0.1812080591917038	0.3417721390724182	0.12295082211494446	0.3888888955116272	1185	1260	1260	1285	1477
16.232579051558925	16.23257865681923	0	0	2	0	0.0058285947109265645	0.14017134439567358	1224.0016553002833	1299.0016553002833	1299.0016553002833	1324.0016553002833	0.3166666626930237	0.19463087618350983	0.3544303774833679	0.13934426009655	0.3888888955116272	1224	1299	1299	1324	1477
16.24954417433284	16.249543779593143	0	0	2	0	0.005573586191079693	0.14764316516620513	1254.59876135561	1329.59876135561	1329.59876135561	1354.59876135561	0.3166666626930237	0.21476510167121887	0.37974682450294495	0.15573769807815552	0.3888888955116272	1254	1329	1329	1354	1477
16.266512849764045	16.266512455024344	0	0	2	0	0.005303300858898298	0.161167022797837	1309.9789583571426	1384.9789583571426	1384.9789583571426	1409.9789583571426	0.3333333432674408	0.24161073565483093	0.40506330132484436	0.17213115096092224	0.4444444477558136	1309	1384	1384	1409	1488
16.283859291086976	16.283858896347276	0	0	2	0	0.005018479547690586	0.17906505234955405	1383.271389371424	1458.271389371424	1458.271389371424	1483.271389371424	0.36666667461395264	0.268456369638443	0.4303797483444214	0.18852458894252777	0.3888888955116272	1383	1458	1458	1483	1477
16.299593615480113	16.299593220740412	0	0	2	0	0.004719902932872889	0.20227106065980427	1478.2999934018985	1553.2999934018985	1553.2999934018985	1578.2999934018985	0.4166666567325592	0.29530200362205505	0.4556961953639984	0.21311475336551666	0.3888888955116272	1478	1553	1553	1578	1477
16.3164711060409	16.3164707113012	0	0	2	0	0.004408389392192618	0.22878356727543991	1586.8687079929264	1661.8687079929264	1661.8687079929264	1686.8687079929264	0.4333333373069763	0.34899330139160156	0.5063291192054749	0.26229506731033325	0.3888888955116272	1586	1661	1661	1686	1477
16.332589117421243	16.332588722681546	0	0	2	0	0.004084792762611737	0.24784885309628857	1664.9410534293015	1739.9410534293015	1739.9410534293015	1764.9410534293015	0.46666666865348816	0.3758389353752136	0.5189873576164246	0.28688523173332214	0.3888888955116272	1664	1739	1739	1764	1477
16.350514247142577	16.35051345766318	0	0	2	0	0.0037499999999990002	0.26221092482076	1723.7537371410124	1798.7537371410124	1798.7537371410124	1823.7537371410124	0.4833333194255829	0.3959731459617615	0.5443037748336792	0.31147539615631104	0.3888888955116272	1723	1798	1798	1823	1477
16.36646883628763	16.366468441547934	0	0	2	0	0.0034049287480455706	0.2805239812396181	1798.745703176236	1873.745703176236	1873.745703176236	1898.745703176236	0.5166666507720947	0.42281877994537354	0.5569620132446289	0.32786884903907776	0.3888888955116272	1798	1873	1873	1898	1477
16.382470794196536	16.382470794196536	0	0	2	0	0.003050524823067443	0.2987346251609786	1873.3182900342074	1948.3182900342074	1948.3182900342074	1973.3182900342074	0.5333333611488342	0.4563758373260498	0.5822784900665283	0.35245901346206665	0.3888888955116272	1873	1948	1948	1973	1477
16.39968065558369	16.399680260843994	0	0	2	0	0.002687759621588668	0.3239119862633193	1976.4195837482926	2051.4195837482926	2051.4195837482926	2076.4195837482926	0.5833333134651184	0.48322147130966187	0.607594907283783	0.37704917788505554	0.3888888955116272	1976	2051	2051	2076	1477
16.41726315124649	16.41726275650679	0	0	2	0	0.0023176274578109997	0.3588110340964401	2119.3311846249226	2194.3311846249226	2194.3311846249226	2219.3311846249226	0.6166666746139526	0.5436241626739502	0.6329113841056824	0.4344262182712555	0.3888888955116272	2119	2194	2194	2219	1477
16.432540367068444	16.432539972328748	0	0	2	0	0.0019411428382677801	0.3588110340964401	2119.3311846249226	2194.3311846249226	2194.3311846249226	2219.3311846249226	0.6166666746139526	0.5436241626739502	0.6329113841056824	0.4344262182712555	0.3888888955116272	2119	2194	2194	2219	1477
16.44957101663236	16.44957101663236	0	0	2	0	0.0015593376811320532	0.3987846126457941	2283.022988784527	2358.022988784527	2358.022988784527	2383.022988784527	0.6666666865348816	0.6040268540382385	0.6708860993385315	0.4836065471172333	0.3888888955116272	2283	2358	2358	2383	1477
16.466579166033437	16.46657877129374	0	0	2	0	0.0011732584878005763	0.41532555785286007	2350.758159407462	2425.758159407462	2425.758159407462	2450.758159407462	0.6833333373069763	0.6241610646247864	0.6962025165557861	0.5081967115402222	0.3888888955116272	2350	2425	2425	2450	1477
16.483829685609567	16.48382889613017	0	0	2	0	0.0007839634745062358	0.43216960373620417	2419.7345272997563	2494.7345272997563	2494.7345272997563	2519.7345272997563	0.699999988079071	0.6510066986083984	0.7088607549667358	0.5327869057655334	0.4444444477558136	2419	2494	2494	2519	1488
16.499878222802927	16.49987782806323	0	0	2	0	0.00039251967182090644	0.4543462517128418	2510.547900764087	2585.547900764087	2585.547900764087	2610.547900764087	0.75	0.6711409687995911	0.7215189933776855	0.5491803288459778	0.4444444477558136	2510	2585	2585	2610	1488
16.51665150208324	16.51665150208324	0	0	2	0	-1.1760740967563817e-15	0.46591642958466295	2557.927779149195	2632.927779149195	2632.927779149195	2657.927779149195	0.75	0.6912751793861389	0.746835470199585	0.5655737519264221	0.4444444477558136	2557	2632	2632	2657	1488
16.537217045649673	16.537216650909976	0	0	2	0	-0.0003925196718232554	0.47401079081863173	2591.074188402297	2666.074188402297	2666.074188402297	2691.074188402297	0.7666666507720947	0.7315436005592346	0.7594936490058899	0.6065573692321777	0.4444444477558136	2591	2666	2666	2691	1488
16.55047082577571	16.550470431036015	0	0	2	0	-0.000783963474508575	0.4897216802552222	2655.410280645135	2730.410280645135	2730.410280645135	2755.410280645135	0.7666666507720947	0.7315436005592346	0.7594936490058899	0.6065573692321777	0.4444444477558136	2655	2730	2730	2755	1488
16.56657857392389	16.56657817918419	0	0	2	0	-0.0011732584878028998	0.5007458330669525	2700.5541864091706	2775.5541864091706	2775.5541864091706	2800.5541864091706	0.7833333611488342	0.744966447353363	0.7721518874168396	0.6147540807723999	0.4444444477558136	2700	2775	2775	2800	1488
16.582504347070934	16.582503952331233	0	0	2	0	-0.0015593376811343538	0.5134300612891876	2752.4961009792232	2827.4961009792232	2827.4961009792232	2852.4961009792232	0.800000011920929	0.7583892345428467	0.7848101258277893	0.631147563457489	0.4444444477558136	2752	2827	2827	2852	1488
16.599503022719244	16.599502627979543	0	0	2	0	-0.0019411428382700524	0.5241688667883713	2796.4715094983803	2871.4715094983803	2871.4715094983803	2896.4715094983803	0.8166666626930237	0.7718120813369751	0.7848101258277893	0.6475409865379333	0.4444444477558136	2796	2871	2871	2896	1488
16.61725407223342	16.617253677493718	0	0	2	0	-0.0023176274578132366	0.5466144043711809	2888.385985899986	2963.385985899986	2963.385985899986	2988.385985899986	0.8500000238418579	0.791946291923523	0.8101266026496887	0.6721311211585999	0.4444444477558136	2888	2963	2963	2988	1488
16.632533261753867	16.63253286701417	0	0	2	0	-0.0026877596215908644	0.551630221659785	2908.92575769682	2983.92575769682	2983.92575769682	3008.92575769682	0.8500000238418579	0.8053691387176514	0.8101266026496887	0.6803278923034668	0.4444444477558136	2908	2983	2983	3008	1488
16.649597858931873	16.649597858931873	0	0	2	0	-0.003050524823069592	0.5571470379142944	2931.517120259036	3006.517120259036	3006.517120259036	3031.517120259036	0.8500000238418579	0.8120805621147156	0.8227847814559937	0.688524603843689	0.4444444477558136	2931	3006	3006	3031	1488
16.66650416549067	16.66650377075097	0	0	2	0	-0.003404928748047666	0.5668823900627729	2971.383387307055	3046.383387307055	3046.383387307055	3071.383387307055	0.8666666746139526	0.818791925907135	0.8354430198669434	0.6967213153839111	0.4444444477558136	2971	3046	3046	3071	1488
16.68383560670505	16.68383521196535	0	0	2	0	-0.0037500000000010372	0.5719500731218403	2992.135549433936	3067.135549433936	3067.135549433936	3092.135549433936	0.8666666746139526	0.8322147727012634	0.8354430198669434	0.7049180269241333	0.4444444477558136	2992	3067	3067	3092	1488
16.69950795696548	16.69950756222578	0	0	2	0	-0.0040847927626137094	0.5812185343852008	3030.089898307397	3105.089898307397	3105.089898307397	3130.089898307397	0.8833333253860474	0.8389261960983276	0.8354430198669434	0.7213114500045776	0.4444444477558136	3030	3105	3105	3130	1488
16.716642817809866	16.716642817809866	0	0	2	0	-0.004408389392194521	0.5869169313894265	3053.424834039701	3128.424834039701	3128.424834039701	3153.424834039701	0.8833333253860474	0.8456375598907471	0.8481012582778931	0.7295082211494446	0.4444444477558136	3053	3128	3128	3153	1488
16.737100202698837	16.737099807959137	0	0	2	0	-0.004719902932874717	0.6002755766774293	3108.1284864940726	3183.1284864940726	3183.1284864940726	3208.1284864940726	0.8999999761581421	0.8590604066848755	0.8607594966888428	0.7459016442298889	0.4444444477558136	3108	3183	3183	3208	1488
16.750438062380713	16.750437667641016	0	0	2	0	-0.0050184795476923335	0.6095618003939514	3146.155572613231	3221.155572613231	3221.155572613231	3246.155572613231	0.9166666865348816	0.8724831938743591	0.8607594966888428	0.7540983557701111	0.4444444477558136	3146	3221	3221	3246	1488
16.766527257763048	16.76652686302335	0	0	2	0	-0.005303300858899961	0.6130035055681837	3160.2493553017125	3235.2493553017125	3235.2493553017125	3260.2493553017125	0.9166666865348816	0.8791946172714233	0.8607594966888428	0.7622950673103333	0.4444444477558136	3160	3235	3235	3260	1488
16.782542242082016	16.782541847342316	0	0	2	0	-0.005573586191081266	0.6230501405930315	3201.390325728464	3276.390325728464	3276.390325728464	3301.390325728464	0.9333333373069763	0.8859060406684875	0.8734177350997925	0.7704917788505554	0.4444444477558136	3201	3276	3276	3301	1488
16.799645523750502	16.799645129010802	0	0	2	0	-0.005828594710928045	0.6265177977644178	3215.590381845291	3290.590381845291	3290.590381845291	3315.590381845291	0.9333333373069763	0.8926174640655518	0.8734177350997925	0.7786885499954224	0.4444444477558136	3215	3290	3290	3315	1488
16.8171632821027	16.817162887363	0	0	2	0	-0.00606762745781282	0.6367801213646658	3257.6145969883064	3332.6145969883064	3332.6145969883064	3357.6145969883064	0.949999988079071	0.8926174640655518	0.8860759735107422	0.7950819730758667	0.4444444477558136	3257	3332	3332	3357	1488
16.832502077317663	16.832501682577966	0	0	2	0	-0.006290029259591343	0.6486602194497486	3306.2635986467208	3381.2635986467208	3381.2635986467208	3406.2635986467208	0.9666666388511658	0.9060402512550354	0.8987341523170471	0.8032786846160889	0.4444444477558136	3306	3381	3381	3406	1488
16.849581674604224	16.849581279864527	0	0	2	0	-0.0064951905283839	0.6540214075979591	3328.2176641136425	3403.2176641136425	3403.2176641136425	3428.2176641136425	0.9666666388511658	0.9127516746520996	0.8987341523170471	0.8196721076965332	0.4444444477558136	3328	3403	3403	3428	1488
16.86656574488368	16.86656574488368	0	0	2	0	-0.006682548931413314	0.6643274609934098	3370.420952768013	3445.420952768013	3445.420952768013	3470.420952768013	0.9833333492279053	0.9194630980491638	0.9113923907279968	0.8278688788414001	0.4444444477558136	3370	3445	3445	3470	1488
16.88384823837541	16.88384784363571	0	0	2	0	-0.0068515909323200045	0.6678729219743635	3384.9396154850187	3459.9396154850187	3459.9396154850187	3484.9396154850187	0.9833333492279053	0.926174521446228	0.9113923907279968	0.8360655903816223	0.4444444477558136	3384	3459	3459	3484	1488
16.899599536575593	16.899599141835896	0	0	2	0	-0.007001853198729453	0.6721965423150289	3402.6448407800435	3477.6448407800435	3477.6448407800435	3502.6448407800435	0.9833333492279053	0.9328858852386475	0.9240506291389465	0.8360655903816223	0.4444444477558136	3402	3477	3477	3502	1488
16.91660373857969	16.91660373857969	0	0	2	0	-0.007132923872214031	0.6782567491219558	3427.461387654409	3502.461387654409	3502.461387654409	3527.461387654409	1.0	0.9328858852386475	0.9240506291389465	0.8442623019218445	0.4444444477558136	3427	3502	3502	3527	1488
16.93725336170196	16.937252966962262	0	0	2	0	-0.00724444369716833	0.681828149085125	3442.086270503587	3517.086270503587	3517.086270503587	3542.086270503587	1.0	0.9395973086357117	0.9240506291389465	0.8524590134620667	0.4444444477558136	3442	3517	3517	3542	1488
16.950451088790775	16.950450694051074	0	0	2	0	-0.0073361070055037985	0.681828149085125	3442.086270503587	3517.086270503587	3517.086270503587	3542.086270503587	1.0	0.9395973086357117	0.9240506291389465	0.8524590134620667	0.4444444477558136	3442	3517	3517	3542	1488
16.966480678478593	16.966480283738896	0	0	2	0	-0.007407662554463726	0.6845258064421165	3453.133177380467	3528.133177380467	3528.133177380467	3553.133177380467	1.0	0.9395973086357117	0.9367088675498962	0.8524590134620667	0.4444444477558136	3453	3528	3528	3553	1488
16.98248855748298	16.982488162743284	0	0	2	0	-0.007458914215262179	0.680150293235859	3435.2154508008425	3510.2154508008425	3510.2154508008425	3535.2154508008425	1.0	0.9328858852386475	0.9240506291389465	0.8524590134620667	0.4444444477558136	3435	3510	3510	3535	1488
16.999476180419727	16.99947578568003	0	0	2	0	-0.0074897215106593685	0.6782567491219558	3427.461387654409	3502.461387654409	3502.461387654409	3527.461387654409	1.0	0.9328858852386475	0.9240506291389465	0.8442623019218445	0.4444444477558136	3427	3502	3502	3527	1488
17.017183413827336	17.01718301908764	0	0	2	0	-0.0075	0.6746853640599477	3412.836565825486	3487.836565825486	3487.836565825486	3512.836565825486	0.9833333492279053	0.9194630980491638	0.9240506291389465	0.8278688788414001	0.4444444477558136	3412	3487	3487	3512	1488
17.032485892990014	17.032485498250317	0	0	2	0	-0.007489721510659238	0.6669473014037548	3381.1491992483757	3456.1491992483757	3456.1491992483757	3481.1491992483757	0.9833333492279053	0.9194630980491638	0.9240506291389465	0.8278688788414001	0.4444444477558136	3381	3456	3456	3481	1488
17.049504305623266	17.049503910883566	0	0	2	0	-0.00745891421526192	0.6537442659999009	3327.082769269594	3402.082769269594	3402.082769269594	3427.082769269594	0.9666666388511658	0.9060402512550354	0.9240506291389465	0.8032786846160889	0.4444444477558136	3327	3402	3402	3427	1488
17.06669048262849	17.06669048262849	0	0	2	0	-0.007407662554463337	0.6459789407957661	3295.283762558662	3370.283762558662	3370.283762558662	3395.283762558662	0.9666666388511658	0.8926174640655518	0.9113923907279968	0.7950819730758667	0.4444444477558136	3295	3370	3370	3395	1488
17.083834027746253	17.083833633006556	0	0	2	0	-0.0073361070055032816	0.6405658746831246	3273.1172568273955	3348.1172568273955	3348.1172568273955	3373.1172568273955	0.9666666388511658	0.8859060406684875	0.9113923907279968	0.7786885499954224	0.4444444477558136	3273	3348	3348	3373	1488
17.099480719926262	17.099480325186565	0	0	2	0	-0.007244443697167687	0.6268959482720122	3217.1389081738903	3292.1389081738903	3292.1389081738903	3317.1389081738903	0.949999988079071	0.8724831938743591	0.8987341523170471	0.7622950673103333	0.4444444477558136	3217	3292	3292	3317	1488
17.11659623852541	17.11659623852541	0	0	2	0	-0.007132923872213263	0.6156807527901549	3171.2126826756844	3246.2126826756844	3246.2126826756844	3271.2126826756844	0.949999988079071	0.8590604066848755	0.8860759735107422	0.7377049326896667	0.4444444477558136	3171	3246	3246	3271	1488
17.13717204532401	17.137171255844613	0	0	2	0	-0.007001853198728562	0.6022442775405672	3116.1903165286226	3191.1903165286226	3191.1903165286226	3216.1903165286226	0.9166666865348816	0.8389261960983276	0.8734177350997925	0.7049180269241333	0.4444444477558136	3116	3191	3191	3216	1488
17.150448720352582	17.15044832561288	0	0	2	0	-0.006851590932318994	0.5928201972850751	3077.5987078823823	3152.5987078823823	3152.5987078823823	3177.5987078823823	0.9166666865348816	0.8389261960983276	0.8734177350997925	0.7049180269241333	0.4444444477558136	3077	3152	3152	3177	1488
17.166483836396186	17.166483441656485	0	0	2	0	-0.006682548931412186	0.5744198081088427	3002.249114205711	3077.249114205711	3077.249114205711	3102.249114205711	0.8999999761581421	0.8120805621147156	0.8607594966888428	0.6803278923034668	0.4444444477558136	3002	3077	3077	3102	1488
17.182493689099065	17.182493294359368	0	0	2	0	-0.006495190528382658	0.5688510911145332	2979.4452181140136	3054.4452181140136	3054.4452181140136	3079.4452181140136	0.8999999761581421	0.8053691387176514	0.8481012582778931	0.6721311211585999	0.3888888955116272	2979	3054	3054	3079	1477
17.199522364964484	17.199521970224783	0	0	2	0	-0.00629002925958999	0.5574556308574117	2932.7808083611008	3007.7808083611008	3007.7808083611008	3032.7808083611008	0.8833333253860474	0.7986577153205872	0.8354430198669434	0.6557376980781555	0.4444444477558136	2932	3007	3007	3032	1488
17.217158545226315	17.217158545226315	0	0	2	0	-0.00606762745781136	0.5520166216004956	2910.5080654540293	2985.5080654540293	2985.5080654540293	3010.5080654540293	0.8833333253860474	0.791946291923523	0.8227847814559937	0.6475409865379333	0.3888888955116272	2910	2985	2985	3010	1477
17.23247168236086	17.23247128762116	0	0	2	0	-0.005828594710926481	0.5391249026756091	2857.716476456619	2932.716476456619	2932.716476456619	2957.716476456619	0.8666666746139526	0.7785235047340393	0.8101266026496887	0.631147563457489	0.3888888955116272	2857	2932	2932	2957	1477
17.24956114813989	17.24956075340019	0	0	2	0	-0.0055735861910796046	0.5204923698026551	2781.416254341873	2856.416254341873	2856.416254341873	2881.416254341873	0.8333333134651184	0.7583892345428467	0.797468364238739	0.6147540807723999	0.3888888955116272	2781	2856	2856	2881	1477
17.26649232329971	17.266491928560008	0	0	2	0	-0.005303300858898205	0.49108428717383124	2660.9901559768387	2735.9901559768387	2735.9901559768387	2760.9901559768387	0.8166666626930237	0.718120813369751	0.7594936490058899	0.5655737519264221	0.3888888955116272	2660	2735	2735	2760	1477
17.28384744889601	17.283847054156315	0	0	2	0	-0.005018479547690488	0.47703349095554515	2603.4521454629576	2678.4521454629576	2678.4521454629576	2703.4521454629576	0.800000011920929	0.6979866027832031	0.746835470199585	0.5491803288459778	0.3888888955116272	2603	2678	2678	2703	1477
17.299519799156442	17.299519799156442	0	0	2	0	-0.004719902932872786	0.46308642733725414	2546.3389199460557	2621.3389199460557	2621.3389199460557	2646.3389199460557	0.7833333611488342	0.6778523325920105	0.7341772317886353	0.5327869057655334	0.3888888955116272	2546	2621	2621	2646	1477
17.316491632505237	17.316491237765536	0	0	2	0	-0.004408389392192511	0.44615636934789293	2477.010332479622	2552.010332479622	2552.010332479622	2577.010332479622	0.7666666507720947	0.6577181220054626	0.7088607549667358	0.5081967115402222	0.3888888955116272	2477	2552	2552	2577	1477
17.33261556498106	17.332615170241365	0	0	2	0	-0.004084792762611626	0.42832798693073215	2404.0031064813484	2479.0031064813484	2479.0031064813484	2504.0031064813484	0.7333333492279053	0.6375839114189148	0.6962025165557861	0.49180328845977783	0.3888888955116272	2404	2479	2479	2504	1477
17.350420693833968	17.35042029909427	0	0	2	0	-0.0037499999999988857	0.4092026217290785	2325.6847359805765	2400.6847359805765	2400.6847359805765	2425.6847359805765	0.699999988079071	0.6174496412277222	0.6835442781448364	0.46721312403678894	0.3888888955116272	2325	2400	2400	2425	1477
17.366505941819316	17.366505547079615	0	0	2	0	-0.0034049287480454526	0.3927217338510163	2258.1955001199117	2333.1955001199117	2333.1955001199117	2358.1955001199117	0.6833333373069763	0.5906040072441101	0.6708860993385315	0.44262295961380005	0.3888888955116272	2258	2333	2333	2358	1477
17.38255961062876	17.382559215889064	0	0	2	0	-0.0030505248230673224	0.38358981761108124	2220.8003031173776	2295.8003031173776	2295.8003031173776	2320.8003031173776	0.6833333373069763	0.5704697966575623	0.6582278609275818	0.4262295067310333	0.3888888955116272	2220	2295	2295	2320	1477
17.3995488125243	17.3995484177846	0	0	2	0	-0.002687759621588545	0.3703949947956069	2166.76750368801	2241.76750368801	2241.76750368801	2266.76750368801	0.6666666865348816	0.5503355860710144	0.6455696225166321	0.4098360538482666	0.3888888955116272	2166	2241	2241	2266	1477
17.41718894018312	17.41718854544342	0	0	2	0	-0.002317627457810874	0.3572766533510694	2113.047895472629	2188.047895472629	2188.047895472629	2213.047895472629	0.6499999761581421	0.5234899520874023	0.6202531456947327	0.3852458894252777	0.3888888955116272	2113	2188	2188	2213	1477
17.432483524551824	17.432483129812123	0	0	2	0	-0.0019411428382676522	0.3531099757568845	2095.985350724442	2170.985350724442	2170.985350724442	2195.985350724442	0.6499999761581421	0.5234899520874023	0.6202531456947327	0.3852458894252777	0.3888888955116272	2095	2170	2170	2195	1477
17.449475489625254	17.449475094885557	0	0	2	0	-0.0015593376811319237	0.3347887345760734	2020.9598680890206	2095.9598680890203	2095.9598680890203	2120.9598680890203	0.6166666746139526	0.5033556818962097	0.607594907283783	0.3606557250022888	0.3888888955116272	2020	2095	2095	2120	1477
17.46647969162935	17.46647969162935	0	0	2	0	-0.0011732584878004458	0.3301879677316242	2002.119727861001	2077.1197278610007	2077.1197278610007	2102.1197278610007	0.6166666746139526	0.4899328947067261	0.607594907283783	0.35245901346206665	0.3888888955116272	2002	2077	2077	2102	1477
17.48380915914523	17.48380876440553	0	0	2	0	-0.0007839634745061043	0.32449775999309516	1978.8183271717246	2053.8183271717244	2053.8183271717244	2078.8183271717244	0.6166666746139526	0.47651007771492004	0.594936728477478	0.3442623019218445	0.3888888955116272	1978	2053	2053	2078	1477
17.499474798830782	17.49947440409108	0	0	2	0	-0.00039251967182077433	0.31407840158322653	1936.1510544833127	2011.1510544833127	2011.1510544833127	2036.1510544833127	0.6000000238418579	0.4563758373260498	0.594936728477478	0.3360655605792999	0.3888888955116272	1936	2011	2011	2036	1477
17.516636107234987	17.516636107234987	0	0	2	0	1.30838237461204e-15	0.30310613583463386	1891.2196262428256	1966.2196262428256	1966.2196262428256	1991.2196262428256	0.5833333134651184	0.4429530203342438	0.5822784900665283	0.3196721374988556	0.3888888955116272	1891	1966	1966	1991	1477
17.537113229108893	17.537112834369196	0	0	2	0	0.00039251967182338753	0.29757155258765877	1868.5555078464627	1943.5555078464627	1943.5555078464627	1968.5555078464627	0.5666666626930237	0.4161073863506317	0.5569620132446289	0.2950819730758667	0.3888888955116272	1868	1943	1943	1968	1477
17.55044872035258	17.55044872035258	0	0	2	0	0.0007839634745087067	0.2867808747100469	1824.367681937642	1899.367681937642	1899.367681937642	1924.367681937642	0.5666666626930237	0.4161073863506317	0.5569620132446289	0.2950819730758667	0.3888888955116272	1824	1899	1899	1924	1477
17.566468046808232	17.566467652068535	0	0	2	0	0.0011732584878030303	0.2728092124456438	1767.1537249649114	1842.1537249649114	1842.1537249649114	1867.1537249649114	0.5333333611488342	0.4026845693588257	0.5569620132446289	0.2786885201931	0.3888888955116272	1767	1842	1842	1867	1477
17.58247316263473	17.58247276789503	0	0	2	0	0.0015593376811344833	0.26215507847982256	1723.5250463748735	1798.5250463748735	1798.5250463748735	1823.5250463748735	0.5333333611488342	0.3758389353752136	0.5316455960273743	0.26229506731033325	0.3888888955116272	1723	1798	1798	1823	1477
17.599660918598754	17.599660523859054	0	0	2	0	0.0019411428382701804	0.2516756534319766	1680.6118008039443	1755.6118008039443	1755.6118008039443	1780.6118008039443	0.5166666507720947	0.3624161183834076	0.5189873576164246	0.24590164422988892	0.3888888955116272	1680	1755	1755	1780	1477
17.617202756072576	17.61720236133288	0	0	2	0	0.002317627457813363	0.24233755576156635	1642.3722908436143	1717.3722908436143	1717.3722908436143	1742.3722908436143	0.5	0.34899330139160156	0.5063291192054749	0.23770491778850555	0.3888888955116272	1642	1717	1717	1742	1477
17.632494972003087	17.632494577263387	0	0	2	0	0.002687759621590988	0.23203970924789763	1600.2026093701406	1675.2026093701406	1675.2026093701406	1700.2026093701406	0.4833333194255829	0.33557048439979553	0.49367088079452515	0.22131147980690002	0.3888888955116272	1600	1675	1675	1700	1477
17.649697728075665	17.649697728075665	0	0	2	0	0.003050524823069713	0.22283130081443525	1562.4941768351123	1637.4941768351123	1637.4941768351123	1662.4941768351123	0.46666666865348816	0.3221476376056671	0.4810126721858978	0.21311475336551666	0.3888888955116272	1562	1637	1637	1662	1477
17.67049143118799	17.67049103644829	0	0	2	0	0.003404928748047784	0.21367476879081604	1524.9981781983915	1599.9981781983915	1599.9981781983915	1624.9981781983915	0.44999998807907104	0.3087248206138611	0.4683544337749481	0.2049180269241333	0.3888888955116272	1524	1599	1599	1624	1477
17.683933107410645	17.68393271267095	0	0	2	0	0.003750000000001152	0.19877615427390793	1463.988351751653	1538.988351751653	1538.988351751653	1563.988351751653	0.4333333373069763	0.281879186630249	0.4430379867553711	0.1803278625011444	0.3888888955116272	1463	1538	1538	1563	1477
17.69954585197656	17.699545457236862	0	0	2	0	0.0040847927626138205	0.1956457229438202	1451.1692354549436	1526.1692354549436	1526.1692354549436	1551.1692354549436	0.4333333373069763	0.2751677930355072	0.4303797483444214	0.17213115096092224	0.3888888955116272	1451	1526	1526	1551	1477
17.716552027679146	17.71655163293945	0	0	2	0	0.004408389392194629	0.18724142228649177	1416.7536242631836	1491.7536242631836	1491.7536242631836	1516.7536242631836	0.4166666567325592	0.26174497604370117	0.4303797483444214	0.16393442451953888	0.3888888955116272	1416	1491	1491	1516	1477
17.73259385429763	17.73259385429763	0	0	2	0	0.00471990293287482	0.18002213625046792	1387.1906479456661	1462.1906479456661	1462.1906479456661	1487.1906479456661	0.4000000059604645	0.25503355264663696	0.4177215099334717	0.15573769807815552	0.3888888955116272	1387	1462	1462	1487	1477
17.750450694051075	17.750450299311378	0	0	2	0	0.0050184795476924315	0.17617359193489124	1371.4308589733796	1446.4308589733796	1446.4308589733796	1471.4308589733796	0.4000000059604645	0.24161073565483093	0.40506330132484436	0.15573769807815552	0.3888888955116272	1371	1446	1446	1471	1477
17.766576994965096	17.766576600225395	0	0	2	0	0.005303300858900055	0.16903212066244278	1342.1865341127032	1417.1865341127032	1417.1865341127032	1442.1865341127032	0.38333332538604736	0.23489932715892792	0.39240506291389465	0.14754098653793335	0.3888888955116272	1342	1417	1417	1442	1477
17.782473952114128	17.782473557374427	0	0	2	0	0.005573586191081356	0.16238349660671358	1314.9604186044921	1389.9604186044921	1389.9604186044921	1414.9604186044921	0.36666667461395264	0.2281879186630249	0.39240506291389465	0.13934426009655	0.3888888955116272	1314	1389	1389	1414	1477
17.799643155312307	17.79964276057261	0	0	2	0	0.005828594710928128	0.1585868291423872	1299.4130653380757	1374.4130653380757	1374.4130653380757	1399.4130653380757	0.36666667461395264	0.21476510167121887	0.37974682450294495	0.13934426009655	0.3888888955116272	1299	1374	1374	1399	1477
17.817197624456494	17.817197229716793	0	0	2	0	0.006067627457812898	0.15571578359917426	1287.6561338386186	1362.6561338386186	1362.6561338386186	1387.6561338386186	0.36666667461395264	0.20134228467941284	0.3670886158943176	0.13114753365516663	0.3888888955116272	1287	1362	1362	1387	1477
17.832515498467423	17.832515498467423	0	0	2	0	0.006290029259591415	0.1540379314751985	1280.785329390938	1355.785329390938	1355.785329390938	1380.785329390938	0.36666667461395264	0.20134228467941284	0.3670886158943176	0.13114753365516663	0.3888888955116272	1280	1355	1355	1380	1477
17.849574174549947	17.849574174549947	0	0	2	0	0.006495190528383966	0.14537424200530813	1245.3075210117368	1320.3075210117368	1320.3075210117368	1345.3075210117368	0.3499999940395355	0.1879194676876068	0.3544303774833679	0.12295082211494446	0.3888888955116272	1245	1320	1320	1345	1477
17.86661311364753	17.86661311364753	0	0	2	0	0.0066825489314133735	0.1395297271883087	1221.374232836124	1296.374232836124	1296.374232836124	1321.374232836124	0.3333333432674408	0.1812080591917038	0.3544303774833679	0.12295082211494446	0.3888888955116272	1221	1296	1296	1321	1477
17.883836790924146	17.88383600144475	0	0	2	0	0.006851590932320058	0.13746278985954463	1212.9101244748354	1287.9101244748354	1287.9101244748354	1312.9101244748354	0.3333333432674408	0.17449665069580078	0.3417721390724182	0.12295082211494446	0.3888888955116272	1212	1287	1287	1312	1477
17.89950479904789	17.89950479904789	0	0	2	0	0.0070018531987295	0.13539585344683558	1204.4460198647917	1279.4460198647917	1279.4460198647917	1304.4460198647917	0.3333333432674408	0.16778524219989777	0.3291139304637909	0.12295082211494446	0.3888888955116272	1204	1279	1279	1304	1477
17.91652913277662	17.91652873803692	0	0	2	0	0.007132923872214073	0.13371799759756953	1197.5752001620472	1272.5752001620472	1272.5752001620472	1297.5752001620472	0.3333333432674408	0.16107381880283356	0.3291139304637909	0.12295082211494446	0.3888888955116272	1197	1272	1272	1297	1477
17.932489643017153	17.932489248277456	0	0	2	0	0.007244443697168365	0.13136573125957873	1187.9426695079749	1262.9426695079749	1262.9426695079749	1287.9426695079749	0.3333333432674408	0.15436241030693054	0.3291139304637909	0.1147540956735611	0.3888888955116272	1187	1262	1262	1287	1477
17.950486615363666	17.950486220623965	0	0	2	0	0.007336107005503826	0.12683591494055724	1169.393071681582	1244.393071681582	1244.393071681582	1269.393071681582	0.3166666626930237	0.15436241030693054	0.3164556920528412	0.1147540956735611	0.3888888955116272	1169	1244	1244	1269	1477
17.966486994313776	17.966486599574075	0	0	2	0	0.007407662554463747	0.12515806281658148	1162.5222672339012	1237.5222672339012	1237.5222672339012	1262.5222672339012	0.3166666626930237	0.14765100181102753	0.3164556920528412	0.1147540956735611	0.3888888955116272	1162	1237	1237	1262	1477
17.982559610628762	17.98255921588906	0	0	2	0	0.007458914215262192	0.12311706451718851	1154.164379197887	1229.164379197887	1229.164379197887	1254.164379197887	0.3166666626930237	0.1409395933151245	0.3037974536418915	0.1147540956735611	0.3888888955116272	1154	1229	1229	1254	1477
17.999692892514354	17.999692892514354	0	0	2	0	0.007489721510659376	0.11631280773507346	1126.3009476751258	1201.3009476751258	1201.3009476751258	1226.3009476751258	0.30000001192092896	0.1342281848192215	0.29113924503326416	0.10655737668275833	0.3888888955116272	1126	1201	1201	1226	1477
18.017144729336856	18.017144729336856	0	0	2	0	0.0075	0.11631280773507346	1126.3009476751258	1201.3009476751258	1201.3009476751258	1226.3009476751258	0.30000001192092896	0.1342281848192215	0.29113924503326416	0.10655737668275833	0.3888888955116272	1126	1201	1201	1226	1477
18.03253010383628	18.03253010383628	0	0	2	0	0.0074897215106592314	0.11486840608036353	1120.3861228990886	1195.3861228990886	1195.3861228990886	1220.3861228990886	0.30000001192092896	0.12751677632331848	0.27848100662231445	0.1147540956735611	0.3888888955116272	1120	1195	1195	1220	1477
18.049492858171998	18.0494924634323	0	0	2	0	0.007458914215261905	0.1116614792991486	1107.2537577300136	1182.2537577300136	1182.2537577300136	1207.2537577300136	0.28333333134651184	0.12751677632331848	0.29113924503326416	0.12295082211494446	0.3888888955116272	1107	1182	1182	1207	1477
18.066489560121816	18.06648916538212	0	0	2	0	0.007407662554463316	0.11225807540154253	1109.6968187693167	1184.6968187693167	1184.6968187693167	1209.6968187693167	0.28333333134651184	0.12751677632331848	0.29113924503326416	0.13114753365516663	0.3888888955116272	1109	1184	1184	1209	1477
18.08377718522963	18.08377679048993	0	0	2	0	0.007336107005503255	0.11497348689066966	1120.8164288172923	1195.8164288172923	1195.8164288172923	1220.8164288172923	0.28333333134651184	0.1342281848192215	0.3037974536418915	0.13934426009655	0.3888888955116272	1120	1195	1195	1220	1477
18.09952058863584	18.09952019389614	0	0	2	0	0.007244443697167653	0.13278685556618375	1193.7621735435223	1268.7621735435223	1268.7621735435223	1293.7621735435223	0.30000001192092896	0.17449665069580078	0.3291139304637909	0.17213115096092224	0.3888888955116272	1193	1268	1268	1293	1477
18.11652202746204	18.116521632722343	0	0	2	0	0.007132923872213222	0.14525538723676945	1244.8208107345708	1319.8208107345708	1319.8208107345708	1344.8208107345708	0.3166666626930237	0.19463087618350983	0.3544303774833679	0.19672131538391113	0.3888888955116272	1244	1319	1319	1344	1477
18.132647538896663	18.132647538896663	0	0	2	0	0.007001853198728515	0.15893487606996148	1300.8383175064923	1375.8383175064923	1375.8383175064923	1400.8383175064923	0.3333333432674408	0.2214765101671219	0.37974682450294495	0.21311475336551666	0.3888888955116272	1300	1375	1375	1400	1477
18.150393851534453	18.150393456794752	0	0	2	0	0.00685159093231894	0.17114401884063146	1350.834757152386	1425.834757152386	1425.834757152386	1450.834757152386	0.3499999940395355	0.24161073565483093	0.40506330132484436	0.2295081913471222	0.3888888955116272	1350	1425	1425	1450	1477
18.166485810094677	18.16648541535498	0	0	2	0	0.006682548931412125	0.17775985681511575	1377.926613657899	1452.926613657899	1452.926613657899	1477.926613657899	0.3499999940395355	0.26174497604370117	0.4177215099334717	0.23770491778850555	0.3888888955116272	1377	1452	1452	1477	1477
18.182520136658884	18.182519741919187	0	0	2	0	0.006495190528382592	0.19196497620815656	1436.0965775724012	1511.0965775724012	1511.0965775724012	1536.0965775724012	0.38333332538604736	0.2751677930355072	0.4303797483444214	0.2540983557701111	0.3888888955116272	1436	1511	1511	1536	1477
18.199622234108272	18.199621839368575	0	0	2	0	0.006290029259589918	0.19535479764333274	1449.9778963494477	1524.9778963494477	1524.9778963494477	1549.9778963494477	0.38333332538604736	0.281879186630249	0.4430379867553711	0.26229506731033325	0.3888888955116272	1449	1524	1524	1549	1477
18.217177097992156	18.21717670325246	0	0	2	0	0.006067627457811282	0.20818648539664442	1502.5236576992588	1577.5236576992588	1577.5236576992588	1602.5236576992588	0.4000000059604645	0.30201342701911926	0.4556961953639984	0.28688523173332214	0.3888888955116272	1502	1577	1577	1602	1477
18.232511156330737	18.232510761591037	0	0	2	0	0.005828594710926398	0.20818648539664442	1502.5236576992588	1577.5236576992588	1577.5236576992588	1602.5236576992588	0.4000000059604645	0.30201342701911926	0.4556961953639984	0.28688523173332214	0.3888888955116272	1502	1577	1577	1602	1477
18.249552069126818	18.249551674387117	0	0	2	0	0.005573586191079517	0.22968185858302004	1590.547210897467	1665.547210897467	1665.547210897467	1690.547210897467	0.4333333373069763	0.33557048439979553	0.4810126721858978	0.31147539615631104	0.3888888955116272	1590	1665	1665	1690	1477
18.266659692931988	18.266659692931988	0	0	2	0	0.005303300858898111	0.23503486609577662	1612.4677766622053	1687.4677766622053	1687.4677766622053	1712.4677766622053	0.4333333373069763	0.34899330139160156	0.49367088079452515	0.3196721374988556	0.3888888955116272	1612	1687	1687	1712	1477
18.283794159036677	18.283793764296977	0	0	2	0	0.005018479547690389	0.2498106415800767	1672.974577270414	1747.974577270414	1747.974577270414	1772.974577270414	0.46666666865348816	0.3624161183834076	0.5063291192054749	0.3360655605792999	0.4444444477558136	1672	1747	1747	1772	1488
18.299596378658002	18.299595983918305	0	0	2	0	0.004719902932872683	0.2542298453249088	1691.0712166055014	1766.0712166055014	1766.0712166055014	1791.0712166055014	0.46666666865348816	0.3758389353752136	0.5189873576164246	0.3360655605792999	0.4444444477558136	1691	1766	1766	1791	1488
18.31649636938162	18.31649636938162	0	0	2	0	0.004408389392192404	0.2586490508554684	1709.1678632531432	1784.1678632531432	1784.1678632531432	1809.1678632531432	0.46666666865348816	0.38926175236701965	0.5189873576164246	0.3442623019218445	0.4444444477558136	1709	1784	1784	1809	1488
18.332579643668474	18.332579248928777	0	0	2	0	0.004084792762611515	0.2655830005205848	1737.5623871317948	1812.5623871317948	1812.5623871317948	1837.5623871317948	0.4833333194255829	0.3959731459617615	0.5316455960273743	0.3442623019218445	0.3888888955116272	1737	1812	1812	1837	1477
18.35045227300987	18.35045187827017	0	0	2	0	0.0037499999999987712	0.26835029276791733	1748.8944488846214	1823.8944488846214	1823.8944488846214	1848.8944488846214	0.4833333194255829	0.4026845693588257	0.5316455960273743	0.35245901346206665	0.4444444477558136	1748	1823	1823	1848	1488
18.36646883628763	18.366468441547934	0	0	2	0	0.0034049287480453347	0.2781034147211887	1788.8334832832677	1863.8334832832677	1863.8334832832677	1888.8334832832677	0.5	0.4161073863506317	0.5443037748336792	0.3606557250022888	0.4444444477558136	1788	1863	1863	1888	1488
18.382500794413644	18.382500399673944	0	0	2	0	0.0030505248230672014	0.2879084165900494	1828.9849659362524	1903.9849659362524	1903.9849659362524	1928.9849659362524	0.5166666507720947	0.42953020334243774	0.5569620132446289	0.3688524663448334	0.3888888955116272	1828	1903	1903	1928	1477
18.39950460167804	18.39950460167804	0	0	2	0	0.0026877596215884214	0.2965721126725427	1864.4628013940624	1939.4628013940624	1939.4628013940624	1964.4628013940624	0.5333333611488342	0.4429530203342438	0.5569620132446289	0.37704917788505554	0.4444444477558136	1864	1939	1939	1964	1488
18.41715341361023	18.417153018870533	0	0	2	0	0.002317627457810748	0.30396612058891304	1894.7412638115989	1969.7412638115989	1969.7412638115989	1994.7412638115989	0.5333333611488342	0.463087260723114	0.5696202516555786	0.3852458894252777	0.3888888955116272	1894	1969	1969	1994	1477
18.432479182415136	18.432478787675436	0	0	2	0	0.0019411428382675245	0.3127076211086841	1930.5377084400614	2005.5377084400614	2005.5377084400614	2030.5377084400614	0.550000011920929	0.47651007771492004	0.5822784900665283	0.3852458894252777	0.4444444477558136	1930	2005	2005	2030	1488
18.449578121946935	18.449577727207238	0	0	2	0	0.0015593376811317945	0.31974532874349393	1959.3571212046077	2034.3571212046077	2034.3571212046077	2059.3571212046077	0.5666666626930237	0.48322147130966187	0.5822784900665283	0.39344263076782227	0.4444444477558136	1959	2034	2034	2059	1488
18.46651127080525	18.466510876065552	0	0	2	0	0.001173258487800315	0.32548741740102116	1982.8709742571816	2057.870974257182	2057.870974257182	2082.870974257182	0.5666666626930237	0.4966442883014679	0.5822784900665283	0.4098360538482666	0.4444444477558136	1982	2057	2057	2082	1488
18.483831264568362	18.48383086982866	0	0	2	0	0.0007839634745059725	0.3355258705813773	2023.9784400307399	2098.97844003074	2098.97844003074	2123.97844003074	0.5833333134651184	0.5100671052932739	0.594936728477478	0.41803279519081116	0.4444444477558136	2023	2098	2098	2123	1488
18.499553746770538	18.499553352030837	0	0	2	0	0.0003925196718206422	0.34561621338827875	2065.2983938250018	2140.2983938250018	2140.2983938250018	2165.2983938250018	0.6000000238418579	0.5234899520874023	0.607594907283783	0.4262295067310333	0.4444444477558136	2065	2140	2140	2165	1488
18.51651294844897	18.51651255370927	0	0	2	0	-1.4406906524676981e-15	0.35313991065600714	2096.1079341363493	2171.1079341363493	2171.1079341363493	2196.1079341363493	0.6000000238418579	0.5436241626739502	0.607594907283783	0.44262295961380005	0.4444444477558136	2096	2171	2171	2196	1488
18.532563459340825	18.532563459340825	0	0	2	0	-0.00039251967182351964	0.36165614496482856	2130.981913630973	2205.981913630973	2205.981913630973	2230.981913630973	0.6166666746139526	0.5503355860710144	0.6202531456947327	0.4508196711540222	0.4444444477558136	2130	2205	2205	2230	1488
18.55049727333553	18.550496878595833	0	0	2	0	-0.0007839634745088382	0.3707102440694947	2168.058449464581	2243.058449464581	2243.058449464581	2268.058449464581	0.6166666746139526	0.5704697966575623	0.6329113841056824	0.46721312403678894	0.4444444477558136	2168	2243	2243	2268	1488
18.566553310583167	18.56655291584347	0	0	2	0	-0.0011732584878031609	0.3810340292329708	2210.3343497090154	2285.3343497090154	2285.3343497090154	2310.3343497090154	0.6333333253860474	0.5838926434516907	0.6455696225166321	0.4754098355770111	0.4444444477558136	2210	2285	2285	2310	1488
18.58247276789503	18.582472373155333	0	0	2	0	-0.0015593376811346127	0.39420291036367416	2264.2609179392457	2339.2609179392457	2339.2609179392457	2364.2609179392457	0.6499999761581421	0.6040268540382385	0.6455696225166321	0.5	0.4444444477558136	2264	2339	2339	2364	1488
18.599489601569484	18.599489206829787	0	0	2	0	-0.001941142838270308	0.4093172301235448	2326.154057355916	2401.154057355916	2401.154057355916	2426.154057355916	0.6666666865348816	0.6241610646247864	0.6708860993385315	0.5163934230804443	0.4444444477558136	2326	2401	2401	2426	1488
18.617162887363	18.617162887363	0	0	2	0	-0.0023176274578134886	0.42543364806952244	2392.1507888446945	2467.1507888446945	2467.1507888446945	2492.1507888446945	0.699999988079071	0.6442952752113342	0.6708860993385315	0.5327869057655334	0.4444444477558136	2392	2467	2467	2492	1488
18.632498919400074	18.632498524660377	0	0	2	0	-0.002687759621591111	0.4318760915659947	2418.5325949627486	2493.5325949627486	2493.5325949627486	2518.5325949627486	0.699999988079071	0.6577181220054626	0.6835442781448364	0.5409836173057556	0.4444444477558136	2418	2493	2493	2518	1488
18.649564306057478	18.64956391131778	0	0	2	0	-0.003050524823069834	0.45053585790504336	2494.944338121152	2569.944338121152	2569.944338121152	2594.944338121152	0.7166666388511658	0.6845637559890747	0.7088607549667358	0.5655737519264221	0.4444444477558136	2494	2569	2569	2594	1488
18.66659890301838	18.66659890301838	0	0	2	0	-0.003404928748047902	0.4644829322748052	2552.057607665327	2627.057607665327	2627.057607665327	2652.057607665327	0.7333333492279053	0.7046979665756226	0.7215189933776855	0.5819672346115112	0.4444444477558136	2552	2627	2627	2652	1488
18.683753106108004	18.683752711368307	0	0	2	0	-0.003750000000001266	0.4768558961613145	2602.724894780583	2677.724894780583	2677.724894780583	2702.724894780583	0.75	0.718120813369751	0.7341772317886353	0.5983606576919556	0.4444444477558136	2602	2677	2677	2702	1488
18.69961651038264	18.699616115642943	0	0	2	0	-0.0040847927626139315	0.48933260107552456	2653.817001404273	2728.817001404273	2728.817001404273	2753.817001404273	0.7666666507720947	0.7315436005592346	0.746835470199585	0.6147540807723999	0.4444444477558136	2653	2728	2728	2753	1488
18.716640449371674	18.716640449371674	0	0	2	0	-0.0044083893921947346	0.5003567447267052	2698.960869655858	2773.960869655858	2773.960869655858	2798.960869655858	0.7833333611488342	0.744966447353363	0.7594936490058899	0.6229507923126221	0.4444444477558136	2698	2773	2773	2798	1488
18.73724467742859	18.73724467742859	0	0	2	0	-0.004719902932874923	0.5146928896273684	2757.6673830240734	2832.6673830240734	2832.6673830240734	2857.6673830240734	0.800000011920929	0.7651006579399109	0.7721518874168396	0.6393442749977112	0.4444444477558136	2757	2832	2832	2857	1488
18.750518589279263	18.750518589279263	0	0	2	0	-0.0050184795476925295	0.5146928896273684	2757.6673830240734	2832.6673830240734	2832.6673830240734	2857.6673830240734	0.800000011920929	0.7651006579399109	0.7721518874168396	0.6393442749977112	0.4444444477558136	2757	2832	2832	2857	1488
18.766605810963107	18.766605416223406	0	0	2	0	-0.005303300858900148	0.5237019613128551	2794.5595315761416	2869.5595315761416	2869.5595315761416	2894.5595315761416	0.8166666626930237	0.7718120813369751	0.7721518874168396	0.6557376980781555	0.4444444477558136	2794	2869	2869	2894	1488
18.782589610845868	18.78258921610617	0	0	2	0	-0.005573586191081444	0.5307410095945313	2823.3844342896055	2898.3844342896055	2898.3844342896055	2923.3844342896055	0.8166666626930237	0.7852349281311035	0.7848101258277893	0.6639344096183777	0.4444444477558136	2823	2898	2898	2923	1488
18.803787922149436	18.80378752740974	0	0	2	0	-0.005828594710928212	0.5527892938804815	2913.672158440572	2988.672158440572	2988.672158440572	3013.672158440572	0.8500000238418579	0.8120805621147156	0.797468364238739	0.688524603843689	0.4444444477558136	2913	2988	2988	3013	1488
18.816977359704577	18.81697696496488	0	0	2	0	-0.006067627457812976	0.5527892938804815	2913.672158440572	2988.672158440572	2988.672158440572	3013.672158440572	0.8500000238418579	0.8120805621147156	0.797468364238739	0.688524603843689	0.4444444477558136	2913	2988	2988	3013	1488
18.832614578131814	18.832614578131814	0	0	2	0	-0.006290029259591488	0.5624727681866695	2953.3259857244116	3028.3259857244116	3028.3259857244116	3053.3259857244116	0.8666666746139526	0.818791925907135	0.8101266026496887	0.6967213153839111	0.4444444477558136	2953	3028	3028	3053	1488
18.84964759613392	18.84964759613392	0	0	2	0	-0.006495190528384032	0.5755638365528846	3006.933910684062	3081.933910684062	3081.933910684062	3106.933910684062	0.8833333253860474	0.8389261960983276	0.8227847814559937	0.7049180269241333	0.4444444477558136	3006	3081	3081	3106	1488
18.870460641491483	18.870460246751787	0	0	2	0	-0.006682548931413433	0.5789277098793093	3020.7089719557716	3095.7089719557716	3095.7089719557716	3120.7089719557716	0.8833333253860474	0.8456375598907471	0.8227847814559937	0.7131147384643555	0.4444444477558136	3020	3095	3095	3120	1488
18.883720342713005	18.883719947973308	0	0	2	0	-0.006851590932320112	0.588136116649185	3058.4173976784123	3133.4173976784123	3133.4173976784123	3158.4173976784123	0.8999999761581421	0.8590604066848755	0.8227847814559937	0.7213114500045776	0.4444444477558136	3058	3133	3133	3158	1488
18.899511904362466	18.899511509622766	0	0	2	0	-0.007001853198729547	0.5938085893837339	3081.6461735263906	3156.6461735263906	3156.6461735263906	3181.6461735263906	0.8999999761581421	0.8657718300819397	0.8354430198669434	0.7295082211494446	0.4444444477558136	3081	3156	3156	3181	1488
18.916615186030953	18.916614791291252	0	0	2	0	-0.007132923872214114	0.601365079286559	3112.589999678459	3187.589999678459	3187.589999678459	3212.589999678459	0.9166666865348816	0.8724831938743591	0.8354430198669434	0.7377049326896667	0.4444444477558136	3112	3187	3187	3212	1488
18.937074939358112	18.937074939358116	0	0	2	0	-0.007244443697168399	0.6071153567073058	3136.137385716417	3211.137385716417	3211.137385716417	3236.137385716417	0.9166666865348816	0.8791946172714233	0.8481012582778931	0.7459016442298889	0.4444444477558136	3136	3211	3211	3236	1488
18.950419114875174	18.950418720135474	0	0	2	0	-0.007336107005503854	0.6205258799597395	3191.0534784351335	3266.0534784351335	3266.0534784351335	3291.0534784351335	0.9333333373069763	0.8926174640655518	0.8607594966888428	0.7622950673103333	0.4444444477558136	3191	3266	3266	3291	1488
18.96658883715606	18.96658844241636	0	0	2	0	-0.007407662554463767	0.6239675851339719	3205.147261123615	3280.147261123615	3280.147261123615	3305.147261123615	0.9333333373069763	0.899328887462616	0.8607594966888428	0.7704917788505554	0.4444444477558136	3205	3280	3280	3305	1488
18.982644874403697	18.982644479663996	0	0	2	0	-0.007458914215262207	0.6298120887751004	3229.0805035340363	3304.0805035340363	3304.0805035340363	3329.0805035340363	0.949999988079071	0.9060402512550354	0.8607594966888428	0.7704917788505554	0.4444444477558136	3229	3304	3304	3329	1488
19.003688842485044	19.003688842485044	0	0	2	0	-0.007489721510659382	0.6322503559326922	3239.0652075443745	3314.0652075443745	3314.0652075443745	3339.0652075443745	0.949999988079071	0.9060402512550354	0.8734177350997925	0.7704917788505554	0.4444444477558136	3239	3314	3314	3339	1488
19.017019991592043	19.017019596852347	0	0	2	0	-0.0075	0.6356566073173902	3253.013806964713	3328.013806964713	3328.013806964713	3353.013806964713	0.9666666388511658	0.9127516746520996	0.8607594966888428	0.7704917788505554	0.4444444477558136	3253	3328	3328	3353	1488
19.03265799949868	19.03265760475898	0	0	2	0	-0.007489721510659225	0.6374204694686725	3260.236822474214	3335.236822474214	3335.236822474214	3360.236822474214	0.9666666388511658	0.9127516746520996	0.8607594966888428	0.7786885499954224	0.4444444477558136	3260	3335	3335	3360	1488
19.04967957004952	19.04967957004952	0	0	2	0	-0.007458914215261892	0.6398846757971022	3270.3277473891335	3345.3277473891335	3345.3277473891335	3370.3277473891335	0.9666666388511658	0.9127516746520996	0.8734177350997925	0.7786885499954224	0.4444444477558136	3270	3345	3345	3370	1488
19.07042669387739	19.07042669387739	0	0	2	0	-0.007407662554463295	0.6380948744749819	3262.998510975051	3337.998510975051	3337.998510975051	3362.998510975051	0.9666666388511658	0.9127516746520996	0.8734177350997925	0.7704917788505554	0.4444444477558136	3262	3337	3337	3362	1488
19.083742842875836	19.08374244813614	0	0	2	0	-0.007336107005503227	0.6380948744749819	3262.998510975051	3337.998510975051	3337.998510975051	3362.998510975051	0.9666666388511658	0.9127516746520996	0.8734177350997925	0.7704917788505554	0.4444444477558136	3262	3337	3337	3362	1488
19.099549404633848	19.09954900989415	0	0	2	0	-0.007244443697167619	0.6263703985020292	3214.98678186581	3289.98678186581	3289.98678186581	3314.98678186581	0.949999988079071	0.899328887462616	0.8607594966888428	0.7622950673103333	0.4444444477558136	3214	3289	3289	3314	1488
19.116614001811854	19.116614001811854	0	0	2	0	-0.007132923872213181	0.6211648440028306	3193.670036191591	3268.670036191591	3268.670036191591	3293.670036191591	0.949999988079071	0.8926174640655518	0.8607594966888428	0.7459016442298889	0.4444444477558136	3193	3268	3268	3293	1488
19.137129413436544	19.137129018696847	0	0	2	0	-0.007001853198728467	0.6101147709613421	3148.419987086696	3223.419987086696	3223.419987086696	3248.419987086696	0.9333333373069763	0.8791946172714233	0.8607594966888428	0.7295082211494446	0.4444444477558136	3148	3223	3223	3248	1488
19.150415562217884	19.150415562217884	0	0	2	0	-0.0068515909323188864	0.5956229948204665	3089.0761637898104	3164.0761637898104	3164.0761637898104	3189.0761637898104	0.9166666865348816	0.8590604066848755	0.8607594966888428	0.7049180269241333	0.4444444477558136	3089	3164	3164	3189	1488
19.166579758142987	19.166579363403287	0	0	2	0	-0.0066825489314120655	0.574811615747123	3003.853566484469	3078.853566484469	3078.853566484469	3103.853566484469	0.8833333253860474	0.8389261960983276	0.8481012582778931	0.6803278923034668	0.4444444477558136	3003	3078	3078	3103	1488
19.182594347722254	19.182593952982554	0	0	2	0	-0.006495190528382525	0.5607772121435133	2946.382683727687	3021.382683727687	3021.382683727687	3046.382683727687	0.8833333253860474	0.818791925907135	0.8354430198669434	0.6475409865379333	0.4444444477558136	2946	3021	3021	3046	1488
19.203702658374503	19.203702263634803	0	0	2	0	-0.006290029259589846	0.5247464500233132	2798.8367128454674	2873.8367128454674	2873.8367128454674	2898.8367128454674	0.8500000238418579	0.7718120813369751	0.797468364238739	0.5983606576919556	0.4444444477558136	2798	2873	2873	2898	1488
19.216957622719637	19.21695722797994	0	0	2	0	-0.006067627457811204	0.5247464500233132	2798.8367128454674	2873.8367128454674	2873.8367128454674	2898.8367128454674	0.8500000238418579	0.7718120813369751	0.797468364238739	0.5983606576919556	0.4444444477558136	2798	2873	2873	2898	1488
19.23257194624435	19.23257155150465	0	0	2	0	-0.005828594710926315	0.5088280134612679	2733.650715123892	2808.650715123892	2808.650715123892	2833.650715123892	0.8333333134651184	0.7516778707504272	0.7848101258277893	0.5737704634666443	0.4444444477558136	2733	2808	2808	2833	1488
19.24969851755506	19.24969851755506	0	0	2	0	-0.005573586191079428	0.45994228065867304	2533.463639297266	2608.463639297266	2608.463639297266	2633.463639297266	0.75	0.6979866027832031	0.746835470199585	0.5245901346206665	0.4444444477558136	2533	2608	2608	2633	1488
19.270594852989067	19.27059445824937	0	0	2	0	-0.005303300858898017	0.4356632553200228	2434.0410305354935	2509.0410305354935	2509.0410305354935	2534.0410305354935	0.7166666388511658	0.6711409687995911	0.7215189933776855	0.49180328845977783	0.4444444477558136	2434	2509	2509	2534	1488
19.283846264676914	19.283845869937217	0	0	2	0	-0.00501847954769029	0.4213598995262915	2375.4687885601634	2450.4687885601634	2450.4687885601634	2475.4687885601634	0.7166666388511658	0.6375839114189148	0.7088607549667358	0.46721312403678894	0.4444444477558136	2375	2450	2450	2475	1488
19.29961335246505	19.29961295772535	0	0	2	0	-0.00471990293287258	0.40332266423347995	2301.6063100361007	2376.6063100361007	2376.6063100361007	2401.6063100361007	0.699999988079071	0.6107382774353027	0.6835442781448364	0.44262295961380005	0.3888888955116272	2301	2376	2376	2401	1477
19.316610054414866	19.31660965967517	0	0	2	0	-0.004408389392192297	0.3827529303369297	2217.373249729727	2292.373249729727	2292.373249729727	2317.373249729727	0.6666666865348816	0.5838926434516907	0.6708860993385315	0.41803279519081116	0.4444444477558136	2217	2292	2292	2317	1488
19.33721230877329	19.33721230877329	0	0	2	0	-0.004084792762611404	0.3664263290045642	2150.51581727369	2225.51581727369	2225.51581727369	2250.51581727369	0.6499999761581421	0.5503355860710144	0.6455696225166321	0.3852458894252777	0.4444444477558136	2150	2225	2225	2250	1488
19.350496089116433	19.350496089116433	0	0	2	0	-0.0037499999999986568	0.3622596514103793	2133.453272525503	2208.453272525503	2208.453272525503	2233.453272525503	0.6499999761581421	0.5503355860710144	0.6455696225166321	0.3852458894252777	0.4444444477558136	2133	2208	2208	2233	1488
19.366654758685755	19.366654363946054	0	0	2	0	-0.003404928748045217	0.3509242474170091	2087.0347931726524	2162.0347931726524	2162.0347931726524	2187.0347931726524	0.6333333253860474	0.536912739276886	0.6329113841056824	0.3688524663448334	0.3888888955116272	2087	2162	2162	2187	1477
19.38261447944689	19.382614084707193	0	0	2	0	-0.0030505248230670804	0.3350658889045901	2022.0948150642964	2097.094815064296	2097.094815064296	2122.094815064296	0.6166666746139526	0.5100671052932739	0.6202531456947327	0.3442623019218445	0.3888888955116272	2022	2097	2097	2122	1477
19.403863712171603	19.403863317431902	0	0	2	0	-0.002687759621588298	0.32228609037043077	1969.761540066914	2044.761540066914	2044.761540066914	2069.7615400669138	0.6000000238418579	0.4899328947067261	0.607594907283783	0.32786884903907776	0.3888888955116272	1969	2044	2044	2069	1477
19.417087097340836	19.417087097340836	0	0	2	0	-0.002317627457810622	0.31377670783754397	1934.9156185947425	2009.9156185947425	2009.9156185947425	2034.9156185947425	0.6000000238418579	0.46979865431785583	0.594936728477478	0.31147539615631104	0.3888888955116272	1934	2009	2009	2034	1477
19.432636683554946	19.43263628881525	0	0	2	0	-0.0019411428382673972	0.30239760293601137	1888.3181840229665	1963.3181840229665	1963.3181840229665	1988.3181840229665	0.5833333134651184	0.449664443731308	0.5822784900665283	0.30327868461608887	0.3888888955116272	1888	1963	1963	1988	1477
19.449632990765064	19.449632596025367	0	0	2	0	-0.001559337681131665	0.2915809743816018	1844.0240900926594	1919.0240900926594	1919.0240900926594	1944.0240900926594	0.5666666626930237	0.43624159693717957	0.5696202516555786	0.28688523173332214	0.3888888955116272	1844	1919	1919	1944	1477
19.470633537479547	19.470633537479547	0	0	2	0	-0.0011732584878001843	0.2750236024532384	1776.2216520460113	1851.2216520460113	1851.2216520460113	1876.2216520460113	0.5333333611488342	0.4161073863506317	0.5569620132446289	0.2704918086528778	0.3888888955116272	1776	1851	1851	1876	1477
19.48384547519752	19.48384508045782	0	0	2	0	-0.000783963474505841	0.2602546687355227	1715.7428684719655	1790.7428684719655	1790.7428684719655	1815.7428684719655	0.5166666507720947	0.38926175236701965	0.5316455960273743	0.2540983557701111	0.3888888955116272	1715	1790	1790	1815	1477
19.49968480035053	19.49968440561083	0	0	2	0	-0.0003925196718205101	0.25580952808950475	1697.540017526522	1772.540017526522	1772.540017526522	1797.540017526522	0.5166666507720947	0.3758389353752136	0.5316455960273743	0.24590164422988892	0.3888888955116272	1697	1772	1772	1797	1477
19.516600580662097	19.5166001859224	0	0	2	0	1.5729989303233564e-15	0.24644549138972338	1659.1942872409172	1734.1942872409172	1734.1942872409172	1759.1942872409172	0.5	0.3624161183834076	0.5189873576164246	0.23770491778850555	0.3888888955116272	1659	1734	1734	1759	1477
19.53723086153913	19.53723086153913	0	0	2	0	0.00039251967182365175	0.24129999544170788	1638.1234813337937	1713.1234813337937	1713.1234813337937	1738.1234813337937	0.5	0.34899330139160156	0.5063291192054749	0.2295081913471222	0.3888888955116272	1638	1713	1713	1738	1477
19.550508326047098	19.550507931307397	0	0	2	0	0.0007839634745089697	0.23371755764658309	1607.0733985627576	1682.0733985627576	1682.0733985627576	1707.0733985627576	0.4833333194255829	0.34228187799453735	0.49367088079452515	0.22131147980690002	0.3888888955116272	1607	1682	1682	1707	1477
19.566625547948043	19.566625153208346	0	0	2	0	0.0011732584878032916	0.2245091566637013	1569.3649965378568	1644.3649965378568	1644.3649965378568	1669.3649965378568	0.46666666865348816	0.3288590610027313	0.4810126721858978	0.21311475336551666	0.3888888955116272	1569	1644	1644	1669	1477
19.58259197928406	19.58259197928406	0	0	2	0	0.0015593376811347424	0.21439288309202276	1527.9388562618333	1602.9388562618333	1602.9388562618333	1627.9388562618333	0.44999998807907104	0.3154362440109253	0.4683544337749481	0.19672131538391113	0.3888888955116272	1527	1602	1602	1627	1477
19.60389331764901	19.60389331764901	0	0	2	0	0.0019411428382704356	0.20363631971067575	1483.890729215217	1558.890729215217	1558.890729215217	1583.890729215217	0.4333333373069763	0.29530200362205505	0.4556961953639984	0.18852458894252777	0.3888888955116272	1483	1558	1558	1583	1477
19.617134860844388	19.617134860844388	0	0	2	0	0.0023176274578136143	0.20363631971067575	1483.890729215217	1558.890729215217	1558.890729215217	1583.890729215217	0.4333333373069763	0.281879186630249	0.4430379867553711	0.1803278625011444	0.3888888955116272	1483	1558	1558	1583	1477
19.632590499010192	19.63259010427049	0	0	2	0	0.0026877596215912347	0.19877615427390793	1463.988351751653	1538.988351751653	1538.988351751653	1563.988351751653	0.4333333373069763	0.281879186630249	0.4430379867553711	0.1803278625011444	0.3888888955116272	1463	1538	1538	1563	1477
19.64971193870482	19.64971193870482	0	0	2	0	0.0030505248230699544	0.18724142228649177	1416.7536242631836	1491.7536242631836	1491.7536242631836	1516.7536242631836	0.4166666567325592	0.26174497604370117	0.4303797483444214	0.16393442451953888	0.3888888955116272	1416	1491	1491	1516	1477
19.670567221210153	19.670566826470456	0	0	2	0	0.00340492874804802	0.1767114533432652	1373.6334014406712	1448.6334014406712	1448.6334014406712	1473.6334014406712	0.38333332538604736	0.25503355264663696	0.4177215099334717	0.16393442451953888	0.3888888955116272	1373	1448	1448	1473	1477
19.68384468571812	19.68384429097842	0	0	2	0	0.003750000000001381	0.1711768750321645	1350.9693032567136	1425.9693032567136	1425.9693032567136	1450.9693032567136	0.38333332538604736	0.24161073565483093	0.40506330132484436	0.14754098653793335	0.3888888955116272	1350	1425	1425	1450	1477
19.69952335181373	19.69952295707403	0	0	2	0	0.0040847927626140425	0.16735426853846702	1335.3157296650224	1410.3157296650224	1410.3157296650224	1435.3157296650224	0.38333332538604736	0.2281879186630249	0.39240506291389465	0.14754098653793335	0.3888888955116272	1335	1410	1410	1435	1477
19.716614001811855	19.716614396551556	0	0	2	0	0.004408389392194842	0.1585868291423872	1299.4130653380757	1374.4130653380757	1374.4130653380757	1399.4130653380757	0.36666667461395264	0.21476510167121887	0.37974682450294495	0.13934426009655	0.3888888955116272	1299	1374	1374	1399	1477
19.737246256387383	19.737245861647683	0	0	2	0	0.004719902932875025	0.14987126133159423	1263.7228151528784	1338.7228151528784	1338.7228151528784	1363.7228151528784	0.3499999940395355	0.19463087618350983	0.3544303774833679	0.13114753365516663	0.3888888955116272	1263	1338	1338	1363	1477
19.750487010103363	19.750487010103363	0	0	2	0	0.005018479547692628	0.1477783850206147	1255.1524866594173	1330.1524866594173	1330.1524866594173	1355.1524866594173	0.3499999940395355	0.19463087618350983	0.3544303774833679	0.13114753365516663	0.3888888955116272	1255	1330	1330	1355	1477
19.76656199485654	19.76656199485654	0	0	2	0	0.005303300858900241	0.13914064198352039	1219.780928922516	1294.780928922516	1294.780928922516	1319.780928922516	0.3333333432674408	0.1812080591917038	0.3417721390724182	0.12295082211494446	0.3888888955116272	1219	1294	1294	1319	1477
19.78259237402376	19.78259237402376	0	0	2	0	0.005573586191081533	0.13329611971594035	1195.8476102367758	1270.8476102367758	1270.8476102367758	1295.8476102367758	0.3166666626930237	0.17449665069580078	0.3417721390724182	0.12295082211494446	0.3888888955116272	1195	1270	1270	1295	1477
19.803900422963586	19.803900817703287	0	0	2	0	0.005828594710928295	0.128513767064533	1176.2638761292626	1251.2638761292626	1251.2638761292626	1276.2638761292626	0.3166666626930237	0.16107381880283356	0.3164556920528412	0.1147540956735611	0.3888888955116272	1176	1251	1251	1276	1477
19.81708867629963	19.81708867629963	0	0	2	0	0.006067627457813053	0.12618744034535795	1166.7375682142408	1241.7375682142408	1241.7375682142408	1266.7375682142408	0.3166666626930237	0.15436241030693054	0.3164556920528412	0.10655737668275833	0.3888888955116272	1166	1241	1241	1266	1477
19.832590893749888	19.83259049901019	0	0	2	0	0.006290029259591559	0.12000571835873458	1141.4234166790181	1216.4234166790181	1216.4234166790181	1241.4234166790181	0.30000001192092896	0.14765100181102753	0.3037974536418915	0.10655737668275833	0.3888888955116272	1141	1216	1216	1241	1477
19.84966299098217	19.84966299098217	0	0	2	0	0.006495190528384097	0.11832786623475883	1134.5526122313374	1209.5526122313374	1209.5526122313374	1234.5526122313374	0.30000001192092896	0.1409395933151245	0.3037974536418915	0.10655737668275833	0.3888888955116272	1134	1209	1209	1234	1477
19.87056880016895	19.87056880016895	0	0	2	0	0.006682548931413494	0.11154954094678615	1106.7953701770894	1181.7953701770894	1181.7953701770894	1206.7953701770894	0.28333333134651184	0.1342281848192215	0.29113924503326416	0.09836065769195557	0.3888888955116272	1106	1181	1181	1206	1477
19.883869554319144	19.883869159579444	0	0	2	0	0.006851590932320166	0.11154954094678615	1106.7953701770894	1181.7953701770894	1181.7953701770894	1206.7953701770894	0.28333333134651184	0.1342281848192215	0.29113924503326416	0.09836065769195557	0.3888888955116272	1106	1181	1181	1206	1477
19.89960703662987	19.89960703662987	0	0	2	0	0.007001853198729595	0.1089897625013787	1096.3130774431459	1171.3130774431459	1171.3130774431459	1196.3130774431459	0.28333333134651184	0.12751677632331848	0.27848100662231445	0.0901639312505722	0.3888888955116272	1096	1171	1171	1196	1477
19.91653189595451	19.916531501214813	0	0	2	0	0.007132923872214154	0.1089897625013787	1096.3130774431459	1171.3130774431459	1171.3130774431459	1196.3130774431459	0.28333333134651184	0.12751677632331848	0.27848100662231445	0.0901639312505722	0.3888888955116272	1096	1171	1171	1196	1477
19.937232045758225	19.93723165101853	0	0	2	0	0.007244443697168434	0.10870443403869279	1095.1446573884468	1170.1446573884468	1170.1446573884468	1195.1446573884468	0.28333333134651184	0.12751677632331848	0.26582279801368713	0.0901639312505722	0.3888888955116272	1095	1170	1170	1195	1477
19.950554115852153	19.950553721112456	0	0	2	0	0.007336107005503881	0.10231520052752657	1068.9807461602213	1143.9807461602213	1143.9807461602213	1168.9807461602213	0.2666666805744171	0.12080536782741547	0.26582279801368713	0.08196721225976944	0.3888888955116272	1068	1143	1143	1168	1477
19.966657127123945	19.966656732384248	0	0	2	0	0.007407662554463788	0.10231520052752657	1068.9807461602213	1143.9807461602213	1143.9807461602213	1168.9807461602213	0.2666666805744171	0.12080536782741547	0.26582279801368713	0.08196721225976944	0.3888888955116272	1068	1143	1143	1168	1477
19.982638163828817	19.982638163828817	0	0	2	0	0.007458914215262221	0.10231520052752657	1068.9807461602213	1143.9807461602213	1143.9807461602213	1168.9807461602213	0.2666666805744171	0.12080536782741547	0.26582279801368713	0.08196721225976944	0.3888888955116272	1068	1143	1143	1168	1477
20.003904370360576	20.003904370360576	0	0	2	0	0.007489721510659389	0.1020558103988603	1067.9185435833328	1142.9185435833328	1142.9185435833328	1167.9185435833328	0.2666666805744171	0.12080536782741547	0.2531645596027374	0.08196721225976944	0.3888888955116272	1067	1142	1142	1167	1477
20.01712143969463	20.01712104495493	0	0	2	0	0.0075	0.1020558103988603	1067.9185435833328	1142.9185435833328	1142.9185435833328	1167.9185435833328	0.2666666805744171	0.12080536782741547	0.2531645596027374	0.08196721225976944	0.3888888955116272	1067	1142	1142	1167	1477
20.03257826207953	20.03257786733983	0	0	2	0	0.007489721510659218	0.1020558103988603	1067.9185435833328	1142.9185435833328	1142.9185435833328	1167.9185435833328	0.2666666805744171	0.12080536782741547	0.2531645596027374	0.08196721225976944	0.3888888955116272	1067	1142	1142	1167	1477
20.049691412240485	20.049691412240485	0	0	2	0	0.007458914215261878	0.10037795827488455	1061.0477391356521	1136.0477391356521	1136.0477391356521	1161.0477391356521	0.2666666805744171	0.11409395933151245	0.2531645596027374	0.08196721225976944	0.3888888955116272	1061	1136	1136	1161	1477
20.070549457923708	20.07054906318401	0	0	2	0	0.0074076625544632745	0.10037795827488455	1061.0477391356521	1136.0477391356521	1136.0477391356521	1161.0477391356521	0.2666666805744171	0.11409395933151245	0.2531645596027374	0.08196721225976944	0.3888888955116272	1061	1136	1136	1161	1477
20.083840738321133	20.083840343581436	0	0	2	0	0.007336107005503199	0.10037795827488455	1061.0477391356521	1136.0477391356521	1136.0477391356521	1161.0477391356521	0.2666666805744171	0.11409395933151245	0.2531645596027374	0.08196721225976944	0.3888888955116272	1061	1136	1136	1161	1477
20.09961414194445	20.09961414194445	0	0	2	0	0.007244443697167585	0.10231520052752657	1068.9807461602213	1143.9807461602213	1143.9807461602213	1168.9807461602213	0.2666666805744171	0.12080536782741547	0.26582279801368713	0.08196721225976944	0.3888888955116272	1068	1143	1143	1168	1477
20.116603343839987	20.116603343839987	0	0	2	0	0.0071329238722131405	0.1045377713456691	1078.0821736605149	1153.0821736605149	1153.0821736605149	1178.0821736605149	0.2666666805744171	0.12751677632331848	0.26582279801368713	0.0901639312505722	0.3888888955116272	1078	1153	1153	1178	1477
20.136955727969085	20.136955727969085	0	0	2	0	0.00700185319872842	0.10707161008993182	1088.458243318271	1163.458243318271	1163.458243318271	1188.458243318271	0.2666666805744171	0.1342281848192215	0.27848100662231445	0.09836065769195557	0.3888888955116272	1088	1163	1163	1188	1477
20.150531615689324	20.150531220949624	0	0	2	0	0.006851590932318833	0.1155018418394207	1122.9800423324277	1197.9800423324277	1197.9800423324277	1222.9800423324277	0.28333333134651184	0.14765100181102753	0.29113924503326416	0.10655737668275833	0.3888888955116272	1122	1197	1197	1222	1477
20.166499231244437	20.166498836504736	0	0	2	0	0.006682548931412006	0.12460649435136495	1160.2635943688394	1235.2635943688394	1235.2635943688394	1260.2635943688394	0.30000001192092896	0.16107381880283356	0.3037974536418915	0.12295082211494446	0.3888888955116272	1160	1235	1235	1260	1477
20.1826440849243	20.1826436901846	0	0	2	0	0.006495190528382459	0.1363746769313472	1208.4543020338667	1283.4543020338667	1283.4543020338667	1308.4543020338667	0.3166666626930237	0.1812080591917038	0.3417721390724182	0.13934426009655	0.4444444477558136	1208	1283	1283	1308	1488
20.203679368732274	20.203679368732274	0	0	2	0	0.006290029259589774	0.15753283842155041	1295.096973336249	1370.096973336249	1370.096973336249	1395.096973336249	0.3499999940395355	0.21476510167121887	0.37974682450294495	0.17213115096092224	0.4444444477558136	1295	1370	1370	1395	1488
20.21689249066934	20.21689249066934	0	0	2	0	0.006067627457811127	0.15753283842155041	1295.096973336249	1370.096973336249	1370.096973336249	1395.096973336249	0.3499999940395355	0.21476510167121887	0.37974682450294495	0.17213115096092224	0.4444444477558136	1295	1370	1370	1395	1488
20.232637473034345	20.232637078294644	0	0	2	0	0.005828594710926231	0.17116045066168828	1350.9020454596134	1425.9020454596134	1425.9020454596134	1450.9020454596134	0.36666667461395264	0.24161073565483093	0.40506330132484436	0.18852458894252777	0.4444444477558136	1350	1425	1425	1450	1488
20.249642464517834	20.249642069778137	0	0	2	0	0.005573586191079339	0.17951286587076432	1385.10518574078	1460.10518574078	1460.10518574078	1485.10518574078	0.38333332538604736	0.25503355264663696	0.40506330132484436	0.19672131538391113	0.3888888955116272	1385	1460	1460	1485	1477
20.27040458845426	20.27040458845426	0	0	2	0	0.005303300858897924	0.18434709066095678	1404.901336256618	1479.901336256618	1479.901336256618	1504.901336256618	0.38333332538604736	0.268456369638443	0.4177215099334717	0.2049180269241333	0.4444444477558136	1404	1479	1479	1504	1488
20.283731000684874	20.283731000684874	0	0	2	0	0.005018479547690192	0.20082666480484335	1472.3851923758334	1547.3851923758334	1547.3851923758334	1572.3851923758334	0.4166666567325592	0.28859061002731323	0.4430379867553711	0.22131147980690002	0.4444444477558136	1472	1547	1547	1572	1488
20.299618484081133	20.299618089341436	0	0	2	0	0.004719902932872478	0.21166104188064838	1516.751966501255	1591.751966501255	1591.751966501255	1616.751966501255	0.4333333373069763	0.3087248206138611	0.4556961953639984	0.2295081913471222	0.4444444477558136	1516	1591	1591	1616	1488
20.316642423070167	20.316642028330467	0	0	2	0	0.004408389392192191	0.22767371375095946	1582.323857810179	1657.323857810179	1657.323857810179	1682.323857810179	0.46666666865348816	0.3288590610027313	0.4683544337749481	0.24590164422988892	0.4444444477558136	1582	1657	1657	1682	1488
20.337049676017394	20.337049281277693	0	0	2	0	0.004084792762611293	0.24065417911556652	1635.4788634782449	1710.4788634782449	1710.4788634782449	1735.4788634782449	0.46666666865348816	0.3624161183834076	0.49367088079452515	0.2704918086528778	0.4444444477558136	1635	1710	1710	1735	1488
20.35037529876861	20.35037529876861	0	0	2	0	0.0037499999999985423	0.251107650374347	1678.2858282829511	1753.2858282829511	1753.2858282829511	1778.2858282829511	0.4833333194255829	0.3758389353752136	0.5063291192054749	0.28688523173332214	0.4444444477558136	1678	1753	1753	1778	1488
20.366608574140997	20.366608179401297	0	0	2	0	0.003404928748045099	0.26166488887932715	1721.5177199608447	1796.5177199608447	1796.5177199608447	1821.5177199608447	0.5	0.38926175236701965	0.5189873576164246	0.30327868461608887	0.4444444477558136	1721	1796	1796	1821	1488
20.382567900162435	20.382567505422738	0	0	2	0	0.00305052482306696	0.26706977299905255	1743.6507204311201	1818.6507204311201	1818.6507204311201	1843.6507204311201	0.5	0.4026845693588257	0.5316455960273743	0.31147539615631104	0.4444444477558136	1743	1818	1818	1843	1488
20.403753185055944	20.403752790316247	0	0	2	0	0.0026877596215881742	0.279486420724953	1794.4968928686826	1869.4968928686826	1869.4968928686826	1894.4968928686826	0.5166666507720947	0.42281877994537354	0.5443037748336792	0.32786884903907776	0.4444444477558136	1794	1869	1869	1894	1488
20.4168723589447	20.416871964205004	0	0	2	0	0.002317627457810496	0.2961735142544484	1862.8305408719662	1937.8305408719662	1937.8305408719662	1962.8305408719662	0.550000011920929	0.4429530203342438	0.5569620132446289	0.3442623019218445	0.4444444477558136	1862	1937	1937	1962	1488
20.432627999281575	20.432627604541874	0	0	2	0	0.0019411428382672693	0.30763042884066927	1909.7466061025407	1984.7466061025407	1984.7466061025407	2009.7466061025407	0.5666666626930237	0.463087260723114	0.5696202516555786	0.35245901346206665	0.4444444477558136	1909	1984	1984	2009	1488
20.449691017500786	20.449691017500786	0	0	2	0	0.0015593376811315356	0.31903679584487143	1956.4556789847486	2031.4556789847486	2031.4556789847486	2056.4556789847484	0.5666666626930237	0.4899328947067261	0.5822784900665283	0.37704917788505554	0.4444444477558136	1956	2031	2031	2056	1488
20.470364325004983	20.470363930265286	0	0	2	0	0.0011732584878000535	0.3289714811188498	1997.13821518169	2072.1382151816897	2072.1382151816897	2097.1382151816897	0.5833333134651184	0.5033556818962097	0.594936728477478	0.3852458894252777	0.4444444477558136	1997	2072	2072	2097	1488
20.48366744759337	20.483667447593373	0	0	2	0	0.0007839634745057094	0.3389321372181975	2037.9271019085186	2112.9271019085186	2112.9271019085186	2137.9271019085186	0.6000000238418579	0.5167785286903381	0.594936728477478	0.40163934230804443	0.4444444477558136	2037	2112	2112	2137	1488
20.499642168463062	20.499642168463062	0	0	2	0	0.00039251967182037795	0.3431260687671873	2055.101251601632	2130.101251601632	2130.101251601632	2155.101251601632	0.6000000238418579	0.5234899520874023	0.607594907283783	0.4098360538482666	0.4444444477558136	2055	2130	2130	2155	1488
20.51660571227818	20.51660531753848	0	0	2	0	-1.7053072081790148e-15	0.3603319200994588	2125.559212807284	2200.559212807284	2200.559212807284	2225.559212807284	0.6333333253860474	0.5436241626739502	0.6202531456947327	0.4262295067310333	0.4444444477558136	2125	2200	2200	2225	1488
20.537025596895766	20.53702520215607	0	0	2	0	-0.0003925196718237839	0.3663334084879959	2150.1353077583435	2225.1353077583435	2225.1353077583435	2250.1353077583435	0.6333333253860474	0.5570470094680786	0.6329113841056824	0.4344262182712555	0.4444444477558136	2150	2225	2225	2250	1488
20.550372535590718	20.550372535590718	0	0	2	0	-0.0007839634745091013	0.37396086187320865	2181.369729370789	2256.369729370789	2256.369729370789	2281.369729370789	0.6333333253860474	0.5771812200546265	0.6329113841056824	0.4508196711540222	0.4444444477558136	2181	2256	2256	2281	1488
20.56659831090883	20.56659791616913	0	0	2	0	-0.0011732584878034224	0.38423275407678137	2223.4331279444195	2298.4331279444195	2298.4331279444195	2323.4331279444195	0.6499999761581421	0.5906040072441101	0.6455696225166321	0.4590163826942444	0.4444444477558136	2223	2298	2298	2323	1488
20.582612505748397	20.582612111008697	0	0	2	0	-0.0015593376811348716	0.3885563887233654	2241.1384118221813	2316.1384118221813	2316.1384118221813	2341.1384118221813	0.6499999761581421	0.5973154306411743	0.6455696225166321	0.4754098355770111	0.4444444477558136	2241	2316	2316	2341	1488
20.60368371086896	20.603683316129263	0	0	2	0	-0.0019411428382705633	0.40195873858065845	2296.0210344877964	2371.0210344877964	2371.0210344877964	2396.0210344877964	0.6666666865348816	0.6174496412277222	0.6582278609275818	0.49180328845977783	0.4444444477558136	2296	2371	2371	2396	1488
20.616932359378918	20.616931964639218	0	0	2	0	-0.00231762745781374	0.40195873858065845	2296.0210344877964	2371.0210344877964	2371.0210344877964	2396.0210344877964	0.6666666865348816	0.6174496412277222	0.6582278609275818	0.49180328845977783	0.4444444477558136	2296	2371	2371	2396	1488
20.6326185255288	20.6326185255288	0	0	2	0	-0.0026877596215913587	0.4096203210146552	2327.395214555013	2402.395214555013	2402.395214555013	2427.395214555013	0.6666666865348816	0.6308724880218506	0.6708860993385315	0.5081967115402222	0.4444444477558136	2327	2402	2402	2427	1488
20.64966022780428	20.649659833064582	0	0	2	0	-0.0030505248230700754	0.42799476097359346	2402.638546186865	2477.638546186865	2477.638546186865	2502.638546186865	0.6833333373069763	0.6577181220054626	0.6962025165557861	0.5327869057655334	0.4444444477558136	2402	2477	2477	2502	1488
20.6703587986492	20.670358403909503	0	0	2	0	-0.003404928748048138	0.4417861757974304	2459.1143898904775	2534.1143898904775	2534.1143898904775	2559.1143898904775	0.699999988079071	0.6778523325920105	0.7088607549667358	0.5491803288459778	0.4444444477558136	2459	2534	2534	2559	1488
20.683766921997464	20.683766527257763	0	0	2	0	-0.003750000000001496	0.4463691952120197	2477.8818543932202	2552.8818543932202	2552.8818543932202	2577.8818543932202	0.699999988079071	0.6845637559890747	0.7088607549667358	0.5655737519264221	0.4444444477558136	2477	2552	2552	2577	1488
20.69951703597855	20.69951703597855	0	0	2	0	-0.0040847927626141535	0.45715988221616755	2522.069717675206	2597.069717675206	2597.069717675206	2622.069717675206	0.7166666388511658	0.6979866027832031	0.7215189933776855	0.5737704634666443	0.5	2522	2597	2597	2622	1500
20.716617554469146	20.716617554469146	0	0	2	0	-0.00440838939219495	0.46534024027774734	2555.5682839373753	2630.5682839373753	2630.5682839373753	2655.5682839373753	0.7166666388511658	0.7114093899726868	0.7341772317886353	0.5901639461517334	0.4444444477558136	2555	2630	2630	2655	1488
20.73706349190685	20.73706309716715	0	0	2	0	-0.0047199029328751285	0.4768558961613145	2602.724894780583	2677.724894780583	2677.724894780583	2702.724894780583	0.75	0.718120813369751	0.7341772317886353	0.5983606576919556	0.5	2602	2677	2677	2702	1500
20.750373325070115	20.750372930330418	0	0	2	0	-0.005018479547692726	0.49202340443949666	2664.835841179739	2739.835841179739	2739.835841179739	2764.835841179739	0.75	0.744966447353363	0.7594936490058899	0.6229507923126221	0.5	2664	2739	2739	2764	1500
20.766648048110874	20.766647653371177	0	0	2	0	-0.005303300858900336	0.5014215759711904	2703.321353602025	2778.321353602025	2778.321353602025	2803.321353602025	0.7666666507720947	0.7516778707504272	0.7721518874168396	0.631147563457489	0.5	2703	2778	2778	2803	1500
20.782686322072067	20.782686322072067	0	0	2	0	-0.005573586191081621	0.5088483710850786	2733.734079593397	2808.734079593397	2808.734079593397	2833.734079593397	0.7833333611488342	0.7583892345428467	0.7721518874168396	0.6393442749977112	0.5	2733	2808	2808	2833	1500
20.803656079090047	20.803655684350346	0	0	2	0	-0.005828594710928378	0.5158355414023239	2762.3465420425164	2837.3465420425164	2837.3465420425164	2862.3465420425164	0.7833333611488342	0.7718120813369751	0.7848101258277893	0.6475409865379333	0.5	2762	2837	2837	2862	1500
20.8169382804744	20.8169382804744	0	0	2	0	-0.006067627457813132	0.5248964910522416	2799.451130858929	2874.451130858929	2874.451130858929	2899.451130858929	0.800000011920929	0.7785235047340393	0.7848101258277893	0.6639344096183777	0.5	2799	2874	2874	2899	1500
20.832608262296635	20.832607867556938	0	0	2	0	-0.006290029259591632	0.5361540650902112	2845.550896544415	2920.550896544415	2920.550896544415	2945.550896544415	0.8166666626930237	0.791946291923523	0.797468364238739	0.6721311211585999	0.5	2845	2920	2920	2945	1500
20.849681543748012	20.849681149008315	0	0	2	0	-0.006495190528384164	0.5466348307400875	2888.469631880658	2963.469631880658	2963.469631880658	2988.469631880658	0.8166666626930237	0.8120805621147156	0.8101266026496887	0.688524603843689	0.5	2888	2963	2963	2988	1500
20.866586271348016	20.86658587660832	0	0	2	0	-0.006682548931413554	0.5557995214177058	2925.9990402055055	3000.9990402055055	3000.9990402055055	3025.9990402055055	0.8333333134651184	0.818791925907135	0.8101266026496887	0.7049180269241333	0.5	2925	3000	3000	3025	1500
20.88366192123759	20.88366152649789	0	0	2	0	-0.00685159093232022	0.565560831846625	2965.9716064119293	3040.9716064119293	3040.9716064119293	3065.9716064119293	0.8500000238418579	0.8255033493041992	0.8227847814559937	0.7131147384643555	0.5	2965	3040	3040	3065	1500
20.899586510165534	20.899586510165534	0	0	2	0	-0.007001853198729643	0.5712073531498874	2989.0941111487887	3064.0941111487887	3064.0941111487887	3089.0941111487887	0.8500000238418579	0.8322147727012634	0.8354430198669434	0.7213114500045776	0.5	2989	3064	3064	3089	1500
20.916687818135525	20.916687423395828	0	0	2	0	-0.007132923872214195	0.5762750337568647	3009.8462632343612	3084.8462632343612	3084.8462632343612	3109.8462632343612	0.8500000238418579	0.8456375598907471	0.8354430198669434	0.7295082211494446	0.5	3009	3084	3084	3109	1500
20.9370145441842	20.937014149444504	0	0	2	0	-0.007244443697168468	0.5804416964498884	3026.908746962293	3101.908746962293	3101.908746962293	3126.908746962293	0.8666666746139526	0.8456375598907471	0.8354430198669434	0.7295082211494446	0.5	3026	3101	3101	3126	1500
20.95034371959271	20.95034332485301	0	0	2	0	-0.007336107005503909	0.5920105534307094	3074.283216298755	3149.283216298755	3149.283216298755	3174.283216298755	0.8833333253860474	0.8590604066848755	0.8481012582778931	0.7377049326896667	0.5	3074	3149	3149	3174	1500
20.966651206028466	20.966650811288766	0	0	2	0	-0.007407662554463809	0.5977867698336716	3097.936822468885	3172.936822468885	3172.936822468885	3197.936822468885	0.8833333253860474	0.8657718300819397	0.8607594966888428	0.7459016442298889	0.5	3097	3172	3172	3197	1500
20.982590005585568	20.982590005585568	0	0	2	0	-0.007458914215262234	0.6012284601067428	3112.030544137112	3187.030544137112	3187.030544137112	3212.030544137112	0.8833333253860474	0.8724831938743591	0.8607594966888428	0.7540983557701111	0.5	3112	3187	3187	3212	1500
21.003673052897092	21.003672658157395	0	0	2	0	-0.007489721510659397	0.6106006772989652	3150.4097735392625	3225.4097735392625	3225.4097735392625	3250.4097735392625	0.8999999761581421	0.8791946172714233	0.8607594966888428	0.7704917788505554	0.5	3150	3225	3225	3250	1500
21.016910253955785	21.016909859216085	0	0	2	0	-0.0075	0.6106006772989652	3150.4097735392625	3225.4097735392625	3225.4097735392625	3250.4097735392625	0.8999999761581421	0.8791946172714233	0.8607594966888428	0.7704917788505554	0.5	3150	3225	3225	3250	1500
21.03260352542025	21.03260352542025	0	0	2	0	-0.007489721510659211	0.6122785331482312	3157.280593242007	3232.280593242007	3232.280593242007	3257.280593242007	0.8999999761581421	0.8859060406684875	0.8607594966888428	0.7704917788505554	0.5	3157	3232	3232	3257	1500
21.049507068801155	21.04950667406146	0	0	2	0	-0.0074589142152618635	0.6205613337492739	3191.1986617032767	3266.1986617032767	3266.1986617032767	3291.1986617032767	0.9166666865348816	0.8926174640655518	0.8734177350997925	0.7704917788505554	0.5	3191	3266	3266	3291	1500
21.066619034743013	21.066618640003316	0	0	2	0	-0.007407662554463255	0.6223511350713942	3198.527898117359	3273.527898117359	3273.527898117359	3298.527898117359	0.9166666865348816	0.8926174640655518	0.8734177350997925	0.7786885499954224	0.5	3198	3273	3273	3298	1500
21.083747185012523	21.083746790272823	0	0	2	0	-0.007336107005503172	0.6205613337492739	3191.1986617032767	3266.1986617032767	3266.1986617032767	3291.1986617032767	0.9166666865348816	0.8926174640655518	0.8734177350997925	0.7704917788505554	0.5	3191	3266	3266	3291	1500
21.099515457019756	21.099515062280055	0	0	2	0	-0.007244443697167551	0.6205613337492739	3191.1986617032767	3266.1986617032767	3266.1986617032767	3291.1986617032767	0.9166666865348816	0.8926174640655518	0.8734177350997925	0.7704917788505554	0.5	3191	3266	3266	3291	1500
21.116682686519443	21.116682686519443	0	0	2	0	-0.0071329238722131	0.6188834779000079	3184.327842000532	3259.327842000532	3259.327842000532	3284.327842000532	0.9166666865348816	0.8859060406684875	0.8734177350997925	0.7704917788505554	0.5	3184	3259	3259	3284	1500
21.13702480741637	21.13702480741637	0	0	2	0	-0.007001853198728373	0.6112491561493751	3153.065294431691	3228.065294431691	3228.065294431691	3253.065294431691	0.8999999761581421	0.8791946172714233	0.8734177350997925	0.7622950673103333	0.5	3153	3228	3228	3253	1500
21.150315693074095	21.150315693074095	0	0	2	0	-0.006851590932318779	0.6061036710448224	3131.994532928548	3206.994532928548	3206.994532928548	3231.994532928548	0.8999999761581421	0.8657718300819397	0.8734177350997925	0.7540983557701111	0.5	3131	3206	3206	3231	1500
21.166557652719856	21.166557652719856	0	0	2	0	-0.006682548931411946	0.582256101886621	3034.338737225713	3109.338737225713	3109.338737225713	3134.338737225713	0.8833333253860474	0.8389261960983276	0.8607594966888428	0.7049180269241333	0.5	3034	3109	3109	3134	1500
21.18261487418659	21.18261447944689	0	0	2	0	-0.006495190528382392	0.5621956215777519	2952.191070360894	3027.191070360894	3027.191070360894	3052.191070360894	0.8666666746139526	0.8120805621147156	0.8481012582778931	0.6721311211585999	0.5	2952	3027	3027	3052	1500
21.203716869003657	21.20371647426396	0	0	2	0	-0.006290029259589702	0.5344667129155187	2838.641189389049	2913.641189389049	2913.641189389049	2938.641189389049	0.8333333134651184	0.7852349281311035	0.8227847814559937	0.631147563457489	0.4444444477558136	2838	2913	2913	2938	1488
21.216991965073433	21.216991570333732	0	0	2	0	-0.006067627457811049	0.5055787398604146	2720.3449397283975	2795.3449397283975	2795.3449397283975	2820.3449397283975	0.800000011920929	0.7516778707504272	0.797468364238739	0.5901639461517334	0.4444444477558136	2720	2795	2795	2820	1488
21.23259957802326	21.232599183283565	0	0	2	0	-0.005828594710926148	0.48454075363549887	2634.194386137368	2709.194386137368	2709.194386137368	2734.194386137368	0.7833333611488342	0.718120813369751	0.7721518874168396	0.5655737519264221	0.4444444477558136	2634	2709	2709	2734	1488
21.249513384636337	21.249513384636337	0	0	2	0	-0.005573586191079251	0.4656393532097205	2556.7931513938056	2631.7931513938056	2631.7931513938056	2656.7931513938056	0.7666666507720947	0.6979866027832031	0.746835470199585	0.5327869057655334	0.4444444477558136	2556	2631	2631	2656	1488
21.266587060827415	21.266586666087715	0	0	2	0	-0.00530330085889783	0.4379527419805527	2443.416478410363	2518.416478410363	2518.416478410363	2543.416478410363	0.7333333492279053	0.6577181220054626	0.7215189933776855	0.5	0.4444444477558136	2443	2518	2518	2543	1488
21.283676131866745	21.283676131866745	0	0	2	0	-0.005018479547690093	0.4228124813089531	2381.417110960163	2456.417110960163	2456.417110960163	2481.417110960163	0.7166666388511658	0.6375839114189148	0.7088607549667358	0.4754098355770111	0.4444444477558136	2381	2456	2456	2481	1488
21.29965480013342	21.29965480013342	0	0	2	0	-0.004719902932872375	0.409254497519715	2325.897167343233	2400.897167343233	2400.897167343233	2425.897167343233	0.699999988079071	0.6174496412277222	0.6962025165557861	0.4590163826942444	0.4444444477558136	2325	2400	2400	2425	1488
21.316620317647036	21.316619922907336	0	0	2	0	-0.004408389392192083	0.3927217338510163	2258.1955001199117	2333.1955001199117	2333.1955001199117	2358.1955001199117	0.6833333373069763	0.5906040072441101	0.6708860993385315	0.44262295961380005	0.4444444477558136	2258	2333	2333	2358	1488
21.336951780572097	21.336951780572097	0	0	2	0	-0.004084792762611183	0.37357862147460663	2179.804454938514	2254.804454938514	2254.804454938514	2279.804454938514	0.6499999761581421	0.563758373260498	0.6582278609275818	0.4262295067310333	0.4444444477558136	2179	2254	2254	2279	1488
21.35031766677259	21.35031727203289	0	0	2	0	-0.0037499999999984273	0.36755120900501526	2155.1222008755376	2230.1222008755376	2230.1222008755376	2255.1222008755376	0.6499999761581421	0.5503355860710144	0.6455696225166321	0.41803279519081116	0.4444444477558136	2155	2230	2230	2255	1488
21.36663028482443	21.36662989008473	0	0	2	0	-0.003404928748044981	0.35453928011684255	2101.83835207847	2176.83835207847	2176.83835207847	2201.83835207847	0.6166666746139526	0.536912739276886	0.6455696225166321	0.4098360538482666	0.4444444477558136	2101	2176	2176	2201	1488
21.38262158476147	21.38262119002177	0	0	2	0	-0.0030505248230668384	0.35153853727385176	2089.550310136423	2164.550310136423	2164.550310136423	2189.550310136423	0.6166666746139526	0.5302013158798218	0.6455696225166321	0.40163934230804443	0.4444444477558136	2089	2164	2164	2189	1488
21.403695158320225	21.403694763580525	0	0	2	0	-0.0026877596215880506	0.3472927366766996	2072.163756691085	2147.163756691085	2147.163756691085	2172.163756691085	0.6166666746139526	0.5234899520874023	0.6329113841056824	0.39344263076782227	0.4444444477558136	2072	2147	2147	2172	1488
21.416973412307588	21.41697301756789	0	0	2	0	-0.0023176274578103704	0.3472927366766996	2072.163756691085	2147.163756691085	2147.163756691085	2172.163756691085	0.6166666746139526	0.5234899520874023	0.6329113841056824	0.39344263076782227	0.4444444477558136	2072	2147	2147	2172	1488
21.432601156982056	21.432601156982056	0	0	2	0	-0.0019411428382671415	0.344317928100367	2059.981915571003	2134.981915571003	2134.981915571003	2159.981915571003	0.6166666746139526	0.5167785286903381	0.6329113841056824	0.3852458894252777	0.4444444477558136	2059	2134	2134	2159	1488
21.44967996478922	21.44967996478922	0	0	2	0	-0.0015593376811314063	0.3388789206137175	2037.709179913173	2112.709179913173	2112.709179913173	2137.709179913173	0.6166666746139526	0.5100671052932739	0.6202531456947327	0.3688524663448334	0.4444444477558136	2037	2112	2112	2137	1488
21.470313008844144	21.470313008844144	0	0	2	0	-0.001173258487799923	0.33176338842088793	2008.571075583536	2083.571075583536	2083.571075583536	2108.571075583536	0.6000000238418579	0.5033556818962097	0.6202531456947327	0.3606557250022888	0.4444444477558136	2008	2083	2083	2108	1488
21.4836903424959	21.4836899477562	0	0	2	0	-0.0007839634745055779	0.3272663750856788	1990.1558059758547	2065.1558059758545	2065.1558059758545	2090.1558059758545	0.6000000238418579	0.4899328947067261	0.607594907283783	0.3606557250022888	0.4444444477558136	1990	2065	2065	2090	1488
21.499630721011798	21.499630721011798	0	0	2	0	-0.00039251967182024584	0.32434344918933444	1978.1864244303245	2053.186424430324	2053.186424430324	2078.186424430324	0.6000000238418579	0.48322147130966187	0.607594907283783	0.35245901346206665	0.4444444477558136	1978	2053	2053	2078	1488
21.516611633373664	21.516611633373664	0	0	2	0	1.8376154860346732e-15	0.3172538531493858	1949.154528646735	2024.154528646735	2024.154528646735	2049.154528646735	0.5833333134651184	0.47651007771492004	0.607594907283783	0.3442623019218445	0.4444444477558136	1949	2024	2024	2049	1488
21.536945464736917	21.536945069997216	0	0	2	0	0.000392519671823916	0.3128087154579351	1930.9516898002441	2005.9516898002441	2005.9516898002441	2030.9516898002441	0.5833333134651184	0.463087260723114	0.594936728477478	0.3442623019218445	0.4444444477558136	1930	2005	2005	2030	1488
21.55032753526506	21.550327140525358	0	0	2	0	0.000783963474509233	0.30991172398904165	1919.0885097351256	1994.0885097351256	1994.0885097351256	2019.0885097351256	0.5833333134651184	0.4563758373260498	0.594936728477478	0.3360655605792999	0.4444444477558136	1919	1994	1994	2019	1488
21.566621995290756	21.566621600551056	0	0	2	0	0.001173258487803553	0.3047839916838999	1898.09044594557	1973.09044594557	1973.09044594557	1998.09044594557	0.5833333134651184	0.449664443731308	0.5822784900665283	0.3196721374988556	0.4444444477558136	1898	1973	1973	1998	1488
21.5826105320499	21.582610137310205	0	0	2	0	0.001559337681135001	0.29190175805621976	1845.33769924022	1920.33769924022	1920.33769924022	1945.33769924022	0.550000011920929	0.43624159693717957	0.5822784900665283	0.31147539615631104	0.4444444477558136	1845	1920	1920	1945	1488
21.603681342430768	21.603680947691068	0	0	2	0	0.0019411428382706912	0.27979503777770987	1795.760679699722	1870.760679699722	1870.760679699722	1895.760679699722	0.550000011920929	0.4093959629535675	0.5569620132446289	0.28688523173332214	0.4444444477558136	1795	1870	1870	1895	1488
21.616982096580962	21.616981701841265	0	0	2	0	0.002317627457813866	0.270249430163628	1756.6714165200567	1831.6714165200567	1831.6714165200567	1856.6714165200567	0.5333333611488342	0.3959731459617615	0.5443037748336792	0.2786885201931	0.4444444477558136	1756	1831	1831	1856	1488
21.63259326218808	21.63259326218808	0	0	2	0	0.002687759621591482	0.25966624928432314	1713.3332908193033	1788.3332908193033	1788.3332908193033	1813.3332908193033	0.5166666507720947	0.38255032896995544	0.5316455960273743	0.26229506731033325	0.4444444477558136	1713	1788	1788	1813	1488
21.649602990547958	21.649602595808258	0	0	2	0	0.0030505248230701964	0.24857248815480393	1667.904338993922	1742.904338993922	1742.904338993922	1767.904338993922	0.5	0.3624161183834076	0.5189873576164246	0.2540983557701111	0.4444444477558136	1667	1742	1742	1767	1488
21.6703919567839	21.6703915620442	0	0	2	0	0.003404928748048256	0.24233755576156635	1642.3722908436143	1717.3722908436143	1717.3722908436143	1742.3722908436143	0.5	0.34899330139160156	0.5063291192054749	0.23770491778850555	0.4444444477558136	1642	1717	1717	1742	1488
21.683652842224515	21.683652842224518	0	0	2	0	0.00375000000000161	0.22888466600629398	1587.282707295774	1662.282707295774	1662.282707295774	1687.282707295774	0.46666666865348816	0.33557048439979553	0.49367088079452515	0.2295081913471222	0.4444444477558136	1587	1662	1662	1687	1488
21.699824143464195	21.699824143464195	0	0	2	0	0.0040847927626142646	0.21530892642287947	1531.6900537016913	1606.6900537016913	1606.6900537016913	1631.6900537016913	0.44999998807907104	0.3087248206138611	0.4810126721858978	0.21311475336551666	0.4444444477558136	1531	1606	1606	1631	1488
21.716624659783722	21.71662426504402	0	0	2	0	0.004408389392195056	0.21199692039213058	1518.1273890057746	1593.1273890057746	1593.1273890057746	1618.1273890057746	0.44999998807907104	0.30201342701911926	0.4683544337749481	0.2049180269241333	0.4444444477558136	1518	1593	1593	1618	1488
21.736912306602218	21.73691191186252	0	0	2	0	0.004719902932875231	0.20289227557543477	1480.8438684814055	1555.8438684814055	1555.8438684814055	1580.8438684814055	0.4333333373069763	0.28859061002731323	0.4556961953639984	0.19672131538391113	0.4444444477558136	1480	1555	1555	1580	1488
21.75035279860578	21.75035240386608	0	0	2	0	0.005018479547692824	0.1929316357316182	1440.0550483209765	1515.0550483209765	1515.0550483209765	1540.0550483209765	0.4166666567325592	0.2751677930355072	0.4430379867553711	0.1803278625011444	0.4444444477558136	1440	1515	1515	1540	1488
21.766597521429432	21.76659712668973	0	0	2	0	0.005303300858900429	0.18980119695094988	1427.2359015141396	1502.2359015141396	1502.2359015141396	1527.2359015141396	0.4166666567325592	0.268456369638443	0.4303797483444214	0.17213115096092224	0.4444444477558136	1427	1502	1502	1527	1488
21.782606189913217	21.782605795173517	0	0	2	0	0.00557358619108171	0.1808781234868695	1390.6959156787307	1465.6959156787307	1465.6959156787307	1490.6959156787307	0.4000000059604645	0.25503355264663696	0.4177215099334717	0.16393442451953888	0.4444444477558136	1390	1465	1465	1490	1488
21.803637921063903	21.803637526324202	0	0	2	0	0.005828594710928461	0.17200692179128696	1354.36834473532	1429.36834473532	1429.36834473532	1454.36834473532	0.38333332538604736	0.24161073565483093	0.40506330132484436	0.15573769807815552	0.4444444477558136	1354	1429	1429	1454	1488
21.816903543380906	21.816903148641206	0	0	2	0	0.006067627457813209	0.17200692179128696	1354.36834473532	1429.36834473532	1429.36834473532	1454.36834473532	0.38333332538604736	0.24161073565483093	0.40506330132484436	0.15573769807815552	0.4444444477558136	1354	1429	1429	1454	1488
21.8325877358323	21.8325873410926	0	0	2	0	0.006290029259591703	0.16735426853846702	1335.3157296650224	1410.3157296650224	1410.3157296650224	1435.3157296650224	0.38333332538604736	0.2281879186630249	0.39240506291389465	0.14754098653793335	0.4444444477558136	1335	1410	1410	1435	1488
21.849652727750005	21.849652727750005	0	0	2	0	0.00649519052838423	0.15780865893302853	1296.226458330752	1371.226458330752	1371.226458330752	1396.226458330752	0.36666667461395264	0.21476510167121887	0.37974682450294495	0.13114753365516663	0.4444444477558136	1296	1371	1371	1396	1488
21.870389588345706	21.870389193606005	0	0	2	0	0.006682548931413614	0.1540379314751985	1280.785329390938	1355.785329390938	1355.785329390938	1380.785329390938	0.36666667461395264	0.20134228467941284	0.3670886158943176	0.13114753365516663	0.4444444477558136	1280	1355	1355	1380	1488
21.88360310502247	21.883602710282773	0	0	2	0	0.006851590932320274	0.1474411793340722	1253.7716293730255	1328.7716293730255	1328.7716293730255	1353.7716293730255	0.3499999940395355	0.19463087618350983	0.3670886158943176	0.12295082211494446	0.4444444477558136	1253	1328	1328	1353	1488
21.899587694384632	21.89958729964493	0	0	2	0	0.0070018531987296895	0.14369638988133238	1238.436716564056	1313.436716564056	1313.436716564056	1338.436716564056	0.3499999940395355	0.1812080591917038	0.3544303774833679	0.12295082211494446	0.4444444477558136	1238	1313	1313	1338	1488
21.916632949317396	21.916632949317396	0	0	2	0	0.007132923872214236	0.14297009766964552	1235.4625499571985	1310.4625499571985	1310.4625499571985	1335.4625499571985	0.3499999940395355	0.1812080591917038	0.3544303774833679	0.1147540956735611	0.4444444477558136	1235	1310	1310	1335	1488
21.936992833500767	21.93699243876107	0	0	2	0	0.0072444436971685015	0.14092909937025255	1227.1046619211843	1302.1046619211843	1302.1046619211843	1327.1046619211843	0.3499999940395355	0.17449665069580078	0.3417721390724182	0.1147540956735611	0.4444444477558136	1227	1302	1302	1327	1488
21.950271482227834	21.950271087488133	0	0	2	0	0.007336107005503936	0.1392512472462768	1220.2338574735036	1295.2338574735036	1295.2338574735036	1320.2338574735036	0.3499999940395355	0.16778524219989777	0.3417721390724182	0.1147540956735611	0.4444444477558136	1220	1295	1295	1320	1488
21.966591205594252	21.96659081085455	0	0	2	0	0.00740766255446383	0.13855089470056126	1217.3659137987984	1292.3659137987984	1292.3659137987984	1317.3659137987984	0.3499999940395355	0.16778524219989777	0.3417721390724182	0.10655737668275833	0.4444444477558136	1217	1292	1292	1317	1488
21.98259434772225	21.982593952982555	0	0	2	0	0.007458914215262249	0.13270637615827152	1193.432610368122	1268.432610368122	1268.432610368122	1293.432610368122	0.3333333432674408	0.16107381880283356	0.3417721390724182	0.10655737668275833	0.4444444477558136	1193	1268	1268	1293	1488
22.003684500348356	22.00368410560866	0	0	2	0	0.007489721510659403	0.13102852403429577	1186.5618059204412	1261.5618059204412	1261.5618059204412	1286.5618059204412	0.3333333432674408	0.15436241030693054	0.3417721390724182	0.10655737668275833	0.4444444477558136	1186	1261	1261	1286	1488
22.016909464476388	22.016909464476388	0	0	2	0	0.0075	0.13102852403429577	1186.5618059204412	1261.5618059204412	1261.5618059204412	1286.5618059204412	0.3333333432674408	0.15436241030693054	0.3417721390724182	0.10655737668275833	0.4444444477558136	1186	1261	1261	1286	1488
22.032572735723747	22.032572340984046	0	0	2	0	0.0074897215106592046	0.13102852403429577	1186.5618059204412	1261.5618059204412	1261.5618059204412	1286.5618059204412	0.3333333432674408	0.15436241030693054	0.3417721390724182	0.10655737668275833	0.4444444477558136	1186	1261	1261	1286	1488
22.049610490602234	22.049610490602234	0	0	2	0	0.0074589142152618505	0.13102852403429577	1186.5618059204412	1261.5618059204412	1261.5618059204412	1286.5618059204412	0.3333333432674408	0.15436241030693054	0.3417721390724182	0.10655737668275833	0.4444444477558136	1186	1261	1261	1286	1488
22.070395114701487	22.070395114701487	0	0	2	0	0.007407662554463234	0.13102852403429577	1186.5618059204412	1261.5618059204412	1261.5618059204412	1286.5618059204412	0.3333333432674408	0.15436241030693054	0.3417721390724182	0.10655737668275833	0.4444444477558136	1186	1261	1261	1286	1488
22.083638236855663	22.083637842115962	0	0	2	0	0.0073361070055031445	0.13304358332789545	1194.813473727732	1269.813473727732	1269.813473727732	1294.813473727732	0.3333333432674408	0.16107381880283356	0.3544303774833679	0.10655737668275833	0.4444444477558136	1194	1269	1269	1294	1488
22.099612957725352	22.099612562985655	0	0	2	0	0.007244443697167517	0.13376987487940428	1197.7876376311606	1272.7876376311606	1272.7876376311606	1297.7876376311606	0.3333333432674408	0.16107381880283356	0.3544303774833679	0.1147540956735611	0.4444444477558136	1197	1272	1272	1297	1488
22.11661597551035	22.11661558077065	0	0	2	0	0.007132923872213059	0.13544773072867033	1204.658457333905	1279.658457333905	1279.658457333905	1304.658457333905	0.3333333432674408	0.16778524219989777	0.3544303774833679	0.1147540956735611	0.4444444477558136	1204	1279	1279	1304	1488
22.136975070214323	22.136974675474626	0	0	2	0	0.007001853198728325	0.13544773072867033	1204.658457333905	1279.658457333905	1279.658457333905	1304.658457333905	0.3333333432674408	0.16778524219989777	0.3544303774833679	0.1147540956735611	0.4444444477558136	1204	1279	1279	1304	1488
22.150318061512287	22.150318061512287	0	0	2	0	0.006851590932318725	0.139918812393097	1222.967536749732	1297.967536749732	1297.967536749732	1322.967536749732	0.3333333432674408	0.1812080591917038	0.3670886158943176	0.12295082211494446	0.4444444477558136	1222	1297	1297	1322	1488
22.166606205702806	22.166605810963105	0	0	2	0	0.006682548931411886	0.14234889439061904	1232.918722529585	1307.918722529585	1307.918722529585	1332.918722529585	0.3333333432674408	0.1879194676876068	0.3670886158943176	0.13114753365516663	0.4444444477558136	1232	1307	1307	1332	1488
22.18258566344888	22.182585268709182	0	0	2	0	0.006495190528382326	0.14689779205780773	1251.5464584767228	1326.5464584767228	1326.5464584767228	1351.5464584767228	0.3333333432674408	0.20134228467941284	0.37974682450294495	0.13934426009655	0.4444444477558136	1251	1326	1326	1351	1488
22.203708974209682	22.203708974209682	0	0	2	0	0.00629002925958963	0.15566523145388755	1287.4491228036695	1362.4491228036695	1362.4491228036695	1387.4491228036695	0.3499999940395355	0.21476510167121887	0.39240506291389465	0.14754098653793335	0.4444444477558136	1287	1362	1362	1387	1488
22.21684433242609	22.21684393768639	0	0	2	0	0.0060676274578109705	0.16531460311841262	1326.9632997698995	1401.9632997698995	1401.9632997698995	1426.9632997698995	0.36666667461395264	0.2281879186630249	0.40506330132484436	0.16393442451953888	0.4444444477558136	1326	1401	1401	1426	1488
22.232633525637358	22.232633525637358	0	0	2	0	0.005828594710926065	0.17421173633171527	1363.397060278374	1438.397060278374	1438.397060278374	1463.397060278374	0.38333332538604736	0.24161073565483093	0.4177215099334717	0.17213115096092224	0.4444444477558136	1363	1438	1438	1463	1488
22.249585227261512	22.249584832521816	0	0	2	0	0.005573586191079162	0.19148856727358066	1434.1456829853128	1509.1456829853128	1509.1456829853128	1534.1456829853128	0.4000000059604645	0.2751677930355072	0.4430379867553711	0.2049180269241333	0.4444444477558136	1434	1509	1509	1534	1488
22.270344193280348	22.270343798540647	0	0	2	0	0.005303300858897737	0.20152701652456328	1475.2531326680867	1550.2531326680867	1550.2531326680867	1575.2531326680867	0.4166666567325592	0.28859061002731323	0.4556961953639984	0.22131147980690002	0.4444444477558136	1475	1550	1550	1575	1488
22.283646131649636	22.28364573690994	0	0	2	0	0.005018479547689995	0.21238733423148282	1519.726133677922	1594.726133677922	1594.726133677922	1619.726133677922	0.4333333373069763	0.3087248206138611	0.4683544337749481	0.2295081913471222	0.4444444477558136	1519	1594	1594	1619	1488
22.29961414194445	22.29961414194445	0	0	2	0	0.004719902932872272	0.22338552674513235	1564.763732021317	1639.763732021317	1639.763732021317	1664.763732021317	0.44999998807907104	0.3221476376056671	0.49367088079452515	0.24590164422988892	0.4444444477558136	1564	1639	1639	1664	1488
22.316603738579687	22.31660334383999	0	0	2	0	0.004408389392191976	0.23460899588879425	1610.7238381646125	1685.7238381646125	1685.7238381646125	1710.7238381646125	0.46666666865348816	0.34228187799453735	0.49367088079452515	0.26229506731033325	0.4444444477558136	1610	1685	1685	1710	1488
22.336898490712763	22.336898490712763	0	0	2	0	0.004084792762611071	0.24399897340985843	1649.1757961133703	1724.1757961133703	1724.1757961133703	1749.1757961133703	0.4833333194255829	0.3557046949863434	0.5063291192054749	0.2704918086528778	0.4444444477558136	1649	1724	1724	1749	1488
22.35031964047108	22.350319245731384	0	0	2	0	0.003749999999998313	0.25201551578931225	1682.0035371572337	1757.0035371572337	1757.0035371572337	1782.0035371572337	0.4833333194255829	0.3758389353752136	0.5189873576164246	0.28688523173332214	0.4444444477558136	1682	1757	1757	1782	1488
22.36655370532287	22.36655370532287	0	0	2	0	0.0034049287480448632	0.26262463235303457	1725.4478694856766	1800.4478694856766	1800.4478694856766	1825.4478694856766	0.5	0.38926175236701965	0.5316455960273743	0.30327868461608887	0.4444444477558136	1725	1800	1800	1825	1488
22.38262829533635	22.38262829533635	0	0	2	0	0.003050524823066718	0.2738999619053395	1771.6203440023653	1846.6203440023653	1846.6203440023653	1871.6203440023653	0.5166666507720947	0.4093959629535675	0.5443037748336792	0.31147539615631104	0.4444444477558136	1771	1846	1846	1871	1488
22.399654997503273	22.399654997503273	0	0	2	0	0.002687759621587927	0.28469065883380296	1815.808247924423	1890.808247924423	1890.808247924423	1915.808247924423	0.5333333611488342	0.42281877994537354	0.5569620132446289	0.32786884903907776	0.4444444477558136	1815	1890	1890	1915	1488
22.416980517622168	22.416980122882467	0	0	2	0	0.0023176274578102446	0.29726295282785564	1867.2917918300689	1942.2917918300689	1942.2917918300689	1967.2917918300689	0.550000011920929	0.4429530203342438	0.5696202516555786	0.3442623019218445	0.4444444477558136	1867	1942	1942	1967	1488
22.432612209693623	22.432612209693623	0	0	2	0	0.0019411428382670136	0.31410566129410356	1936.262682999354	2011.262682999354	2011.262682999354	2036.262682999354	0.5833333134651184	0.463087260723114	0.5822784900665283	0.3606557250022888	0.4444444477558136	1936	2011	2011	2036	1488
22.449636148682654	22.449635753942957	0	0	2	0	0.0015593376811312766	0.33560236112523256	2024.2916688078274	2099.2916688078276	2099.2916688078276	2124.2916688078276	0.6000000238418579	0.5033556818962097	0.607594907283783	0.39344263076782227	0.4444444477558136	2024	2099	2099	2124	1488
22.470318929939623	22.470318535199926	0	0	2	0	0.0011732584877997925	0.34858968207996455	2077.4747481174545	2152.4747481174545	2152.4747481174545	2177.4747481174545	0.6166666746139526	0.5234899520874023	0.6202531456947327	0.4098360538482666	0.4444444477558136	2077	2152	2152	2177	1488
22.483646131649635	22.483646131649635	0	0	2	0	0.0007839634745054463	0.36168074877795453	2131.082666245724	2206.082666245724	2206.082666245724	2231.082666245724	0.6333333253860474	0.5436241626739502	0.6329113841056824	0.4262295067310333	0.4444444477558136	2131	2206	2206	2231	1488
22.49958808912433	22.49958808912433	0	0	2	0	0.00039251967182011373	0.3707089089004052	2168.0529819471594	2243.0529819471594	2243.0529819471594	2268.0529819471594	0.6333333253860474	0.563758373260498	0.6455696225166321	0.44262295961380005	0.4444444477558136	2168	2243	2243	2268	1488
22.51659544904601	22.516595054306315	0	0	2	0	-1.9699237638903314e-15	0.3823296419810793	2215.6398839125195	2290.6398839125195	2290.6398839125195	2315.6398839125195	0.6499999761581421	0.5771812200546265	0.6582278609275818	0.4590163826942444	0.4444444477558136	2215	2290	2290	2315	1488
22.536926517231375	22.536926122491675	0	0	2	0	-0.00039251967182404813	0.398394191770985	2281.4242153021837	2356.4242153021837	2356.4242153021837	2381.4242153021837	0.6833333373069763	0.5973154306411743	0.6582278609275818	0.4754098355770111	0.4444444477558136	2281	2356	2356	2381	1488
22.55027266644693	22.55027227170723	0	0	2	0	-0.0007839634745093646	0.41816115379333496	2362.3699247837067	2437.3699247837067	2437.3699247837067	2462.3699247837067	0.699999988079071	0.6308724880218506	0.6835442781448364	0.5	0.5	2362	2437	2437	2462	1500
22.56670844328479	22.566708048545088	0	0	2	0	-0.0011732584878036837	0.4286924358855444	2405.495524951304	2480.495524951304	2480.495524951304	2505.495524951304	0.7166666388511658	0.6442952752113342	0.6962025165557861	0.5081967115402222	0.4444444477558136	2405	2480	2480	2505	1488
22.58260145303683	22.58260145303683	0	0	2	0	-0.0015593376811351306	0.4365615299329839	2437.719465075569	2512.719465075569	2512.719465075569	2537.719465075569	0.7166666388511658	0.6577181220054626	0.7088607549667358	0.5245901346206665	0.5	2437	2512	2512	2537	1500
22.60368055295137	22.60368015821167	0	0	2	0	-0.001941142838270819	0.44385865572194483	2467.6011951813643	2542.6011951813643	2542.6011951813643	2567.6011951813643	0.7333333492279053	0.6644295454025269	0.7088607549667358	0.5327869057655334	0.4444444477558136	2467	2542	2542	2567	1488
22.616878280040183	22.616879069519584	0	0	2	0	-0.0023176274578139916	0.4503789092030459	2494.301633186473	2569.301633186473	2569.301633186473	2594.301633186473	0.7333333492279053	0.6778523325920105	0.7215189933776855	0.5409836173057556	0.4444444477558136	2494	2569	2569	2594	1488
22.63255220925941	22.63255260399911	0	0	2	0	-0.0026877596215916055	0.45770194851021273	2524.289479149321	2599.289479149321	2599.289479149321	2624.289479149321	0.75	0.6845637559890747	0.7215189933776855	0.5491803288459778	0.4444444477558136	2524	2599	2599	2624	1488
22.649636938162054	22.649636938162054	0	0	2	0	-0.003050524823070317	0.4733268530766086	2588.2734633487125	2663.2734633487125	2663.2734633487125	2688.2734633487125	0.7666666507720947	0.7114093899726868	0.7341772317886353	0.5655737519264221	0.4444444477558136	2588	2663	2663	2688	1488
22.670401825276368	22.670401430536668	0	0	2	0	-0.0034049287480483735	0.48249157709708257	2625.8030082125533	2700.8030082125533	2700.8030082125533	2725.8030082125533	0.7833333611488342	0.718120813369751	0.746835470199585	0.5737704634666443	0.5	2625	2700	2700	2725	1500
22.683592447050604	22.683592052310907	0	0	2	0	-0.003750000000001725	0.48737768375247725	2645.8116149663942	2720.8116149663942	2720.8116149663942	2745.8116149663942	0.7833333611488342	0.7315436005592346	0.746835470199585	0.5819672346115112	0.5	2645	2720	2720	2745	1500
22.699846248887326	22.69984624888733	0	0	2	0	-0.004084792762614376	0.4966202012129308	2683.659723966952	2758.659723966952	2758.659723966952	2783.659723966952	0.800000011920929	0.7382550239562988	0.7594936490058899	0.5901639461517334	0.5	2683	2758	2758	2783	1500
22.716624659783722	22.716624659783722	0	0	2	0	-0.004408389392195164	0.4998543946515799	2696.90374609822	2771.90374609822	2771.90374609822	2796.90374609822	0.800000011920929	0.744966447353363	0.7594936490058899	0.5983606576919556	0.5	2696	2771	2771	2796	1500
22.73702875481336	22.73702836007366	0	0	2	0	-0.004719902932875334	0.5166015179433945	2765.4832159782004	2840.4832159782004	2840.4832159782004	2865.4832159782004	0.8333333134651184	0.7583892345428467	0.7721518874168396	0.6147540807723999	0.5	2765	2840	2840	2865	1500
22.750247403106208	22.750247008366507	0	0	2	0	-0.005018479547692923	0.5218330152761048	2786.906197555649	2861.906197555649	2861.906197555649	2886.906197555649	0.8333333134651184	0.7651006579399109	0.7848101258277893	0.6229507923126221	0.5	2786	2861	2861	2886	1500
22.766551336884675	22.766550942144978	0	0	2	0	-0.005303300858900523	0.5304284128417462	2822.1043505869507	2897.1043505869507	2897.1043505869507	2922.1043505869507	0.8333333134651184	0.7785235047340393	0.797468364238739	0.6393442749977112	0.5	2822	2897	2897	2922	1500
22.78269224316755	22.78269224316755	0	0	2	0	-0.005573586191081798	0.5412190963053609	2866.292199370453	2941.292199370453	2941.292199370453	2966.292199370453	0.8500000238418579	0.791946291923523	0.797468364238739	0.6557376980781555	0.5	2866	2941	2941	2966	1500
22.8036387105433	22.803638315803603	0	0	2	0	-0.005828594710928545	0.5596276682289982	2941.6753013977477	3016.6753013977477	3016.6753013977477	3041.6753013977477	0.8666666746139526	0.8120805621147156	0.8227847814559937	0.6803278923034668	0.5	2941	3016	3016	3041	1500
22.81692130666735	22.81692130666735	0	0	2	0	-0.006067627457813286	0.5596276682289982	2941.6753013977477	3016.6753013977477	3016.6753013977477	3041.6753013977477	0.8666666746139526	0.8120805621147156	0.8227847814559937	0.6803278923034668	0.5	2941	3016	3016	3041	1500
22.832566419888565	22.832566025148868	0	0	2	0	-0.006290029259591776	0.562991541555423	2955.4503626694573	3030.4503626694573	3030.4503626694573	3055.4503626694573	0.8666666746139526	0.818791925907135	0.8227847814559937	0.688524603843689	0.5	2955	3030	3030	3055	1500
22.84960022737007	22.84960022737007	0	0	2	0	-0.006495190528384297	0.581995369868423	3033.2710396111925	3108.2710396111925	3108.2710396111925	3133.2710396111925	0.8999999761581421	0.8322147727012634	0.8354430198669434	0.7131147384643555	0.5	3033	3108	3108	3133	1500
22.87037537771655	22.87037537771655	0	0	2	0	-0.0066825489314136744	0.5893456711020058	3063.3705231627137	3138.3705231627137	3138.3705231627137	3163.3705231627137	0.8999999761581421	0.8456375598907471	0.8481012582778931	0.7213114500045776	0.5	3063	3138	3138	3163	1500
22.883634289458673	22.883634289458673	0	0	2	0	-0.006851590932320327	0.6010005490973818	3111.097248553778	3186.097248553778	3186.097248553778	3211.097248553778	0.9166666865348816	0.8523489832878113	0.8607594966888428	0.7377049326896667	0.5	3111	3186	3186	3211	1500
22.899625194656014	22.899624799916314	0	0	2	0	-0.007001853198729737	0.6061201101208802	3132.061850945004	3207.061850945004	3207.061850945004	3232.061850945004	0.9166666865348816	0.8657718300819397	0.8607594966888428	0.7459016442298889	0.5	3132	3207	3207	3232	1500
22.916568212006798	22.916567817267097	0	0	2	0	-0.007132923872214277	0.6119481895871122	3155.9278363592243	3230.9278363592243	3230.9278363592243	3255.9278363592243	0.9166666865348816	0.8724831938743591	0.8734177350997925	0.7540983557701111	0.5	3155	3230	3230	3255	1500
22.93697704391282	22.93697664917312	0	0	2	0	-0.007244443697168536	0.6195824964365837	3187.1903229078102	3262.1903229078102	3262.1903229078102	3287.1903229078102	0.9333333373069763	0.8791946172714233	0.8734177350997925	0.7622950673103333	0.5	3187	3262	3262	3287	1500
22.95032358786807	22.950323193128373	0	0	2	0	-0.007336107005503963	0.6272168032860552	3218.452809456396	3293.452809456396	3293.452809456396	3318.452809456396	0.949999988079071	0.8859060406684875	0.8734177350997925	0.7704917788505554	0.5	3218	3293	3293	3318	1500
22.966605810963102	22.966605416223405	0	0	2	0	-0.0074076625544638505	0.6366422499245346	3257.050013440969	3332.050013440969	3332.050013440969	3357.050013440969	0.949999988079071	0.899328887462616	0.8860759735107422	0.7868852615356445	0.5	3257	3332	3332	3357	1500
22.982618032104178	22.98261763736448	0	0	2	0	-0.007458914215262262	0.6409740496591478	3274.7887333542103	3349.7887333542103	3349.7887333542103	3374.7887333542103	0.949999988079071	0.899328887462616	0.8987341523170471	0.7950819730758667	0.5	3274	3349	3349	3374	1500
23.00363160522872	23.003631210489022	0	0	2	0	-0.00748972151065941	0.6468185533002764	3298.7219757646317	3373.7219757646317	3373.7219757646317	3398.7219757646317	0.9666666388511658	0.9060402512550354	0.8987341523170471	0.7950819730758667	0.5	3298	3373	3373	3398	1500
23.017050781288546	23.01705038654885	0	0	2	0	-0.0075	0.6503380752990147	3313.1344183494652	3388.1344183494652	3388.1344183494652	3413.1344183494652	0.9666666388511658	0.9127516746520996	0.8987341523170471	0.8032786846160889	0.5	3313	3388	3388	3413	1500
23.03264063095193	23.032640630951935	0	0	2	0	-0.007489721510659197	0.6503380752990147	3313.1344183494652	3388.1344183494652	3388.1344183494652	3413.1344183494652	0.9666666388511658	0.9127516746520996	0.8987341523170471	0.8032786846160889	0.5	3313	3388	3388	3413	1500
23.049486542336822	23.04948654233682	0	0	2	0	-0.007458914215261837	0.6503380752990147	3313.1344183494652	3388.1344183494652	3388.1344183494652	3413.1344183494652	0.9666666388511658	0.9127516746520996	0.8987341523170471	0.8032786846160889	0.5	3313	3388	3388	3413	1500
23.06659771879928	23.066597718799283	0	0	2	0	-0.007407662554463213	0.6468185533002764	3298.7219757646317	3373.7219757646317	3373.7219757646317	3398.7219757646317	0.9666666388511658	0.9060402512550354	0.8987341523170471	0.7950819730758667	0.5	3298	3373	3373	3398	1500
23.083644947430543	23.08364455269084	0	0	2	0	-0.007336107005503117	0.6449768871508041	3291.180352882543	3366.180352882543	3366.180352882543	3391.180352882543	0.9666666388511658	0.9060402512550354	0.8987341523170471	0.7868852615356445	0.5	3291	3366	3366	3391	1500
23.09969032670631	23.099689931966612	0	0	2	0	-0.0072444436971674814	0.6449768871508041	3291.180352882543	3366.180352882543	3366.180352882543	3391.180352882543	0.9666666388511658	0.9060402512550354	0.8987341523170471	0.7868852615356445	0.5	3291	3366	3366	3391	1500
23.11662900192041	23.11662860718071	0	0	2	0	-0.007132923872213018	0.641457380053227	3276.7679713179646	3351.7679713179646	3351.7679713179646	3376.7679713179646	0.9666666388511658	0.899328887462616	0.8987341523170471	0.7786885499954224	0.5	3276	3351	3351	3376	1500
23.137001517774145	23.13700151777414	0	0	2	0	-0.0070018531987282775	0.6396157005115723	3269.226293594889	3344.226293594889	3344.226293594889	3369.226293594889	0.9666666388511658	0.899328887462616	0.8987341523170471	0.7704917788505554	0.5	3269	3344	3344	3369	1500
23.15025608737958	23.150255692639885	0	0	2	0	-0.006851590932318671	0.6336838616965395	3244.935413647329	3319.935413647329	3319.935413647329	3344.935413647329	0.9666666388511658	0.8926174640655518	0.8860759735107422	0.7622950673103333	0.5	3244	3319	3319	3344	1500
23.166552521103775	23.16655212636407	0	0	2	0	-0.006682548931411825	0.6301902785578761	3230.6291906945025	3305.6291906945025	3305.6291906945025	3330.6291906945025	0.9666666388511658	0.8859060406684875	0.8860759735107422	0.7540983557701111	0.5	3230	3305	3305	3330	1500
23.182606979392617	23.182606979392613	0	0	2	0	-0.006495190528382261	0.6248809681298155	3208.8875644915947	3283.8875644915947	3283.8875644915947	3308.8875644915947	0.9666666388511658	0.8791946172714233	0.8860759735107422	0.7377049326896667	0.5	3208	3283	3283	3308	1500
23.203575157451795	23.203574762712098	0	0	2	0	-0.006290029259589558	0.5934072833637352	3080.0028253744954	3155.0028253744954	3155.0028253744954	3180.0028253744954	0.9333333373069763	0.8389261960983276	0.8734177350997925	0.688524603843689	0.5	3080	3155	3155	3180	1500
23.216854990397955	23.21685459565826	0	0	2	0	-0.006067627457810893	0.5934072833637352	3080.0028253744954	3155.0028253744954	3155.0028253744954	3180.0028253744954	0.9333333373069763	0.8389261960983276	0.8734177350997925	0.688524603843689	0.5	3080	3155	3155	3180	1500
23.232550235560915	23.232550235560918	0	0	2	0	-0.005828594710925982	0.5784144710241499	3018.6072588438938	3093.6072588438938	3093.6072588438938	3118.6072588438938	0.9166666865348816	0.8255033493041992	0.8607594966888428	0.6639344096183777	0.5	3018	3093	3093	3118	1500
23.249666148899763	23.24966614889976	0	0	2	0	-0.005573586191079074	0.5636373600862807	2958.0949895533195	3033.0949895533195	3033.0949895533195	3058.0949895533195	0.8999999761581421	0.8053691387176514	0.8481012582778931	0.6475409865379333	0.4444444477558136	2958	3033	3033	3058	1488
23.270324061555712	23.270323666816008	0	0	2	0	-0.005303300858897643	0.5560549312012402	2927.0449432690784	3002.0449432690784	3002.0449432690784	3027.0449432690784	0.8833333253860474	0.7986577153205872	0.8481012582778931	0.6393442749977112	0.4444444477558136	2927	3002	3002	3027	1488
23.2836263946647	23.283626394664697	0	0	2	0	-0.005018479547689897	0.5526391650092233	2913.0573807127694	2988.0573807127694	2988.0573807127694	3013.0573807127694	0.8833333253860474	0.791946291923523	0.8481012582778931	0.631147563457489	0.4444444477558136	2913	2988	2988	3013	1488
23.29964532638065	23.299645326380652	0	0	2	0	-0.004719902932872169	0.5472520361688282	2890.997088111352	2965.997088111352	2965.997088111352	2990.997088111352	0.8833333253860474	0.7852349281311035	0.8354430198669434	0.6229507923126221	0.4444444477558136	2890	2965	2965	2990	1488
23.316609264935472	23.31660926493547	0	0	2	0	-0.004408389392191869	0.5360640879580529	2845.182440188227	2920.182440188227	2920.182440188227	2945.182440188227	0.8666666746139526	0.7785235047340393	0.8227847814559937	0.6065573692321777	0.4444444477558136	2845	2920	2920	2945	1488
23.336958885886673	23.336958491146977	0	0	2	0	-0.00408479276261096	0.5268556811881773	2807.474014465586	2882.474014465586	2882.474014465586	2907.474014465586	0.8500000238418579	0.7651006579399109	0.8227847814559937	0.5983606576919556	0.4444444477558136	2807	2882	2882	2907	1488
23.35029437713036	23.350294377130364	0	0	2	0	-0.0037499999999981984	0.5124417248619348	2748.448863309623	2823.448863309623	2823.448863309623	2848.448863309623	0.8333333134651184	0.744966447353363	0.8101266026496887	0.5819672346115112	0.4444444477558136	2748	2823	2823	2848	1488
23.366570679129914	23.366570679129918	0	0	2	0	-0.0034049287480447453	0.4954611205274224	2678.9132885597946	2753.9132885597946	2753.9132885597946	2778.9132885597946	0.800000011920929	0.7315436005592346	0.7848101258277893	0.5737704634666443	0.4444444477558136	2678	2753	2753	2778	1488
23.382590400325263	23.382590005585566	0	0	2	0	-0.0030505248230665973	0.485447283907658	2637.9066276018593	2712.9066276018593	2712.9066276018593	2737.9066276018593	0.800000011920929	0.7114093899726868	0.7721518874168396	0.5573770403862	0.4444444477558136	2637	2712	2712	2737	1488
23.403675421335286	23.40367502659559	0	0	2	0	-0.002687759621587804	0.4836834310421585	2630.683650117639	2705.683650117639	2705.683650117639	2730.683650117639	0.800000011920929	0.7114093899726868	0.7594936490058899	0.5573770403862	0.4444444477558136	2630	2705	2705	2730	1488
23.416847490343677	23.41684709560398	0	0	2	0	-0.0023176274578101184	0.4779604307597518	2607.247963961184	2682.247963961184	2682.247963961184	2707.247963961184	0.7833333611488342	0.7114093899726868	0.7594936490058899	0.5491803288459778	0.4444444477558136	2607	2682	2682	2707	1488
23.432546682903627	23.432546682903624	0	0	2	0	-0.001941142838266886	0.47472623732110275	2594.0039418299157	2669.0039418299157	2669.0039418299157	2694.0039418299157	0.7833333611488342	0.7046979665756226	0.7594936490058899	0.5409836173057556	0.4444444477558136	2594	2669	2669	2694	1488
23.449621543313803	23.4496215433138	0	0	2	0	-0.0015593376811311472	0.4698060308039054	2573.8556961419927	2648.8556961419927	2648.8556961419927	2673.8556961419927	0.7833333611488342	0.6979866027832031	0.746835470199585	0.5327869057655334	0.4444444477558136	2573	2648	2648	2673	1488
23.470328403692392	23.470328008952695	0	0	2	0	-0.0011732584877996617	0.4607532316531646	2536.784483619709	2611.784483619709	2611.784483619709	2636.784483619709	0.7666666507720947	0.6845637559890747	0.746835470199585	0.5245901346206665	0.4444444477558136	2536	2611	2611	2636	1488
23.483629552582286	23.48362915784259	0	0	2	0	-0.0007839634745053146	0.4379527419805527	2443.416478410363	2518.416478410363	2518.416478410363	2543.416478410363	0.7333333492279053	0.6577181220054626	0.7215189933776855	0.5	0.4444444477558136	2443	2518	2518	2543	1488
23.49960032605499	23.499600326054992	0	0	2	0	-0.00039251967181998156	0.4284317406857996	2404.4279781083496	2479.4279781083496	2479.4279781083496	2504.4279781083496	0.7333333492279053	0.6375839114189148	0.7088607549667358	0.4836065471172333	0.4444444477558136	2404	2479	2479	2504	1488
23.516646370467157	23.516645975727453	0	0	2	0	2.1022320417459897e-15	0.41484780820029776	2348.8017745802194	2423.8017745802194	2423.8017745802194	2448.8017745802194	0.7166666388511658	0.6174496412277222	0.6962025165557861	0.46721312403678894	0.4444444477558136	2348	2423	2423	2448	1488
23.53698928084348	23.536989280843482	0	0	2	0	0.0003925196718241803	0.4047233680517106	2307.342192171755	2382.342192171755	2382.342192171755	2407.342192171755	0.699999988079071	0.6107382774353027	0.6835442781448364	0.4508196711540222	0.4444444477558136	2307	2382	2382	2407	1488
23.550291219212774	23.55029121921277	0	0	2	0	0.0007839634745094961	0.39580028984192417	2270.8021869026798	2345.8021869026798	2345.8021869026798	2370.8021869026798	0.6833333373069763	0.5973154306411743	0.6835442781448364	0.44262295961380005	0.4444444477558136	2270	2345	2345	2370	1488
23.566586073978165	23.56658607397817	0	0	2	0	0.0011732584878038144	0.3855024602532411	2228.632574737022	2303.632574737022	2303.632574737022	2328.632574737022	0.6666666865348816	0.5838926434516907	0.6708860993385315	0.4344262182712555	0.4444444477558136	2228	2303	2303	2328	1488
23.582603821475026	23.58260342673533	0	0	2	0	0.0015593376811352598	0.3722297954986664	2174.281012567039	2249.281012567039	2249.281012567039	2274.281012567039	0.6499999761581421	0.563758373260498	0.6582278609275818	0.41803279519081116	0.4444444477558136	2174	2249	2249	2274	1488
23.60355502572716	23.603554630987464	0	0	2	0	0.0019411428382709467	0.36022683151544044	2125.1288750557287	2200.1288750557287	2200.1288750557287	2225.1288750557287	0.6499999761581421	0.536912739276886	0.6455696225166321	0.39344263076782227	0.4444444477558136	2125	2200	2200	2225	1488
23.6168411745085	23.616840779768804	0	0	2	0	0.0023176274578141174	0.36022683151544044	2125.1288750557287	2200.1288750557287	2200.1288750557287	2225.1288750557287	0.6499999761581421	0.536912739276886	0.6455696225166321	0.39344263076782227	0.4444444477558136	2125	2200	2200	2225	1488
23.63255260399911	23.632552209259412	0	0	2	0	0.002687759621591729	0.3471876427818814	2071.733397191804	2146.733397191804	2146.733397191804	2171.733397191804	0.6333333253860474	0.5167785286903381	0.6329113841056824	0.37704917788505554	0.4444444477558136	2071	2146	2146	2171	1488
23.649663780461566	23.64966378046157	0	0	2	0	0.0030505248230704384	0.32309837914225614	1973.087862587539	2048.087862587539	2048.087862587539	2073.087862587539	0.6000000238418579	0.48322147130966187	0.607594907283783	0.3442623019218445	0.4444444477558136	1973	2048	2048	2073	1488
23.670260508464203	23.670260113724506	0	0	2	0	0.0034049287480484914	0.31681975192160605	1947.3768841189767	2022.3768841189767	2022.3768841189767	2047.3768841189767	0.6000000238418579	0.463087260723114	0.607594907283783	0.3360655605792999	0.4444444477558136	1947	2022	2022	2047	1488
23.683655210662707	23.68365481592301	0	0	2	0	0.003750000000001839	0.2987319590544324	1873.3073723279006	1948.3073723279006	1948.3073723279006	1973.3073723279006	0.5666666626930237	0.4429530203342438	0.594936728477478	0.31147539615631104	0.4444444477558136	1873	1948	1948	1973	1488
23.699601115534392	23.699600720794688	0	0	2	0	0.004084792762614487	0.28639311812977297	1822.7798187414203	1897.7798187414203	1897.7798187414203	1922.7798187414203	0.550000011920929	0.42281877994537354	0.5696202516555786	0.30327868461608887	0.4444444477558136	1822	1897	1897	1922	1488
23.716676765423962	23.716676370684265	0	0	2	0	0.004408389392195271	0.27979503777770987	1795.760679699722	1870.760679699722	1870.760679699722	1895.760679699722	0.550000011920929	0.4093959629535675	0.5569620132446289	0.28688523173332214	0.4444444477558136	1795	1870	1870	1895	1488
23.73693756994294	23.73693717520324	0	0	2	0	0.004719902932875436	0.26745620650680113	1745.2331656453507	1820.2331656453507	1820.2331656453507	1845.2331656453507	0.5333333611488342	0.38926175236701965	0.5443037748336792	0.2704918086528778	0.4444444477558136	1745	1820	1820	1845	1488
23.750292403431864	23.750292008692167	0	0	2	0	0.005018479547693022	0.25522110863830516	1695.1304398738596	1770.1304398738596	1770.1304398738596	1795.1304398738596	0.5166666507720947	0.3691275119781494	0.5316455960273743	0.2540983557701111	0.4444444477558136	1695	1770	1770	1795	1488
23.76661054783949	23.766610153099794	0	0	2	0	0.005303300858900616	0.24999779758271057	1673.7409811011998	1748.7409811011998	1748.7409811011998	1773.7409811011998	0.5166666507720947	0.3557046949863434	0.5189873576164246	0.24590164422988892	0.4444444477558136	1673	1748	1748	1773	1488
23.782642505965505	23.782642111225808	0	0	2	0	0.0055735861910818875	0.23794429119375637	1624.3818724384323	1699.3818724384323	1699.3818724384323	1724.3818724384323	0.5	0.33557048439979553	0.5063291192054749	0.2295081913471222	0.4444444477558136	1624	1699	1699	1724	1488
23.80363002626993	23.803630026269925	0	0	2	0	0.005828594710928628	0.21947559656648374	1548.7525679397509	1623.7525679397509	1623.7525679397509	1648.7525679397509	0.46666666865348816	0.3087248206138611	0.4810126721858978	0.21311475336551666	0.4444444477558136	1548	1623	1623	1648	1488
23.816854990397957	23.81685499039796	0	0	2	0	0.006067627457813364	0.21520384898767553	1531.2597616045314	1606.2597616045314	1606.2597616045314	1631.2597616045314	0.46666666865348816	0.30201342701911926	0.4683544337749481	0.19672131538391113	0.4444444477558136	1531	1606	1606	1631	1488
23.8325557619167	23.832555761916698	0	0	2	0	0.006290029259591848	0.20672173130330418	1496.5254896870306	1571.5254896870306	1571.5254896870306	1596.5254896870306	0.44999998807907104	0.28859061002731323	0.4683544337749481	0.18852458894252777	0.4444444477558136	1496	1571	1571	1596	1488
23.849481805460435	23.84948141072074	0	0	2	0	0.006495190528384363	0.19766896280059432	1459.4544026684339	1534.4544026684339	1534.4544026684339	1559.4544026684339	0.4333333373069763	0.2751677930355072	0.4556961953639984	0.1803278625011444	0.4444444477558136	1459	1534	1534	1559	1488
23.86648482324543	23.866484428505732	0	0	2	0	0.006682548931413734	0.18866806783896806	1422.5957378005742	1497.5957378005742	1497.5957378005742	1522.5957378005742	0.4166666567325592	0.26174497604370117	0.4430379867553711	0.17213115096092224	0.4444444477558136	1422	1497	1497	1522	1488
23.88361178929584	23.883611789295845	0	0	2	0	0.006851590932320382	0.18388571431324996	1403.0120001127584	1478.0120001127584	1478.0120001127584	1503.0120001127584	0.4166666567325592	0.24832214415073395	0.4303797483444214	0.16393442451953888	0.4444444477558136	1403	1478	1478	1503	1488
23.89967493185806	23.89967453711836	0	0	2	0	0.007001853198729785	0.17082190973493638	1349.5157203645645	1424.5157203645645	1424.5157203645645	1449.5157203645645	0.38333332538604736	0.23489932715892792	0.4177215099334717	0.15573769807815552	0.4444444477558136	1349	1424	1424	1449	1488
23.916563080390716	23.916562685651012	0	0	2	0	0.0071329238722143175	0.16319445505178576	1318.2812934370627	1393.2812934370627	1393.2812934370627	1418.2812934370627	0.38333332538604736	0.21476510167121887	0.39240506291389465	0.13934426009655	0.4444444477558136	1318	1393	1393	1418	1488
23.93698020183041	23.936980201830405	0	0	2	0	0.00724444369716857	0.15445295468507703	1282.4848494353905	1357.4848494353905	1357.4848494353905	1382.4848494353905	0.36666667461395264	0.20134228467941284	0.37974682450294495	0.13114753365516663	0.4444444477558136	1282	1357	1357	1382	1488
23.950282534939397	23.9502821401997	0	0	2	0	0.007336107005503991	0.15160784947767647	1270.834143611085	1345.834143611085	1345.834143611085	1370.834143611085	0.36666667461395264	0.19463087618350983	0.3670886158943176	0.12295082211494446	0.4444444477558136	1270	1345	1345	1370	1488
23.966604626744008	23.96660423200431	0	0	2	0	0.007407662554463871	0.14369638988133238	1238.436716564056	1313.436716564056	1313.436716564056	1338.436716564056	0.3499999940395355	0.1812080591917038	0.3544303774833679	0.12295082211494446	0.4444444477558136	1238	1313	1313	1338	1488
23.982551321095087	23.982551321095084	0	0	2	0	0.0074589142152622755	0.14297009766964552	1235.4625499571985	1310.4625499571985	1310.4625499571985	1335.4625499571985	0.3499999940395355	0.1812080591917038	0.3544303774833679	0.1147540956735611	0.4444444477558136	1235	1310	1310	1335	1488
24.003617789339266	24.003617789339263	0	0	2	0	0.007489721510659418	0.14092909937025255	1227.1046619211843	1302.1046619211843	1302.1046619211843	1327.1046619211843	0.3499999940395355	0.17449665069580078	0.3417721390724182	0.1147540956735611	0.4444444477558136	1227	1302	1302	1327	1488
24.016865648369823	24.016865253630126	0	0	2	0	0.0075	0.13676243667722887	1210.0421781932523	1285.0421781932523	1285.0421781932523	1310.0421781932523	0.3333333432674408	0.17449665069580078	0.3417721390724182	0.1147540956735611	0.4444444477558136	1210	1285	1285	1310	1488
24.032581419997122	24.03258141999712	0	0	2	0	0.00748972151065919	0.1371255828526461	1211.5292617815858	1286.5292617815858	1286.5292617815858	1311.5292617815858	0.3333333432674408	0.17449665069580078	0.3544303774833679	0.1147540956735611	0.4444444477558136	1211	1286	1286	1311	1488
24.049548516469528	24.04954812172983	0	0	2	0	0.007458914215261823	0.13746278985954463	1212.9101244748354	1287.9101244748354	1287.9101244748354	1312.9101244748354	0.3333333432674408	0.17449665069580078	0.3417721390724182	0.12295082211494446	0.4444444477558136	1212	1287	1287	1312	1488
[truncated: 26,038 more rows]
