# Supplementary material for: Active inference under visuo-proprioceptive conflict: Simulation and empirical results
Source: Sci Rep. 2020 Mar 4;10:4010. doi: 10.1038/s41598-020-61097-w (PMC7055248; doi:10.1038/s41598-020-61097-w)
Supplement: Supplementary file 1 — Supplementary Information. [file 41598_2020_61097_MOESM1_ESM.zip › log_sj05_run2_20190501-162738.csv]

0	0	1	0	0	0	999	0.09737177553499779	1048.737420815816	1123.737420815816	1123.737420815816	1148.737420815816	0.25	0.12230215966701508	0.23076923191547394	0.07446808367967606	0.25	1048	1123	1123	1148	1450
0.019846722574966336	0.019846722574966336	1	0	2	30	0.004052267294011048	0.09765819122438638	1049.9102930638621	1124.9102930638621	1124.9102930638621	1149.9102930638621	0.25	0.12230215966701508	0.2461538463830948	0.07446808367967606	0.25	1048	1123	1123	1148	1450
0.033770770709525166	0.033770770709525166	1	0	2	30	0.0075	0.09765819122438638	1049.9102930638621	1124.9102930638621	1124.9102930638621	1149.9102930638621	0.25	0.12230215966701508	0.2461538463830948	0.07446808367967606	0.25	1048	1123	1123	1148	1450
0.0497889129460809	0.0497889129460809	1	0	2	30	0.0075	0.09737177553499779	1048.737420815816	1123.737420815816	1123.737420815816	1148.737420815816	0.25	0.12230215966701508	0.23076923191547394	0.07446808367967606	0.25	1048	1123	1123	1148	1450
0.06682824678336452	0.06682824678336541	1	0	2	30	0.0075	0.09737177553499779	1048.737420815816	1123.737420815816	1123.737420815816	1148.737420815816	0.25	0.12230215966701508	0.23076923191547394	0.07446808367967606	0.25	1048	1123	1123	1148	1450
0.08386955431914345	0.08386955431914345	1	0	2	30	0.0075	0.09765819122438638	1049.9102930638621	1124.9102930638621	1124.9102930638621	1149.9102930638621	0.25	0.12230215966701508	0.2461538463830948	0.07446808367967606	0.25	1048	1123	1123	1148	1450
0.09983085403907488	0.09983085403907577	1	0	2	30	0.0075	0.09765819122438638	1049.9102930638621	1124.9102930638621	1124.9102930638621	1149.9102930638621	0.25	0.12230215966701508	0.2461538463830948	0.07446808367967606	0.25	1048	1123	1123	1148	1450
0.11690610918894784	0.11690610918894784	1	0	2	30	0.0075	0.09765819122438638	1049.9102930638621	1124.9102930638621	1124.9102930638621	1149.9102930638621	0.25	0.12230215966701508	0.2461538463830948	0.07446808367967606	0.25	1048	1123	1123	1148	1450
0.13384715284123772	0.13384833706033383	1	0	2	30	0.0075	0.09765819122438638	1049.9102930638621	1124.9102930638621	1124.9102930638621	1149.9102930638621	0.25	0.12230215966701508	0.2461538463830948	0.07446808367967606	0.25	1048	1123	1123	1148	1450
0.149820294752133	0.149820294752133	1	0	2	30	0.0075	0.09765819122438638	1049.9102930638621	1124.9102930638621	1124.9102930638621	1149.9102930638621	0.25	0.12230215966701508	0.2461538463830948	0.07446808367967606	0.25	1048	1123	1123	1148	1450
0.16684818113815325	0.16684818113815325	1	0	2	30	0.0075	0.09319390391354768	1031.6290365259777	1106.6290365259777	1106.6290365259777	1131.6290365259777	0.2321428507566452	0.12230215966701508	0.2461538463830948	0.07446808367967606	0.25	1048	1123	1123	1148	1450
0.18380659333718885	0.18380659333718885	1	0	2	30	0.0075	0.09765819122438638	1049.9102930638621	1124.9102930638621	1124.9102930638621	1149.9102930638621	0.25	0.12230215966701508	0.2461538463830948	0.07446808367967606	0.25	1048	1123	1123	1148	1450
0.1997619719616388	0.1997619719616397	1	0	2	30	0.0075	0.09765819122438638	1049.9102930638621	1124.9102930638621	1124.9102930638621	1149.9102930638621	0.25	0.12230215966701508	0.2461538463830948	0.07446808367967606	0.25	1048	1123	1123	1148	1450
0.21683012179693417	0.21683051653663288	1	0	2	30	0.0075	0.09765819122438638	1049.9102930638621	1124.9102930638621	1124.9102930638621	1149.9102930638621	0.25	0.12230215966701508	0.2461538463830948	0.07446808367967606	0.25	1048	1123	1123	1148	1450
0.23377984972259647	0.23377984972259647	1	0	2	30	0.0075	0.09765819122438638	1049.9102930638621	1124.9102930638621	1124.9102930638621	1149.9102930638621	0.25	0.12230215966701508	0.2461538463830948	0.07446808367967606	0.25	1048	1123	1123	1148	1450
0.24977825497421335	0.24977825497421335	1	0	2	30	0.0075	0.09765819122438638	1049.9102930638621	1124.9102930638621	1124.9102930638621	1149.9102930638621	0.25	0.12230215966701508	0.2461538463830948	0.07446808367967606	0.1666666716337204	1048	1123	1123	1148	1450
0.26689574727185494	0.26689574727185494	1	0	2	30	0.0075	0.09765819122438638	1049.9102930638621	1124.9102930638621	1124.9102930638621	1149.9102930638621	0.25	0.12230215966701508	0.2461538463830948	0.07446808367967606	0.25	1048	1123	1123	1148	1450
0.28383205404775946	0.28383205404775946	1	0	2	30	0.0075	0.09765819122438638	1049.9102930638621	1124.9102930638621	1124.9102930638621	1149.9102930638621	0.25	0.12230215966701508	0.2461538463830948	0.07446808367967606	0.25	1048	1123	1123	1148	1450
0.2998569068591941	0.2998569068591941	1	0	2	30	0.0075	0.09319390391354768	1031.6290365259777	1106.6290365259777	1106.6290365259777	1131.6290365259777	0.2321428507566452	0.12230215966701508	0.2461538463830948	0.07446808367967606	0.25	1048	1123	1123	1148	1450
0.3167857135808223	0.316786108320521	1	0	2	30	0.0075	0.09319390391354768	1031.6290365259777	1106.6290365259777	1106.6290365259777	1131.6290365259777	0.2321428507566452	0.12230215966701508	0.2461538463830948	0.07446808367967606	0.25	1048	1123	1123	1148	1450
0.3338645213879836	0.3338649161276823	1	0	2	30	0.0075	0.09319390391354768	1031.6290365259777	1106.6290365259777	1106.6290365259777	1131.6290365259777	0.2321428507566452	0.12230215966701508	0.2461538463830948	0.07446808367967606	0.25	1048	1123	1123	1148	1450
0.34985029496924014	0.34985068970893884	1	0	2	30	0.0075	0.09139534307067601	1024.2639298744182	1099.2639298744182	1099.2639298744182	1124.2639298744182	0.2321428507566452	0.11510791629552841	0.2461538463830948	0.07446808367967606	0.1666666716337204	1048	1123	1123	1148	1450
0.3667834438275541	0.36678383856725283	1	0	2	30	0.0075	0.09205000747769534	1026.9447806211624	1101.9447806211624	1101.9447806211624	1126.9447806211624	0.2321428507566452	0.11510791629552841	0.2461538463830948	0.08510638028383255	0.25	1048	1123	1123	1148	1450
0.38388672549603964	0.38388712023573834	1	0	2	30	0.0075	0.09384856832056701	1034.3098872727219	1109.3098872727219	1109.3098872727219	1134.3098872727219	0.2321428507566452	0.12230215966701508	0.2461538463830948	0.08510638028383255	0.25	1048	1123	1123	1148	1450
0.3998105249445887	0.3998105249445887	1	0	2	30	0.0075	0.09205000747769534	1026.9447806211624	1101.9447806211624	1101.9447806211624	1126.9447806211624	0.2321428507566452	0.11510791629552841	0.2461538463830948	0.08510638028383255	0.25	1048	1123	1123	1148	1450
0.4168024900180196	0.4168024900180196	1	0	2	30	0.0075	0.09139534307067601	1024.2639298744182	1099.2639298744182	1099.2639298744182	1124.2639298744182	0.2321428507566452	0.11510791629552841	0.2461538463830948	0.07446808367967606	0.25	1048	1123	1123	1148	1450
0.4337841918592833	0.4337841918592833	1	0	2	30	0.0075	0.09205000747769534	1026.9447806211624	1101.9447806211624	1101.9447806211624	1126.9447806211624	0.2321428507566452	0.11510791629552841	0.2461538463830948	0.08510638028383255	0.25	1048	1123	1123	1148	1450
0.44978654450788813	0.44978693924758684	1	0	2	30	0.0075	0.09139534307067601	1024.2639298744182	1099.2639298744182	1099.2639298744182	1124.2639298744182	0.2321428507566452	0.11510791629552841	0.2461538463830948	0.07446808367967606	0.25	1048	1123	1123	1148	1450
0.4669012736276379	0.4669012736276379	1	0	2	30	0.0075	0.09139534307067601	1024.2639298744182	1099.2639298744182	1099.2639298744182	1124.2639298744182	0.2321428507566452	0.11510791629552841	0.2461538463830948	0.07446808367967606	0.25	1048	1123	1123	1148	1450
0.4838427120196265	0.4838427120196265	1	0	2	30	0.0075	0.09139534307067601	1024.2639298744182	1099.2639298744182	1099.2639298744182	1124.2639298744182	0.2321428507566452	0.11510791629552841	0.2461538463830948	0.07446808367967606	0.25	1048	1123	1123	1148	1450
0.49982611716269076	0.49982611716269076	1	0	2	30	0.0075	0.09139534307067601	1024.2639298744182	1099.2639298744182	1099.2639298744182	1124.2639298744182	0.2321428507566452	0.11510791629552841	0.2461538463830948	0.07446808367967606	0.25	1048	1123	1123	1148	1450
0.5168370297416622	0.5168370297416622	1	0	2	30	0.0075	0.09205000747769534	1026.9447806211624	1101.9447806211624	1101.9447806211624	1126.9447806211624	0.2321428507566452	0.11510791629552841	0.2461538463830948	0.08510638028383255	0.25	1049	1124	1124	1149	1450
0.5338503107588277	0.5338503107588277	1	0	2	30	0.0075	0.09139534307067601	1024.2639298744182	1099.2639298744182	1099.2639298744182	1124.2639298744182	0.2321428507566452	0.11510791629552841	0.2461538463830948	0.07446808367967606	0.25	1049	1124	1124	1149	1450
0.5498597687220101	0.5498597687220101	1	0	2	30	0.0075	0.09139534307067601	1024.2639298744182	1099.2639298744182	1099.2639298744182	1124.2639298744182	0.2321428507566452	0.11510791629552841	0.2461538463830948	0.07446808367967606	0.25	1048	1123	1123	1148	1450
0.5668864708889334	0.5668864708889334	1	0	2	30	0.0075	0.09139534307067601	1024.2639298744182	1099.2639298744182	1099.2639298744182	1124.2639298744182	0.2321428507566452	0.11510791629552841	0.2461538463830948	0.07446808367967606	0.25	1048	1123	1123	1148	1450
0.5837118558094829	0.5837118558094829	1	0	2	30	0.0075	0.09139534307067601	1024.2639298744182	1099.2639298744182	1099.2639298744182	1124.2639298744182	0.2321428507566452	0.11510791629552841	0.2461538463830948	0.07446808367967606	0.25	1049	1124	1124	1149	1450
0.5997773668098922	0.5997773668098922	1	0	2	30	0.0075	0.09139534307067601	1024.2639298744182	1099.2639298744182	1099.2639298744182	1124.2639298744182	0.2321428507566452	0.11510791629552841	0.2461538463830948	0.07446808367967606	0.25	1049	1124	1124	1149	1450
0.6168127532501888	0.6168127532501888	1	0	2	30	0.0075	0.09139534307067601	1024.2639298744182	1099.2639298744182	1099.2639298744182	1124.2639298744182	0.2321428507566452	0.11510791629552841	0.2461538463830948	0.07446808367967606	0.25	1049	1124	1124	1149	1450
0.6339144559598786	0.6339144559598786	1	0	2	30	0.0075	0.09139534307067601	1024.2639298744182	1099.2639298744182	1099.2639298744182	1124.2639298744182	0.2321428507566452	0.11510791629552841	0.2461538463830948	0.07446808367967606	0.25	1049	1124	1124	1149	1450
0.6498114131089103	0.6498114131089103	1	0	2	30	0.0075	0.09139534307067601	1024.2639298744182	1099.2639298744182	1099.2639298744182	1124.2639298744182	0.2321428507566452	0.11510791629552841	0.2461538463830948	0.07446808367967606	0.25	1049	1124	1124	1149	1450
0.6674949621345938	0.6674953568742925	1	0	2	30	0.0075	0.09205000747769534	1026.9447806211624	1101.9447806211624	1101.9447806211624	1126.9447806211624	0.2321428507566452	0.11510791629552841	0.2461538463830948	0.08510638028383255	0.25	1031	1106	1106	1131	1450
0.6837799484075209	0.6837799484075209	1	0	2	30	0.0075	0.09139534307067601	1024.2639298744182	1099.2639298744182	1099.2639298744182	1124.2639298744182	0.2321428507566452	0.11510791629552841	0.2461538463830948	0.07446808367967606	0.25	1049	1124	1124	1149	1450
0.6997211164028165	0.6997211164028165	1	0	2	30	0.0075	0.09139534307067601	1024.2639298744182	1099.2639298744182	1099.2639298744182	1124.2639298744182	0.2321428507566452	0.11510791629552841	0.2461538463830948	0.07446808367967606	0.25	1049	1124	1124	1149	1450
0.716832292865277	0.716832292865277	1	0	2	30	0.0075	0.09139534307067601	1024.2639298744182	1099.2639298744182	1099.2639298744182	1124.2639298744182	0.2321428507566452	0.11510791629552841	0.2461538463830948	0.07446808367967606	0.25	1049	1124	1124	1149	1450
0.7340476806082155	0.7340480753479142	1	0	2	30	0.0075	0.09139534307067601	1024.2639298744182	1099.2639298744182	1099.2639298744182	1124.2639298744182	0.2321428507566452	0.11510791629552841	0.2461538463830948	0.07446808367967606	0.25	1049	1124	1124	1149	1450
0.7498266105873128	0.7498266105873128	1	0	2	30	0.0075	0.09139534307067601	1024.2639298744182	1099.2639298744182	1099.2639298744182	1124.2639298744182	0.2321428507566452	0.11510791629552841	0.2461538463830948	0.07446808367967606	0.25	1049	1124	1124	1149	1433
0.7668513390557425	0.7668513390557425	1	0	2	30	0.0075	0.09139534307067601	1024.2639298744182	1099.2639298744182	1099.2639298744182	1124.2639298744182	0.2321428507566452	0.11510791629552841	0.2461538463830948	0.07446808367967606	0.25	1049	1124	1124	1149	1450
0.7838440936085718	0.7838440936085718	1	0	2	30	0.0075	0.09139534307067601	1024.2639298744182	1099.2639298744182	1099.2639298744182	1124.2639298744182	0.2321428507566452	0.11510791629552841	0.2461538463830948	0.07446808367967606	0.25	1049	1124	1124	1149	1450
0.7998105249445882	0.7998105249445882	1	0	2	30	0.0075	0.09139534307067601	1024.2639298744182	1099.2639298744182	1099.2639298744182	1124.2639298744182	0.2321428507566452	0.11510791629552841	0.2461538463830948	0.07446808367967606	0.25	1031	1106	1106	1131	1450
0.8168032794974174	0.8168032794974174	1	0	2	30	0.0075	0.09139534307067601	1024.2639298744182	1099.2639298744182	1099.2639298744182	1124.2639298744182	0.2321428507566452	0.11510791629552841	0.2461538463830948	0.07446808367967606	0.25	1031	1106	1106	1131	1450
0.8338852452221701	0.8338852452221701	1	0	2	30	0.0075	0.09139534307067601	1024.2639298744182	1099.2639298744182	1099.2639298744182	1124.2639298744182	0.2321428507566452	0.11510791629552841	0.2461538463830948	0.07446808367967606	0.25	1031	1106	1106	1131	1450
0.8498003603973459	0.8498003603973459	1	0	2	30	0.0075	0.09139534307067601	1024.2639298744182	1099.2639298744182	1099.2639298744182	1124.2639298744182	0.2321428507566452	0.11510791629552841	0.2461538463830948	0.07446808367967606	0.25	1024	1099	1099	1124	1433
0.8668448258507127	0.8668452205904131	1	0	2	30	0.0075	0.09139534307067601	1024.2639298744182	1099.2639298744182	1099.2639298744182	1124.2639298744182	0.2321428507566452	0.11510791629552841	0.2461538463830948	0.07446808367967606	0.25	1026	1101	1101	1126	1450
0.8838060012276401	0.8838067907070375	1	0	2	30	0.0075	0.09139534307067601	1024.2639298744182	1099.2639298744182	1099.2639298744182	1124.2639298744182	0.2321428507566452	0.11510791629552841	0.2461538463830948	0.07446808367967606	0.25	1034	1109	1109	1134	1450
0.8997996696028725	0.8997996696028725	1	0	2	30	0.0075	0.09139534307067601	1024.2639298744182	1099.2639298744182	1099.2639298744182	1124.2639298744182	0.2321428507566452	0.11510791629552841	0.2461538463830948	0.07446808367967606	0.25	1026	1101	1101	1126	1450
0.9168954512170817	0.9168954512170817	1	0	2	30	0.0075	0.09139534307067601	1024.2639298744182	1099.2639298744182	1099.2639298744182	1124.2639298744182	0.2321428507566452	0.11510791629552841	0.2461538463830948	0.07446808367967606	0.25	1024	1099	1099	1124	1450
0.933734257287389	0.933734257287389	1	0	2	30	0.0075	0.09139534307067601	1024.2639298744182	1099.2639298744182	1099.2639298744182	1124.2639298744182	0.2321428507566452	0.11510791629552841	0.2461538463830948	0.07446808367967606	0.25	1026	1101	1101	1126	1450
0.9498763477893597	0.9498763477893597	1	0	2	30	0.0075	0.09139534307067601	1024.2639298744182	1099.2639298744182	1099.2639298744182	1124.2639298744182	0.2321428507566452	0.11510791629552841	0.2461538463830948	0.07446808367967606	0.25	1024	1099	1099	1124	1450
0.9667893649230361	0.9667893649230361	1	0	2	30	0.0075	0.09139534307067601	1024.2639298744182	1099.2639298744182	1099.2639298744182	1124.2639298744182	0.2321428507566452	0.11510791629552841	0.2461538463830948	0.07446808367967606	0.25	1024	1099	1099	1124	1450
0.9839052782618829	0.9839056730015816	1	0	2	30	0.0075	0.09139534307067601	1024.2639298744182	1099.2639298744182	1099.2639298744182	1124.2639298744182	0.2321428507566452	0.11510791629552841	0.2461538463830948	0.07446808367967606	0.25	1024	1099	1099	1124	1450
0.9998728938169954	0.9998728938169954	1	0	2	30	0.0075	0.09319390391354768	1031.6290365259777	1106.6290365259777	1106.6290365259777	1131.6290365259777	0.2321428507566452	0.12230215966701508	0.2461538463830948	0.07446808367967606	0.25	1024	1099	1099	1124	1450
1.0168099900722964	1.0168099900722964	1	0	2	30	0.0075	0.09319390391354768	1031.6290365259777	1106.6290365259777	1106.6290365259777	1131.6290365259777	0.2321428507566452	0.12230215966701508	0.2461538463830948	0.07446808367967606	0.25	1026	1101	1101	1126	1450
1.0337845865989816	1.0337849813386804	1	0	2	30	0.0075	0.09319390391354768	1031.6290365259777	1106.6290365259777	1106.6290365259777	1131.6290365259777	0.2321428507566452	0.12230215966701508	0.2461538463830948	0.07446808367967606	0.25	1024	1099	1099	1124	1450
1.0497695707008408	1.0497695707008408	1	0	2	30	0.0075	0.09139534307067601	1024.2639298744182	1099.2639298744182	1099.2639298744182	1124.2639298744182	0.2321428507566452	0.11510791629552841	0.2461538463830948	0.07446808367967606	0.25	1024	1099	1099	1124	1450
1.0668266678245697	1.0668266678245697	1	0	2	30	0.0075	0.09585963038151471	1042.5451864123027	1117.5451864123027	1117.5451864123027	1142.5451864123027	0.25	0.11510791629552841	0.2461538463830948	0.07446808367967606	0.25	1024	1099	1099	1124	1450
1.0838198171170976	1.0838198171170976	1	0	2	30	0.0075	0.09139534307067601	1024.2639298744182	1099.2639298744182	1099.2639298744182	1124.2639298744182	0.2321428507566452	0.11510791629552841	0.2461538463830948	0.07446808367967606	0.25	1024	1099	1099	1124	1450
1.0998284856008826	1.0998284856008826	1	0	2	30	0.0075	0.09139534307067601	1024.2639298744182	1099.2639298744182	1099.2639298744182	1124.2639298744182	0.2321428507566452	0.11510791629552841	0.2461538463830948	0.07446808367967606	0.25	1024	1099	1099	1124	1450
1.1167711082119673	1.1167711082119673	1	0	2	30	0.0075	0.09139534307067601	1024.2639298744182	1099.2639298744182	1099.2639298744182	1124.2639298744182	0.2321428507566452	0.11510791629552841	0.2461538463830948	0.07446808367967606	0.25	1024	1099	1099	1124	1450
1.1338305737738885	1.1338309685135872	1	0	2	30	0.0075	0.09139534307067601	1024.2639298744182	1099.2639298744182	1099.2639298744182	1124.2639298744182	0.2321428507566452	0.11510791629552841	0.2461538463830948	0.07446808367967606	0.25	1024	1099	1099	1124	1450
1.1498404264767714	1.1498408212164701	1	0	2	30	0.0075	0.09139534307067601	1024.2639298744182	1099.2639298744182	1099.2639298744182	1124.2639298744182	0.2321428507566452	0.11510791629552841	0.2461538463830948	0.07446808367967606	0.25	1024	1099	1099	1124	1450
1.1668469969190571	1.1668469969190571	1	0	2	30	0.0075	0.09139534307067601	1024.2639298744182	1099.2639298744182	1099.2639298744182	1124.2639298744182	0.2321428507566452	0.11510791629552841	0.2461538463830948	0.07446808367967606	0.25	1026	1101	1101	1126	1450
1.1839254099865197	1.1839254099865197	1	0	2	30	0.0075	0.09139534307067601	1024.2639298744182	1099.2639298744182	1099.2639298744182	1124.2639298744182	0.2321428507566452	0.11510791629552841	0.2461538463830948	0.07446808367967606	0.25	1024	1099	1099	1124	1450
1.1998957887195232	1.1998961834592219	1	0	2	30	0.0075	0.09139534307067601	1024.2639298744182	1099.2639298744182	1099.2639298744182	1124.2639298744182	0.2321428507566452	0.11510791629552841	0.2461538463830948	0.07446808367967606	0.25	1024	1099	1099	1124	1450
1.2168399902894027	1.2168399902894027	1	0	2	30	0.0075	0.09139534307067601	1024.2639298744182	1099.2639298744182	1099.2639298744182	1124.2639298744182	0.2321428507566452	0.11510791629552841	0.2461538463830948	0.07446808367967606	0.25	1024	1099	1099	1124	1450
1.233829981664341	1.233829981664341	1	0	2	30	0.0075	0.09139534307067601	1024.2639298744182	1099.2639298744182	1099.2639298744182	1124.2639298744182	0.2321428507566452	0.11510791629552841	0.2461538463830948	0.07446808367967606	0.25	1024	1099	1099	1124	1450
1.24976957070084	1.24976957070084	1	0	2	30	0.0075	0.09139534307067601	1024.2639298744182	1099.2639298744182	1099.2639298744182	1124.2639298744182	0.2321428507566452	0.11510791629552841	0.2461538463830948	0.07446808367967606	0.25	1024	1099	1099	1124	1450
1.2668246941260755	1.2668250888657742	1	0	2	30	0.0075	0.09139534307067601	1024.2639298744182	1099.2639298744182	1099.2639298744182	1124.2639298744182	0.2321428507566452	0.11510791629552841	0.2461538463830948	0.07446808367967606	0.25	1024	1099	1099	1124	1450
1.28389284396137	1.2838932387010704	1	0	2	30	0.0075	0.09139534307067601	1024.2639298744182	1099.2639298744182	1099.2639298744182	1124.2639298744182	0.2321428507566452	0.11510791629552841	0.2461538463830948	0.07446808367967606	0.25	1024	1099	1099	1124	1450
1.29970058993848	1.29970058993848	1	0	2	30	0.0075	0.09139534307067601	1024.2639298744182	1099.2639298744182	1099.2639298744182	1124.2639298744182	0.2321428507566452	0.11510791629552841	0.2461538463830948	0.07446808367967606	0.25	1024	1099	1099	1124	1450
1.316829134947687	1.316829134947687	1	0	2	30	0.0075	0.09139534307067601	1024.2639298744182	1099.2639298744182	1099.2639298744182	1124.2639298744182	0.2321428507566452	0.11510791629552841	0.2461538463830948	0.07446808367967606	0.25	1024	1099	1099	1124	1450
1.3337879418864222	1.3337879418864222	1	0	2	30	0.0075	0.09585963038151471	1042.5451864123027	1117.5451864123027	1117.5451864123027	1142.5451864123027	0.25	0.11510791629552841	0.2461538463830948	0.07446808367967606	0.25	1024	1099	1099	1124	1450
1.3498420054355655	1.3498420054355655	1	0	2	30	0.0075	0.09585963038151471	1042.5451864123027	1117.5451864123027	1117.5451864123027	1142.5451864123027	0.25	0.11510791629552841	0.2461538463830948	0.07446808367967606	0.25	1024	1099	1099	1124	1450
1.366786207005445	1.366786207005445	1	0	2	30	0.0075	0.09139534307067601	1024.2639298744182	1099.2639298744182	1099.2639298744182	1124.2639298744182	0.2321428507566452	0.11510791629552841	0.2461538463830948	0.07446808367967606	0.1666666716337204	1024	1099	1099	1124	1450
1.3837734352024924	1.3837734352024924	1	0	2	30	0.0075	0.09139534307067601	1024.2639298744182	1099.2639298744182	1099.2639298744182	1124.2639298744182	0.2321428507566452	0.11510791629552841	0.2461538463830948	0.07446808367967606	0.25	1024	1099	1099	1124	1450
1.399902894034101	1.399902894034101	1	0	2	30	0.0075	0.09139534307067601	1024.2639298744182	1099.2639298744182	1099.2639298744182	1124.2639298744182	0.2321428507566452	0.11510791629552841	0.2461538463830948	0.07446808367967606	0.25	1024	1099	1099	1124	1450
1.4168190690853688	1.4168190690853688	1	0	2	30	0.0075	0.09139534307067601	1024.2639298744182	1099.2639298744182	1099.2639298744182	1124.2639298744182	0.2321428507566452	0.11510791629552841	0.2461538463830948	0.07446808367967606	0.25	1024	1099	1099	1124	1450
1.4338465607316895	1.4338465607316895	1	0	2	30	0.0075	0.09139534307067601	1024.2639298744182	1099.2639298744182	1099.2639298744182	1124.2639298744182	0.2321428507566452	0.11510791629552841	0.2461538463830948	0.07446808367967606	0.25	1024	1099	1099	1124	1450
1.4498216763410792	1.4498216763410792	1	0	2	30	0.0075	0.09139534307067601	1024.2639298744182	1099.2639298744182	1099.2639298744182	1124.2639298744182	0.2321428507566452	0.11510791629552841	0.2461538463830948	0.07446808367967606	0.25	1024	1099	1099	1124	1450
1.4668558785622796	1.4668558785622796	1	0	2	30	0.0075	0.09139534307067601	1024.2639298744182	1099.2639298744182	1099.2639298744182	1124.2639298744182	0.2321428507566452	0.11510791629552841	0.2461538463830948	0.07446808367967606	0.25	1024	1099	1099	1124	1450
1.483851001553301	1.4838513962929998	1	0	2	30	0.0075	0.09139534307067601	1024.2639298744182	1099.2639298744182	1099.2639298744182	1124.2639298744182	0.2321428507566452	0.11510791629552841	0.2461538463830948	0.07446808367967606	0.25	1024	1099	1099	1124	1450
1.4997886168913066	1.4997886168913066	1	0	2	30	0.0075	0.09139534307067601	1024.2639298744182	1099.2639298744182	1099.2639298744182	1124.2639298744182	0.2321428507566452	0.11510791629552841	0.2461538463830948	0.07446808367967606	0.25	1031	1106	1106	1131	1450
1.5168666352190705	1.5168666352190705	1	0	2	30	0.0075	0.09139534307067601	1024.2639298744182	1099.2639298744182	1099.2639298744182	1124.2639298744182	0.2321428507566452	0.11510791629552841	0.2461538463830948	0.07446808367967606	0.25	1031	1106	1106	1131	1450
1.5338479423206355	1.5338479423206355	1	0	2	30	0.0075	0.09585963038151471	1042.5451864123027	1117.5451864123027	1117.5451864123027	1142.5451864123027	0.25	0.11510791629552841	0.2461538463830948	0.07446808367967606	0.25	1031	1106	1106	1131	1450
1.5498171368345428	1.5498171368345428	1	0	2	30	0.0075	0.09139534307067601	1024.2639298744182	1099.2639298744182	1099.2639298744182	1124.2639298744182	0.2321428507566452	0.11510791629552841	0.2461538463830948	0.07446808367967606	0.25	1024	1099	1099	1124	1450
1.5668923919844158	1.566891997244717	1	0	2	30	0.0075	0.09139534307067601	1024.2639298744182	1099.2639298744182	1099.2639298744182	1124.2639298744182	0.2321428507566452	0.11510791629552841	0.2461538463830948	0.07446808367967606	0.25	1042	1117	1117	1142	1450
1.5839104098779657	1.5839104098779657	1	0	2	30	0.0075	0.09139534307067601	1024.2639298744182	1099.2639298744182	1099.2639298744182	1124.2639298744182	0.2321428507566452	0.11510791629552841	0.2461538463830948	0.07446808367967606	0.25	1024	1099	1099	1124	1450
1.5998452620380803	1.599845656777779	1	0	2	30	0.0075	0.09139534307067601	1024.2639298744182	1099.2639298744182	1099.2639298744182	1124.2639298744182	0.2321428507566452	0.11510791629552841	0.2461538463830948	0.07446808367967606	0.25	1024	1099	1099	1124	1450
1.616849069302475	1.6168494640421738	1	0	2	30	0.0075	0.09139534307067601	1024.2639298744182	1099.2639298744182	1099.2639298744182	1124.2639298744182	0.2321428507566452	0.11510791629552841	0.2461538463830948	0.07446808367967606	0.25	1024	1099	1099	1124	1450
1.6338402448965095	1.6338402448965095	1	0	2	30	0.0075	0.09139534307067601	1024.2639298744182	1099.2639298744182	1099.2639298744182	1124.2639298744182	0.2321428507566452	0.11510791629552841	0.2461538463830948	0.07446808367967606	0.25	1024	1099	1099	1124	1450
1.6498082551913207	1.6498082551913207	1	0	2	30	0.0075	0.09139534307067601	1024.2639298744182	1099.2639298744182	1099.2639298744182	1124.2639298744182	0.2321428507566452	0.11510791629552841	0.2461538463830948	0.07446808367967606	0.25	1024	1099	1099	1124	1450
1.6668685102326393	1.6668685102326393	1	0	2	30	0.0075	0.09139534307067601	1024.2639298744182	1099.2639298744182	1099.2639298744182	1124.2639298744182	0.2321428507566452	0.11510791629552841	0.2461538463830948	0.07446808367967606	0.25	1024	1099	1099	1124	1450
1.6838687648397457	1.6838687648397457	1	0	2	30	0.0075	0.09139534307067601	1024.2639298744182	1099.2639298744182	1099.2639298744182	1124.2639298744182	0.2321428507566452	0.11510791629552841	0.2461538463830948	0.07446808367967606	0.25	1024	1099	1099	1124	1450
1.6997613798520916	1.6997617745917903	1	0	2	30	0.0075	0.09139534307067601	1024.2639298744182	1099.2639298744182	1099.2639298744182	1124.2639298744182	0.2321428507566452	0.11510791629552841	0.2461538463830948	0.07446808367967606	0.25	1024	1099	1099	1124	1450
1.7168607141235892	1.716861108863288	1	0	2	30	0.0075	0.09139534307067601	1024.2639298744182	1099.2639298744182	1099.2639298744182	1124.2639298744182	0.2321428507566452	0.11510791629552841	0.2461538463830948	0.07446808367967606	0.25	1024	1099	1099	1124	1450
1.7338451791427438	1.7338451791427438	1	0	2	30	0.0075	0.09139534307067601	1024.2639298744182	1099.2639298744182	1099.2639298744182	1124.2639298744182	0.2321428507566452	0.11510791629552841	0.2461538463830948	0.07446808367967606	0.25	1024	1099	1099	1124	1450
1.7498814794054436	1.7498818741451423	1	0	2	30	0.0075	0.09139534307067601	1024.2639298744182	1099.2639298744182	1099.2639298744182	1124.2639298744182	0.2321428507566452	0.11510791629552841	0.2461538463830948	0.07446808367967606	0.25	1024	1099	1099	1124	1450
1.7668122598255653	1.7668122598255653	1	0	2	30	0.0075	0.09139534307067601	1024.2639298744182	1099.2639298744182	1099.2639298744182	1124.2639298744182	0.2321428507566452	0.11510791629552841	0.2461538463830948	0.07446808367967606	0.25	1024	1099	1099	1124	1450
1.783906462480978	1.7839068572206767	1	0	2	30	0.0075	0.09585963038151471	1042.5451864123027	1117.5451864123027	1117.5451864123027	1142.5451864123027	0.25	0.11510791629552841	0.2461538463830948	0.07446808367967606	0.25	1024	1099	1099	1124	1450
1.7997801299877825	1.7997801299877825	1	0	2	30	0.0075	0.09139534307067601	1024.2639298744182	1099.2639298744182	1099.2639298744182	1124.2639298744182	0.2321428507566452	0.11510791629552841	0.2461538463830948	0.07446808367967606	0.25	1024	1099	1099	1124	1450
1.8168510430009697	1.8168510430009697	1	0	2	30	0.0075	0.09139534307067601	1024.2639298744182	1099.2639298744182	1099.2639298744182	1124.2639298744182	0.2321428507566452	0.11510791629552841	0.2461538463830948	0.07446808367967606	0.25	1024	1099	1099	1124	1450
1.8337987972281375	1.8337987972281375	1	0	2	30	0.0075	0.09139534307067601	1024.2639298744182	1099.2639298744182	1099.2639298744182	1124.2639298744182	0.2321428507566452	0.11510791629552841	0.2461538463830948	0.07446808367967606	0.25	1042	1117	1117	1142	1450
1.8497869392475863	1.8497869392475863	1	0	2	30	0.0075	0.09585963038151471	1042.5451864123027	1117.5451864123027	1117.5451864123027	1142.5451864123027	0.25	0.11510791629552841	0.2461538463830948	0.07446808367967606	0.25	1042	1117	1117	1142	1450
1.8668515364255924	1.8668515364255924	1	0	2	30	0.0075	0.09585963038151471	1042.5451864123027	1117.5451864123027	1117.5451864123027	1142.5451864123027	0.25	0.11510791629552841	0.2461538463830948	0.07446808367967606	0.25	1024	1099	1099	1124	1433
1.8838063959673388	1.8838063959673388	1	0	2	30	0.0075	0.09585963038151471	1042.5451864123027	1117.5451864123027	1117.5451864123027	1142.5451864123027	0.25	0.11510791629552841	0.2461538463830948	0.07446808367967606	0.25	1024	1099	1099	1124	1450
1.8997084847324555	1.8997084847324555	1	0	2	30	0.0075	0.09139534307067601	1024.2639298744182	1099.2639298744182	1099.2639298744182	1124.2639298744182	0.2321428507566452	0.11510791629552841	0.2461538463830948	0.07446808367967606	0.25	1024	1099	1099	1124	1450
1.9169191355990076	1.9169195303387063	1	0	2	30	0.0075	0.09139534307067601	1024.2639298744182	1099.2639298744182	1099.2639298744182	1124.2639298744182	0.2321428507566452	0.11510791629552841	0.2461538463830948	0.07446808367967606	0.25	1024	1099	1099	1124	1450
1.9338514949779242	1.933851889717623	1	0	2	30	0.0075	0.09139534307067601	1024.2639298744182	1099.2639298744182	1099.2639298744182	1124.2639298744182	0.2321428507566452	0.11510791629552841	0.2461538463830948	0.07446808367967606	0.25	1024	1099	1099	1124	1450
1.949835689600386	1.949835689600386	1	0	2	30	0.0075	0.09585963038151471	1042.5451864123027	1117.5451864123027	1117.5451864123027	1142.5451864123027	0.25	0.11510791629552841	0.2461538463830948	0.07446808367967606	0.25	1024	1099	1099	1124	1450
1.9667688384586999	1.9667688384586999	1	0	2	30	0.0075	0.09585963038151471	1042.5451864123027	1117.5451864123027	1117.5451864123027	1142.5451864123027	0.25	0.11510791629552841	0.2461538463830948	0.07446808367967606	0.25	1024	1099	1099	1124	1450
1.9838129091723697	1.9838129091723697	1	0	2	30	0.0075	0.09585963038151471	1042.5451864123027	1117.5451864123027	1117.5451864123027	1142.5451864123027	0.25	0.11510791629552841	0.2461538463830948	0.07446808367967606	0.25	1024	1099	1099	1124	1450
1.999814867081275	1.999814867081275	1	0	2	30	0.0075	0.09585963038151471	1042.5451864123027	1117.5451864123027	1117.5451864123027	1142.5451864123027	0.25	0.11510791629552841	0.2461538463830948	0.07446808367967606	0.25	1024	1099	1099	1124	1450
2.016819463825067	2.016819858564766	1	0	2	30	0.0075	0.09585963038151471	1042.5451864123027	1117.5451864123027	1117.5451864123027	1142.5451864123027	0.25	0.11510791629552841	0.2461538463830948	0.07446808367967606	0.25	1024	1099	1099	1124	1450
2.033874192510604	2.033874192510604	1	0	2	30	0.0075	0.09585963038151471	1042.5451864123027	1117.5451864123027	1117.5451864123027	1142.5451864123027	0.25	0.11510791629552841	0.2461538463830948	0.07446808367967606	0.25	1042	1117	1117	1142	1450
2.0498283869159586	2.0498283869159586	1	0	2	30	0.0075	0.09585963038151471	1042.5451864123027	1117.5451864123027	1117.5451864123027	1142.5451864123027	0.25	0.11510791629552841	0.2461538463830948	0.07446808367967606	0.25	1024	1099	1099	1124	1450
2.0668594312195676	2.0668598259592663	1	0	2	30	0.0075	0.09139534307067601	1024.2639298744182	1099.2639298744182	1099.2639298744182	1124.2639298744182	0.2321428507566452	0.11510791629552841	0.2461538463830948	0.07446808367967606	0.25	1024	1099	1099	1124	1450
2.0839188967814906	2.0839192915211893	1	0	2	30	0.0075	0.09585963038151471	1042.5451864123027	1117.5451864123027	1117.5451864123027	1142.5451864123027	0.25	0.11510791629552841	0.2461538463830948	0.07446808367967606	0.25	1024	1099	1099	1124	1450
2.0998312487787736	2.0998312487787736	1	0	2	30	0.0075	0.09585963038151471	1042.5451864123027	1117.5451864123027	1117.5451864123027	1142.5451864123027	0.25	0.11510791629552841	0.2461538463830948	0.07446808367967606	0.25	1024	1099	1099	1124	1450
2.116848477192928	2.1168488719326266	1	0	2	30	0.0075	0.09585963038151471	1042.5451864123027	1117.5451864123027	1117.5451864123027	1142.5451864123027	0.25	0.11510791629552841	0.2461538463830948	0.07446808367967606	0.25	1024	1099	1099	1124	1450
2.133853468676419	2.133853468676419	1	0	2	30	0.0075	0.09585963038151471	1042.5451864123027	1117.5451864123027	1117.5451864123027	1142.5451864123027	0.25	0.11510791629552841	0.2461538463830948	0.07446808367967606	0.25	1024	1099	1099	1124	1450
2.149908716444658	2.149909111184357	1	0	2	30	0.0075	0.09585963038151471	1042.5451864123027	1117.5451864123027	1117.5451864123027	1142.5451864123027	0.25	0.11510791629552841	0.2461538463830948	0.07446808367967606	0.25	1024	1099	1099	1124	1450
2.1667814701290595	2.1667814701290595	1	0	2	30	0.0075	0.09139534307067601	1024.2639298744182	1099.2639298744182	1099.2639298744182	1124.2639298744182	0.2321428507566452	0.11510791629552841	0.2461538463830948	0.07446808367967606	0.25	1024	1099	1099	1124	1450
2.1838373830336923	2.183837777773391	1	0	2	30	0.0075	0.09585963038151471	1042.5451864123027	1117.5451864123027	1117.5451864123027	1142.5451864123027	0.25	0.11510791629552841	0.2461538463830948	0.07446808367967606	0.25	1024	1099	1099	1124	1450
2.1998089459857937	2.1998089459857937	1	0	2	30	0.0075	0.09585963038151471	1042.5451864123027	1117.5451864123027	1117.5451864123027	1142.5451864123027	0.25	0.11510791629552841	0.2461538463830948	0.07446808367967606	0.25	1024	1099	1099	1124	1450
2.216950122665361	2.21695051740506	1	0	2	30	0.0075	0.09139534307067601	1024.2639298744182	1099.2639298744182	1099.2639298744182	1124.2639298744182	0.2321428507566452	0.11510791629552841	0.2461538463830948	0.07446808367967606	0.25	1024	1099	1099	1124	1450
2.233826034267354	2.233826034267354	1	0	2	30	0.0075	0.09139534307067601	1024.2639298744182	1099.2639298744182	1099.2639298744182	1124.2639298744182	0.2321428507566452	0.11510791629552841	0.2461538463830948	0.07446808367967606	0.25	1024	1099	1099	1124	1450
2.24981141310891	2.249817728944091	1	0	2	30	0.0075	0.09139534307067601	1024.2639298744182	1099.2639298744182	1099.2639298744182	1124.2639298744182	0.2321428507566452	0.11510791629552841	0.2461538463830948	0.07446808367967606	0.25	1024	1099	1099	1124	1450
2.2667725884858374	2.2667725884858374	1	0	2	30	0.0075	0.09585963038151471	1042.5451864123027	1117.5451864123027	1117.5451864123027	1142.5451864123027	0.25	0.11510791629552841	0.2461538463830948	0.07446808367967606	0.25	1024	1099	1099	1124	1450
2.2839023177141407	2.2839086335493217	1	0	2	30	0.0075	0.09139534307067601	1024.2639298744182	1099.2639298744182	1099.2639298744182	1124.2639298744182	0.2321428507566452	0.11510791629552841	0.2461538463830948	0.07446808367967606	0.25	1042	1117	1117	1142	1450
2.299842696230039	2.299842696230039	1	0	2	30	0.0075	0.09139534307067601	1024.2639298744182	1099.2639298744182	1099.2639298744182	1124.2639298744182	0.2321428507566452	0.11510791629552841	0.2461538463830948	0.07446808367967606	0.25	1024	1099	1099	1124	1450
2.316833477084373	2.3168334770843746	1	0	2	30	0.0075	0.09139534307067601	1024.2639298744182	1099.2639298744182	1099.2639298744182	1124.2639298744182	0.2321428507566452	0.11510791629552841	0.2461538463830948	0.07446808367967606	0.25	1024	1099	1099	1124	1450
2.3338384685678655	2.333838863307564	1	0	2	30	0.0075	0.09139534307067601	1024.2639298744182	1099.2639298744182	1099.2639298744182	1124.2639298744182	0.2321428507566452	0.11510791629552841	0.2461538463830948	0.07446808367967606	0.25	1024	1099	1099	1124	1450
2.34985700554412	2.34985700554412	1	0	2	30	0.0075	0.09139534307067601	1024.2639298744182	1099.2639298744182	1099.2639298744182	1124.2639298744182	0.2321428507566452	0.11510791629552841	0.2461538463830948	0.07446808367967606	0.25	1042	1117	1117	1142	1450
2.3668118650858663	2.366812259825565	1	0	2	30	0.0075	0.09139534307067601	1024.2639298744182	1099.2639298744182	1099.2639298744182	1124.2639298744182	0.2321428507566452	0.11510791629552841	0.2461538463830948	0.07446808367967606	0.25	1042	1117	1117	1142	1450
2.3838389619924882	2.383839356732187	1	0	2	30	0.0075	0.09139534307067601	1024.2639298744182	1099.2639298744182	1099.2639298744182	1124.2639298744182	0.2321428507566452	0.11510791629552841	0.2461538463830948	0.07446808367967606	0.25	1042	1117	1117	1142	1450
2.3998476304762733	2.3998476304762733	1	0	2	30	0.0075	0.09139534307067601	1024.2639298744182	1099.2639298744182	1099.2639298744182	1124.2639298744182	0.2321428507566452	0.11510791629552841	0.2461538463830948	0.07446808367967606	0.25	1024	1099	1099	1124	1450
2.4168822274371724	2.4168822274371724	1	0	2	30	0.0075	0.09139534307067601	1024.2639298744182	1099.2639298744182	1099.2639298744182	1124.2639298744182	0.2321428507566452	0.11510791629552841	0.2461538463830948	0.07446808367967606	0.25	1024	1099	1099	1124	1450
2.433792481392958	2.433792481392958	1	0	2	30	0.0075	0.09139534307067601	1024.2639298744182	1099.2639298744182	1099.2639298744182	1124.2639298744182	0.2321428507566452	0.11510791629552841	0.2461538463830948	0.07446808367967606	0.25	1024	1099	1099	1124	1450
2.449829571135055	2.449829571135055	1	0	2	30	0.0075	0.09139534307067601	1024.2639298744182	1099.2639298744182	1099.2639298744182	1124.2639298744182	0.2321428507566452	0.11510791629552841	0.2461538463830948	0.07446808367967606	0.25	1042	1117	1117	1142	1450
2.4669083789422164	2.4669083789422164	1	0	2	30	0.0075	0.09139534307067601	1024.2639298744182	1099.2639298744182	1099.2639298744182	1124.2639298744182	0.2321428507566452	0.11510791629552841	0.2461538463830948	0.07446808367967606	0.25	1042	1117	1117	1142	1450
2.48389008078348	2.4838904755231788	1	0	2	30	0.0075	0.09139534307067601	1024.2639298744182	1099.2639298744182	1099.2639298744182	1124.2639298744182	0.2321428507566452	0.11510791629552841	0.2461538463830948	0.07446808367967606	0.25	1042	1117	1117	1142	1450
2.499875854364735	2.499875854364735	1	0	2	30	0.0075	0.09139534307067601	1024.2639298744182	1099.2639298744182	1099.2639298744182	1124.2639298744182	0.2321428507566452	0.11510791629552841	0.2461538463830948	0.07446808367967606	0.25	1042	1117	1117	1142	1450
2.5168899248612977	2.516890714340695	1	0	2	30	0.0075	0.09139534307067601	1024.2639298744182	1099.2639298744182	1099.2639298744182	1124.2639298744182	0.2321428507566452	0.11510791629552841	0.2461538463830948	0.07446808367967606	0.25	1042	1117	1117	1142	1450
2.5338751793598515	2.53387557409955	1	0	2	30	0.0075	0.09139534307067601	1024.2639298744182	1099.2639298744182	1099.2639298744182	1124.2639298744182	0.2321428507566452	0.11510791629552841	0.2461538463830948	0.07446808367967606	0.25	1042	1117	1117	1142	1450
2.549851084448637	2.5498514791883355	1	0	2	30	0.0075	0.09139534307067601	1024.2639298744182	1099.2639298744182	1099.2639298744182	1124.2639298744182	0.2321428507566452	0.11510791629552841	0.2461538463830948	0.07446808367967606	0.25	1042	1117	1117	1142	1450
2.5667948912788177	2.5668039702918897	1	0	2	30	0.0075	0.09139534307067601	1024.2639298744182	1099.2639298744182	1099.2639298744182	1124.2639298744182	0.2321428507566452	0.11510791629552841	0.2461538463830948	0.07446808367967606	0.25	1024	1099	1099	1124	1450
2.5838346198558018	2.5838346198558018	1	0	2	30	0.0075	0.09139534307067601	1024.2639298744182	1099.2639298744182	1099.2639298744182	1124.2639298744182	0.2321428507566452	0.11510791629552841	0.2461538463830948	0.07446808367967606	0.25	1042	1117	1117	1142	1450
2.5998499989144666	2.5998499989144666	1	0	2	30	0.0075	0.09139534307067601	1024.2639298744182	1099.2639298744182	1099.2639298744182	1124.2639298744182	0.2321428507566452	0.11510791629552841	0.2461538463830948	0.07446808367967606	0.25	1042	1117	1117	1142	1450
2.6168443324260906	2.6168447271657893	1	0	2	30	0.0075	0.09139534307067601	1024.2639298744182	1099.2639298744182	1099.2639298744182	1124.2639298744182	0.2321428507566452	0.11510791629552841	0.2461538463830948	0.07446808367967606	0.25	1042	1117	1117	1142	1450
2.633790112954765	2.633790112954765	1	0	2	30	0.0075	0.09139534307067601	1024.2639298744182	1099.2639298744182	1099.2639298744182	1124.2639298744182	0.2321428507566452	0.11510791629552841	0.2461538463830948	0.07446808367967606	0.1666666716337204	1042	1117	1117	1142	1450
2.649823650039572	2.6498240447792707	1	0	2	30	0.0075	0.09139534307067601	1024.2639298744182	1099.2639298744182	1099.2639298744182	1124.2639298744182	0.2321428507566452	0.11510791629552841	0.2461538463830948	0.07446808367967606	0.25	1042	1117	1117	1142	1450
2.6668602206989664	2.666860615438665	1	0	2	30	0.0075	0.09139534307067601	1024.2639298744182	1099.2639298744182	1099.2639298744182	1124.2639298744182	0.2321428507566452	0.11510791629552841	0.2461538463830948	0.07446808367967606	0.25	1024	1099	1099	1124	1450
2.6838273171713745	2.683827711911073	1	0	2	30	0.0075	0.09139534307067601	1024.2639298744182	1099.2639298744182	1099.2639298744182	1124.2639298744182	0.2321428507566452	0.11510791629552841	0.2461538463830948	0.07446808367967606	0.25	1042	1117	1117	1142	1450
2.6998383540933517	2.6998383540933517	1	0	2	30	0.0075	0.09139534307067601	1024.2639298744182	1099.2639298744182	1099.2639298744182	1124.2639298744182	0.2321428507566452	0.11510791629552841	0.2461538463830948	0.07446808367967606	0.25	1042	1117	1117	1142	1450
2.716829529687386	2.716829924427085	1	0	2	30	0.0075	0.09139534307067601	1024.2639298744182	1099.2639298744182	1099.2639298744182	1124.2639298744182	0.2321428507566452	0.11510791629552841	0.2461538463830948	0.07446808367967606	0.25	1024	1099	1099	1124	1450
2.733890574208102	2.733890574208102	1	0	2	30	0.0075	0.09139534307067601	1024.2639298744182	1099.2639298744182	1099.2639298744182	1124.2639298744182	0.2321428507566452	0.11510791629552841	0.2461538463830948	0.07446808367967606	0.1666666716337204	1024	1099	1099	1124	1450
2.749812005218459	2.749812005218459	1	0	2	30	0.0075	0.09139534307067601	1024.2639298744182	1099.2639298744182	1099.2639298744182	1124.2639298744182	0.2321428507566452	0.11510791629552841	0.2461538463830948	0.07446808367967606	0.25	1024	1099	1099	1124	1450
2.7668450232205632	2.766845417960262	1	0	2	30	0.0075	0.09139534307067601	1024.2639298744182	1099.2639298744182	1099.2639298744182	1124.2639298744182	0.2321428507566452	0.11510791629552841	0.2461538463830948	0.07446808367967606	0.25	1042	1117	1117	1142	1450
2.7838926465915215	2.7838926465915215	1	0	2	30	0.0075	0.09139534307067601	1024.2639298744182	1099.2639298744182	1099.2639298744182	1124.2639298744182	0.2321428507566452	0.11510791629552841	0.2461538463830948	0.07446808367967606	0.25	1024	1099	1099	1124	1450
2.799878420172778	2.7998788149124767	1	0	2	30	0.0075	0.09139534307067601	1024.2639298744182	1099.2639298744182	1099.2639298744182	1124.2639298744182	0.2321428507566452	0.11510791629552841	0.2461538463830948	0.07446808367967606	0.25	1024	1099	1099	1124	1450
2.816941043652289	2.816941043652289	1	0	2	30	0.0075	0.09139534307067601	1024.2639298744182	1099.2639298744182	1099.2639298744182	1124.2639298744182	0.2321428507566452	0.11510791629552841	0.2461538463830948	0.07446808367967606	0.25	1024	1099	1099	1124	1450
2.8338745872503033	2.8338745872503033	1	0	2	30	0.0075	0.09139534307067601	1024.2639298744182	1099.2639298744182	1099.2639298744182	1124.2639298744182	0.2321428507566452	0.11510791629552841	0.2461538463830948	0.07446808367967606	0.25	1024	1099	1099	1124	1450
2.849836676449632	2.849837071189331	1	0	2	30	0.0075	0.09139534307067601	1024.2639298744182	1099.2639298744182	1099.2639298744182	1124.2639298744182	0.2321428507566452	0.11510791629552841	0.2461538463830948	0.07446808367967606	0.25	1024	1099	1099	1124	1450
2.866844431111014	2.8668448258507127	1	0	2	30	0.0075	0.09139534307067601	1024.2639298744182	1099.2639298744182	1099.2639298744182	1124.2639298744182	0.2321428507566452	0.11510791629552841	0.2461538463830948	0.07446808367967606	0.25	1024	1099	1099	1124	1450
2.883802053830653	2.883802053830653	1	0	2	30	0.0075	0.09139534307067601	1024.2639298744182	1099.2639298744182	1099.2639298744182	1124.2639298744182	0.2321428507566452	0.11510791629552841	0.2461538463830948	0.07446808367967606	0.25	1024	1099	1099	1124	1450
2.8998284856008834	2.899828880340582	1	0	2	30	0.0075	0.09585963038151471	1042.5451864123027	1117.5451864123027	1117.5451864123027	1142.5451864123027	0.25	0.11510791629552841	0.2461538463830948	0.07446808367967606	0.25	1024	1099	1099	1124	1450
2.916811766400942	2.9168121611406406	1	0	2	30	0.0075	0.09139534307067601	1024.2639298744182	1099.2639298744182	1099.2639298744182	1124.2639298744182	0.2321428507566452	0.11510791629552841	0.2461538463830948	0.07446808367967606	0.25	1024	1099	1099	1124	1450
2.9337962314200965	2.933796626159795	1	0	2	30	0.0075	0.09139534307067601	1024.2639298744182	1099.2639298744182	1099.2639298744182	1124.2639298744182	0.2321428507566452	0.11510791629552841	0.2461538463830948	0.07446808367967606	0.25	1024	1099	1099	1124	1450
2.9498506897089385	2.9498506897089385	1	0	2	30	0.0075	0.09139534307067601	1024.2639298744182	1099.2639298744182	1099.2639298744182	1124.2639298744182	0.2321428507566452	0.11510791629552841	0.2461538463830948	0.07446808367967606	0.25	1024	1099	1099	1124	1450
2.966839102125082	2.966839102125082	1	0	2	30	0.0075	0.09139534307067601	1024.2639298744182	1099.2639298744182	1099.2639298744182	1124.2639298744182	0.2321428507566452	0.11510791629552841	0.2461538463830948	0.07446808367967606	0.25	1024	1099	1099	1124	1450
2.9839111993573635	2.983911594097062	1	0	2	30	0.0075	0.09139534307067601	1024.2639298744182	1099.2639298744182	1099.2639298744182	1124.2639298744182	0.2321428507566452	0.11510791629552841	0.2461538463830948	0.07446808367967606	0.1666666716337204	1024	1099	1099	1124	1450
2.9998744727757902	2.9998744727757902	1	0	2	30	0.0075	0.09139534307067601	1024.2639298744182	1099.2639298744182	1099.2639298744182	1124.2639298744182	0.2321428507566452	0.11510791629552841	0.2461538463830948	0.07446808367967606	0.25	1024	1099	1099	1124	1450
3.0168478850833793	3.016848279823078	1	0	2	30	0.0075	0.09139534307067601	1024.2639298744182	1099.2639298744182	1099.2639298744182	1124.2639298744182	0.2321428507566452	0.11510791629552841	0.2461538463830948	0.07446808367967606	0.25	1024	1099	1099	1124	1450
3.03385287656687	3.03385287656687	1	0	2	30	0.0075	0.09139534307067601	1024.2639298744182	1099.2639298744182	1099.2639298744182	1124.2639298744182	0.2321428507566452	0.11510791629552841	0.2461538463830948	0.07446808367967606	0.25	1024	1099	1099	1124	1450
3.0497897024254783	3.049790097165177	1	0	2	30	0.0075	0.09139534307067601	1024.2639298744182	1099.2639298744182	1099.2639298744182	1124.2639298744182	0.2321428507566452	0.11510791629552841	0.2461538463830948	0.07446808367967606	0.25	1024	1099	1099	1124	1450
3.066841667933124	3.066841667933124	1	0	2	30	0.0075	0.09139534307067601	1024.2639298744182	1099.2639298744182	1099.2639298744182	1124.2639298744182	0.2321428507566452	0.11510791629552841	0.2461538463830948	0.07446808367967606	0.25	1024	1099	1099	1124	1450
3.083896396618659	3.083896396618659	1	0	2	30	0.0075	0.09139534307067601	1024.2639298744182	1099.2639298744182	1099.2639298744182	1124.2639298744182	0.2321428507566452	0.11510791629552841	0.2461538463830948	0.07446808367967606	0.25	1024	1099	1099	1124	1450
3.099803222260162	3.099803222260162	1	0	2	30	0.0075	0.09139534307067601	1024.2639298744182	1099.2639298744182	1099.2639298744182	1124.2639298744182	0.2321428507566452	0.11510791629552841	0.2461538463830948	0.07446808367967606	0.25	1024	1099	1099	1124	1450
3.1168232138522054	3.116823608591904	1	0	2	30	0.0075	0.09139534307067601	1024.2639298744182	1099.2639298744182	1099.2639298744182	1124.2639298744182	0.2321428507566452	0.11510791629552841	0.2461538463830948	0.07446808367967606	0.25	1024	1099	1099	1124	1450
3.133839258047262	3.133839258047262	1	0	2	30	0.0075	0.09139534307067601	1024.2639298744182	1099.2639298744182	1099.2639298744182	1124.2639298744182	0.2321428507566452	0.11510791629552841	0.2461538463830948	0.07446808367967606	0.25	1024	1099	1099	1124	1433
3.1498637161189986	3.149864505598396	1	0	2	30	0.0075	0.09139534307067601	1024.2639298744182	1099.2639298744182	1099.2639298744182	1124.2639298744182	0.2321428507566452	0.11510791629552841	0.2461538463830948	0.07446808367967606	0.25	1024	1099	1099	1124	1450
3.166826470454721	3.1668268651944196	1	0	2	30	0.0075	0.09139534307067601	1024.2639298744182	1099.2639298744182	1099.2639298744182	1124.2639298744182	0.2321428507566452	0.11510791629552841	0.2461538463830948	0.07446808367967606	0.25	1024	1099	1099	1124	1450
3.1839163309734477	3.1839167257131464	1	0	2	30	0.0075	0.09139534307067601	1024.2639298744182	1099.2639298744182	1099.2639298744182	1124.2639298744182	0.2321428507566452	0.11510791629552841	0.2461538463830948	0.07446808367967606	0.25	1024	1099	1099	1124	1450
3.199780129987783	3.1997805247274815	1	0	2	30	0.0075	0.09139534307067601	1024.2639298744182	1099.2639298744182	1099.2639298744182	1124.2639298744182	0.2321428507566452	0.11510791629552841	0.2461538463830948	0.07446808367967606	0.25	1024	1099	1099	1124	1450
3.2169130171336775	3.2169130171336775	1	0	2	30	0.0075	0.09139534307067601	1024.2639298744182	1099.2639298744182	1099.2639298744182	1124.2639298744182	0.2321428507566452	0.11510791629552841	0.2461538463830948	0.07446808367967606	0.25	1024	1099	1099	1124	1450
3.233786955037175	3.233786955037175	1	0	2	30	0.0075	0.09139534307067601	1024.2639298744182	1099.2639298744182	1099.2639298744182	1124.2639298744182	0.2321428507566452	0.11510791629552841	0.2461538463830948	0.07446808367967606	0.25	1024	1099	1099	1124	1433
3.249784965549093	3.249784965549093	1	0	2	30	0.0075	0.09585963038151471	1042.5451864123027	1117.5451864123027	1117.5451864123027	1142.5451864123027	0.25	0.11510791629552841	0.2461538463830948	0.07446808367967606	0.25	1024	1099	1099	1124	1450
3.26687482606782	3.2668752208075187	1	0	2	30	0.0075	0.09585963038151471	1042.5451864123027	1117.5451864123027	1117.5451864123027	1142.5451864123027	0.25	0.11510791629552841	0.2461538463830948	0.07446808367967606	0.25	1024	1099	1099	1124	1450
3.283836396184446	3.283836790924145	1	0	2	30	0.0075	0.09139534307067601	1024.2639298744182	1099.2639298744182	1099.2639298744182	1124.2639298744182	0.2321428507566452	0.11510791629552841	0.2461538463830948	0.07446808367967606	0.25	1024	1099	1099	1124	1450
3.2997700641254646	3.2997700641254646	1	0	2	30	0.0075	0.09139534307067601	1024.2639298744182	1099.2639298744182	1099.2639298744182	1124.2639298744182	0.2321428507566452	0.11510791629552841	0.2461538463830948	0.07446808367967606	0.25	1024	1099	1099	1124	1450
3.3168247928110013	3.3168247928110013	1	0	2	30	0.0075	0.09139534307067601	1024.2639298744182	1099.2639298744182	1099.2639298744182	1124.2639298744182	0.2321428507566452	0.11510791629552841	0.2461538463830948	0.07446808367967606	0.25	1024	1099	1099	1124	1450
3.333810442049252	3.3338108367889507	1	0	2	30	0.0075	0.09139534307067601	1024.2639298744182	1099.2639298744182	1099.2639298744182	1124.2639298744182	0.2321428507566452	0.11510791629552841	0.2461538463830948	0.07446808367967606	0.25	1024	1099	1099	1124	1450
3.3499122691019476	3.3499122691019476	1	0	2	30	0.0075	0.09139534307067601	1024.2639298744182	1099.2639298744182	1099.2639298744182	1124.2639298744182	0.2321428507566452	0.11510791629552841	0.2461538463830948	0.07446808367967606	0.25	1024	1099	1099	1124	1450
3.36682962837231	3.3668300231120103	1	0	2	30	0.0075	0.09139534307067601	1024.2639298744182	1099.2639298744182	1099.2639298744182	1124.2639298744182	0.2321428507566452	0.11510791629552841	0.2461538463830948	0.07446808367967606	0.25	1024	1099	1099	1124	1450
3.3838760675241737	3.3838760675241737	1	0	2	30	0.0075	0.09139534307067601	1024.2639298744182	1099.2639298744182	1099.2639298744182	1124.2639298744182	0.2321428507566452	0.11510791629552841	0.2461538463830948	0.07446808367967606	0.25	1024	1099	1099	1124	1450
3.399763156180736	3.399763156180736	1	0	2	30	0.0075	0.09139534307067601	1024.2639298744182	1099.2639298744182	1099.2639298744182	1124.2639298744182	0.2321428507566452	0.11510791629552841	0.2461538463830948	0.07446808367967606	0.25	1042	1117	1117	1142	1450
3.4168881485326548	3.4168881485326548	1	0	2	30	0.0075	0.09139534307067601	1024.2639298744182	1099.2639298744182	1099.2639298744182	1124.2639298744182	0.2321428507566452	0.11510791629552841	0.2461538463830948	0.07446808367967606	0.25	1024	1099	1099	1124	1450
3.4338947189749405	3.4338947189749405	1	0	2	30	0.0075	0.09139534307067601	1024.2639298744182	1099.2639298744182	1099.2639298744182	1124.2639298744182	0.2321428507566452	0.11510791629552841	0.2461538463830948	0.07446808367967606	0.25	1024	1099	1099	1124	1450
3.4497691759611424	3.4497691759611424	1	0	2	30	0.0075	0.09585963038151471	1042.5451864123027	1117.5451864123027	1117.5451864123027	1142.5451864123027	0.25	0.11510791629552841	0.2461538463830948	0.07446808367967606	0.25	1024	1099	1099	1124	1450
3.4669000894085418	3.4669000894085418	1	0	2	30	0.0075	0.09139534307067601	1024.2639298744182	1099.2639298744182	1099.2639298744182	1124.2639298744182	0.2321428507566452	0.11510791629552841	0.2461538463830948	0.07446808367967606	0.25	1024	1099	1099	1124	1450
3.483839159362338	3.483839159362338	1	0	2	30	0.0075	0.09139534307067601	1024.2639298744182	1099.2639298744182	1099.2639298744182	1124.2639298744182	0.2321428507566452	0.11510791629552841	0.2461538463830948	0.07446808367967606	0.25	1024	1099	1099	1124	1433
3.4998316435184726	3.4998316435184726	1	0	2	30	0.0075	0.09139534307067601	1024.2639298744182	1099.2639298744182	1099.2639298744182	1124.2639298744182	0.2321428507566452	0.11510791629552841	0.2461538463830948	0.07446808367967606	0.25	1024	1099	1099	1124	1450
3.5168772931909373	3.5168772931909373	1	0	2	30	0.0075	0.09139534307067601	1024.2639298744182	1099.2639298744182	1099.2639298744182	1124.2639298744182	0.2321428507566452	0.11510791629552841	0.2461538463830948	0.07446808367967606	0.25	1024	1099	1099	1124	1450
3.533921758644306	3.533921758644306	1	0	2	30	0.0075	0.09139534307067601	1024.2639298744182	1099.2639298744182	1099.2639298744182	1124.2639298744182	0.2321428507566452	0.11510791629552841	0.2461538463830948	0.07446808367967606	0.25	1024	1099	1099	1124	1450
3.549914242800442	3.549914637540141	1	0	2	30	0.0075	0.09585963038151471	1042.5451864123027	1117.5451864123027	1117.5451864123027	1142.5451864123027	0.25	0.11510791629552841	0.2461538463830948	0.07446808367967606	0.25	1024	1099	1099	1124	1450
3.566847786398455	3.5668481811381536	1	0	2	30	0.0075	0.09139534307067601	1024.2639298744182	1099.2639298744182	1099.2639298744182	1124.2639298744182	0.2321428507566452	0.11510791629552841	0.2461538463830948	0.07446808367967606	0.25	1024	1099	1099	1124	1450
3.583945146971459	3.583945146971459	1	0	2	30	0.0075	0.09139534307067601	1024.2639298744182	1099.2639298744182	1099.2639298744182	1124.2639298744182	0.2321428507566452	0.11510791629552841	0.2461538463830948	0.07446808367967606	0.25	1024	1099	1099	1124	1450
3.5998243408340453	3.599824735573744	1	0	2	30	0.0075	0.09139534307067601	1024.2639298744182	1099.2639298744182	1099.2639298744182	1124.2639298744182	0.2321428507566452	0.11510791629552841	0.2461538463830948	0.07446808367967606	0.25	1024	1099	1099	1124	1450
3.6169335435980123	3.6169335435980123	1	0	2	30	0.0075	0.09585963038151471	1042.5451864123027	1117.5451864123027	1117.5451864123027	1142.5451864123027	0.25	0.11510791629552841	0.2461538463830948	0.07446808367967606	0.25	1024	1099	1099	1124	1450
3.6337774812844046	3.6337774812844046	1	0	2	30	0.0075	0.09139534307067601	1024.2639298744182	1099.2639298744182	1099.2639298744182	1124.2639298744182	0.2321428507566452	0.11510791629552841	0.2461538463830948	0.07446808367967606	0.25	1024	1099	1099	1124	1450
3.6498449659833057	3.6498465449421023	1	0	2	30	0.0075	0.09139534307067601	1024.2639298744182	1099.2639298744182	1099.2639298744182	1124.2639298744182	0.2321428507566452	0.11510791629552841	0.2461538463830948	0.07446808367967606	0.25	1024	1099	1099	1124	1450
3.666868904972338	3.666868904972338	1	0	2	30	0.0075	0.09139534307067601	1024.2639298744182	1099.2639298744182	1099.2639298744182	1124.2639298744182	0.2321428507566452	0.11510791629552841	0.2461538463830948	0.07446808367967606	0.25	1024	1099	1099	1124	1450
3.683802843310051	3.683802843310051	1	0	2	30	0.0075	0.09139534307067601	1024.2639298744182	1099.2639298744182	1099.2639298744182	1124.2639298744182	0.2321428507566452	0.11510791629552841	0.2461538463830948	0.07446808367967606	0.25	1024	1099	1099	1124	1450
3.6997617745917903	3.699762169331489	1	0	2	30	0.0075	0.09139534307067601	1024.2639298744182	1099.2639298744182	1099.2639298744182	1124.2639298744182	0.2321428507566452	0.11510791629552841	0.2461538463830948	0.07446808367967606	0.25	1024	1099	1099	1124	1450
3.716803871606965	3.7168042663466636	1	0	2	30	0.0075	0.09139534307067601	1024.2639298744182	1099.2639298744182	1099.2639298744182	1124.2639298744182	0.2321428507566452	0.11510791629552841	0.2461538463830948	0.07446808367967606	0.25	1024	1099	1099	1124	1450
3.7338104420492524	3.7338104420492524	1	0	2	30	0.0075	0.09139534307067601	1024.2639298744182	1099.2639298744182	1099.2639298744182	1124.2639298744182	0.2321428507566452	0.11510791629552841	0.2461538463830948	0.07446808367967606	0.25	1024	1099	1099	1124	1450
3.7498218737109283	3.7498218737109283	1	0	2	30	0.0075	0.09585963038151471	1042.5451864123027	1117.5451864123027	1117.5451864123027	1142.5451864123027	0.25	0.11510791629552841	0.2461538463830948	0.07446808367967606	0.25	1042	1117	1117	1142	1450
3.7668876551080306	3.7668880498477293	1	0	2	30	0.0075	0.09139534307067601	1024.2639298744182	1099.2639298744182	1099.2639298744182	1124.2639298744182	0.2321428507566452	0.11510791629552841	0.2461538463830948	0.07446808367967606	0.1666666716337204	1042	1117	1117	1142	1450
3.783885541276943	3.783885541276943	1	0	2	30	0.0075	0.09139534307067601	1024.2639298744182	1099.2639298744182	1099.2639298744182	1124.2639298744182	0.2321428507566452	0.11510791629552841	0.2461538463830948	0.07446808367967606	0.25	1024	1099	1099	1124	1450
3.799855920009948	3.799855920009948	1	0	2	30	0.0075	0.09139534307067601	1024.2639298744182	1099.2639298744182	1099.2639298744182	1124.2639298744182	0.2321428507566452	0.11510791629552841	0.2461538463830948	0.07446808367967606	0.25	1024	1099	1099	1124	1450
3.8168917011899435	3.8168917011899435	1	0	2	30	0.0075	0.09139534307067601	1024.2639298744182	1099.2639298744182	1099.2639298744182	1124.2639298744182	0.2321428507566452	0.11510791629552841	0.2461538463830948	0.07446808367967606	0.25	1024	1099	1099	1124	1450
3.833792876132657	3.833792876132657	1	0	2	30	0.0075	0.09139534307067601	1024.2639298744182	1099.2639298744182	1099.2639298744182	1124.2639298744182	0.2321428507566452	0.11510791629552841	0.2461538463830948	0.07446808367967606	0.25	1024	1099	1099	1124	1450
3.849730886210361	3.84973128095006	1	0	2	30	0.0075	0.09139534307067601	1024.2639298744182	1099.2639298744182	1099.2639298744182	1124.2639298744182	0.2321428507566452	0.11510791629552841	0.2461538463830948	0.07446808367967606	0.25	1024	1099	1099	1124	1450
3.867239565549488	3.8672399602891865	1	0	2	30	0.0075	0.09139534307067601	1024.2639298744182	1099.2639298744182	1099.2639298744182	1124.2639298744182	0.2321428507566452	0.11510791629552841	0.2461538463830948	0.07446808367967606	0.25	1024	1099	1099	1124	1450
3.8838719227573364	3.883872317497035	1	0	2	30	0.0075	0.09139534307067601	1024.2639298744182	1099.2639298744182	1099.2639298744182	1124.2639298744182	0.2321428507566452	0.11510791629552841	0.2461538463830948	0.07446808367967606	0.25	1024	1099	1099	1124	1450
3.89986164373558	3.89986164373558	1	0	2	30	0.0075	0.09139534307067601	1024.2639298744182	1099.2639298744182	1099.2639298744182	1124.2639298744182	0.2321428507566452	0.11510791629552841	0.2461538463830948	0.07446808367967606	0.25	1024	1099	1099	1124	1450
3.9168346613034704	3.9168346613034704	1	0	2	30	0.0075	0.09139534307067601	1024.2639298744182	1099.2639298744182	1099.2639298744182	1124.2639298744182	0.2321428507566452	0.11510791629552841	0.2461538463830948	0.07446808367967606	0.25	1024	1099	1099	1124	1450
3.933876363578946	3.933876363578946	1	0	2	30	0.0075	0.09139534307067601	1024.2639298744182	1099.2639298744182	1099.2639298744182	1124.2639298744182	0.2321428507566452	0.11510791629552841	0.2461538463830948	0.07446808367967606	0.25	1024	1099	1099	1124	1450
3.9498143736566522	3.9498143736566522	1	0	2	30	0.0075	0.09139534307067601	1024.2639298744182	1099.2639298744182	1099.2639298744182	1124.2639298744182	0.2321428507566452	0.11510791629552841	0.2461538463830948	0.07446808367967606	0.25	1042	1117	1117	1142	1450
3.9668316020708048	3.9668316020708048	1	0	2	30	0.0075	0.09139534307067601	1024.2639298744182	1099.2639298744182	1099.2639298744182	1124.2639298744182	0.2321428507566452	0.11510791629552841	0.2461538463830948	0.07446808367967606	0.25	1024	1099	1099	1124	1450
3.9838942255503174	3.983894620290016	1	0	2	30	0.0075	0.09139534307067601	1024.2639298744182	1099.2639298744182	1099.2639298744182	1124.2639298744182	0.2321428507566452	0.11510791629552841	0.2461538463830948	0.07446808367967606	0.25	1024	1099	1099	1124	1450
3.9998831570491635	3.9998831570491635	1	0	2	30	0.0075	0.09139534307067601	1024.2639298744182	1099.2639298744182	1099.2639298744182	1124.2639298744182	0.2321428507566452	0.11510791629552841	0.2461538463830948	0.07446808367967606	0.25	1024	1099	1099	1124	1450
4.016835253413019	4.016835253413019	1	0	2	30	0.0075	0.09139534307067601	1024.2639298744182	1099.2639298744182	1099.2639298744182	1124.2639298744182	0.2321428507566452	0.11510791629552841	0.2461538463830948	0.07446808367967606	0.25	1024	1099	1099	1124	1450
4.033863929278436	4.033864324018134	1	0	2	30	0.0075	0.09585963038151471	1042.5451864123027	1117.5451864123027	1117.5451864123027	1142.5451864123027	0.25	0.11510791629552841	0.2461538463830948	0.07446808367967606	0.25	1024	1099	1099	1124	1450
4.0498520712978845	4.0498520712978845	1	0	2	30	0.0075	0.09585963038151471	1042.5451864123027	1117.5451864123027	1117.5451864123027	1142.5451864123027	0.25	0.11510791629552841	0.2461538463830948	0.07446808367967606	0.25	1042	1117	1117	1142	1450
4.066890220916072	4.066890615655771	1	0	2	30	0.0075	0.09139534307067601	1024.2639298744182	1099.2639298744182	1099.2639298744182	1124.2639298744182	0.2321428507566452	0.11510791629552841	0.2461538463830948	0.07446808367967606	0.25	1024	1099	1099	1124	1450
4.083828501390471	4.083828501390471	1	0	2	30	0.0075	0.09139534307067601	1024.2639298744182	1099.2639298744182	1099.2639298744182	1124.2639298744182	0.2321428507566452	0.11510791629552841	0.2461538463830948	0.07446808367967606	0.25	1024	1099	1099	1124	1450
4.0998553279004	4.099855722640099	1	0	2	30	0.0075	0.09585963038151471	1042.5451864123027	1117.5451864123027	1117.5451864123027	1142.5451864123027	0.25	0.11510791629552841	0.2461538463830948	0.07446808367967606	0.25	1024	1099	1099	1124	1450
4.11691203028443	4.11691203028443	1	0	2	30	0.0075	0.09139534307067601	1024.2639298744182	1099.2639298744182	1099.2639298744182	1124.2639298744182	0.2321428507566452	0.11510791629552841	0.2461538463830948	0.07446808367967606	0.25	1042	1117	1117	1142	1450
4.1338270211166	4.133827415856299	1	0	2	30	0.0075	0.09139534307067601	1024.2639298744182	1099.2639298744182	1099.2639298744182	1124.2639298744182	0.2321428507566452	0.11510791629552841	0.2461538463830948	0.07446808367967606	0.25	1024	1099	1099	1124	1450
4.149840031737071	4.149840031737073	1	0	2	30	0.0075	0.09139534307067601	1024.2639298744182	1099.2639298744182	1099.2639298744182	1124.2639298744182	0.2321428507566452	0.11510791629552841	0.2461538463830948	0.07446808367967606	0.25	1024	1099	1099	1124	1450
4.166809496647673	4.1668166019622515	1	0	2	30	0.0075	0.09139534307067601	1024.2639298744182	1099.2639298744182	1099.2639298744182	1124.2639298744182	0.2321428507566452	0.11510791629552841	0.2461538463830948	0.07446808367967606	0.25	1024	1099	1099	1124	1450
4.183857120018631	4.183857120018631	1	0	2	30	0.0075	0.09585963038151471	1042.5451864123027	1117.5451864123027	1117.5451864123027	1142.5451864123027	0.25	0.11510791629552841	0.2461538463830948	0.07446808367967606	0.25	1024	1099	1099	1124	1450
4.200039473969877	4.200039868709576	1	0	2	30	0.0075	0.09139534307067601	1024.2639298744182	1099.2639298744182	1099.2639298744182	1124.2639298744182	0.2321428507566452	0.11510791629552841	0.2461538463830948	0.07446808367967606	0.25	1024	1099	1099	1124	1450
4.216853806178861	4.216853806178861	1	0	2	30	0.0075	0.09139534307067601	1024.2639298744182	1099.2639298744182	1099.2639298744182	1124.2639298744182	0.2321428507566452	0.11510791629552841	0.2461538463830948	0.07446808367967606	0.25	1024	1099	1099	1124	1450
4.2337980077487405	4.2337980077487405	1	0	2	30	0.0075	0.09585963038151471	1042.5451864123027	1117.5451864123027	1117.5451864123027	1142.5451864123027	0.25	0.11510791629552841	0.2461538463830948	0.07446808367967606	0.25	1024	1099	1099	1124	1450
4.249814571026501	4.2498149657662	1	0	2	30	0.0075	0.09585963038151471	1042.5451864123027	1117.5451864123027	1117.5451864123027	1142.5451864123027	0.25	0.11510791629552841	0.2461538463830948	0.07446808367967606	0.25	1042	1117	1117	1142	1450
4.266814036154209	4.266814036154209	1	0	2	30	0.0075	0.09585963038151471	1042.5451864123027	1117.5451864123027	1117.5451864123027	1142.5451864123027	0.25	0.11510791629552841	0.2461538463830948	0.07446808367967606	0.25	1024	1099	1099	1124	1433
4.283877449113119	4.283877843852817	1	0	2	30	0.0075	0.09585963038151471	1042.5451864123027	1117.5451864123027	1117.5451864123027	1142.5451864123027	0.25	0.11510791629552841	0.2461538463830948	0.07446808367967606	0.25	1024	1099	1099	1124	1450
4.29977756417974	4.29977756417974	1	0	2	30	0.0075	0.09139534307067601	1024.2639298744182	1099.2639298744182	1099.2639298744182	1124.2639298744182	0.2321428507566452	0.11510791629552841	0.2461538463830948	0.07446808367967606	0.25	1024	1099	1099	1124	1450
4.316843345576842	4.316843345576842	1	0	2	30	0.0075	0.09139534307067601	1024.2639298744182	1099.2639298744182	1099.2639298744182	1124.2639298744182	0.2321428507566452	0.11510791629552841	0.2461538463830948	0.07446808367967606	0.25	1024	1099	1099	1124	1450
4.33381715262413	4.333817152624132	1	0	2	30	0.0075	0.09139534307067601	1024.2639298744182	1099.2639298744182	1099.2639298744182	1124.2639298744182	0.2321428507566452	0.11510791629552841	0.2461538463830948	0.07446808367967606	0.25	1024	1099	1099	1124	1450
4.349823057930024	4.349823057930024	1	0	2	30	0.0075	0.09585963038151471	1042.5451864123027	1117.5451864123027	1117.5451864123027	1142.5451864123027	0.25	0.11510791629552841	0.2461538463830948	0.07446808367967606	0.25	1024	1099	1099	1124	1450
4.366835549467792	4.366835549467792	1	0	2	30	0.0075	0.09139534307067601	1024.2639298744182	1099.2639298744182	1099.2639298744182	1124.2639298744182	0.2321428507566452	0.11510791629552841	0.2461538463830948	0.07446808367967606	0.25	1024	1099	1099	1124	1450
4.383872909606582	4.383873304346281	1	0	2	30	0.0075	0.09139534307067601	1024.2639298744182	1099.2639298744182	1099.2639298744182	1124.2639298744182	0.2321428507566452	0.11510791629552841	0.2461538463830948	0.07446808367967606	0.25	1024	1099	1099	1124	1450
4.3999230257587385	4.399923420498437	1	0	2	30	0.0075	0.09585963038151471	1042.5451864123027	1117.5451864123027	1117.5451864123027	1142.5451864123027	0.25	0.11510791629552841	0.2461538463830948	0.07446808367967606	0.25	1024	1099	1099	1124	1450
4.416868016808017	4.416868016808017	1	0	2	30	0.0075	0.09139534307067601	1024.2639298744182	1099.2639298744182	1099.2639298744182	1124.2639298744182	0.2321428507566452	0.11510791629552841	0.2461538463830948	0.07446808367967606	0.25	1024	1099	1099	1124	1450
4.433845771252292	4.433846165991991	1	0	2	30	0.0075	0.09139534307067601	1024.2639298744182	1099.2639298744182	1099.2639298744182	1124.2639298744182	0.2321428507566452	0.11510791629552841	0.2461538463830948	0.07446808367967606	0.25	1024	1099	1099	1124	1450
4.449783386590298	4.449783386590298	1	0	2	30	0.0075	0.09139534307067601	1024.2639298744182	1099.2639298744182	1099.2639298744182	1124.2639298744182	0.2321428507566452	0.11510791629552841	0.2461538463830948	0.07446808367967606	0.25	1024	1099	1099	1124	1450
4.466855089082882	4.466855089082882	1	0	2	30	0.0075	0.09139534307067601	1024.2639298744182	1099.2639298744182	1099.2639298744182	1124.2639298744182	0.2321428507566452	0.11510791629552841	0.2461538463830948	0.07446808367967606	0.25	1024	1099	1099	1124	1450
4.483894028180467	4.483894028180467	1	0	2	30	0.0075	0.09139534307067601	1024.2639298744182	1099.2639298744182	1099.2639298744182	1124.2639298744182	0.2321428507566452	0.11510791629552841	0.2461538463830948	0.07446808367967606	0.25	1024	1099	1099	1124	1450
4.499695063582697	4.499695063582697	1	0	2	30	0.0075	0.09585963038151471	1042.5451864123027	1117.5451864123027	1117.5451864123027	1142.5451864123027	0.25	0.11510791629552841	0.2461538463830948	0.07446808367967606	0.25	1024	1099	1099	1124	1450
4.516843345576843	4.516843345576843	1	1	2	30	0.0075	0.09139534307067601	1024.2639298744182	1099.2639298744182	1099.2639298744182	1124.2639298744182	0.2321428507566452	0.11510791629552841	0.2461538463830948	0.07446808367967606	0.25	1024	1099	1099	1124	1450
4.661302285740225	4.661302285740225	1	1	2	30	0.0075	0.09585963038151471	1042.5451864123027	1117.5451864123027	1117.5451864123027	1142.5451864123027	0.25	0.11510791629552841	0.2461538463830948	0.07446808367967606	0.25	1042	1117	1117	1142	1450
4.6616528145927365	4.6616528145927365	1	1	2	30	0.0075	0.09585963038151471	1042.5451864123027	1117.5451864123027	1117.5451864123027	1142.5451864123027	0.25	0.11510791629552841	0.2461538463830948	0.07446808367967606	0.25	1042	1117	1117	1142	1450
4.6619500535859135	4.6619500535859135	1	1	2	30	0.0075	0.09585963038151471	1042.5451864123027	1117.5451864123027	1117.5451864123027	1142.5451864123027	0.25	0.11510791629552841	0.2461538463830948	0.07446808367967606	0.25	1024	1099	1099	1124	1450
4.662364925009326	4.662364925009326	1	1	2	30	0.0075	0.09585963038151471	1042.5451864123027	1117.5451864123027	1117.5451864123027	1142.5451864123027	0.25	0.11510791629552841	0.2461538463830948	0.07446808367967606	0.25	1024	1099	1099	1124	1450
4.6625772949672655	4.6625772949672655	1	1	2	30	0.0075	0.09585963038151471	1042.5451864123027	1117.5451864123027	1117.5451864123027	1142.5451864123027	0.25	0.11510791629552841	0.2461538463830948	0.07446808367967606	0.25	1042	1117	1117	1142	1450
4.672771052948409	4.672771052948409	1	1	2	30	0.0075	0.09585963038151471	1042.5451864123027	1117.5451864123027	1117.5451864123027	1142.5451864123027	0.25	0.11510791629552841	0.2461538463830948	0.07446808367967606	0.25	1024	1099	1099	1124	1450
4.686241150429378	4.686241150429378	1	1	2	30	0.0075	0.09585963038151471	1042.5451864123027	1117.5451864123027	1117.5451864123027	1142.5451864123027	0.25	0.11510791629552841	0.2461538463830948	0.07446808367967606	0.25	1024	1099	1099	1124	1450
4.701324154319538	4.701324154319538	1	1	2	30	0.0075	0.09585963038151471	1042.5451864123027	1117.5451864123027	1117.5451864123027	1142.5451864123027	0.25	0.11510791629552841	0.2461538463830948	0.07446808367967606	0.25	1024	1099	1099	1124	1450
4.717964011581662	4.717964011581662	1	1	2	30	0.0075	0.09585963038151471	1042.5451864123027	1117.5451864123027	1117.5451864123027	1142.5451864123027	0.25	0.11510791629552841	0.2461538463830948	0.07446808367967606	0.25	1024	1099	1099	1124	1450
4.739697984656468	4.739698379396167	1	1	2	30	0.0075	0.09585963038151471	1042.5451864123027	1117.5451864123027	1117.5451864123027	1142.5451864123027	0.25	0.11510791629552841	0.2461538463830948	0.07446808367967606	0.25	1042	1117	1117	1142	1450
4.753067818253948	4.753068212993647	1	1	2	30	0.0075	0.09585963038151471	1042.5451864123027	1117.5451864123027	1117.5451864123027	1142.5451864123027	0.25	0.11510791629552841	0.2461538463830948	0.07446808367967606	0.25	1024	1099	1099	1124	1450
4.766845812699961	4.766845812699961	1	1	2	30	0.0075	0.09585963038151471	1042.5451864123027	1117.5451864123027	1117.5451864123027	1142.5451864123027	0.25	0.11510791629552841	0.2461538463830948	0.07446808367967606	0.25	1024	1099	1099	1124	1450
4.783888699194534	4.7838898834136305	1	1	2	30	0.0075	0.09585963038151471	1042.5451864123027	1117.5451864123027	1117.5451864123027	1142.5451864123027	0.25	0.11510791629552841	0.2461538463830948	0.07446808367967606	0.25	1042	1117	1117	1142	1450
4.799851972612959	4.799852367352658	1	1	2	30	0.0075	0.09765819122438638	1049.9102930638621	1124.9102930638621	1124.9102930638621	1149.9102930638621	0.25	0.12230215966701508	0.2461538463830948	0.07446808367967606	0.25	1042	1117	1117	1142	1450
4.816823805961754	4.816823805961754	1	1	2	30	0.0075	0.09585963038151471	1042.5451864123027	1117.5451864123027	1117.5451864123027	1142.5451864123027	0.25	0.11510791629552841	0.2461538463830948	0.07446808367967606	0.25	1042	1117	1117	1142	1450
4.833866692456327	4.833866692456327	1	1	2	30	0.0075	0.09585963038151471	1042.5451864123027	1117.5451864123027	1117.5451864123027	1142.5451864123027	0.25	0.11510791629552841	0.2461538463830948	0.07446808367967606	0.25	1042	1117	1117	1142	1450
4.849820097382283	4.849820492121983	1	1	2	30	0.0075	0.09765819122438638	1049.9102930638621	1124.9102930638621	1124.9102930638621	1149.9102930638621	0.25	0.12230215966701508	0.2461538463830948	0.07446808367967606	0.25	1024	1099	1099	1124	1450
4.86676864108885	4.86676864108885	1	1	2	30	0.0075	0.09585963038151471	1042.5451864123027	1117.5451864123027	1117.5451864123027	1142.5451864123027	0.25	0.11510791629552841	0.2461538463830948	0.07446808367967606	0.25	1024	1099	1099	1124	1450
4.8839007387553455	4.8839007387553455	1	1	2	30	0.0075	0.09585963038151471	1042.5451864123027	1117.5451864123027	1117.5451864123027	1142.5451864123027	0.25	0.11510791629552841	0.2461538463830948	0.07446808367967606	0.25	1024	1099	1099	1124	1450
4.899714405827938	4.899714405827938	1	1	2	30	0.0075	0.09765819122438638	1049.9102930638621	1124.9102930638621	1124.9102930638621	1149.9102930638621	0.25	0.12230215966701508	0.2461538463830948	0.07446808367967606	0.25	1042	1117	1117	1142	1450
4.916832687604977	4.916832687604977	1	1	2	30	0.0075	0.09585963038151471	1042.5451864123027	1117.5451864123027	1117.5451864123027	1142.5451864123027	0.25	0.11510791629552841	0.2461538463830948	0.07446808367967606	0.25	1024	1099	1099	1124	1450
4.933869653004068	4.933869653004068	1	1	2	30	0.0075	0.09765819122438638	1049.9102930638621	1124.9102930638621	1124.9102930638621	1149.9102930638621	0.25	0.12230215966701508	0.2461538463830948	0.07446808367967606	0.25	1024	1099	1099	1124	1450
4.949842400175264	4.949842400175264	1	1	2	30	0.0075	0.09765819122438638	1049.9102930638621	1124.9102930638621	1124.9102930638621	1149.9102930638621	0.25	0.12230215966701508	0.2461538463830948	0.07446808367967606	0.1666666716337204	1042	1117	1117	1142	1450
4.966801601853698	4.966801601853698	1	1	2	30	0.0075	0.09585963038151471	1042.5451864123027	1117.5451864123027	1117.5451864123027	1142.5451864123027	0.25	0.11510791629552841	0.2461538463830948	0.07446808367967606	0.25	1024	1099	1099	1124	1450
4.983936067958387	4.983936462698086	1	1	2	30	0.0075	0.09585963038151471	1042.5451864123027	1117.5451864123027	1117.5451864123027	1142.5451864123027	0.25	0.11510791629552841	0.2461538463830948	0.07446808367967606	0.25	1024	1099	1099	1124	1450
4.999805788068203	4.999805788068203	1	1	2	30	0.0075	0.09765819122438638	1049.9102930638621	1124.9102930638621	1124.9102930638621	1149.9102930638621	0.25	0.12230215966701508	0.2461538463830948	0.07446808367967606	0.25	1024	1099	1099	1124	1450
5.016887753792956	5.016887753792956	1	1	2	30	0.0075	0.09585963038151471	1042.5451864123027	1117.5451864123027	1117.5451864123027	1142.5451864123027	0.25	0.11510791629552841	0.2461538463830948	0.07446808367967606	0.25	1024	1099	1099	1124	1450
5.033853271306569	5.033853271306569	1	1	2	30	0.0075	0.09585963038151471	1042.5451864123027	1117.5451864123027	1117.5451864123027	1142.5451864123027	0.25	0.11510791629552841	0.2461538463830948	0.07446808367967606	0.25	1024	1099	1099	1124	1450
5.049832334312946	5.049832334312946	1	1	2	30	0.0075	0.09765819122438638	1049.9102930638621	1124.9102930638621	1124.9102930638621	1149.9102930638621	0.25	0.12230215966701508	0.2461538463830948	0.07446808367967606	0.25	1042	1117	1117	1142	1450
5.066890615655771	5.066890615655771	1	1	2	30	0.0075	0.09765819122438638	1049.9102930638621	1124.9102930638621	1124.9102930638621	1149.9102930638621	0.25	0.12230215966701508	0.2461538463830948	0.07446808367967606	0.25	1024	1099	1099	1124	1450
5.083821001336194	5.083821001336194	1	1	2	30	0.0075	0.09585963038151471	1042.5451864123027	1117.5451864123027	1117.5451864123027	1142.5451864123027	0.25	0.11510791629552841	0.2461538463830948	0.07446808367967606	0.25	1042	1117	1117	1142	1450
5.099867170091363	5.099867564831062	1	1	2	30	0.0075	0.09765819122438638	1049.9102930638621	1124.9102930638621	1124.9102930638621	1149.9102930638621	0.25	0.12230215966701508	0.2461538463830948	0.07446808367967606	0.25	1042	1117	1117	1142	1450
5.116840582398952	5.116840582398952	1	1	2	30	0.0075	0.09765819122438638	1049.9102930638621	1124.9102930638621	1124.9102930638621	1149.9102930638621	0.25	0.12230215966701508	0.2461538463830948	0.07446808367967606	0.25	1042	1117	1117	1142	1450
5.133903205878463	5.133903205878463	1	1	2	30	0.0075	0.09585963038151471	1042.5451864123027	1117.5451864123027	1117.5451864123027	1142.5451864123027	0.25	0.11510791629552841	0.2461538463830948	0.07446808367967606	0.25	1042	1117	1117	1142	1450
5.1498262158476145	5.1498262158476145	1	1	2	30	0.0075	0.09765819122438638	1049.9102930638621	1124.9102930638621	1124.9102930638621	1149.9102930638621	0.25	0.12230215966701508	0.2461538463830948	0.07446808367967606	0.25	1042	1117	1117	1142	1450
5.166914892147245	5.166914892147245	1	1	2	30	0.0075	0.09765819122438638	1049.9102930638621	1124.9102930638621	1124.9102930638621	1149.9102930638621	0.25	0.12230215966701508	0.2461538463830948	0.07446808367967606	0.25	1042	1117	1117	1142	1450
5.18382238292514	5.1838227776648385	1	1	2	30	0.0075	0.09765819122438638	1049.9102930638621	1124.9102930638621	1124.9102930638621	1149.9102930638621	0.25	0.12230215966701508	0.2461538463830948	0.07446808367967606	0.25	1042	1117	1117	1142	1450
5.199862235845128	5.199862235845128	1	1	2	30	0.0075	0.09765819122438638	1049.9102930638621	1124.9102930638621	1124.9102930638621	1149.9102930638621	0.25	0.12230215966701508	0.2461538463830948	0.07446808367967606	0.25	1042	1117	1117	1142	1450
5.216858543055245	5.216858937794944	1	1	2	30	0.0075	0.09765819122438638	1049.9102930638621	1124.9102930638621	1124.9102930638621	1149.9102930638621	0.25	0.12230215966701508	0.2461538463830948	0.07446808367967606	0.25	1042	1117	1117	1142	1450
5.233835902759823	5.233835902759823	1	1	2	30	0.0075	0.09585963038151471	1042.5451864123027	1117.5451864123027	1117.5451864123027	1142.5451864123027	0.25	0.11510791629552841	0.2461538463830948	0.07446808367967606	0.1666666716337204	1042	1117	1117	1142	1450
5.249782597110901	5.249782597110901	1	1	2	30	0.0075	0.09585963038151471	1042.5451864123027	1117.5451864123027	1117.5451864123027	1142.5451864123027	0.25	0.11510791629552841	0.2461538463830948	0.07446808367967606	0.1666666716337204	1042	1117	1117	1142	1450
5.266856273301977	5.266856668041676	1	1	2	30	0.0075	0.09585963038151471	1042.5451864123027	1117.5451864123027	1117.5451864123027	1142.5451864123027	0.25	0.11510791629552841	0.2461538463830948	0.07446808367967606	0.1666666716337204	1042	1117	1117	1142	1450
5.283845080457819	5.283845475197518	1	1	2	30	0.0075	0.09585963038151471	1042.5451864123027	1117.5451864123027	1117.5451864123027	1142.5451864123027	0.25	0.11510791629552841	0.2461538463830948	0.07446808367967606	0.25	1042	1117	1117	1142	1450
5.299787037932511	5.299787037932511	1	1	2	30	0.0075	0.09765819122438638	1049.9102930638621	1124.9102930638621	1124.9102930638621	1149.9102930638621	0.25	0.12230215966701508	0.2461538463830948	0.07446808367967606	0.25	1049	1124	1124	1149	1450
5.316831108646181	5.316831108646181	1	1	2	30	0.0075	0.09765819122438638	1049.9102930638621	1124.9102930638621	1124.9102930638621	1149.9102930638621	0.25	0.12230215966701508	0.2461538463830948	0.07446808367967606	0.25	1042	1117	1117	1142	1450
5.333965180011171	5.333965180011171	1	1	2	30	0.0075	0.09585963038151471	1042.5451864123027	1117.5451864123027	1117.5451864123027	1142.5451864123027	0.25	0.11510791629552841	0.2461538463830948	0.07446808367967606	0.25	1042	1117	1117	1142	1450
5.349863716118998	5.349863716118998	1	1	2	30	0.0075	0.09585963038151471	1042.5451864123027	1117.5451864123027	1117.5451864123027	1142.5451864123027	0.25	0.11510791629552841	0.2461538463830948	0.07446808367967606	0.25	1049	1124	1124	1149	1450
5.366899497298993	5.366899892038692	1	1	2	30	0.0075	0.09585963038151471	1042.5451864123027	1117.5451864123027	1117.5451864123027	1142.5451864123027	0.25	0.11510791629552841	0.2461538463830948	0.07446808367967606	0.25	1042	1117	1117	1142	1450
5.383915146754351	5.38391554149405	1	1	2	30	0.0075	0.09585963038151471	1042.5451864123027	1117.5451864123027	1117.5451864123027	1142.5451864123027	0.25	0.11510791629552841	0.2461538463830948	0.07446808367967606	0.25	1042	1117	1117	1142	1450
5.399829472450129	5.399829472450129	1	1	2	30	0.0075	0.09585963038151471	1042.5451864123027	1117.5451864123027	1117.5451864123027	1142.5451864123027	0.25	0.11510791629552841	0.2461538463830948	0.07446808367967606	0.25	1049	1124	1124	1149	1450
5.416822621742657	5.416822621742657	1	1	2	30	0.0075	0.09585963038151471	1042.5451864123027	1117.5451864123027	1117.5451864123027	1142.5451864123027	0.25	0.11510791629552841	0.2461538463830948	0.07446808367967606	0.25	1042	1117	1117	1142	1450
5.4339677458192135	5.4339677458192135	1	1	2	30	0.0075	0.09585963038151471	1042.5451864123027	1117.5451864123027	1117.5451864123027	1142.5451864123027	0.25	0.11510791629552841	0.2461538463830948	0.07446808367967606	0.25	1049	1124	1124	1149	1450
5.449774702316924	5.449774702316924	1	1	2	30	0.0075	0.09585963038151471	1042.5451864123027	1117.5451864123027	1117.5451864123027	1142.5451864123027	0.25	0.11510791629552841	0.2461538463830948	0.07446808367967606	0.25	1049	1124	1124	1149	1433
5.46697153729402	5.466971932033719	1	1	2	30	0.0075	0.09585963038151471	1042.5451864123027	1117.5451864123027	1117.5451864123027	1142.5451864123027	0.25	0.11510791629552841	0.2461538463830948	0.07446808367967606	0.25	1042	1117	1117	1142	1450
5.4838885018246835	5.483888896564384	1	1	2	30	0.0075	0.09765819122438638	1049.9102930638621	1124.9102930638621	1124.9102930638621	1149.9102930638621	0.25	0.12230215966701508	0.2461538463830948	0.07446808367967606	0.25	1042	1117	1117	1142	1450
5.499811511793835	5.499811511793835	1	1	2	30	0.0075	0.09585963038151471	1042.5451864123027	1117.5451864123027	1117.5451864123027	1142.5451864123027	0.25	0.11510791629552841	0.2461538463830948	0.07446808367967606	0.25	1049	1124	1124	1149	1450
5.51693097778997	5.51693097778997	1	0	2	30	0.0075	0.09585963038151471	1042.5451864123027	1117.5451864123027	1117.5451864123027	1142.5451864123027	0.25	0.11510791629552841	0.2461538463830948	0.07446808367967606	0.25	1042	1117	1117	1142	1450
5.5339328113558715	5.5339328113558715	1	0	2	30	0.0075	0.09765819122438638	1049.9102930638621	1124.9102930638621	1124.9102930638621	1149.9102930638621	0.25	0.12230215966701508	0.2461538463830948	0.07446808367967606	0.25	1042	1117	1117	1142	1450
5.54988897945972	5.549890163678816	1	0	2	30	0.0075	0.09585963038151471	1042.5451864123027	1117.5451864123027	1117.5451864123027	1142.5451864123027	0.25	0.11510791629552841	0.2461538463830948	0.07446808367967606	0.25	1049	1124	1124	1149	1450
5.566925550119112	5.566925944858811	1	0	2	30	0.0075	0.09585963038151471	1042.5451864123027	1117.5451864123027	1117.5451864123027	1142.5451864123027	0.25	0.11510791629552841	0.2461538463830948	0.07446808367967606	0.25	1049	1124	1124	1149	1450
5.583820014486946	5.583820014486948	1	0	2	30	0.0075	0.09765819122438638	1049.9102930638621	1124.9102930638621	1124.9102930638621	1149.9102930638621	0.25	0.12230215966701508	0.2461538463830948	0.07446808367967606	0.25	1042	1117	1117	1142	1450
5.599899736116511	5.599899736116511	1	0	2	30	0.0075	0.09585963038151471	1042.5451864123027	1117.5451864123027	1117.5451864123027	1142.5451864123027	0.25	0.11510791629552841	0.2461538463830948	0.07446808367967606	0.25	1049	1124	1124	1149	1450
5.616872358944702	5.616872358944702	1	0	2	30	0.0075	0.09585963038151471	1042.5451864123027	1117.5451864123027	1117.5451864123027	1142.5451864123027	0.25	0.11510791629552841	0.2461538463830948	0.07446808367967606	0.25	1049	1124	1124	1149	1450
5.633917613877468	5.633917613877468	1	0	2	30	0.0075	0.09585963038151471	1042.5451864123027	1117.5451864123027	1117.5451864123027	1142.5451864123027	0.25	0.11510791629552841	0.2461538463830948	0.07446808367967606	0.25	1042	1117	1117	1142	1450
5.6498528607772815	5.6498528607772815	1	0	2	30	0.0075	0.09585963038151471	1042.5451864123027	1117.5451864123027	1117.5451864123027	1142.5451864123027	0.25	0.11510791629552841	0.2461538463830948	0.07446808367967606	0.25	1049	1124	1124	1149	1450
5.666893773573362	5.6668941683130605	1	0	2	30	0.0075	0.09585963038151471	1042.5451864123027	1117.5451864123027	1117.5451864123027	1142.5451864123027	0.25	0.11510791629552841	0.2461538463830948	0.07446808367967606	0.25	1049	1124	1124	1149	1450
5.683852580512095	5.683852580512095	1	0	2	30	0.0075	0.09585963038151471	1042.5451864123027	1117.5451864123027	1117.5451864123027	1142.5451864123027	0.25	0.11510791629552841	0.2461538463830948	0.07446808367967606	0.25	1049	1124	1124	1149	1450
5.699707695253057	5.6997080899927575	1	0	2	30	0.0075	0.09585963038151471	1042.5451864123027	1117.5451864123027	1117.5451864123027	1142.5451864123027	0.25	0.11510791629552841	0.2461538463830948	0.07446808367967606	0.25	1049	1124	1124	1149	1450
5.7168393981798555	5.7168393981798555	1	0	2	30	0.0075	0.09585963038151471	1042.5451864123027	1117.5451864123027	1117.5451864123027	1142.5451864123027	0.25	0.11510791629552841	0.2461538463830948	0.07446808367967606	0.25	1049	1124	1124	1149	1450
5.7338483370603335	5.733848731800032	1	0	2	30	0.0075	0.09585963038151471	1042.5451864123027	1117.5451864123027	1117.5451864123027	1142.5451864123027	0.25	0.11510791629552841	0.2461538463830948	0.07446808367967606	0.25	1042	1117	1117	1142	1433
5.749892532117009	5.749892532117009	1	0	2	30	0.0075	0.09139534307067601	1024.2639298744182	1099.2639298744182	1099.2639298744182	1124.2639298744182	0.2321428507566452	0.11510791629552841	0.2461538463830948	0.07446808367967606	0.25	1042	1117	1117	1142	1433
5.766789759662734	5.766789759662734	1	0	2	30	0.0075	0.09139534307067601	1024.2639298744182	1099.2639298744182	1099.2639298744182	1124.2639298744182	0.2321428507566452	0.11510791629552841	0.2461538463830948	0.07446808367967606	0.25	1042	1117	1117	1142	1433
5.783811330213574	5.783811330213574	1	0	2	30	0.0075	0.09139534307067601	1024.2639298744182	1099.2639298744182	1099.2639298744182	1124.2639298744182	0.2321428507566452	0.11510791629552841	0.2461538463830948	0.07446808367967606	0.25	1042	1117	1117	1142	1450
5.799881578090368	5.799881578090368	1	0	2	30	0.0075	0.09139534307067601	1024.2639298744182	1099.2639298744182	1099.2639298744182	1124.2639298744182	0.2321428507566452	0.11510791629552841	0.2461538463830948	0.07446808367967606	0.25	1049	1124	1124	1149	1450
5.816853806178861	5.816853806178861	1	0	2	30	0.0075	0.09139534307067601	1024.2639298744182	1099.2639298744182	1099.2639298744182	1124.2639298744182	0.2321428507566452	0.11510791629552841	0.2461538463830948	0.07446808367967606	0.25	1049	1124	1124	1149	1450
5.8337948498311505	5.833794455091452	1	0	2	30	0.0075	0.09139534307067601	1024.2639298744182	1099.2639298744182	1099.2639298744182	1124.2639298744182	0.2321428507566452	0.11510791629552841	0.2461538463830948	0.07446808367967606	0.25	1042	1117	1117	1142	1450
5.849814571026501	5.849814571026501	1	0	2	30	0.0075	0.09139534307067601	1024.2639298744182	1099.2639298744182	1099.2639298744182	1124.2639298744182	0.2321428507566452	0.11510791629552841	0.2461538463830948	0.07446808367967606	0.25	1042	1117	1117	1142	1450
5.866908378942217	5.866908773681915	1	0	2	30	0.0075	0.09139534307067601	1024.2639298744182	1099.2639298744182	1099.2639298744182	1124.2639298744182	0.2321428507566452	0.11510791629552841	0.2461538463830948	0.07446808367967606	0.25	1042	1117	1117	1142	1450
5.884138372054009	5.884138766793708	1	0	2	30	0.0075	0.09139534307067601	1024.2639298744182	1099.2639298744182	1099.2639298744182	1124.2639298744182	0.2321428507566452	0.11510791629552841	0.2461538463830948	0.07446808367967606	0.25	1042	1117	1117	1142	1450
5.899857301598892	5.899857696338591	1	0	2	30	0.0075	0.09139534307067601	1024.2639298744182	1099.2639298744182	1099.2639298744182	1124.2639298744182	0.2321428507566452	0.11510791629552841	0.2461538463830948	0.07446808367967606	0.25	1042	1117	1117	1142	1450
5.9168176874964225	5.916818082236121	1	0	2	30	0.0075	0.09139534307067601	1024.2639298744182	1099.2639298744182	1099.2639298744182	1124.2639298744182	0.2321428507566452	0.11510791629552841	0.2461538463830948	0.07446808367967606	0.25	1042	1117	1117	1142	1450
5.933909521713645	5.933909521713645	1	0	2	30	0.0075	0.09139534307067601	1024.2639298744182	1099.2639298744182	1099.2639298744182	1124.2639298744182	0.2321428507566452	0.11510791629552841	0.2461538463830948	0.07446808367967606	0.25	1042	1117	1117	1142	1450
5.952870843144259	5.952870843144259	1	0	2	30	0.0075	0.09139534307067601	1024.2639298744182	1099.2639298744182	1099.2639298744182	1124.2639298744182	0.2321428507566452	0.11510791629552841	0.2461538463830948	0.07446808367967606	0.25	1042	1117	1117	1142	1450
5.966831602070805	5.966831602070805	1	0	2	30	0.0075	0.09139534307067601	1024.2639298744182	1099.2639298744182	1099.2639298744182	1124.2639298744182	0.2321428507566452	0.11510791629552841	0.2461538463830948	0.07446808367967606	0.25	1042	1117	1117	1142	1450
5.983859093717125	5.983859093717125	1	0	2	30	0.0075	0.09139534307067601	1024.2639298744182	1099.2639298744182	1099.2639298744182	1124.2639298744182	0.2321428507566452	0.11510791629552841	0.2461538463830948	0.07446808367967606	0.25	1049	1124	1124	1149	1450
5.999898157157716	5.999898551897415	1	0	2	30	0.0075	0.09139534307067601	1024.2639298744182	1099.2639298744182	1099.2639298744182	1124.2639298744182	0.2321428507566452	0.11510791629552841	0.2461538463830948	0.07446808367967606	0.25	1042	1117	1117	1142	1450
6.016864069411028	6.016864069411028	0	0	2	30	0.0075	0.09139534307067601	1024.2639298744182	1099.2639298744182	1099.2639298744182	1124.2639298744182	0.2321428507566452	0.11510791629552841	0.2461538463830948	0.07446808367967606	0.25	1042	1117	1117	1142	1450
6.033861955579942	6.033861955579942	0	0	2	30	0.0074897215106593034	0.09139534307067601	1024.2639298744182	1099.2639298744182	1099.2639298744182	1124.2639298744182	0.2321428507566452	0.11510791629552841	0.2461538463830948	0.07446808367967606	0.25	1049	1124	1124	1149	1450
6.049822465820476	6.049822860560175	0	0	2	30	0.007458914215262049	0.09139534307067601	1024.2639298744182	1099.2639298744182	1099.2639298744182	1124.2639298744182	0.2321428507566452	0.11510791629552841	0.2461538463830948	0.07446808367967606	0.25	1042	1117	1117	1142	1450
6.066903247326133	6.066903247326133	0	0	2	30	0.007407662554463533	0.09139534307067601	1024.2639298744182	1099.2639298744182	1099.2639298744182	1124.2639298744182	0.2321428507566452	0.11510791629552841	0.2461538463830948	0.07446808367967606	0.25	1042	1117	1117	1142	1450
6.0861890447891405	6.0861890447891405	0	0	2	30	0.007336107005503543	0.09139534307067601	1024.2639298744182	1099.2639298744182	1099.2639298744182	1124.2639298744182	0.2321428507566452	0.11510791629552841	0.2461538463830948	0.07446808367967606	0.25	1049	1124	1124	1149	1450
6.099852564722507	6.099852564722507	0	0	2	30	0.007244443697168012	0.09319390391354768	1031.6290365259777	1106.6290365259777	1106.6290365259777	1131.6290365259777	0.2321428507566452	0.12230215966701508	0.2461538463830948	0.07446808367967606	0.25	1042	1117	1117	1142	1450
6.116870582616059	6.116870977355758	0	0	2	30	0.007132923872213651	0.09319390391354768	1031.6290365259777	1106.6290365259777	1106.6290365259777	1131.6290365259777	0.2321428507566452	0.12230215966701508	0.2461538463830948	0.07446808367967606	0.25	1042	1117	1117	1142	1450
6.133887416290513	6.133887416290513	0	0	2	30	0.007001853198729013	0.09319390391354768	1031.6290365259777	1106.6290365259777	1106.6290365259777	1131.6290365259777	0.2321428507566452	0.12230215966701508	0.2461538463830948	0.07446808367967606	0.25	1042	1117	1117	1142	1450
6.152874790541247	6.152874790541247	0	0	2	30	0.006851590932319507	0.09319390391354768	1031.6290365259777	1106.6290365259777	1106.6290365259777	1131.6290365259777	0.2321428507566452	0.12230215966701508	0.2461538463830948	0.07446808367967606	0.25	1042	1117	1117	1142	1450
6.166837523166286	6.166837523166286	0	0	2	30	0.006682548931412759	0.09945675020461289	1057.2753920878897	1132.2753920878897	1132.2753920878897	1157.2753920878897	0.25	0.12949639558792114	0.2461538463830948	0.07446808367967606	0.25	1042	1117	1117	1142	1450
6.183851988402548	6.183851988402548	0	0	2	30	0.006495190528383289	0.10473145400882744	1078.8753041661485	1153.8753041661485	1153.8753041661485	1178.8753041661485	0.25	0.14388489723205566	0.26153847575187683	0.09574468433856964	0.25	1042	1117	1117	1142	1450
6.199844077818984	6.199844077818984	0	0	2	30	0.0062900292595906805	0.11316110804408741	1113.394737440538	1188.394737440538	1188.394737440538	1213.394737440538	0.2678571343421936	0.158273383975029	0.2769230902194977	0.09574468433856964	0.25	1042	1117	1117	1142	1450
6.219629221000941	6.21962961574064	0	0	2	30	0.006067627457812106	0.11970245521485123	1140.1815541048159	1215.1815541048159	1215.1815541048159	1240.1815541048159	0.2678571343421936	0.17985612154006958	0.29230770468711853	0.10638298094272614	0.25	1042	1117	1117	1142	1450
6.233814981555788	6.233814981555788	0	0	2	30	0.005828594710927282	0.13160825328087455	1188.9357971851814	1263.9357971851814	1263.9357971851814	1288.9357971851814	0.2857142984867096	0.20143884420394897	0.3076923191547394	0.12765957415103912	0.25	1042	1117	1117	1142	1450
6.249844571243608	6.249844571243608	0	0	2	30	0.005573586191080457	0.14461702935751253	1242.2067352190138	1317.2067352190138	1317.2067352190138	1342.2067352190138	0.3035714328289032	0.23021583259105682	0.32307693362236023	0.13829787075519562	0.25	1024	1099	1099	1124	1450
6.26682627308487	6.26682627308487	0	0	2	30	0.005303300858899107	0.16127352294452646	1310.4150764578358	1385.4150764578358	1385.4150764578358	1410.4150764578358	0.3392857015132904	0.2517985701560974	0.3384615480899811	0.1595744639635086	0.25	1024	1099	1099	1124	1450
6.286168123585105	6.286168123585105	0	0	2	30	0.0050184795476914375	0.1779221091218256	1378.5910368538757	1453.5910368538757	1453.5910368538757	1478.5910368538757	0.3571428656578064	0.28776979446411133	0.3692307770252228	0.1808510571718216	0.25	1024	1099	1099	1124	1450
6.299831248778775	6.299831248778775	0	0	2	30	0.004719902932873782	0.18070266238259802	1389.977402456739	1464.977402456739	1464.977402456739	1489.977402456739	0.3571428656578064	0.2949640154838562	0.3692307770252228	0.19148936867713928	0.25	1024	1099	1099	1124	1450
6.31692466195479	6.316925056694489	0	0	2	30	0.00440838939219355	0.1905234820604227	1430.193659037431	1505.193659037431	1505.193659037431	1530.193659037431	0.375	0.3093525171279907	0.38461539149284363	0.20212766528129578	0.25	1024	1099	1099	1124	1450
6.333860179251298	6.333860179251298	0	0	2	30	0.004084792762612705	0.19756374240238617	1459.0235251377712	1534.0235251377712	1534.0235251377712	1559.0235251377712	0.3928571343421936	0.316546767950058	0.4000000059604645	0.20212766528129578	0.25	1024	1099	1099	1124	1450
6.352870053664862	6.352870448404561	0	0	2	30	0.0037500000000000025	0.2075073116490962	1499.7424412030489	1574.7424412030489	1574.7424412030489	1599.7424412030489	0.4107142984867096	0.3309352397918701	0.4153846204280853	0.21276596188545227	0.25	1024	1099	1099	1124	1450
6.3668691023421875	6.3668691023421875	0	0	2	30	0.0034049287480466027	0.22911909091516525	1588.2426772976016	1663.2426772976016	1663.2426772976016	1688.2426772976016	0.4642857015132904	0.3525179922580719	0.446153849363327	0.22340425848960876	0.25	1024	1099	1099	1124	1450
6.383822777664838	6.383822777664838	0	0	2	30	0.003050524823068503	0.25223687053238897	1682.9099848301328	1757.9099848301328	1757.9099848301328	1782.9099848301328	0.5	0.3884892165660858	0.4923076927661896	0.24468085169792175	0.25	1024	1099	1099	1124	1450
6.399842893599889	6.399842893599889	0	0	2	30	0.002687759621589753	0.27014770950213585	1756.2548704112462	1831.2548704112462	1831.2548704112462	1856.2548704112462	0.5	0.4316546618938446	0.5384615659713745	0.27659574151039124	0.25	1024	1099	1099	1124	1450
6.4195368519114275	6.4195368519114275	0	0	2	30	0.002317627457812106	0.33082764854261404	2004.7392207820044	2079.7392207820044	2079.7392207820044	2104.7392207820044	0.5892857313156128	0.5179855823516846	0.6153846383094788	0.3510638177394867	0.3333333432674408	1024	1099	1099	1124	1450
6.433790507694464	6.433790902434163	0	0	2	30	0.0019411428382689055	0.33082764854261404	2004.7392207820044	2079.7392207820044	2079.7392207820044	2104.7392207820044	0.5892857313156128	0.5179855823516846	0.6153846383094788	0.3510638177394867	0.3333333432674408	1024	1099	1099	1124	1450
6.449815360505898	6.449815360505898	0	0	2	30	0.0015593376811331942	0.35066772107699506	2085.9843178102947	2160.9843178102947	2160.9843178102947	2185.9843178102947	0.6071428656578064	0.5539568066596985	0.6307692527770996	0.38297873735427856	0.3333333432674408	1024	1099	1099	1124	1450
6.466924958009564	6.466925352749264	0	0	2	30	0.0011732584878017302	0.4160609794033725	2353.7697106568103	2428.7697106568103	2428.7697106568103	2453.7697106568103	0.7142857313156128	0.6258992552757263	0.692307710647583	0.4680851101875305	0.3333333432674408	1024	1099	1099	1124	1450
6.486207597554982	6.486207597554982	0	0	2	30	0.0007839634745073992	0.44335223734378815	2465.5274119228125	2540.5274119228125	2540.5274119228125	2565.5274119228125	0.75	0.6618704795837402	0.7230769395828247	0.5	0.3333333432674408	1024	1099	1099	1124	1450
6.4998395383124485	6.4998395383124485	0	0	2	30	0.0003925196718220764	0.4660094063283964	2558.3085189147832	2633.3085189147832	2633.3085189147832	2658.3085189147832	0.75	0.7050359845161438	0.7538461685180664	0.542553186416626	0.3333333432674408	1024	1099	1099	1124	1450
6.516897424915575	6.516897424915575	0	0	2	30	-2.871426524195212e-18	0.4881016401241727	2648.776216308487	2723.776216308487	2723.776216308487	2748.776216308487	0.7678571343421936	0.7338129281997681	0.7846153974533081	0.5744680762290955	0.3333333432674408	1024	1099	1099	1124	1450
6.533861363470393	6.533861758210092	0	0	2	30	-0.00039251967182208215	0.5151491706822	2759.5358539436093	2834.5358539436093	2834.5358539436093	2859.5358539436093	0.8035714030265808	0.7625899314880371	0.8153846263885498	0.6063829660415649	0.3333333432674408	1024	1099	1099	1124	1450
6.552885843252813	6.552886237992512	0	0	2	30	-0.000783963474507405	0.5335589468259663	2834.923887252332	2909.923887252332	2909.923887252332	2934.923887252332	0.8214285969734192	0.7913669347763062	0.8307692408561707	0.6276595592498779	0.3333333432674408	1024	1099	1099	1124	1450
6.566918444804536	6.566918444804536	0	0	2	30	-0.0011732584878017358	0.5525842129257423	2912.8323519309147	2987.8323519309147	2987.8323519309147	3012.8323519309147	0.8392857313156128	0.8129496574401855	0.8461538553237915	0.6595744490623474	0.3333333432674408	1024	1099	1099	1124	1450
6.583910409877966	6.583910409877966	0	0	2	30	-0.0015593376811331998	0.5781178170037737	3017.3924606304536	3092.3924606304536	3092.3924606304536	3117.3924606304536	0.875	0.8417266011238098	0.8615384697914124	0.6914893388748169	0.3333333432674408	1024	1099	1099	1124	1450
6.5998346040662135	6.5998346040662135	0	0	2	30	-0.001941142838268911	0.6069718138505316	3135.5495777179267	3210.5495777179267	3210.5495777179267	3235.5495777179267	0.9285714030265808	0.8633093237876892	0.892307698726654	0.7127659320831299	0.3333333432674408	1031	1106	1106	1131	1450
6.619463430327457	6.619463825067156	0	0	2	30	-0.002317627457812111	0.6312674143627506	3235.0400618154636	3310.0400618154636	3310.0400618154636	3335.0400618154636	0.9285714030265808	0.8992805480957031	0.9230769276618958	0.7553191781044006	0.3333333432674408	1031	1106	1106	1131	1450
6.633911692781988	6.633911692781988	0	0	2	30	-0.002687759621589758	0.6490242981237593	3307.7545008167945	3382.7545008167945	3382.7545008167945	3407.7545008167945	0.9464285969734192	0.9208633303642273	0.9384615421295166	0.7765957713127136	0.3333333432674408	1031	1106	1106	1131	1450
6.649929440278845	6.649929835018543	0	0	2	30	-0.003050524823068508	0.6620775083375641	3361.207396642325	3436.207396642325	3436.207396642325	3461.207396642325	0.9642857313156128	0.935251772403717	0.9384615421295166	0.7978723645210266	0.3333333432674408	1031	1106	1106	1131	1450
6.666817194071799	6.666817194071799	0	0	2	30	-0.003404928748046606	0.6739459263419949	3409.808568370469	3484.808568370469	3484.808568370469	3509.808568370469	0.9821428656578064	0.9424460530281067	0.9538461565971375	0.8085106611251831	0.3333333432674408	1057	1132	1132	1157	1450
6.686190623747935	6.686190623747935	0	0	2	30	-0.003750000000000004	0.6902724737524011	3476.6657800160824	3551.6657800160824	3551.6657800160824	3576.6657800160824	1.0	0.9568345546722412	0.9692307710647583	0.8297872543334961	0.3333333432674408	1078	1153	1153	1178	1450
6.699899538746662	6.699899538746662	0	0	2	30	-0.004084792762612706	0.7085141718070558	3551.3655335498934	3626.3655335498934	3626.3655335498934	3651.3655335498934	1.0	0.9856114983558655	0.9846153855323792	0.8617021441459656	0.3333333432674408	1113	1188	1188	1213	1450
6.716907293408044	6.716907293408045	0	0	2	30	-0.004408389392193551	0.7207446843385696	3601.4494823664427	3676.4494823664427	3676.4494823664427	3701.4494823664427	1.0	1.0	1.0	0.8829787373542786	0.3333333432674408	1140	1215	1215	1240	1450
6.733826231637202	6.733826626376901	0	0	2	30	-0.004719902932873782	0.7234042584896088	3612.340438514948	3687.340438514948	3687.340438514948	3712.340438514948	1.0	1.0	1.0	0.8936170339584351	0.3333333432674408	1188	1263	1263	1288	1450
6.752869658925164	6.752869658925164	0	0	2	30	-0.005018479547691437	0.728723406791687	3634.1223508119583	3709.1223508119583	3709.1223508119583	3734.1223508119583	1.0	1.0	1.0	0.914893627166748	0.3333333432674408	1242	1317	1317	1342	1450
6.766861997027609	6.766862391767308	0	0	2	30	-0.005303300858899106	0.7313829809427261	3645.0133069604635	3720.0133069604635	3720.0133069604635	3745.0133069604635	1.0	1.0	1.0	0.9255319237709045	0.3333333432674408	1310	1385	1385	1410	1450
6.783857120018633	6.783857120018633	0	0	2	30	-0.005573586191080455	0.7340425550937653	3655.9042631089687	3730.9042631089687	3730.9042631089687	3755.9042631089687	1.0	1.0	1.0	0.936170220375061	0.3333333432674408	1378	1453	1453	1478	1450
6.799839735682298	6.799839735682298	0	0	2	30	-0.00582859471092728	0.7367021292448044	3666.795219257474	3741.795219257474	3741.795219257474	3766.795219257474	1.0	1.0	1.0	0.9468085169792175	0.3333333432674408	1389	1464	1464	1489	1450
6.819503693776731	6.819503693776731	0	0	2	30	-0.006067627457812103	0.7367021292448044	3666.795219257474	3741.795219257474	3741.795219257474	3766.795219257474	1.0	1.0	1.0	0.9468085169792175	0.3333333432674408	1430	1505	1505	1530	1450
6.833873008291507	6.833873403031205	0	0	2	30	-0.006290029259590677	0.7367021292448044	3666.795219257474	3741.795219257474	3741.795219257474	3766.795219257474	1.0	1.0	1.0	0.9468085169792175	0.3333333432674408	1459	1534	1534	1559	1450
6.849844176503909	6.849844176503909	0	0	2	30	-0.006495190528383286	0.7340425550937653	3655.9042631089687	3730.9042631089687	3730.9042631089687	3755.9042631089687	1.0	1.0	1.0	0.936170220375061	0.3333333432674408	1499	1574	1574	1599	1450
6.866860615438664	6.866860615438664	0	0	2	30	-0.006682548931412756	0.7260638326406479	3623.231394663453	3698.231394663453	3698.231394663453	3723.231394663453	1.0	1.0	1.0	0.9042553305625916	0.3333333432674408	1588	1663	1663	1688	1450
6.886162597229323	6.886162597229323	0	0	2	30	-0.006851590932319503	0.7207446843385696	3601.4494823664427	3676.4494823664427	3676.4494823664427	3701.4494823664427	1.0	1.0	1.0	0.8829787373542786	0.3333333432674408	1682	1757	1757	1782	1450
6.8998636174340735	6.8998636174340735	0	0	2	30	-0.0070018531987290095	0.7154255360364914	3579.6675700694323	3654.6675700694323	3654.6675700694323	3679.6675700694323	1.0	1.0	1.0	0.8617021441459656	0.3333333432674408	1756	1831	1831	1856	1450
6.9168697931366605	6.916870187876359	0	0	2	30	-0.007132923872213648	0.7127659618854523	3568.776613920927	3643.776613920927	3643.776613920927	3668.776613920927	1.0	1.0	1.0	0.8510638475418091	0.3333333432674408	2004	2079	2079	2104	1466
6.933910705932741	6.933910705932741	0	0	2	30	-0.007244443697168009	0.7083078324794769	3550.520574003458	3625.520574003458	3625.520574003458	3650.520574003458	1.0	0.9928057789802551	1.0	0.8404255509376526	0.3333333432674408	2004	2079	2079	2104	1466
6.952783210931132	6.952783210931132	0	0	2	30	-0.007336107005503539	0.7038496881723404	3532.264473065734	3607.264473065734	3607.264473065734	3632.264473065734	1.0	0.9856114983558655	1.0	0.8297872543334961	0.3333333432674408	2085	2160	2160	2185	1466
6.96682647045472	6.96682647045472	0	0	2	30	-0.00740766255446353	0.6967319846153259	3503.1174769997597	3578.1174769997597	3578.1174769997597	3603.1174769997597	1.0	0.9784172773361206	1.0	0.8085106611251831	0.3333333432674408	2353	2428	2428	2453	1466
6.983827514541224	6.983827514541224	0	0	2	30	-0.007458914215262048	0.6892051006275581	3472.2948870698506	3547.2948870698506	3547.2948870698506	3572.2948870698506	1.0	0.971222996711731	0.9846153855323792	0.7978723645210266	0.3333333432674408	2465	2540	2540	2565	1466
6.999863025324526	6.999863420064225	0	0	2	30	-0.007489721510659303	0.6874065453726219	3464.9298033008868	3539.9298033008868	3539.9298033008868	3564.9298033008868	1.0	0.9640287756919861	0.9846153855323792	0.7978723645210266	0.3333333432674408	2558	2633	2633	2658	1466
7.018985005812542	7.018985005812542	0	0	2	30	-0.0075	0.6712089017106742	3398.600452505211	3473.600452505211	3473.600452505211	3498.600452505211	1.0	0.9424460530281067	0.9692307710647583	0.7659574747085571	0.3333333432674408	2648	2723	2723	2748	1466
7.033854850265364	7.033854850265364	0	0	2	30	-0.007489721510659305	0.6624562796467455	3362.7584651534225	3437.7584651534225	3437.7584651534225	3462.7584651534225	1.0	0.9280575513839722	0.9692307710647583	0.7446808218955994	0.3333333432674408	2759	2834	2834	2859	1466
7.049799965657646	7.049799965657646	0	0	2	30	-0.007458914215262052	0.6491227929798944	3308.1578372526674	3383.1578372526674	3383.1578372526674	3408.1578372526674	1.0	0.9064748287200928	0.9538461565971375	0.7234042286872864	0.25	2834	2909	2909	2934	1466
7.066917852694987	7.066917852694987	0	0	2	30	-0.0074076625544635365	0.6245346363822879	3207.469335985469	3282.469335985469	3282.469335985469	3307.469335985469	0.9821428656578064	0.8776978254318237	0.9230769276618958	0.6914893388748169	0.3333333432674408	2912	2987	2987	3012	1466
7.085644304004832	7.085644304004832	0	0	2	30	-0.007336107005503547	0.5918014807294316	3073.4270635870225	3148.4270635870225	3148.4270635870225	3173.4270635870225	0.9464285969734192	0.8417266011238098	0.892307698726654	0.6489361524581909	0.25	3017	3092	3092	3117	1466
7.099884538638108	7.099884933377808	0	0	2	30	-0.0072444436971680175	0.5573907325047323	2932.5150496068786	3007.5150496068786	3007.5150496068786	3032.5150496068786	0.9107142686843872	0.8057553768157959	0.8461538553237915	0.6063829660415649	0.25	3135	3210	3210	3235	1466
7.116916767160815	7.116917161900513	0	0	2	30	-0.007132923872213658	0.5109391656669189	2742.2958834060328	2817.2958834060328	2817.2958834060328	2842.2958834060328	0.8214285969734192	0.7625899314880371	0.8153846263885498	0.563829779624939	0.25	3235	3310	3310	3335	1466
7.13386215294979	7.13386215294979	0	0	2	30	-0.007001853198729022	0.44843465103943103	2486.33989600647	2561.33989600647	2561.33989600647	2586.33989600647	0.7857142686843872	0.6618704795837402	0.7230769395828247	0.478723406791687	0.3333333432674408	3307	3382	3382	3407	1466
7.152388865972057	7.152388865972057	0	0	2	30	-0.006851590932319517	0.4114044214036383	2334.7011056478987	2409.7011056478987	2409.7011056478987	2434.7011056478987	0.7321428656578064	0.6115108132362366	0.692307710647583	0.43617022037506104	0.25	3361	3436	3436	3461	1466
7.166843049522068	7.166843444261767	0	0	2	30	-0.0066825489314127715	0.37977776849572287	2205.189961989985	2280.189961989985	2280.189961989985	2305.189961989985	0.6964285969734192	0.568345308303833	0.6461538672447205	0.39361703395843506	0.25	3409	3484	3484	3509	1466
7.183860672675921	7.183860672675921	0	0	2	30	-0.006495190528383305	0.34868478288480764	2077.864185913287	2152.864185913287	2152.864185913287	2177.864185913287	0.6607142686843872	0.5179855823516846	0.6153846383094788	0.3510638177394867	0.25	3476	3551	3551	3576	1466
7.1998535515717546	7.199853946311453	0	0	2	30	-0.006290029259590696	0.32159987954383196	1966.951506731992	2041.951506731992	2041.951506731992	2066.9515067319917	0.625	0.4748201370239258	0.5846154093742371	0.3191489279270172	0.25	3551	3626	3626	3651	1466
7.219061190574406	7.219061190574406	0	0	2	30	-0.006067627457812124	0.282306917840935	1806.0468285586287	1881.0468285586287	1881.0468285586287	1906.0468285586287	0.5357142686843872	0.43884891271591187	0.5384615659713745	0.28723403811454773	0.25	3601	3676	3676	3701	1466
7.2338189289527755	7.233819323692474	0	0	2	30	-0.005828594710927302	0.26258959946041216	1725.3044097903878	1800.3044097903878	1800.3044097903878	1825.3044097903878	0.5178571343421936	0.40287768840789795	0.5076923370361328	0.25531914830207825	0.25	3612	3687	3687	3712	1466
7.2498406238466195	7.2498406238466195	0	0	2	30	-0.005573586191080479	0.24962612398200457	1672.2189777063086	1747.2189777063086	1747.2189777063086	1772.2189777063086	0.5178571343421936	0.3741007149219513	0.4769230782985687	0.22340425848960876	0.25	3634	3709	3709	3734	1466
7.2668819313823985	7.266882326122097	0	0	2	30	-0.005303300858899131	0.2120186643678018	1518.2164305861484	1593.2164305861484	1593.2164305861484	1618.2164305861484	0.4464285671710968	0.32374101877212524	0.4307692348957062	0.1808510571718216	0.25	3645	3720	3720	3745	1466
7.285711804493323	7.285711804493323	0	0	2	30	-0.0050184795476914635	0.2003583655188107	1470.46750679953	1545.46750679953	1545.46750679953	1570.46750679953	0.4285714328289032	0.30215826630592346	0.4153846204280853	0.1702127605676651	0.25	3655	3730	3730	3755	1466
7.299911380937624	7.299911775677325	0	0	2	30	-0.004719902932873809	0.18714324611127864	1416.351592825686	1491.351592825686	1491.351592825686	1516.351592825686	0.4107142984867096	0.28057554364204407	0.38461539149284363	0.1489361673593521	0.25	3666	3741	3741	3766	1466
7.3169459778985235	7.3169459778985235	0	0	2	30	-0.004408389392193576	0.17126415536392925	1351.3267162152902	1426.3267162152902	1426.3267162152902	1451.3267162152902	0.375	0.2589927911758423	0.3692307770252228	0.13829787075519562	0.25	3666	3741	3741	3766	1466
7.333816363144733	7.333816363144733	0	0	2	30	-0.00408479276261273	0.16619404244027824	1330.5646037929396	1405.5646037929396	1405.5646037929396	1430.5646037929396	0.375	0.24460431933403015	0.35384616255760193	0.12765957415103912	0.25	3666	3741	3741	3766	1466
7.352410576655489	7.352410576655489	0	0	2	30	-0.003750000000000026	0.16210592242168131	1313.823752316785	1388.823752316785	1388.823752316785	1413.823752316785	0.375	0.23021583259105682	0.3384615480899811	0.12765957415103912	0.25	3655	3730	3730	3755	1466
7.366876997136163	7.366877391875862	0	0	2	30	-0.0034049287480466253	0.15224418622089486	1273.4399425745646	1348.4399425745646	1348.4399425745646	1373.4399425745646	0.3571428656578064	0.2158273309469223	0.3076923191547394	0.11702127754688263	0.25	3623	3698	3698	3723	1466
7.383850014704054	7.383850014704054	0	0	2	30	-0.0030505248230685246	0.14741956870972428	1253.683133866321	1328.683133866321	1328.683133866321	1353.683133866321	0.3571428656578064	0.20143884420394897	0.29230770468711853	0.10638298094272614	0.25	3601	3676	3676	3701	1466
7.399834998805913	7.399834998805913	0	0	2	30	-0.002687759621589774	0.13894899070092193	1218.9961169202752	1293.9961169202752	1293.9961169202752	1318.9961169202752	0.3392857015132904	0.18705035746097565	0.2769230902194977	0.10638298094272614	0.25	3579	3654	3654	3679	1466
7.419058427396514	7.419058427396514	0	0	2	30	-0.002317627457812126	0.12908725771632307	1178.612320348343	1253.612320348343	1253.612320348343	1278.612320348343	0.3214285671710968	0.17266187071800232	0.26153847575187683	0.08510638028383255	0.25	3568	3643	3643	3668	1466
7.433848534430183	7.433848929169882	0	0	2	30	-0.0019411428382689242	0.12908725771632307	1178.612320348343	1253.612320348343	1253.612320348343	1278.612320348343	0.3214285671710968	0.17266187071800232	0.26153847575187683	0.08510638028383255	0.25	3550	3625	3625	3650	1466
7.449848123900896	7.449848123900896	0	0	2	30	-0.0015593376811332115	0.12037118770328462	1142.9200136449504	1217.9200136449504	1217.9200136449504	1242.9200136449504	0.3035714328289032	0.158273383975029	0.23076923191547394	0.08510638028383255	0.25	3532	3607	3607	3632	1466
7.466817194071799	7.466817194071799	0	0	2	30	-0.001173258487801746	0.12037118770328462	1142.9200136449504	1217.9200136449504	1217.9200136449504	1242.9200136449504	0.3035714328289032	0.158273383975029	0.23076923191547394	0.08510638028383255	0.25	3503	3578	3578	3603	1466
7.4857500942441035	7.4857500942441035	0	0	2	30	-0.0007839634745074134	0.11767246142432167	1131.8687295325972	1206.8687295325972	1206.8687295325972	1231.8687295325972	0.3035714328289032	0.15107913315296173	0.2153846174478531	0.07446808367967606	0.25	3472	3547	3547	3572	1466
7.4998241434641955	7.4998241434641955	0	0	2	30	-0.00039251967182208893	0.11320817783877327	1113.5874882497765	1188.5874882497765	1188.5874882497765	1213.5874882497765	0.2857142984867096	0.15107913315296173	0.2153846174478531	0.07446808367967606	0.25	3464	3539	3539	3564	1466
7.516795582073291	7.51679597681299	0	0	2	30	-8.039065796791711e-18	0.11112320316915816	1105.0495169777028	1180.0495169777028	1180.0495169777028	1205.0495169777028	0.2857142984867096	0.14388489723205566	0.20000000298023224	0.07446808367967606	0.25	3398	3473	3473	3498	1466
7.5337358362461835	7.533736230985882	0	0	2	30	0.00039251967182207294	0.11059128833102419	1102.8713257155441	1177.8713257155441	1177.8713257155441	1202.8713257155441	0.2857142984867096	0.14388489723205566	0.20000000298023224	0.06382978707551956	0.25	3362	3437	3437	3462	1466
7.552354523618263	7.5523549183579615	0	0	2	30	0.0007839634745073974	0.11034578916459739	1101.8660066290263	1176.8660066290263	1176.8660066290263	1201.8660066290263	0.2857142984867096	0.14388489723205566	0.1846153885126114	0.06382978707551956	0.25	3308	3383	3383	3408	1450
7.566790154402433	7.566790154402433	0	0	2	30	0.00117325848780173	0.11034578916459739	1101.8660066290263	1176.8660066290263	1176.8660066290263	1201.8660066290263	0.2857142984867096	0.14388489723205566	0.1846153885126114	0.06382978707551956	0.25	3207	3282	3282	3307	1466
7.583792382708033	7.583792382708033	0	0	2	30	0.0015593376811331957	0.10408293542295158	1076.2196205569867	1151.2196205569867	1151.2196205569867	1176.2196205569867	0.2678571343421936	0.1366906464099884	0.1846153885126114	0.06382978707551956	0.25	3073	3148	3148	3173	1450
7.599884341268259	7.599884736007958	0	0	2	30	0.0019411428382689084	0.10338735446431438	1073.3712165313673	1148.3712165313673	1148.3712165313673	1173.3712165313673	0.2678571343421936	0.1366906464099884	0.16923077404499054	0.05319149047136307	0.25	2932	3007	3007	3032	1450
7.619098690845789	7.619098690845789	0	0	2	30	0.0023176274578121103	0.10338735446431438	1073.3712165313673	1148.3712165313673	1148.3712165313673	1173.3712165313673	0.2678571343421936	0.1366906464099884	0.16923077404499054	0.05319149047136307	0.25	2742	2817	2817	2842	1450
7.633818534213077	7.633818534213077	0	0	2	30	0.002687759621589759	0.10338735446431438	1073.3712165313673	1148.3712165313673	1148.3712165313673	1173.3712165313673	0.2678571343421936	0.1366906464099884	0.16923077404499054	0.05319149047136307	0.25	2486	2561	2561	2586	1466
7.649880887295895	7.649880887295895	0	0	2	30	0.0030505248230685103	0.10338735446431438	1073.3712165313673	1148.3712165313673	1148.3712165313673	1173.3712165313673	0.2678571343421936	0.1366906464099884	0.16923077404499054	0.05319149047136307	0.25	2334	2409	2409	2434	1450
7.666822720427582	7.666822720427582	0	0	2	30	0.0034049287480466114	0.10318277182084937	1072.5334506063782	1147.5334506063782	1147.5334506063782	1172.5334506063782	0.2678571343421936	0.1366906464099884	0.1538461595773697	0.05319149047136307	0.25	2205	2280	2280	2305	1450
7.685675488441035	7.685675488441035	0	0	2	30	0.0037500000000000124	0.10318277182084937	1072.5334506063782	1147.5334506063782	1147.5334506063782	1172.5334506063782	0.2678571343421936	0.1366906464099884	0.1538461595773697	0.05319149047136307	0.25	2077	2152	2152	2177	1450
7.699738090209863	7.699738090209863	0	0	2	30	0.004084792762612716	0.10318277182084937	1072.5334506063782	1147.5334506063782	1147.5334506063782	1172.5334506063782	0.2678571343421936	0.1366906464099884	0.1538461595773697	0.05319149047136307	0.25	1966	2041	2041	2066	1450
7.716856766726602	7.716857161466301	0	0	2	30	0.004408389392193564	0.10318277182084937	1072.5334506063782	1147.5334506063782	1147.5334506063782	1172.5334506063782	0.2678571343421936	0.1366906464099884	0.1538461595773697	0.05319149047136307	0.25	1806	1881	1881	1906	1450
7.733848731800032	7.733848731800032	0	0	2	30	0.004719902932873797	0.10138420911533255	1065.1683363272869	1140.1683363272869	1140.1683363272869	1165.1683363272869	0.2678571343421936	0.12949639558792114	0.1538461595773697	0.05319149047136307	0.25	1725	1800	1800	1825	1450
7.752358471015251	7.752358471015251	0	0	2	30	0.005018479547691453	0.10318277182084937	1072.5334506063782	1147.5334506063782	1147.5334506063782	1172.5334506063782	0.2678571343421936	0.1366906464099884	0.1538461595773697	0.05319149047136307	0.25	1672	1747	1747	1772	1450
7.766835944207491	7.76683633894719	0	0	2	30	0.005303300858899124	0.10138420911533255	1065.1683363272869	1140.1683363272869	1140.1683363272869	1165.1683363272869	0.2678571343421936	0.12949639558792114	0.1538461595773697	0.05319149047136307	0.25	1518	1593	1593	1618	1450
7.783785277393456	7.783785277393456	0	0	2	30	0.0055735861910804745	0.10117962647186754	1064.3305704022976	1139.3305704022976	1139.3305704022976	1164.3305704022976	0.2678571343421936	0.12949639558792114	0.13846154510974884	0.05319149047136307	0.25	1470	1545	1545	1570	1450
7.799827893491335	7.7998282882310335	0	0	2	30	0.0058285947109273	0.10117962647186754	1064.3305704022976	1139.3305704022976	1139.3305704022976	1164.3305704022976	0.2678571343421936	0.12949639558792114	0.13846154510974884	0.05319149047136307	0.25	1416	1491	1491	1516	1450
7.819080138079947	7.819080532819646	0	0	2	30	0.006067627457812124	0.09691992552978415	1046.8870950444662	1121.8870950444662	1121.8870950444662	1146.8870950444662	0.25	0.12949639558792114	0.1538461595773697	0.05319149047136307	0.25	1351	1426	1426	1451	1450
7.8338627450593386	7.8338627450593386	0	0	2	30	0.006290029259590699	0.09691992552978415	1046.8870950444662	1121.8870950444662	1121.8870950444662	1146.8870950444662	0.25	0.12949639558792114	0.1538461595773697	0.05319149047136307	0.25	1330	1405	1405	1430	1450
7.849780228672708	7.849780228672708	0	0	2	30	0.006495190528383307	0.09671534288631914	1046.0493291194769	1121.0493291194769	1121.0493291194769	1146.0493291194769	0.25	0.12949639558792114	0.13846154510974884	0.05319149047136307	0.25	1313	1388	1388	1413	1450
7.866823509906979	7.866823904646678	0	0	2	30	0.006682548931412777	0.09691992552978415	1046.8870950444662	1121.8870950444662	1121.8870950444662	1146.8870950444662	0.25	0.12949639558792114	0.1538461595773697	0.05319149047136307	0.25	1273	1348	1348	1373	1450
7.885664435729469	7.885664435729469	0	0	2	30	0.006851590932319523	0.09691992552978415	1046.8870950444662	1121.8870950444662	1121.8870950444662	1146.8870950444662	0.25	0.12949639558792114	0.1538461595773697	0.05319149047136307	0.25	1253	1328	1328	1353	1450
7.899860064776785	7.899860064776785	0	0	2	30	0.007001853198729028	0.09691992552978415	1046.8870950444662	1121.8870950444662	1121.8870950444662	1146.8870950444662	0.25	0.12949639558792114	0.1538461595773697	0.05319149047136307	0.25	1218	1293	1293	1318	1450
7.916801503168774	7.916801897908472	0	0	2	30	0.007132923872213665	0.09712450817324916	1047.7248609694552	1122.7248609694552	1122.7248609694552	1147.7248609694552	0.25	0.12949639558792114	0.16923077404499054	0.05319149047136307	0.25	1178	1253	1253	1278	1450
7.933823073719612	7.933823468459311	0	0	2	30	0.0072444436971680235	0.10203887355100796	1067.8491871913775	1142.8491871913775	1142.8491871913775	1167.8491871913775	0.2678571343421936	0.12949639558792114	0.16923077404499054	0.06382978707551956	0.25	1178	1253	1253	1278	1450
7.952341497208204	7.952341497208204	0	0	2	30	0.007336107005503552	0.10408293542295158	1076.2196205569867	1151.2196205569867	1151.2196205569867	1176.2196205569867	0.2678571343421936	0.1366906464099884	0.1846153885126114	0.06382978707551956	0.25	1142	1217	1217	1242	1450
7.9667929175803245	7.9667929175803245	0	0	2	30	0.007407662554463541	0.11169603454793534	1107.3952614737952	1182.3952614737952	1182.3952614737952	1207.3952614737952	0.2857142984867096	0.14388489723205566	0.23076923191547394	0.07446808367967606	0.25	1142	1217	1217	1242	1450
7.9838223829251405	7.9838223829251405	0	0	2	30	0.007458914215262055	0.11656156885948293	1127.3196244795827	1202.3196244795827	1202.3196244795827	1227.3196244795827	0.2857142984867096	0.158273383975029	0.26153847575187683	0.08510638028383255	0.25	1131	1206	1206	1231	1450
7.99986184110543	7.99986184110543	0	0	2	30	0.007489721510659307	0.12904019512345866	1178.4195990305632	1253.4195990305632	1253.4195990305632	1278.4195990305632	0.3035714328289032	0.17985612154006958	0.3076923191547394	0.10638298094272614	0.25	1113	1188	1188	1213	1450
8.0196426421507	8.0196426421507	0	0	2	30	0.0075	0.14598310070322695	1247.8007973797144	1322.8007973797144	1322.8007973797144	1347.8007973797144	0.3392857015132904	0.20143884420394897	0.3384615480899811	0.12765957415103912	0.25	1105	1180	1180	1205	1450
8.03376919175073	8.03376919175073	0	0	2	30	0.007489721510659301	0.16013754698799987	1305.7632549158593	1380.7632549158593	1380.7632549158593	1405.7632549158593	0.3571428656578064	0.23021583259105682	0.38461539149284363	0.13829787075519562	0.3333333432674408	1102	1177	1177	1202	1450
8.049860755571258	8.049860755571258	0	0	2	30	0.007458914215262044	0.180638422114613	1389.7143385593404	1464.7143385593404	1464.7143385593404	1489.7143385593404	0.3928571343421936	0.2589927911758423	0.4153846204280853	0.1702127605676651	0.3333333432674408	1101	1176	1176	1201	1450
8.066773377965236	8.066773377965236	0	0	2	30	0.007407662554463523	0.20564451767360326	1492.1142998734053	1567.1142998734053	1567.1142998734053	1592.1142998734053	0.4464285671710968	0.28776979446411133	0.4615384638309479	0.19148936867713928	0.3333333432674408	1101	1176	1176	1201	1450
8.086116412684566	8.086116807424265	0	0	2	30	0.007336107005503528	0.23747221833360177	1622.4487340760993	1697.4487340760993	1697.4487340760993	1722.4487340760993	0.4821428656578064	0.34532374143600464	0.5230769515037537	0.23404255509376526	0.3333333432674408	1076	1151	1151	1176	1450
8.099847038366725	8.099847038366725	0	0	2	30	0.007244443697167994	0.2538770625004987	1689.626570939542	1764.626570939542	1764.626570939542	1789.626570939542	0.5	0.3741007149219513	0.5538461804389954	0.25531914830207825	0.3333333432674408	1073	1148	1148	1173	1450
8.116920714557804	8.116921109297502	0	0	2	30	0.00713292387221363	0.2828911967587744	1808.439450727181	1883.439450727181	1883.439450727181	1908.439450727181	0.5535714030265808	0.4100719392299652	0.5846154093742371	0.28723403811454773	0.3333333432674408	1073	1148	1148	1173	1450
8.133850705498526	8.133850705498526	0	0	2	30	0.007001853198728986	0.31095811911719906	1923.3734977849301	1998.3734977849301	1998.3734977849301	2023.3734977849301	0.5892857313156128	0.4532374143600464	0.6307692527770996	0.3191489279270172	0.3333333432674408	1073	1148	1148	1173	1450
8.152849527200527	8.152849921940225	0	0	2	30	0.006851590932319475	0.3366127159098946	2028.4290716510184	2103.4290716510186	2103.4290716510186	2128.4290716510186	0.625	0.4892086386680603	0.6615384817123413	0.3510638177394867	0.3333333432674408	1073	1148	1148	1173	1450
8.166858444370321	8.166858444370321	0	0	2	30	0.006682548931412723	0.36215070229749236	2133.0071259082315	2208.0071259082315	2208.0071259082315	2233.0071259082315	0.6785714030265808	0.5179855823516846	0.6769230961799622	0.3723404109477997	0.3333333432674408	1072	1147	1147	1172	1450
8.183854751580439	8.183854751580439	0	0	2	30	0.006495190528383249	0.38043773414509197	2207.892521324152	2282.892521324152	2282.892521324152	2307.892521324152	0.6964285969734192	0.5467625856399536	0.7076923251152039	0.39361703395843506	0.3333333432674408	1072	1147	1147	1172	1450
8.199794340616938	8.199794735356637	0	0	2	30	0.006290029259590635	0.3929920500214479	2259.302444837829	2334.302444837829	2334.302444837829	2359.302444837829	0.6964285969734192	0.5755395889282227	0.7230769395828247	0.41489362716674805	0.3333333432674408	1072	1147	1147	1172	1450
8.21956172051245	8.219561720512452	0	0	2	30	0.0060676274578120555	0.42392310690860313	2385.9651227907298	2460.9651227907298	2460.9651227907298	2485.9651227907298	0.7321428656578064	0.6187050342559814	0.7538461685180664	0.457446813583374	0.3333333432674408	1072	1147	1147	1172	1450
8.233865113497531	8.233865113497531	0	0	2	30	0.005828594710927226	0.42392310690860313	2385.9651227907298	2460.9651227907298	2460.9651227907298	2485.9651227907298	0.7321428656578064	0.6187050342559814	0.7538461685180664	0.457446813583374	0.3333333432674408	1065	1140	1140	1165	1450
8.249804702534032	8.24980509727373	0	0	2	30	0.0055735861910803965	0.4396341344899515	2450.3017807363512	2525.3017807363512	2525.3017807363512	2550.3017807363512	0.75	0.6402877569198608	0.7692307829856873	0.478723406791687	0.3333333432674408	1072	1147	1147	1172	1450
8.266893773573361	8.26689416831306	0	0	2	30	0.005303300858899042	0.4717561677098274	2581.8415067717433	2656.8415067717433	2656.8415067717433	2681.8415067717433	0.8035714030265808	0.6834532618522644	0.800000011920929	0.5	0.3333333432674408	1065	1140	1140	1165	1450
8.286082465070471	8.286082465070471	0	0	2	30	0.005018479547691366	0.4860778052658574	2640.488612563686	2715.488612563686	2715.488612563686	2740.488612563686	0.8214285969734192	0.6978417038917542	0.8153846263885498	0.521276593208313	0.3333333432674408	1064	1139	1139	1164	1450
8.299729011196792	8.299729011196792	0	0	2	30	0.004719902932873706	0.4956879030858241	2679.8419631364495	2754.8419631364495	2754.8419631364495	2779.8419631364495	0.8214285969734192	0.7194244861602783	0.8307692408561707	0.5319148898124695	0.3333333432674408	1064	1139	1139	1164	1450
8.316766371335582	8.316766371335582	0	0	2	30	0.004408389392193469	0.5102959414014254	2739.661880038837	2814.661880038837	2814.661880038837	2839.661880038837	0.8392857313156128	0.7338129281997681	0.8461538553237915	0.5531914830207825	0.3333333432674408	1046	1121	1121	1146	1450
8.3338917584272	8.333892153166898	0	0	2	30	0.004084792762612619	0.5268662308661325	2807.5172153968124	2882.5172153968124	2882.5172153968124	2907.5172153968124	0.8571428656578064	0.7553957104682922	0.8615384697914124	0.5744680762290955	0.3333333432674408	1046	1121	1121	1146	1450
8.352896106484982	8.352896106484982	0	0	2	30	0.0037499999999999114	0.5372189504059364	2849.9116019123094	2924.9116019123094	2924.9116019123094	2949.9116019123094	0.875	0.769784152507782	0.8615384697914124	0.585106372833252	0.3333333432674408	1046	1121	1121	1146	1450
8.366773575335085	8.366773575335085	0	0	2	30	0.0034049287480465078	0.5477309687438066	2892.9583170058877	2967.9583170058877	2967.9583170058877	2992.9583170058877	0.875	0.7841726541519165	0.8769230842590332	0.6063829660415649	0.3333333432674408	1046	1121	1121	1146	1450
8.383818040788453	8.383818040788453	0	0	2	30	0.003050524823068404	0.5649620618543141	2963.5196432934163	3038.5196432934163	3038.5196432934163	3063.5196432934163	0.9107142686843872	0.798561155796051	0.892307698726654	0.6170212626457214	0.3333333432674408	1046	1121	1121	1146	1450
8.39984841995567	8.39984841995567	0	0	2	30	0.0026877596215896505	0.5862359798627672	3050.6363375380315	3125.6363375380315	3125.6363375380315	3150.6363375380315	0.9285714030265808	0.8273381590843201	0.9076923131942749	0.6489361524581909	0.3333333432674408	1046	1121	1121	1146	1450
8.41949422002396	8.41949422002396	0	0	2	30	0.002317627457812	0.5929854347838512	3078.275355439871	3153.275355439871	3153.275355439871	3178.275355439871	0.9285714030265808	0.8345323801040649	0.9230769276618958	0.6595744490623474	0.3333333432674408	1047	1122	1122	1147	1450
8.433720638767781	8.433720638767781	0	0	2	30	0.0019411428382687965	0.6085754994528578	3142.116670259453	3217.116670259453	3217.116670259453	3242.116670259453	0.9464285969734192	0.8489208817481995	0.9384615421295166	0.6808510422706604	0.3333333432674408	1067	1142	1142	1167	1450
8.449810623629514	8.449811018369212	0	0	2	30	0.001559337681133082	0.6171644260811142	3177.2883248021626	3252.2883248021626	3252.2883248021626	3277.2883248021626	0.9464285969734192	0.8633093237876892	0.9384615421295166	0.7021276354789734	0.3333333432674408	1076	1151	1151	1176	1450
8.466730746077769	8.466730746077769	0	0	2	30	0.0011732584878016152	0.6304631504045766	3231.746600906741	3306.746600906741	3306.746600906741	3331.746600906741	0.9642857313156128	0.8776978254318237	0.9538461565971375	0.7127659320831299	0.3333333432674408	1107	1182	1182	1207	1450
8.486217860787152	8.48621786078715	0	0	2	30	0.0007839634745072818	0.6508857324646264	3315.377074442645	3390.377074442645	3390.377074442645	3415.377074442645	1.0	0.8920863270759583	0.9692307710647583	0.7340425252914429	0.3333333432674408	1127	1202	1202	1227	1450
8.499753485058116	8.499753485058115	0	0	2	30	0.0003925196718219568	0.6643419833722755	3370.480421909468	3445.480421909468	3445.480421909468	3470.480421909468	1.0	0.9136690497398376	0.9846153855323792	0.7553191781044006	0.3333333432674408	1178	1253	1253	1278	1450
8.516701239285284	8.516701239285286	0	0	2	30	-1.2426921205886656e-16	0.6761633306741714	3418.888839110732	3493.888839110732	3493.888839110732	3518.888839110732	1.0	0.9280575513839722	1.0	0.7765957713127136	0.3333333432674408	1247	1322	1322	1347	1450
8.533764652244193	8.533764652244194	0	0	2	30	-0.00039251967182220505	0.6832810342311859	3448.0358351767063	3523.0358351767063	3523.0358351767063	3548.0358351767063	1.0	0.935251772403717	1.0	0.7978723645210266	0.4166666567325592	1305	1380	1380	1405	1466
8.552884659033717	8.552884659033715	0	0	2	30	-0.000783963474507529	0.6895377337932587	3473.6570198833942	3548.6570198833942	3548.6570198833942	3573.6570198833942	1.0	0.9496402740478516	1.0	0.8085106611251831	0.4166666567325592	1389	1464	1464	1489	1466
8.566833970508997	8.566833970508998	0	0	2	30	-0.0011732584878018542	0.7011135816574097	3521.0601168870926	3596.0601168870926	3596.0601168870926	3621.0601168870926	1.0	0.9640287756919861	1.0	0.8404255509376526	0.4166666567325592	1492	1567	1567	1592	1466
8.58370001361852	8.583700013618518	0	0	2	30	-0.0015593376811333186	0.7100298553705215	3557.5722577422857	3632.5722577422857	3632.5722577422857	3657.5722577422857	1.0	0.9784172773361206	1.0	0.8617021441459656	0.4166666567325592	1622	1697	1697	1722	1466
8.599705129445015	8.599705129445017	0	0	2	30	-0.00194114283826903	0.7189461290836334	3594.084398597479	3669.084398597479	3669.084398597479	3694.084398597479	1.0	0.9928057789802551	1.0	0.8829787373542786	0.4166666567325592	1689	1764	1764	1789	1466
8.619450009177699	8.619450009177697	0	0	2	30	-0.00231762745781223	0.7313829809427261	3645.0133069604635	3720.0133069604635	3720.0133069604635	3745.0133069604635	1.0	1.0	1.0	0.9255319237709045	0.4166666567325592	1808	1883	1883	1908	1466
8.63373642835573	8.633736428355732	0	0	2	30	-0.002687759621589876	0.7313829809427261	3645.0133069604635	3720.0133069604635	3720.0133069604635	3745.0133069604635	1.0	1.0	1.0	0.9255319237709045	0.4166666567325592	1923	1998	1998	2023	1466
8.649848913380294	8.649848913380293	0	0	2	30	-0.003050524823068625	0.7367021292448044	3666.795219257474	3741.795219257474	3741.795219257474	3766.795219257474	1.0	1.0	1.0	0.9468085169792175	0.4166666567325592	2028	2103	2103	2128	1466
8.666879957683905	8.666879957683904	0	0	2	30	-0.0034049287480467233	0.7446808516979218	3699.4680877029896	3774.4680877029896	3774.4680877029896	3799.4680877029896	1.0	1.0	1.0	0.978723406791687	0.4166666567325592	2133	2208	2208	2233	1466
8.686184307912756	8.686183913173057	0	0	2	30	-0.0037500000000001204	0.75	3721.25	3796.25	3796.25	3821.25	1.0	1.0	1.0	1.0	0.4166666567325592	2207	2282	2282	2307	1466
8.699749537661129	8.699749537661127	0	0	2	30	-0.004084792762612822	0.75	3721.25	3796.25	3796.25	3821.25	1.0	1.0	1.0	1.0	0.4166666567325592	2259	2334	2334	2359	1466
8.716788082019013	8.716788082019015	0	0	2	30	-0.004408389392193665	0.75	3721.25	3796.25	3796.25	3821.25	1.0	1.0	1.0	1.0	0.4166666567325592	2385	2460	2460	2485	1466
8.733754783751726	8.733754783751724	0	0	2	30	-0.004719902932873894	0.75	3721.25	3796.25	3796.25	3821.25	1.0	1.0	1.0	1.0	0.4166666567325592	2385	2460	2460	2485	1466
8.752823474380408	8.752823474380406	0	0	2	30	-0.005018479547691547	0.75	3721.25	3796.25	3796.25	3821.25	1.0	1.0	1.0	1.0	0.4166666567325592	2450	2525	2525	2550	1466
8.766715943339063	8.766715943339065	0	0	2	30	-0.005303300858899213	0.75	3721.25	3796.25	3796.25	3821.25	1.0	1.0	1.0	1.0	0.4166666567325592	2581	2656	2656	2681	1466
8.783844093608574	8.783844093608572	0	0	2	30	-0.005573586191080559	0.75	3721.25	3796.25	3796.25	3821.25	1.0	1.0	1.0	1.0	0.4166666567325592	2640	2715	2715	2740	1466
8.799848419955671	8.79984841995567	0	0	2	30	-0.005828594710927379	0.75	3721.25	3796.25	3796.25	3821.25	1.0	1.0	1.0	1.0	0.4166666567325592	2679	2754	2754	2779	1466
8.819508430653118	8.819508430653116	0	0	2	30	-0.006067627457812198	0.75	3721.25	3796.25	3796.25	3821.25	1.0	1.0	1.0	1.0	0.4166666567325592	2739	2814	2814	2839	1466
8.833753007423079	8.83375300742308	0	0	2	30	-0.006290029259590766	0.75	3721.25	3796.25	3796.25	3821.25	1.0	1.0	1.0	1.0	0.4166666567325592	2807	2882	2882	2907	1466
8.84979562352096	8.849795623520961	0	0	2	30	-0.0064951905283833706	0.75	3721.25	3796.25	3796.25	3821.25	1.0	1.0	1.0	1.0	0.4166666567325592	2849	2924	2924	2949	1466
8.866705482737045	8.866705482737046	0	0	2	30	-0.006682548931412833	0.75	3721.25	3796.25	3796.25	3821.25	1.0	1.0	1.0	1.0	0.4166666567325592	2892	2967	2967	2992	1466
8.88617286046149	8.886172465721792	0	0	2	30	-0.006851590932319573	0.75	3721.25	3796.25	3796.25	3821.25	1.0	1.0	1.0	1.0	0.4166666567325592	2963	3038	3038	3063	1466
8.899732169114381	8.899732169114383	0	0	2	30	-0.007001853198729073	0.75	3721.25	3796.25	3796.25	3821.25	1.0	1.0	1.0	1.0	0.4166666567325592	3050	3125	3125	3150	1466
8.916708344599863	8.916708344599861	0	0	2	30	-0.007132923872213704	0.75	3721.25	3796.25	3796.25	3821.25	1.0	1.0	1.0	1.0	0.4166666567325592	3078	3153	3153	3178	1466
8.933747283697448	8.933747678437147	0	0	2	30	-0.0072444436971680565	0.75	3721.25	3796.25	3796.25	3821.25	1.0	1.0	1.0	1.0	0.4166666567325592	3142	3217	3217	3242	1466
8.952855448296008	8.952855448296006	0	0	2	30	-0.007336107005503578	0.75	3721.25	3796.25	3796.25	3821.25	1.0	1.0	1.0	1.0	0.4166666567325592	3177	3252	3252	3277	1466
8.966738838241591	8.966747522514964	0	0	2	30	-0.007407662554463561	0.75	3721.25	3796.25	3796.25	3821.25	1.0	1.0	1.0	1.0	0.4166666567325592	3231	3306	3306	3331	1466
8.983739882328097	8.983740277067795	0	0	2	30	-0.007458914215262068	0.75	3721.25	3796.25	3796.25	3821.25	1.0	1.0	1.0	1.0	0.4166666567325592	3315	3390	3390	3415	1466
8.999725655909353	8.999725655909351	0	0	2	30	-0.007489721510659314	0.75	3721.25	3796.25	3796.25	3821.25	1.0	1.0	1.0	1.0	0.4166666567325592	3370	3445	3445	3470	1466
9.01942395635758	9.019423956357578	0	0	2	30	-0.0075	0.7367021292448044	3666.795219257474	3741.795219257474	3741.795219257474	3766.795219257474	1.0	1.0	1.0	0.9468085169792175	0.4166666567325592	3418	3493	3493	3518	1466
9.03385287656687	9.033852876566868	0	0	2	30	-0.007489721510659294	0.7367021292448044	3666.795219257474	3741.795219257474	3741.795219257474	3766.795219257474	1.0	1.0	1.0	0.9468085169792175	0.4166666567325592	3448	3523	3523	3548	1483
9.049753386373192	9.04975338637319	0	0	2	30	-0.00745891421526203	0.7260638326406479	3623.231394663453	3698.231394663453	3698.231394663453	3723.231394663453	1.0	1.0	1.0	0.9042553305625916	0.4166666567325592	3473	3548	3548	3573	1483
9.066713772270722	9.06671377227072	0	0	2	30	-0.007407662554463503	0.6975929886102676	3506.643288359046	3581.643288359046	3581.643288359046	3606.643288359046	1.0	0.971222996711731	1.0	0.8191489577293396	0.3333333432674408	3521	3596	3596	3621	1483
9.086189044789139	9.08618904478914	0	0	2	30	-0.007336107005503502	0.6797604560852051	3433.619067668915	3508.619067668915	3508.619067668915	3533.619067668915	1.0	0.9424460530281067	1.0	0.7765957713127136	0.4166666567325592	3557	3632	3632	3657	1483
9.099742827086247	9.09974282708625	0	0	2	30	-0.007244443697167961	0.6645874679088593	3371.4856810867786	3446.4856810867786	3446.4856810867786	3471.4856810867786	1.0	0.9136690497398376	1.0	0.7446808218955994	0.3333333432674408	3594	3669	3669	3694	1483
9.116721371009922	9.116721371009923	0	0	2	30	-0.007132923872213591	0.6449502259492874	3291.071175262332	3366.071175262332	3366.071175262332	3391.071175262332	0.9821428656578064	0.8848921060562134	1.0	0.7127659320831299	0.3333333432674408	3645	3720	3720	3745	1483
9.13391425859003	9.133914653329729	0	0	2	30	-0.007001853198728941	0.6219621961713813	3196.9351933218063	3271.9351933218063	3271.9351933218063	3296.9351933218063	0.9821428656578064	0.8561151027679443	0.9692307710647583	0.6702127456665039	0.3333333432674408	3645	3720	3720	3745	1483
9.152848737721127	9.15284873772113	0	0	2	30	-0.006851590932319425	0.5889017083348307	3061.5524956311315	3136.5524956311315	3136.5524956311315	3161.5524956311315	0.9464285969734192	0.8201438784599304	0.9384615421295166	0.6276595592498779	0.3333333432674408	3666	3741	3741	3766	1483
9.166763706842614	9.166763706842616	0	0	2	30	-0.006682548931412667	0.5566186194626672	2929.353246699622	3004.353246699622	3004.353246699622	3029.353246699622	0.9107142686843872	0.7841726541519165	0.892307698726654	0.5957446694374084	0.3333333432674408	3699	3774	3774	3799	1483
9.183804224898998	9.183804224898996	0	0	2	30	-0.006495190528383187	0.5294135769923658	2817.948597783738	2892.948597783738	2892.948597783738	2917.948597783738	0.8928571343421936	0.7482014298439026	0.8615384697914124	0.5531914830207825	0.3333333432674408	3721	3796	3796	3821	1483
9.199787235302361	9.19978763004206	0	0	2	30	-0.006290029259590567	0.5024069778584614	2707.3565743304	2782.3565743304	2782.3565743304	2807.3565743304	0.8571428656578064	0.7194244861602783	0.8307692408561707	0.521276593208313	0.3333333432674408	3721	3796	3796	3821	1483
9.219383692908304	9.219383298168605	0	0	2	30	-0.006067627457811982	0.45162614043039895	2499.4090450624835	2574.4090450624835	2574.4090450624835	2599.4090450624835	0.7857142686843872	0.6618704795837402	0.7846153974533081	0.457446813583374	0.3333333432674408	3721	3796	3796	3821	1483
9.23369892808435	9.233698928084348	0	0	2	30	-0.005828594710927147	0.43653501487305046	2437.610885905142	2512.610885905142	2512.610885905142	2537.610885905142	0.7857142686843872	0.633093535900116	0.7692307829856873	0.42553192377090454	0.3333333432674408	3721	3796	3796	3821	1483
9.249726938813373	9.249726938813374	0	0	2	30	-0.005573586191080312	0.4176751716486171	2360.379827901087	2435.379827901087	2435.379827901087	2460.379827901087	0.7678571343421936	0.6043165326118469	0.7384615540504456	0.40425533056259155	0.3333333432674408	3721	3796	3796	3821	1483
9.266747719884814	9.266747719884815	0	0	2	30	-0.005303300858898952	0.3988171004088148	2283.1560261740965	2358.1560261740965	2358.1560261740965	2383.1560261740965	0.75	0.568345308303833	0.7230769395828247	0.38297873735427856	0.3333333432674408	3721	3796	3796	3821	1483
9.286155491914743	9.286155491914744	0	0	2	30	-0.005018479547691274	0.3742245709715615	2182.449618128544	2257.449618128544	2257.449618128544	2282.449618128544	0.7142857313156128	0.5395683646202087	0.692307710647583	0.3510638177394867	0.3333333432674408	3721	3796	3796	3821	1483
9.299797301164679	9.29979730116468	0	0	2	30	-0.004719902932873609	0.35494939362212596	2103.517766882606	2178.517766882606	2178.517766882606	2203.517766882606	0.6785714030265808	0.5179855823516846	0.6769230961799622	0.3297872245311737	0.3333333432674408	3721	3796	3796	3821	1483
9.316882819546722	9.31688281954672	0	0	2	30	-0.004408389392193368	0.3357987675578036	2025.0959531492056	2100.0959531492053	2100.0959531492053	2125.0959531492053	0.6428571343421936	0.4892086386680603	0.6615384817123413	0.3191489279270172	0.3333333432674408	3721	3796	3796	3821	1483
9.333845179142743	9.333845179142745	0	0	2	30	-0.004084792762612514	0.32111679977949237	1964.9732950970213	2039.9732950970213	2039.9732950970213	2064.973295097021	0.6428571343421936	0.46043166518211365	0.6307692527770996	0.28723403811454773	0.3333333432674408	3721	3796	3796	3821	1483
9.352864132569382	9.35286413256938	0	0	2	30	-0.0037499999999998025	0.30584969988577493	1902.4545210322483	1977.4545210322483	1977.4545210322483	2002.4545210322483	0.6071428656578064	0.4460431635379791	0.6153846383094788	0.27659574151039124	0.3333333432674408	3721	3796	3796	3821	1483
9.366705285367198	9.366705285367196	0	0	2	30	-0.003404928748046396	0.29333016136859325	1851.1870108043893	1926.1870108043893	1926.1870108043893	1951.1870108043893	0.5892857313156128	0.42446044087409973	0.6000000238418579	0.26595744490623474	0.3333333432674408	3721	3796	3796	3821	1483
9.383715408466772	9.38371580320647	0	0	2	30	-0.003050524823068289	0.28895385744333657	1833.2660462304632	1908.2660462304632	1908.2660462304632	1933.2660462304632	0.5892857313156128	0.41726619005203247	0.5846154093742371	0.25531914830207825	0.3333333432674408	3721	3796	3796	3821	1483
9.39982591979284	9.39982631453254	0	0	2	30	-0.002687759621589533	0.27839654027293825	1790.033832417682	1865.033832417682	1865.033832417682	1890.033832417682	0.5714285969734192	0.40287768840789795	0.5692307949066162	0.24468085169792175	0.3333333432674408	3721	3796	3796	3821	1483
9.419432640630953	9.419432640630951	0	0	2	30	-0.0023176274578118805	0.2679210486978829	1747.1366944178305	1822.1366944178305	1822.1366944178305	1847.1366944178305	0.5535714030265808	0.3884892165660858	0.5538461804389954	0.23404255509376526	0.3333333432674408	3721	3796	3796	3821	1483
9.433726165123565	9.433726165123563	0	0	2	30	-0.0019411428382686748	0.25752739761933174	1704.5746932511636	1779.5746932511636	1779.5746932511636	1804.5746932511636	0.5357142686843872	0.3741007149219513	0.5384615659713745	0.22340425848960876	0.3333333432674408	3721	3796	3796	3821	1483
9.44972180719729	9.449721807197289	0	0	2	30	-0.0015593376811329591	0.25347842587776936	1687.9941539694655	1762.9941539694655	1762.9941539694655	1787.9941539694655	0.5357142686843872	0.36690646409988403	0.5230769515037537	0.21276596188545227	0.3333333432674408	3721	3796	3796	3821	1483
9.466722456544092	9.466722456544094	0	0	2	30	-0.0011732584878014912	0.23310029497415852	1604.5457079191792	1679.5457079191792	1679.5457079191792	1704.5457079191792	0.5	0.3381294906139374	0.4923076927661896	0.19148936867713928	0.3333333432674408	3721	3796	3796	3821	1483
9.486154307695648	9.48615430769565	0	0	2	30	-0.0007839634745071568	0.2230339818324668	1563.3241556039516	1638.3241556039516	1638.3241556039516	1663.3241556039516	0.4821428656578064	0.32374101877212524	0.4769230782985687	0.1808510571718216	0.3333333432674408	3721	3796	3796	3821	1483
9.499751511359621	9.499751116619922	0	0	2	30	-0.0003925196718218313	0.21427698443764165	1527.4642512721425	1602.4642512721425	1602.4642512721425	1627.4642512721425	0.4642857015132904	0.3093525171279907	0.4615384638309479	0.1808510571718216	0.3333333432674408	3721	3796	3796	3821	1483
9.516747423830042	9.51674742383004	0	0	2	30	2.499161517667739e-16	0.2061319779537606	1494.1104497206497	1569.1104497206497	1569.1104497206497	1594.1104497206497	0.4464285671710968	0.30215826630592346	0.446153849363327	0.1702127605676651	0.3333333432674408	3666	3741	3741	3766	1483
9.533727941452208	9.533728336191906	0	0	2	30	0.00039251967182233054	0.1962702492608669	1453.7266707232498	1528.7266707232498	1528.7266707232498	1553.7266707232498	0.4285714328289032	0.28776979446411133	0.4307692348957062	0.1595744639635086	0.3333333432674408	3666	3741	3741	3766	1483
9.552879132677935	9.552879132677933	0	0	2	30	0.0007839634745076539	0.19095462974886457	1431.9592088216004	1506.9592088216004	1506.9592088216004	1531.9592088216004	0.4285714328289032	0.2733812928199768	0.4153846204280853	0.1489361673593521	0.3333333432674408	3623	3698	3698	3723	1483
9.566769233198398	9.5667692331984	0	0	2	30	0.0011732584878019847	0.18858323566457058	1422.2483500464164	1497.2483500464164	1497.2483500464164	1522.2483500464164	0.4285714328289032	0.26618704199790955	0.4000000059604645	0.1489361673593521	0.3333333432674408	3506	3581	3581	3606	1466
9.5837067241934	9.583706724193398	0	0	2	30	0.001559337681133448	0.17892608958648581	1382.7023368566593	1457.7023368566593	1457.7023368566593	1482.7023368566593	0.4107142984867096	0.2517985701560974	0.38461539149284363	0.13829787075519562	0.3333333432674408	3433	3508	3508	3533	1483
9.599786445822962	9.599786051083264	0	0	2	30	0.0019411428382691577	0.16935076165316343	1343.4913689697041	1418.4913689697041	1418.4913689697041	1443.4913689697041	0.3928571343421936	0.2374100685119629	0.3692307770252228	0.12765957415103912	0.3333333432674408	3371	3446	3446	3471	1466
9.619409745728424	9.619409745728422	0	0	2	30	0.0023176274578123562	0.1580587152361187	1297.250438891906	1372.250438891906	1372.250438891906	1397.250438891906	0.375	0.2158273309469223	0.35384616255760193	0.11702127754688263	0.3333333432674408	3291	3366	3366	3391	1466
9.633722217726577	9.633722217726575	0	0	2	30	0.0026877596215899996	0.1580587152361187	1297.250438891906	1372.250438891906	1372.250438891906	1397.250438891906	0.375	0.2158273309469223	0.35384616255760193	0.11702127754688263	0.3333333432674408	3196	3271	3271	3296	1466
9.649926282361255	9.649926282361253	0	0	2	30	0.0030505248230687457	0.1464393403033578	1249.6690985422501	1324.6690985422501	1324.6690985422501	1349.6690985422501	0.3571428656578064	0.1942446082830429	0.32307693362236023	0.10638298094272614	0.3333333432674408	3061	3136	3136	3161	1466
9.666851536425591	9.66685193116529	0	0	2	30	0.0034049287480468413	0.14423161231091097	1240.6284524131804	1315.6284524131804	1315.6284524131804	1340.6284524131804	0.3571428656578064	0.18705035746097565	0.3076923191547394	0.10638298094272614	0.3333333432674408	2929	3004	3004	3029	1466
9.686210755472574	9.686210755472572	0	0	2	30	0.0037500000000002353	0.14423161231091097	1240.6284524131804	1315.6284524131804	1315.6284524131804	1340.6284524131804	0.3571428656578064	0.18705035746097565	0.3076923191547394	0.10638298094272614	0.3333333432674408	2817	2892	2892	2917	1466
9.699752695578718	9.699752695578717	0	0	2	30	0.004084792762612933	0.13678218299209	1210.1230393526084	1285.1230393526084	1285.1230393526084	1310.1230393526084	0.3392857015132904	0.17985612154006958	0.29230770468711853	0.09574468433856964	0.3333333432674408	2707	2782	2782	2807	1466
9.71672492366721	9.716724923667211	0	0	2	30	0.004408389392193772	0.13461537152260494	1201.2499463850672	1276.2499463850672	1276.2499463850672	1301.2499463850672	0.3392857015132904	0.17266187071800232	0.2769230902194977	0.09574468433856964	0.3333333432674408	2499	2574	2574	2599	1466
9.733713336083353	9.733713336083355	0	0	2	30	0.0047199029328739974	0.13461537152260494	1201.2499463850672	1276.2499463850672	1276.2499463850672	1301.2499463850672	0.3392857015132904	0.17266187071800232	0.2769230902194977	0.09574468433856964	0.3333333432674408	2437	2512	2512	2537	1466
9.752763473946194	9.752763079206495	0	0	2	30	0.005018479547691645	0.1279842764675715	1174.0956121347053	1249.0956121347053	1249.0956121347053	1274.0956121347053	0.3214285671710968	0.16546761989593506	0.26153847575187683	0.09574468433856964	0.3333333432674408	2360	2435	2435	2460	1466
9.76676528580141	9.766765285801412	0	0	2	30	0.005303300858899306	0.12549013603057974	1163.882107045224	1238.882107045224	1238.882107045224	1263.882107045224	0.3214285671710968	0.158273383975029	0.26153847575187683	0.08510638028383255	0.25	2283	2358	2358	2383	1466
9.78373554019141	9.783735540191408	0	0	2	30	0.005573586191080647	0.12549013603057974	1163.882107045224	1238.882107045224	1238.882107045224	1263.882107045224	0.3214285671710968	0.158273383975029	0.26153847575187683	0.08510638028383255	0.25	2182	2257	2257	2282	1466
9.79987802543308	9.799878025433078	0	0	2	30	0.005828594710927462	0.12549013603057974	1163.882107045224	1238.882107045224	1238.882107045224	1263.882107045224	0.3214285671710968	0.158273383975029	0.26153847575187683	0.08510638028383255	0.3333333432674408	2103	2178	2178	2203	1466
9.819471325121432	9.81947132512143	0	0	2	30	0.006067627457812276	0.1251628035011834	1162.541680337346	1237.541680337346	1237.541680337346	1262.541680337346	0.3214285671710968	0.158273383975029	0.2461538463830948	0.08510638028383255	0.3333333432674408	2025	2100	2100	2125	1466
9.833822481610065	9.833822481610063	0	0	2	30	0.006290029259590839	0.12336424079566657	1155.1765660582546	1230.1765660582546	1230.1765660582546	1255.1765660582546	0.3214285671710968	0.15107913315296173	0.2461538463830948	0.08510638028383255	0.3333333432674408	1964	2039	2039	2064	1466
9.849704833390243	9.849704833390241	0	0	2	30	0.0064951905283834365	0.12336424079566657	1155.1765660582546	1230.1765660582546	1230.1765660582546	1255.1765660582546	0.3214285671710968	0.15107913315296173	0.2461538463830948	0.08510638028383255	0.3333333432674408	1902	1977	1977	2002	1466
9.866716930188309	9.86671693018831	0	0	2	30	0.006682548931412893	0.12336424079566657	1155.1765660582546	1230.1765660582546	1230.1765660582546	1255.1765660582546	0.3214285671710968	0.15107913315296173	0.2461538463830948	0.08510638028383255	0.3333333432674408	1851	1926	1926	1951	1466
9.886099438877517	9.886099438877519	0	0	2	30	0.006851590932319628	0.12336424079566657	1155.1765660582546	1230.1765660582546	1230.1765660582546	1255.1765660582546	0.3214285671710968	0.15107913315296173	0.2461538463830948	0.08510638028383255	0.3333333432674408	1833	1908	1908	1933	1466
9.89975545875661	9.899755458756609	0	0	2	30	0.0070018531987291206	0.12336424079566657	1155.1765660582546	1230.1765660582546	1230.1765660582546	1255.1765660582546	0.3214285671710968	0.15107913315296173	0.2461538463830948	0.08510638028383255	0.25	1790	1865	1865	1890	1466
9.916822029633108	9.91682202963311	0	0	2	30	0.007132923872213745	0.11889995721011817	1136.895324775434	1211.895324775434	1211.895324775434	1236.895324775434	0.3035714328289032	0.15107913315296173	0.2461538463830948	0.08510638028383255	0.3333333432674408	1747	1822	1822	1847	1466
9.939463114535696	9.939463509275395	0	0	2	30	0.007244443697168091	0.11889995721011817	1136.895324775434	1211.895324775434	1211.895324775434	1236.895324775434	0.3035714328289032	0.15107913315296173	0.2461538463830948	0.08510638028383255	0.25	1704	1779	1779	1804	1466
9.952737026386375	9.952737026386377	0	0	2	30	0.007336107005503606	0.11889995721011817	1136.895324775434	1211.895324775434	1211.895324775434	1236.895324775434	0.3035714328289032	0.15107913315296173	0.2461538463830948	0.08510638028383255	0.25	1687	1762	1762	1787	1466
9.966822523057731	9.966822523057733	0	0	2	30	0.007407662554463582	0.11889995721011817	1136.895324775434	1211.895324775434	1211.895324775434	1236.895324775434	0.3035714328289032	0.15107913315296173	0.2461538463830948	0.08510638028383255	0.25	1604	1679	1679	1704	1466
9.983728040137132	9.983728040137134	0	0	2	30	0.007458914215262083	0.11889995721011817	1136.895324775434	1211.895324775434	1211.895324775434	1236.895324775434	0.3035714328289032	0.15107913315296173	0.2461538463830948	0.08510638028383255	0.3333333432674408	1563	1638	1638	1663	1466
9.999760787742543	9.999760787742542	0	0	2	30	0.00748972151065932	0.1185726249977678	1135.554899365859	1210.554899365859	1210.554899365859	1235.554899365859	0.3035714328289032	0.15107913315296173	0.23076923191547394	0.08510638028383255	0.3333333432674408	1527	1602	1602	1627	1466
10.01950408851643	10.019504088516431	0	0	2	30	0.0075	0.1185726249977678	1135.554899365859	1210.554899365859	1210.554899365859	1235.554899365859	0.3035714328289032	0.15107913315296173	0.23076923191547394	0.08510638028383255	0.3333333432674408	1494	1569	1569	1594	1466
10.033836297499521	10.03383669223922	0	0	2	30	0.007489721510659287	0.1185726249977678	1135.554899365859	1210.554899365859	1210.554899365859	1235.554899365859	0.3035714328289032	0.15107913315296173	0.23076923191547394	0.08510638028383255	0.3333333432674408	1453	1528	1528	1553	1466
10.049744702099817	10.049745096839516	0	0	2	30	0.007458914215262016	0.12037118770328462	1142.9200136449504	1217.9200136449504	1217.9200136449504	1242.9200136449504	0.3035714328289032	0.158273383975029	0.23076923191547394	0.08510638028383255	0.25	1431	1506	1506	1531	1466
10.066857852260773	10.066857852260775	0	0	2	30	0.007407662554463482	0.12004385549093424	1141.5795882353757	1216.5795882353757	1216.5795882353757	1241.5795882353757	0.3035714328289032	0.158273383975029	0.2153846174478531	0.08510638028383255	0.3333333432674408	1422	1497	1497	1522	1466
10.086210755472573	10.086210755472571	0	0	2	30	0.007336107005503474	0.12004385549093424	1141.5795882353757	1216.5795882353757	1216.5795882353757	1241.5795882353757	0.3035714328289032	0.158273383975029	0.2153846174478531	0.08510638028383255	0.3333333432674408	1382	1457	1457	1482	1466
10.099702958376673	10.099702958376671	0	0	2	30	0.007244443697167927	0.12061668725321512	1143.9253343019159	1218.9253343019159	1218.9253343019159	1243.9253343019159	0.3035714328289032	0.158273383975029	0.2153846174478531	0.09574468433856964	0.3333333432674408	1343	1418	1418	1443	1466
10.116720976270225	10.116720976270223	0	0	2	30	0.00713292387221355	0.12061668725321512	1143.9253343019159	1218.9253343019159	1218.9253343019159	1243.9253343019159	0.3035714328289032	0.158273383975029	0.2153846174478531	0.09574468433856964	0.3333333432674408	1297	1372	1372	1397	1466
10.133798994597987	10.133799389337685	0	0	2	30	0.007001853198728894	0.12061668725321512	1143.9253343019159	1218.9253343019159	1218.9253343019159	1243.9253343019159	0.3035714328289032	0.158273383975029	0.2153846174478531	0.09574468433856964	0.3333333432674408	1297	1372	1372	1397	1466
10.152793474163301	10.1527934741633	0	0	2	30	0.00685159093231937	0.12724777858295827	1171.079653297214	1246.079653297214	1246.079653297214	1271.079653297214	0.3214285671710968	0.16546761989593506	0.23076923191547394	0.09574468433856964	0.3333333432674408	1249	1324	1324	1349	1466
10.166738443501893	10.166738443501895	0	0	2	30	0.006682548931412607	0.130723918866482	1185.3144477582437	1260.3144477582437	1260.3144477582437	1285.3144477582437	0.3214285671710968	0.17266187071800232	0.2461538463830948	0.11702127754688263	0.3333333432674408	1240	1315	1315	1340	1466
10.183697645180326	10.183698039920024	0	0	2	30	0.00649519052838312	0.1336681447874407	1197.3710529045698	1272.3710529045698	1272.3710529045698	1297.3710529045698	0.3214285671710968	0.17985612154006958	0.26153847575187683	0.12765957415103912	0.3333333432674408	1240	1315	1315	1340	1466
10.199820788176757	10.199821182916455	0	0	2	30	0.006290029259590495	0.14348896073997508	1237.587294230198	1312.587294230198	1312.587294230198	1337.587294230198	0.3392857015132904	0.1942446082830429	0.29230770468711853	0.13829787075519562	0.3333333432674408	1210	1285	1285	1310	1466
10.21942079843999	10.219420798439987	0	0	2	30	0.006067627457811904	0.1511020561506432	1268.762919936884	1343.762919936884	1343.762919936884	1368.762919936884	0.3571428656578064	0.20143884420394897	0.3076923191547394	0.1489361673593521	0.3333333432674408	1201	1276	1276	1301	1466
10.233765244353743	10.23376524435374	0	0	2	30	0.005828594710927064	0.16210945134833088	1313.8382032714148	1388.8382032714148	1388.8382032714148	1413.8382032714148	0.375	0.2158273309469223	0.3384615480899811	0.1702127605676651	0.3333333432674408	1201	1276	1276	1301	1466
10.249788912946082	10.24978891294608	0	0	2	30	0.005573586191080225	0.1731577667723213	1359.0810549326557	1434.0810549326557	1434.0810549326557	1459.0810549326557	0.3928571343421936	0.23021583259105682	0.38461539149284363	0.1808510571718216	0.3333333432674408	1174	1249	1249	1274	1466
10.26674298300843	10.266742983008431	0	0	2	30	0.0053033008588988595	0.20548261593045658	1491.4513122352196	1566.4513122352196	1566.4513122352196	1591.4513122352196	0.4464285671710968	0.28057554364204407	0.446153849363327	0.21276596188545227	0.3333333432674408	1163	1238	1238	1263	1450
10.286180755255467	10.286180755255465	0	0	2	30	0.005018479547691176	0.21861590229206507	1545.2321198860063	1620.2321198860063	1620.2321198860063	1645.2321198860063	0.4642857015132904	0.30215826630592346	0.4615384638309479	0.23404255509376526	0.3333333432674408	1163	1238	1238	1263	1450
10.299743221825947	10.299743616565646	0	0	2	30	0.0047199029328735065	0.2346934215673253	1611.0695613181972	1686.0695613181972	1686.0695613181972	1711.0695613181972	0.4821428656578064	0.3309352397918701	0.4923076927661896	0.25531914830207825	0.3333333432674408	1163	1238	1238	1263	1466
10.316784924101425	10.316784924101423	0	0	2	30	0.00440838939219326	0.2468856372536692	1660.9966845537754	1735.9966845537754	1735.9966845537754	1760.9966845537754	0.5	0.3525179922580719	0.5076923370361328	0.26595744490623474	0.3333333432674408	1162	1237	1237	1262	1466
10.333815573665335	10.333815968405034	0	0	2	30	0.004084792762612402	0.2646877899302593	1733.8964997644118	1808.8964997644118	1808.8964997644118	1833.8964997644118	0.5357142686843872	0.3741007149219513	0.5384615659713745	0.27659574151039124	0.3333333432674408	1155	1230	1230	1255	1466
10.352788342547216	10.352788342547218	0	0	2	30	0.003749999999999688	0.27855758131428354	1790.693295481991	1865.693295481991	1865.693295481991	1890.693295481991	0.5535714030265808	0.3956834673881531	0.5538461804389954	0.2978723347187042	0.3333333432674408	1155	1230	1230	1255	1466
10.366757391007434	10.366757391007436	0	0	2	30	0.003404928748046278	0.2955414183181748	1860.2421080129259	1935.2421080129259	1935.2421080129259	1960.2421080129259	0.5892857313156128	0.41726619005203247	0.5692307949066162	0.3085106313228607	0.3333333432674408	1155	1230	1230	1255	1466
10.383720934822554	10.383720934822556	0	0	2	30	0.0030505248230681685	0.30969761791235095	1918.211745351077	1993.211745351077	1993.211745351077	2018.211745351077	0.6071428656578064	0.43884891271591187	0.5846154093742371	0.3297872245311737	0.3333333432674408	1155	1230	1230	1255	1466
10.399893025541632	10.399893025541633	0	0	2	30	0.00268775962158941	0.31955320746340643	1958.5703845626492	2033.5703845626492	2033.5703845626492	2058.5703845626495	0.6071428656578064	0.46043166518211365	0.6000000238418579	0.3510638177394867	0.3333333432674408	1155	1230	1230	1255	1450
10.419390403483183	10.419390403483185	0	0	2	30	0.0023176274578117547	0.3546621444255553	2102.341481422649	2177.341481422649	2177.341481422649	2202.341481422649	0.6607142686843872	0.5035971403121948	0.6461538672447205	0.39361703395843506	0.3333333432674408	1136	1211	1211	1236	1466
10.433701691262238	10.43370169126224	0	0	2	30	0.0019411428382685471	0.3546621444255553	2102.341481422649	2177.341481422649	2177.341481422649	2202.341481422649	0.6607142686843872	0.5035971403121948	0.6461538672447205	0.39361703395843506	0.3333333432674408	1136	1211	1211	1236	1450
10.449816939464695	10.449816939464693	0	0	2	30	0.0015593376811328297	0.37135339680260415	2170.692159906664	2245.692159906664	2245.692159906664	2270.692159906664	0.6785714030265808	0.5323740839958191	0.6615384817123413	0.41489362716674805	0.3333333432674408	1136	1211	1211	1236	1450
10.466750877802406	10.466751272542105	0	0	2	30	0.0011732584878013604	0.42226135132258147	2379.160233665971	2454.160233665971	2454.160233665971	2479.160233665971	0.7678571343421936	0.5899280309677124	0.7076923251152039	0.4680851101875305	0.3333333432674408	1136	1211	1211	1236	1450
10.486126281177034	10.486126281177036	0	0	2	30	0.0007839634745070253	0.44161396473646164	2458.4091855958104	2533.4091855958104	2533.4091855958104	2558.4091855958104	0.7857142686843872	0.6115108132362366	0.7384615540504456	0.5	0.3333333432674408	1136	1211	1211	1236	1466
10.499727432237995	10.499727432237997	0	0	2	30	0.00039251967182169927	0.4547410970331214	2512.164792350632	2587.164792350632	2587.164792350632	2612.164792350632	0.7857142686843872	0.6402877569198608	0.7538461685180664	0.521276593208313	0.3333333432674408	1135	1210	1210	1235	1466
10.516772292431062	10.516772292431064	0	0	2	30	-3.8222442962243216e-16	0.47069762375224045	2577.5067692654247	2652.5067692654247	2652.5067692654247	2677.5067692654247	0.8035714030265808	0.6618704795837402	0.7692307829856873	0.542553186416626	0.3333333432674408	1135	1210	1210	1235	1466
10.533709783426064	10.533709783426065	0	0	2	30	-0.00039251967182246265	0.4951674280355878	2677.710617805732	2752.710617805732	2752.710617805732	2777.710617805732	0.8392857313156128	0.6906474828720093	0.7846153974533081	0.5744680762290955	0.3333333432674408	1135	1210	1210	1235	1466
10.552769000301977	10.552768605562278	0	0	2	30	-0.0007839634745077855	0.515582099132569	2761.30869594787	2836.30869594787	2836.30869594787	2861.30869594787	0.8571428656578064	0.7194244861602783	0.8153846263885498	0.5957446694374084	0.3333333432674408	1142	1217	1217	1242	1450
10.56670133797021	10.566700943230511	0	0	2	30	-0.0011732584878021155	0.540624704935059	2863.8581667090666	2938.8581667090666	2938.8581667090666	2963.8581667090666	0.8928571343421936	0.7482014298439026	0.8307692408561707	0.6276595592498779	0.3333333432674408	1141	1216	1216	1241	1466
10.583722908521048	10.58372290852105	0	0	2	30	-0.0015593376811335773	0.5618638456989622	2950.83244813725	3025.83244813725	3025.83244813725	3050.83244813725	0.9285714030265808	0.769784152507782	0.8461538553237915	0.6489361524581909	0.3333333432674408	1141	1216	1216	1241	1466
10.599875656994888	10.599875656994886	0	0	2	30	-0.0019411428382692857	0.5923013086136546	3075.4738587729157	3150.4738587729157	3150.4738587729157	3175.4738587729157	0.9464285969734192	0.8057553768157959	0.892307698726654	0.6914893388748169	0.3333333432674408	1143	1218	1218	1243	1466
10.6193848771274	10.619384877127402	0	0	2	30	-0.0023176274578124816	0.6096490120146356	3146.512704199933	3221.512704199933	3221.512704199933	3246.512704199933	0.9642857313156128	0.8273381590843201	0.9076923131942749	0.7127659320831299	0.3333333432674408	1143	1218	1218	1243	1466
10.633807481501512	10.63380748150151	0	0	2	30	-0.002687759621590123	0.6253617964502052	3210.85655646359	3285.85655646359	3285.85655646359	3310.85655646359	0.9821428656578064	0.8417266011238098	0.9230769276618958	0.7340425252914429	0.4166666567325592	1143	1218	1218	1243	1466
10.650057335941247	10.650057335941248	0	0	2	30	-0.0030505248230688667	0.6459419047066701	3295.132099773814	3370.132099773814	3370.132099773814	3395.132099773814	1.0	0.8633093237876892	0.9538461565971375	0.7553191781044006	0.4166666567325592	1171	1246	1246	1271	1466
10.666746930405418	10.666746930405417	0	0	2	30	-0.003404928748046959	0.6619758971779319	3360.7912989436313	3435.7912989436313	3435.7912989436313	3460.7912989436313	1.0	0.8848921060562134	0.9692307710647583	0.7872340679168701	0.4166666567325592	1185	1260	1260	1285	1466
10.686136544409203	10.686136939148902	0	0	2	30	-0.0037500000000003494	0.6707284898980355	3396.6331661324552	3471.6331661324552	3471.6331661324552	3496.6331661324552	1.0	0.8992805480957031	0.9692307710647583	0.8085106611251831	0.4166666567325592	1197	1272	1272	1297	1466
10.699981644604007	10.699981644604009	0	0	2	30	-0.004084792762613043	0.6947803497314453	3495.1255321502686	3570.1255321502686	3570.1255321502686	3595.1255321502686	1.0	0.9280575513839722	1.0	0.8510638475418091	0.4166666567325592	1237	1312	1312	1337	1466
10.716711107777753	10.716711107777755	0	0	2	30	-0.004408389392193879	0.7063561975955963	3542.528629153967	3617.528629153967	3617.528629153967	3642.528629153967	1.0	0.9424460530281067	1.0	0.8829787373542786	0.4166666567325592	1268	1343	1343	1368	1466
10.73390675853575	10.733906758535753	0	0	2	30	-0.0047199029328741	0.7152724713087082	3579.04077000916	3654.04077000916	3654.04077000916	3679.04077000916	1.0	0.9568345546722412	1.0	0.9042553305625916	0.4166666567325592	1313	1388	1388	1413	1466
10.752674262774269	10.75267426277427	0	0	2	30	-0.005018479547691743	0.7241887301206589	3615.552849844098	3690.552849844098	3690.552849844098	3715.552849844098	1.0	0.971222996711731	1.0	0.9255319237709045	0.4166666567325592	1359	1434	1434	1459	1466
10.766784233306952	10.76678423330695	0	0	2	30	-0.0053033008588994	0.7331050038337708	3652.0649906992912	3727.0649906992912	3727.0649906992912	3752.0649906992912	1.0	0.9856114983558655	1.0	0.9468085169792175	0.4166666567325592	1491	1566	1566	1591	1466
10.783716987425565	10.783717382165264	0	0	2	30	-0.005573586191080736	0.7375631481409073	3670.3210916370153	3745.3210916370153	3745.3210916370153	3770.3210916370153	1.0	0.9928057789802551	1.0	0.957446813583374	0.4166666567325592	1545	1620	1620	1645	1466
10.799883551788861	10.799883551788863	0	0	2	30	-0.0058285947109275454	0.7446808516979218	3699.4680877029896	3774.4680877029896	3774.4680877029896	3799.4680877029896	1.0	1.0	1.0	0.978723406791687	0.4166666567325592	1611	1686	1686	1711	1466
10.819480798874201	10.819480798874203	0	0	2	30	-0.006067627457812354	0.75	3721.25	3796.25	3796.25	3821.25	1.0	1.0	1.0	1.0	0.4166666567325592	1660	1735	1735	1760	1466
10.833824455308557	10.833824455308559	0	0	2	30	-0.006290029259590911	0.75	3721.25	3796.25	3796.25	3821.25	1.0	1.0	1.0	1.0	0.4166666567325592	1733	1808	1808	1833	1466
10.84982799217626	10.849827992176259	0	0	2	30	-0.006495190528383502	0.75	3721.25	3796.25	3796.25	3821.25	1.0	1.0	1.0	1.0	0.4166666567325592	1790	1865	1865	1890	1466
10.866834957358245	10.866835352097944	0	0	2	30	-0.006682548931412953	0.75	3721.25	3796.25	3796.25	3821.25	1.0	1.0	1.0	1.0	0.4166666567325592	1860	1935	1935	1960	1466
10.88607022813981	10.886070228139808	0	0	2	30	-0.006851590932319682	0.75	3721.25	3796.25	3796.25	3821.25	1.0	1.0	1.0	1.0	0.4166666567325592	1918	1993	1993	2018	1466
10.899728616457091	10.89972901119679	0	0	2	30	-0.007001853198729167	0.75	3721.25	3796.25	3796.25	3821.25	1.0	1.0	1.0	1.0	0.4166666567325592	1958	2033	2033	2058	1466
10.916718213092333	10.91671821309233	0	0	2	30	-0.007132923872213786	0.75	3721.25	3796.25	3796.25	3821.25	1.0	1.0	1.0	1.0	0.4166666567325592	2102	2177	2177	2202	1466
10.933932021876474	10.933932416616173	0	0	2	30	-0.007244443697168125	0.75	3721.25	3796.25	3796.25	3821.25	1.0	1.0	1.0	1.0	0.4166666567325592	2102	2177	2177	2202	1466
10.952778474054748	10.952778474054746	0	0	2	30	-0.007336107005503633	0.75	3721.25	3796.25	3796.25	3821.25	1.0	1.0	1.0	1.0	0.4166666567325592	2170	2245	2245	2270	1466
10.966714364380268	10.96671436438027	0	0	2	30	-0.007407662554463602	0.75	3721.25	3796.25	3796.25	3821.25	1.0	1.0	1.0	1.0	0.4166666567325592	2379	2454	2454	2479	1466
10.98371935586376	10.983719355863759	0	0	2	30	-0.007458914215262096	0.75	3721.25	3796.25	3796.25	3821.25	1.0	1.0	1.0	1.0	0.4166666567325592	2458	2533	2533	2558	1466
10.999909999348679	10.99990999934868	0	0	2	30	-0.007489721510659327	0.75	3721.25	3796.25	3796.25	3821.25	1.0	1.0	1.0	1.0	0.4166666567325592	2512	2587	2587	2612	1466
11.019404614112338	11.01940461411234	0	0	2	30	-0.0075	0.75	3721.25	3796.25	3796.25	3821.25	1.0	1.0	1.0	1.0	0.4166666567325592	2577	2652	2652	2677	1466
11.033745112629104	11.033745112629106	0	0	2	30	-0.00748972151065928	0.75	3721.25	3796.25	3796.25	3821.25	1.0	1.0	1.0	1.0	0.4166666567325592	2677	2752	2752	2777	1466
11.049712728184216	11.049712728184218	0	0	2	30	-0.007458914215262003	0.75	3721.25	3796.25	3796.25	3821.25	1.0	1.0	1.0	1.0	0.5	2761	2836	2836	2861	1466
11.066918247434684	11.066918247434685	0	0	2	30	-0.007407662554463461	0.75	3721.25	3796.25	3796.25	3821.25	1.0	1.0	1.0	1.0	0.4166666567325592	2863	2938	2938	2963	1466
11.086125886437335	11.086125886437337	0	0	2	30	-0.007336107005503446	0.75	3721.25	3796.25	3796.25	3821.25	1.0	1.0	1.0	1.0	0.4166666567325592	2950	3025	3025	3050	1466
11.099729800676188	11.09972980067619	0	0	2	30	-0.007244443697167893	0.75	3721.25	3796.25	3796.25	3821.25	1.0	1.0	1.0	1.0	0.4166666567325592	3075	3150	3150	3175	1466
11.116739529036066	11.116739529036064	0	0	2	30	-0.007132923872213509	0.75	3721.25	3796.25	3796.25	3821.25	1.0	1.0	1.0	1.0	0.4166666567325592	3146	3221	3221	3246	1466
11.13383333695178	11.133833336951781	0	0	2	30	-0.0070018531987288465	0.75	3721.25	3796.25	3796.25	3821.25	1.0	1.0	1.0	1.0	0.4166666567325592	3210	3285	3285	3310	1483
11.152731105290895	11.152731500030594	0	0	2	30	-0.0068515909323193175	0.75	3721.25	3796.25	3796.25	3821.25	1.0	1.0	1.0	1.0	0.4166666567325592	3295	3370	3370	3395	1483
11.166736469803398	11.1667364698034	0	0	2	30	-0.006682548931412546	0.75	3721.25	3796.25	3796.25	3821.25	1.0	1.0	1.0	1.0	0.4166666567325592	3360	3435	3435	3460	1483
11.183723698000447	11.183723303260749	0	0	2	30	-0.006495190528383055	0.75	3721.25	3796.25	3796.25	3821.25	1.0	1.0	1.0	1.0	0.4166666567325592	3396	3471	3471	3496	1483
11.19972644538875	11.199726445388748	0	0	2	30	-0.006290029259590423	0.75	3721.25	3796.25	3796.25	3821.25	1.0	1.0	1.0	1.0	0.4166666567325592	3495	3570	3570	3595	1483
11.219394745619871	11.21939474561987	0	0	2	30	-0.0060676274578118266	0.7446808516979218	3699.4680877029896	3774.4680877029896	3774.4680877029896	3799.4680877029896	1.0	1.0	1.0	0.978723406791687	0.4166666567325592	3542	3617	3617	3642	1483
11.233735638876334	11.233735638876333	0	0	2	30	-0.005828594710926981	0.7446808516979218	3699.4680877029896	3774.4680877029896	3774.4680877029896	3799.4680877029896	1.0	1.0	1.0	0.978723406791687	0.4166666567325592	3579	3654	3654	3679	1483
11.249705228129942	11.24970562286964	0	0	2	30	-0.005573586191080136	0.7215291559696198	3604.661893695593	3679.661893695593	3679.661893695593	3704.661893695593	1.0	0.971222996711731	1.0	0.914893627166748	0.4166666567325592	3615	3690	3690	3715	1483
11.266849562727097	11.2668495627271	0	0	2	30	-0.005303300858898766	0.6921207755804062	3484.2345760017633	3559.2345760017633	3559.2345760017633	3584.2345760017633	1.0	0.9280575513839722	1.0	0.8404255509376526	0.3333333432674408	3652	3727	3727	3752	1483
11.286126675916735	11.286126675916734	0	0	2	30	-0.005018479547691077	0.6850030720233917	3455.087579935789	3530.087579935789	3530.087579935789	3555.087579935789	1.0	0.9208633303642273	1.0	0.8191489577293396	0.4166666567325592	3670	3745	3745	3770	1483
11.29973611651137	11.299736116511369	0	0	2	30	-0.004719902932873403	0.6760867983102798	3418.575439080596	3493.575439080596	3493.575439080596	3518.575439080596	1.0	0.9064748287200928	1.0	0.7978723645210266	0.3333333432674408	3699	3774	3774	3799	1483
11.316759266021004	11.316759266021005	0	0	2	30	-0.004408389392193153	0.6645109504461288	3371.1723420768976	3446.1723420768976	3446.1723420768976	3471.1723420768976	1.0	0.8920863270759583	1.0	0.7659574747085571	0.3333333432674408	3721	3796	3796	3821	1483
11.33375675745022	11.333756757450217	0	0	2	30	-0.004084792762612291	0.6509319497403458	3315.566334186716	3390.566334186716	3390.566334186716	3415.566334186716	1.0	0.8705036044120789	0.9846153855323792	0.7446808218955994	0.3333333432674408	3721	3796	3796	3821	1483
11.352808474271852	11.352808474271853	0	0	2	30	-0.0037499999999995736	0.6305625776612427	3232.1537555227887	3307.1537555227887	3307.1537555227887	3332.1537555227887	1.0	0.8417266011238098	0.9692307710647583	0.7021276354789734	0.3333333432674408	3721	3796	3796	3821	1483
11.366717127558159	11.36671712755816	0	0	2	30	-0.00340492874804616	0.5991840496195904	3103.6586831922227	3178.6586831922227	3178.6586831922227	3203.6586831922227	0.9821428656578064	0.8057553768157959	0.9230769276618958	0.6595744490623474	0.3333333432674408	3721	3796	3796	3821	1483
11.38371264528888	11.383712645288881	0	0	2	30	-0.0030505248230680475	0.5562618256176162	2927.892175904138	3002.892175904138	3002.892175904138	3027.892175904138	0.9285714030265808	0.7553957104682922	0.892307698726654	0.6063829660415649	0.3333333432674408	3721	3796	3796	3821	1483
11.399818814478264	11.399818814478262	0	0	2	30	-0.002687759621589286	0.5097798637301949	2737.548541975148	2812.548541975148	2812.548541975148	2837.548541975148	0.875	0.7050359845161438	0.8461538553237915	0.542553186416626	0.3333333432674408	3721	3796	3796	3821	1483
11.419408166769626	11.419408166769628	0	0	2	30	-0.0023176274578116285	0.430146801210757	2411.4511509580498	2486.4511509580498	2486.4511509580498	2511.4511509580498	0.75	0.6187050342559814	0.7692307829856873	0.457446813583374	0.3333333432674408	3721	3796	3796	3821	1483
11.433826034267353	11.433826034267355	0	0	2	30	-0.0019411428382684192	0.4079806454028514	2320.6807429246765	2395.6807429246765	2395.6807429246765	2420.6807429246765	0.75	0.5755395889282227	0.7384615540504456	0.41489362716674805	0.3333333432674408	3721	3796	3796	3821	1483
11.44971825454	11.449718254539999	0	0	2	30	-0.0015593376811327004	0.3793391367734551	2203.3937650872986	2278.3937650872986	2278.3937650872986	2303.3937650872986	0.7142857313156128	0.5395683646202087	0.7076923251152039	0.3723404109477997	0.3333333432674408	3721	3796	3796	3821	1483
11.466813246674812	11.466813641414511	0	0	2	30	-0.0011732584878012297	0.3531526102810951	2096.1599391010845	2171.1599391010845	2171.1599391010845	2196.1599391010845	0.6785714030265808	0.5035971403121948	0.6769230961799622	0.3404255211353302	0.3333333432674408	3721	3796	3796	3821	1483
11.486125886437337	11.486125886437335	0	0	2	30	-0.0007839634745068937	0.3319213731004056	2009.218022846161	2084.218022846161	2084.218022846161	2109.218022846161	0.6607142686843872	0.4676258862018585	0.6461538672447205	0.3085106313228607	0.3333333432674408	3721	3796	3796	3821	1483
11.499706116294261	11.499706116294263	0	0	2	30	-0.0003925196718215671	0.31015208184280096	1920.07277514627	1995.07277514627	1995.07277514627	2020.07277514627	0.625	0.43884891271591187	0.6153846383094788	0.28723403811454773	0.3333333432674408	3721	3796	3796	3821	1483
11.516749792268234	11.516749397528535	0	0	2	30	5.145327074780904e-16	0.29497296905995585	1857.9143083005192	1932.9143083005192	1932.9143083005192	1957.9143083005192	0.6071428656578064	0.41726619005203247	0.5846154093742371	0.26595744490623474	0.3333333432674408	3721	3796	3796	3821	1483
11.533699914933594	11.533699914933596	0	0	2	30	0.00039251967182259476	0.26968662085929207	1754.366712418801	1829.366712418801	1829.366712418801	1854.366712418801	0.5714285969734192	0.38129496574401855	0.5384615659713745	0.23404255509376526	0.3333333432674408	3721	3796	3796	3821	1483
11.552727552633604	11.552727552633606	0	0	2	30	0.0007839634745079172	0.2548695878169931	1693.6909621105867	1768.6909621105867	1768.6909621105867	1793.6909621105867	0.5357142686843872	0.36690646409988403	0.5230769515037537	0.22340425848960876	0.3333333432674408	3721	3796	3796	3821	1500
11.56684857587785	11.566848575877852	0	0	2	30	0.0011732584878022462	0.24824464518436629	1666.5618220299798	1741.5618220299798	1741.5618220299798	1766.5618220299798	0.5357142686843872	0.3525179922580719	0.4923076927661896	0.21276596188545227	0.3333333432674408	3721	3796	3796	3821	1483
11.583756856135144	11.583757250874843	0	0	2	30	0.001559337681133707	0.23809649332284732	1625.00514015706	1700.00514015706	1700.00514015706	1725.00514015706	0.5178571343421936	0.3381294906139374	0.4769230782985687	0.20212766528129578	0.3333333432674408	3721	3796	3796	3821	1483
11.599773024673206	11.599773419412905	0	0	2	30	0.0019411428382694134	0.22803018195783253	1583.7835951173242	1658.7835951173242	1658.7835951173242	1683.7835951173242	0.5	0.32374101877212524	0.4615384638309479	0.19148936867713928	0.3333333432674408	3721	3796	3796	3821	1483
11.619393166661075	11.619393166661073	0	0	2	30	0.0023176274578126073	0.21358140348997912	1524.6158472914644	1599.6158472914644	1599.6158472914644	1624.6158472914644	0.4642857015132904	0.3093525171279907	0.446153849363327	0.1808510571718216	0.3333333432674408	3721	3796	3796	3821	1483
11.63372458616477	11.633724586164767	0	0	2	30	0.0026877596215902464	0.2018801955686068	1476.6994008534448	1551.6994008534448	1551.6994008534448	1576.6994008534448	0.4464285671710968	0.28776979446411133	0.4307692348957062	0.1702127605676651	0.3333333432674408	3721	3796	3796	3821	1483
11.649810623629515	11.649810623629513	0	0	2	30	0.0030505248230689877	0.19590991163190374	1452.2510881326457	1527.2510881326457	1527.2510881326457	1552.2510881326457	0.4464285671710968	0.2733812928199768	0.4000000059604645	0.1595744639635086	0.3333333432674408	3721	3796	3796	3821	1483
11.666894168313059	11.666894563052757	0	0	2	30	0.0034049287480470767	0.17299849033941028	1358.428817939885	1433.428817939885	1433.428817939885	1458.428817939885	0.4107142984867096	0.23021583259105682	0.3692307770252228	0.13829787075519562	0.3333333432674408	3721	3796	3796	3821	1483
11.686045754278483	11.686045754278485	0	0	2	30	0.0037500000000004643	0.1652626416345665	1326.75051749355	1401.75051749355	1401.75051749355	1426.75051749355	0.3928571343421936	0.22302158176898956	0.35384616255760193	0.12765957415103912	0.3333333432674408	3721	3796	3796	3821	1483
11.699846248887328	11.699846248887326	0	0	2	30	0.004084792762613155	0.16027435803154877	1306.3234961391922	1381.3234961391922	1381.3234961391922	1406.3234961391922	0.3928571343421936	0.20863309502601624	0.3384615480899811	0.11702127754688263	0.3333333432674408	3721	3796	3796	3821	1483
11.7167604502401	11.716760450240102	0	0	2	30	0.004408389392193986	0.14729858736481682	1253.187715258925	1328.187715258925	1328.187715258925	1353.187715258925	0.3571428656578064	0.1942446082830429	0.32307693362236023	0.11702127754688263	0.3333333432674408	3699	3774	3774	3799	1483
11.733712941343656	11.733712941343654	0	0	2	30	0.004719902932874203	0.14423161231091097	1240.6284524131804	1315.6284524131804	1315.6284524131804	1340.6284524131804	0.3571428656578064	0.18705035746097565	0.3076923191547394	0.10638298094272614	0.3333333432674408	3699	3774	3774	3799	1483
11.752767816082878	11.75276781608288	0	0	2	30	0.005018479547691842	0.14202388804375443	1231.5878215391745	1306.5878215391745	1306.5878215391745	1331.5878215391745	0.3571428656578064	0.17985612154006958	0.29230770468711853	0.10638298094272614	0.3333333432674408	3604	3679	3679	3704	1483
11.766783838567251	11.766783838567253	0	0	2	30	0.005303300858899494	0.13281680881708813	1193.8848321059759	1268.8848321059759	1268.8848321059759	1293.8848321059759	0.3392857015132904	0.16546761989593506	0.2769230902194977	0.09574468433856964	0.3333333432674408	3484	3559	3559	3584	1466
11.78372251378135	11.783722513781349	0	0	2	30	0.005573586191080825	0.12549013603057974	1163.882107045224	1238.882107045224	1238.882107045224	1263.882107045224	0.3214285671710968	0.158273383975029	0.26153847575187683	0.08510638028383255	0.3333333432674408	3455	3530	3530	3555	1483
11.799868946420007	11.799869341159706	0	0	2	30	0.005828594710927629	0.12336424079566657	1155.1765660582546	1230.1765660582546	1230.1765660582546	1255.1765660582546	0.3214285671710968	0.15107913315296173	0.2461538463830948	0.08510638028383255	0.3333333432674408	3418	3493	3493	3518	1466
11.819445272301314	11.819445272301312	0	0	2	30	0.006067627457812431	0.11436175542796692	1118.3113884775246	1193.3113884775246	1193.3113884775246	1218.3113884775246	0.3035714328289032	0.1366906464099884	0.23076923191547394	0.07446808367967606	0.3333333432674408	3371	3446	3446	3471	1466
11.833842218595004	11.833842218595002	0	0	2	30	0.006290029259590983	0.11436175542796692	1118.3113884775246	1193.3113884775246	1193.3113884775246	1218.3113884775246	0.3035714328289032	0.1366906464099884	0.23076923191547394	0.07446808367967606	0.3333333432674408	3315	3390	3390	3415	1466
11.849719044019396	11.849719044019398	0	0	2	30	0.006495190528383569	0.11170394567196576	1107.4276575266997	1182.4276575266997	1182.4276575266997	1207.4276575266997	0.3035714328289032	0.12949639558792114	0.2153846174478531	0.06382978707551956	0.3333333432674408	3232	3307	3307	3332	1466
11.866849562727099	11.866849957466798	0	0	2	30	0.006682548931413013	0.10519560393976404	1080.7759981333338	1155.7759981333338	1155.7759981333338	1180.7759981333338	0.2857142984867096	0.12230215966701508	0.20000000298023224	0.06382978707551956	0.3333333432674408	3103	3178	3178	3203	1466
11.886110491589085	11.886110491589083	0	0	2	30	0.006851590932319736	0.10466368910163007	1078.5978068711752	1153.5978068711752	1153.5978068711752	1178.5978068711752	0.2857142984867096	0.12230215966701508	0.20000000298023224	0.05319149047136307	0.3333333432674408	2927	3002	3002	3027	1466
11.899815064451124	11.899815064451126	0	0	2	30	0.007001853198729215	0.1028651282587584	1071.2327002196157	1146.2327002196157	1146.2327002196157	1171.2327002196157	0.2857142984867096	0.11510791629552841	0.20000000298023224	0.05319149047136307	0.3333333432674408	2737	2812	2812	2837	1466
11.91675413440492	11.916754134404918	0	0	2	30	0.0071329238722138266	0.0981962545791644	1052.1136625016782	1127.1136625016782	1127.1136625016782	1152.1136625016782	0.2678571343421936	0.11510791629552841	0.1846153885126114	0.05319149047136307	0.25	2411	2486	2486	2511	1466
11.933855837114612	11.93385623185431	0	0	2	30	0.00724444369716816	0.0981962545791644	1052.1136625016782	1127.1136625016782	1127.1136625016782	1152.1136625016782	0.2678571343421936	0.11510791629552841	0.1846153885126114	0.05319149047136307	0.25	2320	2395	2395	2420	1466
11.952754789672818	11.95275478967282	0	0	2	30	0.007336107005503661	0.09893275206076338	1055.129619688826	1130.129619688826	1130.129619688826	1155.129619688826	0.2678571343421936	0.11510791629552841	0.20000000298023224	0.06382978707551956	0.3333333432674408	2203	2278	2278	2303	1466
11.966728575009425	11.966728969749123	0	0	2	30	0.007407662554463622	0.1015496434311576	1065.8457898505903	1140.8457898505903	1140.8457898505903	1165.8457898505903	0.2678571343421936	0.12230215966701508	0.2153846174478531	0.07446808367967606	0.3333333432674408	2096	2171	2171	2196	1466
11.983892646591523	11.98389264659152	0	0	2	30	0.00745891421526211	0.10424836598483025	1076.8970587078798	1151.8970587078798	1151.8970587078798	1176.8970587078798	0.2678571343421936	0.12949639558792114	0.23076923191547394	0.08510638028383255	0.3333333432674408	2009	2084	2084	2109	1466
11.999761971961638	11.99976197196164	0	0	2	30	0.007489721510659335	0.11366002863050484	1115.4378172419174	1190.4378172419174	1190.4378172419174	1215.4378172419174	0.2857142984867096	0.14388489723205566	0.26153847575187683	0.09574468433856964	0.3333333432674408	1920	1995	1995	2020	1466
12.019310271324331	12.019310271324333	0	0	2	30	0.0075	0.11954847587525552	1139.5510087091714	1214.5510087091714	1214.5510087091714	1239.5510087091714	0.2857142984867096	0.158273383975029	0.29230770468711853	0.11702127754688263	0.3333333432674408	1857	1932	1932	1957	1466
12.033788533995969	12.033788928735667	0	0	2	30	0.007489721510659273	0.1343245737461919	1200.0591294906558	1275.0591294906558	1275.0591294906558	1300.0591294906558	0.3214285671710968	0.17266187071800232	0.3384615480899811	0.12765957415103912	0.3333333432674408	1754	1829	1829	1854	1466
12.04972733355307	12.049727728292769	0	0	2	30	0.0074589142152619884	0.14533196894387956	1245.1344128251867	1320.1344128251867	1320.1344128251867	1345.1344128251867	0.3392857015132904	0.18705035746097565	0.3692307770252228	0.1489361673593521	0.3333333432674408	1693	1768	1768	1793	1466
12.066939958118118	12.06693995811812	0	0	2	30	0.00740766255446344	0.16811450142443862	1338.428883333076	1413.428883333076	1413.428883333076	1438.428883333076	0.3571428656578064	0.2374100685119629	0.4307692348957062	0.1808510571718216	0.3333333432674408	1666	1741	1741	1766	1466
12.086073386057398	12.0860733860574	0	0	2	30	0.0073361070055034195	0.1880834671179421	1420.201797847973	1495.201797847973	1495.201797847973	1520.201797847973	0.3928571343421936	0.26618704199790955	0.4615384638309479	0.20212766528129578	0.3333333432674408	1625	1700	1700	1725	1466
12.09980045908227	12.099800459082271	0	0	2	30	0.007244443697167859	0.2021169320004954	1477.6688365420287	1552.6688365420287	1552.6688365420287	1577.6688365420287	0.4107142984867096	0.28776979446411133	0.4923076927661896	0.22340425848960876	0.3333333432674408	1583	1658	1658	1683	1466
12.116790845196904	12.116790845196906	0	0	2	30	0.007132923872213468	0.21733519855136763	1539.9876380678504	1614.9876380678504	1614.9876380678504	1639.9876380678504	0.4285714328289032	0.316546767950058	0.5076923370361328	0.24468085169792175	0.3333333432674408	1524	1599	1599	1624	1466
12.133772547038168	12.133772941777867	0	0	2	30	0.007001853198728799	0.2394379761722396	1630.4985124253212	1705.4985124253212	1705.4985124253212	1730.4985124253212	0.4821428656578064	0.3381294906139374	0.5384615659713745	0.25531914830207825	0.3333333432674408	1476	1551	1551	1576	1466
12.15267386803457	12.15267465751397	0	0	2	30	0.006851590932319263	0.24876165092479186	1668.6789605370227	1743.6789605370227	1743.6789605370227	1768.6789605370227	0.4821428656578064	0.35971224308013916	0.5538461804389954	0.27659574151039124	0.3333333432674408	1452	1527	1527	1552	1466
12.166704495887798	12.1667044958878	0	0	2	30	0.006682548931412486	0.25493651010498475	1693.9650088799126	1768.9650088799126	1768.9650088799126	1793.9650088799126	0.4821428656578064	0.3741007149219513	0.5692307949066162	0.28723403811454773	0.3333333432674408	1358	1433	1433	1458	1466
12.183903304563389	12.183903304563387	0	0	2	30	0.006495190528382989	0.26745605607274703	1745.2325496178992	1820.2325496178992	1820.2325496178992	1845.2325496178992	0.5	0.3956834673881531	0.5846154093742371	0.2978723347187042	0.3333333432674408	1326	1401	1401	1426	1466
12.19973315596363	12.199733155963628	0	0	2	30	0.00629002925959035	0.27985460948436813	1796.0046258384875	1871.0046258384875	1871.0046258384875	1896.0046258384875	0.5178571343421936	0.4100719392299652	0.6000000238418579	0.3191489279270172	0.3333333432674408	1306	1381	1381	1406	1466
12.219329218829872	12.219329218829873	0	0	2	30	0.0060676274578117485	0.3163938705323175	1945.6328998298402	2020.6328998298402	2020.6328998298402	2045.6328998298402	0.5714285969734192	0.46043166518211365	0.6461538672447205	0.3617021143436432	0.3333333432674408	1253	1328	1328	1353	1466
12.233735638876334	12.233735638876333	0	0	2	30	0.0058285947109268975	0.3163938705323175	1945.6328998298402	2020.6328998298402	2020.6328998298402	2045.6328998298402	0.5714285969734192	0.46043166518211365	0.6461538672447205	0.3617021143436432	0.3333333432674408	1240	1315	1315	1340	1466
12.249772333878733	12.249772333878731	0	0	2	30	0.005573586191080047	0.33120297003055743	2006.2761622751327	2081.2761622751327	2081.2761622751327	2106.2761622751327	0.5892857313156128	0.4892086386680603	0.6615384817123413	0.3723404109477997	0.3333333432674408	1231	1306	1306	1331	1466
12.266757193637586	12.266756798897887	0	0	2	30	0.005303300858898672	0.36299327898727896	2136.4574774529074	2211.4574774529074	2211.4574774529074	2236.4574774529074	0.625	0.5323740839958191	0.692307710647583	0.42553192377090454	0.3333333432674408	1193	1268	1268	1293	1466
12.286026806772943	12.286026806772945	0	0	2	30	0.005018479547690979	0.37825422481604765	2198.951050621715	2273.951050621715	2273.951050621715	2298.951050621715	0.6428571343421936	0.5539568066596985	0.7076923251152039	0.44680851697921753	0.3333333432674408	1163	1238	1238	1263	1466
12.299747563962635	12.299747563962633	0	0	2	30	0.004719902932873301	0.3936788516378247	2262.1148974568923	2337.1148974568923	2337.1148974568923	2362.1148974568923	0.6607142686843872	0.5755395889282227	0.7230769395828247	0.4680851101875305	0.3333333432674408	1155	1230	1230	1255	1466
12.316844924535639	12.316845319275338	0	0	2	30	0.004408389392193047	0.40926712965028766	2325.948895917928	2400.948895917928	2400.948895917928	2425.948895917928	0.6785714030265808	0.597122311592102	0.7384615540504456	0.4893617033958435	0.3333333432674408	1118	1193	1193	1218	1466
12.333745309998955	12.333745309998953	0	0	2	30	0.004084792762612181	0.4269830819871734	2398.495720737475	2473.495720737475	2473.495720737475	2498.495720737475	0.6964285969734192	0.6187050342559814	0.7692307829856873	0.5106382966041565	0.3333333432674408	1118	1193	1193	1218	1466
12.352741763262761	12.35274215800246	0	0	2	30	0.0037499999999994586	0.45133012180047416	2498.196848772942	2573.196848772942	2573.196848772942	2598.196848772942	0.7321428656578064	0.6474820375442505	0.7846153974533081	0.542553186416626	0.3333333432674408	1107	1182	1182	1207	1466
12.36674633829587	12.366746338295869	0	0	2	30	0.003404928748046042	0.47199643124291235	2582.8253859397264	2657.8253859397264	2657.8253859397264	2682.8253859397264	0.7678571343421936	0.6690647602081299	0.800000011920929	0.563829779624939	0.3333333432674408	1080	1155	1155	1180	1466
12.38370317153611	12.383703171536109	0	0	2	30	0.0030505248230679265	0.4982177052482255	2690.2015029914837	2765.2015029914837	2765.2015029914837	2790.2015029914837	0.7857142686843872	0.7122302055358887	0.8307692408561707	0.5957446694374084	0.3333333432674408	1078	1153	1153	1178	1466
12.399879604391876	12.399879604391874	0	0	2	30	0.0026877596215891626	0.5086069740172103	2732.745558600476	2807.745558600476	2807.745558600476	2832.745558600476	0.7857142686843872	0.7266187071800232	0.8461538553237915	0.6170212626457214	0.3333333432674408	1071	1146	1146	1171	1466
12.419416456303301	12.419416061563602	0	0	2	30	0.0023176274578115027	0.5254227477185269	2801.606151907368	2876.606151907368	2876.606151907368	2901.606151907368	0.8035714030265808	0.7482014298439026	0.8615384697914124	0.6382978558540344	0.3333333432674408	1052	1127	1127	1152	1450
12.433737612574829	12.433737612574827	0	0	2	30	0.0019411428382682915	0.5424022024128519	2871.1370188806286	2946.1370188806286	2946.1370188806286	2971.1370188806286	0.8214285969734192	0.769784152507782	0.8769230842590332	0.6595744490623474	0.3333333432674408	1052	1127	1127	1152	1450
12.449995756548239	12.449995756548237	0	0	2	30	0.001559337681132571	0.559545323199024	2941.338098500003	3016.338098500003	3016.338098500003	3041.338098500003	0.8392857313156128	0.7913669347763062	0.892307698726654	0.6808510422706604	0.3333333432674408	1055	1130	1130	1155	1466
12.466709035394336	12.466709035394334	0	0	2	30	0.0011732584878010991	0.5864718610423871	3051.6022709685753	3126.6022709685753	3126.6022709685753	3151.6022709685753	0.875	0.8129496574401855	0.9230769276618958	0.7127659320831299	0.3333333432674408	1065	1140	1140	1165	1466
12.486105359973001	12.486105359973	0	0	2	30	0.0007839634745067622	0.6101580821502033	3148.5973464050826	3223.5973464050826	3223.5973464050826	3248.5973464050826	0.8928571343421936	0.8489208817481995	0.9384615421295166	0.7446808218955994	0.3333333432674408	1076	1151	1151	1176	1466
12.499772827303355	12.499772827303357	0	0	2	30	0.000392519671821435	0.6316810276767821	3236.733808336423	3311.733808336423	3311.733808336423	3336.733808336423	0.9107142686843872	0.8633093237876892	0.9692307710647583	0.7765957713127136	0.3333333432674408	1115	1190	1190	1215	1466
12.516781371444134	12.516781371444136	0	0	2	30	-6.468409853337487e-16	0.6448979188835953	3290.8569778283227	3365.8569778283227	3365.8569778283227	3390.8569778283227	0.9285714030265808	0.8776978254318237	0.9692307710647583	0.7978723645210266	0.3333333432674408	1139	1214	1214	1239	1466
12.53380452095377	12.53380491569347	0	0	2	30	-0.00039251967182272687	0.6630639529730606	3365.2468874246833	3440.2468874246833	3440.2468874246833	3465.2468874246833	0.9464285969734192	0.8992805480957031	0.9846153855323792	0.8191489577293396	0.3333333432674408	1200	1275	1275	1300	1466
12.552697552416499	12.552697947156197	0	0	2	30	-0.0007839634745080487	0.6724712252616882	3403.7696674466133	3478.7696674466133	3478.7696674466133	3503.7696674466133	0.9464285969734192	0.9136690497398376	1.0	0.8297872543334961	0.3333333432674408	1245	1320	1320	1345	1466
12.56672975922852	12.566729759228522	0	0	2	30	-0.0011732584878023768	0.6903160661458969	3476.844290867448	3551.844290867448	3551.844290867448	3576.844290867448	0.9821428656578064	0.9280575513839722	1.0	0.8510638475418091	0.3333333432674408	1338	1413	1413	1438	1466
12.583734355972313	12.583734355972314	0	0	2	30	-0.0015593376811338364	0.7036966234445572	3531.6376730054617	3606.6376730054617	3606.6376730054617	3631.6376730054617	1.0	0.9424460530281067	1.0	0.8723404407501221	0.4166666567325592	1420	1495	1495	1520	1466
12.599739866538508	12.599739866538506	0	0	2	30	-0.0019411428382695413	0.7126128971576691	3568.149813860655	3643.149813860655	3643.149813860655	3668.149813860655	1.0	0.9568345546722412	1.0	0.8936170339584351	0.4166666567325592	1477	1552	1552	1577	1466
12.61942316687818	12.619423166878182	0	0	2	30	-0.002317627457812733	0.7277858555316925	3630.283078402281	3705.283078402281	3705.283078402281	3730.283078402281	1.0	0.9856114983558655	1.0	0.9255319237709045	0.4166666567325592	1539	1614	1614	1639	1466
12.633838665937715	12.633838665937713	0	0	2	30	-0.00268775962159037	0.7277858555316925	3630.283078402281	3705.283078402281	3705.283078402281	3730.283078402281	1.0	0.9856114983558655	1.0	0.9255319237709045	0.4166666567325592	1630	1705	1705	1730	1466
12.64974351788072	12.649743517880722	0	0	2	30	-0.0030505248230691083	0.7367021292448044	3666.795219257474	3741.795219257474	3741.795219257474	3766.795219257474	1.0	1.0	1.0	0.9468085169792175	0.4166666567325592	1668	1743	1743	1768	1466
12.66688824721758	12.666888247217578	0	0	2	30	-0.003404928748047195	0.7420212775468826	3688.5771315544844	3763.5771315544844	3763.5771315544844	3788.5771315544844	1.0	1.0	1.0	0.9680851101875305	0.4166666567325592	1693	1768	1768	1793	1466
12.68606312282523	12.686063122825232	0	0	2	30	-0.0037500000000005793	0.7473404258489609	3710.359043851495	3785.359043851495	3785.359043851495	3810.359043851495	1.0	1.0	1.0	0.9893617033958435	0.4166666567325592	1745	1820	1820	1845	1466
12.699742037606851	12.69974243234655	0	0	2	30	-0.004084792762613266	0.75	3721.25	3796.25	3796.25	3821.25	1.0	1.0	1.0	1.0	0.4166666567325592	1796	1871	1871	1896	1466
12.716771897691364	12.716771897691366	0	0	2	30	-0.004408389392194093	0.75	3721.25	3796.25	3796.25	3821.25	1.0	1.0	1.0	1.0	0.4166666567325592	1945	2020	2020	2045	1466
12.733850705498527	12.733850705498526	0	0	2	30	-0.004719902932874305	0.75	3721.25	3796.25	3796.25	3821.25	1.0	1.0	1.0	1.0	0.4166666567325592	1945	2020	2020	2045	1466
12.752712552525052	12.75271255252505	0	0	2	30	-0.005018479547691941	0.75	3721.25	3796.25	3796.25	3821.25	1.0	1.0	1.0	1.0	0.4166666567325592	2006	2081	2081	2106	1466
12.766755812048642	12.76675581204864	0	0	2	30	-0.005303300858899587	0.75	3721.25	3796.25	3796.25	3821.25	1.0	1.0	1.0	1.0	0.4166666567325592	2136	2211	2211	2236	1466
12.783707118933096	12.783707118933098	0	0	2	30	-0.0055735861910809125	0.75	3721.25	3796.25	3796.25	3821.25	1.0	1.0	1.0	1.0	0.4166666567325592	2198	2273	2273	2298	1466
12.799747366592785	12.799747366592786	0	0	2	30	-0.005828594710927712	0.75	3721.25	3796.25	3796.25	3821.25	1.0	1.0	1.0	1.0	0.4166666567325592	2262	2337	2337	2362	1466
12.819356061129389	12.819356455869087	0	0	2	30	-0.006067627457812508	0.75	3721.25	3796.25	3796.25	3821.25	1.0	1.0	1.0	1.0	0.4166666567325592	2325	2400	2400	2425	1466
12.833837481718616	12.833839455417113	0	0	2	30	-0.006290029259591055	0.75	3721.25	3796.25	3796.25	3821.25	1.0	1.0	1.0	1.0	0.4166666567325592	2398	2473	2473	2498	1466
12.849760886427466	12.849760886427468	0	0	2	30	-0.006495190528383635	0.75	3721.25	3796.25	3796.25	3821.25	1.0	1.0	1.0	1.0	0.4166666567325592	2498	2573	2573	2598	1466
12.86686179965776	12.866861799657762	0	0	2	30	-0.006682548931413073	0.75	3721.25	3796.25	3796.25	3821.25	1.0	1.0	1.0	1.0	0.4166666567325592	2582	2657	2657	2682	1466
12.886039043703606	12.886039043703605	0	0	2	30	-0.006851590932319789	0.75	3721.25	3796.25	3796.25	3821.25	1.0	1.0	1.0	1.0	0.4166666567325592	2690	2765	2765	2790	1466
12.899733748073176	12.899734142812875	0	0	2	30	-0.007001853198729263	0.75	3721.25	3796.25	3796.25	3821.25	1.0	1.0	1.0	1.0	0.4166666567325592	2732	2807	2807	2832	1466
12.916723344708414	12.916723344708416	0	0	2	30	-0.007132923872213867	0.75	3721.25	3796.25	3796.25	3821.25	1.0	1.0	1.0	1.0	0.4166666567325592	2801	2876	2876	2901	1466
12.933783994489433	12.933784389229132	0	0	2	30	-0.0072444436971681936	0.75	3721.25	3796.25	3796.25	3821.25	1.0	1.0	1.0	1.0	0.5	2871	2946	2946	2971	1466
12.952706236689872	12.95270623668987	0	0	2	30	-0.007336107005503688	0.75	3721.25	3796.25	3796.25	3821.25	1.0	1.0	1.0	1.0	0.5	2941	3016	3016	3041	1466
12.966715153859665	12.966714759119967	0	0	2	30	-0.007407662554463643	0.75	3721.25	3796.25	3796.25	3821.25	1.0	1.0	1.0	1.0	0.4166666567325592	3051	3126	3126	3151	1466
12.98379633010502	12.983796330105022	0	0	2	30	-0.007458914215262124	0.75	3721.25	3796.25	3796.25	3821.25	1.0	1.0	1.0	1.0	0.4166666567325592	3148	3223	3223	3248	1466
12.999765129879231	12.99976512987923	0	0	2	30	-0.007489721510659341	0.75	3721.25	3796.25	3796.25	3821.25	1.0	1.0	1.0	1.0	0.4166666567325592	3236	3311	3311	3336	1466
13.019410140468123	13.019410140468121	0	0	2	30	-0.0075	0.75	3721.25	3796.25	3796.25	3821.25	1.0	1.0	1.0	1.0	0.4166666567325592	3290	3365	3365	3390	1466
13.033703270221034	13.033703270221036	0	0	2	30	-0.007489721510659266	0.75	3721.25	3796.25	3796.25	3821.25	1.0	1.0	1.0	1.0	0.4166666567325592	3365	3440	3440	3465	1466
13.049754965331987	13.049754965331985	0	0	2	30	-0.0074589142152619746	0.75	3721.25	3796.25	3796.25	3821.25	1.0	1.0	1.0	1.0	0.4166666567325592	3403	3478	3478	3503	1466
13.066931273844746	13.066931273844745	0	0	2	30	-0.007407662554463419	0.75	3721.25	3796.25	3796.25	3821.25	1.0	1.0	1.0	1.0	0.4166666567325592	3476	3551	3551	3576	1466
13.086046543757883	13.086046543757881	0	0	2	30	-0.007336107005503392	0.75	3721.25	3796.25	3796.25	3821.25	1.0	1.0	1.0	1.0	0.4166666567325592	3531	3606	3606	3631	1483
13.099773222043053	13.099773616782752	0	0	2	30	-0.007244443697167825	0.7473404258489609	3710.359043851495	3785.359043851495	3785.359043851495	3810.359043851495	1.0	1.0	1.0	0.9893617033958435	0.4166666567325592	3568	3643	3643	3668	1483
13.116811766400941	13.116811766400943	0	0	2	30	-0.0071329238722134276	0.7420212775468826	3688.5771315544844	3763.5771315544844	3763.5771315544844	3788.5771315544844	1.0	1.0	1.0	0.9680851101875305	0.4166666567325592	3630	3705	3705	3730	1483
13.133728336191906	13.133728336191908	0	0	2	30	-0.007001853198728752	0.7367021292448044	3666.795219257474	3741.795219257474	3741.795219257474	3766.795219257474	1.0	1.0	1.0	0.9468085169792175	0.3333333432674408	3630	3705	3705	3730	1483
13.152708605128064	13.152708605128062	0	0	2	30	-0.006851590932319209	0.7340425550937653	3655.9042631089687	3730.9042631089687	3730.9042631089687	3755.9042631089687	1.0	1.0	1.0	0.936170220375061	0.3333333432674408	3666	3741	3741	3766	1483
13.166715153859665	13.166714759119966	0	0	2	30	-0.006682548931412426	0.728723406791687	3634.1223508119583	3709.1223508119583	3709.1223508119583	3734.1223508119583	1.0	1.0	1.0	0.914893627166748	0.4166666567325592	3688	3763	3763	3788	1483
13.183797909063815	13.183798303803513	0	0	2	30	-0.006495190528382922	0.7189461290836334	3594.084398597479	3669.084398597479	3669.084398597479	3694.084398597479	1.0	0.9928057789802551	1.0	0.8829787373542786	0.3333333432674408	3710	3785	3785	3810	1483
13.199763945660132	13.199764340399831	0	0	2	30	-0.006290029259590279	0.7100298553705215	3557.5722577422857	3632.5722577422857	3632.5722577422857	3657.5722577422857	1.0	0.9784172773361206	1.0	0.8617021441459656	0.4166666567325592	3721	3796	3796	3821	1483
13.21943619328824	13.219436193288242	0	0	2	30	-0.006067627457811671	0.6939958781003952	3491.9131208211184	3566.9131208211184	3566.9131208211184	3591.9131208211184	1.0	0.9568345546722412	1.0	0.8191489577293396	0.3333333432674408	3721	3796	3796	3821	1483
13.23379129717386	13.233791297173862	0	0	2	30	-0.005828594710926814	0.6895377337932587	3473.6570198833942	3548.6570198833942	3548.6570198833942	3573.6570198833942	1.0	0.9496402740478516	1.0	0.8085106611251831	0.3333333432674408	3721	3796	3796	3821	1483
13.249789307685779	13.24978930768578	0	0	2	30	-0.0055735861910799584	0.6832810342311859	3448.0358351767063	3523.0358351767063	3523.0358351767063	3548.0358351767063	1.0	0.935251772403717	1.0	0.7978723645210266	0.3333333432674408	3721	3796	3796	3821	1483
13.266841667933123	13.266842062672822	0	0	2	30	-0.0053033008588985785	0.6761633306741714	3418.888839110732	3493.888839110732	3493.888839110732	3518.888839110732	1.0	0.9280575513839722	1.0	0.7765957713127136	0.3333333432674408	3721	3796	3796	3821	1483
13.286027201512644	13.286027201512642	0	0	2	30	-0.005018479547690881	0.6717052012681961	3400.632799193263	3475.632799193263	3475.632799193263	3500.632799193263	1.0	0.9208633303642273	1.0	0.7659574747085571	0.3333333432674408	3721	3796	3796	3821	1483
13.299767300947574	13.299767695687272	0	0	2	30	-0.004719902932873198	0.6538664847612381	3327.58325509727	3402.58325509727	3402.58325509727	3427.58325509727	0.9821428656578064	0.8992805480957031	1.0	0.7340425252914429	0.3333333432674408	3721	3796	3796	3821	1483
13.316760844979799	13.3167608449798	0	0	2	30	-0.00440838939219294	0.6094365035892508	3145.642482197982	3220.642482197982	3220.642482197982	3245.642482197982	0.9464285969734192	0.8417266011238098	0.9692307710647583	0.6702127456665039	0.3333333432674408	3721	3796	3796	3821	1483
13.33383412643118	13.333834521170878	0	0	2	30	-0.00408479276261207	0.5720815375374109	2992.6738962156974	3067.6738962156974	3067.6738962156974	3092.6738962156974	0.9107142686843872	0.798561155796051	0.9384615421295166	0.6170212626457214	0.3333333432674408	3721	3796	3796	3821	1483
13.352697157676799	13.3526971576768	0	0	2	30	-0.003749999999999344	0.5397575471141725	2860.307155432536	2935.307155432536	2935.307155432536	2960.307155432536	0.875	0.7625899314880371	0.9076923131942749	0.5744680762290955	0.3333333432674408	3721	3796	3796	3821	1483
13.366730153968218	13.36673015396822	0	0	2	30	-0.0034049287480459245	0.5104204630256675	2740.1717960901083	2815.1717960901083	2815.1717960901083	2840.1717960901083	0.8392857313156128	0.7266187071800232	0.8769230842590332	0.542553186416626	0.3333333432674408	3721	3796	3796	3821	1483
13.383738698109001	13.3837390928487	0	0	2	30	-0.003050524823067806	0.4900876249746098	2656.908824271027	2731.908824271027	2731.908824271027	2756.908824271027	0.8214285969734192	0.6978417038917542	0.8461538553237915	0.521276593208313	0.3333333432674408	3721	3796	3796	3821	1483
13.399809340725492	13.399809340725493	0	0	2	30	-0.002687759621589039	0.4589849760606519	2529.5434769683698	2604.5434769683698	2604.5434769683698	2629.5434769683698	0.7678571343421936	0.6690647602081299	0.8153846263885498	0.4893617033958435	0.3333333432674408	3721	3796	3796	3821	1483
13.419421587919386	13.419421587919388	0	0	2	30	-0.0023176274578113774	0.42810097490414467	2403.0734922324727	2478.0734922324727	2478.0734922324727	2503.0734922324727	0.75	0.6187050342559814	0.7692307829856873	0.44680851697921753	0.3333333432674408	3721	3796	3796	3821	1483
13.433854060785967	13.433854060785965	0	0	2	30	-0.0019411428382681635	0.42810097490414467	2403.0734922324727	2478.0734922324727	2478.0734922324727	2503.0734922324727	0.75	0.6187050342559814	0.7692307829856873	0.44680851697921753	0.3333333432674408	3721	3796	3796	3821	1500
13.449729307251564	13.449729307251566	0	0	2	30	-0.0015593376811324415	0.4024463781114491	2298.017918366384	2373.017918366384	2373.017918366384	2398.017918366384	0.7142857313156128	0.5827338099479675	0.7538461685180664	0.41489362716674805	0.3333333432674408	3721	3796	3796	3821	1500
13.466837720536136	13.466837720536134	0	0	2	30	-0.0011732584878009686	0.3686119845450997	2159.466076712183	2234.466076712183	2234.466076712183	2259.466076712183	0.6785714030265808	0.5323740839958191	0.7076923251152039	0.3723404109477997	0.3333333432674408	3721	3796	3796	3821	1483
13.48608641246746	13.48608601772776	0	0	2	30	-0.0007839634745066304	0.3572772534384274	2113.05035283036	2188.05035283036	2188.05035283036	2213.05035283036	0.6607142686843872	0.5179855823516846	0.692307710647583	0.3617021143436432	0.3333333432674408	3721	3796	3796	3821	1483
13.499864012173772	13.499864012173774	0	0	2	30	-0.0003925196718213029	0.3460243702788399	2066.9697962918494	2141.9697962918494	2141.9697962918494	2166.9697962918494	0.6428571343421936	0.5035971403121948	0.6769230961799622	0.3510638177394867	0.3333333432674408	3721	3796	3796	3821	1483
13.516788871498411	13.516788871498413	0	0	2	30	7.791492631894069e-16	0.3348533052640148	2021.2242850561406	2096.2242850561406	2096.2242850561406	2121.2242850561406	0.625	0.4892086386680603	0.6615384817123413	0.3404255211353302	0.3333333432674408	3721	3796	3796	3821	1483
13.533723204575823	13.533723599315522	0	0	2	30	0.000392519671822859	0.3312953319126182	2006.6543841821715	2081.6543841821713	2081.6543841821713	2106.6543841821713	0.625	0.48201438784599304	0.6615384817123413	0.3297872245311737	0.3333333432674408	3721	3796	3796	3821	1483
13.552729526332099	13.552729526332097	0	0	2	30	0.0007839634745081803	0.31672996708882417	1947.009215228735	2022.009215228735	2022.009215228735	2047.009215228735	0.6071428656578064	0.46043166518211365	0.6461538672447205	0.3085106313228607	0.3333333432674408	3721	3796	3796	3821	1483
13.566717917037556	13.566717917037558	0	0	2	30	0.0011732584878025075	0.30580440121176977	1902.2690229621971	1977.2690229621971	1977.2690229621971	2002.2690229621971	0.5892857313156128	0.4460431635379791	0.6307692527770996	0.2978723347187042	0.3333333432674408	3721	3796	3796	3821	1483
13.583704750494904	13.583704750494906	0	0	2	30	0.0015593376811339657	0.28972688934319146	1836.431611860369	1911.431611860369	1911.431611860369	1936.431611860369	0.5714285969734192	0.41726619005203247	0.6153846383094788	0.27659574151039124	0.3333333432674408	3721	3796	3796	3821	1483
13.599839735682297	13.599839735682298	0	0	2	30	0.001941142838269669	0.27642814996004494	1781.973274086384	1856.973274086384	1856.973274086384	1881.973274086384	0.5535714030265808	0.40287768840789795	0.5846154093742371	0.25531914830207825	0.3333333432674408	3710	3785	3785	3810	1483
13.619407772029929	13.61940777202993	0	0	2	30	0.0023176274578128593	0.24765951483953996	1664.165713267916	1739.165713267916	1739.165713267916	1764.165713267916	0.5	0.36690646409988403	0.5538461804389954	0.22340425848960876	0.3333333432674408	3688	3763	3763	3788	1483
13.633748270546695	13.633748270546693	0	0	2	30	0.002687759621590494	0.23915417804070271	1629.3363590766776	1704.3363590766776	1704.3363590766776	1729.3363590766776	0.5	0.34532374143600464	0.5230769515037537	0.21276596188545227	0.3333333432674408	3666	3741	3741	3766	1466
13.649722596676687	13.649722596676686	0	0	2	30	0.0030505248230692293	0.2333884766395471	1605.7258118389454	1680.7258118389454	1680.7258118389454	1705.7258118389454	0.5	0.3309352397918701	0.5076923370361328	0.20212766528129578	0.3333333432674408	3655	3730	3730	3755	1466
13.666827457303969	13.666827457303967	0	0	2	30	0.0034049287480473127	0.22193100007461253	1558.8074453055383	1633.8074453055383	1633.8074453055383	1658.8074453055383	0.4821428656578064	0.316546767950058	0.4923076927661896	0.1808510571718216	0.3333333432674408	3634	3709	3709	3734	1483
13.686171281502697	13.686170886762998	0	0	2	30	0.0037500000000006933	0.21010702768319367	1510.3882783626782	1585.3882783626782	1585.3882783626782	1610.3882783626782	0.4642857015132904	0.2949640154838562	0.4769230782985687	0.1702127605676651	0.3333333432674408	3594	3669	3669	3694	1466
13.699801248561668	13.699801248561666	0	0	2	30	0.004084792762613376	0.2013909617124915	1474.6959882126525	1549.6959882126525	1549.6959882126525	1574.6959882126525	0.4464285671710968	0.28057554364204407	0.4615384638309479	0.1702127605676651	0.3333333432674408	3557	3632	3632	3657	1483
13.716739923775764	13.716739923775766	0	0	2	30	0.0044083893921942	0.18641027755876804	1413.350086603155	1488.350086603155	1488.350086603155	1513.350086603155	0.4107142984867096	0.26618704199790955	0.4307692348957062	0.1595744639635086	0.3333333432674408	3491	3566	3566	3591	1466
13.733750046875338	13.733750441615037	0	0	2	30	0.004719902932874409	0.17819135659259977	1379.693605246696	1454.693605246696	1454.693605246696	1479.693605246696	0.4107142984867096	0.24460431933403015	0.4153846204280853	0.13829787075519562	0.3333333432674408	3473	3548	3548	3573	1466
13.752806895313059	13.752806895313057	0	0	2	30	0.005018479547692039	0.16959802901491206	1344.503928816065	1419.503928816065	1419.503928816065	1444.503928816065	0.3928571343421936	0.23021583259105682	0.4000000059604645	0.13829787075519562	0.3333333432674408	3448	3523	3523	3548	1466
13.766796470237614	13.766796864977312	0	0	2	30	0.00530330085889968	0.1662446383002737	1330.7717938396208	1405.7717938396208	1405.7717938396208	1430.7717938396208	0.3928571343421936	0.22302158176898956	0.38461539149284363	0.12765957415103912	0.3333333432674408	3418	3493	3493	3518	1466
13.783719750603458	13.78371975060346	0	0	2	30	0.005573586191081001	0.16395507726190328	1321.3960413874938	1396.3960413874938	1396.3960413874938	1421.3960413874938	0.3928571343421936	0.2158273309469223	0.3692307770252228	0.12765957415103912	0.3333333432674408	3400	3475	3475	3500	1466
13.799725261169653	13.799725261169652	0	0	2	30	0.005828594710927795	0.15769223469612836	1295.7497010806455	1370.7497010806455	1370.7497010806455	1395.7497010806455	0.375	0.20863309502601624	0.3692307770252228	0.12765957415103912	0.3333333432674408	3327	3402	3402	3427	1466
13.819400666715351	13.819400666715353	0	0	2	30	0.006067627457812587	0.14999730996482696	1264.2389843059664	1339.2389843059664	1339.2389843059664	1364.2389843059664	0.3571428656578064	0.20143884420394897	0.35384616255760193	0.11702127754688263	0.3333333432674408	3145	3220	3220	3245	1466
13.833745902108502	13.833745902108504	0	0	2	30	0.006290029259591127	0.14774866917470864	1255.0308002704319	1330.0308002704319	1330.0308002704319	1355.0308002704319	0.3571428656578064	0.1942446082830429	0.3384615480899811	0.11702127754688263	0.3333333432674408	2992	3067	3067	3092	1466
13.84979562352096	13.849795623520961	0	0	2	30	0.006495190528383701	0.14774866917470864	1255.0308002704319	1330.0308002704319	1330.0308002704319	1355.0308002704319	0.3571428656578064	0.1942446082830429	0.3384615480899811	0.11702127754688263	0.3333333432674408	2860	2935	2935	2960	1466
13.866992458498055	13.866992853237754	0	0	2	30	0.006682548931413134	0.14284221861761448	1234.9388852391312	1309.9388852391312	1309.9388852391312	1334.9388852391312	0.3571428656578064	0.17985612154006958	0.32307693362236023	0.10638298094272614	0.3333333432674408	2740	2815	2815	2840	1466
13.88604693849758	13.886046938497582	0	0	2	30	0.006851590932319843	0.13796876229455546	1214.9820815962046	1289.9820815962046	1289.9820815962046	1314.9820815962046	0.3392857015132904	0.17985612154006958	0.3076923191547394	0.10638298094272614	0.3333333432674408	2656	2731	2731	2756	1466
13.899752695578718	13.89975269557872	0	0	2	30	0.0070018531987293105	0.13796876229455546	1214.9820815962046	1289.9820815962046	1289.9820815962046	1314.9820815962046	0.3392857015132904	0.17985612154006958	0.3076923191547394	0.10638298094272614	0.3333333432674408	2529	2604	2604	2629	1466
13.916714660435042	13.916714660435044	0	0	2	30	0.007132923872213908	0.13796876229455546	1214.9820815962046	1289.9820815962046	1289.9820815962046	1314.9820815962046	0.3392857015132904	0.17985612154006958	0.3076923191547394	0.10638298094272614	0.3333333432674408	2403	2478	2478	2503	1466
13.933714915042147	13.933714915042149	0	0	2	30	0.007244443697168227	0.13796876229455546	1214.9820815962046	1289.9820815962046	1289.9820815962046	1314.9820815962046	0.3392857015132904	0.17985612154006958	0.3076923191547394	0.10638298094272614	0.3333333432674408	2403	2478	2478	2503	1466
13.952775316137155	13.952775710876857	0	0	2	30	0.007336107005503715	0.1392371746429445	1220.1762301628578	1295.1762301628578	1295.1762301628578	1320.1762301628578	0.3392857015132904	0.17985612154006958	0.32307693362236023	0.11702127754688263	0.3333333432674408	2298	2373	2373	2398	1466
13.966809496647672	13.96680989138737	0	0	2	30	0.007407662554463664	0.1455000246593	1245.8226009798336	1320.8226009798336	1320.8226009798336	1345.8226009798336	0.3571428656578064	0.18705035746097565	0.32307693362236023	0.11702127754688263	0.3333333432674408	2159	2234	2234	2259	1466
13.983706724193398	13.983707118933097	0	0	2	30	0.007458914215262138	0.14635927172075902	1249.3412176965082	1324.3412176965082	1324.3412176965082	1349.3412176965082	0.3571428656578064	0.18705035746097565	0.32307693362236023	0.12765957415103912	0.3333333432674408	2113	2188	2188	2213	1466
13.999868946420007	13.999868946420008	0	0	2	30	0.007489721510659348	0.14864883275912943	1258.716970148635	1333.716970148635	1333.716970148635	1358.716970148635	0.3571428656578064	0.1942446082830429	0.3384615480899811	0.12765957415103912	0.3333333432674408	2066	2141	2141	2166	1466
14.019492641065165	14.019492641065167	0	0	2	30	0.0075	0.15634375376514054	1290.2276716682504	1365.2276716682504	1365.2276716682504	1390.2276716682504	0.375	0.20143884420394897	0.35384616255760193	0.13829787075519562	0.3333333432674408	2021	2096	2096	2121	1466
14.03371195449441	14.033711954494407	0	0	2	30	0.007489721510659259	0.15634375376514054	1290.2276716682504	1365.2276716682504	1365.2276716682504	1390.2276716682504	0.375	0.20143884420394897	0.35384616255760193	0.13829787075519562	0.3333333432674408	2006	2081	2081	2106	1466
14.049844571243609	14.049844965983308	0	0	2	30	0.0074589142152619616	0.16829046460688601	1339.1494525651983	1414.1494525651983	1414.1494525651983	1439.1494525651983	0.3928571343421936	0.22302158176898956	0.38461539149284363	0.1489361673593521	0.3333333432674408	1947	2022	2022	2047	1466
14.066714956489816	14.066714956489818	0	0	2	30	0.007407662554463399	0.17066185869118	1348.860311340382	1423.860311340382	1423.860311340382	1448.860311340382	0.3928571343421936	0.23021583259105682	0.4000000059604645	0.1489361673593521	0.3333333432674408	1902	1977	1977	2002	1466
14.086061938606134	14.086061938606136	0	0	2	30	0.007336107005503364	0.18150559519028897	1393.2654123042335	1468.2654123042335	1468.2654123042335	1493.2654123042335	0.4107142984867096	0.24460431933403015	0.4153846204280853	0.1702127605676651	0.3333333432674408	1836	1911	1911	1936	1466
14.099761774591789	14.09976137985209	0	0	2	30	0.00724444369716779	0.18939718395081362	1425.5814682785817	1500.5814682785817	1500.5814682785817	1525.5814682785817	0.4107142984867096	0.26618704199790955	0.446153849363327	0.1808510571718216	0.3333333432674408	1781	1856	1856	1881	1466
14.116702028764683	14.116702028764681	0	0	2	30	0.007132923872213387	0.20498369916200443	1489.4082480684083	1564.4082480684083	1564.4082480684083	1589.4082480684083	0.4285714328289032	0.2949640154838562	0.4769230782985687	0.20212766528129578	0.3333333432674408	1664	1739	1739	1764	1466
14.133911495412137	14.13391149541214	0	0	2	30	0.007001853198728705	0.22802756592606954	1583.772882467255	1658.772882467255	1658.772882467255	1683.772882467255	0.4821428656578064	0.316546767950058	0.5076923370361328	0.22340425848960876	0.3333333432674408	1629	1704	1704	1729	1466
14.152687683924027	14.152687683924029	0	0	2	30	0.006851590932319155	0.2550244897652765	1694.3252855888072	1769.3252855888072	1769.3252855888072	1794.3252855888072	0.5	0.36690646409988403	0.5538461804389954	0.27659574151039124	0.3333333432674408	1605	1680	1680	1705	1466
14.166714759119968	14.166714759119966	0	0	2	30	0.006682548931412366	0.274586060538327	1774.4299179044492	1849.4299179044492	1849.4299179044492	1874.4299179044492	0.5357142686843872	0.3884892165660858	0.5846154093742371	0.2978723347187042	0.3333333432674408	1558	1633	1633	1658	1466
14.183740671807493	14.183740671807495	0	0	2	30	0.006495190528382856	0.29058173936098175	1839.9322226832203	1914.9322226832203	1914.9322226832203	1939.9322226832203	0.5535714030265808	0.41726619005203247	0.6000000238418579	0.3191489279270172	0.3333333432674408	1510	1585	1585	1610	1466
14.199774208892302	14.199774998371698	0	0	2	30	0.006290029259590206	0.3107161489060779	1922.382629770389	1997.382629770389	1997.382629770389	2022.382629770389	0.5892857313156128	0.43884891271591187	0.6307692527770996	0.3404255211353302	0.3333333432674408	1474	1549	1549	1574	1466
14.219394745619871	14.21939474561987	0	0	2	30	0.006067627457811592	0.3253224377034143	1982.1953823954816	2057.195382395482	2057.195382395482	2082.195382395482	0.6071428656578064	0.46043166518211365	0.6461538672447205	0.3617021143436432	0.3333333432674408	1413	1488	1488	1513	1466
14.233770770709524	14.233770770709526	0	0	2	30	0.005828594710926731	0.3490209572419598	2079.2408199058254	2154.2408199058254	2154.2408199058254	2179.2408199058254	0.6607142686843872	0.48201438784599304	0.6615384817123413	0.38297873735427856	0.3333333432674408	1379	1454	1454	1479	1466
14.249763649605358	14.24976364960536	0	0	2	30	0.005573586191079871	0.3639545783376148	2140.3939982925326	2215.3939982925326	2215.3939982925326	2240.3939982925326	0.6785714030265808	0.5035971403121948	0.6769230961799622	0.40425533056259155	0.3333333432674408	1344	1419	1419	1444	1466
14.266833378399449	14.26683337839945	0	0	2	30	0.005303300858898486	0.3898485352189178	2246.429751721468	2321.429751721468	2321.429751721468	2346.429751721468	0.6964285969734192	0.5467625856399536	0.7076923251152039	0.44680851697921753	0.3333333432674408	1330	1405	1405	1430	1466
14.286043385840292	14.286043780579991	0	0	2	30	0.005018479547690782	0.40347459188459744	2302.228453767427	2377.228453767427	2377.228453767427	2402.228453767427	0.7142857313156128	0.5611510872840881	0.7230769395828247	0.4680851101875305	0.3333333432674408	1321	1396	1396	1421	1466
14.299729800676188	14.29972980067619	0	0	2	30	0.004719902932873095	0.4170988766363717	2358.019899825942	2433.019899825942	2433.019899825942	2458.019899825942	0.7321428656578064	0.5827338099479675	0.7384615540504456	0.478723406791687	0.3333333432674408	1295	1370	1370	1395	1466
14.317089268409179	14.317089663148877	0	0	2	30	0.0044083893921928324	0.43280990421772003	2422.3565577715635	2497.3565577715635	2497.3565577715635	2522.3565577715635	0.75	0.6043165326118469	0.7538461685180664	0.5	0.3333333432674408	1264	1339	1339	1364	1466
14.333870837223165	14.333870837223163	0	0	2	30	0.004084792762611958	0.4590391043165116	2529.765132176115	2604.765132176115	2604.765132176115	2629.765132176115	0.7857142686843872	0.633093535900116	0.7846153974533081	0.5319148898124695	0.3333333432674408	1255	1330	1330	1355	1466
14.352703868251679	14.352703868251677	0	0	2	30	0.0037499999999992296	0.47520021365043963	2595.9448748985506	2670.9448748985506	2670.9448748985506	2695.9448748985506	0.8035714030265808	0.6546762585639954	0.800000011920929	0.5531914830207825	0.3333333432674408	1255	1330	1330	1355	1466
14.366715943339065	14.366715943339063	0	0	2	30	0.0034049287480458065	0.4888592756467638	2651.8787337734975	2726.8787337734975	2726.8787337734975	2751.8787337734975	0.8035714030265808	0.6834532618522644	0.8153846263885498	0.5744680762290955	0.3333333432674408	1234	1309	1309	1334	1466
14.383747382382372	14.383746987642674	0	0	2	30	0.003050524823067685	0.5053477320655473	2719.398962808416	2794.398962808416	2794.398962808416	2819.398962808416	0.8214285969734192	0.7050359845161438	0.8307692408561707	0.5957446694374084	0.4166666567325592	1214	1289	1289	1314	1466
14.399821972395854	14.399821972395852	0	0	2	30	0.0026877596215889154	0.5219998396750167	2787.5893434691934	2862.5893434691934	2862.5893434691934	2887.5893434691934	0.8392857313156128	0.7266187071800232	0.8461538553237915	0.6170212626457214	0.4166666567325592	1214	1289	1289	1314	1466
14.41933948206204	14.419339482062043	0	0	2	30	0.0023176274578112516	0.5651693198982315	2964.368364983258	3039.368364983258	3039.368364983258	3064.368364983258	0.8928571343421936	0.769784152507782	0.892307698726654	0.6702127456665039	0.4166666567325592	1214	1289	1289	1314	1466
14.43375932325826	14.433759323258261	0	0	2	30	0.0019411428382680358	0.5651693198982315	2964.368364983258	3039.368364983258	3039.368364983258	3064.368364983258	0.8928571343421936	0.769784152507782	0.892307698726654	0.6702127456665039	0.4166666567325592	1214	1289	1289	1314	1466
14.449809439410418	14.449809439410416	0	0	2	30	0.001559337681132312	0.5868994738388373	3053.353345370039	3128.353345370039	3128.353345370039	3153.353345370039	0.9285714030265808	0.7913669347763062	0.9076923131942749	0.6914893388748169	0.4166666567325592	1220	1295	1295	1320	1466
14.466776930622524	14.466776930622526	0	0	2	30	0.0011732584878008379	0.6174579143377841	3178.490159213226	3253.490159213226	3253.490159213226	3278.490159213226	0.9464285969734192	0.8345323801040649	0.9384615421295166	0.7340425252914429	0.4166666567325592	1245	1320	1320	1345	1466
14.485955753627165	14.485955753627163	0	0	2	30	0.0007839634745064989	0.6359530516078546	3254.2277463341647	3329.2277463341647	3329.2277463341647	3354.2277463341647	0.9642857313156128	0.8489208817481995	0.9538461565971375	0.7659574747085571	0.4166666567325592	1249	1324	1324	1349	1466
14.499730590155588	14.499730590155586	0	0	2	30	0.0003925196718211707	0.6539144881813499	3327.779829102628	3402.779829102628	3402.779829102628	3427.779829102628	0.9821428656578064	0.8705036044120789	0.9692307710647583	0.7872340679168701	0.4166666567325592	1258	1333	1333	1358	1466
14.516739529036064	14.516739923775763	0	0	2	30	-9.11457541045065e-16	0.6720395908466923	3402.0021245172047	3477.0021245172047	3477.0021245172047	3502.0021245172047	1.0	0.8920863270759583	0.9846153855323792	0.8085106611251831	0.4166666567325592	1290	1365	1365	1390	1466
14.533700309673295	14.533700704412993	0	0	2	30	-0.00039251967182299115	0.6858640760183334	3458.6133912950754	3533.6133912950754	3533.6133912950754	3558.6133912950754	1.0	0.9136690497398376	1.0	0.8297872543334961	0.4166666567325592	1290	1365	1365	1390	1466
14.552777684575348	14.55277768457535	0	0	2	30	-0.0007839634745083118	0.6992384791374207	3513.3815720677376	3588.3815720677376	3588.3815720677376	3613.3815720677376	1.0	0.935251772403717	1.0	0.8617021441459656	0.4166666567325592	1339	1414	1414	1439	1466
14.566758180486831	14.566758180486833	0	0	2	30	-0.0011732584878026383	0.7081547528505325	3549.8937129229307	3624.8937129229307	3624.8937129229307	3649.8937129229307	1.0	0.9496402740478516	1.0	0.8829787373542786	0.4166666567325592	1348	1423	1423	1448	1466
14.583806988076889	14.583806988076887	0	0	2	30	-0.0015593376811340951	0.7286468744277954	3633.808950781822	3708.808950781822	3708.808950781822	3733.808950781822	1.0	0.9784172773361206	1.0	0.936170220375061	0.4166666567325592	1393	1468	1468	1493	1466
14.599714603197787	14.599714603197786	0	0	2	30	-0.0019411428382697968	0.7349035739898682	3659.43013548851	3734.43013548851	3734.43013548851	3759.43013548851	1.0	0.9928057789802551	1.0	0.9468085169792175	0.4166666567325592	1425	1500	1500	1525	1466
14.619414482604808	14.619414482604807	0	0	2	30	-0.002317627457812985	0.7446808516979218	3699.4680877029896	3774.4680877029896	3774.4680877029896	3799.4680877029896	1.0	1.0	1.0	0.978723406791687	0.4166666567325592	1489	1564	1564	1589	1466
14.633757744299464	14.633757744299466	0	0	2	30	-0.0026877596215906176	0.7473404258489609	3710.359043851495	3785.359043851495	3785.359043851495	3810.359043851495	1.0	1.0	1.0	0.9893617033958435	0.4166666567325592	1583	1658	1658	1683	1466
14.649964177372338	14.649964572112037	0	0	2	30	-0.0030505248230693503	0.75	3721.25	3796.25	3796.25	3821.25	1.0	1.0	1.0	1.0	0.4166666567325592	1694	1769	1769	1794	1466
14.666785220156198	14.6667852201562	0	0	2	30	-0.0034049287480474306	0.75	3721.25	3796.25	3796.25	3821.25	1.0	1.0	1.0	1.0	0.4166666567325592	1774	1849	1849	1874	1466
14.686072596578002	14.686072596578	0	0	2	30	-0.0037500000000008082	0.75	3721.25	3796.25	3796.25	3821.25	1.0	1.0	1.0	1.0	0.4166666567325592	1839	1914	1914	1939	1466
14.699798090644078	14.699798090644077	0	0	2	30	-0.004084792762613487	0.75	3721.25	3796.25	3796.25	3821.25	1.0	1.0	1.0	1.0	0.4166666567325592	1922	1997	1997	2022	1466
14.716752950185823	14.716752950185825	0	0	2	30	-0.004408389392194307	0.75	3721.25	3796.25	3796.25	3821.25	1.0	1.0	1.0	1.0	0.4166666567325592	1982	2057	2057	2082	1466
14.733913074370934	14.733913469110632	0	0	2	30	-0.004719902932874511	0.75	3721.25	3796.25	3796.25	3821.25	1.0	1.0	1.0	1.0	0.4166666567325592	2079	2154	2154	2179	1466
14.752638736201382	14.752638341461683	0	0	2	30	-0.005018479547692137	0.75	3721.25	3796.25	3796.25	3821.25	1.0	1.0	1.0	1.0	0.4166666567325592	2140	2215	2215	2240	1466
14.766756206788338	14.76675620678834	0	0	2	30	-0.005303300858899775	0.75	3721.25	3796.25	3796.25	3821.25	1.0	1.0	1.0	1.0	0.5	2246	2321	2321	2346	1466
14.783726855918035	14.783726855918037	0	0	2	30	-0.00557358619108109	0.75	3721.25	3796.25	3796.25	3821.25	1.0	1.0	1.0	1.0	0.5	2302	2377	2377	2402	1466
14.799834604066215	14.799834604066213	0	0	2	30	-0.0058285947109278785	0.75	3721.25	3796.25	3796.25	3821.25	1.0	1.0	1.0	1.0	0.5	2358	2433	2433	2458	1466
14.819347376856017	14.819347376856015	0	0	2	30	-0.006067627457812664	0.75	3721.25	3796.25	3796.25	3821.25	1.0	1.0	1.0	1.0	0.5	2422	2497	2497	2522	1466
14.833756560080369	14.83375656008037	0	0	2	30	-0.006290029259591199	0.75	3721.25	3796.25	3796.25	3821.25	1.0	1.0	1.0	1.0	0.5	2529	2604	2604	2629	1466
14.849728123032468	14.84972772829277	0	0	2	30	-0.006495190528383767	0.75	3721.25	3796.25	3796.25	3821.25	1.0	1.0	1.0	1.0	0.5	2595	2670	2670	2695	1466
14.866881141902999	14.866881141903	0	0	2	30	-0.006682548931413194	0.75	3721.25	3796.25	3796.25	3821.25	1.0	1.0	1.0	1.0	0.5	2651	2726	2726	2751	1466
14.886084044029266	14.886084044029268	0	0	2	30	-0.006851590932319897	0.75	3721.25	3796.25	3796.25	3821.25	1.0	1.0	1.0	1.0	0.5	2719	2794	2794	2819	1483
14.899720721663117	14.899720721663119	0	0	2	30	-0.007001853198729357	0.75	3721.25	3796.25	3796.25	3821.25	1.0	1.0	1.0	1.0	0.5	2787	2862	2862	2887	1483
14.91671544991444	14.916715449914442	0	0	2	30	-0.00713292387221395	0.75	3721.25	3796.25	3796.25	3821.25	1.0	1.0	1.0	1.0	0.5	2964	3039	3039	3064	1483
14.933725178274317	14.933725178274315	0	0	2	30	-0.007244443697168262	0.75	3721.25	3796.25	3796.25	3821.25	1.0	1.0	1.0	1.0	0.5	2964	3039	3039	3064	1483
14.95274531592005	14.952745315920051	0	0	2	30	-0.007336107005503743	0.75	3721.25	3796.25	3796.25	3821.25	1.0	1.0	1.0	1.0	0.5	3053	3128	3128	3153	1483
14.96681068086677	14.966810680866768	0	0	2	30	-0.007407662554463685	0.75	3721.25	3796.25	3796.25	3821.25	1.0	1.0	1.0	1.0	0.5	3178	3253	3253	3278	1483
14.983731198054722	14.98373159279442	0	0	2	30	-0.0074589142152621515	0.75	3721.25	3796.25	3796.25	3821.25	1.0	1.0	1.0	1.0	0.5	3254	3329	3329	3354	1483
14.999959341811026	14.999959341811028	0	0	2	30	-0.0074897215106593555	0.75	3721.25	3796.25	3796.25	3821.25	1.0	1.0	1.0	1.0	0.5	3327	3402	3402	3427	1483
15.019367113840955	15.019367113840957	0	0	2	30	-0.0075	0.75	3721.25	3796.25	3796.25	3821.25	1.0	1.0	1.0	1.0	0.5	3402	3477	3477	3502	1483
15.033794849831152	15.03379484983115	0	0	2	30	-0.007489721510659252	0.75	3721.25	3796.25	3796.25	3821.25	1.0	1.0	1.0	1.0	0.5	3458	3533	3533	3558	1483
15.049947598304987	15.049947993044686	0	0	2	30	-0.007458914215261947	0.75	3721.25	3796.25	3796.25	3821.25	1.0	1.0	1.0	1.0	0.4166666567325592	3513	3588	3588	3613	1483
15.06719693366202	15.067196933662022	0	0	2	30	-0.007407662554463379	0.75	3721.25	3796.25	3796.25	3821.25	1.0	1.0	1.0	1.0	0.4166666567325592	3549	3624	3624	3649	1483
15.085958516805055	15.085958516805057	0	0	2	30	-0.007336107005503337	0.75	3721.25	3796.25	3796.25	3821.25	1.0	1.0	1.0	1.0	0.4166666567325592	3633	3708	3708	3733	1483
15.099730984895286	15.099730590155588	0	0	2	30	-0.0072444436971677555	0.7393617033958435	3677.686175405979	3752.686175405979	3752.686175405979	3777.686175405979	1.0	1.0	1.0	0.957446813583374	0.4166666567325592	3659	3734	3734	3759	1483
15.116739134296365	15.116739134296367	0	0	2	30	-0.007132923872213346	0.7251262813806534	3619.3921222537756	3694.3921222537756	3694.3921222537756	3719.3921222537756	1.0	0.9856114983558655	1.0	0.914893627166748	0.4166666567325592	3699	3774	3774	3799	1483
15.133831757992985	15.133832152732683	0	0	2	30	-0.007001853198728657	0.7054951786994934	3539.0027567744255	3614.0027567744255	3614.0027567744255	3639.0027567744255	1.0	0.9496402740478516	1.0	0.8723404407501221	0.4166666567325592	3710	3785	3785	3810	1483
15.152739789564267	15.152739789564265	0	0	2	30	-0.0068515909323191015	0.6832045018672943	3447.72243514657	3522.72243514657	3522.72243514657	3547.72243514657	1.0	0.9136690497398376	1.0	0.8191489577293396	0.4166666567325592	3721	3796	3796	3821	1483
15.166745154076773	15.166745154076771	0	0	2	30	-0.006682548931412306	0.6609138250350952	3356.442113518715	3431.442113518715	3431.442113518715	3456.442113518715	1.0	0.8776978254318237	1.0	0.7659574747085571	0.4166666567325592	3721	3796	3796	3821	1483
15.18370277679641	15.183702776796412	0	0	2	30	-0.006495190528382789	0.6278898566961288	3221.2089631706476	3296.2089631706476	3296.2089631706476	3321.2089631706476	0.9464285969734192	0.8417266011238098	1.0	0.7234042286872864	0.4166666567325592	3721	3796	3796	3821	1483
15.199869341159706	15.199869735899405	0	0	2	30	-0.006290029259590135	0.6029743679855537	3119.1800369008424	3194.1800369008424	3194.1800369008424	3219.1800369008424	0.9285714030265808	0.8129496574401855	0.9846153855323792	0.6808510422706604	0.3333333432674408	3721	3796	3796	3821	1483
15.219251849848915	15.219251849848913	0	0	2	30	-0.006067627457811515	0.5630887314604074	2955.848355330368	3030.848355330368	3030.848355330368	3055.848355330368	0.9107142686843872	0.7625899314880371	0.9384615421295166	0.6170212626457214	0.4166666567325592	3721	3796	3796	3821	1483
15.233744717889406	15.233744717889405	0	0	2	30	-0.005828594710926648	0.5630887314604074	2955.848355330368	3030.848355330368	3030.848355330368	3055.848355330368	0.9107142686843872	0.7625899314880371	0.9384615421295166	0.6170212626457214	0.4166666567325592	3721	3796	3796	3821	1483
15.249773518097827	15.249773518097829	0	0	2	30	-0.005573586191079782	0.5459456255753965	2885.6473367312487	2960.6473367312487	2960.6473367312487	2985.6473367312487	0.8928571343421936	0.7410072088241577	0.9230769276618958	0.5957446694374084	0.3333333432674408	3721	3796	3796	3821	1483
15.266793114950174	15.266793114950175	0	0	2	30	-0.005303300858898391	0.5032262122036002	2710.711338973743	2785.711338973743	2785.711338973743	2810.711338973743	0.8392857313156128	0.6978417038917542	0.8769230842590332	0.542553186416626	0.3333333432674408	3721	3796	3796	3821	1500
15.285974306393006	15.285974306393008	0	0	2	30	-0.005018479547690684	0.4822325556763065	2624.7423154944754	2699.7423154944754	2699.7423154944754	2724.7423154944754	0.8035714030265808	0.6762589812278748	0.8615384697914124	0.521276593208313	0.3333333432674408	3721	3796	3796	3821	1500
15.299780327357633	15.299780722097331	0	0	2	30	-0.004719902932872991	0.4599357392657213	2533.4368522931286	2608.4368522931286	2608.4368522931286	2633.4368522931286	0.7857142686843872	0.6474820375442505	0.8307692408561707	0.4893617033958435	0.3333333432674408	3721	3796	3796	3821	1500
15.316806240045159	15.316806240045157	0	0	2	30	-0.004408389392192726	0.44832073166210407	2485.873396156316	2560.873396156316	2560.873396156316	2585.873396156316	0.7857142686843872	0.6258992552757263	0.8153846263885498	0.4680851101875305	0.3333333432674408	3721	3796	3796	3821	1500
15.333816757884433	15.333816757884431	0	0	2	30	-0.004084792762611848	0.4345327808184827	2429.4117374516863	2504.4117374516863	2504.4117374516863	2529.4117374516863	0.7678571343421936	0.6043165326118469	0.800000011920929	0.457446813583374	0.3333333432674408	3721	3796	3796	3821	1500
15.352733078989386	15.352733078989388	0	0	2	30	-0.003749999999999115	0.420538475446147	2372.105056951972	2447.105056951972	2447.105056951972	2472.105056951972	0.75	0.5899280309677124	0.7846153974533081	0.43617022037506104	0.3333333432674408	3721	3796	3796	3821	1500
15.366779891170266	15.366779891170264	0	0	2	30	-0.003404928748045688	0.40875367737343193	2323.846308844204	2398.846308844204	2398.846308844204	2423.846308844204	0.7321428656578064	0.5755395889282227	0.7692307829856873	0.42553192377090454	0.3333333432674408	3721	3796	3796	3821	1500
15.38371619794617	15.383716197946171	0	0	2	30	-0.003050524823067564	0.39504578766182874	2267.712500475189	2342.712500475189	2342.712500475189	2367.712500475189	0.7142857313156128	0.5611510872840881	0.7538461685180664	0.40425533056259155	0.3333333432674408	3721	3796	3796	3821	1500
15.399829867189828	15.39982986718983	0	0	2	30	-0.002687759621588792	0.3752387103004269	2186.602518680248	2261.602518680248	2261.602518680248	2286.602518680248	0.6785714030265808	0.5395683646202087	0.7384615540504456	0.38297873735427856	0.3333333432674408	3721	3796	3796	3821	1500
15.41931382398162	15.419313823981621	0	0	2	30	-0.0023176274578111254	0.3477098589833161	2073.8718725366793	2148.8718725366793	2148.8718725366793	2173.8718725366793	0.6607142686843872	0.4892086386680603	0.7076923251152039	0.3404255211353302	0.3333333432674408	3721	3796	3796	3821	1500
15.433859192402052	15.433858797662353	0	0	2	30	-0.0019411428382679079	0.33163057524473105	2008.0272056271735	2083.0272056271733	2083.0272056271733	2108.0272056271733	0.6428571343421936	0.4676258862018585	0.6769230961799622	0.3191489279270172	0.3333333432674408	3721	3796	3796	3821	1500
15.449707596568134	15.449707596568132	0	0	2	30	-0.0015593376811321826	0.31076144760691005	1922.5681279502967	1997.5681279502967	1997.5681279502967	2022.5681279502967	0.6071428656578064	0.43884891271591187	0.6615384817123413	0.2978723347187042	0.3333333432674408	3721	3796	3796	3821	1500
15.46687443132812	15.46687482606782	0	0	2	30	-0.001173258487800707	0.29525500264037063	1859.0692358123179	1934.0692358123179	1934.0692358123179	1959.0692358123179	0.5892857313156128	0.41726619005203247	0.6307692527770996	0.27659574151039124	0.3333333432674408	3721	3796	3796	3821	1500
15.486011806664392	15.48601180666439	0	0	2	30	-0.0007839634745063674	0.2782773271520087	1789.5456546874757	1864.5456546874757	1864.5456546874757	1889.5456546874757	0.5714285969734192	0.3884892165660858	0.6000000238418579	0.25531914830207825	0.3333333432674408	3721	3796	3796	3821	1500
15.499709668951551	15.499709668951553	0	0	2	30	-0.0003925196718210386	0.2553971206498029	1695.851209060943	1770.851209060943	1770.851209060943	1795.851209060943	0.5178571343421936	0.36690646409988403	0.5846154093742371	0.23404255509376526	0.3333333432674408	3721	3796	3796	3821	1500
15.516820055934614	15.516820450674313	0	0	2	30	1.0437658189007235e-15	0.23494330474134362	1612.092832915802	1687.092832915802	1687.092832915802	1712.092832915802	0.5	0.3309352397918701	0.5384615659713745	0.20212766528129578	0.3333333432674408	3721	3796	3796	3821	1500
15.533900837440273	15.533900837440271	0	0	2	30	0.00039251967182312326	0.2247133272052202	1570.2010749053766	1645.2010749053766	1645.2010749053766	1670.2010749053766	0.4821428656578064	0.316546767950058	0.5230769515037537	0.19148936867713928	0.3333333432674408	3721	3796	3796	3821	1500
15.552723605236617	15.552723605236618	0	0	2	30	0.0007839634745084434	0.2145651659225578	1528.6443544528743	1603.6443544528743	1603.6443544528743	1628.6443544528743	0.4642857015132904	0.30215826630592346	0.5076923370361328	0.1808510571718216	0.3333333432674408	3721	3796	3796	3821	1483
15.566724232872739	15.56672383813304	0	0	2	30	0.001173258487802769	0.20077721384611535	1472.1826906998424	1547.1826906998424	1547.1826906998424	1572.1826906998424	0.4464285671710968	0.28057554364204407	0.4769230782985687	0.1595744639635086	0.3333333432674408	3721	3796	3796	3821	1483
15.583749356080867	15.583749356080865	0	0	2	30	0.0015593376811342246	0.1903017298009021	1429.285583534694	1504.285583534694	1504.285583534694	1529.285583534694	0.4285714328289032	0.26618704199790955	0.446153849363327	0.1489361673593521	0.3333333432674408	3721	3796	3796	3821	1483
15.59972012955357	15.599720129553571	0	0	2	30	0.0019411428382699247	0.17986893417060668	1386.5632854286343	1461.5632854286343	1461.5632854286343	1486.5632854286343	0.4107142984867096	0.24460431933403015	0.4307692348957062	0.1489361673593521	0.3333333432674408	3677	3752	3752	3777	1483
15.619277113189634	15.619277113189636	0	0	2	30	0.002317627457813111	0.15998179200920848	1305.1254382777088	1380.1254382777088	1380.1254382777088	1405.1254382777088	0.375	0.2158273309469223	0.38461539149284363	0.12765957415103912	0.3333333432674408	3619	3694	3694	3719	1483
15.63387182407241	15.633872218812108	0	0	2	30	0.0026877596215907408	0.15998179200920848	1305.1254382777088	1380.1254382777088	1380.1254382777088	1405.1254382777088	0.375	0.2158273309469223	0.38461539149284363	0.12765957415103912	0.3333333432674408	3539	3614	3614	3639	1483
15.64974351788072	15.649743517880722	0	0	2	30	0.0030505248230694713	0.15044739177471878	1266.0820693174733	1341.0820693174733	1341.0820693174733	1366.0820693174733	0.3571428656578064	0.20143884420394897	0.3692307770252228	0.11702127754688263	0.3333333432674408	3447	3522	3522	3547	1483
15.667028379810644	15.667029169290043	0	0	2	30	0.0034049287480475486	0.13612136826309362	1207.4170030373684	1282.4170030373684	1282.4170030373684	1307.4170030373684	0.3214285671710968	0.18705035746097565	0.3384615480899811	0.10638298094272614	0.25	3356	3431	3431	3456	1483
15.686020096198066	15.686020096198064	0	0	2	30	0.003750000000000923	0.13305439693447807	1194.8577554466879	1269.8577554466879	1269.8577554466879	1294.8577554466879	0.3214285671710968	0.17985612154006958	0.32307693362236023	0.09574468433856964	0.3333333432674408	3221	3296	3296	3321	1483
15.699785853713417	15.699785853713415	0	0	2	30	0.004084792762613599	0.12642330187944462	1167.7034211963257	1242.7034211963257	1242.7034211963257	1267.7034211963257	0.3035714328289032	0.17266187071800232	0.3076923191547394	0.09574468433856964	0.25	3119	3194	3194	3219	1466
15.716707949860163	15.716707949860165	0	0	2	30	0.0044083893921944145	0.1190147922644102	1137.3655743227598	1212.3655743227598	1212.3655743227598	1237.3655743227598	0.2857142984867096	0.16546761989593506	0.29230770468711853	0.08510638028383255	0.25	2955	3030	3030	3055	1483
15.733776494435157	15.733776494435158	0	0	2	30	0.004719902932874614	0.1168889010718333	1128.6600498891573	1203.6600498891573	1203.6600498891573	1228.6600498891573	0.2857142984867096	0.158273383975029	0.2769230902194977	0.08510638028383255	0.25	2955	3030	3030	3055	1483
15.752653341570236	15.752653341570234	0	0	2	30	0.0050184795476922355	0.11476300615396612	1119.9545102004913	1194.9545102004913	1194.9545102004913	1219.9545102004913	0.2857142984867096	0.15107913315296173	0.26153847575187683	0.08510638028383255	0.25	2885	2960	2960	2985	1466
15.76673291714611	15.766732917146111	0	0	2	30	0.005303300858899867	0.11198245023732392	1108.5681337218414	1183.5681337218414	1183.5681337218414	1208.5681337218414	0.2857142984867096	0.14388489723205566	0.2461538463830948	0.07446808367967606	0.25	2710	2785	2785	2810	1466
15.783726855918035	15.783726855918037	0	0	2	30	0.005573586191081179	0.11198245023732392	1108.5681337218414	1183.5681337218414	1183.5681337218414	1208.5681337218414	0.2857142984867096	0.14388489723205566	0.2461538463830948	0.07446808367967606	0.25	2624	2699	2699	2724	1466
15.79970078730833	15.799700787308328	0	0	2	30	0.005828594710927962	0.10481943292223198	1079.23557781654	1154.23557781654	1154.23557781654	1179.23557781654	0.2678571343421936	0.1366906464099884	0.23076923191547394	0.06382978707551956	0.25	2533	2608	2608	2633	1466
15.819302376530358	15.819302376530356	0	0	2	30	0.0060676274578127425	0.09753367346017919	1049.4003928194338	1124.4003928194338	1124.4003928194338	1149.4003928194338	0.25	0.12949639558792114	0.20000000298023224	0.05319149047136307	0.25	2485	2560	2560	2585	1466
15.833709586056214	15.833709586056216	0	0	2	30	0.006290029259591271	0.09753367346017919	1049.4003928194338	1124.4003928194338	1124.4003928194338	1149.4003928194338	0.25	0.12949639558792114	0.20000000298023224	0.05319149047136307	0.25	2429	2504	2504	2529	1466
15.849840229106922	15.84984022910692	0	0	2	30	0.006495190528383834	0.095039533349379	1039.186889065707	1114.186889065707	1114.186889065707	1139.186889065707	0.25	0.12230215966701508	0.1846153885126114	0.042553190141916275	0.25	2372	2447	2447	2472	1466
15.866716930188309	15.86671693018831	0	0	2	30	0.006682548931413254	0.09041157993236511	1020.235419823035	1095.235419823035	1095.235419823035	1120.235419823035	0.2321428507566452	0.12230215966701508	0.16923077404499054	0.042553190141916275	0.25	2323	2398	2398	2423	1466
15.886033912087521	15.88603430682722	0	0	2	30	0.006851590932319951	0.08996149814015471	1018.3923348839335	1093.3923348839335	1093.3923348839335	1118.3923348839335	0.2321428507566452	0.12230215966701508	0.16923077404499054	0.03191489353775978	0.25	2267	2342	2342	2367	1466
15.89971322160884	15.899713221608842	0	0	2	30	0.007001853198729405	0.08804018771406964	1010.5245686891152	1085.5245686891153	1085.5245686891153	1110.5245686891153	0.2321428507566452	0.11510791629552841	0.1538461595773697	0.03191489353775978	0.25	2186	2261	2261	2286	1466
15.916762029198894	15.916762029198896	0	0	2	30	0.0071329238722139905	0.08357590412852124	992.2433274062945	1067.2433274062946	1067.2433274062946	1092.2433274062946	0.2142857164144516	0.11510791629552841	0.1538461595773697	0.03191489353775978	0.25	2073	2148	2148	2173	1466
15.93374649421805	15.93374688895775	0	0	2	30	0.007244443697168296	0.08177734142300443	984.8782131272031	1059.8782131272033	1059.8782131272033	1084.8782131272033	0.2142857164144516	0.10791366547346115	0.1538461595773697	0.03191489353775978	0.25	2008	2083	2083	2108	1466
15.952727157893905	15.952727157893907	0	0	2	30	0.007336107005503771	0.08165459183979103	984.3755535839443	1059.3755535839443	1059.3755535839443	1084.3755535839443	0.2142857164144516	0.10791366547346115	0.13846154510974884	0.03191489353775978	0.25	1922	1997	1997	2022	1466
15.966837917905986	15.966837917905984	0	0	2	30	0.007407662554463706	0.07719030452895233	966.0942970460599	1041.0942970460599	1041.0942970460599	1066.0942970460599	0.1964285671710968	0.10791366547346115	0.13846154510974884	0.03191489353775978	0.25	1859	1934	1934	1959	1466
15.983745013944178	15.98374501394418	0	0	2	30	0.007458914215262165	0.07719030452895233	966.0942970460599	1041.0942970460599	1041.0942970460599	1066.0942970460599	0.1964285671710968	0.10791366547346115	0.13846154510974884	0.03191489353775978	0.25	1789	1864	1864	1889	1466
15.999783287905371	15.999783287905373	0	0	2	30	0.0074897215106593616	0.07539174368608066	958.7291903945004	1033.7291903945004	1033.7291903945004	1058.7291903945004	0.1964285671710968	0.10071942210197449	0.13846154510974884	0.03191489353775978	0.25	1695	1770	1770	1795	1466
16.019303166009756	16.019302771270056	0	0	2	30	0.0075	0.07551449326929406	959.2318499377592	1034.2318499377593	1034.2318499377593	1059.2318499377593	0.1964285671710968	0.10071942210197449	0.1538461595773697	0.03191489353775978	0.25	1612	1687	1687	1712	1466
16.03407432553788	16.034074325537883	0	0	2	30	0.007489721510659245	0.07997878058013276	977.5131064756437	1052.5131064756438	1052.5131064756438	1077.5131064756438	0.2142857164144516	0.10071942210197449	0.1538461595773697	0.03191489353775978	0.25	1570	1645	1645	1670	1466
16.049848913380295	16.04984930811999	0	0	2	30	0.007458914215261934	0.08010153016334616	978.0157660189025	1053.0157660189025	1053.0157660189025	1078.0157660189025	0.2142857164144516	0.10071942210197449	0.16923077404499054	0.03191489353775978	0.25	1528	1603	1603	1628	1466
16.06682627308487	16.06682666782457	0	0	2	30	0.007407662554463358	0.08087894416790693	981.1992763675789	1056.199276367579	1056.199276367579	1081.199276367579	0.2142857164144516	0.10071942210197449	0.20000000298023224	0.042553190141916275	0.25	1472	1547	1547	1572	1466
16.086039438443308	16.086039438443304	0	0	2	30	0.007336107005503309	0.08141085919230542	983.3774683924908	1058.3774683924908	1058.3774683924908	1083.3774683924908	0.2142857164144516	0.10071942210197449	0.20000000298023224	0.05319149047136307	0.25	1429	1504	1504	1529	1466
16.099796116945583	16.099796116945583	0	0	2	30	0.007244443697167722	0.08398683403973786	993.9260853927265	1068.9260853927265	1068.9260853927265	1093.9260853927265	0.2142857164144516	0.10791366547346115	0.2153846174478531	0.06382978707551956	0.25	1386	1461	1461	1486	1466
16.11675058174763	16.11675058174763	0	0	2	30	0.007132923872213304	0.09049517949722988	1020.5777600411564	1095.5777600411564	1095.5777600411564	1120.5777600411564	0.2321428507566452	0.11510791629552841	0.23076923191547394	0.06382978707551956	0.25	1305	1380	1380	1405	1466
16.133802941994972	16.133802941994976	0	0	2	30	0.00700185319872861	0.09737177553499779	1048.737420815816	1123.737420815816	1123.737420815816	1148.737420815816	0.25	0.12230215966701508	0.23076923191547394	0.07446808367967606	0.25	1305	1380	1380	1405	1466
16.1526004464506	16.1526004464506	0	0	2	30	0.006851590932319048	0.10011141461163223	1059.956242834634	1134.956242834634	1134.956242834634	1159.956242834634	0.25	0.12949639558792114	0.2461538463830948	0.08510638028383255	0.25	1266	1341	1341	1366	1466
16.16679804919641	16.16679804919641	0	0	2	30	0.006682548931412246	0.10293289130331063	1071.510189887057	1146.510189887057	1146.510189887057	1171.510189887057	0.25	0.1366906464099884	0.26153847575187683	0.09574468433856964	0.25	1207	1282	1282	1307	1450
16.183778172078874	16.183778566818575	0	0	2	30	0.0064951905283827235	0.11430677082359109	1118.0862265226056	1193.0862265226056	1193.0862265226056	1218.0862265226056	0.2678571343421936	0.158273383975029	0.29230770468711853	0.10638298094272614	0.25	1194	1269	1269	1294	1466
16.200150001085532	16.200150395825233	0	0	2	30	0.006290029259590062	0.12404576118078248	1157.9673920353043	1232.9673920353043	1232.9673920353043	1257.9673920353043	0.2857142984867096	0.17266187071800232	0.32307693362236023	0.11702127754688263	0.25	1167	1242	1242	1267	1450
16.21922579702879	16.21922619176849	0	0	2	30	0.006067627457811438	0.1572690004839542	1294.0165569817923	1369.0165569817923	1369.0165569817923	1394.0165569817923	0.3392857015132904	0.23021583259105682	0.4000000059604645	0.1489361673593521	0.25	1137	1212	1212	1237	1450
16.233819718432173	16.233819718432173	0	0	2	30	0.0058285947109265645	0.1572690004839542	1294.0165569817923	1369.0165569817923	1369.0165569817923	1394.0165569817923	0.3392857015132904	0.23021583259105682	0.4000000059604645	0.1489361673593521	0.25	1128	1203	1203	1228	1450
16.249806281492823	16.249806281492827	0	0	2	30	0.005573586191079693	0.17949453128437753	1385.030105609526	1460.030105609526	1460.030105609526	1485.030105609526	0.3928571343421936	0.2517985701560974	0.4307692348957062	0.1702127605676651	0.25	1119	1194	1194	1219	1450
16.266705877476745	16.266705877476745	0	0	2	30	0.005303300858898298	0.20096949729367286	1472.9700914175903	1547.9700914175903	1547.9700914175903	1572.9700914175903	0.4107142984867096	0.2949640154838562	0.4615384638309479	0.21276596188545227	0.25	1108	1183	1183	1208	1450
16.285968385297522	16.285968385297526	0	0	2	30	0.005018479547690586	0.2155740216630473	1532.7756187101786	1607.7756187101786	1607.7756187101786	1632.7756187101786	0.4285714328289032	0.32374101877212524	0.4923076927661896	0.22340425848960876	0.25	1108	1183	1183	1208	1450
16.299748748181727	16.29974874818173	0	0	2	30	0.004719902932872889	0.2343990892366965	1609.864270424272	1684.864270424272	1684.864270424272	1709.864270424272	0.4642857015132904	0.34532374143600464	0.5230769515037537	0.24468085169792175	0.25	1079	1154	1154	1179	1450
16.316757687062207	16.316758081801908	0	0	2	30	0.004408389392192618	0.24908721119458077	1670.0121298418082	1745.0121298418082	1745.0121298418082	1770.0121298418082	0.4821428656578064	0.36690646409988403	0.5538461804389954	0.26595744490623474	0.25	1049	1124	1124	1149	1450
16.333909916453344	16.333909916453344	0	0	2	30	0.004084792762611737	0.27036551162722455	1757.1467701134845	1832.1467701134845	1832.1467701134845	1857.1467701134845	0.5178571343421936	0.3956834673881531	0.5846154093742371	0.28723403811454773	0.25	1049	1124	1124	1149	1450
16.35270307877228	16.35270347351198	0	0	2	30	0.0037499999999990002	0.2889859948069491	1833.3976487344564	1908.3976487344564	1908.3976487344564	1933.3976487344564	0.5535714030265808	0.41726619005203247	0.6000000238418579	0.3085106313228607	0.25	1039	1114	1114	1139	1450
16.366744759337074	16.366744759337074	0	0	2	30	0.0034049287480455706	0.31921972112696606	1957.204758014926	2032.204758014926	2032.204758014926	2057.204758014926	0.5892857313156128	0.4676258862018585	0.6461538672447205	0.3404255211353302	0.25	1020	1095	1095	1120	1450
16.3837390928487	16.3837390928487	0	0	2	30	0.003050524823067443	0.33746581632162265	2031.9225178370448	2106.922517837045	2106.922517837045	2131.922517837045	0.6071428656578064	0.49640288949012756	0.6615384817123413	0.3723404109477997	0.25	1018	1093	1093	1118	1450
16.399820788176754	16.399820788176758	0	0	2	30	0.002687759621588668	0.3574695479118688	2113.8377986991027	2188.8377986991027	2188.8377986991027	2213.8377986991027	0.625	0.5323740839958191	0.692307710647583	0.39361703395843506	0.25	1010	1085	1085	1110	1450
16.419363166443965	16.41936316644397	0	0	2	30	0.0023176274578109997	0.3807527581281631	2209.1825445348277	2284.1825445348277	2284.1825445348277	2309.1825445348277	0.6607142686843872	0.5611510872840881	0.7076923251152039	0.42553192377090454	0.25	992	1067	1067	1092	1450
16.433805113063315	16.43380511306332	0	0	2	30	0.0019411428382677801	0.401576579712124	2294.456093921148	2369.456093921148	2369.456093921148	2394.456093921148	0.6785714030265808	0.5899280309677124	0.7384615540504456	0.457446813583374	0.3333333432674408	984	1059	1059	1084	1450
16.44985128181849	16.449851281818486	0	0	2	30	0.0015593376811320532	0.43173639151449095	2417.9605232518406	2492.9605232518406	2492.9605232518406	2517.9605232518406	0.7321428656578064	0.6258992552757263	0.7538461685180664	0.4893617033958435	0.25	984	1059	1059	1084	1450
16.46691627373619	16.466916273736192	0	0	2	30	0.0011732584878005763	0.4752644525563463	2596.2079332182384	2671.2079332182384	2671.2079332182384	2696.2079332182384	0.7678571343421936	0.6906474828720093	0.800000011920929	0.5531914830207825	0.25	966	1041	1041	1066	1450
16.486001148692523	16.486000753952826	0	0	2	30	0.0007839634745062358	0.5040696218463481	2714.1651014607955	2789.1651014607955	2789.1651014607955	2814.1651014607955	0.8035714030265808	0.7266187071800232	0.8307692408561707	0.585106372833252	0.25	966	1041	1041	1066	1450
16.499714405827937	16.499714405827937	0	0	2	30	0.00039251967182090644	0.5206808278340169	2782.1879899802993	2857.1879899802993	2857.1879899802993	2882.1879899802993	0.8214285969734192	0.7482014298439026	0.8461538553237915	0.6063829660415649	0.25	958	1033	1033	1058	1450
16.516711897257153	16.516711897257153	0	0	2	30	-1.1760740967563817e-15	0.544000572219808	2877.682343240114	2952.682343240114	2952.682343240114	2977.682343240114	0.8392857313156128	0.7769784331321716	0.8769230842590332	0.6382978558540344	0.3333333432674408	959	1034	1034	1059	1450
16.533786757667322	16.533786757667325	0	0	2	30	-0.0003925196718232554	0.5678992871347504	2975.5475808168026	3050.5475808168026	3050.5475808168026	3075.5475808168026	0.875	0.798561155796051	0.892307698726654	0.6702127456665039	0.3333333432674408	977	1052	1052	1077	1450
16.55265452578933	16.552654525789332	0	0	2	30	-0.000783963474508575	0.5914279963302924	3071.8976449725474	3146.8976449725474	3146.8976449725474	3171.8976449725474	0.9107142686843872	0.8273381590843201	0.9076923131942749	0.6914893388748169	0.3333333432674408	978	1053	1053	1078	1450
16.566743969857676	16.566743969857676	0	0	2	30	-0.0011732584878028998	0.6185591316896257	3182.999644269017	3257.999644269017	3257.999644269017	3282.999644269017	0.9464285969734192	0.8489208817481995	0.9384615421295166	0.7234042286872864	0.3333333432674408	981	1056	1056	1081	1450
16.583701197837613	16.583701197837616	0	0	2	30	-0.0015593376811343538	0.6318107853105532	3237.2651658467157	3312.2651658467157	3312.2651658467157	3337.2651658467157	0.9464285969734192	0.8705036044120789	0.9538461565971375	0.7446808218955994	0.3333333432674408	983	1058	1058	1083	1450
16.599753287688266	16.599753287688266	0	0	2	30	-0.0019411428382700524	0.6434275642110556	3284.835875444273	3359.835875444273	3359.835875444273	3384.835875444273	0.9464285969734192	0.8848921060562134	0.9692307710647583	0.7659574747085571	0.3333333432674408	993	1068	1068	1093	1450
16.619328429350475	16.619328429350475	0	0	2	30	-0.0023176274578132366	0.6818524992968369	3442.185984620547	3517.185984620547	3517.185984620547	3542.185984620547	1.0	0.9208633303642273	0.9846153855323792	0.8191489577293396	0.3333333432674408	1020	1095	1095	1120	1450
16.63379563931055	16.63379563931055	0	0	2	30	-0.0026877596215908644	0.6818524992968369	3442.185984620547	3517.185984620547	3517.185984620547	3542.185984620547	1.0	0.9208633303642273	0.9846153855323792	0.8191489577293396	0.3333333432674408	1048	1123	1123	1148	1450
16.64979286034307	16.649793255082766	0	0	2	30	-0.003050524823069592	0.6939193308353424	3491.599659770727	3566.599659770727	3566.599659770727	3591.599659770727	1.0	0.935251772403717	1.0	0.8404255509376526	0.3333333432674408	1059	1134	1134	1159	1450
16.666705482737044	16.666705482737047	0	0	2	30	-0.003404928748047666	0.709092304110527	3553.732985332608	3628.732985332608	3628.732985332608	3653.732985332608	1.0	0.9640287756919861	1.0	0.8723404407501221	0.3333333432674408	1071	1146	1146	1171	1450
16.68602522781415	16.68602522781415	0	0	2	30	-0.0037500000000010372	0.7180085778236389	3590.2451261878014	3665.2451261878014	3665.2451261878014	3690.2451261878014	1.0	0.9784172773361206	1.0	0.8936170339584351	0.3333333432674408	1118	1193	1193	1218	1450
16.699892433432083	16.699892433432083	0	0	2	30	-0.0040847927626137094	0.7251262813806534	3619.3921222537756	3694.3921222537756	3694.3921222537756	3719.3921222537756	1.0	0.9856114983558655	1.0	0.914893627166748	0.3333333432674408	1157	1232	1232	1257	1450
16.716726897365703	16.716726502626006	0	0	2	30	-0.004408389392194521	0.7313829809427261	3645.0133069604635	3720.0133069604635	3720.0133069604635	3745.0133069604635	1.0	1.0	1.0	0.9255319237709045	0.3333333432674408	1294	1369	1369	1394	1450
16.73370820446727	16.733708599206967	0	0	2	30	-0.004719902932874717	0.7340425550937653	3655.9042631089687	3730.9042631089687	3730.9042631089687	3755.9042631089687	1.0	1.0	1.0	0.936170220375061	0.3333333432674408	1294	1369	1369	1394	1450
16.75266755219939	16.75266755219939	0	0	2	30	-0.0050184795476923335	0.7393617033958435	3677.686175405979	3752.686175405979	3752.686175405979	3777.686175405979	1.0	1.0	1.0	0.957446813583374	0.4166666567325592	1385	1460	1460	1485	1450
16.766740022460688	16.766740022460688	0	0	2	30	-0.005303300858899961	0.7420212775468826	3688.5771315544844	3763.5771315544844	3763.5771315544844	3788.5771315544844	1.0	1.0	1.0	0.9680851101875305	0.4166666567325592	1472	1547	1547	1572	1450
16.78372882961653	16.783728829616532	0	0	2	30	-0.005573586191081266	0.7473404258489609	3710.359043851495	3785.359043851495	3785.359043851495	3810.359043851495	1.0	1.0	1.0	0.9893617033958435	0.4166666567325592	1532	1607	1607	1632	1450
16.79974657711339	16.799746971853086	0	0	2	30	-0.005828594710928045	0.75	3721.25	3796.25	3796.25	3821.25	1.0	1.0	1.0	1.0	0.4166666567325592	1609	1684	1684	1709	1450
16.81930553444795	16.819305534447945	0	0	2	30	-0.00606762745781282	0.75	3721.25	3796.25	3796.25	3821.25	1.0	1.0	1.0	1.0	0.4166666567325592	1670	1745	1745	1770	1450
16.833706033398926	16.833706033398926	0	0	2	30	-0.006290029259591343	0.75	3721.25	3796.25	3796.25	3821.25	1.0	1.0	1.0	1.0	0.4166666567325592	1757	1832	1832	1857	1450
16.849797202479756	16.849797202479756	0	0	2	30	-0.0064951905283839	0.75	3721.25	3796.25	3796.25	3821.25	1.0	1.0	1.0	1.0	0.4166666567325592	1833	1908	1908	1933	1450
16.866825483605474	16.866825483605474	0	0	2	30	-0.006682548931413314	0.75	3721.25	3796.25	3796.25	3821.25	1.0	1.0	1.0	1.0	0.4166666567325592	1957	2032	2032	2057	1450
16.885935621902526	16.885935621902526	0	0	2	30	-0.0068515909323200045	0.75	3721.25	3796.25	3796.25	3821.25	1.0	1.0	1.0	1.0	0.4166666567325592	2031	2106	2106	2131	1450
16.89988414389841	16.89988414389841	0	0	2	30	-0.007001853198729453	0.75	3721.25	3796.25	3796.25	3821.25	1.0	1.0	1.0	1.0	0.4166666567325592	2113	2188	2188	2213	1450
16.91672531840691	16.91672531840691	0	0	2	30	-0.007132923872214031	0.75	3721.25	3796.25	3796.25	3821.25	1.0	1.0	1.0	1.0	0.4166666567325592	2209	2284	2284	2309	1450
16.93372320457582	16.933723204575823	0	0	2	30	-0.00724444369716833	0.75	3721.25	3796.25	3796.25	3821.25	1.0	1.0	1.0	1.0	0.4166666567325592	2294	2369	2369	2394	1466
16.95262610453102	16.95262610453102	0	0	2	30	-0.0073361070055037985	0.75	3721.25	3796.25	3796.25	3821.25	1.0	1.0	1.0	1.0	0.4166666567325592	2417	2492	2492	2517	1450
16.966711601202377	16.966711601202377	0	0	2	30	-0.007407662554463726	0.75	3721.25	3796.25	3796.25	3821.25	1.0	1.0	1.0	1.0	0.4166666567325592	2596	2671	2671	2696	1450
16.98380580385779	16.98380580385779	0	0	2	30	-0.007458914215262179	0.75	3721.25	3796.25	3796.25	3821.25	1.0	1.0	1.0	1.0	0.4166666567325592	2714	2789	2789	2814	1450
16.99989263080193	16.99989302554163	0	0	2	30	-0.0074897215106593685	0.75	3721.25	3796.25	3796.25	3821.25	1.0	1.0	1.0	1.0	0.4166666567325592	2782	2857	2857	2882	1450
17.01926408677958	17.019264086779575	0	0	2	30	-0.0075	0.75	3721.25	3796.25	3796.25	3821.25	1.0	1.0	1.0	1.0	0.4166666567325592	2877	2952	2952	2977	1466
17.03370603339893	17.033706033398925	0	0	2	30	-0.007489721510659238	0.75	3721.25	3796.25	3796.25	3821.25	1.0	1.0	1.0	1.0	0.4166666567325592	2975	3050	3050	3075	1466
17.04990733485571	17.049907334855714	0	0	2	30	-0.00745891421526192	0.75	3721.25	3796.25	3796.25	3821.25	1.0	1.0	1.0	1.0	0.4166666567325592	3071	3146	3146	3171	1466
17.066700745860658	17.066701140600358	0	0	2	30	-0.007407662554463337	0.75	3721.25	3796.25	3796.25	3821.25	1.0	1.0	1.0	1.0	0.4166666567325592	3182	3257	3257	3282	1466
17.085912727	17.085912726999997	0	0	2	30	-0.0073361070055032816	0.7446808516979218	3699.4680877029896	3774.4680877029896	3774.4680877029896	3799.4680877029896	1.0	1.0	1.0	0.978723406791687	0.4166666567325592	3237	3312	3312	3337	1466
17.09976177459179	17.09976177459179	0	0	2	30	-0.007244443697167687	0.7367021292448044	3666.795219257474	3741.795219257474	3741.795219257474	3766.795219257474	1.0	1.0	1.0	0.9468085169792175	0.4166666567325592	3284	3359	3359	3384	1466
17.116802292648174	17.11680268738787	0	0	2	30	-0.007132923872213263	0.7260638326406479	3623.231394663453	3698.231394663453	3698.231394663453	3723.231394663453	1.0	1.0	1.0	0.9042553305625916	0.4166666567325592	3442	3517	3517	3542	1466
17.13384596862214	17.13384596862214	0	0	2	30	-0.007001853198728562	0.7037731558084488	3531.951073035598	3606.951073035598	3606.951073035598	3631.951073035598	1.0	0.9640287756919861	1.0	0.8510638475418091	0.4166666567325592	3442	3517	3517	3542	1466
17.15264426255716	17.152644262557164	0	0	2	30	-0.006851590932318994	0.685940608382225	3458.9267913252115	3533.9267913252115	3533.9267913252115	3558.9267913252115	1.0	0.935251772403717	1.0	0.8085106611251831	0.4166666567325592	3491	3566	3566	3591	1466
17.16681186508587	17.166811865085865	0	0	2	30	-0.006682548931412186	0.6681080758571625	3385.9025706350803	3460.9025706350803	3460.9025706350803	3485.9025706350803	1.0	0.9064748287200928	1.0	0.7659574747085571	0.3333333432674408	3553	3628	3628	3653	1466
17.183734355972312	17.183734355972312	0	0	2	30	-0.006495190528382658	0.6474461339377537	3301.2919184751017	3376.2919184751017	3376.2919184751017	3401.2919184751017	0.9821428656578064	0.8848921060562134	0.9846153855323792	0.7340425252914429	0.4166666567325592	3590	3665	3665	3690	1466
17.19974420867519	17.199744208675195	0	0	2	30	-0.00629002925958999	0.6049783740418242	3127.38644170127	3202.38644170127	3202.38644170127	3227.38644170127	0.9464285969734192	0.8345323801040649	0.9384615421295166	0.6808510422706604	0.3333333432674408	3619	3694	3694	3719	1466
17.219341061020835	17.219341061020838	0	0	2	30	-0.00606762745781136	0.5790417290407	3021.175880421666	3096.175880421666	3096.175880421666	3121.175880421666	0.9285714030265808	0.798561155796051	0.9076923131942749	0.6489361524581909	0.3333333432674408	3645	3720	3720	3745	1466
17.233957087847344	17.233957482587044	0	0	2	30	-0.005828594710926481	0.5485981269183213	2896.5093297305257	2971.5093297305257	2971.5093297305257	2996.5093297305257	0.8928571343421936	0.769784152507782	0.8769230842590332	0.6063829660415649	0.4166666567325592	3655	3730	3730	3755	1466
17.24978970242548	17.249789702425478	0	0	2	30	-0.0055735861910796046	0.5192610428298163	2776.373970388098	2851.373970388098	2851.373970388098	2876.373970388098	0.8571428656578064	0.7338129281997681	0.8461538553237915	0.5744680762290955	0.3333333432674408	3677	3752	3752	3777	1483
17.26696482671914	17.26696522145884	0	0	2	30	-0.005303300858898205	0.4842792500109212	2633.123528794722	2708.123528794722	2708.123528794722	2733.123528794722	0.8214285969734192	0.6906474828720093	0.8153846263885498	0.521276593208313	0.3333333432674408	3688	3763	3763	3788	1483
17.28601220140409	17.286012201404088	0	0	2	30	-0.005018479547690488	0.4434785309526612	2466.0445842511476	2541.0445842511476	2541.0445842511476	2566.0445842511476	0.75	0.6474820375442505	0.7692307829856873	0.4893617033958435	0.3333333432674408	3710	3785	3785	3810	1483
17.299888880774795	17.299888880774795	0	0	2	30	-0.004719902932872786	0.39226346357120434	2256.318883324082	2331.318883324082	2331.318883324082	2356.318883324082	0.7142857313156128	0.5611510872840881	0.7076923251152039	0.41489362716674805	0.3333333432674408	3721	3796	3796	3821	1483
17.316714265695346	17.316714265695342	0	0	2	30	-0.004408389392192511	0.36574960466590145	2147.744631106866	2222.744631106866	2222.744631106866	2247.744631106866	0.6785714030265808	0.5251798629760742	0.6769230961799622	0.38297873735427856	0.3333333432674408	3721	3796	3796	3821	1483
17.333848731800032	17.333849126539732	0	0	2	30	-0.004084792762611626	0.3437818724351116	2057.786767621782	2132.786767621782	2132.786767621782	2157.786767621782	0.6607142686843872	0.4892086386680603	0.6615384817123413	0.3404255211353302	0.3333333432674408	3721	3796	3796	3821	1483
17.35260636754608	17.35260636754608	0	0	2	30	-0.0037499999999988857	0.3182091086883396	1953.0663000787508	2028.0663000787508	2028.0663000787508	2053.066300078751	0.625	0.4532374143600464	0.6307692527770996	0.3085106313228607	0.3333333432674408	3721	3796	3796	3821	1483
17.36670686432599	17.36670686432599	0	0	2	30	-0.0034049287480454526	0.2920635135054783	1846.0000878049336	1921.0000878049336	1921.0000878049336	1946.0000878049336	0.5892857313156128	0.41726619005203247	0.5846154093742371	0.27659574151039124	0.3333333432674408	3721	3796	3796	3821	1483
17.38376593514821	17.383765935148215	0	0	2	30	-0.0030505248230673224	0.2690684759626607	1751.8354090670955	1826.8354090670955	1826.8354090670955	1851.8354090670955	0.5535714030265808	0.38129496574401855	0.5538461804389954	0.25531914830207825	0.3333333432674408	3721	3796	3796	3821	1483
17.399715392677187	17.399715787416884	0	0	2	30	-0.002687759621588545	0.23927078103911859	1629.8138483551907	1704.8138483551907	1704.8138483551907	1729.8138483551907	0.4821428656578064	0.3525179922580719	0.5230769515037537	0.23404255509376526	0.3333333432674408	3721	3796	3796	3821	1483
17.419267639436868	17.419267639436864	0	0	2	30	-0.002317627457810874	0.21046913140217138	1511.871093091892	1586.871093091892	1586.871093091892	1611.871093091892	0.4464285671710968	0.30215826630592346	0.4615384638309479	0.20212766528129578	0.3333333432674408	3721	3796	3796	3821	1483
17.433738796793925	17.433738796793925	0	0	2	30	-0.0019411428382676522	0.21046913140217138	1511.871093091892	1586.871093091892	1586.871093091892	1611.871093091892	0.4464285671710968	0.30215826630592346	0.4615384638309479	0.20212766528129578	0.3333333432674408	3721	3796	3796	3821	1483
17.449719044019396	17.449719044019396	0	0	2	30	-0.0015593376811319237	0.19864517385460156	1463.4519869345934	1538.4519869345934	1538.4519869345934	1563.4519869345934	0.4285714328289032	0.28057554364204407	0.446153849363327	0.19148936867713928	0.3333333432674408	3721	3796	3796	3821	1483
17.466892589354266	17.466892589354266	0	0	2	30	-0.0011732584878004458	0.17257702056861157	1356.7028992284645	1431.7028992284645	1431.7028992284645	1456.7028992284645	0.375	0.24460431933403015	0.4153846204280853	0.1702127605676651	0.3333333432674408	3721	3796	3796	3821	1483
17.48593325346433	17.485933253464335	0	0	2	30	-0.0007839634745061043	0.1666476568801606	1332.4221549242575	1407.4221549242575	1407.4221549242575	1432.4221549242575	0.375	0.23021583259105682	0.38461539149284363	0.1595744639635086	0.3333333432674408	3721	3796	3796	3821	1483
17.499712826869143	17.499712826869143	0	0	2	30	-0.00039251967182077433	0.15252621231536623	1274.5948394314246	1349.5948394314246	1349.5948394314246	1374.5948394314246	0.3392857015132904	0.2158273309469223	0.3692307770252228	0.1489361673593521	0.3333333432674408	3721	3796	3796	3821	1483
17.516732818461186	17.516732818461186	0	0	2	30	1.30838237461204e-15	0.14380837815604897	1238.8953085490207	1313.8953085490207	1313.8953085490207	1338.8953085490207	0.3214285671710968	0.20863309502601624	0.35384616255760193	0.12765957415103912	0.3333333432674408	3721	3796	3796	3821	1483
17.533851889717624	17.533851889717624	0	0	2	30	0.00039251967182338753	0.13972025813745204	1222.154457072866	1297.154457072866	1297.154457072866	1322.154457072866	0.3214285671710968	0.1942446082830429	0.3384615480899811	0.12765957415103912	0.3333333432674408	3721	3796	3796	3821	1483
17.552599262231503	17.552599262231503	0	0	2	30	0.0007839634745087067	0.1303086074718477	1183.6137475972164	1258.6137475972164	1258.6137475972164	1283.6137475972164	0.3035714328289032	0.17985612154006958	0.32307693362236023	0.11702127754688263	0.3333333432674408	3721	3796	3796	3821	1483
17.56680594399038	17.566806338730082	0	0	2	30	0.0011732584878030303	0.12724163241794184	1171.0544847514718	1246.0544847514718	1246.0544847514718	1271.0544847514718	0.3035714328289032	0.17266187071800232	0.3076923191547394	0.10638298094272614	0.3333333432674408	3721	3796	3796	3821	1483
17.583720145343158	17.583720145343158	0	0	2	30	0.0015593376811344833	0.125033904425495	1162.013838622402	1237.013838622402	1237.013838622402	1262.013838622402	0.3035714328289032	0.16546761989593506	0.29230770468711853	0.10638298094272614	0.3333333432674408	3699	3774	3774	3799	1483
17.599722892731464	17.59972289273146	0	0	2	30	0.0019411428382701804	0.11942395806044293	1139.0411082575138	1214.0411082575138	1214.0411082575138	1239.0411082575138	0.2857142984867096	0.16546761989593506	0.2769230902194977	0.09574468433856964	0.3333333432674408	3666	3741	3741	3766	1483
17.619260534122283	17.619260534122287	0	0	2	30	0.002317627457813363	0.10997138258844077	1100.332811699665	1175.332811699665	1175.332811699665	1200.332811699665	0.2678571343421936	0.15107913315296173	0.2461538463830948	0.08510638028383255	0.25	3623	3698	3698	3723	1483
17.63375616534067	17.63375577060097	0	0	2	30	0.002687759621590988	0.10751815920119492	1090.2868619288931	1165.2868619288931	1165.2868619288931	1190.2868619288931	0.2678571343421936	0.14388489723205566	0.2461538463830948	0.07446808367967606	0.25	3531	3606	3606	3631	1483
17.649768781221447	17.649768781221443	0	0	2	30	0.003050524823069713	0.10543318080628952	1081.7488754017556	1156.7488754017556	1156.7488754017556	1181.7488754017556	0.2678571343421936	0.1366906464099884	0.23076923191547394	0.07446808367967606	0.25	3458	3533	3533	3558	1483
17.666813641414507	17.66681364141451	0	0	2	30	0.003404928748047784	0.10543318080628952	1081.7488754017556	1156.7488754017556	1156.7488754017556	1181.7488754017556	0.2678571343421936	0.1366906464099884	0.23076923191547394	0.07446808367967606	0.25	3385	3460	3460	3485	1466
17.685960095763853	17.68596009576385	0	0	2	30	0.003750000000001152	0.10277537105028836	1070.8651444509308	1145.8651444509308	1145.8651444509308	1170.8651444509308	0.2678571343421936	0.12949639558792114	0.2153846174478531	0.06382978707551956	0.25	3301	3376	3376	3401	1483
17.699742037606853	17.69974203760685	0	0	2	30	0.0040847927626138205	0.09831108746473996	1052.58390316811	1127.58390316811	1127.58390316811	1152.58390316811	0.25	0.12949639558792114	0.2153846174478531	0.06382978707551956	0.25	3127	3202	3202	3227	1466
17.71686308256178	17.716863082561783	0	0	2	30	0.004408389392194629	0.09651252848451344	1045.2188041440825	1120.2188041440825	1120.2188041440825	1145.2188041440825	0.25	0.12230215966701508	0.2153846174478531	0.06382978707551956	0.25	3021	3096	3096	3121	1466
17.733773336517565	17.73377333651757	0	0	2	30	0.00471990293287482	0.09626702931808664	1044.2134850575649	1119.2134850575649	1119.2134850575649	1144.2134850575649	0.25	0.12230215966701508	0.20000000298023224	0.06382978707551956	0.25	2896	2971	2971	2996	1483
17.75265373630993	17.752653736309934	0	0	2	30	0.0050184795476924315	0.09573511447995267	1042.0352937954062	1117.0352937954062	1117.0352937954062	1142.0352937954062	0.25	0.12230215966701508	0.20000000298023224	0.05319149047136307	0.25	2776	2851	2851	2876	1466
17.766761733144122	17.766761733144122	0	0	2	30	0.005303300858900055	0.09573511447995267	1042.0352937954062	1117.0352937954062	1117.0352937954062	1142.0352937954062	0.25	0.12230215966701508	0.20000000298023224	0.05319149047136307	0.25	2633	2708	2708	2733	1466
17.78370001361852	17.78370001361852	0	0	2	30	0.005573586191081356	0.09324097250650733	1031.8217824141475	1106.8217824141475	1106.8217824141475	1131.8217824141475	0.25	0.11510791629552841	0.1846153885126114	0.042553190141916275	0.25	2466	2541	2541	2566	1466
17.799909209869284	17.79990920986928	0	0	2	30	0.005828594710928128	0.09324097250650733	1031.8217824141475	1106.8217824141475	1106.8217824141475	1131.8217824141475	0.25	0.11510791629552841	0.1846153885126114	0.042553190141916275	0.25	2256	2331	2331	2356	1466
17.819313823981624	17.81931421872132	0	0	2	30	0.006067627457812898	0.08877668519566863	1013.540525876263	1088.540525876263	1088.540525876263	1113.540525876263	0.2321428507566452	0.11510791629552841	0.1846153885126114	0.042553190141916275	0.25	2147	2222	2222	2247	1466
17.833768797011032	17.833768797011032	0	0	2	30	0.006290029259591415	0.08877668519566863	1013.540525876263	1088.540525876263	1088.540525876263	1113.540525876263	0.2321428507566452	0.11510791629552841	0.1846153885126114	0.042553190141916275	0.25	2057	2132	2132	2157	1466
17.84973720204554	17.849737202045542	0	0	2	30	0.006495190528383966	0.08877668519566863	1013.540525876263	1088.540525876263	1088.540525876263	1113.540525876263	0.2321428507566452	0.11510791629552841	0.1846153885126114	0.042553190141916275	0.25	1953	2028	2028	2053	1466
17.86690364206583	17.866903642065832	0	0	2	30	0.0066825489314133735	0.08697812249015181	1006.1754115971717	1081.1754115971717	1081.1754115971717	1106.1754115971717	0.2321428507566452	0.10791366547346115	0.1846153885126114	0.042553190141916275	0.25	1846	1921	1921	1946	1466
17.886002727651316	17.88600272765132	0	0	2	30	0.006851590932320058	0.0894722663262423	1016.3889306059623	1091.3889306059623	1091.3889306059623	1116.3889306059623	0.2321428507566452	0.11510791629552841	0.20000000298023224	0.05319149047136307	0.25	1751	1826	1826	1851	1466
17.89983243299787	17.899832432997872	0	0	2	30	0.0070018531987295	0.0894722663262423	1016.3889306059623	1091.3889306059623	1091.3889306059623	1116.3889306059623	0.2321428507566452	0.11510791629552841	0.20000000298023224	0.05319149047136307	0.25	1629	1704	1704	1729	1466
17.916720581530527	17.916720581530523	0	0	2	30	0.007132923872214073	0.09147540981257898	1024.5918031825108	1099.5918031825108	1099.5918031825108	1124.5918031825108	0.2321428507566452	0.12230215966701508	0.2153846174478531	0.05319149047136307	0.25	1511	1586	1586	1611	1466
17.933859784511597	17.933859784511597	0	0	2	30	0.007244443697168365	0.09855658663116676	1053.5892222546279	1128.5892222546279	1128.5892222546279	1153.5892222546279	0.25	0.12949639558792114	0.23076923191547394	0.06382978707551956	0.3333333432674408	1511	1586	1586	1611	1466
17.952623736092825	17.95262373609283	0	0	2	30	0.007336107005503826	0.10239921120862719	1069.3247698993282	1144.3247698993282	1144.3247698993282	1169.3247698993282	0.25	0.14388489723205566	0.2461538463830948	0.06382978707551956	0.25	1463	1538	1538	1563	1466
17.96683002311201	17.96683002311201	0	0	2	30	0.007407662554463747	0.10468876875949179	1078.7005080701188	1153.7005080701188	1153.7005080701188	1178.7005080701188	0.25	0.15107913315296173	0.2769230902194977	0.06382978707551956	0.25	1356	1431	1431	1456	1466
17.98391869941164	17.98391909415134	0	0	2	30	0.007458914215262192	0.10751024464697084	1090.2544518293457	1165.2544518293457	1165.2544518293457	1190.2544518293457	0.25	0.158273383975029	0.29230770468711853	0.07446808367967606	0.3333333432674408	1332	1407	1407	1432	1466
17.999840130421994	17.999840525161694	0	0	2	30	0.007489721510659376	0.11405950290213435	1117.0736643842401	1192.0736643842401	1192.0736643842401	1217.0736643842401	0.2678571343421936	0.16546761989593506	0.3076923191547394	0.07446808367967606	0.25	1274	1349	1349	1374	1466
18.019268034176562	18.019268034176562	0	0	2	30	0.0075	0.11880229106401557	1136.4953819071438	1211.4953819071438	1211.4953819071438	1236.4953819071438	0.2678571343421936	0.17985612154006958	0.32307693362236023	0.08510638028383255	0.3333333432674408	1238	1313	1313	1338	1466
18.033835508020125	18.033835508020125	0	0	2	30	0.0074897215106592314	0.11880229106401557	1136.4953819071438	1211.4953819071438	1211.4953819071438	1236.4953819071438	0.2678571343421936	0.17985612154006958	0.32307693362236023	0.08510638028383255	0.3333333432674408	1222	1297	1297	1322	1466
18.049782597110898	18.0497825971109	0	0	2	30	0.007458914215261905	0.12809120021309284	1174.5334648726152	1249.5334648726152	1249.5334648726152	1274.5334648726152	0.2857142984867096	0.1942446082830429	0.3384615480899811	0.09574468433856964	0.3333333432674408	1183	1258	1258	1283	1466
18.066847983768305	18.066847983768305	0	0	2	30	0.007407662554463316	0.14187738661533877	1230.9878981898123	1305.9878981898123	1305.9878981898123	1330.9878981898123	0.3035714328289032	0.22302158176898956	0.38461539149284363	0.10638298094272614	0.3333333432674408	1171	1246	1246	1271	1466
18.085945095655298	18.085945095655298	0	0	2	30	0.007336107005503255	0.16102802385553205	1309.4097576884037	1384.4097576884037	1384.4097576884037	1409.4097576884037	0.3392857015132904	0.2517985701560974	0.4153846204280853	0.12765957415103912	0.3333333432674408	1162	1237	1237	1262	1466
18.099843485709435	18.099843485709435	0	0	2	30	0.007244443697167653	0.1730565714684914	1358.6666601634724	1433.6666601634724	1433.6666601634724	1458.6666601634724	0.3571428656578064	0.2733812928199768	0.446153849363327	0.13829787075519562	0.3333333432674408	1139	1214	1214	1239	1466
18.11670360772348	18.116703607723476	0	0	2	30	0.007132923872213222	0.18467594634394013	1406.2480002784348	1481.2480002784348	1481.2480002784348	1506.2480002784348	0.375	0.2949640154838562	0.4615384638309479	0.1489361673593521	0.3333333432674408	1100	1175	1175	1200	1450
18.13378202079094	18.13378202079094	0	0	2	30	0.007001853198728515	0.19965663794824418	1467.59393239806	1542.59393239806	1542.59393239806	1567.59393239806	0.4107142984867096	0.3093525171279907	0.4923076927661896	0.1595744639635086	0.3333333432674408	1090	1165	1165	1190	1450
18.152602420149094	18.152602025409394	0	0	2	30	0.00685159093231894	0.21594488029223413	1534.2942847966988	1609.2942847966988	1609.2942847966988	1634.2942847966988	0.4464285671710968	0.3309352397918701	0.5076923370361328	0.1702127605676651	0.3333333432674408	1081	1156	1156	1181	1450
18.166805549250682	18.166805549250686	0	0	2	30	0.006682548931412125	0.2350075361966697	1612.3558607253624	1687.3558607253624	1687.3558607253624	1712.3558607253624	0.4642857015132904	0.36690646409988403	0.5384615659713745	0.20212766528129578	0.3333333432674408	1081	1156	1156	1181	1450
18.183781329996464	18.183781329996467	0	0	2	30	0.006495190528382592	0.2471179243853947	1661.9479003581914	1736.9479003581914	1736.9479003581914	1761.9479003581914	0.4821428656578064	0.3884892165660858	0.5538461804389954	0.21276596188545227	0.3333333432674408	1070	1145	1145	1170	1450
18.19981447234158	18.199814472341576	0	0	2	30	0.006290029259589918	0.26463366140125233	1733.6748434381284	1808.6748434381284	1808.6748434381284	1833.6748434381284	0.5178571343421936	0.4100719392299652	0.5846154093742371	0.22340425848960876	0.3333333432674408	1052	1127	1127	1152	1450
18.219226586508192	18.219226586508192	0	0	2	30	0.006067627457811282	0.2767458066027215	1783.2740780381446	1858.2740780381446	1858.2740780381446	1883.2740780381446	0.5357142686843872	0.42446044087409973	0.6000000238418579	0.24468085169792175	0.3333333432674408	1045	1120	1120	1145	1450
18.233707217618026	18.233707217618022	0	0	2	30	0.005828594710926398	0.29196407144520364	1845.592872568109	1920.592872568109	1920.592872568109	1945.592872568109	0.5535714030265808	0.4532374143600464	0.6307692527770996	0.25531914830207825	0.3333333432674408	1044	1119	1119	1144	1450
18.24975891272897	18.249759307468672	0	0	2	30	0.005573586191079517	0.31963588626607153	1958.908954259563	2033.908954259563	2033.908954259563	2058.908954259563	0.625	0.4748201370239258	0.6461538672447205	0.27659574151039124	0.3333333432674408	1042	1117	1117	1142	1450
18.266904036805528	18.26690403680553	0	0	2	30	0.005303300858898111	0.3490451204966991	2079.339768433983	2154.339768433983	2154.339768433983	2179.339768433983	0.6428571343421936	0.5323740839958191	0.692307710647583	0.3191489279270172	0.3333333432674408	1042	1117	1117	1142	1450
18.285973516913607	18.28597351691361	0	0	2	30	0.005018479547690389	0.36569547113732304	2147.522954307338	2222.522954307338	2222.522954307338	2247.522954307338	0.6607142686843872	0.5611510872840881	0.7076923251152039	0.3404255211353302	0.3333333432674408	1031	1106	1106	1131	1450
18.29986085425618	18.29986085425618	0	0	2	30	0.004719902932872683	0.3883649333506676	2240.3544020709837	2315.3544020709837	2315.3544020709837	2340.3544020709837	0.6964285969734192	0.5899280309677124	0.7384615540504456	0.3617021143436432	0.3333333432674408	1031	1106	1106	1131	1450
18.316734397419978	18.31673400268028	0	0	2	30	0.004408389392192404	0.4036258995825648	2302.848058790603	2377.848058790603	2377.848058790603	2402.848058790603	0.7142857313156128	0.6115108132362366	0.7538461685180664	0.38297873735427856	0.3333333432674408	1013	1088	1088	1113	1450
18.333735441506484	18.333735441506484	0	0	2	30	0.004084792762611515	0.42289489306472916	2381.7545871000657	2456.7545871000657	2456.7545871000657	2481.7545871000657	0.7321428656578064	0.6402877569198608	0.7692307829856873	0.41489362716674805	0.3333333432674408	1013	1088	1088	1113	1450
18.352618604476746	18.352618604476742	0	0	2	30	0.0037499999999987712	0.44953939760082484	2490.8638331753777	2565.8638331753777	2565.8638331753777	2590.8638331753777	0.7857142686843872	0.6618704795837402	0.7846153974533081	0.44680851697921753	0.3333333432674408	1013	1088	1088	1113	1450
18.366731732927015	18.366731732927015	0	0	2	30	0.0034049287480453347	0.4689720721467232	2570.4406354408316	2645.4406354408316	2645.4406354408316	2670.4406354408316	0.8035714030265808	0.6906474828720093	0.8153846263885498	0.4680851101875305	0.3333333432674408	1006	1081	1081	1106	1450
18.38380619859749	18.38380619859749	0	0	2	30	0.0030505248230672014	0.48058706484917924	2618.004030557389	2693.004030557389	2693.004030557389	2718.004030557389	0.8035714030265808	0.7122302055358887	0.8307692408561707	0.4893617033958435	0.3333333432674408	1016	1091	1091	1116	1450
18.39973591914152	18.39973591914152	0	0	2	30	0.0026877596215884214	0.49908043105161326	2693.734365156356	2768.734365156356	2768.734365156356	2793.734365156356	0.8214285969734192	0.7338129281997681	0.8461538553237915	0.521276593208313	0.3333333432674408	1016	1091	1091	1116	1450
18.41921790223482	18.41921790223482	0	0	2	30	0.002317627457810748	0.534307737980166	2837.9901870287795	2912.9901870287795	2912.9901870287795	2937.9901870287795	0.8571428656578064	0.7769784331321716	0.892307698726654	0.563829779624939	0.3333333432674408	1024	1099	1099	1124	1450
18.43372340194567	18.433723007205973	0	0	2	30	0.0019411428382675245	0.534307737980166	2837.9901870287795	2912.9901870287795	2912.9901870287795	2937.9901870287795	0.8571428656578064	0.7769784331321716	0.892307698726654	0.563829779624939	0.3333333432674408	1053	1128	1128	1153	1466
18.449728912511866	18.449729307251566	0	0	2	30	0.0015593376811317945	0.5493658729495081	2899.6532497282356	2974.6532497282356	2974.6532497282356	2999.6532497282356	0.875	0.7913669347763062	0.9076923131942749	0.585106372833252	0.3333333432674408	1069	1144	1144	1169	1450
18.466825483605476	18.466825483605472	0	0	2	30	0.001173258487800315	0.5862359800042185	3050.6363381172746	3125.6363381172746	3125.6363381172746	3150.6363381172746	0.9285714030265808	0.8273381590843201	0.9384615421295166	0.6276595592498779	0.3333333432674408	1078	1153	1153	1178	1450
18.48592299023217	18.485922990232165	0	0	2	30	0.0007839634745059725	0.5947839901802388	3085.640439788078	3160.640439788078	3160.640439788078	3185.640439788078	0.9285714030265808	0.8417266011238098	0.9538461565971375	0.6382978558540344	0.3333333432674408	1090	1165	1165	1190	1466
18.499705326814862	18.499705326814865	0	0	2	30	0.0003925196718206422	0.6104558878951689	3149.8168609307168	3224.8168609307168	3224.8168609307168	3249.8168609307168	0.9464285969734192	0.8561151027679443	0.9692307710647583	0.6595744490623474	0.3333333432674408	1117	1192	1192	1217	1450
18.51670044980589	18.516700844545586	0	0	2	30	-1.4406906524676981e-15	0.6218742089458846	3196.5748856333976	3271.5748856333976	3271.5748856333976	3296.5748856333976	0.9642857313156128	0.8633093237876892	0.9692307710647583	0.6808510422706604	0.3333333432674408	1136	1211	1211	1236	1466
18.53390794275485	18.533907942754848	0	0	2	30	-0.00039251967182351964	0.6307086496837986	3232.7519204551554	3307.7519204551554	3307.7519204551554	3332.7519204551554	0.9642857313156128	0.8776978254318237	0.9846153855323792	0.6914893388748169	0.4166666567325592	1136	1211	1211	1236	1466
18.552627683489817	18.552627683489813	0	0	2	30	-0.0007839634745088382	0.6440073739365353	3287.210196270112	3362.210196270112	3362.210196270112	3387.210196270112	0.9821428656578064	0.8920863270759583	0.9846153855323792	0.7127659320831299	0.4166666567325592	1174	1249	1249	1274	1466
18.566743575117975	18.566743969857676	0	0	2	30	-0.0011732584878031609	0.6574697643518448	3342.3386850208044	3417.3386850208044	3417.3386850208044	3442.3386850208044	1.0	0.9064748287200928	1.0	0.7234042286872864	0.4166666567325592	1230	1305	1305	1330	1466
18.583698039920023	18.583698434659723	0	0	2	30	-0.0015593376811346127	0.6708441823720932	3397.1069268137217	3472.1069268137217	3472.1069268137217	3497.1069268137217	1.0	0.9280575513839722	1.0	0.7553191781044006	0.4166666567325592	1309	1384	1384	1409	1466
18.59985157787326	18.59985157787326	0	0	2	30	-0.001941142838270308	0.6779618859291077	3426.253922879696	3501.253922879696	3501.253922879696	3526.253922879696	1.0	0.935251772403717	1.0	0.7765957713127136	0.4166666567325592	1358	1433	1433	1458	1466
18.619252244588615	18.619252244588612	0	0	2	30	-0.0023176274578134886	0.6842185854911804	3451.875107586384	3526.875107586384	3526.875107586384	3551.875107586384	1.0	0.9496402740478516	1.0	0.7872340679168701	0.4166666567325592	1406	1481	1481	1506	1466
18.633727744082357	18.633727744082357	0	0	2	30	-0.002687759621591111	0.6913363039493561	3481.022164672613	3556.022164672613	3556.022164672613	3581.022164672613	1.0	0.9568345546722412	1.0	0.8085106611251831	0.4166666567325592	1467	1542	1542	1567	1466
18.649828781655657	18.649828781655657	0	0	2	30	-0.003050524823069834	0.7002525627613068	3517.534244507551	3592.534244507551	3592.534244507551	3617.534244507551	1.0	0.971222996711731	1.0	0.8297872543334961	0.4166666567325592	1534	1609	1609	1634	1466
18.666827062564266	18.666827457303967	0	0	2	30	-0.003404928748047902	0.7091688364744186	3554.0463853627443	3629.0463853627443	3629.0463853627443	3654.0463853627443	1.0	0.9856114983558655	1.0	0.8510638475418091	0.4166666567325592	1612	1687	1687	1712	1466
18.685980227488486	18.68598022748849	0	0	2	30	-0.003750000000001266	0.7180851101875305	3590.5585262179375	3665.5585262179375	3665.5585262179375	3690.5585262179375	1.0	1.0	1.0	0.8723404407501221	0.4166666567325592	1661	1736	1736	1761	1466
18.699953223345695	18.699953223345695	0	0	2	30	-0.0040847927626139315	0.7234042584896088	3612.340438514948	3687.340438514948	3687.340438514948	3712.340438514948	1.0	1.0	1.0	0.8936170339584351	0.4166666567325592	1733	1808	1808	1833	1466
18.7169207145578	18.7169207145578	0	0	2	30	-0.0044083893921947346	0.7260638326406479	3623.231394663453	3698.231394663453	3698.231394663453	3723.231394663453	1.0	1.0	1.0	0.9042553305625916	0.4166666567325592	1783	1858	1858	1883	1466
18.733729520411003	18.733729520411003	0	0	2	30	-0.004719902932874923	0.7313829809427261	3645.0133069604635	3720.0133069604635	3720.0133069604635	3745.0133069604635	1.0	1.0	1.0	0.9255319237709045	0.4166666567325592	1845	1920	1920	1945	1466
18.75266676271999	18.752666762719993	0	0	2	30	-0.0050184795476925295	0.7340425550937653	3655.9042631089687	3730.9042631089687	3730.9042631089687	3755.9042631089687	1.0	1.0	1.0	0.936170220375061	0.5	1958	2033	2033	2058	1466
18.766798838675804	18.766798443936107	0	0	2	30	-0.005303300858900148	0.7393617033958435	3677.686175405979	3752.686175405979	3752.686175405979	3777.686175405979	1.0	1.0	1.0	0.957446813583374	0.5	2079	2154	2154	2179	1466
18.7837694878055	18.783769487805504	0	0	2	30	-0.005573586191081444	0.7420212775468826	3688.5771315544844	3763.5771315544844	3763.5771315544844	3788.5771315544844	1.0	1.0	1.0	0.9680851101875305	0.5	2147	2222	2222	2247	1466
18.79971697163598	18.79971697163598	0	0	2	30	-0.005828594710928212	0.7446808516979218	3699.4680877029896	3774.4680877029896	3774.4680877029896	3799.4680877029896	1.0	1.0	1.0	0.978723406791687	0.5	2240	2315	2315	2340	1466
18.819246718232826	18.81924671823283	0	0	2	30	-0.006067627457812976	0.75	3721.25	3796.25	3796.25	3821.25	1.0	1.0	1.0	1.0	0.5	2302	2377	2377	2402	1466
18.833777481284407	18.833777481284404	0	0	2	30	-0.006290029259591488	0.75	3721.25	3796.25	3796.25	3821.25	1.0	1.0	1.0	1.0	0.5	2381	2456	2456	2481	1466
18.849762070646563	18.849762070646563	0	0	2	30	-0.006495190528384032	0.75	3721.25	3796.25	3796.25	3821.25	1.0	1.0	1.0	1.0	0.5	2490	2565	2565	2590	1466
18.866912326339204	18.866912721078904	0	0	2	30	-0.006682548931413433	0.75	3721.25	3796.25	3796.25	3821.25	1.0	1.0	1.0	1.0	0.5	2570	2645	2645	2670	1466
18.88597430639301	18.885974306393006	0	0	2	30	-0.006851590932320112	0.75	3721.25	3796.25	3796.25	3821.25	1.0	1.0	1.0	1.0	0.5	2618	2693	2693	2718	1466
18.899737300730465	18.899737300730465	0	0	2	30	-0.007001853198729547	0.75	3721.25	3796.25	3796.25	3821.25	1.0	1.0	1.0	1.0	0.5	2693	2768	2768	2793	1466
18.916719002571732	18.91671900257173	0	0	2	30	-0.007132923872214114	0.75	3721.25	3796.25	3796.25	3821.25	1.0	1.0	1.0	1.0	0.5	2837	2912	2912	2937	1466
18.933815573665335	18.933815573665335	0	0	2	30	-0.007244443697168399	0.75	3721.25	3796.25	3796.25	3821.25	1.0	1.0	1.0	1.0	0.5	2837	2912	2912	2937	1466
18.952592551656622	18.952592551656625	0	0	2	30	-0.007336107005503854	0.75	3721.25	3796.25	3796.25	3821.25	1.0	1.0	1.0	1.0	0.5	2899	2974	2974	2999	1466
18.96674673303557	18.966746733035567	0	0	2	30	-0.007407662554463767	0.75	3721.25	3796.25	3796.25	3821.25	1.0	1.0	1.0	1.0	0.5	3050	3125	3125	3150	1466
18.983738698109	18.983738698109	0	0	2	30	-0.007458914215262207	0.75	3721.25	3796.25	3796.25	3821.25	1.0	1.0	1.0	1.0	0.5	3085	3160	3160	3185	1466
18.999834209326515	18.999834209326515	0	0	2	30	-0.007489721510659382	0.7473404258489609	3710.359043851495	3785.359043851495	3785.359043851495	3810.359043851495	1.0	1.0	1.0	0.9893617033958435	0.5	3149	3224	3224	3249	1466
19.019234876041864	19.019234876041867	0	0	2	30	-0.0075	0.7420212775468826	3688.5771315544844	3763.5771315544844	3763.5771315544844	3788.5771315544844	1.0	1.0	1.0	0.9680851101875305	0.5	3196	3271	3271	3296	1466
19.033783797119582	19.033783797119586	0	0	2	30	-0.007489721510659225	0.7367021292448044	3666.795219257474	3741.795219257474	3741.795219257474	3766.795219257474	1.0	1.0	1.0	0.9468085169792175	0.5	3232	3307	3307	3332	1483
19.04980707097222	19.049807070972225	0	0	2	30	-0.007458914215261892	0.7260638326406479	3623.231394663453	3698.231394663453	3698.231394663453	3723.231394663453	1.0	1.0	1.0	0.9042553305625916	0.5	3287	3362	3362	3387	1483
19.06684008897433	19.066840088974327	0	0	2	30	-0.007407662554463295	0.7127659618854523	3568.776613920927	3643.776613920927	3643.776613920927	3668.776613920927	1.0	1.0	1.0	0.8510638475418091	0.4166666567325592	3342	3417	3417	3442	1483
19.085950622011083	19.08595062201108	0	0	2	30	-0.007336107005503227	0.695870965719223	3499.5916046202183	3574.5916046202183	3574.5916046202183	3599.5916046202183	1.0	0.9856114983558655	1.0	0.7978723645210266	0.4166666567325592	3397	3472	3472	3497	1483
19.099783090535524	19.099783090535524	0	0	2	30	-0.007244443697167619	0.6628654450178146	3364.433997347951	3439.433997347951	3439.433997347951	3464.433997347951	1.0	0.9280575513839722	1.0	0.7234042286872864	0.4166666567325592	3426	3501	3501	3526	1483
19.116745055391846	19.11674505539185	0	0	2	30	-0.007132923872213181	0.6494910418987274	3309.6658165752888	3384.6658165752888	3384.6658165752888	3409.6658165752888	1.0	0.9064748287200928	1.0	0.6914893388748169	0.4166666567325592	3451	3526	3526	3551	1483
19.133838468567866	19.133838863307563	0	0	2	30	-0.007001853198728467	0.6343119293451309	3247.507350668311	3322.507350668311	3322.507350668311	3347.507350668311	0.9821428656578064	0.8848921060562134	1.0	0.6702127456665039	0.4166666567325592	3481	3556	3556	3581	1483
19.152615051819453	19.152615051819453	0	0	2	30	-0.0068515909323188864	0.618435463916553	3182.4932247382844	3257.4932247382844	3257.4932247382844	3282.4932247382844	0.9642857313156128	0.8705036044120789	0.9846153855323792	0.6489361524581909	0.4166666567325592	3517	3592	3592	3617	1483
19.16671791703756	19.16671791703756	0	0	2	30	-0.0066825489314120655	0.5965477980636731	3092.8632330707414	3167.8632330707414	3167.8632330707414	3192.8632330707414	0.9464285969734192	0.8417266011238098	0.9692307710647583	0.6170212626457214	0.4166666567325592	3554	3629	3629	3654	1483
19.18376080353213	19.18376080353213	0	0	2	30	-0.006495190528382525	0.5747767276001055	3003.7106995224317	3078.7106995224317	3078.7106995224317	3103.7106995224317	0.9107142686843872	0.8201438784599304	0.9538461565971375	0.5957446694374084	0.4166666567325592	3590	3665	3665	3690	1483
19.19991868362205	19.19991868362205	0	0	2	30	-0.006290029259589846	0.5467062988691946	2888.762293869352	2963.762293869352	2963.762293869352	2988.762293869352	0.875	0.7913669347763062	0.9230769276618958	0.563829779624939	0.4166666567325592	3612	3687	3687	3712	1483
19.219213954837834	19.21921395483783	0	0	2	30	-0.006067627457811204	0.4955712929368019	2679.364444576204	2754.364444576204	2754.364444576204	2779.364444576204	0.8392857313156128	0.7122302055358887	0.8615384697914124	0.5	0.4166666567325592	3623	3698	3698	3723	1483
19.23378458659898	19.233784586598983	0	0	2	30	-0.005828594710926315	0.4955712929368019	2679.364444576204	2754.364444576204	2754.364444576204	2779.364444576204	0.8392857313156128	0.7122302055358887	0.8615384697914124	0.5	0.4166666567325592	3645	3720	3720	3745	1483
19.24976246538626	19.24976246538626	0	0	2	30	-0.005573586191079428	0.4671752739752568	2563.082746928677	2638.082746928677	2638.082746928677	2663.082746928677	0.8035714030265808	0.6762589812278748	0.8307692408561707	0.4680851101875305	0.4166666567325592	3655	3730	3730	3755	1500
19.266714956489814	19.266714956489817	0	0	2	30	-0.005303300858898017	0.4222107670359838	2378.953091012354	2453.953091012354	2453.953091012354	2478.953091012354	0.75	0.6115108132362366	0.7692307829856873	0.42553192377090454	0.3333333432674408	3677	3752	3752	3777	1500
19.28595062201108	19.28595062201108	0	0	2	30	-0.00501847954769029	0.3957708302135359	2270.6815497244297	2345.6815497244297	2345.6815497244297	2370.6815497244297	0.6964285969734192	0.5899280309677124	0.7538461685180664	0.39361703395843506	0.3333333432674408	3688	3763	3763	3788	1500
19.299730590155583	19.299730590155587	0	0	2	30	-0.00471990293287258	0.37867039220374066	2200.655256074318	2275.655256074318	2275.655256074318	2300.655256074318	0.6785714030265808	0.5611510872840881	0.7384615540504456	0.3723404109477997	0.3333333432674408	3699	3774	3774	3799	1500
19.31670637090137	19.316706370901368	0	0	2	30	-0.004408389392192297	0.36484766411556935	2144.0511845532565	2219.0511845532565	2219.0511845532565	2244.0511845532565	0.6785714030265808	0.5323740839958191	0.7076923251152039	0.3510638177394867	0.3333333432674408	3721	3796	3796	3821	1500
19.33396833792876	19.333968337928763	0	0	2	30	-0.004084792762611404	0.3406251532356399	2044.8600024999455	2119.8600024999455	2119.8600024999455	2144.8600024999455	0.6428571343421936	0.49640288949012756	0.6769230961799622	0.3297872245311737	0.3333333432674408	3721	3796	3796	3821	1500
19.352597683272705	19.35259768327271	0	0	2	30	-0.0037499999999986568	0.3247913686348256	1980.0206545596109	2055.020654559611	2055.020654559611	2080.020654559611	0.625	0.4748201370239258	0.6461538672447205	0.3085106313228607	0.3333333432674408	3721	3796	3796	3821	1500
19.366819365140145	19.36681936514014	0	0	2	30	-0.003404928748045217	0.30859110719736194	1913.6805839731971	1988.6805839731971	1988.6805839731971	2013.6805839731971	0.6071428656578064	0.4460431635379791	0.6307692527770996	0.28723403811454773	0.3333333432674408	3721	3796	3796	3821	1500
19.383716987425565	19.38371698742557	0	0	2	30	-0.0030505248230670804	0.28886587778304484	1832.9057695215686	1907.9057695215686	1907.9057695215686	1932.9057695215686	0.5714285969734192	0.42446044087409973	0.6000000238418579	0.26595744490623474	0.3333333432674408	3721	3796	3796	3821	1500
19.399914341485363	19.399914736225064	0	0	2	30	-0.002687759621588298	0.26651758612324095	1741.3895151746717	1816.3895151746717	1816.3895151746717	1841.3895151746717	0.5178571343421936	0.40287768840789795	0.5692307949066162	0.25531914830207825	0.3333333432674408	3721	3796	3796	3821	1500
19.41920171790717	19.419201717907168	0	0	2	30	-0.002317627457810622	0.24414246539096007	1649.7633957759815	1724.7633957759815	1724.7633957759815	1749.7633957759815	0.5	0.35971224308013916	0.5230769515037537	0.22340425848960876	0.3333333432674408	3721	3796	3796	3821	1500
19.433699322824047	19.433699322824047	0	0	2	30	-0.0019411428382673972	0.23252131846503232	1602.1747991143075	1677.1747991143075	1677.1747991143075	1702.1747991143075	0.4821428656578064	0.34532374143600464	0.5076923370361328	0.20212766528129578	0.3333333432674408	3721	3796	3796	3821	1500
19.449784965549092	19.449784965549092	0	0	2	30	-0.001559337681131665	0.22163666011902783	1557.602123187419	1632.602123187419	1632.602123187419	1657.602123187419	0.4642857015132904	0.3309352397918701	0.4769230782985687	0.19148936867713928	0.3333333432674408	3721	3796	3796	3821	1500
19.46683653631704	19.46683653631704	0	0	2	30	-0.0011732584878001843	0.21161126355761006	1516.5481242684132	1591.5481242684132	1591.5481242684132	1616.5481242684132	0.4464285671710968	0.316546767950058	0.4615384638309479	0.1808510571718216	0.3333333432674408	3721	3796	3796	3821	1500
19.485948253572886	19.48594825357289	0	0	2	30	-0.000783963474505841	0.19986913166269538	1468.4640941587377	1543.4640941587377	1543.4640941587377	1568.4640941587377	0.4285714328289032	0.2949640154838562	0.446153849363327	0.1702127605676651	0.3333333432674408	3721	3796	3796	3821	1500
19.499702563636973	19.499702563636973	0	0	2	30	-0.0003925196718205101	0.18492936403193372	1407.2857457107684	1482.2857457107684	1482.2857457107684	1507.2857457107684	0.3928571343421936	0.28057554364204407	0.4153846204280853	0.1595744639635086	0.3333333432674408	3710	3785	3785	3810	1500
19.51674110799486	19.51674110799486	0	0	2	30	1.5729989303233564e-15	0.16999751496480842	1346.1398237808903	1421.1398237808903	1421.1398237808903	1446.1398237808903	0.375	0.2517985701560974	0.38461539149284363	0.13829787075519562	0.3333333432674408	3688	3763	3763	3788	1500
19.533727941452206	19.533728336191906	0	0	2	30	0.00039251967182365175	0.16488647806761503	1325.2101276868834	1400.2101276868834	1400.2101276868834	1425.2101276868834	0.375	0.2374100685119629	0.3692307770252228	0.12765957415103912	0.3333333432674408	3666	3741	3741	3766	1500
19.55257084097319	19.552570840973193	0	0	2	30	0.0007839634745089697	0.1563340744634697	1290.1880349279086	1365.1880349279086	1365.1880349279086	1390.1880349279086	0.3571428656578064	0.22302158176898956	0.35384616255760193	0.12765957415103912	0.3333333432674408	3623	3698	3698	3723	1500
19.56670212744961	19.566702127449606	0	0	2	30	0.0011732584878032916	0.14688149982432297	1251.4797417806026	1326.4797417806026	1326.4797417806026	1351.4797417806026	0.3392857015132904	0.20863309502601624	0.3384615480899811	0.11702127754688263	0.3333333432674408	3568	3643	3643	3668	1483
19.583746198163276	19.583746198163276	0	0	2	30	0.0015593376811347424	0.14197504926722881	1231.387826749302	1306.387826749302	1306.387826749302	1331.387826749302	0.3392857015132904	0.1942446082830429	0.32307693362236023	0.10638298094272614	0.3333333432674408	3499	3574	3574	3599	1483
19.59976157722194	19.59976197196164	0	0	2	30	0.0019411428382704356	0.1357122029761636	1205.7414711873898	1280.7414711873898	1280.7414711873898	1305.7414711873898	0.3214285671710968	0.18705035746097565	0.32307693362236023	0.10638298094272614	0.3333333432674408	3364	3439	3439	3464	1483
19.619391982441975	19.61939198244198	0	0	2	30	0.0023176274578136143	0.13051933670102478	1184.4766837906964	1259.4766837906964	1259.4766837906964	1284.4766837906964	0.3214285671710968	0.17266187071800232	0.29230770468711853	0.09574468433856964	0.3333333432674408	3309	3384	3384	3409	1483
19.633768007531636	19.633768007531632	0	0	2	30	0.0026877596215912347	0.13051933670102478	1184.4766837906964	1259.4766837906964	1259.4766837906964	1284.4766837906964	0.3214285671710968	0.17266187071800232	0.29230770468711853	0.09574468433856964	0.3333333432674408	3247	3322	3322	3347	1483
19.649809044670718	19.649809044670718	0	0	2	30	0.0030505248230699544	0.12315174363760822	1154.3063901960056	1229.3063901960056	1229.3063901960056	1254.3063901960056	0.3035714328289032	0.16546761989593506	0.2769230902194977	0.08510638028383255	0.3333333432674408	3182	3257	3257	3282	1483
19.66684166793312	19.666841667933124	0	0	2	30	0.00340492874804802	0.11406742518435425	1117.1061061299306	1192.1061061299306	1192.1061061299306	1217.1061061299306	0.2857142984867096	0.15107913315296173	0.26153847575187683	0.07446808367967606	0.25	3092	3167	3167	3192	1483
19.68601614880108	19.686016148801077	0	0	2	30	0.003750000000001381	0.11406742518435425	1117.1061061299306	1192.1061061299306	1192.1061061299306	1217.1061061299306	0.2857142984867096	0.15107913315296173	0.26153847575187683	0.07446808367967606	0.3333333432674408	3003	3078	3078	3103	1483
19.699813090752627	19.699813485492328	0	0	2	30	0.0040847927626140425	0.11132778583030459	1105.8872829750972	1180.8872829750972	1180.8872829750972	1205.8872829750972	0.2857142984867096	0.14388489723205566	0.2461538463830948	0.06382978707551956	0.3333333432674408	2888	2963	2963	2988	1483
19.716801897908475	19.716801503168774	0	0	2	30	0.004408389392194842	0.11132778583030459	1105.8872829750972	1180.8872829750972	1180.8872829750972	1205.8872829750972	0.2857142984867096	0.14388489723205566	0.2461538463830948	0.06382978707551956	0.25	2679	2754	2754	2779	1483
19.733923732342802	19.7339237323428	0	0	2	30	0.004719902932875025	0.10928372395836097	1097.5168496094882	1172.5168496094882	1172.5168496094882	1197.5168496094882	0.2857142984867096	0.1366906464099884	0.23076923191547394	0.06382978707551956	0.25	2679	2754	2754	2779	1483
19.752618604476744	19.752618604476744	0	0	2	30	0.005018479547692628	0.10928372395836097	1097.5168496094882	1172.5168496094882	1172.5168496094882	1197.5168496094882	0.2857142984867096	0.1366906464099884	0.23076923191547394	0.06382978707551956	0.25	2563	2638	2638	2663	1483
19.766739627720987	19.76673962772099	0	0	2	30	0.005303300858900241	0.10240712233265761	1069.357165952233	1144.357165952233	1144.357165952233	1169.357165952233	0.2678571343421936	0.12949639558792114	0.23076923191547394	0.05319149047136307	0.25	2378	2453	2453	2478	1466
19.78373238227382	19.78373238227382	0	0	2	30	0.005573586191081533	0.1022025396891926	1068.5194000272436	1143.5194000272436	1143.5194000272436	1168.5194000272436	0.2678571343421936	0.12949639558792114	0.2153846174478531	0.05319149047136307	0.25	2270	2345	2345	2370	1466
19.799728813826945	19.799728813826942	0	0	2	30	0.005828594710928295	0.1022025396891926	1068.5194000272436	1143.5194000272436	1143.5194000272436	1168.5194000272436	0.2678571343421936	0.12949639558792114	0.2153846174478531	0.05319149047136307	0.25	2200	2275	2275	2300	1466
19.819235665521262	19.819235665521262	0	0	2	30	0.006067627457813053	0.10040398070896608	1061.154301003216	1136.154301003216	1136.154301003216	1161.154301003216	0.2678571343421936	0.12230215966701508	0.2153846174478531	0.05319149047136307	0.25	2144	2219	2219	2244	1466
19.833705243919532	19.83370524391953	0	0	2	30	0.006290029259591559	0.10040398070896608	1061.154301003216	1136.154301003216	1136.154301003216	1161.154301003216	0.2678571343421936	0.12230215966701508	0.2153846174478531	0.05319149047136307	0.25	2044	2119	2119	2144	1466
19.849730096730966	19.849730096730962	0	0	2	30	0.006495190528384097	0.10019939806550107	1060.316535078227	1135.316535078227	1135.316535078227	1160.316535078227	0.2678571343421936	0.12230215966701508	0.20000000298023224	0.05319149047136307	0.25	1980	2055	2055	2080	1466
19.8667836411974	19.8667840359371	0	0	2	30	0.006682548931413494	0.10040398070896608	1061.154301003216	1136.154301003216	1136.154301003216	1161.154301003216	0.2678571343421936	0.12230215966701508	0.2153846174478531	0.05319149047136307	0.25	1913	1988	1988	2013	1466
19.885935227162825	19.88593522716283	0	0	2	30	0.006851590932320166	0.10040398070896608	1061.154301003216	1136.154301003216	1136.154301003216	1161.154301003216	0.2678571343421936	0.12230215966701508	0.2153846174478531	0.05319149047136307	0.25	1832	1907	1907	1932	1466
19.89978664319281	19.89978664319281	0	0	2	30	0.007001853198729595	0.10040398070896608	1061.154301003216	1136.154301003216	1136.154301003216	1161.154301003216	0.2678571343421936	0.12230215966701508	0.2153846174478531	0.05319149047136307	0.25	1741	1816	1816	1841	1466
19.916712686736545	19.91671268673655	0	0	2	30	0.007132923872214154	0.10277537105028836	1070.8651444509308	1145.8651444509308	1145.8651444509308	1170.8651444509308	0.2678571343421936	0.12949639558792114	0.2153846174478531	0.06382978707551956	0.25	1649	1724	1724	1749	1466
19.93381478418594	19.933814784185937	0	0	2	30	0.007244443697168434	0.1129644471737396	1112.5894111764637	1187.5894111764637	1187.5894111764637	1212.5894111764637	0.2857142984867096	0.14388489723205566	0.26153847575187683	0.08510638028383255	0.3333333432674408	1602	1677	1677	1702	1466
19.95257202519229	19.95257202519229	0	0	2	30	0.007336107005503881	0.11799364784418465	1133.183987921936	1208.183987921936	1208.183987921936	1233.183987921936	0.2857142984867096	0.158273383975029	0.29230770468711853	0.09574468433856964	0.3333333432674408	1557	1632	1632	1657	1466
19.966815812482857	19.966815812482853	0	0	2	30	0.007407662554463788	0.12944936041038868	1180.0951308805415	1255.0951308805415	1255.0951308805415	1280.0951308805415	0.3035714328289032	0.17985612154006958	0.32307693362236023	0.10638298094272614	0.3333333432674408	1516	1591	1591	1616	1466
19.983720145343156	19.983720145343156	0	0	2	30	0.007458914215262221	0.14250081378338575	1233.5408324429645	1308.5408324429645	1308.5408324429645	1333.5408324429645	0.3214285671710968	0.20143884420394897	0.3692307770252228	0.12765957415103912	0.3333333432674408	1468	1543	1543	1568	1466
19.999773024673203	19.999773024673203	0	0	2	30	0.007489721510659389	0.15387469324635406	1280.1168688438197	1355.1168688438197	1355.1168688438197	1380.1168688438197	0.3392857015132904	0.22302158176898956	0.38461539149284363	0.13829787075519562	0.3333333432674408	1407	1482	1482	1507	1466
20.019266455217767	20.019266455217767	0	0	2	30	0.0075	0.16520942807831662	1326.5326079807064	1401.5326079807064	1401.5326079807064	1426.5326079807064	0.3571428656578064	0.2374100685119629	0.4153846204280853	0.1595744639635086	0.3333333432674408	1346	1421	1421	1446	1466
20.03385721870356	20.033857613443256	0	0	2	30	0.007489721510659218	0.17503024769882913	1366.7488643267052	1441.7488643267052	1441.7488643267052	1466.7488643267052	0.375	0.2517985701560974	0.4307692348957062	0.1702127605676651	0.3333333432674408	1325	1400	1400	1425	1466
20.049704833390244	20.04970483339024	0	0	2	30	0.007458914215261878	0.18939718395081362	1425.5814682785817	1500.5814682785817	1500.5814682785817	1525.5814682785817	0.4107142984867096	0.26618704199790955	0.446153849363327	0.1808510571718216	0.3333333432674408	1290	1365	1365	1390	1466
20.066851141685895	20.066851141685895	0	0	2	30	0.0074076625544632745	0.2132844623025818	1523.3998731290726	1598.3998731290726	1598.3998731290726	1623.3998731290726	0.4285714328289032	0.316546767950058	0.5076923370361328	0.21276596188545227	0.3333333432674408	1251	1326	1326	1351	1466
20.085836542238134	20.085836936977834	0	0	2	30	0.007336107005503199	0.2339080909172564	1607.8536323061649	1682.8536323061649	1682.8536323061649	1707.8536323061649	0.4642857015132904	0.34532374143600464	0.5384615659713745	0.23404255509376526	0.3333333432674408	1231	1306	1306	1331	1466
20.099765721988774	20.099765721988778	0	0	2	30	0.007244443697167585	0.2538770625004987	1689.626570939542	1764.626570939542	1764.626570939542	1789.626570939542	0.5	0.3741007149219513	0.5538461804389954	0.25531914830207825	0.3333333432674408	1205	1280	1280	1305	1466
20.116752160706426	20.116752555446126	0	0	2	30	0.0071329238722131405	0.2688106835961537	1750.7797493262492	1825.7797493262492	1825.7797493262492	1850.7797493262492	0.5178571343421936	0.3956834673881531	0.5846154093742371	0.27659574151039124	0.3333333432674408	1184	1259	1259	1284	1466
20.133717678220037	20.133718072959738	0	0	2	30	0.00700185319872842	0.2873902502529164	1826.8630747856928	1901.8630747856928	1901.8630747856928	1926.8630747856928	0.5535714030265808	0.41726619005203247	0.6000000238418579	0.2978723347187042	0.3333333432674408	1184	1259	1259	1284	1466
20.15248715615705	20.15248715615705	0	0	2	30	0.006851590932318833	0.30003255324014466	1878.6333055183925	1953.6333055183925	1953.6333055183925	1978.6333055183925	0.5714285969734192	0.43884891271591187	0.6153846383094788	0.3085106313228607	0.3333333432674408	1154	1229	1229	1254	1466
20.166699364271715	20.166699364271715	0	0	2	30	0.006682548931412006	0.3099699758371237	1919.3270510530217	1994.3270510530217	1994.3270510530217	2019.3270510530217	0.5714285969734192	0.46043166518211365	0.6307692527770996	0.3297872245311737	0.3333333432674408	1117	1192	1192	1217	1450
20.183738303369303	20.1837383033693	0	0	2	30	0.006495190528382459	0.33079818695198293	2004.61857556837	2079.61857556837	2079.61857556837	2104.61857556837	0.6071428656578064	0.4892086386680603	0.6461538672447205	0.3510638177394867	0.3333333432674408	1117	1192	1192	1217	1466
20.199870130639106	20.199870525378802	0	0	2	30	0.006290029259589774	0.34196925196680805	2050.3640868040793	2125.3640868040793	2125.3640868040793	2150.3640868040793	0.625	0.5035971403121948	0.6615384817123413	0.3617021143436432	0.3333333432674408	1105	1180	1180	1205	1466
20.219226586508192	20.219226586508192	0	0	2	30	0.006067627457811127	0.36999524049399923	2165.130509822927	2240.130509822927	2240.130509822927	2265.130509822927	0.6607142686843872	0.5467625856399536	0.692307710647583	0.39361703395843506	0.3333333432674408	1105	1180	1180	1205	1450
20.233726165123564	20.233726165123564	0	0	2	30	0.005828594710926231	0.36999524049399923	2165.130509822927	2240.130509822927	2240.130509822927	2265.130509822927	0.6607142686843872	0.5467625856399536	0.692307710647583	0.39361703395843506	0.3333333432674408	1097	1172	1172	1197	1450
20.249767202262646	20.24976680752295	0	0	2	30	0.005573586191079339	0.38959773524059216	2245.402725810225	2320.402725810225	2320.402725810225	2345.402725810225	0.6964285969734192	0.568345308303833	0.7076923251152039	0.41489362716674805	0.3333333432674408	1097	1172	1172	1197	1450
20.26685153642559	20.26685193116529	0	0	2	30	0.005303300858897924	0.41410228719541564	2345.748866065227	2420.748866065227	2420.748866065227	2445.748866065227	0.7142857313156128	0.6043165326118469	0.7384615540504456	0.457446813583374	0.3333333432674408	1069	1144	1144	1169	1450
20.28594114825831	20.28594114825831	0	0	2	30	0.005018479547690192	0.4297314817308404	2409.7504176877915	2484.7504176877915	2484.7504176877915	2509.7504176877915	0.7321428656578064	0.6258992552757263	0.7538461685180664	0.478723406791687	0.3333333432674408	1068	1143	1143	1168	1450
20.29975348505812	20.299753485058115	0	0	2	30	0.004719902932872478	0.4416799607965638	2458.6794394619287	2533.6794394619287	2533.6794394619287	2558.6794394619287	0.75	0.6402877569198608	0.7692307829856873	0.4893617033958435	0.3333333432674408	1068	1143	1143	1168	1450
20.31670637090137	20.316706370901368	0	0	2	30	0.004408389392192191	0.4556315776613067	2515.811310523051	2590.811310523051	2590.811310523051	2615.811310523051	0.7678571343421936	0.6618704795837402	0.7692307829856873	0.5106382966041565	0.3333333432674408	1061	1136	1136	1161	1450
20.33372359931552	20.333723599315523	0	0	2	30	0.004084792762611293	0.4677437228188772	2565.4105449433023	2640.4105449433023	2640.4105449433023	2665.4105449433023	0.7857142686843872	0.6762589812278748	0.7846153974533081	0.521276593208313	0.3333333432674408	1061	1136	1136	1161	1450
20.35245202432386	20.35245202432386	0	0	2	30	0.0037499999999985423	0.48386391562984343	2631.422734504209	2706.422734504209	2706.422734504209	2731.422734504209	0.8035714030265808	0.6978417038917542	0.800000011920929	0.542553186416626	0.3333333432674408	1060	1135	1135	1160	1450
20.366745154076774	20.366744759337074	0	0	2	30	0.003404928748045099	0.5063244279345982	2723.3985323921797	2798.3985323921797	2798.3985323921797	2823.3985323921797	0.8214285969734192	0.7266187071800232	0.8307692408561707	0.5744680762290955	0.3333333432674408	1061	1136	1136	1161	1450
20.383771856243698	20.383771856243698	0	0	2	30	0.00305052482306696	0.5165953293296397	2765.4578736048747	2840.4578736048747	2840.4578736048747	2865.4578736048747	0.8392857313156128	0.7410072088241577	0.8307692408561707	0.585106372833252	0.3333333432674408	1061	1136	1136	1161	1450
20.399734340182725	20.399734340182725	0	0	2	30	0.0026877596215881742	0.5291575562397899	2816.9001928019397	2891.9001928019397	2891.9001928019397	2916.9001928019397	0.8571428656578064	0.7553957104682922	0.8461538553237915	0.5957446694374084	0.3333333432674408	1061	1136	1136	1161	1450
20.419218691714214	20.419218691714217	0	0	2	30	0.002317627457810496	0.5440929267390855	2878.060534996555	2953.060534996555	2953.060534996555	2978.060534996555	0.875	0.769784152507782	0.8615384697914124	0.6170212626457214	0.3333333432674408	1070	1145	1145	1170	1450
20.433818928952775	20.433819323692475	0	0	2	30	0.0019411428382672693	0.5523954526784962	2912.059378718442	2987.059378718442	2987.059378718442	3012.059378718442	0.875	0.7841726541519165	0.8769230842590332	0.6276595592498779	0.4166666567325592	1112	1187	1187	1212	1466
20.449822860560175	20.449822860560175	0	0	2	30	0.0015593376811315356	0.5695856291953163	2982.45315155482	3057.45315155482	3057.45315155482	3082.45315155482	0.9107142686843872	0.798561155796051	0.8769230842590332	0.6489361524581909	0.4166666567325592	1133	1208	1208	1233	1466
20.46673271977626	20.46673271977626	0	0	2	30	0.0011732584878000535	0.5934782049025724	3080.293249076034	3155.293249076034	3155.293249076034	3180.293249076034	0.9285714030265808	0.8273381590843201	0.9076923131942749	0.6808510422706604	0.4166666567325592	1180	1255	1255	1280	1466
20.485917463876383	20.485917463876383	0	0	2	30	0.0007839634745057094	0.6046039561837082	3125.853200572285	3200.853200572285	3200.853200572285	3225.853200572285	0.9285714030265808	0.8417266011238098	0.9230769276618958	0.7021276354789734	0.4166666567325592	1233	1308	1308	1333	1466
20.499744406045046	20.499744406045043	0	0	2	30	0.00039251967182037795	0.61786177888537	3180.14398453559	3255.14398453559	3255.14398453559	3280.14398453559	0.9464285969734192	0.8561151027679443	0.9384615421295166	0.7127659320831299	0.4166666567325592	1280	1355	1355	1380	1466
20.516826766509496	20.516827161249193	0	0	2	30	-1.7053072081790148e-15	0.6266205257850466	3216.0110530897655	3291.0110530897655	3291.0110530897655	3316.0110530897655	0.9642857313156128	0.8633093237876892	0.9384615421295166	0.7234042286872864	0.4166666567325592	1326	1401	1401	1426	1466
20.53382425793871	20.53382465267841	0	0	2	30	-0.0003925196718237839	0.6425379077365863	3281.192732181321	3356.192732181321	3356.192732181321	3381.192732181321	0.9821428656578064	0.8776978254318237	0.9538461565971375	0.7446808218955994	0.4166666567325592	1366	1441	1441	1466	1466
20.552620972914937	20.552620972914937	0	0	2	30	-0.0007839634745091013	0.6542426738625853	3329.123749467287	3404.123749467287	3404.123749467287	3429.123749467287	1.0	0.8848921060562134	0.9692307710647583	0.7553191781044006	0.4166666567325592	1425	1500	1500	1525	1466
20.566743180378282	20.56674318037828	0	0	2	30	-0.0011732584878034224	0.658618970222637	3347.044683061699	3422.044683061699	3422.044683061699	3447.044683061699	1.0	0.8920863270759583	0.9692307710647583	0.7659574747085571	0.4166666567325592	1523	1598	1598	1623	1466
20.58371382950798	20.583714224247675	0	0	2	30	-0.0015593376811348716	0.6647938367387862	3372.3307614453297	3447.3307614453297	3447.3307614453297	3472.3307614453297	1.0	0.9064748287200928	0.9692307710647583	0.7765957713127136	0.4166666567325592	1607	1682	1682	1707	1466
20.59982907771043	20.59982947245013	0	0	2	30	-0.0019411428382705633	0.6721979562565075	3402.650630870398	3477.650630870398	3477.650630870398	3502.650630870398	1.0	0.9136690497398376	0.9846153855323792	0.7872340679168701	0.4166666567325592	1689	1764	1764	1789	1466
20.619227770727285	20.61922777072729	0	0	2	30	-0.00231762745781374	0.685940608382225	3458.9267913252115	3533.9267913252115	3533.9267913252115	3558.9267913252115	1.0	0.935251772403717	1.0	0.8085106611251831	0.4166666567325592	1750	1825	1825	1850	1466
20.633787349776874	20.633787349776874	0	0	2	30	-0.0026877596215913587	0.685940608382225	3458.9267913252115	3533.9267913252115	3533.9267913252115	3558.9267913252115	1.0	0.935251772403717	1.0	0.8085106611251831	0.4166666567325592	1826	1901	1901	1926	1466
20.64993062449794	20.64993062449794	0	0	2	30	-0.0030505248230700754	0.6921973079442978	3484.5479760318995	3559.5479760318995	3559.5479760318995	3584.5479760318995	1.0	0.9640287756919861	1.0	0.8404255509376526	0.4166666567325592	1878	1953	1953	1978	1466
20.666827852043667	20.666827852043667	0	0	2	30	-0.003404928748048138	0.7073702812194824	3546.6813015937805	3621.6813015937805	3621.6813015937805	3646.6813015937805	1.0	0.9784172773361206	1.0	0.8510638475418091	0.4166666567325592	1919	1994	1994	2019	1466
20.685934042943735	20.68593404294373	0	0	2	30	-0.003750000000001496	0.7118284106254578	3564.9373415112495	3639.9373415112495	3639.9373415112495	3664.9373415112495	1.0	0.9856114983558655	1.0	0.8617021441459656	0.4166666567325592	2004	2079	2079	2104	1466
20.699828485600882	20.699828485600882	0	0	2	30	-0.0040847927626141535	0.7162865549325943	3583.1934424489737	3658.1934424489737	3658.1934424489737	3683.1934424489737	1.0	0.9928057789802551	1.0	0.8723404407501221	0.4166666567325592	2050	2125	2125	2150	1466
20.716724923667208	20.71672531840691	0	0	2	30	-0.00440838939219495	0.7207446843385696	3601.4494823664427	3676.4494823664427	3676.4494823664427	3701.4494823664427	1.0	1.0	1.0	0.8829787373542786	0.4166666567325592	2165	2240	2240	2265	1466
20.73387557409955	20.73387557409955	0	0	2	30	-0.0047199029328751285	0.7234042584896088	3612.340438514948	3687.340438514948	3687.340438514948	3712.340438514948	1.0	1.0	1.0	0.8936170339584351	0.4166666567325592	2165	2240	2240	2265	1466
20.752571235712892	20.75257123571289	0	0	2	30	-0.005018479547692726	0.7260638326406479	3623.231394663453	3698.231394663453	3698.231394663453	3723.231394663453	1.0	1.0	1.0	0.9042553305625916	0.4166666567325592	2245	2320	2320	2345	1466
20.766722653913945	20.76672265391394	0	0	2	30	-0.005303300858900336	0.728723406791687	3634.1223508119583	3709.1223508119583	3709.1223508119583	3734.1223508119583	1.0	1.0	1.0	0.914893627166748	0.4166666567325592	2345	2420	2420	2445	1466
20.78378685635225	20.78378685635225	0	0	2	30	-0.005573586191081621	0.7340425550937653	3655.9042631089687	3730.9042631089687	3730.9042631089687	3755.9042631089687	1.0	1.0	1.0	0.936170220375061	0.5	2409	2484	2484	2509	1466
20.799840130421998	20.799841314641093	0	0	2	30	-0.005828594710928378	0.7367021292448044	3666.795219257474	3741.795219257474	3741.795219257474	3766.795219257474	1.0	1.0	1.0	0.9468085169792175	0.5	2458	2533	2533	2558	1466
20.81918474410012	20.819184744100124	0	0	2	30	-0.006067627457813132	0.7393617033958435	3677.686175405979	3752.686175405979	3752.686175405979	3777.686175405979	1.0	1.0	1.0	0.957446813583374	0.5	2515	2590	2590	2615	1466
20.83370129652254	20.83370129652254	0	0	2	30	-0.006290029259591632	0.7420212775468826	3688.5771315544844	3763.5771315544844	3763.5771315544844	3788.5771315544844	1.0	1.0	1.0	0.9680851101875305	0.5	2565	2640	2640	2665	1466
20.84972772829277	20.84972772829277	0	0	2	30	-0.006495190528384164	0.7446808516979218	3699.4680877029896	3774.4680877029896	3774.4680877029896	3799.4680877029896	1.0	1.0	1.0	0.978723406791687	0.5	2631	2706	2706	2731	1466
20.866858641740173	20.86685903647987	0	0	2	30	-0.006682548931413554	0.7473404258489609	3710.359043851495	3785.359043851495	3785.359043851495	3810.359043851495	1.0	1.0	1.0	0.9893617033958435	0.5	2723	2798	2798	2823	1466
20.886023648855357	20.886023648855353	0	0	2	30	-0.00685159093232022	0.75	3721.25	3796.25	3796.25	3821.25	1.0	1.0	1.0	1.0	0.5	2765	2840	2840	2865	1466
20.899744011305344	20.899744011305344	0	0	2	30	-0.007001853198729643	0.75	3721.25	3796.25	3796.25	3821.25	1.0	1.0	1.0	1.0	0.5	2816	2891	2891	2916	1466
20.916730450022996	20.916730450022992	0	0	2	30	-0.007132923872214195	0.75	3721.25	3796.25	3796.25	3821.25	1.0	1.0	1.0	1.0	0.5	2878	2953	2953	2978	1466
20.933762678545698	20.9337626785457	0	0	2	30	-0.007244443697168468	0.75	3721.25	3796.25	3796.25	3821.25	1.0	1.0	1.0	1.0	0.5	2912	2987	2987	3012	1483
20.95261584129885	20.952615446559154	0	0	2	30	-0.007336107005503909	0.75	3721.25	3796.25	3796.25	3821.25	1.0	1.0	1.0	1.0	0.5	2982	3057	3057	3082	1483
20.966787785964243	20.96678778596424	0	0	2	30	-0.007407662554463809	0.75	3721.25	3796.25	3796.25	3821.25	1.0	1.0	1.0	1.0	0.5	3080	3155	3155	3180	1483
20.98371185580948	20.98371185580948	0	0	2	30	-0.007458914215262234	0.75	3721.25	3796.25	3796.25	3821.25	1.0	1.0	1.0	1.0	0.5	3125	3200	3200	3225	1483
20.999733945443026	20.999734340182727	0	0	2	30	-0.007489721510659397	0.75	3721.25	3796.25	3796.25	3821.25	1.0	1.0	1.0	1.0	0.5	3180	3255	3255	3280	1483
21.01918671779862	21.019186717798615	0	0	2	30	-0.0075	0.75	3721.25	3796.25	3796.25	3821.25	1.0	1.0	1.0	1.0	0.5	3216	3291	3291	3316	1483
21.033747875806995	21.033747875806995	0	0	2	30	-0.007489721510659211	0.75	3721.25	3796.25	3796.25	3821.25	1.0	1.0	1.0	1.0	0.5	3281	3356	3356	3381	1483
21.049758517989275	21.049758912728972	0	0	2	30	-0.0074589142152618635	0.75	3721.25	3796.25	3796.25	3821.25	1.0	1.0	1.0	1.0	0.5	3329	3404	3404	3429	1483
21.06670864065464	21.066708640654635	0	0	2	30	-0.007407662554463255	0.7446808516979218	3699.4680877029896	3774.4680877029896	3774.4680877029896	3799.4680877029896	1.0	1.0	1.0	0.978723406791687	0.5	3347	3422	3422	3447	1483
21.085881542563797	21.085881542563794	0	0	2	30	-0.007336107005503172	0.7393617033958435	3677.686175405979	3752.686175405979	3752.686175405979	3777.686175405979	1.0	1.0	1.0	0.957446813583374	0.5	3372	3447	3447	3472	1483
21.0997586166742	21.0997586166742	0	0	2	30	-0.007244443697167551	0.7340425550937653	3655.9042631089687	3730.9042631089687	3730.9042631089687	3755.9042631089687	1.0	1.0	1.0	0.936170220375061	0.5	3402	3477	3477	3502	1483
21.116739134296367	21.116739134296367	0	0	2	30	-0.0071329238722131	0.7260638326406479	3623.231394663453	3698.231394663453	3698.231394663453	3723.231394663453	1.0	1.0	1.0	0.9042553305625916	0.5	3458	3533	3533	3558	1483
21.13381636314473	21.133816757884432	0	0	2	30	-0.007001853198728373	0.7154255360364914	3579.6675700694323	3654.6675700694323	3654.6675700694323	3679.6675700694323	1.0	1.0	1.0	0.8617021441459656	0.5	3458	3533	3533	3558	1483
21.152437813694704	21.152437813694704	0	0	2	30	-0.006851590932318779	0.707446813583374	3546.9947016239166	3621.9947016239166	3621.9947016239166	3646.9947016239166	1.0	1.0	1.0	0.8297872543334961	0.4166666567325592	3484	3559	3559	3584	1483
21.166713574900868	21.16671357490087	0	0	2	30	-0.006682548931411946	0.6994680911302567	3514.321833178401	3589.321833178401	3589.321833178401	3614.321833178401	1.0	1.0	1.0	0.7978723645210266	0.4166666567325592	3546	3621	3621	3646	1483
21.183747777122072	21.18374817186177	0	0	2	30	-0.006495190528382392	0.6753665506839752	3415.6260250508785	3490.6260250508785	3490.6260250508785	3515.6260250508785	0.9642857313156128	0.971222996711731	1.0	0.7659574747085571	0.4166666567325592	3564	3639	3639	3664	1483
21.199875656994884	21.199875656994887	0	0	2	30	-0.006290029259589702	0.6396543999594284	3269.3847678338593	3344.3847678338593	3344.3847678338593	3369.3847678338593	0.9464285969734192	0.9208633303642273	0.9846153855323792	0.7021276354789734	0.4166666567325592	3583	3658	3658	3683	1483
21.21917566508705	21.219176059826747	0	0	2	30	-0.006067627457811049	0.61309785300503	3160.6357080555977	3235.6357080555977	3235.6357080555977	3260.6357080555977	0.9107142686843872	0.8920863270759583	0.9692307710647583	0.6702127456665039	0.4166666567325592	3601	3676	3676	3701	1483
21.233771165449227	21.233771560188924	0	0	2	30	-0.005828594710926148	0.5820875736700337	3033.648614178788	3108.648614178788	3108.648614178788	3133.648614178788	0.8928571343421936	0.8561151027679443	0.9230769276618958	0.6276595592498779	0.4166666567325592	3612	3687	3687	3712	1483
21.24983943962752	21.249839439627525	0	0	2	30	-0.005573586191079251	0.5480468610377827	2894.25189594972	2969.25189594972	2969.25189594972	2994.25189594972	0.8571428656578064	0.8129496574401855	0.892307698726654	0.585106372833252	0.4166666567325592	3623	3698	3698	3723	1483
21.266826667824567	21.26682666782457	0	0	2	30	-0.00530330085889783	0.5125740549714592	2748.9907551081255	2823.9907551081255	2823.9907551081255	2848.9907551081255	0.8214285969734192	0.769784152507782	0.8461538553237915	0.542553186416626	0.4166666567325592	3634	3709	3709	3734	1483
21.285821936869283	21.28582193686928	0	0	2	30	-0.005018479547690093	0.4628918394446373	2545.5420825257897	2620.5420825257897	2620.5420825257897	2645.5420825257897	0.7321428656578064	0.7194244861602783	0.800000011920929	0.5	0.3333333432674408	3655	3730	3730	3755	1500
21.299704537335465	21.29970453733547	0	0	2	30	-0.004719902932872375	0.40930361350214817	2326.098297291297	2401.098297291297	2401.098297291297	2426.098297291297	0.6964285969734192	0.633093535900116	0.7230769395828247	0.42553192377090454	0.3333333432674408	3666	3741	3741	3766	1500
21.316768739773778	21.316768739773774	0	0	2	30	-0.004408389392192083	0.38525088541148733	2227.6023757600406	2302.6023757600406	2302.6023757600406	2327.6023757600406	0.6785714030265808	0.5899280309677124	0.692307710647583	0.39361703395843506	0.3333333432674408	3677	3752	3752	3777	1500
21.333902416399063	21.333902811138763	0	0	2	30	-0.004084792762611183	0.35902345213923237	2120.201036510157	2195.201036510157	2195.201036510157	2220.201036510157	0.6428571343421936	0.5539568066596985	0.6615384817123413	0.3617021143436432	0.3333333432674408	3688	3763	3763	3788	1500
21.352549919769153	21.352550314508854	0	0	2	30	-0.0037499999999984273	0.33328702230061324	2014.8103563210113	2089.8103563210116	2089.8103563210116	2114.8103563210116	0.6071428656578064	0.5179855823516846	0.6307692527770996	0.3297872245311737	0.3333333432674408	3699	3774	3774	3799	1500
21.36672068021545	21.366720680215447	0	0	2	30	-0.003404928748044981	0.3096373427421488	1917.9649185290994	1992.9649185290994	1992.9649185290994	2017.9649185290994	0.5714285969734192	0.48201438784599304	0.6000000238418579	0.3085106313228607	0.3333333432674408	3710	3785	3785	3810	1500
21.38389659398851	21.38389659398851	0	0	2	30	-0.0030505248230668384	0.2881135357211537	1829.8249287781246	1904.8249287781246	1904.8249287781246	1929.8249287781246	0.5357142686843872	0.4532374143600464	0.5692307949066162	0.28723403811454773	0.3333333432674408	3721	3796	3796	3821	1500
21.40585162129463	21.405851621294627	0	0	2	30	-0.0026877596215880506	0.2577161506013472	1705.347636712517	1780.347636712517	1780.347636712517	1805.347636712517	0.5	0.40287768840789795	0.5230769515037537	0.24468085169792175	0.3333333432674408	3721	3796	3796	3821	1500
21.41908684865483	21.419086848654825	0	0	2	30	-0.0023176274578103704	0.24421461537455968	1650.058849958822	1725.058849958822	1725.058849958822	1750.058849958822	0.4821428656578064	0.38129496574401855	0.5076923370361328	0.22340425848960876	0.3333333432674408	3721	3796	3796	3821	1500
21.433729323041156	21.433729323041153	0	0	2	30	-0.0019411428382671415	0.24421461537455968	1650.058849958822	1725.058849958822	1725.058849958822	1750.058849958822	0.4821428656578064	0.38129496574401855	0.5076923370361328	0.22340425848960876	0.3333333432674408	3721	3796	3796	3821	1500
21.449791676123972	21.449791676123972	0	0	2	30	-0.0015593376811314063	0.23398462135204512	1608.1670244366246	1683.1670244366246	1683.1670244366246	1708.1670244366246	0.4642857015132904	0.36690646409988403	0.4923076927661896	0.21276596188545227	0.3333333432674408	3721	3796	3796	3821	1500
21.46684324689192	21.46684324689192	0	0	2	30	-0.001173258487799923	0.21946193747917486	1548.6966339772212	1623.6966339772212	1623.6966339772212	1648.6966339772212	0.4464285671710968	0.3381294906139374	0.4615384638309479	0.20212766528129578	0.3333333432674408	3721	3796	3796	3821	1500
21.48585272656578	21.485852726565785	0	0	2	30	-0.0007839634745055779	0.21197159541999455	1518.0236832448777	1593.0236832448777	1593.0236832448777	1618.0236832448777	0.4285714328289032	0.3309352397918701	0.4615384638309479	0.19148936867713928	0.3333333432674408	3721	3796	3796	3821	1500
21.49980953809534	21.49980953809534	0	0	2	30	-0.00039251967182024584	0.20824996172991594	1502.7835932840057	1577.7835932840057	1577.7835932840057	1602.7835932840057	0.4285714328289032	0.32374101877212524	0.446153849363327	0.1808510571718216	0.3333333432674408	3721	3796	3796	3821	1500
21.516776634567748	21.51677663456775	0	0	2	30	1.8376154860346732e-15	0.203466257073729	1483.1943227169204	1558.1943227169204	1558.1943227169204	1583.1943227169204	0.4285714328289032	0.3093525171279907	0.446153849363327	0.1702127605676651	0.3333333432674408	3721	3796	3796	3821	1500
21.533728336191906	21.533728336191906	0	0	2	30	0.000392519671823916	0.19654874635796304	1454.8671163358586	1529.8671163358586	1529.8671163358586	1554.8671163358586	0.4107142984867096	0.30215826630592346	0.4307692348957062	0.1702127605676651	0.3333333432674408	3721	3796	3796	3821	1500
21.552540446016387	21.552540446016387	0	0	2	30	0.000783963474509233	0.19119221777357953	1432.932131782808	1507.932131782808	1507.932131782808	1532.932131782808	0.4107142984867096	0.28776979446411133	0.4153846204280853	0.1595744639635086	0.3333333432674408	3721	3796	3796	3821	1500
21.566744364597376	21.566744364597376	0	0	2	30	0.001173258487803553	0.18492936403193372	1407.2857457107684	1482.2857457107684	1482.2857457107684	1507.2857457107684	0.3928571343421936	0.28057554364204407	0.4153846204280853	0.1595744639635086	0.3333333432674408	3699	3774	3774	3799	1500
21.583852383142244	21.583852777881944	0	0	2	30	0.001559337681135001	0.17965466104289318	1385.6858369706474	1460.6858369706474	1460.6858369706474	1485.6858369706474	0.3928571343421936	0.26618704199790955	0.4000000059604645	0.1489361673593521	0.3333333432674408	3677	3752	3752	3777	1500
21.599797498534528	21.599797498534528	0	0	2	30	0.0019411428382706912	0.17179607021974463	1353.5049075498541	1428.5049075498541	1428.5049075498541	1453.5049075498541	0.375	0.2589927911758423	0.38461539149284363	0.13829787075519562	0.3333333432674408	3655	3730	3730	3755	1500
21.619190270455903	21.619190270455906	0	0	2	30	0.002317627457813866	0.16488647806761503	1325.2101276868834	1400.2101276868834	1400.2101276868834	1425.2101276868834	0.375	0.2374100685119629	0.3692307770252228	0.12765957415103912	0.3333333432674408	3623	3698	3698	3723	1500
21.633760507477355	21.63376050747736	0	0	2	30	0.002687759621591482	0.1563340744634697	1290.1880349279086	1365.1880349279086	1365.1880349279086	1390.1880349279086	0.3571428656578064	0.22302158176898956	0.35384616255760193	0.12765957415103912	0.3333333432674408	3579	3654	3654	3679	1500
21.649809044670718	21.649809044670718	0	0	2	30	0.0030505248230701964	0.15314434984067848	1277.1261125975784	1352.1261125975784	1352.1261125975784	1377.1261125975784	0.3571428656578064	0.2158273309469223	0.3384615480899811	0.11702127754688263	0.3333333432674408	3546	3621	3621	3646	1483
21.666779299060714	21.666779299060718	0	0	2	30	0.003404928748048256	0.14688149982432297	1251.4797417806026	1326.4797417806026	1326.4797417806026	1351.4797417806026	0.3392857015132904	0.20863309502601624	0.3384615480899811	0.11702127754688263	0.3333333432674408	3514	3589	3589	3614	1483
21.685889832097466	21.68588983209747	0	0	2	30	0.00375000000000161	0.14377360824745533	1238.7529257733295	1313.7529257733295	1313.7529257733295	1338.7529257733295	0.3392857015132904	0.20143884420394897	0.32307693362236023	0.10638298094272614	0.3333333432674408	3415	3490	3490	3515	1483
21.699744406045042	21.699744406045046	0	0	2	30	0.0040847927626142646	0.1371016003947504	1211.4310536165028	1286.4310536165028	1286.4310536165028	1311.4310536165028	0.3214285671710968	0.1942446082830429	0.3076923191547394	0.10638298094272614	0.3333333432674408	3269	3344	3344	3369	1483
21.71678610832052	21.71678610832052	0	0	2	30	0.004408389392195056	0.1323178994065416	1191.8417980697877	1266.8417980697877	1266.8417980697877	1291.8417980697877	0.3214285671710968	0.17985612154006958	0.29230770468711853	0.09574468433856964	0.3333333432674408	3160	3235	3235	3260	1483
21.73387912675684	21.73387912675684	0	0	2	30	0.004719902932875231	0.13015108793705654	1182.9687051022465	1257.9687051022465	1257.9687051022465	1282.9687051022465	0.3214285671710968	0.17266187071800232	0.2769230902194977	0.09574468433856964	0.3333333432674408	3033	3108	3108	3133	1483
21.752564919877713	21.75256491987771	0	0	2	30	0.005018479547692824	0.12835252523153973	1175.6035908231552	1250.6035908231552	1250.6035908231552	1275.6035908231552	0.3214285671710968	0.16546761989593506	0.2769230902194977	0.09574468433856964	0.3333333432674408	2894	2969	2969	2994	1483
21.766788970183335	21.766789364923035	0	0	2	30	0.005303300858900429	0.1258174682429301	1165.2225324547987	1240.2225324547987	1240.2225324547987	1265.2225324547987	0.3214285671710968	0.158273383975029	0.2769230902194977	0.08510638028383255	0.3333333432674408	2748	2823	2823	2848	1483
21.783767908846706	21.78376790884671	0	0	2	30	0.00557358619108171	0.11922728973951452	1138.235751483312	1213.235751483312	1213.235751483312	1238.235751483312	0.3035714328289032	0.15107913315296173	0.26153847575187683	0.08510638028383255	0.3333333432674408	2545	2620	2620	2645	1466
21.79981723551947	21.799817235519466	0	0	2	30	0.005828594710928461	0.11853170876990266	1135.3873474127513	1210.3873474127513	1210.3873474127513	1235.3873474127513	0.3035714328289032	0.15107913315296173	0.26153847575187683	0.07446808367967606	0.3333333432674408	2326	2401	2401	2426	1466
21.819086453915126	21.81908605917543	0	0	2	30	0.006067627457813209	0.11644673382287232	1126.849375004662	1201.849375004662	1201.849375004662	1226.849375004662	0.3035714328289032	0.14388489723205566	0.2461538463830948	0.07446808367967606	0.3333333432674408	2227	2302	2302	2327	1466
21.833726165123565	21.833726165123565	0	0	2	30	0.006290029259591703	0.11644673382287232	1126.849375004662	1201.849375004662	1201.849375004662	1226.849375004662	0.3035714328289032	0.14388489723205566	0.2461538463830948	0.07446808367967606	0.3333333432674408	2120	2195	2195	2220	1466
21.849857202913967	21.84985680817427	0	0	2	30	0.00649519052838423	0.10989747184241852	1100.0301471947039	1175.0301471947039	1175.0301471947039	1200.0301471947039	0.2857142984867096	0.1366906464099884	0.23076923191547394	0.06382978707551956	0.3333333432674408	2014	2089	2089	2114	1466
21.866747719884813	21.866747719884817	0	0	2	30	0.006682548931413614	0.10928372395836097	1097.5168496094882	1172.5168496094882	1172.5168496094882	1197.5168496094882	0.2857142984867096	0.1366906464099884	0.23076923191547394	0.06382978707551956	0.25	1917	1992	1992	2017	1466
21.8858807530844	21.885880753084397	0	0	2	30	0.006851590932320274	0.1080989091369017	1092.6650329156125	1167.6650329156125	1167.6650329156125	1192.6650329156125	0.2857142984867096	0.12949639558792114	0.23076923191547394	0.07446808367967606	0.3333333432674408	1829	1904	1904	1929	1466
21.899720721663115	21.89972072166312	0	0	2	30	0.0070018531987296895	0.10723966208641736	1089.146416243879	1164.146416243879	1164.146416243879	1189.146416243879	0.2857142984867096	0.12949639558792114	0.2153846174478531	0.06382978707551956	0.3333333432674408	1705	1780	1780	1805	1466
21.91673084476269	21.916730844762693	0	0	2	30	0.007132923872214236	0.10723966208641736	1089.146416243879	1164.146416243879	1164.146416243879	1189.146416243879	0.2857142984867096	0.12949639558792114	0.2153846174478531	0.06382978707551956	0.3333333432674408	1650	1725	1725	1750	1466
21.933728730931605	21.933728730931605	0	0	2	30	0.0072444436971685015	0.10781249344751312	1091.4921606675662	1166.4921606675662	1166.4921606675662	1191.4921606675662	0.2857142984867096	0.12949639558792114	0.2153846174478531	0.07446808367967606	0.3333333432674408	1650	1725	1725	1750	1466
21.952630051928004	21.952630051928008	0	0	2	30	0.007336107005503936	0.10723966208641736	1089.146416243879	1164.146416243879	1164.146416243879	1189.146416243879	0.2857142984867096	0.12949639558792114	0.2153846174478531	0.06382978707551956	0.25	1608	1683	1683	1708	1466
21.966969366225676	21.966969760965377	0	0	2	30	0.00740766255446383	0.10723966208641736	1089.146416243879	1164.146416243879	1164.146416243879	1189.146416243879	0.2857142984867096	0.12949639558792114	0.2153846174478531	0.06382978707551956	0.3333333432674408	1548	1623	1623	1648	1466
21.98376159301153	21.98376159301153	0	0	2	30	0.007458914215262249	0.10334820241138412	1073.210888874618	1148.210888874618	1148.210888874618	1173.210888874618	0.2678571343421936	0.12949639558792114	0.2153846174478531	0.07446808367967606	0.25	1518	1593	1593	1618	1466
21.99984881469537	21.99984881469537	0	0	2	30	0.007489721510659403	0.10363461810077271	1074.3837611226643	1149.3837611226643	1149.3837611226643	1174.3837611226643	0.2678571343421936	0.12949639558792114	0.23076923191547394	0.07446808367967606	0.3333333432674408	1502	1577	1577	1602	1466
22.01911329621464	22.019113296214645	0	0	2	30	0.0075	0.10543318080628952	1081.7488754017556	1156.7488754017556	1156.7488754017556	1181.7488754017556	0.2678571343421936	0.1366906464099884	0.23076923191547394	0.07446808367967606	0.25	1483	1558	1558	1583	1466
22.033744717889405	22.033744717889405	0	0	2	30	0.0074897215106592046	0.10751815920119492	1090.2868619288931	1165.2868619288931	1165.2868619288931	1190.2868619288931	0.2678571343421936	0.14388489723205566	0.2461538463830948	0.07446808367967606	0.25	1454	1529	1529	1554	1466
22.049714701882714	22.049714307143013	0	0	2	30	0.0074589142152618505	0.11476300615396612	1119.9545102004913	1194.9545102004913	1194.9545102004913	1219.9545102004913	0.2857142984867096	0.15107913315296173	0.26153847575187683	0.08510638028383255	0.3333333432674408	1432	1507	1507	1532	1466
22.06685193116529	22.066851931165292	0	0	2	30	0.007407662554463234	0.1168889010718333	1128.6600498891573	1203.6600498891573	1203.6600498891573	1228.6600498891573	0.2857142984867096	0.158273383975029	0.2769230902194977	0.08510638028383255	0.3333333432674408	1407	1482	1482	1507	1466
22.085860226620063	22.08586022662006	0	0	2	30	0.0073361070055031445	0.11979220682441116	1140.5490869459636	1215.5490869459636	1215.5490869459636	1240.5490869459636	0.2857142984867096	0.16546761989593506	0.29230770468711853	0.09574468433856964	0.3333333432674408	1385	1460	1460	1485	1466
22.099745590264142	22.09974559026414	0	0	2	30	0.007244443697167517	0.12904019512345866	1178.4195990305632	1253.4195990305632	1253.4195990305632	1278.4195990305632	0.3035714328289032	0.17985612154006958	0.3076923191547394	0.10638298094272614	0.3333333432674408	1353	1428	1428	1453	1466
22.116785713580825	22.11678571358082	0	0	2	30	0.007132923872213059	0.13435581096748284	1200.1870459118422	1275.1870459118422	1275.1870459118422	1300.1870459118422	0.3035714328289032	0.1942446082830429	0.3384615480899811	0.11702127754688263	0.3333333432674408	1325	1400	1400	1425	1466
22.133828994815097	22.133828994815094	0	0	2	30	0.007001853198728325	0.15334277839053867	1277.9386775092557	1352.9386775092557	1352.9386775092557	1377.9386775092557	0.3392857015132904	0.22302158176898956	0.3692307770252228	0.13829787075519562	0.3333333432674408	1290	1365	1365	1390	1466
22.15249781412892	22.152497814128917	0	0	2	30	0.006851590932318725	0.16193610596822638	1313.128353939887	1388.128353939887	1388.128353939887	1413.128353939887	0.3571428656578064	0.2374100685119629	0.38461539149284363	0.13829787075519562	0.3333333432674408	1277	1352	1352	1377	1466
22.166723838133038	22.166723838133038	0	0	2	30	0.006682548931411886	0.17085852646764288	1349.6656658849975	1424.6656658849975	1424.6656658849975	1449.6656658849975	0.375	0.24460431933403015	0.4000000059604645	0.1595744639635086	0.3333333432674408	1251	1326	1326	1351	1466
22.183737908629602	22.183739092848697	0	0	2	30	0.006495190528382326	0.17797270123458142	1378.798211555611	1453.798211555611	1453.798211555611	1478.798211555611	0.375	0.26618704199790955	0.4153846204280853	0.1702127605676651	0.3333333432674408	1238	1313	1313	1338	1466
22.19972091903297	22.199720919032966	0	0	2	30	0.00629002925958963	0.19479287206736406	1447.6768111158558	1522.6768111158558	1522.6768111158558	1547.6768111158558	0.4107142984867096	0.28776979446411133	0.446153849363327	0.1808510571718216	0.3333333432674408	1211	1286	1286	1311	1466
22.219197770510185	22.21919777051018	0	0	2	30	0.0060676274578109705	0.20858082457303806	1504.138476626591	1579.138476626591	1579.138476626591	1604.138476626591	0.4285714328289032	0.3093525171279907	0.4769230782985687	0.20212766528129578	0.3333333432674408	1191	1266	1266	1291	1466
22.233737612574828	22.233737612574828	0	0	2	30	0.005828594710926065	0.22499181527504164	1571.3414835512954	1646.3414835512954	1646.3414835512954	1671.3414835512954	0.4642857015132904	0.3309352397918701	0.4923076927661896	0.21276596188545227	0.3333333432674408	1182	1257	1257	1282	1466
22.24982246582048	22.249822860560176	0	0	2	30	0.005573586191079162	0.2348064900029896	1611.5325765622424	1686.5325765622424	1686.5325765622424	1711.5325765622424	0.5	0.38129496574401855	0.5384615659713745	0.25531914830207825	0.3333333432674408	1175	1250	1250	1275	1466
22.26687166815023	22.266872062889927	0	0	2	30	0.005303300858897737	0.2695454091394591	1753.788450426085	1828.788450426085	1828.788450426085	1853.788450426085	0.5178571343421936	0.40287768840789795	0.5692307949066162	0.27659574151039124	0.3333333432674408	1165	1240	1240	1265	1466
22.28587443724922	22.28587404250952	0	0	2	30	0.005018479547689995	0.2898417054558151	1836.901783841563	1911.901783841563	1911.901783841563	1936.901783841563	0.5535714030265808	0.4316546618938446	0.5846154093742371	0.2978723347187042	0.3333333432674408	1138	1213	1213	1238	1466
22.299718353224925	22.299727037498297	0	0	2	30	0.004719902932872272	0.30706490243368956	1907.4307754659587	1982.4307754659587	1982.4307754659587	2007.4307754659587	0.5714285969734192	0.46043166518211365	0.6153846383094788	0.3191489279270172	0.3333333432674408	1135	1210	1210	1235	1466
22.316727292105405	22.316727292105405	0	0	2	30	0.004408389392191976	0.3215075176885982	1966.5732849348096	2041.5732849348096	2041.5732849348096	2066.5732849348096	0.5892857313156128	0.48201438784599304	0.6307692527770996	0.3404255211353302	0.3333333432674408	1126	1201	1201	1226	1466
22.333830573773888	22.333830573773888	0	0	2	30	0.004084792762611071	0.34823209080729267	2076.010411855864	2151.010411855864	2151.010411855864	2176.010411855864	0.6428571343421936	0.5107913613319397	0.6615384817123413	0.3617021143436432	0.3333333432674408	1126	1201	1201	1226	1466
22.3524717613088	22.3524717613088	0	0	2	30	0.003749999999998313	0.3604181629058383	2125.9123770994074	2200.9123770994074	2200.9123770994074	2225.9123770994074	0.6428571343421936	0.5395683646202087	0.6769230961799622	0.38297873735427856	0.3333333432674408	1100	1175	1175	1200	1450
22.36672936448882	22.366729364488823	0	0	2	30	0.0034049287480448632	0.37907340854357585	2202.3056079859434	2277.3056079859434	2277.3056079859434	2302.3056079859434	0.6607142686843872	0.568345308303833	0.692307710647583	0.41489362716674805	0.3333333432674408	1097	1172	1172	1197	1450
22.383739882328094	22.383739882328097	0	0	2	30	0.003050524823066718	0.40223388416287165	2297.1477556469595	2372.1477556469595	2372.1477556469595	2397.1477556469595	0.6964285969734192	0.597122311592102	0.7230769395828247	0.43617022037506104	0.3333333432674408	1092	1167	1167	1192	1466
22.39991039408838	22.399910788828077	0	0	2	30	0.002687759621587927	0.42146196112207424	2375.886730794894	2450.886730794894	2450.886730794894	2475.886730794894	0.7142857313156128	0.6258992552757263	0.7384615540504456	0.4680851101875305	0.3333333432674408	1089	1164	1164	1189	1466
22.419119612049826	22.419120006789523	0	0	2	30	0.0023176274578102446	0.4629912665598521	2545.9492365625947	2620.9492365625947	2620.9492365625947	2645.9492365625947	0.7678571343421936	0.6834532618522644	0.7846153974533081	0.5106382966041565	0.3333333432674408	1089	1164	1164	1189	1466
22.433842218595004	22.433842218595004	0	0	2	30	0.0019411428382670136	0.4629912665598521	2545.9492365625947	2620.9492365625947	2620.9492365625947	2645.9492365625947	0.7678571343421936	0.6834532618522644	0.7846153974533081	0.5106382966041565	0.3333333432674408	1091	1166	1166	1191	1466
22.449943650907997	22.449943650908	0	0	2	30	0.0015593376811312766	0.48746104104087706	2646.152963062392	2721.152963062392	2721.152963062392	2746.152963062392	0.8214285969734192	0.7338129281997681	0.8307692408561707	0.563829779624939	0.3333333432674408	1089	1164	1164	1189	1450
22.466858247000474	22.46685824700047	0	0	2	30	0.0011732584877997925	0.5202289890686931	2780.3377102362983	2855.3377102362983	2855.3377102362983	2880.3377102362983	0.8214285969734192	0.7553957104682922	0.8461538553237915	0.5957446694374084	0.3333333432674408	1089	1164	1164	1189	1466
22.485861410839156	22.485861410839156	0	0	2	30	0.0007839634745054463	0.5410528104234054	2865.611258683845	2940.611258683845	2940.611258683845	2965.611258683845	0.8392857313156128	0.7841726541519165	0.8615384697914124	0.6276595592498779	0.3333333432674408	1073	1148	1148	1173	1450
22.49983914357275	22.49983914357275	0	0	2	30	0.00039251967182011373	0.5624556172791557	2953.2557527581425	3028.2557527581425	3028.2557527581425	3053.2557527581425	0.875	0.8057553768157959	0.8769230842590332	0.6489361524581909	0.4166666567325592	1074	1149	1149	1174	1466
22.516718607832033	22.51671860783203	0	0	2	30	-1.9699237638903314e-15	0.5777592513862686	3015.92413442677	3090.92413442677	3090.92413442677	3115.92413442677	0.8928571343421936	0.8201438784599304	0.892307698726654	0.6702127456665039	0.3333333432674408	1081	1156	1156	1181	1450
22.533918600726714	22.533918995466415	0	0	2	30	-0.00039251967182404813	0.5950251068401649	3086.627812510475	3161.627812510475	3161.627812510475	3186.627812510475	0.9107142686843872	0.8417266011238098	0.9076923131942749	0.6914893388748169	0.4166666567325592	1090	1165	1165	1190	1450
22.552508866840483	22.552509261580184	0	0	2	30	-0.0007839634745093646	0.6082010815947418	3140.5834291304677	3215.5834291304677	3215.5834291304677	3240.5834291304677	0.9285714030265808	0.8561151027679443	0.9230769276618958	0.7021276354789734	0.4166666567325592	1119	1194	1194	1219	1466
22.566724627612437	22.566725022352134	0	0	2	30	-0.0011732584878036837	0.6257533676105318	3212.4600403651275	3287.4600403651275	3287.4600403651275	3312.4600403651275	0.9464285969734192	0.8776978254318237	0.9384615421295166	0.7234042286872864	0.4166666567325592	1128	1203	1203	1228	1466
22.583788435311043	22.583788435311046	0	0	2	30	-0.0015593376811351306	0.6391339249799177	3267.253422792763	3342.253422792763	3342.253422792763	3367.253422792763	0.9642857313156128	0.8920863270759583	0.9538461565971375	0.7340425252914429	0.4166666567325592	1140	1215	1215	1240	1466
22.599802630150613	22.599802630150613	0	0	2	30	-0.001941142838270819	0.6497321585586535	3310.6531892976864	3385.6531892976864	3385.6531892976864	3410.6531892976864	0.9821428656578064	0.9064748287200928	0.9538461565971375	0.7446808218955994	0.4166666567325592	1178	1253	1253	1278	1466
22.619206849523252	22.619206849523252	0	0	2	30	-0.0023176274578139916	0.6587711963540404	3347.6680490697954	3422.6680490697954	3422.6680490697954	3447.6680490697954	0.9821428656578064	0.9208633303642273	0.9692307710647583	0.7553191781044006	0.4166666567325592	1200	1275	1275	1300	1466
22.63378221816079	22.63378221816079	0	0	2	30	-0.0026877596215916055	0.6676117762996405	3383.870223947028	3458.870223947028	3458.870223947028	3483.870223947028	1.0	0.9280575513839722	0.9692307710647583	0.7659574747085571	0.4166666567325592	1277	1352	1352	1377	1466
22.64977588653602	22.64977628127572	0	0	2	30	-0.003050524823070317	0.6712089017106742	3398.600452505211	3473.600452505211	3473.600452505211	3498.600452505211	1.0	0.9424460530281067	0.9692307710647583	0.7659574747085571	0.4166666567325592	1313	1388	1388	1413	1466
22.66696601093824	22.666966405677936	0	0	2	30	-0.0034049287480483735	0.6847878877445446	3454.20640031391	3529.20640031391	3529.20640031391	3554.20640031391	1.0	0.9640287756919861	0.9846153855323792	0.7872340679168701	0.4166666567325592	1349	1424	1424	1449	1466
22.685733120437057	22.685733120437057	0	0	2	30	-0.003750000000001725	0.6940724104642868	3492.2265208512545	3567.2265208512545	3567.2265208512545	3592.2265208512545	1.0	0.9784172773361206	1.0	0.7978723645210266	0.4166666567325592	1378	1453	1453	1478	1466
22.69984782784612	22.69984822258582	0	0	2	30	-0.004084792762614376	0.7029886841773987	3528.7386617064476	3603.7386617064476	3603.7386617064476	3628.7386617064476	1.0	0.9928057789802551	1.0	0.8191489577293396	0.4166666567325592	1447	1522	1522	1547	1466
22.716768345034076	22.716768345034076	0	0	2	30	-0.004408389392195164	0.707446813583374	3546.9947016239166	3621.9947016239166	3621.9947016239166	3646.9947016239166	1.0	1.0	1.0	0.8297872543334961	0.4166666567325592	1504	1579	1579	1604	1466
22.733748862656242	22.733749257395942	0	0	2	30	-0.004719902932875334	0.7127659618854523	3568.776613920927	3643.776613920927	3643.776613920927	3668.776613920927	1.0	1.0	1.0	0.8510638475418091	0.4166666567325592	1571	1646	1646	1671	1466
22.752421234627356	22.752421234627356	0	0	2	30	-0.005018479547692923	0.7154255360364914	3579.6675700694323	3654.6675700694323	3654.6675700694323	3679.6675700694323	1.0	1.0	1.0	0.8617021441459656	0.4166666567325592	1611	1686	1686	1711	1466
22.766765680541113	22.76676568054111	0	0	2	30	-0.005303300858900523	0.7207446843385696	3601.4494823664427	3676.4494823664427	3676.4494823664427	3701.4494823664427	1.0	1.0	1.0	0.8829787373542786	0.4166666567325592	1753	1828	1828	1853	1466
22.78371619794617	22.78371619794617	0	0	2	30	-0.005573586191081798	0.7234042584896088	3612.340438514948	3687.340438514948	3687.340438514948	3712.340438514948	1.0	1.0	1.0	0.8936170339584351	0.4166666567325592	1836	1911	1911	1936	1466
22.79986736746121	22.79986776220091	0	0	2	30	-0.005828594710928545	0.728723406791687	3634.1223508119583	3709.1223508119583	3709.1223508119583	3734.1223508119583	1.0	1.0	1.0	0.914893627166748	0.4166666567325592	1907	1982	1982	2007	1466
22.819038690411574	22.819039085151275	0	0	2	30	-0.006067627457813286	0.7367021292448044	3666.795219257474	3741.795219257474	3741.795219257474	3766.795219257474	1.0	1.0	1.0	0.9468085169792175	0.4166666567325592	1966	2041	2041	2066	1466
22.833800376186936	22.833800376186932	0	0	2	30	-0.006290029259591776	0.7367021292448044	3666.795219257474	3741.795219257474	3741.795219257474	3766.795219257474	1.0	1.0	1.0	0.9468085169792175	0.4166666567325592	2076	2151	2151	2176	1466
22.849720228238496	22.849720228238493	0	0	2	30	-0.006495190528384297	0.7393617033958435	3677.686175405979	3752.686175405979	3752.686175405979	3777.686175405979	1.0	1.0	1.0	0.957446813583374	0.5	2125	2200	2200	2225	1466
22.86673627243355	22.86673666717325	0	0	2	30	-0.0066825489314136744	0.7473404258489609	3710.359043851495	3785.359043851495	3785.359043851495	3810.359043851495	1.0	1.0	1.0	0.9893617033958435	0.5	2202	2277	2277	2302	1466
22.885844042292412	22.88584443703211	0	0	2	30	-0.006851590932320327	0.75	3721.25	3796.25	3796.25	3821.25	1.0	1.0	1.0	1.0	0.5	2297	2372	2372	2397	1466
22.899725063799806	22.899725063799803	0	0	2	30	-0.007001853198729737	0.75	3721.25	3796.25	3796.25	3821.25	1.0	1.0	1.0	1.0	0.5	2375	2450	2450	2475	1466
22.916753739665218	22.91675373966522	0	0	2	30	-0.007132923872214277	0.75	3721.25	3796.25	3796.25	3821.25	1.0	1.0	1.0	1.0	0.5	2545	2620	2620	2645	1466
22.93388149519503	22.93388188993473	0	0	2	30	-0.007244443697168536	0.75	3721.25	3796.25	3796.25	3821.25	1.0	1.0	1.0	1.0	0.5	2545	2620	2620	2645	1466
22.952462682295725	22.952462682295728	0	0	2	30	-0.007336107005503963	0.75	3721.25	3796.25	3796.25	3821.25	1.0	1.0	1.0	1.0	0.5	2646	2721	2721	2746	1466
22.96675975944563	22.966768443719	0	0	2	30	-0.0074076625544638505	0.75	3721.25	3796.25	3796.25	3821.25	1.0	1.0	1.0	1.0	0.5	2780	2855	2855	2880	1466
22.98398659463983	22.983986989379527	0	0	2	30	-0.007458914215262262	0.75	3721.25	3796.25	3796.25	3821.25	1.0	1.0	1.0	1.0	0.5	2865	2940	2940	2965	1466
23.00584688441824	23.00584727915794	0	0	2	30	-0.00748972151065941	0.75	3721.25	3796.25	3796.25	3821.25	1.0	1.0	1.0	1.0	0.5	2953	3028	3028	3053	1483
23.019071848546275	23.01907184854627	0	0	2	30	-0.0075	0.7473404258489609	3710.359043851495	3785.359043851495	3785.359043851495	3810.359043851495	1.0	1.0	1.0	0.9893617033958435	0.5	3015	3090	3090	3115	1466
23.033709191316518	23.033709191316515	0	0	2	30	-0.007489721510659197	0.7446808516979218	3699.4680877029896	3774.4680877029896	3774.4680877029896	3799.4680877029896	1.0	1.0	1.0	0.978723406791687	0.5	3086	3161	3161	3186	1483
23.04974667579831	23.04974667579831	0	0	2	30	-0.007458914215261837	0.7420212775468826	3688.5771315544844	3763.5771315544844	3763.5771315544844	3788.5771315544844	1.0	1.0	1.0	0.9680851101875305	0.4166666567325592	3140	3215	3215	3240	1483
23.06677140426674	23.066771404266742	0	0	2	30	-0.007407662554463213	0.7393617033958435	3677.686175405979	3752.686175405979	3752.686175405979	3777.686175405979	1.0	1.0	1.0	0.957446813583374	0.4166666567325592	3212	3287	3287	3312	1483
23.085887858398976	23.085887858398976	0	0	2	30	-0.007336107005503117	0.7260638326406479	3623.231394663453	3698.231394663453	3698.231394663453	3723.231394663453	1.0	1.0	1.0	0.9042553305625916	0.4166666567325592	3267	3342	3342	3367	1483
23.099747563962637	23.099747563962634	0	0	2	30	-0.0072444436971674814	0.7154255360364914	3579.6675700694323	3654.6675700694323	3654.6675700694323	3679.6675700694323	1.0	1.0	1.0	0.8617021441459656	0.4166666567325592	3310	3385	3385	3410	1483
23.116742292213956	23.116742292213956	0	0	2	30	-0.007132923872213018	0.707446813583374	3546.9947016239166	3621.9947016239166	3621.9947016239166	3646.9947016239166	1.0	1.0	1.0	0.8297872543334961	0.4166666567325592	3347	3422	3422	3447	1483
23.13391031119304	23.133910705932742	0	0	2	30	-0.0070018531987282775	0.6914128363132477	3481.3355647027493	3556.3355647027493	3556.3355647027493	3581.3355647027493	1.0	0.9784172773361206	1.0	0.7872340679168701	0.4166666567325592	3383	3458	3458	3483	1483
23.15249662990982	23.15249702464952	0	0	2	30	-0.006851590932318671	0.6806980073451996	3437.4583400785923	3512.4583400785923	3512.4583400785923	3537.4583400785923	1.0	0.9568345546722412	1.0	0.7659574747085571	0.4166666567325592	3398	3473	3473	3498	1483
23.166793707059725	23.16679370705972	0	0	2	30	-0.006682548931411825	0.6691221445798874	3390.055182054639	3465.055182054639	3465.055182054639	3490.055182054639	1.0	0.9424460530281067	1.0	0.7340425252914429	0.4166666567325592	3454	3529	3529	3554	1483
23.18376001405273	23.183760014052734	0	0	2	30	-0.006495190528382261	0.6584073156118393	3346.177957430482	3421.177957430482	3421.177957430482	3446.177957430482	1.0	0.9208633303642273	1.0	0.7127659320831299	0.4166666567325592	3492	3567	3567	3592	1483
23.199839735682296	23.199839735682296	0	0	2	30	-0.006290029259589558	0.6424142398927879	3280.6863123609664	3355.6863123609664	3355.6863123609664	3380.6863123609664	1.0	0.8992805480957031	0.9846153855323792	0.6808510422706604	0.4166666567325592	3528	3603	3603	3628	1483
23.219067111669887	23.219067111669887	0	0	2	30	-0.006067627457810893	0.5851747755894099	3046.2907060386333	3121.2907060386333	3121.2907060386333	3146.2907060386333	0.9464285969734192	0.8345323801040649	0.9230769276618958	0.6063829660415649	0.4166666567325592	3546	3621	3621	3646	1483
23.23397958801018	23.233979588010175	0	0	2	30	-0.005828594710925982	0.5851747755894099	3046.2907060386333	3121.2907060386333	3121.2907060386333	3146.2907060386333	0.8928571343421936	0.7913669347763062	0.892307698726654	0.5744680762290955	0.3333333432674408	3568	3643	3643	3668	1483
23.249747860017408	23.249747860017408	0	0	2	30	-0.005573586191079074	0.549206589052603	2899.0009821704093	2974.0009821704093	2974.0009821704093	2999.0009821704093	0.8928571343421936	0.7913669347763062	0.892307698726654	0.5744680762290955	0.3333333432674408	3579	3654	3654	3679	1483
23.26686179965776	23.26686179965776	0	0	2	30	-0.005303300858897643	0.4724420657232038	2584.6502591365197	2659.6502591365197	2659.6502591365197	2684.6502591365197	0.7857142686843872	0.7050359845161438	0.8153846263885498	0.4893617033958435	0.3333333432674408	3601	3676	3676	3701	1483
23.285894568973852	23.285894568973855	0	0	2	30	-0.005018479547689897	0.44658288624497366	2478.7569191731673	2553.7569191731673	2553.7569191731673	2578.7569191731673	0.75	0.6690647602081299	0.7846153974533081	0.4680851101875305	0.3333333432674408	3612	3687	3687	3712	1483
23.299788616891306	23.299788616891306	0	0	2	30	-0.004719902932872169	0.429652274008566	2409.4260620650775	2484.4260620650775	2484.4260620650775	2509.4260620650775	0.75	0.633093535900116	0.7692307829856873	0.43617022037506104	0.3333333432674408	3634	3709	3709	3734	1483
23.31672255522902	23.316722555229017	0	0	2	30	-0.004408389392191869	0.4069480492225841	2316.452261566482	2391.452261566482	2391.452261566482	2416.452261566482	0.7321428656578064	0.597122311592102	0.7384615540504456	0.40425533056259155	0.3333333432674408	3666	3741	3741	3766	1483
23.33385188971762	23.33385188971762	0	0	2	30	-0.00408479276261096	0.38395125459629664	2222.2803875718346	2297.2803875718346	2297.2803875718346	2322.2803875718346	0.6964285969734192	0.568345308303833	0.7076923251152039	0.38297873735427856	0.3333333432674408	3666	3741	3741	3766	1483
23.352392813369043	23.352392813369043	0	0	2	30	-0.0037499999999981984	0.3657460706957818	2147.7301594992264	2222.7301594992264	2222.7301594992264	2247.7301594992264	0.6785714030265808	0.5395683646202087	0.6769230961799622	0.3617021143436432	0.3333333432674408	3677	3752	3752	3777	1500
23.366702127449607	23.366702127449607	0	0	2	30	-0.0034049287480447453	0.34471326951553305	2061.600838666108	2136.600838666108	2136.600838666108	2161.600838666108	0.6428571343421936	0.5107913613319397	0.6615384817123413	0.3404255211353302	0.3333333432674408	3710	3785	3785	3810	1500
23.383734355972315	23.38373435597231	0	0	2	30	-0.0030505248230665973	0.3146762221832127	1938.599129840256	2013.599129840256	2013.599129840256	2038.599129840256	0.5892857313156128	0.4748201370239258	0.6307692527770996	0.3085106313228607	0.3333333432674408	3721	3796	3796	3821	1500
23.39983618302501	23.39983618302501	0	0	2	30	-0.002687759621587804	0.28784296459437586	1828.7169400139692	1903.7169400139692	1903.7169400139692	1928.7169400139692	0.5714285969734192	0.42446044087409973	0.5846154093742371	0.26595744490623474	0.3333333432674408	3721	3796	3796	3821	1500
23.41911132251615	23.41911132251615	0	0	2	30	-0.0023176274578101184	0.27544615329433775	1777.9519977403131	1852.9519977403131	1852.9519977403131	1877.9519977403131	0.5535714030265808	0.40287768840789795	0.5692307949066162	0.25531914830207825	0.3333333432674408	3721	3796	3796	3821	1500
23.433759323258258	23.43375932325826	0	0	2	30	-0.001941142838266886	0.2607580387870341	1717.8041688329045	1792.8041688329045	1792.8041688329045	1817.8041688329045	0.5357142686843872	0.38129496574401855	0.5384615659713745	0.23404255509376526	0.3333333432674408	3721	3796	3796	3821	1500
23.449796018260656	23.44979601826066	0	0	2	30	-0.0015593376811311472	0.2459410206458963	1657.1284795449453	1732.1284795449453	1732.1284795449453	1757.1284795449453	0.5	0.36690646409988403	0.5230769515037537	0.22340425848960876	0.3333333432674408	3721	3796	3796	3821	1500
23.466818773030596	23.466818773030596	0	0	2	30	-0.0011732584877996617	0.23567012658681108	1615.0691683729915	1690.0691683729915	1690.0691683729915	1715.0691683729915	0.4821428656578064	0.3525179922580719	0.5076923370361328	0.21276596188545227	0.3333333432674408	3721	3796	3796	3821	1500
23.485776541803922	23.485776541803922	0	0	2	30	-0.0007839634745053146	0.22417172035248112	1567.9831948434103	1642.9831948434103	1642.9831948434103	1667.9831948434103	0.4642857015132904	0.3381294906139374	0.4923076927661896	0.19148936867713928	0.3333333432674408	3721	3796	3796	3821	1500
23.499864012173774	23.499864012173774	0	0	2	30	-0.00039251967181998156	0.20534841726654485	1490.9017687065011	1565.9017687065011	1565.9017687065011	1590.9017687065011	0.4285714328289032	0.3093525171279907	0.4615384638309479	0.1808510571718216	0.3333333432674408	3721	3796	3796	3821	1500
23.51674742383004	23.51674742383004	0	0	2	30	2.1022320417459897e-15	0.19921446723799463	1465.783243339588	1540.783243339588	1540.783243339588	1565.783243339588	0.4285714328289032	0.2949640154838562	0.4307692348957062	0.1702127605676651	0.3333333432674408	3710	3785	3785	3810	1500
23.533828205335695	23.533828205335695	0	0	2	30	0.0003925196718241803	0.18939365506806272	1425.5670175037167	1500.5670175037167	1500.5670175037167	1525.5670175037167	0.4107142984867096	0.28057554364204407	0.4153846204280853	0.1595744639635086	0.3333333432674408	3699	3774	3774	3799	1500
23.5524074187379	23.552407813477597	0	0	2	30	0.0007839634745094961	0.18202605512718717	1395.3966957458315	1470.3966957458315	1470.3966957458315	1495.3966957458315	0.3928571343421936	0.2733812928199768	0.4153846204280853	0.1489361673593521	0.3333333432674408	3688	3763	3763	3788	1483
23.566733311885812	23.56673331188581	0	0	2	30	0.0011732584878038144	0.17339181475182797	1360.0394814087354	1435.0394814087354	1435.0394814087354	1460.0394814087354	0.375	0.2589927911758423	0.4000000059604645	0.1489361673593521	0.3333333432674408	3677	3752	3752	3777	1483
23.583793566927127	23.583793961666828	0	0	2	30	0.0015593376811352598	0.16766703740347622	1336.596518167235	1411.596518167235	1411.596518167235	1436.596518167235	0.375	0.24460431933403015	0.3692307770252228	0.13829787075519562	0.3333333432674408	3623	3698	3698	3723	1483
23.599804209109408	23.599804209109408	0	0	2	30	0.0019411428382709467	0.161404191112411	1310.950162605323	1385.950162605323	1385.950162605323	1410.950162605323	0.3571428656578064	0.2374100685119629	0.3692307770252228	0.13829787075519562	0.3333333432674408	3579	3654	3654	3679	1483
23.61909908558549	23.61909869084579	0	0	2	30	0.0023176274578141174	0.1504786215100663	1266.2099550837215	1341.2099550837215	1341.2099550837215	1366.2099550837215	0.3392857015132904	0.22302158176898956	0.3384615480899811	0.11702127754688263	0.3333333432674408	3546	3621	3621	3646	1483
23.63375853377886	23.63375892851856	0	0	2	30	0.002687759621591729	0.1504786215100663	1266.2099550837215	1341.2099550837215	1341.2099550837215	1366.2099550837215	0.3392857015132904	0.22302158176898956	0.3384615480899811	0.11702127754688263	0.3333333432674408	3481	3556	3556	3581	1483
23.649820886861683	23.649820886861683	0	0	2	30	0.0030505248230704384	0.14822997699465768	1257.0017557931233	1332.0017557931233	1332.0017557931233	1357.0017557931233	0.3392857015132904	0.2158273309469223	0.32307693362236023	0.11702127754688263	0.3333333432674408	3437	3512	3512	3537	1483
23.66703943252221	23.66703982726191	0	0	2	30	0.0034049287480484914	0.1389001593749769	1218.7961526405304	1293.7961526405304	1293.7961526405304	1318.7961526405304	0.3214285671710968	0.20143884420394897	0.3076923191547394	0.10638298094272614	0.3333333432674408	3390	3465	3465	3490	1483
23.685808910459222	23.68580891045922	0	0	2	30	0.003750000000001839	0.13222815152227196	1191.4742804837038	1266.4742804837038	1266.4742804837038	1291.4742804837038	0.3035714328289032	0.1942446082830429	0.29230770468711853	0.10638298094272614	0.3333333432674408	3346	3421	3421	3446	1483
23.699739274428957	23.69973927442896	0	0	2	30	0.004084792762614487	0.13222815152227196	1191.4742804837038	1266.4742804837038	1266.4742804837038	1291.4742804837038	0.3035714328289032	0.1942446082830429	0.29230770468711853	0.10638298094272614	0.3333333432674408	3280	3355	3355	3380	1483
23.71681966119492	23.716819661194915	0	0	2	30	0.004408389392195271	0.12596530523120675	1165.8279249217917	1240.8279249217917	1240.8279249217917	1265.8279249217917	0.2857142984867096	0.18705035746097565	0.29230770468711853	0.10638298094272614	0.3333333432674408	3046	3121	3121	3146	1483
23.73377570495576	23.73377570495576	0	0	2	30	0.004719902932875436	0.12555613994427672	1164.152393071813	1239.152393071813	1239.152393071813	1264.152393071813	0.2857142984867096	0.18705035746097565	0.2769230902194977	0.10638298094272614	0.3333333432674408	3046	3121	3121	3146	1483
23.752484392979163	23.75248439297916	0	0	2	30	0.005018479547693022	0.12302108347147656	1153.7713368156965	1228.7713368156965	1228.7713368156965	1253.7713368156965	0.2857142984867096	0.17985612154006958	0.2769230902194977	0.09574468433856964	0.3333333432674408	2899	2974	2974	2999	1466
23.766760154185327	23.766760154185327	0	0	2	30	0.005303300858900616	0.12265283470750832	1152.2633581272466	1227.2633581272466	1227.2633581272466	1252.2633581272466	0.2857142984867096	0.17985612154006958	0.26153847575187683	0.09574468433856964	0.3333333432674408	2584	2659	2659	2684	1466
23.783727645397434	23.783727645397434	0	0	2	30	0.0055735861910818875	0.1208542720019915	1144.8982438481553	1219.8982438481553	1219.8982438481553	1244.8982438481553	0.2857142984867096	0.17266187071800232	0.26153847575187683	0.09574468433856964	0.3333333432674408	2478	2553	2553	2578	1466
23.799847630476272	23.799848025215972	0	0	2	30	0.005828594710928628	0.11602173184521752	1125.1089919061658	1200.1089919061658	1200.1089919061658	1225.1089919061658	0.2678571343421936	0.17266187071800232	0.2461538463830948	0.09574468433856964	0.3333333432674408	2409	2484	2484	2509	1466
23.819191454675	23.8191918494147	0	0	2	30	0.006067627457813364	0.1135685042741841	1115.063025002784	1190.063025002784	1190.063025002784	1215.063025002784	0.2678571343421936	0.16546761989593506	0.2461538463830948	0.08510638028383255	0.3333333432674408	2316	2391	2391	2416	1466
23.83373761257483	23.83373761257483	0	0	2	30	0.006290029259591848	0.11176994529395759	1107.6979259787563	1182.6979259787563	1182.6979259787563	1207.6979259787563	0.2678571343421936	0.158273383975029	0.2461538463830948	0.08510638028383255	0.3333333432674408	2222	2297	2297	2322	1466
23.8497174650606	23.8497178598003	0	0	2	30	0.006495190528384363	0.11144261308160722	1106.3575005691814	1181.3575005691814	1181.3575005691814	1206.3575005691814	0.2678571343421936	0.158273383975029	0.23076923191547394	0.08510638028383255	0.3333333432674408	2147	2222	2222	2247	1466
23.866855089082883	23.866855089082883	0	0	2	30	0.006682548931413734	0.1096440503760904	1098.99238629009	1173.99238629009	1173.99238629009	1198.99238629009	0.2678571343421936	0.15107913315296173	0.23076923191547394	0.08510638028383255	0.3333333432674408	2061	2136	2136	2161	1466
23.885827857964763	23.885827857964763	0	0	2	30	0.006851590932320382	0.1096440503760904	1098.99238629009	1173.99238629009	1173.99238629009	1198.99238629009	0.2678571343421936	0.15107913315296173	0.23076923191547394	0.08510638028383255	0.25	1938	2013	2013	2038	1466
23.899769669385762	23.899769669385766	0	0	2	30	0.007001853198729785	0.1096440503760904	1098.99238629009	1173.99238629009	1173.99238629009	1198.99238629009	0.2678571343421936	0.15107913315296173	0.23076923191547394	0.08510638028383255	0.3333333432674408	1828	1903	1903	1928	1466
23.91670163402498	23.91670163402498	0	0	2	30	0.0071329238722143175	0.1096440503760904	1098.99238629009	1173.99238629009	1173.99238629009	1198.99238629009	0.2678571343421936	0.15107913315296173	0.23076923191547394	0.08510638028383255	0.25	1777	1852	1852	1877	1466
23.933771757558773	23.933771757558773	0	0	2	30	0.00724444369716857	0.10784549139586388	1091.6272872660625	1166.6272872660625	1166.6272872660625	1191.6272872660625	0.2678571343421936	0.14388489723205566	0.23076923191547394	0.08510638028383255	0.25	1717	1792	1792	1817	1466
23.952423997805248	23.952423997805248	0	0	2	30	0.007336107005503991	0.10784549139586388	1091.6272872660625	1166.6272872660625	1166.6272872660625	1191.6272872660625	0.2678571343421936	0.14388489723205566	0.23076923191547394	0.08510638028383255	0.3333333432674408	1657	1732	1732	1757	1466
23.966792128100927	23.966792128100927	0	0	2	30	0.007407662554463871	0.11509033849008637	1121.2949361169037	1196.2949361169037	1196.2949361169037	1221.2949361169037	0.2857142984867096	0.15107913315296173	0.2461538463830948	0.09574468433856964	0.25	1615	1690	1690	1715	1466
23.98371896112406	23.98371896112406	0	0	2	30	0.0074589142152622755	0.11615416858034322	1125.6513203365055	1200.6513203365055	1200.6513203365055	1225.6513203365055	0.2857142984867096	0.15107913315296173	0.26153847575187683	0.10638298094272614	0.25	1567	1642	1642	1667	1466
23.999786840562663	23.99978723530236	0	0	2	30	0.007489721510659418	0.12282618015833846	1152.973207748396	1227.973207748396	1227.973207748396	1252.973207748396	0.3035714328289032	0.158273383975029	0.2769230902194977	0.10638298094272614	0.3333333432674408	1490	1565	1565	1590	1466
24.019099085585488	24.019099085585488	0	0	2	30	0.0075	0.1333425770804847	1196.037853144585	1271.037853144585	1271.037853144585	1296.037853144585	0.3214285671710968	0.17266187071800232	0.3076923191547394	0.12765957415103912	0.3333333432674408	1465	1540	1540	1565	1466
24.03373603361603	24.033736033616034	0	0	2	30	0.00748972151065919	0.1356321381188551	1205.4136055967117	1280.4136055967117	1280.4136055967117	1305.4136055967117	0.3214285671710968	0.17985612154006958	0.32307693362236023	0.12765957415103912	0.3333333432674408	1425	1500	1500	1525	1466
24.05016273144082	24.050163126180518	0	0	2	30	0.007458914215261823	0.13882185901635602	1218.4755126719779	1293.4755126719779	1293.4755126719779	1318.4755126719779	0.3214285671710968	0.1942446082830429	0.3384615480899811	0.1489361673593521	0.3333333432674408	1395	1470	1470	1495	1466
24.072541314443725	24.072541314443722	0	0	2	30	0.007407662554463192	0.1492973393582283	1261.3726046719448	1336.3726046719448	1336.3726046719448	1361.3726046719448	0.3392857015132904	0.20143884420394897	0.35384616255760193	0.1595744639635086	0.3333333432674408	1360	1435	1435	1460	1466
24.085699172822963	24.085699172822963	0	0	2	30	0.007336107005503089	0.1579724999818396	1296.897387425633	1371.897387425633	1371.897387425633	1396.897387425633	0.3571428656578064	0.2158273309469223	0.3692307770252228	0.1595744639635086	0.3333333432674408	1336	1411	1411	1436	1466
24.09981151179384	24.099811511793835	0	0	2	30	0.007244443697167448	0.16946912901369326	1343.976083311074	1418.976083311074	1418.976083311074	1443.976083311074	0.375	0.2374100685119629	0.38461539149284363	0.1702127605676651	0.3333333432674408	1310	1385	1385	1410	1466
24.116809792702448	24.116810187442145	0	0	2	30	0.007132923872212977	0.18731220709662977	1417.043488060699	1492.043488060699	1492.043488060699	1517.043488060699	0.4107142984867096	0.2589927911758423	0.4153846204280853	0.19148936867713928	0.3333333432674408	1266	1341	1341	1366	1466
24.13379267876281	24.133793073502506	0	0	2	30	0.00700185319872823	0.20809950920983344	1502.167490214268	1577.167490214268	1577.167490214268	1602.167490214268	0.4464285671710968	0.28776979446411133	0.4615384638309479	0.21276596188545227	0.3333333432674408	1266	1341	1341	1366	1466
24.152471366569102	24.1524713665691	0	0	2	30	0.006851590932318617	0.21954907135711754	1549.0534472073964	1624.0534472073964	1624.0534472073964	1649.0534472073964	0.4464285671710968	0.316546767950058	0.4923076927661896	0.23404255509376526	0.3333333432674408	1257	1332	1332	1357	1466
24.166702916929005	24.166702916929005	0	0	2	30	0.006682548931411765	0.24205310491756604	1641.207464637433	1716.207464637433	1716.207464637433	1741.207464637433	0.4821428656578064	0.3525179922580719	0.5230769515037537	0.25531914830207825	0.3333333432674408	1218	1293	1293	1318	1466
24.183846067307066	24.183846067307066	0	0	2	30	0.006495190528382194	0.254327144296977	1691.469655896121	1766.469655896121	1766.469655896121	1791.469655896121	0.5	0.3741007149219513	0.5384615659713745	0.26595744490623474	0.3333333432674408	1191	1266	1266	1291	1466
24.19978999848025	24.199790393219953	0	0	2	30	0.006290029259589486	0.26995457441297566	1755.4639822211352	1830.4639822211352	1830.4639822211352	1855.4639822211352	0.5178571343421936	0.40287768840789795	0.5538461804389954	0.28723403811454773	0.3333333432674408	1191	1266	1266	1291	1466
24.219066716930186	24.21906671693019	0	0	2	30	0.006067627457810815	0.3118974347697927	1927.219995382301	2002.219995382301	2002.219995382301	2027.219995382301	0.5892857313156128	0.46043166518211365	0.6000000238418579	0.3297872245311737	0.3333333432674408	1165	1240	1240	1265	1466
24.233740375752717	24.23374037575272	0	0	2	30	0.005828594710925898	0.3118974347697927	1927.219995382301	2002.219995382301	2002.219995382301	2027.219995382301	0.5892857313156128	0.46043166518211365	0.6000000238418579	0.3297872245311737	0.3333333432674408	1164	1239	1239	1264	1466
24.249713122923914	24.249713122923914	0	0	2	30	0.005573586191078985	0.3446209051117375	2061.222606432565	2136.222606432565	2136.222606432565	2161.222606432565	0.6071428656578064	0.5179855823516846	0.6615384817123413	0.38297873735427856	0.3333333432674408	1153	1228	1228	1253	1466
24.26704969575438	24.267050090494077	0	0	2	30	0.00530330085889755	0.3676176996672993	2155.3944801375906	2230.3944801375906	2230.3944801375906	2255.3944801375906	0.6428571343421936	0.5467625856399536	0.6769230961799622	0.41489362716674805	0.3333333432674408	1152	1227	1227	1252	1466
24.28581719999289	24.285817199992895	0	0	2	30	0.005018479547689799	0.38455446608328003	2224.7505386110315	2299.7505386110315	2299.7505386110315	2324.7505386110315	0.6607142686843872	0.5755395889282227	0.692307710647583	0.43617022037506104	0.3333333432674408	1144	1219	1219	1244	1466
24.299855327900403	24.2998553279004	0	0	2	30	0.004719902932872067	0.4061191821766563	2313.0580510134077	2388.0580510134077	2388.0580510134077	2413.0580510134077	0.6964285969734192	0.6043165326118469	0.7076923251152039	0.457446813583374	0.3333333432674408	1125	1200	1200	1225	1466
24.316743871172754	24.31674426591245	0	0	2	30	0.004408389392191762	0.4252245245388604	2391.2944279866333	2466.2944279866333	2466.2944279866333	2491.2944279866333	0.7142857313156128	0.633093535900116	0.7384615540504456	0.478723406791687	0.3333333432674408	1115	1190	1190	1215	1466
24.333735441506484	24.333735441506484	0	0	2	30	0.00408479276261085	0.4492033007443439	2489.487516548088	2564.487516548088	2564.487516548088	2589.487516548088	0.75	0.6618704795837402	0.7538461685180664	0.5106382966041565	0.3333333432674408	1107	1182	1182	1207	1466
24.35245834015904	24.35245834015904	0	0	2	30	0.003749999999998084	0.4811982021296668	2620.5066377209855	2695.5066377209855	2695.5066377209855	2720.5066377209855	0.7857142686843872	0.7050359845161438	0.7846153974533081	0.5531914830207825	0.3333333432674408	1106	1181	1181	1206	1466
24.3667368645431	24.3667368645431	0	0	2	30	0.0034049287480446273	0.4974411445095184	2687.0214867664777	2762.0214867664777	2762.0214867664777	2787.0214867664777	0.8035714030265808	0.7266187071800232	0.800000011920929	0.5744680762290955	0.3333333432674408	1098	1173	1173	1198	1466
24.38390685722068	24.383906857220676	0	0	2	30	0.0030505248230664763	0.5116791920068806	2745.326291268176	2820.326291268176	2820.326291268176	2845.326291268176	0.8214285969734192	0.7482014298439026	0.8153846263885498	0.585106372833252	0.3333333432674408	1098	1173	1173	1198	1450
24.399837367244103	24.399837761983804	0	0	2	30	0.0026877596215876803	0.5282085500474647	2813.014012444368	2888.014012444368	2888.014012444368	2913.014012444368	0.8392857313156128	0.769784152507782	0.8307692408561707	0.6063829660415649	0.3333333432674408	1098	1173	1173	1198	1466
24.419058427396514	24.419058427396514	0	0	2	30	0.002317627457809993	0.5431030189249597	2874.0068624977102	2949.0068624977102	2949.0068624977102	2974.0068624977102	0.8571428656578064	0.7841726541519165	0.8461538553237915	0.6276595592498779	0.4166666567325592	1098	1173	1173	1198	1450
24.43373445465724	24.433735244136635	0	0	2	30	0.001941142838266758	0.5558698284499188	2926.2869475024177	3001.2869475024177	3001.2869475024177	3026.2869475024177	0.875	0.798561155796051	0.8615384697914124	0.6382978558540344	0.3333333432674408	1091	1166	1166	1191	1450
24.449812202588305	24.44981220258831	0	0	2	30	0.0015593376811310177	0.568513888335267	2978.064372732918	3053.064372732918	3053.064372732918	3078.064372732918	0.8928571343421936	0.8129496574401855	0.8615384697914124	0.6595744490623474	0.3333333432674408	1091	1166	1166	1191	1466
24.46689101039547	24.46689140513517	0	0	2	30	0.001173258487799531	0.5881938188731572	3058.653688285579	3133.653688285579	3133.653688285579	3158.653688285579	0.9107142686843872	0.8345323801040649	0.892307698726654	0.6808510422706604	0.3333333432674408	1121	1196	1196	1221	1450
24.48575601533959	24.485756015339582	0	0	2	30	0.0007839634745051831	0.5986283863600459	3101.383242144388	3176.383242144388	3176.383242144388	3201.383242144388	0.9285714030265808	0.8489208817481995	0.892307698726654	0.6914893388748169	0.4166666567325592	1125	1200	1200	1225	1450
24.499699405719383	24.499699405719383	0	0	2	30	0.00039251967181984945	0.6072991461049515	3136.8900032997763	3211.8900032997763	3211.8900032997763	3236.8900032997763	0.9285714030265808	0.8633093237876892	0.9076923131942749	0.7021276354789734	0.4166666567325592	1152	1227	1227	1252	1466
24.516711897257153	24.516711897257153	0	0	2	30	-2.234540319601648e-15	0.6159760897610269	3172.4220875714054	3247.4220875714054	3247.4220875714054	3272.4220875714054	0.9464285969734192	0.8705036044120789	0.9076923131942749	0.7127659320831299	0.4166666567325592	1196	1271	1271	1296	1466
24.533872810921658	24.533873205661358	0	0	2	30	-0.0003925196718243124	0.6292338975615275	3226.712810514455	3301.712810514455	3301.712810514455	3326.712810514455	0.9642857313156128	0.8848921060562134	0.9230769276618958	0.7234042286872864	0.4166666567325592	1205	1280	1280	1305	1466
24.55249820886862	24.55249820886862	0	0	2	30	-0.0007839634745096277	0.6334874443526939	3244.1310846242814	3319.1310846242814	3319.1310846242814	3344.1310846242814	0.9642857313156128	0.8920863270759583	0.9230769276618958	0.7340425252914429	0.4166666567325592	1218	1293	1293	1318	1466
24.56675660152804	24.566756601528034	0	0	2	30	-0.0011732584878039452	0.640605147980434	3273.2780809798774	3348.2780809798774	3348.2780809798774	3373.2780809798774	0.9642857313156128	0.8992805480957031	0.9384615421295166	0.7446808218955994	0.4166666567325592	1261	1336	1336	1361	1466
24.583813698651767	24.583813698651767	0	0	2	30	-0.0015593376811353892	0.6540675526091588	3328.406627934505	3403.406627934505	3403.406627934505	3428.406627934505	0.9821428656578064	0.9136690497398376	0.9538461565971375	0.7553191781044006	0.4166666567325592	1296	1371	1371	1396	1466
24.59977894576869	24.599779340508384	0	0	2	30	-0.0019411428382710746	0.65840294734741	3346.160069387644	3421.160069387644	3421.160069387644	3446.160069387644	0.9821428656578064	0.9208633303642273	0.9538461565971375	0.7659574747085571	0.4166666567325592	1343	1418	1418	1443	1466
24.619078559121157	24.61907895386085	0	0	2	30	-0.002317627457814243	0.6789421250260208	3430.2680019815552	3505.2680019815552	3505.2680019815552	3530.2680019815552	1.0	0.9424460530281067	0.9692307710647583	0.7978723645210266	0.4166666567325592	1417	1492	1492	1517	1466
24.63390379798801	24.63390379798801	0	0	2	30	-0.0026877596215918523	0.6789421250260208	3430.2680019815552	3505.2680019815552	3505.2680019815552	3530.2680019815552	1.0	0.9496402740478516	0.9692307710647583	0.8085106611251831	0.4166666567325592	1502	1577	1577	1602	1466
24.649782202371206	24.6497822023712	0	0	2	30	-0.003050524823070559	0.6833184213860726	3448.188935575967	3523.188935575967	3523.188935575967	3548.188935575967	1.0	0.9496402740478516	0.9692307710647583	0.8085106611251831	0.4166666567325592	1549	1624	1624	1649	1466
24.66677890432102	24.66677890432102	0	0	2	30	-0.0034049287480486094	0.6926438606287766	3486.37660927484	3561.37660927484	3561.37660927484	3586.37660927484	1.0	0.9640287756919861	0.9846153855323792	0.8191489577293396	0.4166666567325592	1641	1716	1716	1741	1466
24.685722067725493	24.685722067725493	0	0	2	30	-0.003750000000001954	0.6970610735117901	3504.465096030781	3579.465096030781	3579.465096030781	3604.465096030781	1.0	0.971222996711731	0.9846153855323792	0.8297872543334961	0.4166666567325592	1691	1766	1766	1791	1466
24.69977401152245	24.69977401152245	0	0	2	30	-0.004084792762614598	0.7073702812194824	3546.6813015937805	3621.6813015937805	3621.6813015937805	3646.6813015937805	1.0	0.9784172773361206	1.0	0.8510638475418091	0.4166666567325592	1755	1830	1830	1855	1466
24.716721371009925	24.716721371009925	0	0	2	30	-0.004408389392195378	0.710967406630516	3561.4115301519632	3636.4115301519632	3636.4115301519632	3661.4115301519632	1.0	0.9928057789802551	1.0	0.8510638475418091	0.4166666567325592	1927	2002	2002	2027	1466
24.733853863416115	24.733854258155816	0	0	2	30	-0.00471990293287554	0.7180851101875305	3590.5585262179375	3665.5585262179375	3665.5585262179375	3690.5585262179375	1.0	1.0	1.0	0.8723404407501221	0.4166666567325592	1927	2002	2002	2027	1466
24.752444129529884	24.752444129529884	0	0	2	30	-0.00501847954769312	0.7180851101875305	3590.5585262179375	3665.5585262179375	3665.5585262179375	3690.5585262179375	1.0	1.0	1.0	0.8723404407501221	0.4166666567325592	2061	2136	2136	2161	1466
24.766745154076773	24.766745154076773	0	0	2	30	-0.00530330085890071	0.7234042584896088	3612.340438514948	3687.340438514948	3687.340438514948	3712.340438514948	1.0	1.0	1.0	0.8936170339584351	0.4166666567325592	2155	2230	2230	2255	1466
24.78384054095128	24.78384054095128	0	0	2	30	-0.005573586191081975	0.7260638326406479	3623.231394663453	3698.231394663453	3698.231394663453	3723.231394663453	1.0	1.0	1.0	0.9042553305625916	0.4166666567325592	2224	2299	2299	2324	1466
24.79982118291646	24.799821182916453	0	0	2	30	-0.005828594710928711	0.728723406791687	3634.1223508119583	3709.1223508119583	3709.1223508119583	3734.1223508119583	1.0	1.0	1.0	0.914893627166748	0.4166666567325592	2313	2388	2388	2413	1466
24.818982242634654	24.818982242634654	0	0	2	30	-0.0060676274578134425	0.7313829809427261	3645.0133069604635	3720.0133069604635	3720.0133069604635	3745.0133069604635	1.0	1.0	1.0	0.9255319237709045	0.4166666567325592	2391	2466	2466	2491	1466
24.83380827098091	24.83380827098091	0	0	2	30	-0.00629002925959192	0.7313829809427261	3645.0133069604635	3720.0133069604635	3720.0133069604635	3745.0133069604635	1.0	1.0	1.0	0.9255319237709045	0.4166666567325592	2489	2564	2564	2589	1466
24.849771149659638	24.849771149659638	0	0	2	30	-0.006495190528384429	0.7340425550937653	3655.9042631089687	3730.9042631089687	3730.9042631089687	3755.9042631089687	1.0	1.0	1.0	0.936170220375061	0.4166666567325592	2620	2695	2695	2720	1466
24.866856273301977	24.866856273301977	0	0	2	30	-0.006682548931413794	0.7367021292448044	3666.795219257474	3741.795219257474	3741.795219257474	3766.795219257474	1.0	1.0	1.0	0.9468085169792175	0.4166666567325592	2687	2762	2762	2787	1466
24.885829436923558	24.885829436923558	0	0	2	30	-0.006851590932320435	0.7393617033958435	3677.686175405979	3752.686175405979	3752.686175405979	3777.686175405979	1.0	1.0	1.0	0.957446813583374	0.4166666567325592	2745	2820	2820	2845	1466
24.899744406045045	24.899744406045045	0	0	2	30	-0.007001853198729832	0.7420212775468826	3688.5771315544844	3763.5771315544844	3763.5771315544844	3788.5771315544844	1.0	1.0	1.0	0.9680851101875305	0.4166666567325592	2813	2888	2888	2913	1466
24.916729660543595	24.916730055283296	0	0	2	30	-0.007132923872214358	0.7420212775468826	3688.5771315544844	3763.5771315544844	3763.5771315544844	3788.5771315544844	1.0	1.0	1.0	0.9680851101875305	0.5	2874	2949	2949	2974	1483
24.933806889391967	24.93380688939196	0	0	2	30	-0.007244443697168604	0.7420212775468826	3688.5771315544844	3763.5771315544844	3763.5771315544844	3788.5771315544844	1.0	1.0	1.0	0.9680851101875305	0.4166666567325592	2926	3001	3001	3026	1466
24.952413339833384	24.952413734573078	0	0	2	30	-0.007336107005504019	0.7420212775468826	3688.5771315544844	3763.5771315544844	3763.5771315544844	3788.5771315544844	1.0	1.0	1.0	0.9680851101875305	0.4166666567325592	2978	3053	3053	3078	1466
24.96672936448882	24.96672896974912	0	0	2	30	-0.007407662554463892	0.7420212775468826	3688.5771315544844	3763.5771315544844	3763.5771315544844	3788.5771315544844	1.0	1.0	1.0	0.9680851101875305	0.4166666567325592	3058	3133	3133	3158	1466
24.9837722509834	24.983772250983392	0	0	2	30	-0.00745891421526229	0.7393617033958435	3677.686175405979	3752.686175405979	3752.686175405979	3777.686175405979	1.0	1.0	1.0	0.957446813583374	0.4166666567325592	3101	3176	3176	3201	1483
24.999893815021032	24.999893815021032	0	0	2	30	-0.007489721510659424	0.7367021292448044	3666.795219257474	3741.795219257474	3741.795219257474	3766.795219257474	1.0	1.0	1.0	0.9468085169792175	0.4166666567325592	3136	3211	3211	3236	1483
25.019035137754287	25.019035137754287	0	0	2	30	-0.0075	0.7313829809427261	3645.0133069604635	3720.0133069604635	3720.0133069604635	3745.0133069604635	1.0	1.0	1.0	0.9255319237709045	0.4166666567325592	3172	3247	3247	3272	1483
25.03373958627332	25.03373958627332	0	0	2	30	-0.007489721510659184	0.7313829809427261	3645.0133069604635	3720.0133069604635	3720.0133069604635	3745.0133069604635	1.0	1.0	1.0	0.9255319237709045	0.4166666567325592	3226	3301	3301	3326	1483
25.04971628084151	25.04971628084151	0	0	2	30	-0.007458914215261809	0.7260638326406479	3623.231394663453	3698.231394663453	3698.231394663453	3723.231394663453	1.0	1.0	1.0	0.9042553305625916	0.4166666567325592	3244	3319	3319	3344	1483
25.066841273193425	25.066841273193425	0	0	2	30	-0.007407662554463171	0.7127659618854523	3568.776613920927	3643.776613920927	3643.776613920927	3668.776613920927	1.0	1.0	1.0	0.8510638475418091	0.4166666567325592	3273	3348	3348	3373	1483
25.08575759429838	25.08575759429838	0	0	2	30	-0.007336107005503062	0.7003291100263596	3517.8477055579424	3592.8477055579424	3592.8477055579424	3617.8477055579424	1.0	0.9928057789802551	1.0	0.8085106611251831	0.4166666567325592	3328	3403	3403	3428	1483
25.09976532724908	25.099765721988774	0	0	2	30	-0.007244443697167414	0.6851561367511749	3455.7143799960613	3530.7143799960613	3530.7143799960613	3555.7143799960613	1.0	0.9640287756919861	1.0	0.7765957713127136	0.4166666567325592	3346	3421	3421	3446	1483
25.11670321298378	25.11670321298378	0	0	2	30	-0.007132923872212937	0.6717817187309265	3400.946138203144	3475.946138203144	3475.946138203144	3500.946138203144	1.0	0.9424460530281067	1.0	0.7446808218955994	0.4166666567325592	3430	3505	3505	3530	1483
25.133820310541722	25.133820705281423	0	0	2	30	-0.007001853198728183	0.6538673381880535	3327.5867498800794	3402.5867498800794	3402.5867498800794	3427.5867498800794	1.0	0.9136690497398376	0.9846153855323792	0.7127659320831299	0.4166666567325592	3430	3505	3505	3530	1483
25.152459129638437	25.152459129638437	0	0	2	30	-0.006851590932318564	0.6299356179424667	3229.586355474401	3304.586355474401	3304.586355474401	3329.586355474401	0.9821428656578064	0.8776978254318237	0.9692307710647583	0.6808510422706604	0.4166666567325592	3448	3523	3523	3548	1483
25.16670804854509	25.16670765380539	0	0	2	30	-0.006682548931411705	0.6055520588608303	3129.7356810351002	3204.7356810351002	3204.7356810351002	3229.7356810351002	0.9642857313156128	0.8489208817481995	0.9384615421295166	0.6489361524581909	0.3333333432674408	3486	3561	3561	3586	1483
25.183751329779362	25.183751329779362	0	0	2	30	-0.0064951905283821285	0.5640539872275632	2959.8010776968713	3034.8010776968713	3034.8010776968713	3059.8010776968713	0.8928571343421936	0.8129496574401855	0.9076923131942749	0.6063829660415649	0.3333333432674408	3504	3579	3579	3604	1483
25.199892236062233	25.199892236062233	0	0	2	30	-0.006290029259589413	0.5057951235585829	2721.231030972397	2796.231030972397	2796.231030972397	2821.231030972397	0.8392857313156128	0.7338129281997681	0.8461538553237915	0.5319148898124695	0.3333333432674408	3546	3621	3621	3646	1483
25.21910500668097	25.21910500668097	0	0	2	30	-0.006067627457810738	0.47142706361222775	2580.4938254920726	2655.4938254920726	2655.4938254920726	2680.4938254920726	0.8035714030265808	0.6906474828720093	0.800000011920929	0.4893617033958435	0.3333333432674408	3561	3636	3636	3661	1483
25.23376563909344	25.23376563909344	0	0	2	30	-0.005828594710925815	0.44180533561837265	2459.192849357236	2534.192849357236	2534.192849357236	2559.192849357236	0.7678571343421936	0.6474820375442505	0.7692307829856873	0.457446813583374	0.3333333432674408	3590	3665	3665	3690	1483
25.249780623412406	25.249781018152106	0	0	2	30	-0.005573586191078896	0.40285201427296613	2299.6789984477964	2374.6789984477964	2374.6789984477964	2399.6789984477964	0.7142857313156128	0.597122311592102	0.7230769395828247	0.41489362716674805	0.3333333432674408	3590	3665	3665	3690	1483
25.266839299494933	25.266839299494933	0	0	2	30	-0.005303300858897456	0.3762154057987779	2190.6020867459956	2265.6020867459956	2265.6020867459956	2290.6020867459956	0.6785714030265808	0.5611510872840881	0.692307710647583	0.38297873735427856	0.3333333432674408	3612	3687	3687	3712	1483
25.285731146738563	25.285731146738563	0	0	2	30	-0.0050184795476897	0.3456055219868981	2065.254612536348	2140.254612536348	2140.254612536348	2165.254612536348	0.625	0.5251798629760742	0.6615384817123413	0.3510638177394867	0.3333333432674408	3623	3698	3698	3723	1483
25.299819011848115	25.299819011848115	0	0	2	30	-0.0047199029328719635	0.3098925249422435	1919.0098896384873	1994.0098896384873	1994.0098896384873	2019.0098896384873	0.5892857313156128	0.46043166518211365	0.6153846383094788	0.3085106313228607	0.3333333432674408	3634	3709	3709	3734	1483
25.316733607940584	25.316733607940584	0	0	2	30	-0.0044083893921916546	0.29275117591145383	1848.8160653574034	1923.8160653574034	1923.8160653574034	1948.8160653574034	0.5714285969734192	0.4316546618938446	0.5846154093742371	0.28723403811454773	0.3333333432674408	3645	3720	3720	3745	1483
25.333706230768776	25.333706230768776	0	0	2	30	-0.004084792762610739	0.27875862750796365	1791.516579645111	1866.516579645111	1866.516579645111	1891.516579645111	0.5535714030265808	0.4100719392299652	0.5692307949066162	0.26595744490623474	0.3333333432674408	3645	3720	3720	3745	1483
25.35247491922639	25.35247531396609	0	0	2	30	-0.0037499999999979694	0.259524396369188	1712.7524031318248	1787.7524031318248	1787.7524031318248	1812.7524031318248	0.5178571343421936	0.3884892165660858	0.5384615659713745	0.24468085169792175	0.3333333432674408	3655	3730	3730	3755	1483
25.366735680324005	25.366735285584305	0	0	2	30	-0.00340492874804451	0.24733218258512002	1662.8252876860665	1737.8252876860665	1737.8252876860665	1762.8252876860665	0.5	0.36690646409988403	0.5230769515037537	0.23404255509376526	0.3333333432674408	3666	3741	3741	3766	1483
25.383727250657735	25.383727250657735	0	0	2	30	-0.0030505248230663553	0.22940727284516527	1589.422782300952	1664.422782300952	1664.422782300952	1689.422782300952	0.4642857015132904	0.34532374143600464	0.5076923370361328	0.21276596188545227	0.3333333432674408	3677	3752	3752	3777	1483
25.399787630042063	25.399788024781756	0	0	2	30	-0.0026877596215875567	0.2184407888245563	1544.5150302365582	1619.5150302365582	1619.5150302365582	1644.5150302365582	0.4464285671710968	0.3309352397918701	0.4769230782985687	0.20212766528129578	0.3333333432674408	3688	3763	3763	3788	1483
25.419079348600548	25.419078953860847	0	0	2	30	-0.0023176274578098673	0.2028542736133655	1480.6882504467317	1555.6882504467317	1555.6882504467317	1580.6882504467317	0.4285714328289032	0.30215826630592346	0.446153849363327	0.1808510571718216	0.3333333432674408	3688	3763	3763	3788	1500
25.433816955254287	25.43381695525428	0	0	2	30	-0.0019411428382666302	0.2028542736133655	1480.6882504467317	1555.6882504467317	1555.6882504467317	1580.6882504467317	0.4285714328289032	0.30215826630592346	0.446153849363327	0.1808510571718216	0.3333333432674408	3688	3763	3763	3788	1483
25.44974035996313	25.44974035996313	0	0	2	30	-0.0015593376811308885	0.19295162839751	1440.1369182878034	1515.1369182878034	1515.1369182878034	1540.1369182878034	0.4107142984867096	0.28776979446411133	0.4307692348957062	0.1702127605676651	0.3333333432674408	3688	3763	3763	3788	1483
25.46684285215222	25.46684324689192	0	0	2	30	-0.0011732584877994002	0.1789199280136443	1382.6771052158733	1457.6771052158733	1457.6771052158733	1482.6771052158733	0.3928571343421936	0.2589927911758423	0.4000000059604645	0.1595744639635086	0.3333333432674408	3688	3763	3763	3788	1483
25.485784831337597	25.485784831337597	0	0	2	30	-0.0007839634745050515	0.17102042811811458	1350.3286531436793	1425.3286531436793	1425.3286531436793	1450.3286531436793	0.375	0.2517985701560974	0.38461539149284363	0.1489361673593521	0.3333333432674408	3677	3752	3752	3777	1483
25.49975190609932	25.49975190609932	0	0	2	30	-0.00039251967181971734	0.1637346686737432	1320.4934682189783	1395.4934682189783	1395.4934682189783	1420.4934682189783	0.3571428656578064	0.24460431933403015	0.38461539149284363	0.13829787075519562	0.3333333432674408	3666	3741	3741	3766	1483
25.516778608266243	25.516778608266243	0	0	2	30	2.366848597457306e-15	0.161404191112411	1310.950162605323	1385.950162605323	1385.950162605323	1410.950162605323	0.3571428656578064	0.2374100685119629	0.3692307770252228	0.13829787075519562	0.3333333432674408	3645	3720	3720	3745	1483
25.533771362819074	25.533771362819074	0	0	2	30	0.0003925196718244446	0.1590737172763691	1301.4068722467314	1376.4068722467314	1376.4068722467314	1401.4068722467314	0.3571428656578064	0.23021583259105682	0.35384616255760193	0.13829787075519562	0.3333333432674408	3645	3720	3720	3745	1483
25.552355707837364	25.552355313097664	0	0	2	30	0.0007839634745097593	0.14958022238897029	1262.5310106828333	1337.5310106828333	1337.5310106828333	1362.5310106828333	0.3392857015132904	0.2158273309469223	0.3384615480899811	0.12765957415103912	0.3333333432674408	3623	3698	3698	3723	1483
25.56674554881647	25.56674594355617	0	0	2	30	0.0011732584878040757	0.14958022238897029	1262.5310106828333	1337.5310106828333	1337.5310106828333	1362.5310106828333	0.3392857015132904	0.2158273309469223	0.3384615480899811	0.12765957415103912	0.3333333432674408	3568	3643	3643	3668	1483
25.583709882110988	25.583710276850688	0	0	2	30	0.0015593376811355187	0.14643141801443116	1249.6366567690957	1324.6366567690957	1324.6366567690957	1349.6366567690957	0.3392857015132904	0.20863309502601624	0.32307693362236023	0.11702127754688263	0.3333333432674408	3517	3592	3592	3617	1483
25.59988236756977	25.599882367569762	0	0	2	30	0.0019411428382712023	0.14016857172336594	1223.9903012071836	1298.9903012071836	1298.9903012071836	1323.9903012071836	0.3214285671710968	0.20143884420394897	0.32307693362236023	0.11702127754688263	0.3333333432674408	3455	3530	3530	3555	1483
25.619003163838684	25.619003163838684	0	0	2	30	0.002317627457814369	0.1334556473476992	1196.5008758888284	1271.5008758888284	1271.5008758888284	1296.5008758888284	0.3035714328289032	0.1942446082830429	0.3076923191547394	0.11702127754688263	0.3333333432674408	3400	3475	3475	3500	1483
25.633709980795913	25.633709980795913	0	0	2	30	0.002687759621591976	0.13042958881675515	1184.1091662046124	1259.1091662046124	1259.1091662046124	1284.1091662046124	0.3035714328289032	0.18705035746097565	0.29230770468711853	0.10638298094272614	0.3333333432674408	3327	3402	3402	3427	1483
25.649827597436563	25.649827597436563	0	0	2	30	0.0030505248230706795	0.13042958881675515	1184.1091662046124	1259.1091662046124	1259.1091662046124	1284.1091662046124	0.3035714328289032	0.18705035746097565	0.29230770468711853	0.10638298094272614	0.3333333432674408	3229	3304	3304	3329	1483
25.66671771966771	25.66671771966771	0	0	2	30	0.0034049287480487273	0.12863102983652863	1176.7440671805848	1251.7440671805848	1251.7440671805848	1276.7440671805848	0.3035714328289032	0.17985612154006958	0.29230770468711853	0.10638298094272614	0.3333333432674408	3129	3204	3204	3229	1466
25.685788383994883	25.685788383994883	0	0	2	30	0.003750000000002069	0.12568680435150814	1164.6874638194258	1239.6874638194258	1239.6874638194258	1264.6874638194258	0.3035714328289032	0.17266187071800232	0.2769230902194977	0.09574468433856964	0.3333333432674408	2959	3034	3034	3059	1466
25.699835590915463	25.699835590915463	0	0	2	30	0.004084792762614708	0.12568680435150814	1164.6874638194258	1239.6874638194258	1239.6874638194258	1264.6874638194258	0.3035714328289032	0.17266187071800232	0.2769230902194977	0.09574468433856964	0.3333333432674408	2721	2796	2796	2821	1466
25.716747029090342	25.716747029090342	0	0	2	30	0.004408389392195484	0.11905570929647469	1137.533129569064	1212.533129569064	1212.533129569064	1237.533129569064	0.2857142984867096	0.16546761989593506	0.26153847575187683	0.09574468433856964	0.3333333432674408	2580	2655	2655	2680	1466
25.73376899438088	25.73376899438088	0	0	2	30	0.004719902932875642	0.11656156885948293	1127.3196244795827	1202.3196244795827	1202.3196244795827	1227.3196244795827	0.2857142984867096	0.158273383975029	0.26153847575187683	0.08510638028383255	0.3333333432674408	2459	2534	2534	2559	1466
25.75240307660121	25.75240307660121	0	0	2	30	0.005018479547693218	0.11623423633008659	1125.9791977717045	1200.9791977717045	1200.9791977717045	1225.9791977717045	0.2857142984867096	0.158273383975029	0.2461538463830948	0.08510638028383255	0.3333333432674408	2299	2374	2374	2399	1466
25.76672502235214	25.766725022352134	0	0	2	30	0.005303300858900803	0.11623423633008659	1125.9791977717045	1200.9791977717045	1200.9791977717045	1225.9791977717045	0.2857142984867096	0.158273383975029	0.2461538463830948	0.08510638028383255	0.3333333432674408	2190	2265	2265	2290	1466
25.783805409118095	25.783805409118095	0	0	2	30	0.0055735861910820635	0.11378100921755044	1115.933232745869	1190.933232745869	1190.933232745869	1215.933232745869	0.2857142984867096	0.15107913315296173	0.2461538463830948	0.07446808367967606	0.25	2065	2140	2140	2165	1466
25.799789603740557	25.799789603740557	0	0	2	30	0.0058285947109287944	0.10903030249203285	1096.4790887048746	1171.4790887048746	1171.4790887048746	1196.4790887048746	0.2678571343421936	0.15107913315296173	0.23076923191547394	0.07446808367967606	0.25	1919	1994	1994	2019	1466
[truncated: 25,932 more rows]
