# Supplementary material for: Active inference under visuo-proprioceptive conflict: Simulation and empirical results
Source: Sci Rep. 2020 Mar 4;10:4010. doi: 10.1038/s41598-020-61097-w (PMC7055248; doi:10.1038/s41598-020-61097-w)
Supplement: Supplementary file 1 — Supplementary Information. [file 41598_2020_61097_MOESM1_ESM.zip › log_sj07_run1_20190509-145540.csv]

0	0	1	0	0	0	999	0.026588384795723757	758.8794357384888	833.8794357384888	833.8794357384888	858.8794357384888	0.08737864345312119	0.017094017937779427	0.09090909361839294	0.02068965509533882	0.14814814925193787	758	833	833	858	1429
0.013356807187420827	0.013357596666818239	1	0	2	30	0.004052267294011048	0.026588384795723757	758.8794357384888	833.8794357384888	833.8794357384888	858.8794357384888	0.08737864345312119	0.017094017937779427	0.09090909361839294	0.02068965509533882	0.14814814925193787	758	833	833	858	1429
0.030151007671765484	0.030151402411465966	1	0	2	30	0.0075	0.02730063515508016	761.7961009600533	836.7961009600533	836.7961009600533	861.7961009600533	0.08737864345312119	0.01994301937520504	0.09090909361839294	0.02068965509533882	0.14814814925193787	758	833	833	858	1429
0.047255473559348005	0.047256263038745416	1	0	2	30	0.0075	0.02730063515508016	761.7961009600533	836.7961009600533	836.7961009600533	861.7961009600533	0.08737864345312119	0.01994301937520504	0.09090909361839294	0.02068965509533882	0.14814814925193787	758	833	833	858	1429
0.06326966839891668	0.06327006313861538	1	0	2	30	0.0075	0.02730063515508016	761.7961009600533	836.7961009600533	836.7961009600533	861.7961009600533	0.08737864345312119	0.01994301937520504	0.09090909361839294	0.02068965509533882	0.14814814925193787	758	833	833	858	1429
0.08010926394862139	0.08010926394862139	1	0	2	30	0.0075	0.02730063515508016	761.7961009600533	836.7961009600533	836.7961009600533	861.7961009600533	0.08737864345312119	0.01994301937520504	0.09090909361839294	0.02068965509533882	0.14814814925193787	758	833	833	858	1429
0.0970992553235579	0.0970992553235579	1	0	2	30	0.0075	0.02730063515508016	761.7961009600533	836.7961009600533	836.7961009600533	861.7961009600533	0.08737864345312119	0.01994301937520504	0.09090909361839294	0.02068965509533882	0.14814814925193787	758	833	833	858	1429
0.11313950298324471	0.11313950298324649	1	0	2	30	0.0075	0.02730063515508016	761.7961009600533	836.7961009600533	836.7961009600533	861.7961009600533	0.08737864345312119	0.01994301937520504	0.09090909361839294	0.02068965509533882	0.14814814925193787	758	833	833	858	1429
0.1305301551524387	0.13053054989213742	1	0	2	30	0.0075	0.02801288598009785	764.7127680885008	839.7127680885008	839.7127680885008	864.7127680885008	0.08737864345312119	0.022792022675275803	0.09090909361839294	0.02068965509533882	0.14814814925193787	758	833	833	858	1429
0.14723553920456034	0.14723553920456034	1	0	2	30	0.0075	0.02801288598009785	764.7127680885008	839.7127680885008	839.7127680885008	864.7127680885008	0.08737864345312119	0.022792022675275803	0.09090909361839294	0.02068965509533882	0.14814814925193787	758	833	833	858	1429
0.16316960188527752	0.1631692071455788	1	0	2	30	0.0075	0.02801288598009785	764.7127680885008	839.7127680885008	839.7127680885008	864.7127680885008	0.08737864345312119	0.022792022675275803	0.09090909361839294	0.02068965509533882	0.14814814925193787	758	833	833	858	1429
0.18021880421503056	0.18021919895472926	1	0	2	30	0.0075	0.02801288598009785	764.7127680885008	839.7127680885008	839.7127680885008	864.7127680885008	0.08737864345312119	0.022792022675275803	0.09090909361839294	0.02068965509533882	0.14814814925193787	758	833	833	858	1429
0.19712155811653886	0.19712116337684016	1	0	2	30	0.0075	0.02801288598009785	764.7127680885008	839.7127680885008	839.7127680885008	864.7127680885008	0.08737864345312119	0.022792022675275803	0.09090909361839294	0.02068965509533882	0.14814814925193787	758	833	833	858	1429
0.21328101716525616	0.21328062242555745	1	0	2	30	0.0075	0.02801288598009785	764.7127680885008	839.7127680885008	839.7127680885008	864.7127680885008	0.08737864345312119	0.022792022675275803	0.09090909361839294	0.02068965509533882	0.14814814925193787	758	833	833	858	1429
0.23010442838731038	0.23010442838731038	1	0	2	30	0.0075	0.02801288598009785	764.7127680885008	839.7127680885008	839.7127680885008	864.7127680885008	0.08737864345312119	0.022792022675275803	0.09090909361839294	0.02068965509533882	0.14814814925193787	758	833	833	858	1429
0.24725981569603483	0.24726021043573354	1	0	2	30	0.0075	0.02801288598009785	764.7127680885008	839.7127680885008	839.7127680885008	864.7127680885008	0.08737864345312119	0.022792022675275803	0.09090909361839294	0.02068965509533882	0.14814814925193787	758	833	833	858	1429
0.2631701939948261	0.2631705887345248	1	0	2	30	0.0075	0.02801288598009785	764.7127680885008	839.7127680885008	839.7127680885008	864.7127680885008	0.08737864345312119	0.022792022675275803	0.09090909361839294	0.02068965509533882	0.14814814925193787	758	833	833	858	1429
0.2801913698059657	0.2801917645456644	1	0	2	30	0.0075	0.028725136805115542	767.6294352169482	842.6294352169482	842.6294352169482	867.6294352169482	0.08737864345312119	0.025641025975346565	0.09090909361839294	0.02068965509533882	0.14814814925193787	758	833	833	858	1429
0.2971414924713276	0.2971414924713276	1	0	2	30	0.0075	0.028725136805115542	767.6294352169482	842.6294352169482	842.6294352169482	867.6294352169482	0.08737864345312119	0.025641025975346565	0.09090909361839294	0.02068965509533882	0.14814814925193787	758	833	833	858	1429
0.3132764776587198	0.3132768723984185	1	0	2	30	0.0075	0.028725136805115542	767.6294352169482	842.6294352169482	842.6294352169482	867.6294352169482	0.08737864345312119	0.025641025975346565	0.09090909361839294	0.02068965509533882	0.14814814925193787	758	833	833	858	1429
0.3330825420447123	0.33308293678441103	1	0	2	30	0.0075	0.028725136805115542	767.6294352169482	842.6294352169482	842.6294352169482	867.6294352169482	0.08737864345312119	0.025641025975346565	0.09090909361839294	0.02068965509533882	0.14814814925193787	758	833	833	858	1429
0.34712935422559	0.3471297489652887	1	0	2	30	0.0075	0.028725136805115542	767.6294352169482	842.6294352169482	842.6294352169482	867.6294352169482	0.08737864345312119	0.025641025975346565	0.09090909361839294	0.02068965509533882	0.14814814925193787	758	833	833	858	1429
0.3633681559537614	0.3633689454331588	1	0	2	30	0.0075	0.028725136805115542	767.6294352169482	842.6294352169482	842.6294352169482	867.6294352169482	0.08737864345312119	0.025641025975346565	0.09090909361839294	0.02068965509533882	0.18518517911434174	758	833	833	858	1429
0.38039643707947945	0.38039683181917816	1	0	2	30	0.0075	0.02801288598009785	764.7127680885008	839.7127680885008	839.7127680885008	864.7127680885008	0.08737864345312119	0.022792022675275803	0.09090909361839294	0.02068965509533882	0.14814814925193787	758	833	833	858	1429
0.39974262971639973	0.39974262971639973	1	0	2	30	0.0075	0.028725136805115542	767.6294352169482	842.6294352169482	842.6294352169482	867.6294352169482	0.08737864345312119	0.025641025975346565	0.09090909361839294	0.02068965509533882	0.14814814925193787	758	833	833	858	1429
0.41306785772791876	0.41306785772791876	1	0	2	30	0.0075	0.028725136805115542	767.6294352169482	842.6294352169482	842.6294352169482	867.6294352169482	0.08737864345312119	0.025641025975346565	0.09090909361839294	0.02068965509533882	0.14814814925193787	758	833	833	858	1429
0.4301383760014055	0.4301383760014055	1	0	2	30	0.0075	0.028725136805115542	767.6294352169482	842.6294352169482	842.6294352169482	867.6294352169482	0.08737864345312119	0.025641025975346565	0.09090909361839294	0.02068965509533882	0.14814814925193787	758	833	833	858	1429
0.4472831053382631	0.4472913948719377	1	0	2	30	0.0075	0.02801288598009785	764.7127680885008	839.7127680885008	839.7127680885008	864.7127680885008	0.08737864345312119	0.022792022675275803	0.09090909361839294	0.02068965509533882	0.14814814925193787	758	833	833	858	1429
0.466408243743869	0.466408243743869	1	0	2	30	0.0075	0.02801288598009785	764.7127680885008	839.7127680885008	839.7127680885008	864.7127680885008	0.08737864345312119	0.022792022675275803	0.09090909361839294	0.02068965509533882	0.14814814925193787	758	833	833	858	1429
0.48017439599891887	0.48017400125922016	1	0	2	30	0.0075	0.02801288598009785	764.7127680885008	839.7127680885008	839.7127680885008	864.7127680885008	0.08737864345312119	0.022792022675275803	0.09090909361839294	0.02068965509533882	0.14814814925193787	758	833	833	858	1429
0.497078728859222	0.4970791235989207	1	0	2	30	0.0075	0.02558570102581223	754.7734457007011	829.7734457007011	829.7734457007011	854.7734457007011	0.0776699036359787	0.022792022675275803	0.09090909361839294	0.02068965509533882	0.14814814925193787	758	833	833	858	1429
0.5131691084606533	0.5131691084606533	1	0	2	30	0.0075	0.02801288598009785	764.7127680885008	839.7127680885008	839.7127680885008	864.7127680885008	0.08737864345312119	0.022792022675275803	0.09090909361839294	0.02068965509533882	0.14814814925193787	758	833	833	858	1429
0.5308791050461554	0.5308929209356119	1	0	2	30	0.0075	0.02558570102581223	754.7734457007011	829.7734457007011	829.7734457007011	854.7734457007011	0.0776699036359787	0.022792022675275803	0.09090909361839294	0.02068965509533882	0.14814814925193787	761	836	836	861	1429
0.547175144030648	0.547175144030648	1	0	2	30	0.0075	0.02558570102581223	754.7734457007011	829.7734457007011	829.7734457007011	854.7734457007011	0.0776699036359787	0.022792022675275803	0.09090909361839294	0.02068965509533882	0.14814814925193787	761	836	836	861	1429
0.5631494701606403	0.5631494701606403	1	0	2	30	0.0075	0.02558570102581223	754.7734457007011	829.7734457007011	829.7734457007011	854.7734457007011	0.0776699036359787	0.022792022675275803	0.09090909361839294	0.02068965509533882	0.14814814925193787	761	836	836	861	1429
0.5801366983576859	0.5801366983576859	1	0	2	30	0.0075	0.02558570102581223	754.7734457007011	829.7734457007011	829.7734457007011	854.7734457007011	0.0776699036359787	0.022792022675275803	0.09090909361839294	0.02068965509533882	0.14814814925193787	761	836	836	861	1429
0.5971590583879234	0.5971590583879234	1	0	2	30	0.0075	0.02558570102581223	754.7734457007011	829.7734457007011	829.7734457007011	854.7734457007011	0.0776699036359787	0.022792022675275803	0.09090909361839294	0.02068965509533882	0.14814814925193787	761	836	836	861	1429
0.6132340431411016	0.6132340431411016	1	0	2	30	0.0075	0.025428961209812695	754.131596154183	829.131596154183	829.131596154183	854.131596154183	0.0776699036359787	0.022792022675275803	0.09090909361839294	0.013793103396892548	0.14814814925193787	761	836	836	861	1429
0.6301667972597169	0.6301667972597169	1	0	2	30	0.0075	0.025428961209812695	754.131596154183	829.131596154183	829.131596154183	854.131596154183	0.0776699036359787	0.022792022675275803	0.09090909361839294	0.013793103396892548	0.14814814925193787	764	839	839	864	1429
0.6472728421060943	0.6472728421060943	1	0	2	30	0.0075	0.02558570102581223	754.7734457007011	829.7734457007011	829.7734457007011	854.7734457007011	0.0776699036359787	0.022792022675275803	0.09090909361839294	0.02068965509533882	0.14814814925193787	764	839	839	864	1429
0.6632684841798202	0.6632684841798202	1	0	2	30	0.0075	0.02558570102581223	754.7734457007011	829.7734457007011	829.7734457007011	854.7734457007011	0.0776699036359787	0.022792022675275803	0.09090909361839294	0.02068965509533882	0.14814814925193787	764	839	839	864	1429
0.6802679493075274	0.6802687387869266	1	0	2	30	0.0075	0.025533454407633223	754.559495799258	829.559495799258	829.559495799258	854.559495799258	0.0776699036359787	0.022792022675275803	0.08080808073282242	0.02068965509533882	0.14814814925193787	764	839	839	864	1429
0.6972346510402385	0.6972350457799372	1	0	2	30	0.0075	0.025533454407633223	754.559495799258	829.559495799258	829.559495799258	854.559495799258	0.0776699036359787	0.022792022675275803	0.08080808073282242	0.02068965509533882	0.14814814925193787	764	839	839	864	1429
0.7133881889934734	0.7133885837331722	1	0	2	30	0.0075	0.025428961209812695	754.131596154183	829.131596154183	829.131596154183	854.131596154183	0.0776699036359787	0.022792022675275803	0.09090909361839294	0.013793103396892548	0.14814814925193787	764	839	839	864	1429
0.7301847579160121	0.7301855473954095	1	0	2	30	0.0075	0.025533454407633223	754.559495799258	829.559495799258	829.559495799258	854.559495799258	0.0776699036359787	0.022792022675275803	0.08080808073282242	0.02068965509533882	0.1111111119389534	764	839	839	864	1429
0.7471589597029986	0.7471589597029986	1	0	2	30	0.0075	0.025533454407633223	754.559495799258	829.559495799258	829.559495799258	854.559495799258	0.0776699036359787	0.022792022675275803	0.08080808073282242	0.02068965509533882	0.1111111119389534	764	839	839	864	1429
0.7633855245005066	0.7633859192402053	1	0	2	30	0.0075	0.02558570102581223	754.7734457007011	829.7734457007011	829.7734457007011	854.7734457007011	0.0776699036359787	0.022792022675275803	0.09090909361839294	0.02068965509533882	0.07407407462596893	764	839	839	864	1429
0.780149724767746	0.780149724767746	1	0	2	30	0.0075	0.02801288598009785	764.7127680885008	839.7127680885008	839.7127680885008	864.7127680885008	0.08737864345312119	0.022792022675275803	0.09090909361839294	0.02068965509533882	0.07407407462596893	767	842	842	867	1429
0.8006035569994268	0.8006039517391255	1	0	2	30	0.0075	0.02801288598009785	764.7127680885008	839.7127680885008	839.7127680885008	864.7127680885008	0.08737864345312119	0.022792022675275803	0.09090909361839294	0.02068965509533882	0.03703703731298447	767	842	842	867	1429
0.8132091745400789	0.8132091745400789	1	0	2	30	0.0075	0.028568396989116007	766.98758567043	841.98758567043	841.98758567043	866.98758567043	0.08737864345312119	0.025641025975346565	0.09090909361839294	0.013793103396892548	0.03703703731298447	767	842	842	867	1429
0.8302544294728449	0.8302552189522423	1	0	2	30	0.0075	0.031152319896756014	777.5687499772159	852.5687499772159	852.5687499772159	877.5687499772159	0.09708737581968307	0.025641025975346565	0.09090909361839294	0.02068965509533882	0.03703703731298447	767	842	842	867	1429
0.8472053416176042	0.8472057363573029	1	0	2	30	0.0075	0.031152319896756014	777.5687499772159	852.5687499772159	852.5687499772159	877.5687499772159	0.09708737581968307	0.025641025975346565	0.09090909361839294	0.02068965509533882	0.0	767	842	842	867	1429
0.8632033521295224	0.8632033521295224	1	0	2	30	0.0075	0.031152319896756014	777.5687499772159	852.5687499772159	852.5687499772159	877.5687499772159	0.09708737581968307	0.025641025975346565	0.09090909361839294	0.02068965509533882	0.03703703731298447	767	842	842	867	1437
0.8802707124854194	0.8802711072251181	1	0	2	30	0.0075	0.031152319896756014	777.5687499772159	852.5687499772159	852.5687499772159	877.5687499772159	0.09708737581968307	0.025641025975346565	0.09090909361839294	0.02068965509533882	0.0	764	839	839	864	1429
0.8973755731127007	0.8973759678523994	1	0	2	30	0.0075	0.03170783090577417	779.8435675591452	854.8435675591452	854.8435675591452	879.8435675591452	0.09708737581968307	0.028490029275417328	0.09090909361839294	0.013793103396892548	0.0	767	842	842	867	1429
0.9133341096547412	0.9133345043944399	1	0	2	30	0.0075	0.031864570721773705	780.4854171056634	855.4854171056634	855.4854171056634	880.4854171056634	0.09708737581968307	0.028490029275417328	0.09090909361839294	0.02068965509533882	0.0	767	842	842	867	1429
0.9301421260285441	0.9301421260285441	1	0	2	30	0.0075	0.031864570721773705	780.4854171056634	855.4854171056634	855.4854171056634	880.4854171056634	0.08737864345312119	0.03133903071284294	0.09090909361839294	0.02068965509533882	0.0	767	842	842	867	1429
0.9470859328587249	0.9470859328587249	1	0	2	30	0.0075	0.030149637989489636	773.4627675669601	848.4627675669601	848.4627675669601	873.4627675669601	0.08737864345312119	0.03133903071284294	0.09090909361839294	0.02068965509533882	0.0	764	839	839	864	1429
0.9633314451617743	0.963331839901473	1	0	2	30	0.0075	0.030149637989489636	773.4627675669601	848.4627675669601	848.4627675669601	873.4627675669601	0.08737864345312119	0.03133903071284294	0.09090909361839294	0.02068965509533882	0.0	764	839	839	864	1429
0.9802689361567758	0.9802693308964745	1	0	2	30	0.0075	0.029385141011954226	770.3321524439525	845.3321524439525	845.3321524439525	870.3321524439525	0.08737864345312119	0.028490029275417328	0.08080808073282242	0.02068965509533882	0.0	764	839	839	864	1429
0.9973268227599021	0.9973272174996008	1	0	2	30	0.0075	0.02701020267584761	760.606779957596	835.606779957596	835.606779957596	860.606779957596	0.0776699036359787	0.028490029275417328	0.09090909361839294	0.02068965509533882	0.0	754	829	829	854	1429
1.0132269378265235	1.0132269378265235	1	0	2	30	0.0075	0.02701020267584761	760.606779957596	835.606779957596	835.606779957596	860.606779957596	0.0776699036359787	0.028490029275417328	0.09090909361839294	0.02068965509533882	0.0	764	839	839	864	1429
1.030160876164235	1.0301608761642367	1	0	2	30	0.0075	0.026957956057668604	760.3928300561529	835.3928300561529	835.3928300561529	860.3928300561529	0.0776699036359787	0.028490029275417328	0.08080808073282242	0.02068965509533882	0.0	754	829	829	854	1429
1.0471623149904374	1.0471627097301361	1	0	2	30	0.0075	0.026957956057668604	760.3928300561529	835.3928300561529	835.3928300561529	860.3928300561529	0.0776699036359787	0.028490029275417328	0.08080808073282242	0.02068965509533882	0.0	754	829	829	854	1429
1.0631615097214517	1.0631615097214517	1	0	2	30	0.0075	0.026957956057668604	760.3928300561529	835.3928300561529	835.3928300561529	860.3928300561529	0.0776699036359787	0.028490029275417328	0.08080808073282242	0.02068965509533882	0.0	754	829	829	854	1429
1.0802367648713247	1.0802371596110234	1	0	2	30	0.0075	0.026957956057668604	760.3928300561529	835.3928300561529	835.3928300561529	860.3928300561529	0.0776699036359787	0.028490029275417328	0.08080808073282242	0.02068965509533882	0.0	754	829	829	854	1429
1.0971300450200623	1.0971300450200623	1	0	2	30	0.0075	0.027670206417025008	763.3094952777174	838.3094952777174	838.3094952777174	863.3094952777174	0.0776699036359787	0.03133903071284294	0.08080808073282242	0.02068965509533882	0.0	754	829	829	854	1429
1.1131596347078823	1.113159634707884	1	0	2	30	0.0075	0.027670206417025008	763.3094952777174	838.3094952777174	838.3094952777174	863.3094952777174	0.0776699036359787	0.03133903071284294	0.08080808073282242	0.02068965509533882	0.0	754	829	829	854	1429
1.1301318627963752	1.1301318627963752	1	0	2	30	0.0075	0.025243021462739386	753.3701728899177	828.3701728899177	828.3701728899177	853.3701728899177	0.06796116381883621	0.03133903071284294	0.08080808073282242	0.02068965509533882	0.0	754	829	829	854	1429
1.1472248812326935	1.1472252759723922	1	0	2	30	0.0075	0.027670206417025008	763.3094952777174	838.3094952777174	838.3094952777174	863.3094952777174	0.0776699036359787	0.03133903071284294	0.08080808073282242	0.02068965509533882	0.0	754	829	829	854	1429
1.163343682092437	1.163343682092437	1	0	2	30	0.0075	0.027670206417025008	763.3094952777174	838.3094952777174	838.3094952777174	863.3094952777174	0.0776699036359787	0.03133903071284294	0.08080808073282242	0.02068965509533882	0.0	754	829	829	854	1429
1.1802101199416573	1.180210514681356	1	0	2	30	0.0075	0.025243021462739386	753.3701728899177	828.3701728899177	828.3701728899177	853.3701728899177	0.06796116381883621	0.03133903071284294	0.08080808073282242	0.02068965509533882	0.0	754	829	829	854	1429
1.1971184001989492	1.1971184001989492	1	0	2	30	0.0075	0.025243021462739386	753.3701728899177	828.3701728899177	828.3701728899177	853.3701728899177	0.06796116381883621	0.03133903071284294	0.08080808073282242	0.02068965509533882	0.0	754	829	829	854	1429
1.2131479898867692	1.2131479898867692	1	0	2	30	0.0075	0.025243021462739386	753.3701728899177	828.3701728899177	828.3701728899177	853.3701728899177	0.06796116381883621	0.03133903071284294	0.08080808073282242	0.02068965509533882	0.0	754	829	829	854	1429
1.230106007346107	1.230106007346107	1	0	2	30	0.0075	0.025243021462739386	753.3701728899177	828.3701728899177	828.3701728899177	853.3701728899177	0.06796116381883621	0.03133903071284294	0.08080808073282242	0.02068965509533882	0.0	754	829	829	854	1422
1.2471465254024867	1.2471465254024867	1	0	2	30	0.0075	0.025243021462739386	753.3701728899177	828.3701728899177	828.3701728899177	853.3701728899177	0.06796116381883621	0.03133903071284294	0.08080808073282242	0.02068965509533882	0.0	754	829	829	854	1422
1.2632720368371082	1.2632728263165074	1	0	2	30	0.0075	0.025243021462739386	753.3701728899177	828.3701728899177	828.3701728899177	853.3701728899177	0.06796116381883621	0.03133903071284294	0.08080808073282242	0.02068965509533882	0.0	754	829	829	854	1414
1.2802162384069895	1.2802162384069895	1	0	2	30	0.0075	0.025243021462739386	753.3701728899177	828.3701728899177	828.3701728899177	853.3701728899177	0.06796116381883621	0.03133903071284294	0.08080808073282242	0.02068965509533882	0.0	764	839	839	864	1414
1.2971264923627732	1.297126492362775	1	0	2	30	0.0075	0.025243021462739386	753.3701728899177	828.3701728899177	828.3701728899177	853.3701728899177	0.06796116381883621	0.03133903071284294	0.08080808073282242	0.02068965509533882	0.0	764	839	839	864	1407
1.3133976627462438	1.3133980574859425	1	0	2	30	0.0075	0.027670206417025008	763.3094952777174	838.3094952777174	838.3094952777174	863.3094952777174	0.0776699036359787	0.03133903071284294	0.08080808073282242	0.02068965509533882	0.0	766	841	841	866	1407
1.3335400453555923	1.3335400453555923	1	0	2	30	0.0075	0.027670206417025008	763.3094952777174	838.3094952777174	838.3094952777174	863.3094952777174	0.0776699036359787	0.03133903071284294	0.08080808073282242	0.02068965509533882	0.0	777	852	852	877	1407
1.3471451438135418	1.3471455385532405	1	0	2	30	0.0075	0.027670206417025008	763.3094952777174	838.3094952777174	838.3094952777174	863.3094952777174	0.0776699036359787	0.03133903071284294	0.08080808073282242	0.02068965509533882	0.0	777	852	852	877	1400
1.3631360490108815	1.3631360490108815	1	0	2	30	0.0075	0.027670206417025008	763.3094952777174	838.3094952777174	838.3094952777174	863.3094952777174	0.0776699036359787	0.03133903071284294	0.08080808073282242	0.02068965509533882	0.0	777	852	852	877	1407
1.3802136725989467	1.3802140673386454	1	0	2	30	0.0075	0.028382457707703986	766.2261643130478	841.2261643130478	841.2261643130478	866.2261643130478	0.0776699036359787	0.03418803587555885	0.08080808073282242	0.02068965509533882	0.0	777	852	852	877	1400
1.3973710336061647	1.397371823085562	1	0	2	30	0.0075	0.028382457707703986	766.2261643130478	841.2261643130478	841.2261643130478	866.2261643130478	0.0776699036359787	0.03418803587555885	0.08080808073282242	0.02068965509533882	0.0	779	854	854	879	1400
1.4136872043152948	1.4136875990549935	1	0	2	30	0.0075	0.027670206417025008	763.3094952777174	838.3094952777174	838.3094952777174	863.3094952777174	0.0776699036359787	0.03133903071284294	0.08080808073282242	0.02068965509533882	0.0	780	855	855	880	1400
1.4301679814788137	1.4301679814788137	1	0	2	30	0.0075	0.028382457707703986	766.2261643130478	841.2261643130478	841.2261643130478	866.2261643130478	0.0776699036359787	0.03418803587555885	0.08080808073282242	0.02068965509533882	0.0	780	855	855	880	1400
1.4472732368457937	1.447274026325191	1	0	2	30	0.0075	0.027670206417025008	763.3094952777174	838.3094952777174	838.3094952777174	863.3094952777174	0.0776699036359787	0.03133903071284294	0.08080808073282242	0.02068965509533882	0.0	773	848	848	873	1400
1.466903642065832	1.466903642065832	1	0	2	30	0.0075	0.027670206417025008	763.3094952777174	838.3094952777174	838.3094952777174	863.3094952777174	0.0776699036359787	0.03133903071284294	0.08080808073282242	0.02068965509533882	0.0	773	848	848	873	1400
1.4810155862970067	1.481016375776404	1	0	2	30	0.0075	0.027670206417025008	763.3094952777174	838.3094952777174	838.3094952777174	863.3094952777174	0.0776699036359787	0.03133903071284294	0.08080808073282242	0.02068965509533882	0.0	770	845	845	870	1400
1.497104781679342	1.497104781679342	1	0	2	30	0.0075	0.027670206417025008	763.3094952777174	838.3094952777174	838.3094952777174	863.3094952777174	0.0776699036359787	0.03133903071284294	0.08080808073282242	0.02068965509533882	0.0	760	835	835	860	1400
1.51322160884059	1.51322160884059	1	0	2	30	0.0075	0.027670206417025008	763.3094952777174	838.3094952777174	838.3094952777174	863.3094952777174	0.0776699036359787	0.03133903071284294	0.08080808073282242	0.02068965509533882	0.0	760	835	835	860	1400
1.5303300221251597	1.5303300221251597	1	0	2	30	0.0075	0.027670206417025008	763.3094952777174	838.3094952777174	838.3094952777174	863.3094952777174	0.0776699036359787	0.03133903071284294	0.08080808073282242	0.02068965509533882	0.0	760	835	835	860	1400
1.547198828412574	1.547198828412574	1	0	2	30	0.0075	0.025243021462739386	753.3701728899177	828.3701728899177	828.3701728899177	853.3701728899177	0.06796116381883621	0.03133903071284294	0.08080808073282242	0.02068965509533882	0.0	760	835	835	860	1400
1.5631048645746777	1.5631052593143764	1	0	2	30	0.0075	0.025243021462739386	753.3701728899177	828.3701728899177	828.3701728899177	853.3701728899177	0.06796116381883621	0.03133903071284294	0.08080808073282242	0.02068965509533882	0.0	760	835	835	860	1400
1.5801295930431074	1.5801295930431074	1	0	2	30	0.0075	0.025955272753418364	756.2868419252482	831.2868419252482	831.2868419252482	856.2868419252482	0.06796116381883621	0.03418803587555885	0.08080808073282242	0.02068965509533882	0.0	760	835	835	860	1400
1.6002865810213098	1.6002865810213098	1	0	2	30	0.0075	0.025955272753418364	756.2868419252482	831.2868419252482	831.2868419252482	856.2868419252482	0.06796116381883621	0.03418803587555885	0.08080808073282242	0.02068965509533882	0.0	763	838	838	863	1400
1.6134937818628945	1.6134933871231976	1	0	2	30	0.0075	0.025955272753418364	756.2868419252482	831.2868419252482	831.2868419252482	856.2868419252482	0.06796116381883621	0.03418803587555885	0.08080808073282242	0.02068965509533882	0.0	763	838	838	863	1400
1.6302362714467016	1.630237060926099	1	0	2	30	0.0075	0.025955272753418364	756.2868419252482	831.2868419252482	831.2868419252482	856.2868419252482	0.06796116381883621	0.03418803587555885	0.08080808073282242	0.02068965509533882	0.0	753	828	828	853	1400
1.64711652518538	1.6471169199250788	1	0	2	30	0.0075	0.028382457707703986	766.2261643130478	841.2261643130478	841.2261643130478	866.2261643130478	0.0776699036359787	0.03418803587555885	0.08080808073282242	0.02068965509533882	0.0	763	838	838	863	1400
1.6670074586066086	1.6670074586066086	1	0	2	30	0.0075	0.028382457707703986	766.2261643130478	841.2261643130478	841.2261643130478	866.2261643130478	0.0776699036359787	0.03418803587555885	0.08080808073282242	0.02068965509533882	0.0	763	838	838	863	1400
1.680298344264333	1.6802987390040318	1	0	2	30	0.0075	0.027670206417025008	763.3094952777174	838.3094952777174	838.3094952777174	863.3094952777174	0.0776699036359787	0.03133903071284294	0.08080808073282242	0.02068965509533882	0.0	753	828	828	853	1400
1.6971071501175334	1.6971071501175334	1	0	2	30	0.0075	0.027670206417025008	763.3094952777174	838.3094952777174	838.3094952777174	863.3094952777174	0.0776699036359787	0.03133903071284294	0.08080808073282242	0.02068965509533882	0.0	753	828	828	853	1400
1.7131012132324646	1.7131012132324646	1	0	2	30	0.0075	0.028382457707703986	766.2261643130478	841.2261643130478	841.2261643130478	866.2261643130478	0.0776699036359787	0.03418803587555885	0.08080808073282242	0.02068965509533882	0.0	753	828	828	853	1400
1.730183573696916	1.7301839684366147	1	0	2	30	0.0075	0.028382457707703986	766.2261643130478	841.2261643130478	841.2261643130478	866.2261643130478	0.0776699036359787	0.03133903071284294	0.09090909361839294	0.02068965509533882	0.0	753	828	828	853	1400
1.747125801568302	1.747125801568302	1	0	2	30	0.0075	0.027722453035204014	763.5234451791605	838.5234451791605	838.5234451791605	863.5234451791605	0.0776699036359787	0.03133903071284294	0.09090909361839294	0.02068965509533882	0.0	753	828	828	853	1400
1.763301444944668	1.7633022344240654	1	0	2	30	0.0075	0.027722453035204014	763.5234451791605	838.5234451791605	838.5234451791605	863.5234451791605	0.0776699036359787	0.03133903071284294	0.09090909361839294	0.02068965509533882	0.0	753	828	828	853	1400
1.7800893295938334	1.7800893295938334	1	0	2	30	0.0075	0.028434704325882992	766.4401142144909	841.4401142144909	841.4401142144909	866.4401142144909	0.0776699036359787	0.03418803587555885	0.09090909361839294	0.02068965509533882	0.0	753	828	828	853	1400
1.7971574794291278	1.7971574794291278	1	0	2	30	0.0075	0.028277964509883458	765.7982646679727	840.7982646679727	840.7982646679727	865.7982646679727	0.0776699036359787	0.03418803587555885	0.09090909361839294	0.013793103396892548	0.0	753	828	828	853	1400
1.8135300979151818	1.8135300979151836	1	0	2	30	0.0075	0.028434704325882992	766.4401142144909	841.4401142144909	841.4401142144909	866.4401142144909	0.0776699036359787	0.03418803587555885	0.09090909361839294	0.02068965509533882	0.0	763	838	838	863	1400
1.8306965379354718	1.8306973274148692	1	0	2	30	0.0075	0.028277964509883458	765.7982646679727	840.7982646679727	840.7982646679727	865.7982646679727	0.0776699036359787	0.03418803587555885	0.09090909361839294	0.013793103396892548	0.0	763	838	838	863	1400
1.8472467892859754	1.8472475787653728	1	0	2	30	0.0075	0.028434704325882992	766.4401142144909	841.4401142144909	841.4401142144909	866.4401142144909	0.0776699036359787	0.03418803587555885	0.09090909361839294	0.02068965509533882	0.0	763	838	838	863	1400
1.8633873008291513	1.8633880903085487	1	0	2	30	0.0075	0.028434704325882992	766.4401142144909	841.4401142144909	841.4401142144909	866.4401142144909	0.0776699036359787	0.03418803587555885	0.09090909361839294	0.02068965509533882	0.0	763	838	838	863	1400
1.8802655808693363	1.880265975609035	1	0	2	30	0.0075	0.030861889280168614	776.3794366022905	851.3794366022905	851.3794366022905	876.3794366022905	0.08737864345312119	0.03418803587555885	0.09090909361839294	0.02068965509533882	0.0	766	841	841	866	1400
1.8970767551607288	1.8970767551607288	1	0	2	30	0.0075	0.028434704325882992	766.4401142144909	841.4401142144909	841.4401142144909	866.4401142144909	0.0776699036359787	0.03418803587555885	0.09090909361839294	0.02068965509533882	0.0	766	841	841	866	1400
1.9132500300989026	1.9132504248386013	1	0	2	30	0.0075	0.028434704325882992	766.4401142144909	841.4401142144909	841.4401142144909	866.4401142144909	0.0776699036359787	0.03418803587555885	0.09090909361839294	0.02068965509533882	0.0	763	838	838	863	1400
1.9302727848688388	1.9302735743482362	1	0	2	30	0.0075	0.028434704325882992	766.4401142144909	841.4401142144909	841.4401142144909	866.4401142144909	0.0776699036359787	0.03418803587555885	0.09090909361839294	0.02068965509533882	0.0	766	841	841	866	1400
1.9471368542798668	1.9471368542798668	1	0	2	30	0.0075	0.028434704325882992	766.4401142144909	841.4401142144909	841.4401142144909	866.4401142144909	0.0776699036359787	0.03418803587555885	0.09090909361839294	0.02068965509533882	0.0	763	838	838	863	1400
1.9630863118088353	1.963086706548534	1	0	2	30	0.0075	0.028434704325882992	766.4401142144909	841.4401142144909	841.4401142144909	866.4401142144909	0.0776699036359787	0.03418803587555885	0.09090909361839294	0.02068965509533882	0.0	763	838	838	863	1400
1.9804714376222456	1.9804718323619444	1	0	2	30	0.0075	0.028434704325882992	766.4401142144909	841.4401142144909	841.4401142144909	866.4401142144909	0.0776699036359787	0.03418803587555885	0.09090909361839294	0.02068965509533882	0.0	763	838	838	863	1400
1.9971574794291271	1.9971574794291271	1	0	2	30	0.0075	0.028382457707703986	766.2261643130478	841.2261643130478	841.2261643130478	866.2261643130478	0.0776699036359787	0.03418803587555885	0.08080808073282242	0.02068965509533882	0.0	763	838	838	863	1400
2.013516676765425	2.013516676765425	1	0	2	30	0.0075	0.02600751937159737	756.5007918266913	831.5007918266913	831.5007918266913	856.5007918266913	0.06796116381883621	0.03418803587555885	0.09090909361839294	0.02068965509533882	0.0	763	838	838	863	1400
2.0303187720437457	2.030319561523143	1	0	2	30	0.0075	0.028434704325882992	766.4401142144909	841.4401142144909	841.4401142144909	866.4401142144909	0.0776699036359787	0.03418803587555885	0.09090909361839294	0.02068965509533882	0.0	763	838	838	863	1400
2.047124025239656	2.0471240252396576	1	0	2	30	0.0075	0.028434704325882992	766.4401142144909	841.4401142144909	841.4401142144909	866.4401142144909	0.0776699036359787	0.03418803587555885	0.09090909361839294	0.02068965509533882	0.0	753	828	828	853	1400
2.0633367741477073	2.063337168887406	1	0	2	30	0.0075	0.028434704325882992	766.4401142144909	841.4401142144909	841.4401142144909	866.4401142144909	0.0776699036359787	0.03418803587555885	0.09090909361839294	0.02068965509533882	0.0	753	828	828	853	1400
2.080347291986982	2.0803480814663793	1	0	2	30	0.0075	0.028434704325882992	766.4401142144909	841.4401142144909	841.4401142144909	866.4401142144909	0.0776699036359787	0.03418803587555885	0.09090909361839294	0.02068965509533882	0.0	756	831	831	856	1400
2.0971178080894006	2.0971178080894006	1	0	2	30	0.0075	0.030861889280168614	776.3794366022905	851.3794366022905	851.3794366022905	876.3794366022905	0.08737864345312119	0.03418803587555885	0.09090909361839294	0.02068965509533882	0.0	756	831	831	856	1400
2.1131225291761986	2.1131225291761986	1	0	2	30	0.0075	0.030861889280168614	776.3794366022905	851.3794366022905	851.3794366022905	876.3794366022905	0.08737864345312119	0.03418803587555885	0.09090909361839294	0.02068965509533882	0.0	756	831	831	856	1400
2.1301389681109537	2.1301389681109537	1	0	2	30	0.0075	0.028434704325882992	766.4401142144909	841.4401142144909	841.4401142144909	866.4401142144909	0.0776699036359787	0.03418803587555885	0.09090909361839294	0.02068965509533882	0.0	756	831	831	856	1400
2.147130143704988	2.147130143704988	1	0	2	30	0.0075	0.028434704325882992	766.4401142144909	841.4401142144909	841.4401142144909	866.4401142144909	0.0776699036359787	0.03418803587555885	0.09090909361839294	0.02068965509533882	0.0	766	841	841	866	1400
2.163154601776723	2.163154996516422	1	0	2	30	0.0075	0.028434704325882992	766.4401142144909	841.4401142144909	841.4401142144909	866.4401142144909	0.0776699036359787	0.03418803587555885	0.09090909361839294	0.02068965509533882	0.0	766	841	841	866	1400
2.1800913032923273	2.180091698032026	1	0	2	30	0.0075	0.028434704325882992	766.4401142144909	841.4401142144909	841.4401142144909	866.4401142144909	0.0776699036359787	0.03418803587555885	0.09090909361839294	0.02068965509533882	0.0	763	838	838	863	1400
2.200225396368001	2.2002257911077	1	0	2	30	0.0075	0.028434704325882992	766.4401142144909	841.4401142144909	841.4401142144909	866.4401142144909	0.0776699036359787	0.03418803587555885	0.09090909361839294	0.02068965509533882	0.0	763	838	838	863	1400
2.213390360061817	2.213390360061817	1	0	2	30	0.0075	0.028434704325882992	766.4401142144909	841.4401142144909	841.4401142144909	866.4401142144909	0.0776699036359787	0.03418803587555885	0.09090909361839294	0.02068965509533882	0.0	766	841	841	866	1400
2.230167586739114	2.2301679814788145	1	0	2	30	0.0075	0.030861889280168614	776.3794366022905	851.3794366022905	851.3794366022905	876.3794366022905	0.08737864345312119	0.03418803587555885	0.09090909361839294	0.02068965509533882	0.0	766	841	841	866	1400
2.247284684297057	2.2472850790367573	1	0	2	30	0.0075	0.028434704325882992	766.4401142144909	841.4401142144909	841.4401142144909	866.4401142144909	0.0776699036359787	0.03418803587555885	0.09090909361839294	0.02068965509533882	0.0	763	838	838	863	1400
2.2630928250138655	2.2630928250138655	1	0	2	30	0.0075	0.028434704325882992	766.4401142144909	841.4401142144909	841.4401142144909	866.4401142144909	0.0776699036359787	0.03418803587555885	0.09090909361839294	0.02068965509533882	0.0	763	838	838	863	1400
2.280155448493378	2.280155843233077	1	0	2	30	0.0075	0.028434704325882992	766.4401142144909	841.4401142144909	841.4401142144909	866.4401142144909	0.0776699036359787	0.03418803587555885	0.09090909361839294	0.02068965509533882	0.0	766	841	841	866	1400
2.2971560978401815	2.2971560978401815	1	0	2	30	0.0075	0.028434704325882992	766.4401142144909	841.4401142144909	841.4401142144909	866.4401142144909	0.0776699036359787	0.03418803587555885	0.09090909361839294	0.02068965509533882	0.0	765	840	840	865	1400
2.313279635576311	2.3132804250557086	1	0	2	30	0.0075	0.028434704325882992	766.4401142144909	841.4401142144909	841.4401142144909	866.4401142144909	0.0776699036359787	0.03418803587555885	0.09090909361839294	0.02068965509533882	0.0	766	841	841	866	1400
2.3302056791200467	2.3302060738597454	1	0	2	30	0.0075	0.028277964509883458	765.7982646679727	840.7982646679727	840.7982646679727	865.7982646679727	0.0776699036359787	0.03418803587555885	0.09090909361839294	0.02068965509533882	0.0	765	840	840	865	1400
2.347111196199446	2.347111196199446	1	0	2	30	0.0075	0.028434704325882992	766.4401142144909	841.4401142144909	841.4401142144909	866.4401142144909	0.0776699036359787	0.03418803587555885	0.09090909361839294	0.02068965509533882	0.0	766	841	841	866	1400
2.3631032856158836	2.3631036803555823	1	0	2	30	0.0075	0.030861889280168614	776.3794366022905	851.3794366022905	851.3794366022905	876.3794366022905	0.08737864345312119	0.03418803587555885	0.09090909361839294	0.02068965509533882	0.0	766	841	841	866	1400
2.3801891987376234	2.380189593477322	1	0	2	30	0.0075	0.030861889280168614	776.3794366022905	851.3794366022905	851.3794366022905	876.3794366022905	0.08737864345312119	0.03418803587555885	0.09090909361839294	0.02068965509533882	0.0	776	851	851	876	1400
2.3971523478130443	2.3971523478130443	1	0	2	30	0.0075	0.030861889280168614	776.3794366022905	851.3794366022905	851.3794366022905	876.3794366022905	0.08737864345312119	0.03418803587555885	0.09090909361839294	0.02068965509533882	0.0	766	841	841	866	1400
2.41345351841362	2.4134531236739214	1	0	2	30	0.0075	0.030861889280168614	776.3794366022905	851.3794366022905	851.3794366022905	876.3794366022905	0.08737864345312119	0.03418803587555885	0.09090909361839294	0.02068965509533882	0.0	766	841	841	866	1400
2.4302204818587505	2.4302204818587505	1	0	2	30	0.0075	0.030861889280168614	776.3794366022905	851.3794366022905	851.3794366022905	876.3794366022905	0.08737864345312119	0.03418803587555885	0.09090909361839294	0.02068965509533882	0.0	766	841	841	866	1400
2.447163499209534	2.447163499209534	1	0	2	30	0.0075	0.030861889280168614	776.3794366022905	851.3794366022905	851.3794366022905	876.3794366022905	0.08737864345312119	0.03418803587555885	0.09090909361839294	0.02068965509533882	0.0	766	841	841	866	1400
2.463172167693319	2.4631725624330176	1	0	2	30	0.0075	0.03070514946416908	775.7375870557723	850.7375870557723	850.7375870557723	875.7375870557723	0.08737864345312119	0.03418803587555885	0.09090909361839294	0.013793103396892548	0.0	766	841	841	866	1400
2.4805272932896223	2.480527688029321	1	0	2	30	0.0075	0.030861889280168614	776.3794366022905	851.3794366022905	851.3794366022905	876.3794366022905	0.08737864345312119	0.03418803587555885	0.09090909361839294	0.02068965509533882	0.0	766	841	841	866	1400
2.497074781462235	2.497074781462235	1	0	2	30	0.0075	0.03070514946416908	775.7375870557723	850.7375870557723	850.7375870557723	875.7375870557723	0.08737864345312119	0.03418803587555885	0.09090909361839294	0.013793103396892548	0.0	766	841	841	866	1400
2.5130917394796946	2.5130917394796946	1	0	2	30	0.0075	0.030861889280168614	776.3794366022905	851.3794366022905	851.3794366022905	876.3794366022905	0.08737864345312119	0.03418803587555885	0.09090909361839294	0.02068965509533882	0.0	756	831	831	856	1400
2.5301140995099303	2.5301140995099303	1	0	2	30	0.0075	0.030861889280168614	776.3794366022905	851.3794366022905	851.3794366022905	876.3794366022905	0.08737864345312119	0.03418803587555885	0.09090909361839294	0.02068965509533882	0.0	766	841	841	866	1400
2.5471084330215543	2.5471084330215543	1	0	2	30	0.0075	0.030861889280168614	776.3794366022905	851.3794366022905	851.3794366022905	876.3794366022905	0.08737864345312119	0.03418803587555885	0.09090909361839294	0.02068965509533882	0.0	766	841	841	866	1400
2.5631052593143764	2.5631052593143764	1	0	2	30	0.0075	0.03070514946416908	775.7375870557723	850.7375870557723	850.7375870557723	875.7375870557723	0.08737864345312119	0.03418803587555885	0.09090909361839294	0.013793103396892548	0.0	766	841	841	866	1400
2.580079461101363	2.580079461101363	1	0	2	30	0.0075	0.03070514946416908	775.7375870557723	850.7375870557723	850.7375870557723	875.7375870557723	0.08737864345312119	0.03418803587555885	0.09090909361839294	0.013793103396892548	0.0	766	841	841	866	1400
2.597129452910515	2.597129452910515	1	0	2	30	0.0075	0.030861889280168614	776.3794366022905	851.3794366022905	851.3794366022905	876.3794366022905	0.08737864345312119	0.03418803587555885	0.09090909361839294	0.02068965509533882	0.0	776	851	851	876	1400
2.613395096938202	2.6133954916779008	1	0	2	30	0.0075	0.030861889280168614	776.3794366022905	851.3794366022905	851.3794366022905	876.3794366022905	0.08737864345312119	0.03418803587555885	0.09090909361839294	0.02068965509533882	0.0	776	851	851	876	1400
2.6301411391792975	2.6301411391792975	1	0	2	30	0.0075	0.028277964509883458	765.7982646679727	840.7982646679727	840.7982646679727	865.7982646679727	0.0776699036359787	0.03418803587555885	0.09090909361839294	0.013793103396892548	0.0	766	841	841	866	1400
2.647132709513029	2.6471327095130306	1	0	2	30	0.0075	0.028434704325882992	766.4401142144909	841.4401142144909	841.4401142144909	866.4401142144909	0.0776699036359787	0.03418803587555885	0.09090909361839294	0.02068965509533882	0.0	766	841	841	866	1400
2.6631883520209687	2.6631887467606674	1	0	2	30	0.0075	0.028434704325882992	766.4401142144909	841.4401142144909	841.4401142144909	866.4401142144909	0.0776699036359787	0.03418803587555885	0.09090909361839294	0.02068965509533882	0.0	766	841	841	866	1400
2.6801779486562083	2.680178343395907	1	0	2	30	0.0075	0.028434704325882992	766.4401142144909	841.4401142144909	841.4401142144909	866.4401142144909	0.0776699036359787	0.03418803587555885	0.09090909361839294	0.02068965509533882	0.0	766	841	841	866	1400
2.6970783341195244	2.6970783341195244	1	0	2	30	0.0075	0.028434704325882992	766.4401142144909	841.4401142144909	841.4401142144909	866.4401142144909	0.0776699036359787	0.03418803587555885	0.09090909361839294	0.02068965509533882	0.0	766	841	841	866	1400
2.713130423970174	2.713130423970174	1	0	2	30	0.0075	0.028434704325882992	766.4401142144909	841.4401142144909	841.4401142144909	866.4401142144909	0.0776699036359787	0.03418803587555885	0.09090909361839294	0.02068965509533882	0.0	766	841	841	866	1400
2.73013383649487	2.730134231234569	1	0	2	30	0.0075	0.02600751937159737	756.5007918266913	831.5007918266913	831.5007918266913	856.5007918266913	0.06796116381883621	0.03418803587555885	0.09090909361839294	0.02068965509533882	0.0	776	851	851	876	1400
2.7471601439220947	2.7471601439220947	1	0	2	30	0.0075	0.02600751937159737	756.5007918266913	831.5007918266913	831.5007918266913	856.5007918266913	0.06796116381883621	0.03418803587555885	0.09090909361839294	0.02068965509533882	0.0	766	841	841	866	1400
2.7630748643575718	2.7630748643575718	1	0	2	30	0.0075	0.02600751937159737	756.5007918266913	831.5007918266913	831.5007918266913	856.5007918266913	0.06796116381883621	0.03418803587555885	0.09090909361839294	0.02068965509533882	0.0	766	841	841	866	1400
2.7802902521005084	2.780290646840207	1	0	2	30	0.0075	0.02600751937159737	756.5007918266913	831.5007918266913	831.5007918266913	856.5007918266913	0.06796116381883621	0.03418803587555885	0.09090909361839294	0.02068965509533882	0.0	766	841	841	866	1400
2.801044481242956	2.801045270722355	1	0	2	30	0.0075	0.02600751937159737	756.5007918266913	831.5007918266913	831.5007918266913	856.5007918266913	0.06796116381883621	0.03418803587555885	0.09090909361839294	0.02068965509533882	0.0	766	841	841	866	1400
2.813507597752352	2.813507597752352	1	0	2	30	0.0075	0.02600751937159737	756.5007918266913	831.5007918266913	831.5007918266913	856.5007918266913	0.06796116381883621	0.03418803587555885	0.09090909361839294	0.02068965509533882	0.0	766	841	841	866	1400
2.8302303503512203	2.8302303503512203	1	0	2	30	0.0075	0.02600751937159737	756.5007918266913	831.5007918266913	831.5007918266913	856.5007918266913	0.06796116381883621	0.03418803587555885	0.09090909361839294	0.02068965509533882	0.0	765	840	840	865	1400
2.8471437622245954	2.8471437622245954	1	0	2	30	0.0075	0.025955272753418364	756.2868419252482	831.2868419252482	831.2868419252482	856.2868419252482	0.06796116381883621	0.03418803587555885	0.08080808073282242	0.02068965509533882	0.0	766	841	841	866	1400
2.86310111454754	2.86310111454754	1	0	2	30	0.0075	0.025955272753418364	756.2868419252482	831.2868419252482	831.2868419252482	856.2868419252482	0.06796116381883621	0.03418803587555885	0.08080808073282242	0.02068965509533882	0.0	776	851	851	876	1400
2.880255712376867	2.8802561071165655	1	0	2	30	0.0075	0.025955272753418364	756.2868419252482	831.2868419252482	831.2868419252482	856.2868419252482	0.06796116381883621	0.03418803587555885	0.08080808073282242	0.02068965509533882	0.0	776	851	851	876	1400
2.8971395187728337	2.8971399135125324	1	0	2	30	0.0075	0.025955272753418364	756.2868419252482	831.2868419252482	831.2868419252482	856.2868419252482	0.06796116381883621	0.03418803587555885	0.08080808073282242	0.02068965509533882	0.0	776	851	851	876	1400
2.91440701215601	2.9144078016354076	1	0	2	30	0.0075	0.025955272753418364	756.2868419252482	831.2868419252482	831.2868419252482	856.2868419252482	0.06796116381883621	0.03418803587555885	0.08080808073282242	0.02068965509533882	0.0	776	851	851	876	1400
2.9302534426235987	2.9302538373632974	1	0	2	30	0.0075	0.02600751937159737	756.5007918266913	831.5007918266913	831.5007918266913	856.5007918266913	0.06796116381883621	0.03418803587555885	0.09090909361839294	0.02068965509533882	0.0	776	851	851	876	1400
2.9474751462017164	2.947475540941415	1	0	2	30	0.0075	0.02600751937159737	756.5007918266913	831.5007918266913	831.5007918266913	856.5007918266913	0.06796116381883621	0.03418803587555885	0.09090909361839294	0.02068965509533882	0.0	776	851	851	876	1400
2.9631940757466015	2.9631940757466015	1	0	2	30	0.0075	0.02600751937159737	756.5007918266913	831.5007918266913	831.5007918266913	856.5007918266913	0.06796116381883621	0.03418803587555885	0.09090909361839294	0.02068965509533882	0.0	775	850	850	875	1400
2.9804197267217063	2.980420121461405	1	0	2	30	0.0075	0.028434704325882992	766.4401142144909	841.4401142144909	841.4401142144909	866.4401142144909	0.0776699036359787	0.03418803587555885	0.09090909361839294	0.02068965509533882	0.0	776	851	851	876	1400
2.997219058822136	2.9972194535618346	1	0	2	30	0.0075	0.02600751937159737	756.5007918266913	831.5007918266913	831.5007918266913	856.5007918266913	0.06796116381883621	0.03418803587555885	0.09090909361839294	0.02068965509533882	0.0	775	850	850	875	1400
3.0135111504096415	3.013511939889039	1	0	2	30	0.0075	0.028434704325882992	766.4401142144909	841.4401142144909	841.4401142144909	866.4401142144909	0.0776699036359787	0.03418803587555885	0.09090909361839294	0.02068965509533882	0.0	776	851	851	876	1400
3.0303546933563332	3.030355088096032	1	0	2	30	0.0075	0.028434704325882992	766.4401142144909	841.4401142144909	841.4401142144909	866.4401142144909	0.0776699036359787	0.03418803587555885	0.09090909361839294	0.02068965509533882	0.0	776	851	851	876	1400
3.047117314664778	3.047117314664778	1	0	2	30	0.0075	0.028277964509883458	765.7982646679727	840.7982646679727	840.7982646679727	865.7982646679727	0.0776699036359787	0.03418803587555885	0.09090909361839294	0.013793103396892548	0.0	776	851	851	876	1400
3.0632104574441	3.0632104574441	1	0	2	30	0.0075	0.028434704325882992	766.4401142144909	841.4401142144909	841.4401142144909	866.4401142144909	0.0776699036359787	0.03418803587555885	0.09090909361839294	0.02068965509533882	0.0	775	850	850	875	1400
3.08022847533765	3.080228870077349	1	0	2	30	0.0075	0.028434704325882992	766.4401142144909	841.4401142144909	841.4401142144909	866.4401142144909	0.0776699036359787	0.03418803587555885	0.09090909361839294	0.02068965509533882	0.0	775	850	850	875	1400
3.0973293885679443	3.097329783307643	1	0	2	30	0.0075	0.028434704325882992	766.4401142144909	841.4401142144909	841.4401142144909	866.4401142144909	0.0776699036359787	0.03418803587555885	0.09090909361839294	0.02068965509533882	0.0	776	851	851	876	1400
3.113333320175343	3.1133337149150417	1	0	2	30	0.0075	0.028434704325882992	766.4401142144909	841.4401142144909	841.4401142144909	866.4401142144909	0.0776699036359787	0.03418803587555885	0.09090909361839294	0.02068965509533882	0.0	776	851	851	876	1400
3.1303059430035347	3.1303063377432334	1	0	2	30	0.0075	0.028434704325882992	766.4401142144909	841.4401142144909	841.4401142144909	866.4401142144909	0.0776699036359787	0.03418803587555885	0.09090909361839294	0.02068965509533882	0.0	765	840	840	865	1400
3.147247776135222	3.147247776135222	1	0	2	30	0.0075	0.028277964509883458	765.7982646679727	840.7982646679727	840.7982646679727	865.7982646679727	0.0776699036359787	0.03418803587555885	0.09090909361839294	0.013793103396892548	0.0	766	841	841	866	1400
3.1631080224922687	3.1631080224922687	1	0	2	30	0.0075	0.030861889280168614	776.3794366022905	851.3794366022905	851.3794366022905	876.3794366022905	0.08737864345312119	0.03418803587555885	0.09090909361839294	0.02068965509533882	0.0	766	841	841	866	1400
3.1803309102894826	3.1803313050291813	1	0	2	30	0.0075	0.03070514946416908	775.7375870557723	850.7375870557723	850.7375870557723	875.7375870557723	0.08737864345312119	0.03418803587555885	0.09090909361839294	0.013793103396892548	0.0	766	841	841	866	1400
3.197357217716707	3.197357217716707	1	0	2	30	0.0075	0.03070514946416908	775.7375870557723	850.7375870557723	850.7375870557723	875.7375870557723	0.08737864345312119	0.03418803587555885	0.09090909361839294	0.013793103396892548	0.0	766	841	841	866	1400
3.213544308544339	3.213544308544339	1	0	2	30	0.0075	0.028277964509883458	765.7982646679727	840.7982646679727	840.7982646679727	865.7982646679727	0.0776699036359787	0.03418803587555885	0.09090909361839294	0.013793103396892548	0.0	766	841	841	866	1400
3.230377588258863	3.2303779829985615	1	0	2	30	0.0075	0.028277964509883458	765.7982646679727	840.7982646679727	840.7982646679727	865.7982646679727	0.0776699036359787	0.03418803587555885	0.09090909361839294	0.013793103396892548	0.0	756	831	831	856	1400
3.247329684622718	3.247330079362417	1	0	2	30	0.0075	0.028434704325882992	766.4401142144909	841.4401142144909	841.4401142144909	866.4401142144909	0.0776699036359787	0.03418803587555885	0.09090909361839294	0.02068965509533882	0.0	756	831	831	856	1400
3.263226247032051	3.263226247032051	1	0	2	30	0.0075	0.028277964509883458	765.7982646679727	840.7982646679727	840.7982646679727	865.7982646679727	0.0776699036359787	0.03418803587555885	0.09090909361839294	0.013793103396892548	0.0	756	831	831	856	1400
3.280189396107472	3.280189790847171	1	0	2	30	0.0075	0.028277964509883458	765.7982646679727	840.7982646679727	840.7982646679727	865.7982646679727	0.0776699036359787	0.03418803587555885	0.09090909361839294	0.013793103396892548	0.0	756	831	831	856	1400
3.2972847829819827	3.29728557246138	1	0	2	30	0.0075	0.028277964509883458	765.7982646679727	840.7982646679727	840.7982646679727	865.7982646679727	0.0776699036359787	0.03418803587555885	0.09090909361839294	0.013793103396892548	0.0	756	831	831	856	1400
3.313491610794552	3.3134920055342505	1	0	2	30	0.0075	0.028277964509883458	765.7982646679727	840.7982646679727	840.7982646679727	865.7982646679727	0.0776699036359787	0.03418803587555885	0.09090909361839294	0.013793103396892548	0.0	756	831	831	856	1400
3.3303387063985337	3.3303391011382324	1	0	2	30	0.0075	0.028277964509883458	765.7982646679727	840.7982646679727	840.7982646679727	865.7982646679727	0.0776699036359787	0.03418803587555885	0.09090909361839294	0.013793103396892548	0.0	756	831	831	856	1400
3.3470930381733037	3.3470930381733037	1	0	2	30	0.0075	0.028434704325882992	766.4401142144909	841.4401142144909	841.4401142144909	866.4401142144909	0.0776699036359787	0.03418803587555885	0.09090909361839294	0.02068965509533882	0.0	756	831	831	856	1400
3.3631099961907616	3.3631099961907616	1	0	2	30	0.0075	0.028277964509883458	765.7982646679727	840.7982646679727	840.7982646679727	865.7982646679727	0.0776699036359787	0.03418803587555885	0.09090909361839294	0.013793103396892548	0.0	756	831	831	856	1400
3.38036722634177	3.3803676210814686	1	0	2	30	0.0075	0.028277964509883458	765.7982646679727	840.7982646679727	840.7982646679727	865.7982646679727	0.0776699036359787	0.03418803587555885	0.09090909361839294	0.013793103396892548	0.0	756	831	831	856	1400
3.3972537959156295	3.397254190655328	1	0	2	30	0.0075	0.028277964509883458	765.7982646679727	840.7982646679727	840.7982646679727	865.7982646679727	0.0776699036359787	0.03418803587555885	0.09090909361839294	0.013793103396892548	0.0	756	831	831	856	1400
3.4134945713422926	3.4134945713422926	1	0	2	30	0.0075	0.028277964509883458	765.7982646679727	840.7982646679727	840.7982646679727	865.7982646679727	0.0776699036359787	0.03418803587555885	0.09090909361839294	0.013793103396892548	0.0	756	831	831	856	1400
3.4303337721522986	3.4303341668919973	1	0	2	30	0.0075	0.03070514946416908	775.7375870557723	850.7375870557723	850.7375870557723	875.7375870557723	0.08737864345312119	0.03418803587555885	0.09090909361839294	0.013793103396892548	0.0	756	831	831	856	1400
3.447072314339117	3.447072314339117	1	0	2	30	0.0075	0.03070514946416908	775.7375870557723	850.7375870557723	850.7375870557723	875.7375870557723	0.08737864345312119	0.03418803587555885	0.09090909361839294	0.013793103396892548	0.0	756	831	831	856	1400
3.4668353520979434	3.4668353520979434	1	0	2	30	0.0075	0.030861889280168614	776.3794366022905	851.3794366022905	851.3794366022905	876.3794366022905	0.08737864345312119	0.03418803587555885	0.09090909361839294	0.02068965509533882	0.0	756	831	831	856	1400
3.480226106899458	3.480226501639157	1	0	2	30	0.0075	0.03070514946416908	775.7375870557723	850.7375870557723	850.7375870557723	875.7375870557723	0.08737864345312119	0.03418803587555885	0.09090909361839294	0.013793103396892548	0.0	766	841	841	866	1400
3.4973179411166786	3.4973179411166804	1	0	2	30	0.0075	0.030861889280168614	776.3794366022905	851.3794366022905	851.3794366022905	876.3794366022905	0.08737864345312119	0.03418803587555885	0.09090909361839294	0.02068965509533882	0.0	756	831	831	856	1400
3.513371609926125	3.5133720046658237	1	1	2	30	0.0075	0.03070514946416908	775.7375870557723	850.7375870557723	850.7375870557723	875.7375870557723	0.08737864345312119	0.03418803587555885	0.09090909361839294	0.013793103396892548	0.0	766	841	841	866	1400
3.772253351833468	3.772253746573167	1	1	2	30	0.0075	0.028434704325882992	766.4401142144909	841.4401142144909	841.4401142144909	866.4401142144909	0.0776699036359787	0.03418803587555885	0.09090909361839294	0.02068965509533882	0.0	766	841	841	866	1400
3.772994278248067	3.7729938835083683	1	1	2	30	0.0075	0.028434704325882992	766.4401142144909	841.4401142144909	841.4401142144909	866.4401142144909	0.0776699036359787	0.03418803587555885	0.09090909361839294	0.02068965509533882	0.0	765	840	840	865	1400
3.773637309217369	3.773637309217369	1	1	2	30	0.0075	0.028434704325882992	766.4401142144909	841.4401142144909	841.4401142144909	866.4401142144909	0.0776699036359787	0.03418803587555885	0.09090909361839294	0.02068965509533882	0.0	766	841	841	866	1400
3.7741263917041508	3.774125996964452	1	1	2	30	0.0075	0.028434704325882992	766.4401142144909	841.4401142144909	841.4401142144909	866.4401142144909	0.0776699036359787	0.03418803587555885	0.09090909361839294	0.02068965509533882	0.0	766	841	841	866	1400
3.7746000793426795	3.774599684602981	1	1	2	30	0.0075	0.028434704325882992	766.4401142144909	841.4401142144909	841.4401142144909	866.4401142144909	0.0776699036359787	0.03418803587555885	0.09090909361839294	0.02068965509533882	0.0	766	841	841	866	1400
3.7802322253647898	3.7802326201044885	1	1	2	30	0.0075	0.028434704325882992	766.4401142144909	841.4401142144909	841.4401142144909	866.4401142144909	0.0776699036359787	0.03418803587555885	0.09090909361839294	0.02068965509533882	0.0	766	841	841	866	1400
3.8002925021167915	3.80029289685649	1	1	2	30	0.0075	0.028277964509883458	765.7982646679727	840.7982646679727	840.7982646679727	865.7982646679727	0.0776699036359787	0.03418803587555885	0.09090909361839294	0.013793103396892548	0.0	766	841	841	866	1400
3.813760625899267	3.813760625899267	1	1	2	30	0.0075	0.028277964509883458	765.7982646679727	840.7982646679727	840.7982646679727	865.7982646679727	0.0776699036359787	0.03418803587555885	0.09090909361839294	0.013793103396892548	0.0	765	840	840	865	1400
3.8303096930306744	3.830310087770373	1	1	2	30	0.0075	0.028434704325882992	766.4401142144909	841.4401142144909	841.4401142144909	866.4401142144909	0.0776699036359787	0.03418803587555885	0.09090909361839294	0.02068965509533882	0.0	776	851	851	876	1400
3.853775389164001	3.853775389164001	1	1	2	30	0.0075	0.028434704325882992	766.4401142144909	841.4401142144909	841.4401142144909	866.4401142144909	0.0776699036359787	0.03418803587555885	0.09090909361839294	0.02068965509533882	0.0	775	850	850	875	1400
3.866985353183477	3.866985353183477	1	1	2	30	0.0075	0.028434704325882992	766.4401142144909	841.4401142144909	841.4401142144909	866.4401142144909	0.0776699036359787	0.03418803587555885	0.09090909361839294	0.02068965509533882	0.0	775	850	850	875	1400
3.880207554133616	3.8802083436130133	1	1	2	30	0.0075	0.028277964509883458	765.7982646679727	840.7982646679727	840.7982646679727	865.7982646679727	0.0776699036359787	0.03418803587555885	0.09090909361839294	0.013793103396892548	0.0	765	840	840	865	1400
3.8973080726242095	3.8973084673639082	1	1	2	30	0.0075	0.028277964509883458	765.7982646679727	840.7982646679727	840.7982646679727	865.7982646679727	0.0776699036359787	0.03418803587555885	0.09090909361839294	0.013793103396892548	0.0	765	840	840	865	1400
3.9134564789613613	3.91345687370106	1	1	2	30	0.0075	0.025850779555597836	755.8589422801731	830.8589422801731	830.8589422801731	855.8589422801731	0.06796116381883621	0.03418803587555885	0.09090909361839294	0.013793103396892548	0.0	766	841	841	866	1400
3.930221863447697	3.930221863447697	1	1	2	30	0.0075	0.025850779555597836	755.8589422801731	830.8589422801731	830.8589422801731	855.8589422801731	0.06796116381883621	0.03418803587555885	0.09090909361839294	0.013793103396892548	0.0	765	840	840	865	1400
3.9474175142056946	3.9474179089453933	1	1	2	30	0.0075	0.028382457707703986	766.2261643130478	841.2261643130478	841.2261643130478	866.2261643130478	0.0776699036359787	0.03418803587555885	0.08080808073282242	0.02068965509533882	0.0	765	840	840	865	1400
3.963177891418951	3.963177891418951	1	1	2	30	0.0075	0.028434704325882992	766.4401142144909	841.4401142144909	841.4401142144909	866.4401142144909	0.0776699036359787	0.03418803587555885	0.09090909361839294	0.02068965509533882	0.0	765	840	840	865	1400
3.9804197267217063	3.980420121461405	1	1	2	30	0.0075	0.028277964509883458	765.7982646679727	840.7982646679727	840.7982646679727	865.7982646679727	0.0776699036359787	0.03418803587555885	0.09090909361839294	0.013793103396892548	0.0	765	840	840	865	1400
3.9971124791034676	3.9971124791034676	1	1	2	30	0.0075	0.028434704325882992	766.4401142144909	841.4401142144909	841.4401142144909	866.4401142144909	0.0776699036359787	0.03418803587555885	0.09090909361839294	0.02068965509533882	0.0	765	840	840	865	1400
4.013766941734447	4.013766941734447	1	1	2	30	0.0075	0.028277964509883458	765.7982646679727	840.7982646679727	840.7982646679727	865.7982646679727	0.0776699036359787	0.03418803587555885	0.09090909361839294	0.013793103396892548	0.0	766	841	841	866	1400
4.030257192650737	4.030257587390436	1	1	2	30	0.0075	0.028434704325882992	766.4401142144909	841.4401142144909	841.4401142144909	866.4401142144909	0.0776699036359787	0.03418803587555885	0.09090909361839294	0.02068965509533882	0.0	765	840	840	865	1400
4.047235736574409	4.047235736574409	1	1	2	30	0.0075	0.02756571321920448	762.8815956326423	837.8815956326423	837.8815956326423	862.8815956326423	0.0776699036359787	0.03133903071284294	0.09090909361839294	0.013793103396892548	0.0	765	840	840	865	1400
4.063103877725432	4.063103877725432	1	1	2	30	0.0075	0.028434704325882992	766.4401142144909	841.4401142144909	841.4401142144909	866.4401142144909	0.0776699036359787	0.03418803587555885	0.09090909361839294	0.02068965509533882	0.0	765	840	840	865	1400
4.08037018688951	4.080370581629209	1	1	2	30	0.0075	0.028434704325882992	766.4401142144909	841.4401142144909	841.4401142144909	866.4401142144909	0.0776699036359787	0.03418803587555885	0.09090909361839294	0.02068965509533882	0.0	765	840	840	865	1400
4.097247282710599	4.097247677450298	1	1	2	30	0.0075	0.028277964509883458	765.7982646679727	840.7982646679727	840.7982646679727	865.7982646679727	0.0776699036359787	0.03418803587555885	0.09090909361839294	0.013793103396892548	0.0	775	850	850	875	1400
4.113320293765284	4.113320688504983	1	1	2	30	0.0075	0.02756571321920448	762.8815956326423	837.8815956326423	837.8815956326423	862.8815956326423	0.0776699036359787	0.03133903071284294	0.09090909361839294	0.013793103396892548	0.0	775	850	850	875	1400
4.1335057030017985	4.133508071439991	1	1	2	30	0.0075	0.027722453035204014	763.5234451791605	838.5234451791605	838.5234451791605	863.5234451791605	0.0776699036359787	0.03133903071284294	0.09090909361839294	0.02068965509533882	0.0	776	851	851	876	1400
4.14810515076096	4.148105940240358	1	1	2	30	0.0075	0.028277964509883458	765.7982646679727	840.7982646679727	840.7982646679727	865.7982646679727	0.0776699036359787	0.03418803587555885	0.09090909361839294	0.013793103396892548	0.0	775	850	850	875	1400
4.163193286267203	4.163193286267203	1	1	2	30	0.0075	0.02600751937159737	756.5007918266913	831.5007918266913	831.5007918266913	856.5007918266913	0.06796116381883621	0.03418803587555885	0.09090909361839294	0.02068965509533882	0.0	776	851	851	876	1400
4.186834246826786	4.186834246826786	1	1	2	30	0.0075	0.02600751937159737	756.5007918266913	831.5007918266913	831.5007918266913	856.5007918266913	0.06796116381883621	0.03418803587555885	0.09090909361839294	0.02068965509533882	0.0	775	850	850	875	1400
4.200159474838305	4.200159869578004	1	1	2	30	0.0075	0.02600751937159737	756.5007918266913	831.5007918266913	831.5007918266913	856.5007918266913	0.06796116381883621	0.03418803587555885	0.09090909361839294	0.02068965509533882	0.0	766	841	841	866	1400
4.21353088739458	4.213531282134278	1	1	2	30	0.0075	0.02600751937159737	756.5007918266913	831.5007918266913	831.5007918266913	856.5007918266913	0.06796116381883621	0.03418803587555885	0.09090909361839294	0.02068965509533882	0.0	766	841	841	866	1400
4.230475878443858	4.230476273183557	1	1	2	30	0.0075	0.02600751937159737	756.5007918266913	831.5007918266913	831.5007918266913	856.5007918266913	0.06796116381883621	0.03418803587555885	0.09090909361839294	0.02068965509533882	0.0	766	841	841	866	1400
4.247114551486886	4.247114551486886	1	1	2	30	0.0075	0.02600751937159737	756.5007918266913	831.5007918266913	831.5007918266913	856.5007918266913	0.06796116381883621	0.03418803587555885	0.09090909361839294	0.02068965509533882	0.0	766	841	841	866	1400
4.266883115601495	4.266883510341193	1	1	2	30	0.0075	0.02600751937159737	756.5007918266913	831.5007918266913	831.5007918266913	856.5007918266913	0.06796116381883621	0.03418803587555885	0.09090909361839294	0.02068965509533882	0.0	766	841	841	866	1400
4.280300317962828	4.280300712702527	1	1	2	30	0.0075	0.025955272753418364	756.2868419252482	831.2868419252482	831.2868419252482	856.2868419252482	0.06796116381883621	0.03418803587555885	0.08080808073282242	0.02068965509533882	0.0	766	841	841	866	1400
4.297361757223243	4.2973621519629415	1	1	2	30	0.0075	0.025295268080918393	753.5841227913609	828.5841227913609	828.5841227913609	853.5841227913609	0.06796116381883621	0.03133903071284294	0.09090909361839294	0.02068965509533882	0.0	765	840	840	865	1400
4.313116608080717	4.313116608080717	1	1	2	30	0.0075	0.025295268080918393	753.5841227913609	828.5841227913609	828.5841227913609	853.5841227913609	0.06796116381883621	0.03133903071284294	0.09090909361839294	0.02068965509533882	0.0	765	840	840	865	1400
4.330273179608536	4.330273574348237	1	1	2	30	0.0075	0.025955272753418364	756.2868419252482	831.2868419252482	831.2868419252482	856.2868419252482	0.06796116381883621	0.03418803587555885	0.08080808073282242	0.02068965509533882	0.0	766	841	841	866	1400
4.347333434649856	4.347333829389555	1	1	2	30	0.0075	0.025955272753418364	756.2868419252482	831.2868419252482	831.2868419252482	856.2868419252482	0.06796116381883621	0.03418803587555885	0.08080808073282242	0.02068965509533882	0.0	766	841	841	866	1400
4.363103285615884	4.363103285615884	1	1	2	30	0.0075	0.025955272753418364	756.2868419252482	831.2868419252482	831.2868419252482	856.2868419252482	0.06796116381883621	0.03418803587555885	0.08080808073282242	0.02068965509533882	0.0	766	841	841	866	1400
4.380299725853279	4.380300120592979	1	1	2	30	0.0075	0.025955272753418364	756.2868419252482	831.2868419252482	831.2868419252482	856.2868419252482	0.06796116381883621	0.03418803587555885	0.08080808073282242	0.02068965509533882	0.0	765	840	840	865	1400
4.397294059364903	4.397294059364905	1	1	2	30	0.0075	0.02600751937159737	756.5007918266913	831.5007918266913	831.5007918266913	856.5007918266913	0.06796116381883621	0.03418803587555885	0.09090909361839294	0.02068965509533882	0.0	765	840	840	865	1400
4.4135206241624125	4.413521018902111	1	1	2	30	0.0075	0.025955272753418364	756.2868419252482	831.2868419252482	831.2868419252482	856.2868419252482	0.06796116381883621	0.03418803587555885	0.08080808073282242	0.02068965509533882	0.0	755	830	830	855	1400
4.430271008540194	4.430271403279892	1	1	2	30	0.0075	0.025955272753418364	756.2868419252482	831.2868419252482	831.2868419252482	856.2868419252482	0.06796116381883621	0.03418803587555885	0.08080808073282242	0.02068965509533882	0.0	755	830	830	855	1400
4.447167446606521	4.447167051866824	1	1	2	30	0.0075	0.025955272753418364	756.2868419252482	831.2868419252482	831.2868419252482	856.2868419252482	0.06796116381883621	0.03418803587555885	0.08080808073282242	0.02068965509533882	0.0	766	841	841	866	1400
4.463354537434153	4.463354932173852	1	1	2	30	0.0075	0.02600751937159737	756.5007918266913	831.5007918266913	831.5007918266913	856.5007918266913	0.06796116381883621	0.03418803587555885	0.09090909361839294	0.02068965509533882	0.0	766	841	841	866	1400
4.480571898875585	4.480572293615284	1	1	2	30	0.0075	0.025243021462739386	753.3701728899177	828.3701728899177	828.3701728899177	853.3701728899177	0.06796116381883621	0.03133903071284294	0.08080808073282242	0.02068965509533882	0.0	765	840	840	865	1400
4.497200308686445	4.497200308686445	1	1	2	30	0.0075	0.025243021462739386	753.3701728899177	828.3701728899177	828.3701728899177	853.3701728899177	0.06796116381883621	0.03133903071284294	0.08080808073282242	0.02068965509533882	0.0	766	841	841	866	1400
4.513319109546188	4.513319504285887	1	1	2	30	0.0075	0.025955272753418364	756.2868419252482	831.2868419252482	831.2868419252482	856.2868419252482	0.06796116381883621	0.03418803587555885	0.08080808073282242	0.02068965509533882	0.0	765	840	840	865	1400
4.530426338611662	4.53042673335136	1	1	2	30	0.0075	0.025243021462739386	753.3701728899177	828.3701728899177	828.3701728899177	853.3701728899177	0.06796116381883621	0.03418803587555885	0.08080808073282242	0.02068965509533882	0.0	766	841	841	866	1400
4.547520936006775	4.5475213307464735	1	1	2	30	0.0075	0.025955272753418364	756.2868419252482	831.2868419252482	831.2868419252482	856.2868419252482	0.06796116381883621	0.03418803587555885	0.08080808073282242	0.02068965509533882	0.0	762	837	837	862	1400
4.563195654705396	4.563196444184793	1	1	2	30	0.0075	0.025955272753418364	756.2868419252482	831.2868419252482	831.2868419252482	856.2868419252482	0.06796116381883621	0.03418803587555885	0.08080808073282242	0.02068965509533882	0.0	766	841	841	866	1400
4.580384200148817	4.580384594888516	1	1	2	30	0.0075	0.025955272753418364	756.2868419252482	831.2868419252482	831.2868419252482	856.2868419252482	0.06796116381883621	0.03418803587555885	0.08080808073282242	0.02068965509533882	0.0	766	841	841	866	1400
4.600303949568056	4.600303949568056	1	1	2	30	0.0075	0.025955272753418364	756.2868419252482	831.2868419252482	831.2868419252482	856.2868419252482	0.06796116381883621	0.03418803587555885	0.08080808073282242	0.02068965509533882	0.0	765	840	840	865	1400
4.613519834683014	4.613520229422713	1	1	2	30	0.0075	0.025955272753418364	756.2868419252482	831.2868419252482	831.2868419252482	856.2868419252482	0.06796116381883621	0.03418803587555885	0.08080808073282242	0.02068965509533882	0.0	762	837	837	862	1400
4.630271008540193	4.630271798019592	1	1	2	30	0.0075	0.025955272753418364	756.2868419252482	831.2868419252482	831.2868419252482	856.2868419252482	0.06796116381883621	0.03418803587555885	0.08080808073282242	0.02068965509533882	0.0	763	838	838	863	1400
4.647085735488876	4.647085735488876	1	1	2	30	0.0075	0.025955272753418364	756.2868419252482	831.2868419252482	831.2868419252482	856.2868419252482	0.06796116381883621	0.03418803587555885	0.08080808073282242	0.02068965509533882	0.0	765	840	840	865	1400
4.6633438794622855	4.6633438794622855	1	1	2	30	0.0075	0.025955272753418364	756.2868419252482	831.2868419252482	831.2868419252482	856.2868419252482	0.06796116381883621	0.03418803587555885	0.08080808073282242	0.02068965509533882	0.0	756	831	831	856	1400
4.680292817908551	4.68029321264825	1	1	2	30	0.0075	0.025955272753418364	756.2868419252482	831.2868419252482	831.2868419252482	856.2868419252482	0.06796116381883621	0.03418803587555885	0.08080808073282242	0.02068965509533882	0.0	756	831	831	856	1400
4.6974525473539614	4.697453731573058	1	1	2	30	0.0075	0.025955272753418364	756.2868419252482	831.2868419252482	831.2868419252482	856.2868419252482	0.06796116381883621	0.03418803587555885	0.08080808073282242	0.02068965509533882	0.0	756	831	831	856	1400
4.713348320283897	4.713348715023596	1	1	2	30	0.0075	0.025955272753418364	756.2868419252482	831.2868419252482	831.2868419252482	856.2868419252482	0.06796116381883621	0.03418803587555885	0.08080808073282242	0.02068965509533882	0.0	756	831	831	856	1400
4.730267653252755	4.730268047992453	1	1	2	30	0.0075	0.025955272753418364	756.2868419252482	831.2868419252482	831.2868419252482	856.2868419252482	0.06796116381883621	0.03418803587555885	0.08080808073282242	0.02068965509533882	0.0	756	831	831	856	1400
4.74729672385787	4.7472975133372675	1	1	2	30	0.0075	0.025955272753418364	756.2868419252482	831.2868419252482	831.2868419252482	856.2868419252482	0.06796116381883621	0.03418803587555885	0.08080808073282242	0.02068965509533882	0.0	756	831	831	856	1400
4.763344076832135	4.763344471571834	1	1	2	30	0.0075	0.025955272753418364	756.2868419252482	831.2868419252482	831.2868419252482	856.2868419252482	0.06796116381883621	0.03418803587555885	0.08080808073282242	0.02068965509533882	0.0	756	831	831	856	1400
4.780319462838218	4.780319857577917	1	1	2	30	0.0075	0.025955272753418364	756.2868419252482	831.2868419252482	831.2868419252482	856.2868419252482	0.06796116381883621	0.03418803587555885	0.08080808073282242	0.02068965509533882	0.0	756	831	831	856	1400
4.80013223779909	4.80013223779909	1	1	2	30	0.0075	0.028434704325882992	766.4401142144909	841.4401142144909	841.4401142144909	866.4401142144909	0.0776699036359787	0.03418803587555885	0.09090909361839294	0.02068965509533882	0.0	753	828	828	853	1400
4.813470492220668	4.813470886960367	1	1	2	30	0.0075	0.029146954685239396	769.3567794360554	844.3567794360554	844.3567794360554	869.3567794360554	0.0776699036359787	0.03703703731298447	0.09090909361839294	0.02068965509533882	0.0	753	828	828	853	1400
4.83039100940862	4.830391404148321	1	1	2	30	0.0075	0.0298592050445958	772.2734446576198	847.2734446576198	847.2734446576198	872.2734446576198	0.0776699036359787	0.03988603875041008	0.09090909361839294	0.02068965509533882	0.0	756	831	831	856	1400
4.847111788308995	4.847111393569296	1	1	2	30	0.0075	0.029702465228596264	771.6315951111017	846.6315951111017	846.6315951111017	871.6315951111017	0.0776699036359787	0.03988603875041008	0.09090909361839294	0.013793103396892548	0.0	756	831	831	856	1400
4.866839299494931	4.8668396942346295	1	1	2	30	0.0075	0.030414716519275242	774.5482641464321	849.5482641464321	849.5482641464321	874.5482641464321	0.0776699036359787	0.04273504391312599	0.09090909361839294	0.013793103396892548	0.0	756	831	831	856	1400
4.8804400558161944	4.880440845295592	1	1	2	30	0.0075	0.030414716519275242	774.5482641464321	849.5482641464321	849.5482641464321	874.5482641464321	0.0776699036359787	0.04273504391312599	0.09090909361839294	0.013793103396892548	0.0	756	831	831	856	1400
4.89730175678903	4.897302151528729	1	1	2	30	0.0075	0.033588982886011615	787.5468849182175	862.5468849182175	862.5468849182175	887.5468849182175	0.08737864345312119	0.045584045350551605	0.10101009905338287	0.013793103396892548	0.0	756	831	831	856	1400
4.913274109220527	4.913274503960226	1	1	2	30	0.0075	0.03430123324536802	790.463550139782	865.463550139782	865.463550139782	890.463550139782	0.08737864345312119	0.04843304678797722	0.10101009905338287	0.013793103396892548	0.0	756	831	831	856	1400
4.930176073642638	4.930176073642638	1	1	2	30	0.0075	0.035048315614833	793.5228524427412	868.5228524427412	868.5228524427412	893.5228524427412	0.08737864345312119	0.054131053388118744	0.1111111119389534	0.02068965509533882	0.0	756	831	831	856	1400
4.947315671363411	4.947316066103111	1	1	2	30	0.0075	0.03914381785662757	810.2939341228899	885.2939341228899	885.2939341228899	910.2939341228899	0.09708737581968307	0.056980058550834656	0.12121212482452393	0.02068965509533882	0.0	756	831	831	856	1400
4.963195259965698	4.963196049445095	1	1	2	30	0.0075	0.039856068215983975	813.2105993444544	888.2105993444544	888.2105993444544	913.2105993444544	0.09708737581968307	0.05982905998826027	0.12121212482452393	0.02068965509533882	0.0	756	831	831	856	1400
4.980263015061293	4.980263409800992	1	1	2	30	0.0075	0.04056831857534038	816.1272645660189	891.1272645660189	891.1272645660189	916.1272645660189	0.09708737581968307	0.06267806142568588	0.12121212482452393	0.02068965509533882	0.0	753	828	828	853	1400
4.997193795481415	4.997194584960813	1	1	2	30	0.0075	0.0406205651549819	816.3412143096509	891.3412143096509	891.3412143096509	916.3412143096509	0.09708737581968307	0.06267806142568588	0.13131313025951385	0.02068965509533882	0.0	753	828	828	853	1400
5.013414833923141	5.01341522866284	1	1	2	30	0.0075	0.04304775010926752	826.2805366974505	901.2805366974505	901.2805366974505	926.2805366974505	0.10679611563682556	0.06267806142568588	0.13131313025951385	0.02068965509533882	0.0	756	831	831	856	1400
5.030099296771226	5.030099296771228	1	1	2	30	0.0075	0.0437600013999465	829.197205732781	904.197205732781	904.197205732781	929.197205732781	0.10679611563682556	0.0655270665884018	0.13131313025951385	0.02068965509533882	0.0	753	828	828	853	1400
5.047164288688931	5.047164288688931	1	1	2	30	0.0075	0.044524499270267	832.3278245117433	907.3278245117433	907.3278245117433	932.3278245117433	0.10679611563682556	0.0683760717511177	0.14141413569450378	0.02068965509533882	0.0	756	831	831	856	1400
5.0632463787566895	5.063246773496388	1	1	2	30	0.0075	0.04853292475926496	848.74232688919	923.74232688919	923.74232688919	948.74232688919	0.11650485545396805	0.07407407462596893	0.17171716690063477	0.02068965509533882	0.0	756	831	831	856	1400
5.0803555815206565	5.080356371000054	1	1	2	30	0.0075	0.05367157443299064	869.7850973030967	944.7850973030967	944.7850973030967	969.7850973030967	0.12621359527111053	0.08262108266353607	0.21212121844291687	0.027586206793785095	0.0	756	831	831	856	1400
5.097151360963796	5.097151360963798	1	1	2	30	0.0075	0.05766258245572131	886.1282751561788	961.1282751561788	961.1282751561788	986.1282751561788	0.13592232763767242	0.0883190855383873	0.23232322931289673	0.027586206793785095	0.0	756	831	831	856	1400
5.113362530913053	5.11336332039245	1	1	2	30	0.0075	0.06200190690563079	903.8978087785581	978.8978087785581	978.8978087785581	1003.8978087785581	0.1456310749053955	0.09401709586381912	0.24242424964904785	0.03448275849223137	0.0	756	831	831	856	1400
5.130415285900096	5.1304156806397945	1	1	2	30	0.0075	0.06158393406296536	902.1862099878432	977.1862099878432	977.1862099878432	1002.1862099878432	0.1456310749053955	0.09401709586381912	0.24242424964904785	0.027586206793785095	0.0	756	831	831	856	1400
5.147303829172449	5.147304618651846	1	1	2	30	0.0075	0.05837483374640029	889.0449441915092	964.0449441915092	964.0449441915092	989.0449441915092	0.13592232763767242	0.09116809070110321	0.23232322931289673	0.027586206793785095	0.0	756	831	831	856	1400
5.163295129109487	5.163295918588885	1	1	2	30	0.0075	0.05759292034953262	885.8430088313361	960.8430088313361	960.8430088313361	985.8430088313361	0.13592232763767242	0.0883190855383873	0.2222222238779068	0.027586206793785095	0.0	756	831	831	856	1400
5.18035104201412	5.1803518314935175	1	1	2	30	0.0075	0.05759292034953262	885.8430088313361	960.8430088313361	960.8430088313361	985.8430088313361	0.13592232763767242	0.0883190855383873	0.2222222238779068	0.027586206793785095	0.0	756	831	831	856	1400
5.197165768962803	5.197165768962803	1	1	2	30	0.0075	0.058305171640211595	888.7596778666665	963.7596778666665	963.7596778666665	988.7596778666665	0.13592232763767242	0.09116809070110321	0.2222222238779068	0.027586206793785095	0.0	756	831	831	856	1400
5.213471676439765	5.2134720711794635	1	1	2	30	0.0075	0.06151427185401004	901.9009432421711	976.9009432421711	976.9009432421711	1001.9009432421711	0.1456310749053955	0.09401709586381912	0.23232322931289673	0.027586206793785095	0.0	756	831	831	856	1400
5.230306535113083	5.230307324592481	1	1	2	30	0.0075	0.0634264076243436	909.731139221687	984.731139221687	984.731139221687	1009.731139221687	0.1456310749053955	0.09971509873867035	0.24242424964904785	0.03448275849223137	0.0	756	831	831	856	1400
5.2473411320739825	5.247343500512175	1	1	2	30	0.0075	0.06422573641930016	913.0043906370341	988.0043906370341	988.0043906370341	1013.0043906370341	0.1456310749053955	0.10256410390138626	0.2525252401828766	0.03448275849223137	0.0	756	831	831	856	1400
5.2668361415773415	5.26683653631704	1	1	2	30	0.0075	0.06673999727213478	923.300288829392	998.300288829392	998.300288829392	1023.300288829392	0.1553398072719574	0.10256410390138626	0.2626262605190277	0.03448275849223137	0.0	756	831	831	856	1400
5.28032202864626	5.280322423385959	1	1	2	30	0.0075	0.06800954577200652	928.4990899363668	1003.4990899363668	1003.4990899363668	1028.4990899363668	0.1553398072719574	0.10541310906410217	0.27272728085517883	0.04137931019067764	0.0	756	831	831	856	1400
5.297216887753793	5.2972172824934916	1	1	2	30	0.0075	0.06872179520004035	931.4157513441653	1006.4157513441653	1006.4157513441653	1031.4157513441653	0.1553398072719574	0.10826210677623749	0.27272728085517883	0.04137931019067764	0.0	766	841	841	866	1400
5.313281609274805	5.3132820040145035	1	1	2	30	0.0075	0.06882628820517345	931.8436502001853	1006.8436502001853	1006.8436502001853	1031.8436502001853	0.1553398072719574	0.10826210677623749	0.28282827138900757	0.04137931019067764	0.0	769	844	844	869	1400
5.33040778584582	5.330408180585518	1	1	2	30	0.0075	0.06882628820517345	931.8436502001853	1006.8436502001853	1006.8436502001853	1031.8436502001853	0.1553398072719574	0.10826210677623749	0.28282827138900757	0.04137931019067764	0.0	772	847	847	872	1400
5.347296329118171	5.34729672385787	1	1	2	30	0.0075	0.07125347129681392	941.782964960453	1016.782964960453	1016.782964960453	1041.782964960453	0.1650485396385193	0.10826210677623749	0.28282827138900757	0.04137931019067764	0.0	771	846	846	871	1400
5.363179865117445	5.363179865117445	1	1	2	30	0.0075	0.07125347129681392	941.782964960453	1016.782964960453	1016.782964960453	1041.782964960453	0.1650485396385193	0.10826210677623749	0.28282827138900757	0.04137931019067764	0.0	774	849	849	874	1400
5.380217619995934	5.380218014735634	1	1	2	30	0.0075	0.0719657225874929	944.6996339957834	1019.6996339957834	1019.6996339957834	1044.6996339957834	0.1650485396385193	0.1111111119389534	0.28282827138900757	0.04137931019067764	0.0	774	849	849	874	1400
5.397236427368883	5.397236427368883	1	1	2	30	0.0075	0.07207021590092588	945.1275341142915	1020.1275341142915	1020.1275341142915	1045.1275341142914	0.1650485396385193	0.1111111119389534	0.2929292917251587	0.04137931019067764	0.0	787	862	862	887	1400
5.413489439726209	5.413489439726209	1	1	2	30	0.0075	0.07571470450962858	960.051714966929	1035.051714966929	1035.051714966929	1060.051714966929	0.17475728690624237	0.11396011710166931	0.2929292917251587	0.04827586188912392	0.0	790	865	865	890	1400
5.430261929527122	5.430261929527122	1	1	2	30	0.0075	0.07826379646694087	970.4902465321229	1045.490246532123	1045.490246532123	1070.490246532123	0.18446601927280426	0.11396011710166931	0.3030303120613098	0.04827586188912392	0.0	793	868	868	893	1400
5.447152841237667	5.447152841237667	1	1	2	30	0.0075	0.0789760458949747	973.4069079399214	1048.4069079399214	1048.4069079399214	1073.4069079399214	0.18446601927280426	0.11680911481380463	0.3030303120613098	0.04827586188912392	0.0	810	885	885	910	1400
5.463491512109627	5.463491906849326	1	1	2	30	0.0075	0.0803500872458296	979.0336072716722	1054.0336072716723	1054.0336072716723	1079.0336072716723	0.18446601927280426	0.11965811997652054	0.31313130259513855	0.05517241358757019	0.0	813	888	888	913	1400
5.480146369480305	5.480146764220004	1	1	2	30	0.0075	0.08262794945902865	988.3614530347223	1063.3614530347222	1063.3614530347222	1088.3614530347222	0.18446601927280426	0.12535612285137177	0.3333333432674408	0.062068965286016464	0.0	816	891	891	916	1400
5.497302941008126	5.497302941008126	1	1	2	30	0.0075	0.08740265832163552	1007.9138858270974	1082.9138858270974	1082.9138858270974	1107.9138858270974	0.19417475163936615	0.1310541331768036	0.35353535413742065	0.06896551698446274	0.03703703731298447	816	891	891	916	1400
5.513265819686854	5.513266214426553	1	0	2	30	0.0075	0.09224703336379142	1027.751601624726	1102.751601624726	1102.751601624726	1127.751601624726	0.20388349890708923	0.1367521435022354	0.3737373650074005	0.07586207240819931	0.03703703731298447	826	901	901	926	1400
5.530306337743234	5.5303067324829325	1	0	2	30	0.0075	0.09866701001875577	1054.041406026805	1129.041406026805	1129.041406026805	1154.041406026805	0.223300963640213	0.14245013892650604	0.39393940567970276	0.08275862038135529	0.03703703731298447	829	904	904	929	1400
5.547389882426781	5.547390671906179	1	0	2	30	0.0075	0.1003004992269797	1060.730544334482	1135.730544334482	1135.730544334482	1160.730544334482	0.223300963640213	0.14529915153980255	0.39393940567970276	0.08275862038135529	0.03703703731298447	832	907	907	932	1400
5.563152233338531	5.563152233338531	1	0	2	30	0.0075	0.10272768604391047	1070.6698743498134	1145.6698743498134	1145.6698743498134	1170.6698743498134	0.2330097109079361	0.14529915153980255	0.39393940567970276	0.08275862038135529	0.03703703731298447	848	923	923	948	1400
5.580234988542681	5.58023538328238	1	0	2	30	0.0075	0.10272768604391047	1070.6698743498134	1145.6698743498134	1145.6698743498134	1170.6698743498134	0.2330097109079361	0.14529915153980255	0.39393940567970276	0.08275862038135529	0.03703703731298447	869	944	944	969	1400
5.597306691035264	5.597307085774963	1	0	2	30	0.0075	0.10272768604391047	1070.6698743498134	1145.6698743498134	1145.6698743498134	1170.6698743498134	0.2330097109079361	0.14529915153980255	0.39393940567970276	0.08275862038135529	0.03703703731298447	886	961	961	986	1400
5.613478781754342	5.613478781754342	1	0	2	30	0.0075	0.10771137793687569	1091.0780926515058	1166.0780926515058	1166.0780926515058	1191.0780926515058	0.24271844327449799	0.15099714696407318	0.4141414165496826	0.08965517580509186	0.03703703731298447	903	978	978	1003	1400
5.630279298073868	5.630280087553265	1	0	2	30	0.0075	0.11323317103126829	1113.6898353730437	1188.6898353730437	1188.6898353730437	1213.6898353730437	0.25242719054222107	0.15954415500164032	0.42424243688583374	0.09655172377824783	0.03703703731298447	902	977	977	1002	1400
5.647263763093022	5.647264947312118	1	0	2	30	0.0075	0.1180775420962778	1133.5275348842576	1208.5275348842576	1208.5275348842576	1233.5275348842576	0.26213592290878296	0.16524216532707214	0.4343434274196625	0.1034482792019844	0.07407407462596893	889	964	964	989	1400
5.663219536457172	5.663219536457172	1	0	2	30	0.0075	0.1229567441761037	1153.5078674011447	1228.5078674011447	1228.5078674011447	1253.5078674011447	0.27184465527534485	0.17094017565250397	0.4444444477558136	0.11034482717514038	0.07407407462596893	885	960	960	985	1400
5.680228080597953	5.6802284753376515	1	0	2	30	0.0075	0.12394764243995882	1157.5655957916313	1232.5655957916313	1232.5655957916313	1257.5655957916313	0.27184465527534485	0.17378917336463928	0.4545454680919647	0.11034482717514038	0.07407407462596893	885	960	960	985	1400
5.697304125227223	5.697304519966922	1	0	2	30	0.0075	0.12544359137131877	1163.6915066655504	1238.6915066655504	1238.6915066655504	1263.6915066655504	0.27184465527534485	0.1766381710767746	0.4545454680919647	0.11724138259887695	0.07407407462596893	888	963	963	988	1400
5.713130423970174	5.713130423970174	1	0	2	30	0.0075	0.13223671377566748	1191.5093429113583	1266.5093429113583	1266.5093429113583	1291.5093429113583	0.28155338764190674	0.18518517911434174	0.4747474789619446	0.1310344785451889	0.07407407462596893	901	976	976	1001	1400
5.730508839208705	5.730509233948403	1	0	2	30	0.0075	0.14826756576494615	1257.1556818074546	1332.1556818074546	1332.1556818074546	1357.1556818074546	0.3106796145439148	0.202279195189476	0.5050504803657532	0.158620685338974	0.1111111119389534	909	984	984	1009	1400
5.747313697664918	5.747314092404617	1	0	2	30	0.0075	0.1664313266241293	1331.5362825258094	1406.5362825258094	1406.5362825258094	1431.5362825258094	0.34951457381248474	0.21652421355247498	0.5353535413742065	0.1862068921327591	0.1111111119389534	913	988	988	1013	1400
5.763108417231967	5.763108811971666	1	0	2	30	0.0075	0.18770988301319846	1418.6719709390477	1493.6719709390477	1493.6719709390477	1518.6719709390477	0.3689320385456085	0.2421652376651764	0.5959596037864685	0.2344827651977539	0.1111111119389534	923	998	998	1023	1400
5.780171830190877	5.780171830190877	1	0	2	30	0.0075	0.20330070419537405	1482.5163836800566	1557.5163836800566	1557.5163836800566	1582.5163836800566	0.3883495032787323	0.25641027092933655	0.6262626051902771	0.2689655125141144	0.1111111119389534	928	1003	1003	1028	1400
5.797120768637141	5.797120768637141	1	0	2	30	0.0075	0.2309836134096548	1595.8778969125365	1670.8778969125365	1670.8778969125365	1695.8778969125365	0.42718446254730225	0.28205129504203796	0.6767676472663879	0.317241370677948	0.1111111119389534	931	1006	1006	1031	1400
5.813412465484948	5.813413254964345	1	0	2	30	0.0075	0.2655328823995067	1737.3571534259797	1812.3571534259797	1812.3571534259797	1837.3571534259797	0.4757281541824341	0.3105413019657135	0.7272727489471436	0.37931033968925476	0.1111111119389534	931	1006	1006	1031	1400
5.830402851599585	5.830403246339284	1	0	2	30	0.0075	0.300308555147657	1879.7635333296553	1954.7635333296553	1954.7635333296553	1979.7635333296553	0.5242718458175659	0.3390313386917114	0.7777777910232544	0.43448275327682495	0.14814814925193787	931	1006	1006	1031	1400
5.847155999155257	5.847155999155257	1	0	2	30	0.0075	0.3406195834606045	2044.8371942711753	2119.8371942711756	2119.8371942711756	2144.8371942711756	0.5922330021858215	0.36467236280441284	0.8282828330993652	0.48965516686439514	0.14814814925193787	941	1016	1016	1041	1400
5.863127562107358	5.863127562107358	1	0	2	30	0.0075	0.3700980659962241	2165.551580254538	2240.551580254538	2240.551580254538	2265.551580254538	0.6310679316520691	0.38746437430381775	0.8585858345031738	0.5379310250282288	0.14814814925193787	941	1016	1016	1041	1400
5.880241107008011	5.88024150174771	1	0	2	30	0.0075	0.38981737606162525	2246.3021549723553	2321.3021549723553	2321.3021549723553	2346.3021549723553	0.6310679316520691	0.40740740299224854	0.8989899158477783	0.5793103575706482	0.14814814925193787	944	1019	1019	1044	1400
5.897238993176925	5.897239387916624	1	0	2	30	0.0075	0.4122222996555278	2338.050317089386	2413.050317089386	2413.050317089386	2438.050317089386	0.6601941585540771	0.4245014190673828	0.9191918969154358	0.6137930750846863	0.14814814925193787	945	1020	1020	1045	1400
5.913362530913053	5.913362530913053	1	0	2	30	0.0075	0.44138912324839374	2457.4884597021723	2532.4884597021723	2532.4884597021723	2557.4884597021723	0.6990291476249695	0.4444444477558136	0.9494949579238892	0.6551724076271057	0.18518517911434174	960	1035	1035	1060	1400
5.9303173904548	5.930317785194498	1	0	2	30	0.0075	0.46635413035174267	2559.7201637903863	2634.7201637903863	2634.7201637903863	2659.7201637903863	0.7669903039932251	0.4871794879436493	0.9898989796638489	0.7172414064407349	0.2222222238779068	970	1045	1045	1070	1400
5.947214618000526	5.947215012740225	1	0	2	30	0.0075	0.5190077722072601	2775.3368271887302	2850.3368271887302	2850.3368271887302	2875.3368271887302	0.8155339956283569	0.5156695246696472	1.0	0.7448275685310364	0.25925925374031067	973	1048	1048	1073	1400
5.963112364628955	5.963112364628955	1	0	2	30	0.0075	0.537168949842453	2849.706849604845	2924.706849604845	2924.706849604845	2949.706849604845	0.8349514603614807	0.5413105487823486	1.0	0.7724137902259827	0.29629629850387573	979	1054	1054	1079	1400
5.9803123575236405	5.980312752263339	1	0	2	30	0.0075	0.5490195493858394	2898.2350547350125	2973.2350547350125	2973.2350547350125	2998.2350547350125	0.8349514603614807	0.5840455889701843	0.9797979593276978	0.7931034564971924	0.29629629850387573	988	1063	1063	1088	1400
5.997299190980987	5.997299585720686	1	0	2	30	0.0075	0.557549940109336	2933.167004747731	3008.167004747731	3008.167004747731	3033.167004747731	0.8543689250946045	0.6096866130828857	0.9494949579238892	0.8068965673446655	0.3333333432674408	1007	1082	1082	1107	1407
6.013462597426692	6.0134629921663905	0	0	2	30	0.0075	0.5657881147996013	2966.9023301043676	3041.9023301043676	3041.9023301043676	3066.9023301043676	0.8640776872634888	0.6467236280441284	0.9090909361839294	0.8275862336158752	0.40740740299224854	1027	1102	1102	1127	1407
6.030335351111093	6.030335745850794	0	0	2	30	0.0074897215106593034	0.5713982936782482	2989.8760126124266	3064.8760126124266	3064.8760126124266	3089.8760126124266	0.8737863898277283	0.680911660194397	0.868686854839325	0.8413792848587036	0.40740740299224854	1054	1129	1129	1154	1407
6.0535511770150965	6.053551571754795	0	0	2	30	0.007458914215262049	0.5865333718846211	3051.854157867523	3126.854157867523	3126.854157867523	3151.854157867523	0.9029126167297363	0.7378917336463928	0.8181818127632141	0.8620689511299133	0.4444444477558136	1060	1135	1135	1160	1407
6.063084535480192	6.063084535480192	0	0	2	30	0.007407662554463533	0.5865333718846211	3051.854157867523	3126.854157867523	3126.854157867523	3151.854157867523	0.9029126167297363	0.7378917336463928	0.8181818127632141	0.8620689511299133	0.4444444477558136	1070	1145	1145	1170	1407
6.080288870511563	6.0802892652512615	0	0	2	30	0.007336107005503543	0.5930474094805174	3078.5291418227184	3153.5291418227184	3153.5291418227184	3178.5291418227184	0.9126213788986206	0.7749287486076355	0.7878788113594055	0.8689655065536499	0.4444444477558136	1070	1145	1145	1170	1407
6.0973317570061365	6.097332151745835	0	0	2	30	0.007244443697168012	0.5988947264878686	3102.473904967822	3177.473904967822	3177.473904967822	3202.473904967822	0.9223300814628601	0.7920227646827698	0.7777777910232544	0.8758620619773865	0.4444444477558136	1070	1145	1145	1170	1407
6.120170211758111	6.120171001237509	0	0	2	30	0.007132923872213651	0.602187598053689	3115.9582140298567	3190.9582140298567	3190.9582140298567	3215.9582140298567	0.9223300814628601	0.8176637887954712	0.7575757503509521	0.882758617401123	0.48148149251937866	1091	1166	1166	1191	1407
6.130169363067759	6.130169757807458	0	0	2	30	0.007001853198729013	0.6087958688386763	3143.0190828943796	3218.0190828943796	3218.0190828943796	3243.0190828943796	0.9320388436317444	0.8433048725128174	0.747474730014801	0.882758617401123	0.48148149251937866	1113	1188	1188	1213	1407
6.147197249453779	6.1471976441934775	0	0	2	30	0.006851590932319507	0.613826431872246	3163.619238516847	3238.619238516847	3238.619238516847	3263.619238516847	0.9417475461959839	0.8575498461723328	0.7373737096786499	0.8896551728248596	0.48148149251937866	1133	1208	1208	1233	1414
6.1631877599114215	6.1631877599114215	0	0	2	30	0.006682548931412759	0.6191026350277635	3185.2252904386914	3260.2252904386914	3260.2252904386914	3285.2252904386914	0.9514563083648682	0.8689458966255188	0.7373737096786499	0.8896551728248596	0.5185185074806213	1153	1228	1228	1253	1414
6.18684924693534	6.186849641675039	0	0	2	30	0.006495190528383289	0.6211295460552257	3193.5254910961494	3268.5254910961494	3268.5254910961494	3293.5254910961494	0.9514563083648682	0.8860399127006531	0.7272727489471436	0.8896551728248596	0.5185185074806213	1157	1232	1232	1257	1414
6.197171295318585	6.197171295318585	0	0	2	30	0.0062900292595906805	0.6211295460552257	3193.5254910961494	3268.5254910961494	3268.5254910961494	3293.5254910961494	0.9514563083648682	0.8860399127006531	0.7272727489471436	0.8896551728248596	0.5185185074806213	1163	1238	1238	1263	1414
6.213413649704044	6.213413649704044	0	0	2	30	0.006067627457812106	0.6242689823001903	3206.3814825192794	3281.3814825192794	3281.3814825192794	3306.3814825192794	0.9611650705337524	0.8888888955116272	0.7272727489471436	0.8896551728248596	0.5185185074806213	1191	1266	1266	1291	1414
6.230138376001406	6.230138770741105	0	0	2	30	0.005828594710927282	0.6256934886068386	3212.214835845004	3287.214835845004	3287.214835845004	3312.214835845004	0.9611650705337524	0.8945869207382202	0.7272727489471436	0.8896551728248596	0.5185185074806213	1257	1332	1332	1357	1422
6.253514466223111	6.2535148609628095	0	0	2	30	0.005573586191080457	0.6280108100090738	3221.704266987157	3296.704266987157	3296.704266987157	3321.704266987157	0.9708737730979919	0.9031339287757874	0.7171717286109924	0.8896551728248596	0.5185185074806213	1331	1406	1406	1431	1422
6.263158351803861	6.263158351803861	0	0	2	30	0.005303300858899107	0.6294353014145608	3227.5375592926266	3302.5375592926266	3302.5375592926266	3327.5375592926266	0.9708737730979919	0.9088318943977356	0.7171717286109924	0.8896551728248596	0.5185185074806213	1418	1493	1493	1518	1422
6.280282159936684	6.280282554676383	0	0	2	30	0.0050184795476914375	0.6352357476098494	3251.290386462333	3326.290386462333	3326.290386462333	3351.290386462333	0.9805825352668762	0.9173789024353027	0.7171717286109924	0.8965517282485962	0.5185185074806213	1482	1557	1557	1582	1422
6.297442678861492	6.29744307360119	0	0	2	30	0.004719902932873782	0.6351084778093785	3250.769216629405	3325.769216629405	3325.769216629405	3350.769216629405	0.9805825352668762	0.9259259104728699	0.7070707082748413	0.8965517282485962	0.5185185074806213	1595	1670	1670	1695	1422
6.320223501617447	6.320223896357145	0	0	2	30	0.00440838939219355	0.6403846660637349	3272.3752075309944	3347.3752075309944	3347.3752075309944	3372.3752075309944	0.9902912378311157	0.9373219609260559	0.7070707082748413	0.8965517282485962	0.5555555820465088	1737	1812	1812	1837	1422
6.330189889532095	6.330189889532095	0	0	2	30	0.004084792762612705	0.6403846660637349	3272.3752075309944	3347.3752075309944	3347.3752075309944	3372.3752075309944	0.9902912378311157	0.945868968963623	0.7070707082748413	0.8965517282485962	0.5555555820465088	1879	1954	1954	1979	1429
6.347374882318228	6.347374882318228	0	0	2	30	0.0037500000000000025	0.6446581700825185	3289.875206487913	3364.875206487913	3364.875206487913	3389.875206487913	0.9902912378311157	0.9544159770011902	0.7070707082748413	0.8965517282485962	0.5555555820465088	2044	2119	2119	2144	1429
6.363367761214061	6.363368155953761	0	0	2	30	0.0034049287480466027	0.6504412007161608	3313.5567169326787	3388.5567169326787	3388.5567169326787	3413.5567169326787	1.0	0.9629629850387573	0.7070707082748413	0.9034482836723328	0.5185185074806213	2165	2240	2240	2265	1429
6.386841746881064	6.386842141620763	0	0	2	30	0.003050524823068503	0.6502965153540439	3312.9642303748096	3387.9642303748096	3387.9642303748096	3412.9642303748096	1.0	0.9715099930763245	0.6969696879386902	0.9034482836723328	0.5185185074806213	2246	2321	2321	2346	1429
6.397139716142682	6.397139716142682	0	0	2	30	0.002687759621589753	0.6502965153540439	3312.9642303748096	3387.9642303748096	3387.9642303748096	3412.9642303748096	1.0	0.9715099930763245	0.6969696879386902	0.9034482836723328	0.5185185074806213	2338	2413	2413	2438	1429
6.413430228771393	6.413430228771393	0	0	2	30	0.002317627457812106	0.6524332673634357	3321.714229853269	3396.714229853269	3396.714229853269	3421.714229853269	1.0	0.9800570011138916	0.6969696879386902	0.9034482836723328	0.5185185074806213	2457	2532	2532	2557	1437
6.4302504820758575	6.430251271555255	0	0	2	30	0.0019411428382689055	0.6543471855865626	3329.5517249769737	3404.5517249769737	3404.5517249769737	3429.5517249769737	1.0	0.9829059839248657	0.6969696879386902	0.9103448390960693	0.5185185074806213	2559	2634	2634	2659	1444
6.4535176241407015	6.4535176241407015	0	0	2	30	0.0015593376811331942	0.6557716918932108	3335.3850783026983	3410.3850783026983	3410.3850783026983	3435.3850783026983	1.0	0.9886040091514587	0.6969696879386902	0.9103448390960693	0.5185185074806213	2775	2850	2850	2875	1451
6.46313308846314	6.46313308846314	0	0	2	30	0.0011732584878017302	0.6557716918932108	3335.3850783026983	3410.3850783026983	3410.3850783026983	3435.3850783026983	1.0	0.9886040091514587	0.6969696879386902	0.9103448390960693	0.5185185074806213	2849	2924	2924	2949	1459
6.480196896161749	6.480197290901447	0	0	2	30	0.0007839634745073992	0.6564839375959544	3338.301724455433	3413.301724455433	3413.301724455433	3438.301724455433	1.0	0.9914529919624329	0.6969696879386902	0.9103448390960693	0.5185185074806213	2898	2973	2973	2998	1459
6.497255177504574	6.497255177504574	0	0	2	30	0.0003925196718220764	0.6586206896053461	3347.0517239338924	3422.0517239338924	3422.0517239338924	3447.0517239338924	1.0	1.0	0.6969696879386902	0.9103448390960693	0.5185185074806213	2933	3008	3008	3033	1466
6.520232975370217	6.520233370109915	0	0	2	30	-2.871426524195212e-18	0.6586206896053461	3347.0517239338924	3422.0517239338924	3422.0517239338924	3447.0517239338924	1.0	1.0	0.6969696879386902	0.9103448390960693	0.5185185074806213	2966	3041	3041	3066	1481
6.530163047232579	6.530163441972277	0	0	2	30	-0.00039251967182208215	0.6586206896053461	3347.0517239338924	3422.0517239338924	3422.0517239338924	3447.0517239338924	1.0	1.0	0.6969696879386902	0.9103448390960693	0.5555555820465088	2989	3064	3064	3089	1481
6.547279355311124	6.547279355311124	0	0	2	30	-0.000783963474507405	0.6586206896053461	3347.0517239338924	3422.0517239338924	3422.0517239338924	3447.0517239338924	1.0	1.0	0.6969696879386902	0.9103448390960693	0.5185185074806213	3051	3126	3126	3151	1488
6.56318775991142	6.56318775991142	0	0	2	30	-0.0011732584878017358	0.6579084439026026	3344.1350777811576	3419.1350777811576	3419.1350777811576	3444.1350777811576	1.0	0.9971510171890259	0.6969696879386902	0.9103448390960693	0.5185185074806213	3051	3126	3126	3151	1488
6.586976747858044	6.586976747858044	0	0	2	30	-0.0015593376811331998	0.6545700193728274	3330.4642293317283	3405.4642293317283	3405.4642293317283	3430.4642293317283	1.0	0.9886040091514587	0.6969696879386902	0.9034482836723328	0.5185185074806213	3078	3153	3153	3178	1488
6.597121558116539	6.597121558116539	0	0	2	30	-0.001941142838268911	0.6542078623556584	3328.9811963464213	3403.9811963464213	3403.9811963464213	3428.9811963464213	1.0	0.9829059839248657	0.7070707082748413	0.8965517282485962	0.5185185074806213	3102	3177	3177	3202	1488
6.613647730345416	6.613647730345418	0	0	2	30	-0.002317627457812111	0.6534956166529149	3326.0645501936865	3401.0645501936865	3401.0645501936865	3426.0645501936865	1.0	0.9800570011138916	0.7070707082748413	0.8965517282485962	0.5185185074806213	3115	3190	3190	3215	1496
6.63032035100254	6.630320745742239	0	0	2	30	-0.002687759621589758	0.6508520222642371	3315.239031172051	3390.239031172051	3390.239031172051	3415.239031172051	1.0	0.9743589758872986	0.7070707082748413	0.8896551728248596	0.5185185074806213	3143	3218	3218	3243	1496
6.6471098146105	6.6471098146105	0	0	2	30	-0.003050524823068508	0.6501397765614936	3312.3223850193162	3387.3223850193162	3387.3223850193162	3412.3223850193162	1.0	0.9715099930763245	0.7070707082748413	0.8896551728248596	0.5185185074806213	3163	3238	3238	3263	1496
6.666965616198539	6.666965616198539	0	0	2	30	-0.003404928748046606	0.6474961821728158	3301.4968659976807	3376.4968659976807	3376.4968659976807	3401.4968659976807	1.0	0.9658119678497314	0.7070707082748413	0.882758617401123	0.5185185074806213	3185	3260	3260	3285	1503
6.680399792366918	6.680400187106617	0	0	2	30	-0.003750000000000004	0.645359430163424	3292.7468665192214	3367.7468665192214	3367.7468665192214	3392.7468665192214	1.0	0.9572649598121643	0.7070707082748413	0.882758617401123	0.5185185074806213	3193	3268	3268	3293	1503
6.697268993394031	6.69726938813373	0	0	2	30	-0.004084792762612706	0.6432226781540322	3283.996867040762	3358.996867040762	3358.996867040762	3383.996867040762	1.0	0.9487179517745972	0.7070707082748413	0.882758617401123	0.5185185074806213	3193	3268	3268	3293	1503
6.720259028190336	6.7202594229300345	0	0	2	30	-0.004408389392193551	0.6331953498720084	3242.9349577258745	3317.9349577258745	3317.9349577258745	3342.9349577258745	1.0	0.9145299196243286	0.7171717286109924	0.8620689511299133	0.5185185074806213	3206	3281	3281	3306	1503
6.73017883682053	6.7301792315602285	0	0	2	30	-0.004719902932873782	0.6331953498720084	3242.9349577258745	3317.9349577258745	3317.9349577258745	3342.9349577258745	1.0	0.874643862247467	0.7373737096786499	0.8482758402824402	0.5185185074806213	3212	3287	3287	3312	1503
6.747292776460883	6.747293171200582	0	0	2	30	-0.005018479547691437	0.6056127166008958	3129.9840744806684	3204.9840744806684	3204.9840744806684	3229.9840744806684	1.0	0.7977207899093628	0.7676767706871033	0.8137931227684021	0.48148149251937866	3221	3296	3296	3321	1503
6.763390261376891	6.763390261376893	0	0	2	30	-0.005303300858899106	0.5723645934023454	2993.8330099826044	3068.8330099826044	3068.8330099826044	3093.8330099826044	0.9708737730979919	0.68660968542099	0.8181818127632141	0.7724137902259827	0.48148149251937866	3227	3302	3302	3327	1503
6.7868618786057	6.7868614838660015	0	0	2	30	-0.005573586191080455	0.5143460923009782	2756.2472479725056	2831.2472479725056	2831.2472479725056	2856.2472479725056	0.8834951519966125	0.5783475637435913	0.8383838534355164	0.7103448510169983	0.4444444477558136	3251	3326	3326	3351	1503
6.7971306371296105	6.7971306371296105	0	0	2	30	-0.00582859471092728	0.468925322827376	2570.249196978105	2645.249196978105	2645.249196978105	2670.249196978105	0.8252426981925964	0.5185185074806213	0.8383838534355164	0.634482741355896	0.40740740299224854	3250	3325	3325	3350	1503
6.813440492003561	6.813440492003561	0	0	2	30	-0.006067627457812103	0.4352914617451713	2432.5185358464764	2507.5185358464764	2507.5185358464764	2532.5185358464764	0.8252426981925964	0.470085471868515	0.808080792427063	0.5517241358757019	0.40740740299224854	3272	3347	3347	3372	1511
6.830452983541328	6.830453773020727	0	0	2	30	-0.006290029259590677	0.38072855923596016	2209.083450071257	2284.083450071257	2284.083450071257	2309.083450071257	0.7475728392601013	0.4159544110298157	0.7777777910232544	0.46206897497177124	0.40740740299224854	3272	3347	3347	3372	1511
6.8534749922532345	6.853475386992933	0	0	2	30	-0.006495190528383286	0.277147287556474	1784.918142543761	1859.918142543761	1859.918142543761	1884.918142543761	0.6019417643547058	0.3076923191547394	0.6868686676025391	0.2896551787853241	0.29629629850387573	3289	3364	3364	3389	1511
6.863151641228983	6.863151641228983	0	0	2	30	-0.006682548931412756	0.277147287556474	1784.918142543761	1859.918142543761	1859.918142543761	1884.918142543761	0.6019417643547058	0.3076923191547394	0.6868686676025391	0.2896551787853241	0.29629629850387573	3313	3388	3388	3413	1503
6.880360318397042	6.88036071313674	0	0	2	30	-0.006851590932319503	0.231704745182423	1598.8309315220222	1673.8309315220222	1673.8309315220222	1698.8309315220222	0.5242718458175659	0.2621082663536072	0.6363636255264282	0.22068965435028076	0.25925925374031067	3312	3387	3387	3412	1503
6.8973589940453515	6.89735938878505	0	0	2	30	-0.0070018531987290095	0.1837389447892721	1402.4109789120694	1477.4109789120694	1477.4109789120694	1502.4109789120694	0.40776699781417847	0.22792023420333862	0.5757575631141663	0.17241379618644714	0.2222222238779068	3312	3387	3387	3412	1503
6.9203012653381055	6.920301660077804	0	0	2	30	-0.007132923872213648	0.14885565141058266	1259.563892526336	1334.563892526336	1334.563892526336	1359.563892526336	0.35922330617904663	0.1766381710767746	0.4545454680919647	0.1310344785451889	0.2222222238779068	3321	3396	3396	3421	1503
6.930193442189385	6.930193836929083	0	0	2	30	-0.007244443697168009	0.1315296256235463	1188.6138169284222	1263.6138169284222	1263.6138169284222	1288.6138169284222	0.3203883469104767	0.15954415500164032	0.39393940567970276	0.11724138259887695	0.18518517911434174	3329	3404	3404	3429	1503
6.947362250647867	6.947363040127264	0	0	2	30	-0.007336107005503539	0.11861437588997603	1135.7258692694518	1210.7258692694518	1210.7258692694518	1235.7258692694518	0.291262149810791	0.14529915153980255	0.34343433380126953	0.11034482717514038	0.18518517911434174	3335	3410	3410	3435	1503
6.963316445053222	6.963316839792919	0	0	2	30	-0.00740766255446353	0.10613450510359235	1084.6207983992108	1159.6207983992108	1159.6207983992108	1184.6207983992108	0.26213592290878296	0.1310541331768036	0.3030303120613098	0.1034482792019844	0.18518517911434174	3335	3410	3410	3435	1503
6.9868488521956404	6.986849246935341	0	0	2	30	-0.007458914215262048	0.08340038611514358	991.524581141513	1066.524581141513	1066.524581141513	1091.524581141513	0.20388349890708923	0.10826210677623749	0.2222222238779068	0.09655172377824783	0.14814814925193787	3338	3413	3413	3438	1503
6.997093926337625	6.997093926337625	0	0	2	30	-0.007489721510659303	0.08340038611514358	991.524581141513	1066.524581141513	1066.524581141513	1091.524581141513	0.20388349890708923	0.10826210677623749	0.2222222238779068	0.09655172377824783	0.14814814925193787	3347	3422	3422	3447	1503
7.013639440811742	7.013639835551443	0	0	2	30	-0.0075	0.07054916101062456	938.8988143385076	1013.8988143385076	1013.8988143385076	1038.8988143385077	0.18446601927280426	0.08547008782625198	0.16161616146564484	0.07586207240819931	0.1111111119389534	3347	3422	3422	3447	1503
7.040497135176638	7.040497529916335	0	0	2	30	-0.007489721510659305	0.06221882831039266	904.7861019310579	979.7861019310579	979.7861019310579	1004.7861019310579	0.1650485396385193	0.07407407462596893	0.14141413569450378	0.06896551698446274	0.1111111119389534	3347	3422	3422	3447	1511
7.05024365307907	7.050244047818767	0	0	2	30	-0.007458914215262052	0.05622860511186822	880.2561379331004	955.2561379331004	955.2561379331004	980.2561379331004	0.1553398072719574	0.06267806142568588	0.1111111119389534	0.062068965286016464	0.07407407462596893	3347	3422	3422	3447	1503
7.06328506324717	7.063285457986867	0	0	2	30	-0.0074076625544635365	0.05133377481375223	860.2118078623154	935.2118078623154	935.2118078623154	960.2118078623154	0.1456310749053955	0.054131053388118744	0.10101009905338287	0.05517241358757019	0.03703703731298447	3344	3419	3419	3444	1503
7.0802525544592765	7.080252949198973	0	0	2	30	-0.007336107005503547	0.049613209135339925	853.166091409217	928.166091409217	928.166091409217	953.166091409217	0.1456310749053955	0.04843304678797722	0.09090909361839294	0.04827586188912392	0.03703703731298447	3330	3405	3405	3430	1503
7.097872945133156	7.097872945133156	0	0	2	30	-0.0072444436971680175	0.04563961282394533	836.8942145140561	911.8942145140561	911.8942145140561	936.8942145140561	0.13592232763767242	0.04273504391312599	0.08080808073282242	0.04827586188912392	0.0	3328	3403	3403	3428	1503
7.115363071706442	7.115363466446139	0	0	2	30	-0.007132923872213658	0.041648603805662945	820.5510325841898	895.5510325841898	895.5510325841898	920.5510325841898	0.12621359527111053	0.03703703731298447	0.08080808073282242	0.04137931019067764	0.0	3326	3401	3401	3426	1503
7.13374688895775	7.13374688895775	0	0	2	30	-0.007001853198729022	0.03911692561501931	810.183810393504	885.183810393504	885.183810393504	910.183810393504	0.11650485545396805	0.03703703731298447	0.07070706784725189	0.04137931019067764	0.0	3315	3390	3390	3415	1503
7.147134091101977	7.147134091101977	0	0	2	30	-0.006851590932319517	0.03850916849202092	807.6950449748257	882.6950449748257	882.6950449748257	907.6950449748257	0.11650485545396805	0.03418803587555885	0.08080808073282242	0.04137931019067764	0.0	3312	3387	3387	3412	1503
7.163170786104372	7.163170786104372	0	0	2	30	-0.0066825489314127715	0.03536973224705632	794.8390535516957	869.8390535516957	869.8390535516957	894.8390535516957	0.10679611563682556	0.03133903071284294	0.08080808073282242	0.04137931019067764	0.0	3301	3376	3376	3401	1503
7.1868970104388925	7.1868970104388925	0	0	2	30	-0.006495190528383305	0.03465748188769992	791.9223883301312	866.9223883301312	866.9223883301312	891.9223883301312	0.10679611563682556	0.028490029275417328	0.08080808073282242	0.04137931019067764	0.0	3292	3367	3367	3392	1503
7.197113663322563	7.197113663322563	0	0	2	30	-0.006290029259590696	0.033805906786075694	788.4351882889799	863.4351882889799	863.4351882889799	888.4351882889799	0.10679611563682556	0.025641025975346565	0.08080808073282242	0.03448275849223137	0.0	3283	3358	3358	3383	1503
7.213644572427826	7.213644967167527	0	0	2	30	-0.006067627457812124	0.03137872183179007	778.4958659011803	853.4958659011803	853.4958659011803	878.4958659011803	0.09708737581968307	0.025641025975346565	0.08080808073282242	0.03448275849223137	0.0	3242	3317	3317	3342	1503
7.2303621934106115	7.2303621934106115	0	0	2	30	-0.005828594710927302	0.03137872183179007	778.4958659011803	853.4958659011803	853.4958659011803	878.4958659011803	0.09708737581968307	0.025641025975346565	0.08080808073282242	0.03448275849223137	0.0	3242	3317	3317	3342	1503
7.253154858357528	7.253154858357528	0	0	2	30	-0.005573586191080479	0.0289515387401496	768.5565511409126	843.5565511409126	843.5565511409126	868.5565511409126	0.08737864345312119	0.025641025975346565	0.08080808073282242	0.03448275849223137	0.0	3129	3204	3204	3229	1496
7.263165851858139	7.263165851858139	0	0	2	30	-0.005303300858899131	0.0289515387401496	768.5565511409126	843.5565511409126	843.5565511409126	868.5565511409126	0.08737864345312119	0.025641025975346565	0.08080808073282242	0.03448275849223137	0.0	2993	3068	3068	3093	1496
7.2803090022362	7.2803093969759	0	0	2	30	-0.0050184795476914635	0.02903861643711461	768.9131343099843	843.9131343099843	843.9131343099843	868.9131343099843	0.08737864345312119	0.025641025975346565	0.09090909361839294	0.03448275849223137	0.0	2756	2831	2831	2856	1488
7.2971505714844	7.2971505714844	0	0	2	30	-0.004719902932873809	0.02903861643711461	768.9131343099843	843.9131343099843	843.9131343099843	868.9131343099843	0.08737864345312119	0.025641025975346565	0.09090909361839294	0.03448275849223137	0.0	2570	2645	2645	2670	1481
7.319666523902475	7.3196669186421754	0	0	2	30	-0.004408389392193576	0.02903861643711461	768.9131343099843	843.9131343099843	843.9131343099843	868.9131343099843	0.08737864345312119	0.025641025975346565	0.09090909361839294	0.03448275849223137	0.0	2432	2507	2507	2532	1481
7.330141731288846	7.330142126028543	0	0	2	30	-0.00408479276261273	0.02903861643711461	768.9131343099843	843.9131343099843	843.9131343099843	868.9131343099843	0.08737864345312119	0.025641025975346565	0.09090909361839294	0.03448275849223137	0.0	2209	2284	2284	2309	1481
7.34714869647083	7.34714869647083	0	0	2	30	-0.003750000000000026	0.02832636561209692	765.9964671815369	840.9964671815369	840.9964671815369	865.9964671815369	0.08737864345312119	0.022792022675275803	0.09090909361839294	0.03448275849223137	0.0	1784	1859	1859	1884	1459
7.363328681983882	7.363329471463279	0	0	2	30	-0.0034049287480466253	0.02832636561209692	765.9964671815369	840.9964671815369	840.9964671815369	865.9964671815369	0.08737864345312119	0.022792022675275803	0.09090909361839294	0.03448275849223137	0.0	1784	1859	1859	1884	1459
7.386494770685841	7.386495954904936	0	0	2	30	-0.0030505248230685246	0.025812102960846288	755.7005616246655	830.7005616246655	830.7005616246655	855.7005616246655	0.0776699036359787	0.022792022675275803	0.08080808073282242	0.03448275849223137	0.0	1598	1673	1673	1698	1451
7.397142084580876	7.397141689841176	0	0	2	30	-0.002687759621589774	0.025812102960846288	755.7005616246655	830.7005616246655	830.7005616246655	855.7005616246655	0.0776699036359787	0.022792022675275803	0.08080808073282242	0.03448275849223137	0.0	1402	1477	1477	1502	1444
7.413430228771391	7.413430623511092	0	0	2	30	-0.002317627457812126	0.025812102960846288	755.7005616246655	830.7005616246655	830.7005616246655	855.7005616246655	0.0776699036359787	0.022792022675275803	0.08080808073282242	0.03448275849223137	0.0	1259	1334	1334	1359	1444
7.4302323240497135	7.430232718789414	0	0	2	30	-0.0019411428382689242	0.025812102960846288	755.7005616246655	830.7005616246655	830.7005616246655	855.7005616246655	0.0776699036359787	0.022792022675275803	0.08080808073282242	0.03448275849223137	0.0	1188	1263	1263	1288	1437
7.453029725873018	7.4530301206127145	0	0	2	30	-0.0015593376811332115	0.0258991806578113	756.0571447937373	831.0571447937373	831.0571447937373	856.0571447937373	0.0776699036359787	0.022792022675275803	0.09090909361839294	0.03448275849223137	0.0	1135	1210	1210	1235	1437
7.463149667530489	7.46315006227019	0	0	2	30	-0.001173258487801746	0.025812102960846288	755.7005616246655	830.7005616246655	830.7005616246655	855.7005616246655	0.0776699036359787	0.022792022675275803	0.08080808073282242	0.03448275849223137	0.0	1084	1159	1159	1184	1437
7.480228080597952	7.480228475337652	0	0	2	30	-0.0007839634745074134	0.022672667181542976	742.8445721084184	817.8445721084184	817.8445721084184	842.8445721084184	0.06796116381883621	0.01994301937520504	0.08080808073282242	0.03448275849223137	0.0	991	1066	1066	1091	1429
7.497382678427277	7.4973830731669775	0	0	2	30	-0.00039251967182208893	0.022672667181542976	742.8445721084184	817.8445721084184	817.8445721084184	842.8445721084184	0.06796116381883621	0.01994301937520504	0.08080808073282242	0.03448275849223137	0.0	991	1066	1066	1091	1429
7.519726524336688	7.519726919076389	0	0	2	30	-8.039065796791711e-18	0.022463680747364434	741.9887726604574	816.9887726604574	816.9887726604574	841.9887726604574	0.06796116381883621	0.01994301937520504	0.07070706784725189	0.027586206793785095	0.0	938	1013	1013	1038	1422
7.5302104159964305	7.530210810736131	0	0	2	30	0.00039251967182207294	0.023001776255527073	744.1922737663833	819.1922737663833	819.1922737663833	844.1922737663833	0.06796116381883621	0.022792022675275803	0.06060606241226196	0.02068965509533882	0.0	904	979	979	1004	1422
7.547406856233829	7.547407250973526	0	0	2	30	0.0007839634745073974	0.027205618116738634	761.4070061880448	836.4070061880448	836.4070061880448	861.4070061880448	0.06796116381883621	0.03988603875041008	0.07070706784725189	0.013793103396892548	0.0	880	955	955	980	1414
7.563401708828158	7.563402498307555	0	0	2	30	0.00117325848780173	0.03128370669463118	778.1067789145147	853.1067789145147	853.1067789145147	878.1067789145147	0.0776699036359787	0.045584045350551605	0.09090909361839294	0.02068965509533882	0.0	860	935	935	960	1407
7.586529507779334	7.586529507779334	0	0	2	30	0.0015593376811331957	0.035952136856129115	797.2240004258488	872.2240004258488	872.2240004258488	897.2240004258488	0.08737864345312119	0.054131053388118744	0.1111111119389534	0.02068965509533882	0.0	853	928	928	953	1407
7.597190242824125	7.597190242824125	0	0	2	30	0.0019411428382689084	0.04719550169897968	843.2655794573218	918.2655794573218	918.2655794573218	943.2655794573218	0.11650485545396805	0.0683760717511177	0.14141413569450378	0.027586206793785095	0.03703703731298447	836	911	911	936	1400
7.613272332891883	7.613272727631584	0	0	2	30	0.0023176274578121103	0.05469167225539051	873.9623978858242	948.9623978858242	948.9623978858242	973.9623978858242	0.13592232763767242	0.07692307978868484	0.17171716690063477	0.03448275849223137	0.03703703731298447	820	895	895	920	1400
7.630271008540193	7.6302714032798935	0	0	2	30	0.002687759621589759	0.06704221463440105	924.5378689278723	999.5378689278723	999.5378689278723	1024.5378689278723	0.17475728690624237	0.08547008782625198	0.19191919267177582	0.04137931019067764	0.07407407462596893	810	885	885	910	1400
7.653048673378558	7.653048673378558	0	0	2	30	0.0030505248230685103	0.07667692091792189	963.9919911588902	1038.9919911588902	1038.9919911588902	1063.9919911588902	0.19417475163936615	0.09971509873867035	0.23232322931289673	0.05517241358757019	0.07407407462596893	807	882	882	907	1400
7.663219141717475	7.663219141717475	0	0	2	30	0.0034049287480466114	0.07667692091792189	963.9919911588902	1038.9919911588902	1038.9919911588902	1063.9919911588902	0.19417475163936615	0.09971509873867035	0.23232322931289673	0.05517241358757019	0.07407407462596893	794	869	869	894	1400
7.680147553699401	7.680147553699401	0	0	2	30	0.0037500000000000124	0.08877543307677332	1013.5353984493868	1088.5353984493868	1088.5353984493868	1113.5353984493868	0.223300963640213	0.1111111119389534	0.27272728085517883	0.07586207240819931	0.07407407462596893	791	866	866	891	1400
7.697182545399999	7.697182545399999	0	0	2	30	0.004084792762612716	0.10240294418629559	1069.3400564428805	1144.3400564428805	1144.3400564428805	1169.3400564428805	0.25242719054222107	0.12820513546466827	0.3232323229312897	0.08965517580509186	0.07407407462596893	788	863	863	888	1400
7.719700471516569	7.71970086625627	0	0	2	30	0.004408389392193564	0.12016257100334071	1142.0657282586803	1217.0657282586803	1217.0657282586803	1242.0657282586803	0.291262149810791	0.14814814925193787	0.3737373650074005	0.11034482717514038	0.14814814925193787	778	853	853	878	1400
7.730198968545169	7.730198968545169	0	0	2	30	0.004719902932873797	0.12016257100334071	1142.0657282586803	1217.0657282586803	1217.0657282586803	1242.0657282586803	0.3203883469104767	0.15954415500164032	0.38383838534355164	0.11724138259887695	0.14814814925193787	778	853	853	878	1400
7.7473298819925684	7.747330276732265	0	0	2	30	0.005018479547691453	0.14021004932795988	1224.1601519979959	1299.1601519979959	1299.1601519979959	1324.1601519979959	0.33980581164360046	0.16809116303920746	0.4040403962135315	0.1310344785451889	0.14814814925193787	768	843	843	868	1400
7.76314986490034	7.76314947016064	0	0	2	30	0.005303300858899124	0.14704721186586434	1252.1583325907145	1327.1583325907145	1327.1583325907145	1352.1583325907145	0.33980581164360046	0.1794871836900711	0.4343434274196625	0.158620685338974	0.14814814925193787	768	843	843	868	1400
7.780167488054191	7.780167488054191	0	0	2	30	0.0055735861910804745	0.1669489503612671	1333.6559517293888	1408.6559517293888	1408.6559517293888	1433.6559517293888	0.3786407709121704	0.1994301974773407	0.46464645862579346	0.19310344755649567	0.18518517911434174	768	843	843	868	1400
7.799724471690256	7.7997252611696535	0	0	2	30	0.0058285947109273	0.18858403331807416	1422.2516164375138	1497.2516164375138	1497.2516164375138	1522.2516164375138	0.40776699781417847	0.2222222238779068	0.5151515007019043	0.24137930572032928	0.18518517911434174	768	843	843	868	1400
7.813284175082847	7.813284175082847	0	0	2	30	0.006067627457812124	0.21528988000315596	1531.6120586129236	1606.6120586129236	1606.6120586129236	1631.6120586129236	0.446601927280426	0.25071224570274353	0.5656565427780151	0.2896551787853241	0.2222222238779068	768	843	843	868	1400
7.830326272098022	7.830326666837722	0	0	2	30	0.006290029259590699	0.24269414555316438	1643.832526040208	1718.832526040208	1718.832526040208	1743.832526040208	0.48543688654899597	0.27635326981544495	0.6060606241226196	0.3448275923728943	0.2222222238779068	768	843	843	868	1400
7.853046699680062	7.853047094419763	0	0	2	30	0.006495190528383307	0.3155911278414294	1942.3456685106535	2017.3456685106535	2017.3456685106535	2042.3456685106535	0.6116504669189453	0.3333333432674408	0.6868686676025391	0.46206897497177124	0.2222222238779068	765	840	840	865	1400
7.863217168018979	7.863217168018979	0	0	2	30	0.006682548931412777	0.33812459364393277	2034.6202109719047	2109.6202109719047	2109.6202109719047	2134.6202109719047	0.6116504669189453	0.36467236280441284	0.7272727489471436	0.517241358757019	0.2222222238779068	765	840	840	865	1400
7.880204790955725	7.880204790955725	0	0	2	30	0.006851590932319523	0.3722146495263239	2174.218989810296	2249.218989810296	2249.218989810296	2274.218989810296	0.6504854559898376	0.39316239953041077	0.7777777910232544	0.5724138021469116	0.25925925374031067	755	830	830	855	1400
7.897308072624211	7.897308072624211	0	0	2	30	0.007001853198729028	0.4038160378858837	2303.626675142694	2378.626675142694	2378.626675142694	2403.626675142694	0.6893203854560852	0.4188034236431122	0.808080792427063	0.6275861859321594	0.25925925374031067	755	830	830	855	1400
7.919699682037171	7.919700076776872	0	0	2	30	0.007132923872213665	0.4350517215446619	2431.5367997253907	2506.5367997253907	2506.5367997253907	2531.5367997253907	0.7281553149223328	0.4444444477558136	0.8484848737716675	0.6689655184745789	0.25925925374031067	755	830	830	855	1400
7.93300912046074	7.933009515200441	0	0	2	30	0.0072444436971680235	0.4670444770199378	2562.547133396645	2637.547133396645	2637.547133396645	2662.547133396645	0.7766990065574646	0.4672364592552185	0.8787878751754761	0.7103448510169983	0.25925925374031067	755	830	830	855	1400
7.947310145007629	7.947310539747326	0	0	2	30	0.007336107005503552	0.5087920816901335	2733.5035745210967	2808.5035745210967	2808.5035745210967	2833.5035745210967	0.844660222530365	0.5071225166320801	0.9090909361839294	0.751724123954773	0.29629629850387573	756	831	831	856	1400
7.963149470160639	7.963149470160639	0	0	2	30	0.007407662554463541	0.5511074328933265	2906.784937698172	2981.784937698172	2981.784937698172	3006.784937698172	0.8737863898277283	0.5726495981216431	0.939393937587738	0.8068965673446655	0.29629629850387573	755	830	830	855	1400
7.980167882793888	7.980167882793888	0	0	2	30	0.007458914215262055	0.5694146295461202	2981.7529079913625	3056.7529079913625	3056.7529079913625	3081.7529079913625	0.893203854560852	0.6153846383094788	0.9292929172515869	0.8275862336158752	0.29629629850387573	742	817	817	842	1400
7.999701576787727	7.999701971527427	0	0	2	30	0.007489721510659307	0.5830480432529059	3037.58173712065	3112.58173712065	3112.58173712065	3137.58173712065	0.9029126167297363	0.6581196784973145	0.9090909361839294	0.8482758402824402	0.29629629850387573	742	817	817	842	1400
8.013395096938202	8.0133954916779	0	0	2	30	0.0075	0.589873755244958	3065.533027728103	3140.533027728103	3140.533027728103	3165.533027728103	0.9126213788986206	0.6980056762695312	0.868686854839325	0.8620689511299133	0.3333333432674408	741	816	816	841	1400
8.030386272532235	8.030386272532235	0	0	2	30	0.007489721510659301	0.6003475512664354	3108.4232224360526	3183.4232224360526	3183.4232224360526	3208.4232224360526	0.9320388436317444	0.7350427508354187	0.8383838534355164	0.8758620619773865	0.3333333432674408	744	819	819	844	1400
8.053004857271995	8.053004857271995	0	0	2	30	0.007458914215262044	0.6099000870984259	3147.540856668054	3222.540856668054	3222.540856668054	3247.540856668054	0.9514563083648682	0.7692307829856873	0.808080792427063	0.8896551728248596	0.3333333432674408	761	836	836	861	1400
8.063126772627959	8.063126772627959	0	0	2	30	0.007407662554463523	0.6159584602374144	3172.349894672212	3247.349894672212	3247.349894672212	3272.349894672212	0.9514563083648682	0.8005697727203369	0.7878788113594055	0.9034482836723328	0.37037035822868347	778	853	853	878	1400
8.080355976260355	8.080356371000052	0	0	2	30	0.007336107005503528	0.6198416834756166	3188.2516938326503	3263.2516938326503	3263.2516938326503	3288.2516938326503	0.9514563083648682	0.8290598392486572	0.7676767706871033	0.9103448390960693	0.37037035822868347	797	872	872	897	1400
8.097227940465357	8.097227940465357	0	0	2	30	0.007244443697167994	0.6289926086878452	3225.724732576726	3300.724732576726	3300.724732576726	3325.724732576726	0.9611650705337524	0.8547008633613586	0.7575757503509521	0.9241379499435425	0.37037035822868347	843	918	918	943	1407
8.119745471842231	8.119746261321628	0	0	2	30	0.00713292387221363	0.6387836157247939	3265.8189063930313	3340.8189063930313	3340.8189063930313	3365.8189063930313	0.9805825352668762	0.8974359035491943	0.7272727489471436	0.931034505367279	0.37037035822868347	873	948	948	973	1407
8.132991751913993	8.132992146653693	0	0	2	30	0.007001853198728986	0.6405180174625116	3272.921281508985	3347.921281508985	3347.921281508985	3372.921281508985	0.9805825352668762	0.9088318943977356	0.7171717286109924	0.9379310607910156	0.37037035822868347	924	999	999	1024	1414
8.147417514205694	8.147418303685091	0	0	2	30	0.006851590932319475	0.6451406204754448	3291.8508408469465	3366.8508408469465	3366.8508408469465	3391.8508408469465	1.0	0.9173789024353027	0.7070707082748413	0.9379310607910156	0.37037035822868347	963	1038	1038	1063	1414
8.163321971409003	8.163322366148703	0	0	2	30	0.006682548931412723	0.6472773724848366	3300.600840325406	3375.600840325406	3375.600840325406	3400.600840325406	1.0	0.9259259104728699	0.7070707082748413	0.9379310607910156	0.37037035822868347	963	1038	1038	1063	1414
8.186460428332046	8.186460823071746	0	0	2	30	0.006495190528383249	0.6463333636117454	3296.7351239900977	3371.7351239900977	3371.7351239900977	3396.7351239900977	1.0	0.9373219609260559	0.6969696879386902	0.9379310607910156	0.37037035822868347	1013	1088	1088	1113	1414
8.197097873734611	8.197097873734615	0	0	2	30	0.006290029259590635	0.6477578699183937	3302.5684773158223	3377.5684773158223	3377.5684773158223	3402.5684773158223	1.0	0.9373219609260559	0.6969696879386902	0.9379310607910156	0.37037035822868347	1069	1144	1144	1169	1414
8.213324043792424	8.213324043792424	0	0	2	30	0.0060676274578120555	0.6477578699183937	3302.5684773158223	3377.5684773158223	3377.5684773158223	3402.5684773158223	1.0	0.9373219609260559	0.6969696879386902	0.9379310607910156	0.37037035822868347	1142	1217	1217	1242	1429
8.230269824321097	8.230270219060797	0	0	2	30	0.005828594710927226	0.6484701156211372	3305.485123468557	3380.485123468557	3380.485123468557	3405.485123468557	1.0	0.94017094373703	0.6969696879386902	0.9379310607910156	0.40740740299224854	1142	1217	1217	1242	1429
8.253021041599643	8.253021041599643	0	0	2	30	0.0055735861910803965	0.6484701156211372	3305.485123468557	3380.485123468557	3380.485123468557	3405.485123468557	1.0	0.94017094373703	0.6969696879386902	0.9379310607910156	0.40740740299224854	1224	1299	1299	1324	1429
8.26320137843103	8.26320137843103	0	0	2	30	0.005303300858899042	0.6484701156211372	3305.485123468557	3380.485123468557	3380.485123468557	3405.485123468557	1.0	0.94017094373703	0.6969696879386902	0.9379310607910156	0.40740740299224854	1252	1327	1327	1352	1429
8.28026400191054	8.280264791389937	0	0	2	30	0.005018479547691366	0.6472684431007538	3300.564274497587	3375.564274497587	3375.564274497587	3400.564274497587	1.0	0.94017094373703	0.6969696879386902	0.931034505367279	0.40740740299224854	1333	1408	1408	1433	1437
8.297392941659448	8.297394125878542	0	0	2	30	0.004719902932873706	0.6465561973980103	3297.6476283448524	3372.6476283448524	3372.6476283448524	3397.6476283448524	1.0	0.9373219609260559	0.6969696879386902	0.931034505367279	0.37037035822868347	1422	1497	1497	1522	1437
8.319690603024101	8.319690997763798	0	0	2	30	0.004408389392193469	0.6465561973980103	3297.6476283448524	3372.6476283448524	3372.6476283448524	3397.6476283448524	1.0	0.9373219609260559	0.6969696879386902	0.931034505367279	0.40740740299224854	1531	1606	1606	1631	1444
8.333004778324055	8.333004778324055	0	0	2	30	0.004084792762612619	0.6465561973980103	3297.6476283448524	3372.6476283448524	3372.6476283448524	3397.6476283448524	1.0	0.9373219609260559	0.6969696879386902	0.931034505367279	0.40740740299224854	1643	1718	1718	1743	1444
8.347256065668896	8.347256460408596	0	0	2	30	0.0037499999999999114	0.6465561973980103	3297.6476283448524	3372.6476283448524	3372.6476283448524	3397.6476283448524	1.0	0.9373219609260559	0.6969696879386902	0.931034505367279	0.40740740299224854	1942	2017	2017	2042	1444
8.36328170795973	8.36328170795973	0	0	2	30	0.0034049287480465078	0.6458439367941056	3294.7309211718625	3369.7309211718625	3369.7309211718625	3394.7309211718625	1.0	0.934472918510437	0.6969696879386902	0.931034505367279	0.40740740299224854	2034	2109	2109	2134	1444
8.386287137604286	8.386287137604286	0	0	2	30	0.003050524823068404	0.645131691091362	3291.8142750191278	3366.8142750191278	3366.8142750191278	3391.8142750191278	1.0	0.9316239356994629	0.6969696879386902	0.931034505367279	0.37037035822868347	2174	2249	2249	2274	1451
8.397137347704492	8.397137347704492	0	0	2	30	0.0026877596215896505	0.645131691091362	3291.8142750191278	3366.8142750191278	3366.8142750191278	3391.8142750191278	1.0	0.9316239356994629	0.6969696879386902	0.931034505367279	0.37037035822868347	2303	2378	2378	2403	1451
8.41337299151507	8.41337338625477	0	0	2	30	0.002317627457812	0.6474827907094554	3301.4420279552196	3376.4420279552196	3376.4420279552196	3401.4420279552196	1.0	0.9316239356994629	0.7070707082748413	0.931034505367279	0.37037035822868347	2431	2506	2506	2531	1451
8.430400088421694	8.43040048316139	0	0	2	30	0.0019411428382687965	0.6474827907094554	3301.4420279552196	3376.4420279552196	3376.4420279552196	3401.4420279552196	1.0	0.9316239356994629	0.7070707082748413	0.931034505367279	0.37037035822868347	2562	2637	2637	2662	1451
8.453021041599643	8.453020646859946	0	0	2	30	0.001559337681133082	0.6467705450067118	3298.525381802485	3373.525381802485	3373.525381802485	3398.525381802485	1.0	0.9287749528884888	0.7070707082748413	0.931034505367279	0.37037035822868347	2733	2808	2808	2833	1459
8.463121246272179	8.463121246272179	0	0	2	30	0.0011732584878016152	0.6448391963207776	3290.616508933584	3365.616508933584	3365.616508933584	3390.616508933584	1.0	0.9259259104728699	0.7070707082748413	0.9241379499435425	0.37037035822868347	2906	2981	2981	3006	1459
8.480262028212048	8.480262028212048	0	0	2	30	0.0007839634745072818	0.6434147049152905	3284.7832166281146	3359.7832166281146	3359.7832166281146	3384.7832166281146	1.0	0.9202279448509216	0.7070707082748413	0.9241379499435425	0.37037035822868347	2981	3056	3056	3081	1459
8.497353072949869	8.49735346768957	0	0	2	30	0.0003925196718219568	0.6427024443113858	3281.8665094551247	3356.8665094551247	3356.8665094551247	3381.8665094551247	1.0	0.9173789024353027	0.7070707082748413	0.9241379499435425	0.37037035822868347	3037	3112	3112	3137	1459
8.519727313816086	8.519727708555786	0	0	2	30	-1.2426921205886656e-16	0.6423751333186702	3280.5261709399547	3355.5261709399547	3355.5261709399547	3380.5261709399547	1.0	0.9116809368133545	0.7171717286109924	0.9172413945198059	0.37037035822868347	3065	3140	3140	3165	1466
8.5301883105733	8.530188705313	0	0	2	30	-0.00039251967182220505	0.6423751333186702	3280.5261709399547	3355.5261709399547	3355.5261709399547	3380.5261709399547	1.0	0.9088318943977356	0.7171717286109924	0.9172413945198059	0.37037035822868347	3108	3183	3183	3208	1466
8.547260013065886	8.547260013065886	0	0	2	30	-0.000783963474507529	0.6416628727147655	3277.609463766965	3352.609463766965	3352.609463766965	3377.609463766965	1.0	0.9088318943977356	0.7171717286109924	0.9172413945198059	0.37037035822868347	3147	3222	3222	3247	1466
8.5634190773749	8.563419472114601	0	0	2	30	-0.0011732584878018542	0.6416628727147655	3277.609463766965	3352.609463766965	3352.609463766965	3377.609463766965	1.0	0.9088318943977356	0.7171717286109924	0.9172413945198059	0.37037035822868347	3172	3247	3247	3272	1474
8.586360953927956	8.586360953927956	0	0	2	30	-0.0015593376811333186	0.6397141233683463	3269.629335193378	3344.629335193378	3344.629335193378	3369.629335193378	1.0	0.9059829115867615	0.7171717286109924	0.9103448390960693	0.37037035822868347	3188	3263	3263	3288	1474
8.597261690709603	8.597262085449303	0	0	2	30	-0.00194114283826903	0.6397141233683463	3269.629335193378	3344.629335193378	3344.629335193378	3369.629335193378	1.0	0.9059829115867615	0.7171717286109924	0.9103448390960693	0.37037035822868347	3225	3300	3300	3325	1474
8.61335680718742	8.613357201927121	0	0	2	30	-0.00231762745781223	0.6390018776656028	3266.7126890406435	3341.7126890406435	3341.7126890406435	3366.7126890406435	1.0	0.9031339287757874	0.7171717286109924	0.9103448390960693	0.37037035822868347	3265	3340	3340	3365	1474
8.630427325460909	8.630427720200606	0	0	2	30	-0.002687759621589876	0.6390018776656028	3266.7126890406435	3341.7126890406435	3341.7126890406435	3366.7126890406435	1.0	0.9031339287757874	0.7171717286109924	0.9103448390960693	0.37037035822868347	3272	3347	3347	3372	1474
8.652996172998622	8.652996567738318	0	0	2	30	-0.003050524823068625	0.6397141233683463	3269.629335193378	3344.629335193378	3344.629335193378	3369.629335193378	1.0	0.9059829115867615	0.7171717286109924	0.9103448390960693	0.3333333432674408	3291	3366	3366	3391	1474
8.663125588408862	8.663125588408866	0	0	2	30	-0.0034049287480467233	0.6397141233683463	3269.629335193378	3344.629335193378	3344.629335193378	3369.629335193378	1.0	0.9059829115867615	0.7171717286109924	0.9103448390960693	0.3333333432674408	3300	3375	3375	3400	1474
8.680144395781811	8.680144395781811	0	0	2	30	-0.0037500000000001204	0.6397141233683463	3269.629335193378	3344.629335193378	3344.629335193378	3369.629335193378	1.0	0.9059829115867615	0.7171717286109924	0.9103448390960693	0.3333333432674408	3296	3371	3371	3396	1474
8.697255572244272	8.697255966983972	0	0	2	30	-0.004084792762612822	0.6390018776656028	3266.7126890406435	3341.7126890406435	3341.7126890406435	3366.7126890406435	1.0	0.9031339287757874	0.7171717286109924	0.9103448390960693	0.3333333432674408	3302	3377	3377	3402	1474
8.719614813001938	8.719615207741635	0	0	2	30	-0.004408389392193665	0.6370531134180224	3258.7324994468017	3333.7324994468017	3333.7324994468017	3358.7324994468017	1.0	0.9002848863601685	0.7171717286109924	0.9034482836723328	0.3333333432674408	3302	3377	3377	3402	1474
8.730166599889868	8.730166994629569	0	0	2	30	-0.004719902932873894	0.6363408677152789	3255.815853294067	3330.815853294067	3330.815853294067	3355.815853294067	1.0	0.8974359035491943	0.7171717286109924	0.9034482836723328	0.3333333432674408	3305	3380	3380	3405	1481
8.747237907642754	8.747239091861848	0	0	2	30	-0.005018479547691547	0.6363408677152789	3255.815853294067	3330.815853294067	3330.815853294067	3355.815853294067	1.0	0.8974359035491943	0.7171717286109924	0.9034482836723328	0.3333333432674408	3305	3380	3380	3405	1481
8.763311313437137	8.763311313437137	0	0	2	30	-0.005303300858899213	0.6363408677152789	3255.815853294067	3330.815853294067	3330.815853294067	3355.815853294067	1.0	0.8974359035491943	0.7171717286109924	0.9034482836723328	0.3333333432674408	3305	3380	3380	3405	1481
8.78633766428573	8.786338059025427	0	0	2	30	-0.005573586191080559	0.6366561401787223	3257.106894031868	3332.106894031868	3332.106894031868	3357.106894031868	1.0	0.8860399127006531	0.7272727489471436	0.8965517282485962	0.29629629850387573	3300	3375	3375	3400	1481
8.797099847433108	8.797099847433108	0	0	2	30	-0.005828594710927379	0.6345193881693305	3248.3568945534084	3323.3568945534084	3323.3568945534084	3348.3568945534084	1.0	0.8860399127006531	0.7272727489471436	0.8965517282485962	0.29629629850387573	3297	3372	3372	3397	1474
8.81340220225278	8.81340259699248	0	0	2	30	-0.006067627457812198	0.6239209031817889	3204.9560985294256	3279.9560985294256	3279.9560985294256	3304.9560985294256	1.0	0.8461538553237915	0.747474730014801	0.8689655065536499	0.29629629850387573	3297	3372	3372	3397	1481
8.830242587281882	8.830242587281882	0	0	2	30	-0.006290029259590766	0.6136658399518629	3162.9616146028784	3237.9616146028784	3237.9616146028784	3262.9616146028784	1.0	0.7863247990608215	0.7878788113594055	0.8482758402824402	0.29629629850387573	3297	3372	3372	3397	1481
8.852989857163442	8.852989857163442	0	0	2	30	-0.0064951905283833706	0.5824546242603148	3035.151686345989	3110.151686345989	3110.151686345989	3135.151686345989	0.9805825352668762	0.68660968542099	0.8282828330993652	0.800000011920929	0.29629629850387573	3297	3372	3372	3397	1481
8.863208089005907	8.863208483745607	0	0	2	30	-0.006682548931412833	0.5306873547080002	2823.164717529261	2898.164717529261	2898.164717529261	2923.164717529261	0.9417475461959839	0.5754985809326172	0.8282828330993652	0.7310344576835632	0.25925925374031067	3294	3369	3369	3394	1481
8.880467292855409	8.88046768759511	0	0	2	30	-0.006851590932319573	0.4786504960608209	2610.0737813690616	2685.0737813690616	2685.0737813690616	2710.0737813690616	0.8834951519966125	0.5128205418586731	0.808080792427063	0.6413792967796326	0.25925925374031067	3291	3366	3366	3391	1474
8.897305704186019	8.897306098925716	0	0	2	30	-0.007001853198729073	0.40399088644890035	2304.342680008247	2379.342680008247	2379.342680008247	2404.342680008247	0.7281553149223328	0.45868945121765137	0.7777777910232544	0.5517241358757019	0.2222222238779068	3291	3366	3366	3391	1474
8.919706392612051	8.919706787351751	0	0	2	30	-0.007132923872213704	0.3125161405500947	1929.7535955526378	2004.7535955526378	2004.7535955526378	2029.7535955526378	0.6601941585540771	0.34472933411598206	0.6969696879386902	0.35172414779663086	0.2222222238779068	3301	3376	3376	3401	1474
8.930220284488902	8.930220679228599	0	0	2	30	-0.0072444436971680565	0.3125161405500947	1929.7535955526378	2004.7535955526378	2004.7535955526378	2029.7535955526378	0.582524299621582	0.2934472858905792	0.6363636255264282	0.2620689570903778	0.18518517911434174	3301	3376	3376	3401	1474
8.947260407805585	8.947260802545282	0	0	2	30	-0.007336107005503578	0.2145116939800764	1528.425386848413	1603.425386848413	1603.425386848413	1628.425386848413	0.5048543810844421	0.24786324799060822	0.5656565427780151	0.1862068921327591	0.1111111119389534	3298	3373	3373	3398	1474
8.963401708828156	8.963401708828156	0	0	2	30	-0.007407662554463561	0.17913818547806437	1383.5708695326734	1458.5708695326734	1458.5708695326734	1483.5708695326734	0.43689319491386414	0.20797720551490784	0.49494948983192444	0.14482758939266205	0.07407407462596893	3290	3365	3365	3390	1474
8.986420954362169	8.98642134910187	0	0	2	30	-0.007458914215262068	0.14483266322325639	1243.089755899235	1318.089755899235	1318.089755899235	1343.089755899235	0.35922330617904663	0.1766381710767746	0.39393940567970276	0.11034482717514038	0.03703703731298447	3284	3359	3359	3384	1474
8.997264059147797	8.997264059147797	0	0	2	30	-0.007489721510659314	0.10140231811794742	1065.2424926929948	1140.2424926929948	1140.2424926929948	1165.2424926929948	0.2330097109079361	0.14814814925193787	0.27272728085517883	0.08965517580509186	0.0	3281	3356	3356	3381	1474
9.013267990755198	9.013267990755198	0	0	2	30	-0.0075	0.08508076286251559	998.4057239220014	1073.4057239220015	1073.4057239220015	1098.4057239220015	0.20388349890708923	0.12250712513923645	0.20202019810676575	0.06896551698446274	0.0	3280	3355	3355	3380	1474
9.030496404908193	9.030496799647894	0	0	2	30	-0.007489721510659294	0.07911973768103646	973.9953258038443	1048.9953258038443	1048.9953258038443	1073.9953258038443	0.20388349890708923	0.10256410390138626	0.16161616146564484	0.062068965286016464	0.0	3280	3355	3355	3380	1474
9.052935383085009	9.052935383085009	0	0	2	30	-0.00745891421526203	0.06283658526595182	907.3158166640727	982.3158166640727	982.3158166640727	1007.3158166640727	0.17475728690624237	0.07122506946325302	0.1111111119389534	0.04827586188912392	0.0	3277	3352	3352	3377	1474
9.063097167150554	9.063097167150554	0	0	2	30	-0.007407662554463503	0.06283658526595182	907.3158166640727	982.3158166640727	982.3158166640727	1007.3158166640727	0.17475728690624237	0.07122506946325302	0.1111111119389534	0.04827586188912392	0.0	3277	3352	3352	3377	1474
9.080423871488543	9.080424266228244	0	0	2	30	-0.007336107005503502	0.05886298895455723	891.0439397689119	966.0439397689119	966.0439397689119	991.0439397689119	0.1650485396385193	0.0655270665884018	0.10101009905338287	0.04827586188912392	0.0	3269	3344	3344	3369	1474
9.097348730813183	9.097349125552883	0	0	2	30	-0.007244443697167961	0.054732655711051625	874.1302251367564	949.1302251367564	949.1302251367564	974.1302251367564	0.1553398072719574	0.05982905998826027	0.09090909361839294	0.04137931019067764	0.0	3269	3344	3344	3369	1474
9.11986231479307	9.119862709532766	0	0	2	30	-0.007132923872213591	0.04749771628012405	844.503148167108	919.503148167108	919.503148167108	944.503148167108	0.13592232763767242	0.05128205195069313	0.08080808073282242	0.03448275849223137	0.0	3266	3341	3341	3366	1474
9.130165415670772	9.130165415670772	0	0	2	30	-0.007001853198728941	0.04678546498944507	841.5864791317775	916.5864791317775	916.5864791317775	941.5864791317775	0.13592232763767242	0.04843304678797722	0.08080808073282242	0.03448275849223137	0.0	3266	3341	3341	3366	1474
9.147128170006495	9.147128170006495	0	0	2	30	-0.006851590932319425	0.04598613693312366	838.3132307411414	913.3132307411414	913.3132307411414	938.3132307411414	0.13592232763767242	0.045584045350551605	0.07070706784725189	0.03448275849223137	0.0	3269	3344	3344	3369	1466
9.163105654054077	9.163106048793773	0	0	2	30	-0.006682548931412667	0.043437045104269656	827.8746997019842	902.8746997019842	902.8746997019842	927.8746997019842	0.12621359527111053	0.045584045350551605	0.07070706784725189	0.027586206793785095	0.0	3269	3344	3344	3369	1466
9.186338059025429	9.186338848504827	0	0	2	30	-0.006495190528383187	0.04272479474491325	824.9580344804198	899.9580344804198	899.9580344804198	924.9580344804198	0.12621359527111053	0.03988603875041008	0.07070706784725189	0.027586206793785095	0.0	3269	3344	3344	3369	1466
9.197241558984965	9.197241558984969	0	0	2	30	-0.006290029259590567	0.042012543454234275	822.0413654450894	897.0413654450894	897.0413654450894	922.0413654450894	0.12621359527111053	0.03988603875041008	0.07070706784725189	0.027586206793785095	0.0	3266	3341	3341	3366	1466
9.213300754150195	9.213304306807485	0	0	2	30	-0.006067627457811982	0.042012543454234275	822.0413654450894	897.0413654450894	897.0413654450894	922.0413654450894	0.12621359527111053	0.03988603875041008	0.07070706784725189	0.027586206793785095	0.0	3258	3333	3333	3358	1466
9.230429693899103	9.2304304833785	0	0	2	30	-0.005828594710927147	0.03887310814059225	809.1853778357253	884.1853778357253	884.1853778357253	909.1853778357253	0.11650485545396805	0.03703703731298447	0.07070706784725189	0.027586206793785095	0.0	3255	3330	3330	3355	1466
9.253013146805669	9.253013541545366	0	0	2	30	-0.005573586191080312	0.03887310814059225	809.1853778357253	884.1853778357253	884.1853778357253	909.1853778357253	0.11650485545396805	0.03703703731298447	0.07070706784725189	0.027586206793785095	0.0	3255	3330	3330	3355	1466
9.263131904244043	9.263131904244043	0	0	2	30	-0.005303300858898952	0.03887310814059225	809.1853778357253	884.1853778357253	884.1853778357253	909.1853778357253	0.11650485545396805	0.03703703731298447	0.07070706784725189	0.027586206793785095	0.0	3255	3330	3330	3355	1466
9.28038637121716	9.28038676595686	0	0	2	30	-0.005018479547691274	0.038038949044022316	805.7694963352714	880.7694963352714	880.7694963352714	905.7694963352714	0.11650485545396805	0.03418803587555885	0.07070706784725189	0.02068965509533882	0.0	3257	3332	3332	3357	1459
9.297417415520771	9.297417810260468	0	0	2	30	-0.004719902932873609	0.038038949044022316	805.7694963352714	880.7694963352714	880.7694963352714	905.7694963352714	0.11650485545396805	0.03418803587555885	0.07070706784725189	0.02068965509533882	0.0	3248	3323	3323	3348	1459
9.319666918642175	9.319667313381872	0	0	2	30	-0.004408389392193368	0.035611764089736694	795.8301739474717	870.8301739474717	870.8301739474717	895.8301739474717	0.10679611563682556	0.03418803587555885	0.07070706784725189	0.02068965509533882	0.0	3204	3279	3279	3304	1459
9.33018475791601	9.33018475791601	0	0	2	30	-0.004084792762612514	0.038038949044022316	805.7694963352714	880.7694963352714	880.7694963352714	905.7694963352714	0.11650485545396805	0.03418803587555885	0.07070706784725189	0.02068965509533882	0.0	3162	3237	3237	3262	1459
9.347303829172448	9.347304223912149	0	0	2	30	-0.0037499999999998025	0.035611764089736694	795.8301739474717	870.8301739474717	870.8301739474717	895.8301739474717	0.10679611563682556	0.03418803587555885	0.07070706784725189	0.02068965509533882	0.0	3035	3110	3110	3135	1459
9.363389077157796	9.363389471897493	0	0	2	30	-0.003404928748046396	0.035611764089736694	795.8301739474717	870.8301739474717	870.8301739474717	895.8301739474717	0.10679611563682556	0.03418803587555885	0.07070706784725189	0.02068965509533882	0.0	2823	2898	2898	2923	1451
9.386320295738981	9.386320690478682	0	0	2	30	-0.003050524823068289	0.035611764089736694	795.8301739474717	870.8301739474717	870.8301739474717	895.8301739474717	0.10679611563682556	0.03418803587555885	0.07070706784725189	0.02068965509533882	0.0	2610	2685	2685	2710	1451
9.39716340052461	9.39716300578491	0	0	2	30	-0.002687759621589533	0.035611764089736694	795.8301739474717	870.8301739474717	870.8301739474717	895.8301739474717	0.10679611563682556	0.03418803587555885	0.07070706784725189	0.02068965509533882	0.0	2304	2379	2379	2404	1444
9.413179174322972	9.413179569062672	0	0	2	30	-0.0023176274578118805	0.035611764089736694	795.8301739474717	870.8301739474717	870.8301739474717	895.8301739474717	0.10679611563682556	0.03418803587555885	0.07070706784725189	0.02068965509533882	0.0	1929	2004	2004	2029	1444
9.430370482944285	9.430371272423683	0	0	2	30	-0.0019411428382686748	0.035611764089736694	795.8301739474717	870.8301739474717	870.8301739474717	895.8301739474717	0.10679611563682556	0.03418803587555885	0.07070706784725189	0.02068965509533882	0.0	1929	2004	2004	2029	1437
9.45297722549308	9.452977620232778	0	0	2	30	-0.0015593376811329591	0.034899512799057716	792.9135049121413	867.9135049121413	867.9135049121413	892.9135049121413	0.10679611563682556	0.03133903071284294	0.07070706784725189	0.02068965509533882	0.0	1528	1603	1603	1628	1422
9.46312677262796	9.46312677262796	0	0	2	30	-0.0011732584878014912	0.034899512799057716	792.9135049121413	867.9135049121413	867.9135049121413	892.9135049121413	0.10679611563682556	0.03133903071284294	0.07070706784725189	0.02068965509533882	0.0	1383	1458	1458	1483	1414
9.480157816931571	9.480157816931571	0	0	2	30	-0.0007839634745071568	0.035611764089736694	795.8301739474717	870.8301739474717	870.8301739474717	895.8301739474717	0.10679611563682556	0.03418803587555885	0.07070706784725189	0.02068965509533882	0.0	1243	1318	1318	1343	1407
9.497241361615119	9.497241361615119	0	0	2	30	-0.0003925196718218313	0.03318457913545107	785.8908515596721	860.8908515596721	860.8908515596721	885.8908515596721	0.09708737581968307	0.03418803587555885	0.07070706784725189	0.02068965509533882	0.0	1065	1140	1140	1165	1400
9.519725340117594	9.519725340117594	0	0	2	30	2.499161517667739e-16	0.032472327844772095	782.9741825243417	857.9741825243417	857.9741825243417	882.9741825243417	0.09708737581968307	0.03133903071284294	0.07070706784725189	0.02068965509533882	0.0	998	1073	1073	1098	1400
9.532923856685807	9.532923856685807	0	0	2	30	0.00039251967182233054	0.032472327844772095	782.9741825243417	857.9741825243417	857.9741825243417	882.9741825243417	0.09708737581968307	0.03133903071284294	0.07070706784725189	0.02068965509533882	0.0	973	1048	1048	1073	1400
9.547228828629683	9.547228828629683	0	0	2	30	0.0007839634745076539	0.03318457913545107	785.8908515596721	860.8908515596721	860.8908515596721	885.8908515596721	0.09708737581968307	0.03418803587555885	0.07070706784725189	0.02068965509533882	0.0	907	982	982	1007	1400
9.563161312351601	9.563161312351601	0	0	2	30	0.0011732584878019847	0.032472327844772095	782.9741825243417	857.9741825243417	857.9741825243417	882.9741825243417	0.09708737581968307	0.03133903071284294	0.07070706784725189	0.02068965509533882	0.0	907	982	982	1007	1400
9.586405559513919	9.586405559513919	0	0	2	30	0.001559337681133448	0.03318457913545107	785.8908515596721	860.8908515596721	860.8908515596721	885.8908515596721	0.09708737581968307	0.03418803587555885	0.07070706784725189	0.02068965509533882	0.0	891	966	966	991	1400
9.597094715817024	9.597094715817024	0	0	2	30	0.0019411428382691577	0.03318457913545107	785.8908515596721	860.8908515596721	860.8908515596721	885.8908515596721	0.09708737581968307	0.03418803587555885	0.07070706784725189	0.02068965509533882	0.0	874	949	949	974	1400
9.613407333868865	9.613408123348263	0	0	2	30	0.0023176274578123562	0.03318457913545107	785.8908515596721	860.8908515596721	860.8908515596721	885.8908515596721	0.09708737581968307	0.03418803587555885	0.07070706784725189	0.02068965509533882	0.0	844	919	919	944	1400
9.630299035058806	9.630299429798507	0	0	2	30	0.0026877596215899996	0.033027839345143195	785.2490021183614	860.2490021183614	860.2490021183614	885.2490021183614	0.09708737581968307	0.03418803587555885	0.06060606241226196	0.013793103396892548	0.0	841	916	916	941	1400
9.653005252011694	9.653005252011694	0	0	2	30	0.0030505248230687457	0.0337400897044996	788.1656673399259	863.1656673399259	863.1656673399259	888.1656673399259	0.09708737581968307	0.03703703731298447	0.06060606241226196	0.013793103396892548	0.0	838	913	913	938	1400
9.663145720133501	9.663145720133501	0	0	2	30	0.0034049287480468413	0.03519942240762933	794.1416347592422	869.1416347592422	869.1416347592422	894.1416347592422	0.09708737581968307	0.04273504391312599	0.07070706784725189	0.013793103396892548	0.0	827	902	902	927	1400
9.68020597517482	9.680206764654217	0	0	2	30	0.0037500000000002353	0.03665875420512814	800.1175984699997	875.1175984699997	875.1175984699997	900.1175984699997	0.09708737581968307	0.04843304678797722	0.08080808073282242	0.013793103396892548	0.0	824	899	899	924	1400
9.69727530922921	9.69727530922921	0	0	2	30	0.004084792762612933	0.03740583657459312	803.1769007729588	878.1769007729588	878.1769007729588	903.1769007729588	0.09708737581968307	0.05128205195069313	0.09090909361839294	0.013793103396892548	0.0	822	897	897	922	1400
9.719664944943682	9.71966533968338	0	0	2	30	0.004408389392193772	0.03903932462026956	809.8660343200038	884.8660343200038	884.8660343200038	909.8660343200038	0.09708737581968307	0.056980058550834656	0.10101009905338287	0.02068965509533882	0.0	822	897	897	922	1400
9.730246732048718	9.730246732048718	0	0	2	30	0.0047199029328739974	0.0461349397745906	838.9225783769485	913.9225783769485	913.9225783769485	938.9225783769485	0.11650485545396805	0.0655270665884018	0.12121212482452393	0.02068965509533882	0.0	809	884	884	909	1400
9.74746725140774	9.747468040887137	0	0	2	30	0.005018479547691645	0.058427080377425125	889.2588941455559	964.2588941455559	964.2588941455559	989.2588941455559	0.13592232763767242	0.09116809070110321	0.19191919267177582	0.03448275849223137	0.0	809	884	884	909	1400
9.763134864791786	9.763134864791786	0	0	2	30	0.005303300858899306	0.06923862799894401	933.5321816556757	1008.5321816556757	1008.5321816556757	1033.5321816556757	0.1650485396385193	0.09971509873867035	0.2525252401828766	0.04827586188912392	0.0	809	884	884	909	1400
9.78021209364015	9.780212488379851	0	0	2	30	0.005573586191080647	0.0834508471914967	991.731219249179	1066.731219249179	1066.731219249179	1091.731219249179	0.20388349890708923	0.1111111119389534	0.3030303120613098	0.062068965286016464	0.0	805	880	880	905	1400
9.799714208458086	9.79971420845809	0	0	2	30	0.005828594710927462	0.09308555321810097	1031.1853404281235	1106.1853404281235	1106.1853404281235	1131.1853404281235	0.223300963640213	0.12535612285137177	0.34343433380126953	0.06896551698446274	0.0	805	880	880	905	1400
9.813333122805494	9.813333122805494	0	0	2	30	0.006067627457812276	0.10680371568175256	1087.3612157167768	1162.3612157167768	1162.3612157167768	1187.3612157167768	0.25242719054222107	0.1367521435022354	0.39393940567970276	0.09655172377824783	0.03703703731298447	795	870	870	895	1400
9.830280087553264	9.830280482292965	0	0	2	30	0.006290029259590839	0.1303499358982232	1183.782987503224	1258.782987503224	1258.782987503224	1283.782987503224	0.3009708821773529	0.15954415500164032	0.46464645862579346	0.1310344785451889	0.03703703731298447	805	880	880	905	1400
9.853243280050053	9.853243674789754	0	0	2	30	0.0064951905283834365	0.16809453168648414	1338.3471072561524	1413.3471072561524	1413.3471072561524	1438.3471072561524	0.3883495032787323	0.18803419172763824	0.5353535413742065	0.17931035161018372	0.03703703731298447	795	870	870	895	1400
9.863258220947651	9.863258220947651	0	0	2	30	0.006682548931412893	0.19468847364498654	1447.24929957622	1522.24929957622	1522.24929957622	1547.24929957622	0.43689319491386414	0.21082621812820435	0.5757575631141663	0.22758620977401733	0.03703703731298447	795	870	870	895	1400
9.880453082226252	9.880453476965952	0	0	2	30	0.006851590932319628	0.21083401564478832	1513.3652940654083	1588.3652940654083	1588.3652940654083	1613.3652940654083	0.43689319491386414	0.23646724224090576	0.6161616444587708	0.27586206793785095	0.03703703731298447	795	870	870	895	1400
9.897275309229213	9.897275309229213	0	0	2	30	0.0070018531987291206	0.24063983738827233	1635.4201341049752	1710.4201341049752	1710.4201341049752	1735.4201341049752	0.4757281541824341	0.2649572789669037	0.6565656661987305	0.3379310369491577	0.07407407462596893	795	870	870	895	1400
9.919651918533622	9.91965231327332	0	0	2	30	0.007132923872213745	0.30025789106153766	1879.5560638969966	1954.5560638969966	1954.5560638969966	1979.5560638969966	0.5631067752838135	0.32193732261657715	0.7272727489471436	0.43448275327682495	0.1111111119389534	795	870	870	895	1400
9.933194253379467	9.933194648119164	0	0	2	30	0.007244443697168091	0.3268912270384896	1988.619574722615	2063.6195747226147	2063.6195747226147	2088.6195747226147	0.5922330021858215	0.34472933411598206	0.7676767706871033	0.48275861144065857	0.14814814925193787	795	870	870	895	1400
9.947280934269921	9.947280934269921	0	0	2	30	0.007336107005503606	0.3577409970551697	2114.9493829409203	2189.9493829409203	2189.9493829409203	2214.9493829409203	0.6504854559898376	0.36752137541770935	0.7878788113594055	0.5241379141807556	0.18518517911434174	792	867	867	892	1400
9.96331052395774	9.963311313437137	0	0	2	30	0.007407662554463582	0.3824429816021109	2216.104009660644	2291.104009660644	2291.104009660644	2316.104009660644	0.6796116232872009	0.38746437430381775	0.8282828330993652	0.5586206912994385	0.18518517911434174	792	867	867	892	1400
9.986304900890731	9.986304900890731	0	0	2	30	0.007458914215262083	0.4120386692127962	2337.2983504264002	2412.2983504264002	2412.2983504264002	2437.2983504264002	0.7184466123580933	0.4273504316806793	0.8888888955116272	0.634482741355896	0.2222222238779068	795	870	870	895	1400
9.997116821240153	9.997116821240153	0	0	2	30	0.00748972151065932	0.4274454268059511	2400.3890227703696	2475.3890227703696	2475.3890227703696	2500.3890227703696	0.7184466123580933	0.4273504316806793	0.8888888955116272	0.634482741355896	0.2222222238779068	785	860	860	885	1400
10.013308254204473	10.01330864894417	0	0	2	30	0.0075	0.4524434958817194	2502.756115635641	2577.756115635641	2577.756115635641	2602.756115635641	0.7475728392601013	0.4472934603691101	0.9191918969154358	0.6689655184745789	0.25925925374031067	782	857	857	882	1400
10.030364167109104	10.030364561848804	0	0	2	30	0.007489721510659287	0.48110346260520487	2620.1186793683137	2695.1186793683137	2695.1186793683137	2720.1186793683137	0.7864077687263489	0.470085471868515	0.9494949579238892	0.7034482955932617	0.25925925374031067	782	857	857	882	1400
10.052956304289046	10.052956304289046	0	0	2	30	0.007458914215262016	0.5406006672778059	2863.759732502615	2938.759732502615	2938.759732502615	2963.759732502615	0.8834951519966125	0.5356125235557556	0.9797979593276978	0.7586206793785095	0.25925925374031067	785	860	860	885	1400
10.06313072002495	10.06313072002495	0	0	2	30	0.007407662554463482	0.5406006672778059	2863.759732502615	2938.759732502615	2938.759732502615	2963.759732502615	0.8834951519966125	0.5356125235557556	0.9797979593276978	0.7586206793785095	0.25925925374031067	782	857	857	882	1400
10.080216633146689	10.080217027886386	0	0	2	30	0.007336107005503474	0.5770319221192892	3012.9457210784894	3087.9457210784894	3087.9457210784894	3112.9457210784894	0.893203854560852	0.632478654384613	0.9696969985961914	0.8068965673446655	0.25925925374031067	785	860	860	885	1400
10.097248466929694	10.097248466929694	0	0	2	30	0.007244443697167927	0.5904087411541425	3067.723795026214	3142.723795026214	3142.723795026214	3167.723795026214	0.9126213788986206	0.6780626773834229	0.939393937587738	0.8206896781921387	0.29629629850387573	785	860	860	885	1400
10.119648760616032	10.119649155355729	0	0	2	30	0.00713292387221355	0.5976175937335775	3097.244046339	3172.244046339	3172.244046339	3197.244046339	0.9223300814628601	0.7179487347602844	0.8989899158477783	0.834482729434967	0.29629629850387573	785	860	860	885	1400
10.130285811278897	10.130286206018598	0	0	2	30	0.007001853198728894	0.6088999093378185	3143.4451287383667	3218.4451287383667	3218.4451287383667	3243.4451287383667	0.9320388436317444	0.7606837749481201	0.868686854839325	0.8551723957061768	0.29629629850387573	785	860	860	885	1400
10.14723514446486	10.147235144464863	0	0	2	30	0.00685159093231937	0.6169987464980853	3176.609866909659	3251.609866909659	3251.609866909659	3276.609866909659	0.9417475461959839	0.7977207899093628	0.8383838534355164	0.8689655065536499	0.3333333432674408	788	863	863	888	1400
10.163344866311531	10.163345261051232	0	0	2	30	0.006682548931412607	0.6227831098809968	3200.296834962682	3275.296834962682	3275.296834962682	3300.296834962682	0.9514563083648682	0.8319088220596313	0.808080792427063	0.8758620619773865	0.3333333432674408	794	869	869	894	1400
10.186313585164102	10.186313585164102	0	0	2	30	0.00649519052838312	0.632762856811067	3241.1638986413195	3316.1638986413195	3316.1638986413195	3341.1638986413195	0.9611650705337524	0.8689458966255188	0.7878788113594055	0.8896551728248596	0.3333333432674408	800	875	875	900	1400
10.197126294992925	10.197126294992925	0	0	2	30	0.006290029259590495	0.6347897545816341	3249.4640450117918	3324.4640450117918	3324.4640450117918	3349.4640450117918	0.9611650705337524	0.8860399127006531	0.7777777910232544	0.8896551728248596	0.3333333432674408	803	878	878	903	1400
10.213332728065796	10.213333122805496	0	0	2	30	0.006067627457811904	0.639855148738496	3270.206834084141	3345.206834084141	3345.206834084141	3370.206834084141	0.9708737730979919	0.9002848863601685	0.7676767706871033	0.8965517282485962	0.3333333432674408	809	884	884	909	1400
10.230554826383612	10.23055561586301	0	0	2	30	0.005828594710927064	0.6458435975967571	3294.7295321587203	3369.7295321587203	3369.7295321587203	3394.7295321587203	0.9805825352668762	0.9145299196243286	0.7676767706871033	0.8965517282485962	0.3333333432674408	838	913	913	938	1400
10.25295827798754	10.252958672727237	0	0	2	30	0.005573586191080225	0.6463102478810363	3296.6404650728437	3371.6404650728437	3371.6404650728437	3396.6404650728437	0.9805825352668762	0.9202279448509216	0.7575757503509521	0.9034482836723328	0.3333333432674408	889	964	964	989	1400
10.263157957064164	10.263157957064164	0	0	2	30	0.0053033008588988595	0.6494496692248397	3309.4963954757186	3384.4963954757186	3384.4963954757186	3409.4963954757186	0.9902912378311157	0.9230769276618958	0.7575757503509521	0.9034482836723328	0.3333333432674408	933	1008	1008	1033	1400
10.280252949198976	10.280253343938673	0	0	2	30	0.005018479547691176	0.6485927381599792	3305.987262765115	3380.987262765115	3380.987262765115	3405.987262765115	0.9902912378311157	0.9287749528884888	0.747474730014801	0.9034482836723328	0.3333333432674408	991	1066	1066	1091	1400
10.297497152939924	10.297497942419321	0	0	2	30	0.0047199029328735065	0.6485927381599792	3305.987262765115	3380.987262765115	3380.987262765115	3405.987262765115	0.9902912378311157	0.9287749528884888	0.747474730014801	0.9034482836723328	0.3333333432674408	1031	1106	1106	1131	1400
10.319547312513444	10.319547707253145	0	0	2	30	0.00440838939219326	0.6488557491400897	3307.064292728667	3382.064292728667	3382.064292728667	3407.064292728667	0.9902912378311157	0.9259259104728699	0.7575757503509521	0.8965517282485962	0.3333333432674408	1087	1162	1162	1187	1407
10.330181205258723	10.33018159999842	0	0	2	30	0.004084792762612402	0.6488557491400897	3307.064292728667	3382.064292728667	3382.064292728667	3407.064292728667	0.9902912378311157	0.9259259104728699	0.7575757503509521	0.8965517282485962	0.3333333432674408	1183	1258	1258	1283	1407
10.347505146418824	10.34750554115852	0	0	2	30	0.003749999999999688	0.6465917273302271	3297.7931234172797	3372.7931234172797	3372.7931234172797	3397.7931234172797	0.9902912378311157	0.9259259104728699	0.747474730014801	0.8965517282485962	0.3333333432674408	1338	1413	1413	1438	1407
10.363311708176836	10.363312102916536	0	0	2	30	0.003404928748046278	0.6473039879341318	3300.7098305902696	3375.7098305902696	3375.7098305902696	3400.7098305902696	0.9902912378311157	0.9287749528884888	0.747474730014801	0.8965517282485962	0.3333333432674408	1447	1522	1522	1547	1407
10.386282795467599	10.386282795467599	0	0	2	30	0.0030505248230681685	0.6473039879341318	3300.7098305902696	3375.7098305902696	3375.7098305902696	3400.7098305902696	0.9902912378311157	0.9259259104728699	0.747474730014801	0.8965517282485962	0.3333333432674408	1513	1588	1588	1613	1407
10.397131821348706	10.397131821348706	0	0	2	30	0.00268775962158941	0.6465917273302271	3297.7931234172797	3372.7931234172797	3372.7931234172797	3397.7931234172797	0.9902912378311157	0.9259259104728699	0.747474730014801	0.8965517282485962	0.3333333432674408	1635	1710	1710	1735	1414
10.413300359410497	10.413300754150194	0	0	2	30	0.0023176274578117547	0.6512829396823108	3317.0036379990624	3392.0036379990624	3392.0036379990624	3417.0036379990624	1.0	0.9259259104728699	0.7575757503509521	0.8965517282485962	0.3333333432674408	1879	1954	1954	1979	1422
10.43032706157742	10.430327456317118	0	0	2	30	0.0019411428382685471	0.6498584482768237	3311.170345693593	3386.170345693593	3386.170345693593	3411.170345693593	1.0	0.9202279448509216	0.7575757503509521	0.8965517282485962	0.3333333432674408	1988	2063	2063	2088	1429
10.452946435796575	10.452946435796575	0	0	2	30	0.0015593376811328297	0.6478400218854254	3302.9048896208174	3377.9048896208174	3377.9048896208174	3402.9048896208174	1.0	0.9173789024353027	0.7575757503509521	0.8896551728248596	0.3333333432674408	2114	2189	2189	2214	1437
10.463135456901332	10.463135456901332	0	0	2	30	0.0011732584878013604	0.6478400218854254	3302.9048896208174	3377.9048896208174	3377.9048896208174	3402.9048896208174	1.0	0.9173789024353027	0.7575757503509521	0.8896551728248596	0.3333333432674408	2216	2291	2291	2316	1437
10.480221764762772	10.48022215950247	0	0	2	30	0.0007839634745070253	0.649146187672919	3308.253638520603	3383.253638520603	3383.253638520603	3408.253638520603	1.0	0.9173789024353027	0.7575757503509521	0.8965517282485962	0.3333333432674408	2337	2412	2412	2437	1444
10.497413468123783	10.49741386286348	0	0	2	30	0.00039251967182169927	0.6478400218854254	3302.9048896208174	3377.9048896208174	3377.9048896208174	3402.9048896208174	1.0	0.9173789024353027	0.7575757503509521	0.8896551728248596	0.3333333432674408	2400	2475	2475	2500	1444
10.519681918750729	10.519682313490426	0	0	2	30	-3.8222442962243216e-16	0.6464155304799384	3297.071597315348	3372.071597315348	3372.071597315348	3397.071597315348	1.0	0.9116809368133545	0.7575757503509521	0.8896551728248596	0.3333333432674408	2502	2577	2577	2602	1451
10.530095941483788	10.530096336223485	0	0	2	30	-0.00039251967182246265	0.6479498761242501	3303.3547427288045	3378.3547427288045	3378.3547427288045	3403.3547427288045	1.0	0.9088318943977356	0.7676767706871033	0.8896551728248596	0.3333333432674408	2620	2695	2695	2720	1451
10.547318039801604	10.547318039801604	0	0	2	30	-0.0007839634745077855	0.6472376304215066	3300.4380965760697	3375.4380965760697	3375.4380965760697	3400.4380965760697	1.0	0.9059829115867615	0.7676767706871033	0.8896551728248596	0.3333333432674408	2863	2938	2938	2963	1451
10.563205917937564	10.563205917937564	0	0	2	30	-0.0011732584878021155	0.6459140490723669	3295.0180309513426	3370.0180309513426	3370.0180309513426	3395.0180309513426	1.0	0.9059829115867615	0.7676767706871033	0.882758617401123	0.3333333432674408	2863	2938	2938	2963	1451
10.586288321823384	10.586288321823384	0	0	2	30	-0.0015593376811335773	0.6452018033696234	3292.101384798608	3367.101384798608	3367.101384798608	3392.101384798608	1.0	0.8974359035491943	0.7676767706871033	0.882758617401123	0.29629629850387573	3012	3087	3087	3112	1451
10.597096294775818	10.597096294775818	0	0	2	30	-0.0019411428382692857	0.6430650513602316	3283.3513853201484	3358.3513853201484	3358.3513853201484	3383.3513853201484	1.0	0.8945869207382202	0.7676767706871033	0.882758617401123	0.29629629850387573	3067	3142	3142	3167	1459
10.613340622859772	10.613340622859772	0	0	2	30	-0.0023176274578124816	0.6445819814428972	3289.563214008664	3364.563214008664	3364.563214008664	3389.563214008664	1.0	0.8917378783226013	0.7777777910232544	0.882758617401123	0.29629629850387573	3097	3172	3172	3197	1459
10.630364167109105	10.630367325026695	0	0	2	30	-0.002687759621590123	0.6430650513602316	3283.3513853201484	3358.3513853201484	3358.3513853201484	3383.3513853201484	1.0	0.8945869207382202	0.7676767706871033	0.882758617401123	0.29629629850387573	3143	3218	3218	3243	1459
10.652950383193565	10.652950777933262	0	0	2	30	-0.0030505248230688667	0.6430650513602316	3283.3513853201484	3358.3513853201484	3358.3513853201484	3383.3513853201484	1.0	0.8945869207382202	0.7676767706871033	0.882758617401123	0.29629629850387573	3176	3251	3251	3276	1466
10.66312321997067	10.66312361471037	0	0	2	30	-0.003404928748046959	0.6430650513602316	3283.3513853201484	3358.3513853201484	3358.3513853201484	3383.3513853201484	1.0	0.8945869207382202	0.7676767706871033	0.882758617401123	0.29629629850387573	3200	3275	3275	3300	1466
10.680356371000054	10.680357160479451	0	0	2	30	-0.0037500000000003494	0.6430650513602316	3283.3513853201484	3358.3513853201484	3358.3513853201484	3383.3513853201484	1.0	0.8945869207382202	0.7676767706871033	0.882758617401123	0.29629629850387573	3241	3316	3316	3341	1466
10.697137150334642	10.697137150334642	0	0	2	30	-0.004084792762613043	0.6410292094071872	3275.0146125224314	3350.0146125224314	3350.0146125224314	3375.0146125224314	1.0	0.8917378783226013	0.7676767706871033	0.8758620619773865	0.29629629850387573	3249	3324	3324	3349	1466
10.71964915535573	10.719649550095427	0	0	2	30	-0.004408389392193879	0.6410292094071872	3275.0146125224314	3350.0146125224314	3350.0146125224314	3375.0146125224314	1.0	0.8917378783226013	0.7676767706871033	0.8758620619773865	0.29629629850387573	3270	3345	3345	3370	1466
10.730161863013484	10.730161863013484	0	0	2	30	-0.0047199029328741	0.6410292094071872	3275.0146125224314	3350.0146125224314	3350.0146125224314	3375.0146125224314	1.0	0.8917378783226013	0.7777777910232544	0.8758620619773865	0.29629629850387573	3294	3369	3369	3394	1466
10.74726474994227	10.74726474994227	0	0	2	30	-0.005018479547691743	0.6410292094071872	3275.0146125224314	3350.0146125224314	3350.0146125224314	3375.0146125224314	1.0	0.8917378783226013	0.7676767706871033	0.8758620619773865	0.29629629850387573	3296	3371	3371	3396	1466
10.763308944998945	10.763308944998945	0	0	2	30	-0.0053033008588994	0.6432409845321114	3284.0718316589964	3359.0718316589964	3359.0718316589964	3384.0718316589964	1.0	0.8917378783226013	0.7777777910232544	0.8758620619773865	0.29629629850387573	3309	3384	3384	3409	1466
10.786303716671634	10.786304111411335	0	0	2	30	-0.005573586191080736	0.6425287388293679	3281.1551855062617	3356.1551855062617	3356.1551855062617	3381.1551855062617	1.0	0.8888888955116272	0.7777777910232544	0.8758620619773865	0.29629629850387573	3305	3380	3380	3405	1466
10.797175242715573	10.797174847975873	0	0	2	30	-0.0058285947109275454	0.6404754962158385	3272.747157003859	3347.747157003859	3347.747157003859	3372.747157003859	1.0	0.8860399127006531	0.7777777910232544	0.8689655065536499	0.29629629850387573	3305	3380	3380	3405	1466
10.81331535951905	10.81331535951905	0	0	2	30	-0.006067627457812354	0.6383387442064468	3263.9971575253994	3338.9971575253994	3338.9971575253994	3363.9971575253994	1.0	0.8774929046630859	0.7777777910232544	0.8689655065536499	0.29629629850387573	3307	3382	3382	3407	1466
10.831074303827199	10.831075093306596	0	0	2	30	-0.006290029259590911	0.6398208431658201	3270.066352764033	3345.066352764033	3345.066352764033	3370.066352764033	1.0	0.874643862247467	0.7878788113594055	0.8689655065536499	0.25925925374031067	3307	3382	3382	3407	1466
10.852952751631756	10.852952751631756	0	0	2	30	-0.006495190528383502	0.6363256786839964	3255.753654210965	3330.753654210965	3330.753654210965	3355.753654210965	1.0	0.8660968542098999	0.7878788113594055	0.8620689511299133	0.25925925374031067	3297	3372	3372	3397	1466
10.863089272356577	10.863089272356577	0	0	2	30	-0.006682548931412953	0.6363256786839964	3255.753654210965	3330.753654210965	3330.753654210965	3355.753654210965	1.0	0.8660968542098999	0.7878788113594055	0.8620689511299133	0.25925925374031067	3300	3375	3375	3400	1466
10.880325976043247	10.880326370782948	0	0	2	30	-0.006851590932319682	0.6349900298990967	3250.284172436801	3325.284172436801	3325.284172436801	3350.284172436801	1.0	0.8575498461723328	0.7979797720909119	0.8551723957061768	0.25925925374031067	3300	3375	3375	3400	1466
10.897248072189997	10.897248466929694	0	0	2	30	-0.007001853198729167	0.6300583194218543	3230.0888180324932	3305.0888180324932	3305.0888180324932	3330.0888180324932	1.0	0.8347578644752502	0.808080792427063	0.8482758402824402	0.25925925374031067	3297	3372	3372	3397	1466
10.919601391852177	10.919601786591878	0	0	2	30	-0.007132923872213786	0.5881663912713258	3058.541372256079	3133.541372256079	3133.541372256079	3158.541372256079	0.9514563083648682	0.7122507095336914	0.868686854839325	0.7931034564971924	0.2222222238779068	3317	3392	3392	3417	1466
10.930174889423542	10.930174889423542	0	0	2	30	-0.007244443697168125	0.5524975831356667	2912.477602940555	2987.477602940555	2987.477602940555	3012.477602940555	0.9514563083648682	0.6039885878562927	0.8787878751754761	0.7448275685310364	0.2222222238779068	3311	3386	3386	3411	1466
10.947259223586487	10.947259618326187	0	0	2	30	-0.007336107005503633	0.5079071466514185	2729.8797655375583	2804.8797655375583	2804.8797655375583	2829.8797655375583	0.9029126167297363	0.5356125235557556	0.868686854839325	0.682758629322052	0.2222222238779068	3302	3377	3377	3402	1466
10.963340524174848	10.963340918914545	0	0	2	30	-0.007407662554463602	0.46546015299101473	2556.0593264982053	2631.0593264982053	2631.0593264982053	2656.0593264982053	0.8543689250946045	0.4928774833679199	0.8383838534355164	0.6137930750846863	0.2222222238779068	3302	3377	3377	3402	1466
10.986280821769105	10.986280821769105	0	0	2	30	-0.007458914215262096	0.4233771045571917	2383.7292431616997	2458.7292431616997	2458.7292431616997	2483.7292431616997	0.7572815418243408	0.41310539841651917	0.7777777910232544	0.46206897497177124	0.14814814925193787	3308	3383	3383	3408	1466
10.99715076885425	10.99715076885425	0	0	2	30	-0.007489721510659327	0.3824434817236959	2216.106057658535	2291.106057658535	2291.106057658535	2316.106057658535	0.7572815418243408	0.41310539841651917	0.7777777910232544	0.46206897497177124	0.14814814925193787	3302	3377	3377	3402	1466
11.013248253770259	11.013248253770259	0	0	2	30	-0.0075	0.32584957478198806	1984.354008732241	2059.354008732241	2059.354008732241	2084.354008732241	0.6504854559898376	0.37321937084198	0.7373737096786499	0.37931033968925476	0.1111111119389534	3297	3372	3372	3397	1466
11.030378377738261	11.030378772477958	0	0	2	30	-0.00748972151065928	0.24982910949888648	1673.05020339794	1748.05020339794	1748.05020339794	1773.05020339794	0.582524299621582	0.27635326981544495	0.6363636255264282	0.22068965435028076	0.07407407462596893	3303	3378	3378	3403	1466
11.052848145611579	11.052848145611579	0	0	2	30	-0.007458914215262003	0.2101887885928777	1510.7230892878342	1585.7230892878342	1585.7230892878342	1610.7230892878342	0.5145630836486816	0.23646724224090576	0.5656565427780151	0.158620685338974	0.0	3300	3375	3375	3400	1466
11.063150062270187	11.063150062270187	0	0	2	30	-0.007407662554463461	0.17758078196883015	1377.1933021623595	1452.1933021623595	1452.1933021623595	1477.1933021623595	0.446601927280426	0.202279195189476	0.49494948983192444	0.12413793057203293	0.0	3295	3370	3370	3395	1466
11.080321239166862	11.080321633906562	0	0	2	30	-0.007336107005503446	0.14834782071450536	1257.4843258258993	1332.4843258258993	1332.4843258258993	1357.4843258258993	0.3786407709121704	0.17378917336463928	0.42424243688583374	0.09655172377824783	0.0	3292	3367	3367	3392	1459
11.097390967960953	11.09739136270065	0	0	2	30	-0.007244443697167893	0.1216034928529427	1147.9663032328003	1222.9663032328003	1222.9663032328003	1247.9663032328003	0.3106796145439148	0.14814814925193787	0.3333333432674408	0.08275862038135529	0.0	3283	3358	3358	3383	1459
11.119797577482467	11.119798366961868	0	0	2	30	-0.007132923872213509	0.09151815505810562	1024.7668449629425	1099.7668449629425	1099.7668449629425	1124.7668449629425	0.223300963640213	0.12535612285137177	0.2525252401828766	0.06896551698446274	0.0	3289	3364	3364	3389	1459
11.130261337417574	11.130261732157274	0	0	2	30	-0.0070018531987288465	0.07925906197048882	974.5658587691516	1049.5658587691516	1049.5658587691516	1074.5658587691516	0.20388349890708923	0.0883190855383873	0.16161616146564484	0.05517241358757019	0.0	3283	3358	3358	3383	1459
11.1480601504353	11.148060939914698	0	0	2	30	-0.0068515909323193175	0.0662198371098525	921.170232964846	996.170232964846	996.170232964846	1021.170232964846	0.18446601927280426	0.07407407462596893	0.13131313025951385	0.04827586188912392	0.0	3283	3358	3358	3383	1459
11.163232760237081	11.163233549716479	0	0	2	30	-0.006682548931412546	0.05818556879404757	888.2699042116249	963.2699042116249	963.2699042116249	988.2699042116249	0.1650485396385193	0.06267806142568588	0.12121212482452393	0.04137931019067764	0.0	3283	3358	3358	3383	1459
11.186105952082547	11.186105952082547	0	0	2	30	-0.006495190528383055	0.05422939174733628	872.069359205342	947.069359205342	947.069359205342	972.069359205342	0.1553398072719574	0.056980058550834656	0.1111111119389534	0.04137931019067764	0.0	3283	3358	3358	3383	1459
11.199396048260875	11.199396048260875	0	0	2	30	-0.006290029259590423	0.050811308786112105	858.0723094791291	933.0723094791291	933.0723094791291	958.0723094791291	0.1456310749053955	0.054131053388118744	0.10101009905338287	0.03448275849223137	0.0	3275	3350	3350	3375	1459
11.213121147587254	11.213121147587254	0	0	2	30	-0.0060676274578118266	0.04767187160982493	845.2163142422331	920.2163142422331	920.2163142422331	945.2163142422331	0.13592232763767242	0.05128205195069313	0.10101009905338287	0.03448275849223137	0.0	3275	3350	3350	3375	1459
11.23011192844159	11.23011192844159	0	0	2	30	-0.005828594710926981	0.04695962031914595	842.2996452069027	917.2996452069027	917.2996452069027	942.2996452069027	0.13592232763767242	0.04843304678797722	0.10101009905338287	0.03448275849223137	0.0	3275	3350	3350	3375	1459
11.25290972500459	11.252910119744287	0	0	2	30	-0.005573586191080136	0.04382018686814908	829.4436652250705	904.4436652250705	904.4436652250705	929.4436652250705	0.12621359527111053	0.045584045350551605	0.10101009905338287	0.03448275849223137	0.0	3275	3350	3350	3375	1459
11.263103877725433	11.26310427246513	0	0	2	30	-0.005303300858898766	0.04382018686814908	829.4436652250705	904.4436652250705	904.4436652250705	929.4436652250705	0.12621359527111053	0.045584045350551605	0.10101009905338287	0.03448275849223137	0.0	3284	3359	3359	3384	1459
11.280147553699402	11.280147158959702	0	0	2	30	-0.005018479547691077	0.040506596211960344	815.8745114879775	890.8745114879775	890.8745114879775	915.8745114879775	0.11650485545396805	0.04273504391312599	0.10101009905338287	0.027586206793785095	0.0	3281	3356	3356	3381	1459
11.297160439976869	11.297160439976869	0	0	2	30	-0.004719902932873403	0.039794344921281366	812.9578424526471	887.9578424526471	887.9578424526471	912.9578424526471	0.11650485545396805	0.03988603875041008	0.10101009905338287	0.027586206793785095	0.0	3272	3347	3347	3372	1459
11.319557575745614	11.319557970485315	0	0	2	30	-0.004408389392193153	0.039794344921281366	812.9578424526471	887.9578424526471	887.9578424526471	912.9578424526471	0.11650485545396805	0.03988603875041008	0.10101009905338287	0.027586206793785095	0.0	3263	3338	3338	3363	1459
11.330160284054687	11.330160678794387	0	0	2	30	-0.004084792762612291	0.039794344921281366	812.9578424526471	887.9578424526471	887.9578424526471	912.9578424526471	0.10679611563682556	0.03988603875041008	0.1111111119389534	0.027586206793785095	0.0	3270	3345	3345	3370	1451
11.347126985787396	11.347126985787396	0	0	2	30	-0.0037499999999995736	0.037436822124567753	803.303786600105	878.303786600105	878.303786600105	903.303786600105	0.10679611563682556	0.03988603875041008	0.1111111119389534	0.027586206793785095	0.0	3255	3330	3330	3355	1451
11.364329347120277	11.364330136599675	0	0	2	30	-0.00340492874804616	0.037436822124567753	803.303786600105	878.303786600105	878.303786600105	903.303786600105	0.10679611563682556	0.03988603875041008	0.1111111119389534	0.027586206793785095	0.0	3255	3330	3330	3355	1451
11.386163189338872	11.386163189338872	0	0	2	30	-0.0030505248230680475	0.037436822124567753	803.303786600105	878.303786600105	878.303786600105	903.303786600105	0.09708737581968307	0.03988603875041008	0.1111111119389534	0.027586206793785095	0.0	3250	3325	3325	3350	1451
11.397326033280505	11.397326822759902	0	0	2	30	-0.002687759621589286	0.03500963717028213	793.3644642123054	868.3644642123054	868.3644642123054	893.3644642123054	0.09708737581968307	0.03988603875041008	0.1111111119389534	0.027586206793785095	0.0	3230	3305	3305	3330	1451
11.413174042706887	11.413174437446587	0	0	2	30	-0.0023176274578116285	0.03500963717028213	793.3644642123054	868.3644642123054	868.3644642123054	893.3644642123054	0.09708737581968307	0.03988603875041008	0.1111111119389534	0.027586206793785095	0.0	3058	3133	3133	3158	1444
11.430240218843688	11.430240218843691	0	0	2	30	-0.0019411428382684192	0.03429738681092573	790.4477989907409	865.4477989907409	865.4477989907409	890.4477989907409	0.09708737581968307	0.03703703731298447	0.1111111119389534	0.027586206793785095	0.0	2912	2987	2987	3012	1444
11.45320301660078	11.453203411340477	0	0	2	30	-0.0015593376811327004	0.03429738681092573	790.4477989907409	865.4477989907409	865.4477989907409	890.4477989907409	0.09708737581968307	0.03703703731298447	0.1111111119389534	0.027586206793785095	0.0	2729	2804	2804	2829	1444
11.46314966753049	11.46314966753049	0	0	2	30	-0.0011732584878012297	0.033585136451569325	787.5311337691764	862.5311337691764	862.5311337691764	887.5311337691764	0.09708737581968307	0.03418803587555885	0.1111111119389534	0.027586206793785095	0.0	2556	2631	2631	2656	1444
11.480339002453308	11.480339002453308	0	0	2	30	-0.0007839634745068937	0.033393565569629614	786.7466510076333	861.7466510076333	861.7466510076333	886.7466510076333	0.09708737581968307	0.03418803587555885	0.1111111119389534	0.02068965509533882	0.0	2383	2458	2458	2483	1429
11.497132413458255	11.497132413458255	0	0	2	30	-0.0003925196718215671	0.033393565569629614	786.7466510076333	861.7466510076333	861.7466510076333	886.7466510076333	0.09708737581968307	0.03418803587555885	0.1111111119389534	0.02068965509533882	0.0	2216	2291	2291	2316	1429
11.520138632582208	11.520138632582208	0	0	2	30	5.145327074780904e-16	0.033585136451569325	787.5311337691764	862.5311337691764	862.5311337691764	887.5311337691764	0.09708737581968307	0.03418803587555885	0.1111111119389534	0.027586206793785095	0.0	1984	2059	2059	2084	1422
11.530134231234568	11.530133836494871	0	0	2	30	0.00039251967182259476	0.031157953359928853	777.5918190089087	852.5918190089087	852.5918190089087	877.5918190089087	0.08737864345312119	0.03418803587555885	0.1111111119389534	0.027586206793785095	0.0	1673	1748	1748	1773	1414
11.54726790785986	11.54726830259956	0	0	2	30	0.0007839634745079172	0.030966382477989142	776.8073362473656	851.8073362473656	851.8073362473656	876.8073362473656	0.08737864345312119	0.03418803587555885	0.1111111119389534	0.02068965509533882	0.0	1510	1585	1585	1610	1400
11.563140785887265	11.563140785887265	0	0	2	30	0.0011732584878022462	0.030376039911677866	774.3898834383209	849.3898834383209	849.3898834383209	874.3898834383209	0.08737864345312119	0.03133903071284294	0.10101009905338287	0.027586206793785095	0.0	1377	1452	1452	1477	1400
11.580089724333531	11.580090119073231	0	0	2	30	0.001559337681133707	0.030376039911677866	774.3898834383209	849.3898834383209	849.3898834383209	874.3898834383209	0.08737864345312119	0.03133903071284294	0.10101009905338287	0.027586206793785095	0.0	1257	1332	1332	1357	1400
11.599583549617792	11.599583549617792	0	0	2	30	0.0019411428382694134	0.027774699614845536	763.7373949227924	838.7373949227924	838.7373949227924	863.7373949227924	0.0776699036359787	0.03133903071284294	0.10101009905338287	0.02068965509533882	0.0	1147	1222	1222	1247	1400
11.613197727088815	11.613197727088815	0	0	2	30	0.0023176274578126073	0.030149637989489636	773.4627675669601	848.4627675669601	848.4627675669601	873.4627675669601	0.08737864345312119	0.03133903071284294	0.09090909361839294	0.02068965509533882	0.0	1024	1099	1099	1124	1400
11.63037206190308	11.63037245664278	0	0	2	30	0.0026877596215902464	0.02701020267584761	760.606779957596	835.606779957596	835.606779957596	860.606779957596	0.0776699036359787	0.028490029275417328	0.09090909361839294	0.02068965509533882	0.0	974	1049	1049	1074	1400
11.652982357109165	11.652982751848862	0	0	2	30	0.0030505248230689877	0.02701020267584761	760.606779957596	835.606779957596	835.606779957596	860.606779957596	0.0776699036359787	0.028490029275417328	0.09090909361839294	0.02068965509533882	0.0	921	996	996	1021	1400
11.663144141174707	11.663144141174707	0	0	2	30	0.0034049287480470767	0.02681863178106207	759.8222971434492	834.8222971434492	834.8222971434492	859.8222971434492	0.0776699036359787	0.028490029275417328	0.08080808073282242	0.013793103396892548	0.0	888	963	963	988	1400
11.680287291552768	11.680287686292468	0	0	2	30	0.0037500000000004643	0.02681863178106207	759.8222971434492	834.8222971434492	834.8222971434492	859.8222971434492	0.0776699036359787	0.028490029275417328	0.08080808073282242	0.013793103396892548	0.0	872	947	947	972	1400
11.697235045779935	11.697235440519636	0	0	2	30	0.004084792762613155	0.02749605106163247	762.596329097385	837.596329097385	837.596329097385	862.596329097385	0.0776699036359787	0.03133903071284294	0.07070706784725189	0.013793103396892548	0.0	858	933	933	958	1400
11.719524417610918	11.719524417610918	0	0	2	30	0.004408389392193986	0.029632803071024255	771.3463285758444	846.3463285758444	846.3463285758444	871.3463285758444	0.0776699036359787	0.03988603875041008	0.07070706784725189	0.013793103396892548	0.0	845	920	920	945	1400
11.730138178631558	11.730138573371255	0	0	2	30	0.004719902932874203	0.029632803071024255	771.3463285758444	846.3463285758444	846.3463285758444	871.3463285758444	0.0776699036359787	0.04273504391312599	0.08080808073282242	0.02068965509533882	0.0	842	917	917	942	1400
11.747342908402628	11.747343303142324	0	0	2	30	0.005018479547691842	0.03183921723798805	780.381594589561	855.381594589561	855.381594589561	880.381594589561	0.0776699036359787	0.04843304678797722	0.09090909361839294	0.013793103396892548	0.0	829	904	904	929	1400
11.763294339630091	11.763294734369788	0	0	2	30	0.005303300858899494	0.035187639878593704	794.0933853028412	869.0933853028412	869.0933853028412	894.0933853028412	0.08737864345312119	0.05128205195069313	0.10101009905338287	0.02068965509533882	0.0	829	904	904	929	1400
11.786317137821394	11.786317137821394	0	0	2	30	0.005573586191080825	0.038141135483699906	806.1879498057511	881.1879498057511	881.1879498057511	906.1879498057511	0.08737864345312119	0.06267806142568588	0.12121212482452393	0.02068965509533882	0.0	815	890	890	915	1400
11.797220637780933	11.797220637780933	0	0	2	30	0.005828594710927629	0.038141135483699906	806.1879498057511	881.1879498057511	881.1879498057511	906.1879498057511	0.08737864345312119	0.06267806142568588	0.12121212482452393	0.02068965509533882	0.0	812	887	887	912	1400
11.813329570148204	11.813329964887904	0	0	2	30	0.006067627457812431	0.043765632509121244	829.2202651248515	904.2202651248515	904.2202651248515	929.2202651248515	0.09708737581968307	0.07407407462596893	0.14141413569450378	0.027586206793785095	0.0	812	887	887	912	1400
11.83036219341061	11.83036258815031	0	0	2	30	0.006290029259590983	0.052773383408084185	866.1070050561048	941.1070050561048	941.1070050561048	966.1070050561048	0.11650485545396805	0.0883190855383873	0.1818181872367859	0.03448275849223137	0.0	812	887	887	912	1400
11.85292551459254	11.85292551459254	0	0	2	30	0.006495190528383569	0.08578916668466308	1001.3066375736953	1076.3066375736953	1076.3066375736953	1101.3066375736953	0.21359223127365112	0.11396011710166931	0.28282827138900757	0.05517241358757019	0.0	803	878	878	903	1400
11.863125983148562	11.863125983148562	0	0	2	30	0.006682548931413013	0.08578916668466308	1001.3066375736953	1076.3066375736953	1076.3066375736953	1101.3066375736953	0.21359223127365112	0.11396011710166931	0.28282827138900757	0.05517241358757019	0.0	803	878	878	903	1400
11.880252554459277	11.880252949198974	0	0	2	30	0.006851590932319736	0.10775978212176363	1091.276307788622	1166.276307788622	1166.276307788622	1191.276307788622	0.25242719054222107	0.13960114121437073	0.4040403962135315	0.09655172377824783	0.0	803	878	878	903	1400
11.897460442147937	11.897460442147937	0	0	2	30	0.007001853198729215	0.1301483704015296	1182.9575767942638	1257.9575767942638	1257.9575767942638	1282.9575767942638	0.291262149810791	0.16524216532707214	0.46464645862579346	0.13793103396892548	0.03703703731298447	793	868	868	893	1400
11.91960376029037	11.91960415503007	0	0	2	30	0.0071329238722138266	0.15783590958072558	1296.3380497330713	1371.3380497330713	1371.3380497330713	1396.3380497330713	0.33980581164360046	0.19373218715190887	0.5252525210380554	0.1862068921327591	0.07407407462596893	793	868	868	893	1400
11.932932935698878	11.932932935698878	0	0	2	30	0.00724444369716816	0.19357051041946516	1442.6712401677098	1517.6712401677098	1517.6712401677098	1542.6712401677098	0.3980582654476166	0.23076923191547394	0.5858585834503174	0.24827586114406586	0.18518517911434174	790	865	865	890	1400
11.947263960462871	11.947263960462871	0	0	2	30	0.007336107005503661	0.2265505863581332	1577.7246511365554	1652.7246511365554	1652.7246511365554	1677.7246511365554	0.446601927280426	0.2621082663536072	0.6363636255264282	0.3103448152542114	0.2222222238779068	790	865	865	890	1400
11.963309734478342	11.963310129218042	0	0	2	30	0.007407662554463622	0.2821443932385903	1805.3812903120272	1880.3812903120272	1880.3812903120272	1905.3812903120272	0.5631067752838135	0.29629629850387573	0.6969696879386902	0.38620689511299133	0.25925925374031067	787	862	862	887	1400
11.98625713738718	11.986257532126876	0	0	2	30	0.00745891421526211	0.3537875867240814	2098.7601676351132	2173.7601676351132	2173.7601676351132	2198.7601676351132	0.6213592290878296	0.36467236280441284	0.808080792427063	0.5310344696044922	0.29629629850387573	786	861	861	886	1400
11.997155110990937	11.997155110990937	0	0	2	30	0.007489721510659335	0.38768606416515183	2237.574432756297	2312.574432756297	2312.574432756297	2337.574432756297	0.6601941585540771	0.39316239953041077	0.8484848737716675	0.5862069129943848	0.3333333432674408	786	861	861	886	1400
12.013299569931098	12.013299569931098	0	0	2	30	0.0075	0.42448371502268145	2388.2608130178805	2463.2608130178805	2463.2608130178805	2488.2608130178805	0.708737850189209	0.4188034236431122	0.8989899158477783	0.634482741355896	0.37037035822868347	787	862	862	887	1400
12.030197981695922	12.030198376435619	0	0	2	30	0.007489721510659273	0.455022781332147	2513.3182895551417	2588.3182895551417	2588.3182895551417	2613.3182895551417	0.7475728392601013	0.4444444477558136	0.9292929172515869	0.6758620738983154	0.40740740299224854	777	852	852	877	1400
12.05292235667495	12.05292235667495	0	0	2	30	0.0074589142152619884	0.48715335300879303	2644.8929805710077	2719.8929805710077	2719.8929805710077	2744.8929805710077	0.7864077687263489	0.4871794879436493	0.9595959782600403	0.7034482955932617	0.40740740299224854	776	851	851	876	1400
12.063296905438131	12.063296905438131	0	0	2	30	0.00740766255446344	0.5205734605657977	2781.7483210169416	2856.7483210169416	2856.7483210169416	2881.7483210169416	0.844660222530365	0.5213675498962402	0.9797979593276978	0.7310344576835632	0.40740740299224854	774	849	849	874	1400
12.080152685315484	12.080152685315488	0	0	2	30	0.0073361070055034195	0.5419355158407653	2869.225937367934	2944.225937367934	2944.225937367934	2969.225937367934	0.8640776872634888	0.5527065396308899	0.9898989796638489	0.7586206793785095	0.40740740299224854	774	849	849	874	1400
12.09736294144234	12.09736333618204	0	0	2	30	0.007244443697167859	0.5591639520772365	2939.7763837562834	3014.7763837562834	3014.7763837562834	3039.7763837562834	0.8640776872634888	0.6011396050453186	0.9898989796638489	0.7793103456497192	0.40740740299224854	763	838	838	863	1400
12.119615207741637	12.119615602481334	0	0	2	30	0.007132923872213468	0.5904758085641078	3067.9984360700214	3142.9984360700214	3142.9984360700214	3167.9984360700214	0.893203854560852	0.6894586682319641	0.9494949579238892	0.8206896781921387	0.4444444477558136	773	848	848	873	1400
12.132887935373217	12.132887935373217	0	0	2	30	0.007001853198728799	0.6012218123900688	3112.0033217373316	3187.0033217373316	3187.0033217373316	3212.0033217373316	0.9029126167297363	0.7264957427978516	0.9292929172515869	0.834482729434967	0.40740740299224854	760	835	835	860	1400
12.147303434432748	12.147303434432748	0	0	2	30	0.006851590932319263	0.6091390766216378	3144.424518765607	3219.424518765607	3219.424518765607	3244.424518765607	0.9223300814628601	0.7578347325325012	0.8989899158477783	0.8413792848587036	0.40740740299224854	760	835	835	860	1400
12.163389077157797	12.163389471897494	0	0	2	30	0.006682548931412486	0.6191618324125407	3185.4677037293545	3260.4677037293545	3260.4677037293545	3285.4677037293545	0.9417475461959839	0.7920227646827698	0.868686854839325	0.8551723957061768	0.40740740299224854	759	834	834	859	1400
12.186267005879648	12.186267005879648	0	0	2	30	0.006495190528382989	0.6288003929397945	3224.9376090884584	3299.9376090884584	3299.9376090884584	3324.9376090884584	0.9514563083648682	0.8433048725128174	0.8383838534355164	0.8689655065536499	0.40740740299224854	759	834	834	859	1400
12.19717958485226	12.19717958485226	0	0	2	30	0.00629002925959035	0.63082195769117	3233.215916745341	3308.215916745341	3308.215916745341	3333.215916745341	0.9514563083648682	0.8433048725128174	0.8383838534355164	0.8689655065536499	0.40740740299224854	762	837	837	862	1400
12.213200490266706	12.213200490266706	0	0	2	30	0.0060676274578117485	0.6352568378829657	3251.3767511307447	3326.3767511307447	3326.3767511307447	3351.3767511307447	0.9611650705337524	0.8632478713989258	0.8181818127632141	0.8758620619773865	0.40740740299224854	771	846	846	871	1400
12.230421799105125	12.230422193844825	0	0	2	30	0.0058285947109268975	0.6387118102697826	3265.52486305476	3340.52486305476	3340.52486305476	3365.52486305476	0.9611650705337524	0.8803418874740601	0.808080792427063	0.882758617401123	0.40740740299224854	771	846	846	871	1400
12.252951962152357	12.252951962152357	0	0	2	30	0.005573586191080047	0.6459836334810154	3295.302979104758	3370.302979104758	3370.302979104758	3395.302979104758	0.9708737730979919	0.9031339287757874	0.7979797720909119	0.8896551728248596	0.40740740299224854	780	855	855	880	1400
12.263227825990848	12.263227825990848	0	0	2	30	0.005303300858898672	0.6459836334810154	3295.302979104758	3370.302979104758	3370.302979104758	3395.302979104758	0.9708737730979919	0.9031339287757874	0.7979797720909119	0.8896551728248596	0.40740740299224854	794	869	869	894	1400
12.280159395890367	12.280160580109461	0	0	2	30	0.005018479547690979	0.6444492861924376	3289.019826958032	3364.019826958032	3364.019826958032	3389.019826958032	0.9708737730979919	0.9059829115867615	0.7878788113594055	0.8896551728248596	0.40740740299224854	806	881	881	906	1400
12.29721767723319	12.29721807197289	0	0	2	30	0.004719902932873301	0.644607805549704	3289.668963726038	3364.668963726038	3364.668963726038	3389.668963726038	0.9708737730979919	0.9031339287757874	0.7979797720909119	0.882758617401123	0.40740740299224854	806	881	881	906	1400
12.321057191861255	12.321057586600956	0	0	2	30	0.004408389392193047	0.6475887224374022	3301.875818381162	3376.875818381162	3376.875818381162	3401.875818381162	0.9805825352668762	0.9088318943977356	0.7878788113594055	0.8896551728248596	0.40740740299224854	829	904	904	929	1400
12.330276732265824	12.330277127005525	0	0	2	30	0.004084792762612181	0.6476548162716185	3302.1464726322774	3377.1464726322774	3377.1464726322774	3402.1464726322774	0.9805825352668762	0.9145299196243286	0.7878788113594055	0.882758617401123	0.40740740299224854	866	941	941	966	1400
12.347332250430759	12.347332250430759	0	0	2	30	0.0037499999999994586	0.648367061974362	3305.063118785012	3380.063118785012	3380.063118785012	3405.063118785012	0.9805825352668762	0.9173789024353027	0.7878788113594055	0.882758617401123	0.40740740299224854	1001	1076	1076	1101	1400
12.363356708502495	12.363356708502495	0	0	2	30	0.003404928748046042	0.6476548162716185	3302.1464726322774	3377.1464726322774	3377.1464726322774	3402.1464726322774	0.9805825352668762	0.9145299196243286	0.7878788113594055	0.882758617401123	0.40740740299224854	1001	1076	1076	1101	1400
12.386201479089651	12.386202268569049	0	0	2	30	0.0030505248230679265	0.648367061974362	3305.063118785012	3380.063118785012	3380.063118785012	3405.063118785012	0.9805825352668762	0.9173789024353027	0.7878788113594055	0.882758617401123	0.40740740299224854	1091	1166	1166	1191	1400
12.397161426826115	12.397161426826115	0	0	2	30	0.0026877596215891626	0.648367061974362	3305.063118785012	3380.063118785012	3380.063118785012	3405.063118785012	0.9805825352668762	0.9173789024353027	0.7878788113594055	0.882758617401123	0.40740740299224854	1182	1257	1257	1282	1407
12.413440886743258	12.413441676222659	0	0	2	30	0.0023176274578115027	0.6476548162716185	3302.1464726322774	3377.1464726322774	3377.1464726322774	3402.1464726322774	0.9805825352668762	0.9145299196243286	0.7878788113594055	0.882758617401123	0.40740740299224854	1296	1371	1371	1396	1414
12.430334561631698	12.430335351111095	0	0	2	30	0.0019411428382682915	0.6469425705688749	3299.2298264795427	3374.2298264795427	3374.2298264795427	3399.2298264795427	0.9805825352668762	0.9116809368133545	0.7878788113594055	0.882758617401123	0.40740740299224854	1442	1517	1517	1542	1437
12.452901040731215	12.452901040731215	0	0	2	30	0.001559337681132571	0.6472990731335981	3300.6897044820844	3375.6897044820844	3375.6897044820844	3400.6897044820844	0.9902912378311157	0.9088318943977356	0.7878788113594055	0.8758620619773865	0.37037035822868347	1577	1652	1652	1677	1444
12.463179667747594	12.463179667747594	0	0	2	30	0.0011732584878010991	0.6493697462099348	3309.169110729683	3384.169110729683	3384.169110729683	3409.169110729683	0.9902912378311157	0.9116809368133545	0.7878788113594055	0.882758617401123	0.37037035822868347	1805	1880	1880	1905	1451
12.480226501639157	12.480227291118554	0	0	2	30	0.0007839634745067622	0.6500819919126783	3312.0857568824176	3387.0857568824176	3387.0857568824176	3412.0857568824176	0.9902912378311157	0.9145299196243286	0.7878788113594055	0.882758617401123	0.37037035822868347	2098	2173	2173	2198	1459
12.497389389002157	12.497389783741857	0	0	2	30	0.000392519671821435	0.6500819919126783	3312.0857568824176	3387.0857568824176	3387.0857568824176	3412.0857568824176	0.9902912378311157	0.9145299196243286	0.7878788113594055	0.882758617401123	0.37037035822868347	2237	2312	2312	2337	1466
12.519564681060194	12.51956507579989	0	0	2	30	-6.468409853337487e-16	0.6487235794402464	3306.523057807809	3381.523057807809	3381.523057807809	3406.523057807809	0.9902912378311157	0.9145299196243286	0.7878788113594055	0.8758620619773865	0.37037035822868347	2388	2463	2463	2488	1474
12.530264890074863	12.530265284814563	0	0	2	30	-0.00039251967182272687	0.6487235794402464	3306.523057807809	3381.523057807809	3381.523057807809	3406.523057807809	0.9902912378311157	0.9059829115867615	0.7979797720909119	0.8758620619773865	0.37037035822868347	2513	2588	2588	2613	1481
12.547279355311124	12.547279355311124	0	0	2	30	-0.0007839634745080487	0.648798589504417	3306.8302240205876	3381.8302240205876	3381.8302240205876	3406.8302240205876	0.9902912378311157	0.9059829115867615	0.7979797720909119	0.8758620619773865	0.37037035822868347	2644	2719	2719	2744	1481
12.563364208556772	12.563364603296472	0	0	2	30	-0.0011732584878023768	0.6473740831977688	3300.996870694863	3375.996870694863	3375.996870694863	3400.996870694863	0.9902912378311157	0.9002848863601685	0.7979797720909119	0.8758620619773865	0.37037035822868347	2781	2856	2856	2881	1481
12.5862504268123	12.5862504268123	0	0	2	30	-0.0015593376811338364	0.6473740831977688	3300.996870694863	3375.996870694863	3375.996870694863	3400.996870694863	0.9902912378311157	0.9002848863601685	0.7979797720909119	0.8758620619773865	0.37037035822868347	2869	2944	2944	2969	1481
12.597245111642257	12.597245111642257	0	0	2	30	-0.0019411428382695413	0.6473740831977688	3300.996870694863	3375.996870694863	3375.996870694863	3400.996870694863	0.9902912378311157	0.9002848863601685	0.7979797720909119	0.8758620619773865	0.37037035822868347	2939	3014	3014	3039	1481
12.61328259612405	12.61328299086375	0	0	2	30	-0.002317627457812733	0.6480863438016735	3303.913577867853	3378.913577867853	3378.913577867853	3403.913577867853	0.9902912378311157	0.9031339287757874	0.7979797720909119	0.8758620619773865	0.37037035822868347	3067	3142	3142	3167	1488
12.630488904853918	12.630489299593615	0	0	2	30	-0.00268775962159037	0.6467105158703621	3298.279562489133	3373.279562489133	3373.279562489133	3398.279562489133	0.9902912378311157	0.9031339287757874	0.7979797720909119	0.8689655065536499	0.37037035822868347	3112	3187	3187	3212	1481
12.65288011952718	12.65288011952718	0	0	2	30	-0.0030505248230691083	0.6467105158703621	3298.279562489133	3373.279562489133	3373.279562489133	3398.279562489133	0.9902912378311157	0.9031339287757874	0.7979797720909119	0.8689655065536499	0.37037035822868347	3144	3219	3219	3244	1481
12.663173746652115	12.663173746652115	0	0	2	30	-0.003404928748047195	0.6467105158703621	3298.279562489133	3373.279562489133	3373.279562489133	3398.279562489133	0.9902912378311157	0.9031339287757874	0.7979797720909119	0.8689655065536499	0.37037035822868347	3185	3260	3260	3285	1481
12.680388344915654	12.680389134395051	0	0	2	30	-0.0037500000000005793	0.6459982552664574	3295.362855316143	3370.362855316143	3370.362855316143	3395.362855316143	0.9902912378311157	0.9002848863601685	0.7979797720909119	0.8689655065536499	0.37037035822868347	3224	3299	3299	3324	1481
12.69723346682114	12.697233861560841	0	0	2	30	-0.004084792762613266	0.6452860095637138	3292.446209163408	3367.446209163408	3367.446209163408	3392.446209163408	0.9902912378311157	0.8974359035491943	0.7979797720909119	0.8689655065536499	0.37037035822868347	3233	3308	3308	3333	1481
12.719524022871218	12.719524022871218	0	0	2	30	-0.004408389392194093	0.6445737638609703	3289.5295630106734	3364.5295630106734	3364.5295630106734	3389.5295630106734	0.9902912378311157	0.8945869207382202	0.7979797720909119	0.8689655065536499	0.37037035822868347	3251	3326	3326	3351	1481
12.73023094246077	12.73023094246077	0	0	2	30	-0.004719902932874305	0.6452860095637138	3292.446209163408	3367.446209163408	3367.446209163408	3392.446209163408	0.9902912378311157	0.8974359035491943	0.7979797720909119	0.8689655065536499	0.37037035822868347	3265	3340	3340	3365	1481
12.747305802870942	12.747305802870942	0	0	2	30	-0.005018479547691941	0.6484254458086784	3305.302200586538	3380.302200586538	3380.302200586538	3405.302200586538	1.0	0.9002848863601685	0.7979797720909119	0.8689655065536499	0.3333333432674408	3295	3370	3370	3395	1481
12.763345261051233	12.76334565579093	0	0	2	30	-0.005303300858899587	0.6484254458086784	3305.302200586538	3380.302200586538	3380.302200586538	3405.302200586538	1.0	0.9002848863601685	0.7979797720909119	0.8689655065536499	0.3333333432674408	3295	3370	3370	3395	1481
12.786244900456518	12.786244900456518	0	0	2	30	-0.0055735861910809125	0.6484254458086784	3305.302200586538	3380.302200586538	3380.302200586538	3405.302200586538	1.0	0.9002848863601685	0.7979797720909119	0.8620689511299133	0.3333333432674408	3289	3364	3364	3389	1481
12.797210769288464	12.797210769288464	0	0	2	30	-0.005828594710927712	0.647049617877367	3299.668185207818	3374.668185207818	3374.668185207818	3399.668185207818	1.0	0.9002848863601685	0.7979797720909119	0.8620689511299133	0.3333333432674408	3289	3364	3364	3389	1481
12.813219043032548	12.813219437772249	0	0	2	30	-0.006067627457812508	0.64562512647188	3293.8348929023487	3368.8348929023487	3368.8348929023487	3393.8348929023487	1.0	0.8945869207382202	0.7979797720909119	0.8620689511299133	0.3333333432674408	3301	3376	3376	3401	1481
12.830302192976395	12.830302192976395	0	0	2	30	-0.006290029259591055	0.6449128658679752	3290.918185729359	3365.918185729359	3365.918185729359	3390.918185729359	1.0	0.8917378783226013	0.7979797720909119	0.8620689511299133	0.3333333432674408	3302	3377	3377	3402	1481
12.85289038275935	12.852890777499047	0	0	2	30	-0.006495190528383635	0.6470898098696072	3299.8327714160414	3374.8327714160414	3374.8327714160414	3399.8327714160414	1.0	0.8917378783226013	0.808080792427063	0.8620689511299133	0.3333333432674408	3305	3380	3380	3405	1481
12.863160720242055	12.863161114981752	0	0	2	30	-0.006682548931413073	0.6442720749711626	3288.294147006911	3363.294147006911	3363.294147006911	3388.294147006911	1.0	0.8860399127006531	0.808080792427063	0.8551723957061768	0.3333333432674408	3302	3377	3377	3402	1481
12.880237554350723	12.88023794909042	0	0	2	30	-0.006851590932319789	0.6421353229617708	3279.5441475284515	3354.5441475284515	3354.5441475284515	3379.5441475284515	1.0	0.8774929046630859	0.808080792427063	0.8551723957061768	0.3333333432674408	3305	3380	3380	3405	1481
12.897351888730773	12.897351888730773	0	0	2	30	-0.007001853198729263	0.6361852754443333	3255.178702944545	3330.178702944545	3330.178702944545	3355.178702944545	0.9902912378311157	0.8575498461723328	0.8282828330993652	0.8413792848587036	0.3333333432674408	3305	3380	3380	3405	1481
12.919556786266218	12.919557181005915	0	0	2	30	-0.007132923872213867	0.6229350298144851	3200.9189470903166	3275.9189470903166	3275.9189470903166	3300.9189470903166	0.9805825352668762	0.8148148059844971	0.8484848737716675	0.8206896781921387	0.3333333432674408	3302	3377	3377	3402	1481
12.930193442189383	12.930193442189383	0	0	2	30	-0.0072444436971681936	0.5788006645623751	3020.188721382926	3095.188721382926	3095.188721382926	3120.188721382926	0.9417475461959839	0.6068376302719116	0.8989899158477783	0.7310344576835632	0.29629629850387573	3299	3374	3374	3399	1481
12.947357908511181	12.947358303250878	0	0	2	30	-0.007336107005503688	0.502193779849458	2706.4835284835303	2781.4835284835303	2781.4835284835303	2806.4835284835303	0.893203854560852	0.5270655155181885	0.8888888955116272	0.6620689630508423	0.29629629850387573	3300	3375	3375	3400	1474
12.963162101831001	12.963162101831001	0	0	2	30	-0.007407662554463643	0.4557035441615156	2516.1060133414067	2591.1060133414067	2591.1060133414067	2616.1060133414067	0.8349514603614807	0.47863247990608215	0.8585858345031738	0.5931034684181213	0.25925925374031067	3309	3384	3384	3409	1474
12.986217268677601	12.986217663417301	0	0	2	30	-0.007458914215262124	0.4043983918559215	2306.0114146499986	2381.0114146499986	2381.0114146499986	2406.0114146499986	0.7669903039932251	0.43304842710494995	0.8181818127632141	0.5103448033332825	0.2222222238779068	3312	3387	3387	3412	1474
12.997224979917616	12.997224979917616	0	0	2	30	-0.007489721510659341	0.35924556829691845	2121.110602175881	2196.110602175881	2196.110602175881	2221.110602175881	0.708737850189209	0.39031338691711426	0.7777777910232544	0.43448275327682495	0.2222222238779068	3312	3387	3387	3412	1474
13.013386807404528	13.013386807404528	0	0	2	30	-0.0075	0.2997908721398659	1877.6436214127507	1952.6436214127507	1952.6436214127507	1977.6436214127507	0.5922330021858215	0.34757834672927856	0.7373737096786499	0.35172414779663086	0.18518517911434174	3306	3381	3381	3406	1474
13.030447062445846	13.030447851925244	0	0	2	30	-0.007489721510659266	0.25826227285022396	1707.584007321667	1782.584007321667	1782.584007321667	1807.584007321667	0.5339806079864502	0.30199429392814636	0.6969696879386902	0.2827586233615875	0.18518517911434174	3306	3381	3381	3406	1474
13.05279051361556	13.05279051361556	0	0	2	30	-0.0074589142152619746	0.19944968903310745	1466.746476590575	1541.746476590575	1541.746476590575	1566.746476590575	0.4660194218158722	0.23076923191547394	0.5858585834503174	0.17241379618644714	0.14814814925193787	3306	3381	3381	3406	1474
13.063251115633074	13.063250720893377	0	0	2	30	-0.007407662554463419	0.19944968903310745	1466.746476590575	1541.746476590575	1541.746476590575	1566.746476590575	0.4660194218158722	0.23076923191547394	0.5858585834503174	0.17241379618644714	0.14814814925193787	3300	3375	3375	3400	1474
13.080274659882408	13.080275449361805	0	0	2	30	-0.007336107005503392	0.1718950389684264	1353.9101845757061	1428.9101845757061	1428.9101845757061	1453.9101845757061	0.40776699781417847	0.202279195189476	0.5353535413742065	0.14482758939266205	0.14814814925193787	3300	3375	3375	3400	1474
13.097220045671383	13.097220045671383	0	0	2	30	-0.007244443697167825	0.14486107100560375	1243.2060857679473	1318.2060857679473	1318.2060857679473	1343.2060857679473	0.34951457381248474	0.1766381710767746	0.4545454680919647	0.11724138259887695	0.07407407462596893	3300	3375	3375	3400	1474
13.119657444889404	13.119658234368801	0	0	2	30	-0.0071329238722134276	0.09816454143390885	1051.9837971718566	1126.9837971718566	1126.9837971718566	1151.9837971718566	0.24271844327449799	0.12820513546466827	0.2626262605190277	0.08275862038135529	0.03703703731298447	3303	3378	3378	3403	1474
13.130136204933061	13.130136204933061	0	0	2	30	-0.007001853198728752	0.09816454143390885	1051.9837971718566	1126.9837971718566	1126.9837971718566	1151.9837971718566	0.19417475163936615	0.10826210677623749	0.20202019810676575	0.07586207240819931	0.03703703731298447	3298	3373	3373	3398	1474
13.147232776026668	13.147233565506065	0	0	2	30	-0.006851590932319209	0.0754247880216723	958.864506948748	1033.864506948748	1033.864506948748	1058.864506948748	0.19417475163936615	0.09686609357595444	0.17171716690063477	0.062068965286016464	0.03703703731298447	3298	3373	3373	3398	1474
13.163222891744612	13.163222891744612	0	0	2	30	-0.006682548931412426	0.06643445660577174	922.0490998006353	997.0490998006353	997.0490998006353	1022.0490998006353	0.17475728690624237	0.08262108266353607	0.1515151560306549	0.05517241358757019	0.0	3298	3373	3373	3398	1474
13.18643042811494	13.186431217594338	0	0	2	30	-0.006495190528382922	0.06053130712200544	897.8757026646123	972.8757026646123	972.8757026646123	997.8757026646123	0.1553398072719574	0.06267806142568588	0.12121212482452393	0.04137931019067764	0.0	3295	3370	3370	3395	1474
13.197231690492496	13.197232479971897	0	0	2	30	-0.006290029259590279	0.0557583857024071	878.3305894513571	953.3305894513571	953.3305894513571	978.3305894513571	0.1553398072719574	0.06267806142568588	0.12121212482452393	0.04137931019067764	0.0	3292	3367	3367	3392	1474
13.213203253444599	13.213203253444599	0	0	2	30	-0.006067627457811671	0.05108995736501683	859.2133754097439	934.2133754097439	934.2133754097439	959.2133754097439	0.1456310749053955	0.054131053388118744	0.1111111119389534	0.04137931019067764	0.0	3289	3364	3364	3389	1474
13.230199560654716	13.230199955394413	0	0	2	30	-0.005828594710926814	0.047238268898050675	843.4407111375175	918.4407111375175	918.4407111375175	943.4407111375175	0.13592232763767242	0.04843304678797722	0.1111111119389534	0.04137931019067764	0.0	3292	3367	3367	3392	1474
13.252951962152357	13.252952356892058	0	0	2	30	-0.0055735861910799584	0.043107936508792674	826.527000003506	901.527000003506	901.527000003506	926.527000003506	0.12621359527111053	0.04273504391312599	0.10101009905338287	0.03448275849223137	0.0	3305	3380	3380	3405	1466
13.263211246923499	13.263211246923499	0	0	2	30	-0.0053033008588985785	0.04230860758537783	823.2537480621222	898.2537480621222	898.2537480621222	923.2537480621222	0.12621359527111053	0.03988603875041008	0.09090909361839294	0.03448275849223137	0.0	3305	3380	3380	3405	1466
13.280228080597952	13.280228080597952	0	0	2	30	-0.005018479547690881	0.03901243245573627	809.75591090624	884.75591090624	884.75591090624	909.75591090624	0.11650485545396805	0.03703703731298447	0.09090909361839294	0.027586206793785095	0.0	3305	3380	3380	3405	1466
13.297317151637282	13.297317151637282	0	0	2	30	-0.004719902932873198	0.038300182096379864	806.8392456846756	881.8392456846756	881.8392456846756	906.8392456846756	0.11650485545396805	0.03418803587555885	0.09090909361839294	0.027586206793785095	0.0	3299	3374	3374	3399	1466
13.319509022762665	13.319509417502365	0	0	2	30	-0.00440838939219294	0.037587930805700887	803.9225766493452	878.9225766493452	878.9225766493452	903.9225766493452	0.11650485545396805	0.03133903071284294	0.09090909361839294	0.027586206793785095	0.0	3293	3368	3368	3393	1466
13.330258574239684	13.330258968979381	0	0	2	30	-0.00408479276261207	0.037587930805700887	803.9225766493452	878.9225766493452	878.9225766493452	903.9225766493452	0.11650485545396805	0.03133903071284294	0.09090909361839294	0.027586206793785095	0.0	3290	3365	3365	3390	1466
13.347187775701007	13.347187775701007	0	0	2	30	-0.003749999999999344	0.035160745851415265	793.9832542615455	868.9832542615455	868.9832542615455	893.9832542615455	0.10679611563682556	0.03133903071284294	0.09090909361839294	0.027586206793785095	0.0	3299	3374	3374	3399	1466
13.363300260725572	13.363300655465272	0	0	2	30	-0.0034049287480459245	0.035091083693843256	793.6979877262881	868.6979877262881	868.6979877262881	893.6979877262881	0.10679611563682556	0.03133903071284294	0.08080808073282242	0.027586206793785095	0.0	3288	3363	3363	3388	1466
13.386296216617358	13.386296611357055	0	0	2	30	-0.003050524823067806	0.03495175941723672	793.1274548135843	868.1274548135843	868.1274548135843	893.1274548135843	0.10679611563682556	0.03133903071284294	0.08080808073282242	0.02068965509533882	0.0	3279	3354	3354	3379	1466
13.397112873843165	13.397112873843165	0	0	2	30	-0.002687759621589039	0.03495175941723672	793.1274548135843	868.1274548135843	868.1274548135843	893.1274548135843	0.10679611563682556	0.03133903071284294	0.08080808073282242	0.02068965509533882	0.0	3255	3330	3330	3355	1466
13.41338286000754	13.41338325474724	0	0	2	30	-0.0023176274578113774	0.03500400603541573	793.3414047150275	868.3414047150275	868.3414047150275	893.3414047150275	0.10679611563682556	0.03133903071284294	0.09090909361839294	0.02068965509533882	0.0	3200	3275	3275	3300	1466
13.430234297748209	13.430235087227606	0	0	2	30	-0.0019411428382681635	0.03495175941723672	793.1274548135843	868.1274548135843	868.1274548135843	893.1274548135843	0.10679611563682556	0.03133903071284294	0.08080808073282242	0.02068965509533882	0.0	3020	3095	3095	3120	1459
13.452918014538264	13.452918014538264	0	0	2	30	-0.0015593376811324415	0.03500400603541573	793.3414047150275	868.3414047150275	868.3414047150275	893.3414047150275	0.10679611563682556	0.03133903071284294	0.09090909361839294	0.02068965509533882	0.0	2706	2781	2781	2806	1459
13.463167430816933	13.46316822029633	0	0	2	30	-0.0011732584878009686	0.03257682108113011	783.4020823272278	858.4020823272278	858.4020823272278	883.4020823272278	0.09708737581968307	0.03133903071284294	0.09090909361839294	0.02068965509533882	0.0	2516	2591	2591	2616	1451
13.480188211888377	13.480188606628074	0	0	2	30	-0.0007839634745066304	0.0325245744629511	783.1881324257847	858.1881324257847	858.1881324257847	883.1881324257847	0.09708737581968307	0.03133903071284294	0.08080808073282242	0.02068965509533882	0.0	2306	2381	2381	2406	1444
13.497284782981984	13.497284782981984	0	0	2	30	-0.0003925196718213029	0.0318123241035947	780.2714672042202	855.2714672042202	855.2714672042202	880.2714672042202	0.09708737581968307	0.028490029275417328	0.08080808073282242	0.02068965509533882	0.0	2121	2196	2196	2221	1444
13.519602181331576	13.519602576071273	0	0	2	30	7.791492631894069e-16	0.0318123241035947	780.2714672042202	855.2714672042202	855.2714672042202	880.2714672042202	0.09708737581968307	0.028490029275417328	0.08080808073282242	0.02068965509533882	0.0	1877	1952	1952	1977	1437
13.530210810736131	13.530211205475828	0	0	2	30	0.000392519671822859	0.0318123241035947	780.2714672042202	855.2714672042202	855.2714672042202	880.2714672042202	0.09708737581968307	0.028490029275417328	0.08080808073282242	0.02068965509533882	0.0	1707	1782	1782	1807	1437
13.547371329660939	13.547371724400639	0	0	2	30	0.0007839634745081803	0.031864570721773705	780.4854171056634	855.4854171056634	855.4854171056634	880.4854171056634	0.09708737581968307	0.028490029275417328	0.09090909361839294	0.02068965509533882	0.0	1466	1541	1541	1566	1429
13.56311749624504	13.56311710150534	0	0	2	30	0.0011732584878025075	0.029385141011954226	770.3321524439525	845.3321524439525	845.3321524439525	870.3321524439525	0.08737864345312119	0.028490029275417328	0.08080808073282242	0.02068965509533882	0.0	1466	1541	1541	1566	1429
13.586216084458504	13.586216479198205	0	0	2	30	0.0015593376811339657	0.03009739137131063	773.248817665517	848.248817665517	848.248817665517	873.248817665517	0.08737864345312119	0.03133903071284294	0.08080808073282242	0.02068965509533882	0.0	1353	1428	1428	1453	1429
13.597084057845157	13.597084057845157	0	0	2	30	0.001941142838269669	0.03009739137131063	773.248817665517	848.248817665517	848.248817665517	873.248817665517	0.08737864345312119	0.03133903071284294	0.08080808073282242	0.02068965509533882	0.0	1243	1318	1318	1343	1414
13.613164568954117	13.613164568954117	0	0	2	30	0.0023176274578128593	0.030149637989489636	773.4627675669601	848.4627675669601	848.4627675669601	873.4627675669601	0.08737864345312119	0.03133903071284294	0.09090909361839294	0.02068965509533882	0.0	1051	1126	1126	1151	1407
13.630286403388444	13.630286798128145	0	0	2	30	0.002687759621590494	0.030809642661989607	776.1654867008474	851.1654867008474	851.1654867008474	876.1654867008474	0.08737864345312119	0.03418803587555885	0.08080808073282242	0.02068965509533882	0.0	1051	1126	1126	1151	1407
13.652863540459832	13.652863540459832	0	0	2	30	0.0030505248230692293	0.030809642661989607	776.1654867008474	851.1654867008474	851.1654867008474	876.1654867008474	0.08737864345312119	0.03418803587555885	0.08080808073282242	0.02068965509533882	0.0	958	1033	1033	1058	1407
13.663147299092296	13.663147299092296	0	0	2	30	0.0034049287480473127	0.030809642661989607	776.1654867008474	851.1654867008474	851.1654867008474	876.1654867008474	0.08737864345312119	0.03418803587555885	0.08080808073282242	0.02068965509533882	0.0	922	997	997	1022	1400
13.680292423168853	13.68029281790855	0	0	2	30	0.0037500000000006933	0.03294639467138139	784.9154861793068	859.9154861793068	859.9154861793068	884.9154861793068	0.08737864345312119	0.04273504391312599	0.08080808073282242	0.02068965509533882	0.0	897	972	972	997	1400
13.697317546376981	13.697318335856378	0	0	2	30	0.004084792762613376	0.03294639467138139	784.9154861793068	859.9154861793068	859.9154861793068	884.9154861793068	0.08737864345312119	0.04273504391312599	0.08080808073282242	0.02068965509533882	0.0	878	953	953	978	1400
13.719492048955617	13.719492048955617	0	0	2	30	0.0044083893921942	0.03280707039477486	784.344953266603	859.344953266603	859.344953266603	884.344953266603	0.08737864345312119	0.04273504391312599	0.08080808073282242	0.013793103396892548	0.0	859	934	934	959	1400
13.732833856034484	13.732833856034484	0	0	2	30	0.004719902932874409	0.03523425348641533	794.2842680268708	869.2842680268708	869.2842680268708	894.2842680268708	0.09708737581968307	0.04273504391312599	0.08080808073282242	0.013793103396892548	0.0	843	918	918	943	1400
13.747320408239796	13.747320802979496	0	0	2	30	0.005018479547692039	0.035946503845771735	797.2009332484353	872.2009332484353	872.2009332484353	897.2009332484353	0.09708737581968307	0.045584045350551605	0.08080808073282242	0.013793103396892548	0.0	826	901	901	926	1400
13.763322366148701	13.763322760888402	0	0	2	30	0.00530330085889968	0.035946503845771735	797.2009332484353	872.2009332484353	872.2009332484353	897.2009332484353	0.09708737581968307	0.045584045350551605	0.08080808073282242	0.013793103396892548	0.0	823	898	898	923	1400
13.786199110651458	13.786199110651458	0	0	2	30	0.005573586191081001	0.03751032977241365	803.6048004180338	878.6048004180338	878.6048004180338	903.6048004180338	0.09708737581968307	0.05128205195069313	0.08080808073282242	0.02068965509533882	0.0	809	884	884	909	1400
13.79712708447232	13.797127084472324	0	0	2	30	0.005828594710927795	0.03898707804062804	809.6520845763719	884.6520845763719	884.6520845763719	909.6520845763719	0.09708737581968307	0.056980058550834656	0.09090909361839294	0.02068965509533882	0.0	806	881	881	906	1400
13.813380096829649	13.813380491569346	0	0	2	30	0.006067627457812587	0.04462899253231667	832.7557244198367	907.7557244198367	907.7557244198367	932.7557244198367	0.10679611563682556	0.0683760717511177	0.12121212482452393	0.027586206793785095	0.0	803	878	878	903	1400
13.830264692705013	13.830264692705013	0	0	2	30	0.006290029259591127	0.054517516989918774	873.2492320737174	948.2492320737174	948.2492320737174	973.2492320737174	0.13592232763767242	0.07692307978868484	0.1515151560306549	0.03448275849223137	0.0	803	878	878	903	1400
13.852993015081031	13.852993409820728	0	0	2	30	0.006495190528383701	0.06176987193454769	902.9476255719728	977.9476255719728	977.9476255719728	1002.9476255719728	0.1553398072719574	0.08547008782625198	0.1818181872367859	0.03448275849223137	0.0	793	868	868	893	1400
13.863227825990846	13.863228615470243	0	0	2	30	0.006682548931413134	0.07384918053585482	952.4123942943255	1027.4123942943256	1027.4123942943256	1052.4123942943256	0.18446601927280426	0.09971509873867035	0.23232322931289673	0.04827586188912392	0.0	793	868	868	893	1400
13.880288475771865	13.880288870511562	0	0	2	30	0.006851590932319843	0.10150169810518306	1065.6494537407245	1140.6494537407245	1140.6494537407245	1165.6494537407245	0.27184465527534485	0.11396011710166931	0.2929292917251587	0.06896551698446274	0.0	793	868	868	893	1400
13.897178992742711	13.897178992742711	0	0	2	30	0.0070018531987293105	0.12316704531583333	1154.3690505683376	1229.3690505683376	1229.3690505683376	1254.3690505683376	0.3203883469104767	0.1367521435022354	0.34343433380126953	0.1034482792019844	0.03703703731298447	793	868	868	893	1400
13.919560733663205	13.919561128402902	0	0	2	30	0.007132923872213908	0.16003927770588133	1305.360842205584	1380.360842205584	1380.360842205584	1405.360842205584	0.3689320385456085	0.18233618140220642	0.4444444477558136	0.20000000298023224	0.07407407462596893	793	868	868	893	1400
13.932832671815389	13.932833066555089	0	0	2	30	0.007244443697168227	0.18779648977994545	1419.0266256488767	1494.0266256488767	1494.0266256488767	1519.0266256488767	0.41747573018074036	0.21082621812820435	0.49494948983192444	0.24827586114406586	0.1111111119389534	793	868	868	893	1400
13.947398961439854	13.94739935617955	0	0	2	30	0.007336107005503715	0.2218645471522862	1558.535320588612	1633.535320588612	1633.535320588612	1658.535320588612	0.4757281541824341	0.23931623995304108	0.5555555820465088	0.3103448152542114	0.1111111119389534	793	868	868	893	1400
13.963330655682379	13.963331050422076	0	0	2	30	0.007407662554463664	0.2544458595298176	1691.955794774603	1766.955794774603	1766.955794774603	1791.955794774603	0.5242718458175659	0.2678062617778778	0.6060606241226196	0.3724137842655182	0.1111111119389534	783	858	858	883	1400
13.986210558102725	13.986210558102725	0	0	2	30	0.007458914215262138	0.304401601063109	1896.5245563534313	1971.5245563534313	1971.5245563534313	1996.5245563534313	0.6213592290878296	0.30199429392814636	0.6666666865348816	0.4413793087005615	0.1111111119389534	783	858	858	883	1400
13.997110900144671	13.997110900144671	0	0	2	30	0.007489721510659348	0.3347490797595918	2020.7974816155283	2095.7974816155283	2095.7974816155283	2120.7974816155283	0.6601941585540771	0.3276353180408478	0.7171717286109924	0.48965516686439514	0.14814814925193787	780	855	855	880	1400
14.01339233376031	14.013393123239707	0	0	2	30	0.0075	0.35655466594510443	2110.0913570452026	2185.0913570452026	2185.0913570452026	2210.0913570452026	0.6601941585540771	0.3532763421535492	0.7575757503509521	0.5448275804519653	0.14814814925193787	780	855	855	880	1400
14.030264692705012	14.030265087444713	0	0	2	30	0.007489721510659259	0.381812193683011	2213.52093313193	2288.52093313193	2288.52093313193	2313.52093313193	0.6893203854560852	0.3760683834552765	0.7878788113594055	0.5862069129943848	0.14814814925193787	780	855	855	880	1400
14.053428018229079	14.053428807708476	0	0	2	30	0.0074589142152619616	0.43010979871671395	2411.2996257449436	2486.2996257449436	2486.2996257449436	2511.2996257449436	0.7572815418243408	0.41310539841651917	0.8484848737716675	0.6482758522033691	0.18518517911434174	780	855	855	880	1400
14.06308887761688	14.06308887761688	0	0	2	30	0.007407662554463399	0.43010979871671395	2411.2996257449436	2486.2996257449436	2486.2996257449436	2511.2996257449436	0.7572815418243408	0.41310539841651917	0.8484848737716675	0.6482758522033691	0.18518517911434174	770	845	845	870	1400
14.080378476423183	14.080379265902584	0	0	2	30	0.007336107005503364	0.46014024594267333	2534.274307135247	2609.274307135247	2609.274307135247	2634.274307135247	0.7961165308952332	0.4444444477558136	0.8787878751754761	0.682758629322052	0.18518517911434174	773	848	848	873	1400
14.097361362483545	14.097361362483545	0	0	2	30	0.00724444369716779	0.4920213735137864	2664.827524538955	2739.827524538955	2739.827524538955	2764.827524538955	0.844660222530365	0.47863247990608215	0.8989899158477783	0.7172414064407349	0.18518517911434174	773	848	848	873	1400
14.11962270779591	14.119623102535611	0	0	2	30	0.007132923872213387	0.5219145265399101	2787.2399861809317	2862.2399861809317	2862.2399861809317	2887.2399861809317	0.8737863898277283	0.5242165327072144	0.9090909361839294	0.7586206793785095	0.18518517911434174	773	848	848	873	1400
14.132822803322918	14.132823198062619	0	0	2	30	0.007001853198728705	0.5349107190245164	2840.4593944053945	2915.4593944053945	2915.4593944053945	2940.4593944053945	0.8834951519966125	0.5555555820465088	0.8989899158477783	0.7793103456497192	0.18518517911434174	776	851	851	876	1400
14.147194881015588	14.147195275755285	0	0	2	30	0.006851590932319155	0.5461159402310578	2886.3447752461816	2961.3447752461816	2961.3447752461816	2986.3447752461816	0.9029126167297363	0.5925925970077515	0.868686854839325	0.7931034564971924	0.18518517911434174	776	851	851	876	1400
14.163293155410992	14.16329394489039	0	0	2	30	0.006682548931412366	0.5560103850367177	2926.862526725359	3001.862526725359	3001.862526725359	3026.862526725359	0.9126213788986206	0.62678062915802	0.8484848737716675	0.8068965673446655	0.18518517911434174	776	851	851	876	1400
14.186189636898687	14.186189636898687	0	0	2	30	0.006495190528382856	0.5664134231055087	2969.462967617058	3044.462967617058	3044.462967617058	3069.462967617058	0.9417475461959839	0.68660968542099	0.8181818127632141	0.8275862336158752	0.18518517911434174	784	859	859	884	1400
14.197119189678348	14.197119189678348	0	0	2	30	0.006290029259590206	0.5763683091136729	3010.2282258204905	3085.2282258204905	3085.2282258204905	3110.2282258204905	0.9417475461959839	0.68660968542099	0.8181818127632141	0.8275862336158752	0.18518517911434174	784	859	859	884	1400
14.213404175951274	14.213404175951274	0	0	2	30	0.006067627457811592	0.5922045694685529	3075.077711973724	3150.077711973724	3150.077711973724	3175.077711973724	0.9514563083648682	0.7435897588729858	0.7878788113594055	0.8551723957061768	0.2222222238779068	784	859	859	884	1400
14.230422588584522	14.23042337806392	0	0	2	30	0.005828594710926731	0.6002234845097494	3107.915169067424	3182.915169067424	3182.915169067424	3207.915169067424	0.9611650705337524	0.7692307829856873	0.7777777910232544	0.8620689511299133	0.2222222238779068	794	869	869	894	1400
14.252851698268868	14.252852093008569	0	0	2	30	0.005573586191079871	0.6047472201679609	3126.4398665877998	3201.4398665877998	3201.4398665877998	3226.4398665877998	0.9708737730979919	0.7863247990608215	0.7676767706871033	0.8620689511299133	0.2222222238779068	797	872	872	897	1400
14.263101904026938	14.263101904026938	0	0	2	30	0.005303300858898486	0.6095744373780931	3146.2073210632916	3221.2073210632916	3221.2073210632916	3246.2073210632916	0.9708737730979919	0.809116780757904	0.7575757503509521	0.8689655065536499	0.2222222238779068	797	872	872	897	1400
14.280321633906562	14.28032242338596	0	0	2	30	0.005018479547690782	0.6167940289083154	3175.7715483795514	3250.7715483795514	3250.7715483795514	3275.7715483795514	0.9805825352668762	0.8319088220596313	0.747474730014801	0.8758620619773865	0.2222222238779068	803	878	878	903	1400
14.297242151094514	14.297242545834214	0	0	2	30	0.004719902932873095	0.6219951940471393	3197.0703196230356	3272.0703196230356	3272.0703196230356	3297.0703196230356	0.9902912378311157	0.8518518805503845	0.7373737096786499	0.8758620619773865	0.25925925374031067	809	884	884	909	1400
14.319536654541578	14.319536654541578	0	0	2	30	0.0044083893921928324	0.6292549626684405	3226.799072127264	3301.799072127264	3301.799072127264	3326.799072127264	1.0	0.8660968542098999	0.7373737096786499	0.882758617401123	0.25925925374031067	832	907	907	932	1400
14.330366338177447	14.330366338177447	0	0	2	30	0.004084792762611958	0.6291625371453904	3226.4205896103736	3301.4205896103736	3301.4205896103736	3326.4205896103736	1.0	0.874643862247467	0.7272727489471436	0.882758617401123	0.2222222238779068	873	948	948	973	1400
14.347198828412575	14.347198828412575	0	0	2	30	0.0037499999999992296	0.6298747977492951	3229.3372967833634	3304.3372967833634	3304.3372967833634	3329.3372967833634	1.0	0.8774929046630859	0.7272727489471436	0.882758617401123	0.25925925374031067	902	977	977	1002	1400
14.363376840227135	14.363377629706532	0	0	2	30	0.0034049287480458065	0.6312992891547822	3235.170589088833	3310.170589088833	3310.170589088833	3335.170589088833	1.0	0.8831908702850342	0.7272727489471436	0.882758617401123	0.25925925374031067	952	1027	1027	1052	1400
14.386167926215256	14.386167926215256	0	0	2	30	0.003050524823067685	0.6327237954614304	3241.0039424145575	3316.0039424145575	3316.0039424145575	3341.0039424145575	1.0	0.8888888955116272	0.7272727489471436	0.882758617401123	0.25925925374031067	1065	1140	1140	1165	1400
14.397109321185878	14.397109321185878	0	0	2	30	0.0026877596215889154	0.6341483017680787	3246.837295740282	3321.837295740282	3321.837295740282	3346.837295740282	1.0	0.8945869207382202	0.7272727489471436	0.882758617401123	0.25925925374031067	1154	1229	1229	1254	1407
14.413273911850679	14.413274306590376	0	0	2	30	0.0023176274578112516	0.6355727931735657	3252.6705880457516	3327.6705880457516	3327.6705880457516	3352.6705880457516	1.0	0.9002848863601685	0.7272727489471436	0.882758617401123	0.25925925374031067	1305	1380	1380	1405	1414
14.43024337676128	14.430243771500978	0	0	2	30	0.0019411428382680358	0.6340558630909001	3246.458759357236	3321.458759357236	3321.458759357236	3346.458759357236	1.0	0.9031339287757874	0.7171717286109924	0.882758617401123	0.25925925374031067	1419	1494	1494	1519	1422
14.452759329179356	14.452759329179356	0	0	2	30	0.001559337681132312	0.6355727931735657	3252.6705880457516	3327.6705880457516	3327.6705880457516	3352.6705880457516	1.0	0.9002848863601685	0.7272727489471436	0.882758617401123	0.25925925374031067	1558	1633	1633	1658	1422
14.465944029858113	14.465944029858113	0	0	2	30	0.0011732584878008379	0.6355727931735657	3252.6705880457516	3327.6705880457516	3327.6705880457516	3352.6705880457516	1.0	0.9002848863601685	0.7272727489471436	0.882758617401123	0.25925925374031067	1691	1766	1766	1791	1422
14.48022571215976	14.480225317420059	0	0	2	30	0.0007839634745064989	0.6355727931735657	3252.6705880457516	3327.6705880457516	3327.6705880457516	3352.6705880457516	1.0	0.9002848863601685	0.7272727489471436	0.882758617401123	0.25925925374031067	1896	1971	1971	1996	1422
14.497110308035124	14.497110308035124	0	0	2	30	0.0003925196718211707	0.6362850537774705	3255.5872952187415	3330.5872952187415	3330.5872952187415	3355.5872952187415	1.0	0.9031339287757874	0.7272727489471436	0.882758617401123	0.25925925374031067	2020	2095	2095	2120	1429
14.51953310188429	14.51953349662399	0	0	2	30	-9.11457541045065e-16	0.6343188739682439	3247.535788899959	3322.535788899959	3322.535788899959	3347.535788899959	1.0	0.9002848863601685	0.7272727489471436	0.8758620619773865	0.25925925374031067	2110	2185	2185	2210	1429
14.530209231777336	14.530209626517033	0	0	2	30	-0.00039251967182299115	0.6336066282655004	3244.619142747224	3319.619142747224	3319.619142747224	3344.619142747224	1.0	0.8974359035491943	0.7272727489471436	0.8758620619773865	0.25925925374031067	2213	2288	2288	2313	1429
14.547160538661794	14.547160538661794	0	0	2	30	-0.0007839634745083118	0.6328943825627569	3241.7024965944893	3316.7024965944893	3316.7024965944893	3341.7024965944893	1.0	0.8945869207382202	0.7272727489471436	0.8758620619773865	0.25925925374031067	2411	2486	2486	2511	1437
14.563173154542566	14.563173549282267	0	0	2	30	-0.0011732584878026383	0.6336066282655004	3244.619142747224	3319.619142747224	3319.619142747224	3344.619142747224	1.0	0.8974359035491943	0.7272727489471436	0.8758620619773865	0.25925925374031067	2411	2486	2486	2511	1437
14.586090162494598	14.586090162494598	0	0	2	30	-0.0015593376811340951	0.6336066282655004	3244.619142747224	3319.619142747224	3319.619142747224	3344.619142747224	1.0	0.8974359035491943	0.7272727489471436	0.8758620619773865	0.2222222238779068	2534	2609	2609	2634	1437
14.599352232154311	14.599352626894012	0	0	2	30	-0.0019411428382697968	0.6336066282655004	3244.619142747224	3319.619142747224	3319.619142747224	3344.619142747224	1.0	0.8974359035491943	0.7272727489471436	0.8758620619773865	0.2222222238779068	2664	2739	2739	2764	1437
14.61314759514707	14.61314759514707	0	0	2	30	-0.002317627457812985	0.6328943825627569	3241.7024965944893	3316.7024965944893	3316.7024965944893	3341.7024965944893	1.0	0.8945869207382202	0.7272727489471436	0.8758620619773865	0.2222222238779068	2787	2862	2862	2887	1437
14.630257982130134	14.630258376869834	0	0	2	30	-0.0026877596215906176	0.6309282027535303	3233.6509902757066	3308.6509902757066	3308.6509902757066	3333.6509902757066	1.0	0.8917378783226013	0.7272727489471436	0.8689655065536499	0.2222222238779068	2840	2915	2915	2940	1437
14.652779855643692	14.652779855643692	0	0	2	30	-0.0030505248230693503	0.6302159570507868	3230.734344122972	3305.734344122972	3305.734344122972	3330.734344122972	1.0	0.8888888955116272	0.7272727489471436	0.8689655065536499	0.2222222238779068	2886	2961	2961	2986	1437
14.663143746435006	14.663143746435006	0	0	2	30	-0.0034049287480474306	0.6302159570507868	3230.734344122972	3305.734344122972	3305.734344122972	3330.734344122972	1.0	0.8888888955116272	0.7272727489471436	0.8689655065536499	0.2222222238779068	2926	3001	3001	3026	1437
14.680176764437112	14.680176764437112	0	0	2	30	-0.0037500000000008082	0.6328943825627569	3241.7024965944893	3316.7024965944893	3316.7024965944893	3341.7024965944893	1.0	0.8945869207382202	0.7272727489471436	0.8758620619773865	0.2222222238779068	2969	3044	3044	3069	1437
14.69711465017181	14.69711465017181	0	0	2	30	-0.004084792762613487	0.6323527090601786	3239.484343601431	3314.484343601431	3314.484343601431	3339.484343601431	1.0	0.8974359035491943	0.7272727489471436	0.8689655065536499	0.2222222238779068	3010	3085	3085	3110	1437
14.719516128077244	14.719516917556641	0	0	2	30	-0.004408389392194307	0.6328943825627569	3241.7024965944893	3316.7024965944893	3316.7024965944893	3341.7024965944893	1.0	0.8945869207382202	0.7272727489471436	0.8758620619773865	0.2222222238779068	3075	3150	3150	3175	1444
14.730421601735275	14.730421601735275	0	0	2	30	-0.004719902932874511	0.6316980579627263	3236.803547357364	3311.803547357364	3311.803547357364	3336.803547357364	1.0	0.8860399127006531	0.7373737096786499	0.8689655065536499	0.2222222238779068	3107	3182	3182	3207	1444
14.74716764397637	14.74716764397637	0	0	2	30	-0.005018479547692137	0.6309857973588215	3233.8868401843743	3308.8868401843743	3308.8868401843743	3333.8868401843743	1.0	0.8831908702850342	0.7373737096786499	0.8689655065536499	0.2222222238779068	3126	3201	3201	3226	1444
14.763091443424921	14.763091443424921	0	0	2	30	-0.005303300858899775	0.630273551656078	3230.9701940316395	3305.9701940316395	3305.9701940316395	3330.9701940316395	1.0	0.8803418874740601	0.7373737096786499	0.8689655065536499	0.2222222238779068	3146	3221	3221	3246	1444
14.786094504631285	14.786094504631285	0	0	2	30	-0.00557358619108109	0.6290022169918768	3225.7640785817352	3300.7640785817352	3300.7640785817352	3325.7640785817352	1.0	0.8803418874740601	0.7373737096786499	0.8620689511299133	0.2222222238779068	3175	3250	3250	3275	1444
14.797112479103466	14.797112479103466	0	0	2	30	-0.0058285947109278785	0.6275375315388168	3219.7661916514544	3294.7661916514544	3294.7661916514544	3319.7661916514544	1.0	0.8831908702850342	0.7272727489471436	0.8620689511299133	0.2222222238779068	3197	3272	3272	3297	1451
14.813093910548035	14.813093910548039	0	0	2	30	-0.006067627457812664	0.6275375315388168	3219.7661916514544	3294.7661916514544	3294.7661916514544	3319.7661916514544	1.0	0.8831908702850342	0.7272727489471436	0.8620689511299133	0.2222222238779068	3226	3301	3301	3326	1451
14.830183376327065	14.830182981587368	0	0	2	30	-0.006290029259591199	0.6290022169918768	3225.7640785817352	3300.7640785817352	3300.7640785817352	3325.7640785817352	1.0	0.8803418874740601	0.7373737096786499	0.8620689511299133	0.18518517911434174	3226	3301	3301	3326	1444
14.852841040297003	14.8528414350367	0	0	2	30	-0.006495190528383767	0.626865464982485	3217.014079103276	3292.014079103276	3292.014079103276	3317.014079103276	1.0	0.8717948794364929	0.7373737096786499	0.8620689511299133	0.18518517911434174	3229	3304	3304	3329	1451
14.863148483311393	14.863148483311393	0	0	2	30	-0.006682548931413194	0.626865464982485	3217.014079103276	3292.014079103276	3292.014079103276	3317.014079103276	1.0	0.8717948794364929	0.7373737096786499	0.8620689511299133	0.18518517911434174	3235	3310	3310	3335	1451
14.880230054296446	14.880230054296446	0	0	2	30	-0.006851590932319897	0.626865464982485	3217.014079103276	3292.014079103276	3292.014079103276	3317.014079103276	1.0	0.8717948794364929	0.7373737096786499	0.8620689511299133	0.18518517911434174	3241	3316	3316	3341	1451
14.897170703209037	14.897170703209037	0	0	2	30	-0.007001853198729357	0.6275777106852285	3219.9307252560106	3294.9307252560106	3294.9307252560106	3319.9307252560106	1.0	0.874643862247467	0.7373737096786499	0.8620689511299133	0.18518517911434174	3246	3321	3321	3346	1451
14.919399285126405	14.919399285126405	0	0	2	30	-0.00713292387221395	0.6282497921427215	3222.6828988244442	3297.6828988244442	3297.6828988244442	3322.6828988244442	1.0	0.8860399127006531	0.7272727489471436	0.8620689511299133	0.14814814925193787	3252	3327	3327	3352	1451
14.930210415996433	14.93021081073613	0	0	2	30	-0.007244443697168262	0.6282497921427215	3222.6828988244442	3297.6828988244442	3297.6828988244442	3322.6828988244442	1.0	0.8860399127006531	0.7272727489471436	0.8620689511299133	0.14814814925193787	3246	3321	3321	3346	1451
14.94708751181752	14.94708751181752	0	0	2	30	-0.007336107005503743	0.6277308823276755	3220.557963131831	3295.557963131831	3295.557963131831	3320.557963131831	1.0	0.8803418874740601	0.7373737096786499	0.8551723957061768	0.14814814925193787	3252	3327	3327	3352	1451
14.96317868089835	14.96317868089835	0	0	2	30	-0.007407662554463685	0.6248818846155402	3208.891317500637	3283.891317500637	3283.891317500637	3308.891317500637	1.0	0.8689458966255188	0.7373737096786499	0.8551723957061768	0.1111111119389534	3252	3327	3327	3352	1451
14.986085820357912	14.98608621509761	0	0	2	30	-0.0074589142152621515	0.6180536565756558	3180.9297236773104	3255.9297236773104	3255.9297236773104	3280.9297236773104	1.0	0.7834757566452026	0.7676767706871033	0.8137931227684021	0.1111111119389534	3252	3327	3327	3352	1451
14.997168926880393	14.997168926880393	0	0	2	30	-0.0074897215106593555	0.6020514582848557	3115.4007216764844	3190.4007216764844	3190.4007216764844	3215.4007216764844	1.0	0.7834757566452026	0.7676767706871033	0.8137931227684021	0.1111111119389534	3255	3330	3330	3355	1451
15.013094700027436	15.013094700027436	0	0	2	30	-0.0075	0.5692799837777773	2981.201533569998	3056.201533569998	3056.201533569998	3081.201533569998	0.9805825352668762	0.6723646521568298	0.808080792427063	0.7724137902259827	0.07407407462596893	3247	3322	3322	3347	1451
15.030323114180431	15.030323508920132	0	0	2	30	-0.007489721510659252	0.5054297886236085	2719.734984413677	2794.734984413677	2794.734984413677	2819.734984413677	0.8834951519966125	0.5498575568199158	0.8282828330993652	0.7103448510169983	0.07407407462596893	3244	3319	3319	3344	1451
15.052701302443635	15.052701302443635	0	0	2	30	-0.007458914215261947	0.424617979455725	2388.810625871194	2463.810625871194	2463.810625871194	2488.810625871194	0.8252426981925964	0.43874645233154297	0.7777777910232544	0.5586206912994385	0.07407407462596893	3241	3316	3316	3341	1451
15.063103088246033	15.063103482985733	0	0	2	30	-0.007407662554463379	0.3714529416450887	2171.099796036638	2246.099796036638	2246.099796036638	2271.099796036638	0.7572815418243408	0.38746437430381775	0.7272727489471436	0.4689655303955078	0.03703703731298447	3244	3319	3319	3344	1451
15.080244264925602	15.080244264925602	0	0	2	30	-0.007336107005503337	0.31861058044354706	1954.7103269163251	2029.7103269163251	2029.7103269163251	2054.7103269163254	0.6796116232872009	0.3390313386917114	0.6868686676025391	0.3724137842655182	0.03703703731298447	3244	3319	3319	3344	1451
15.097119781787894	15.097119781787894	0	0	2	30	-0.0072444436971677555	0.26983248052624864	1754.9640077549882	1829.9640077549882	1829.9640077549882	1854.9640077549882	0.6116504669189453	0.2905983030796051	0.6262626051902771	0.2827586233615875	0.0	3244	3319	3319	3344	1444
15.119476259367667	15.119476259367667	0	0	2	30	-0.007132923872213346	0.22495366972353725	1571.185277517885	1646.185277517885	1646.185277517885	1671.185277517885	0.5436893105506897	0.2450142502784729	0.5555555820465088	0.20000000298023224	0.0	3241	3316	3316	3341	1444
15.130099494141076	15.130099888880777	0	0	2	30	-0.007001853198728657	0.18811547316141097	1420.332862595978	1495.332862595978	1495.332862595978	1520.332862595978	0.4757281541824341	0.20797720551490784	0.4747474789619446	0.14482758939266205	0.0	3233	3308	3308	3333	1444
15.147120275212517	15.147121064691914	0	0	2	30	-0.0068515909323191015	0.13577167484267005	1205.985008480734	1280.985008480734	1280.985008480734	1305.985008480734	0.35922330617904663	0.156695157289505	0.3030303120613098	0.08965517580509186	0.0	3230	3305	3305	3330	1444
15.163189338870216	15.163189733609913	0	0	2	30	-0.006682548931412306	0.11402845791499194	1116.946535161892	1191.946535161892	1191.946535161892	1216.946535161892	0.3009708821773529	0.1367521435022354	0.24242424964904785	0.07586207240819931	0.0	3230	3305	3305	3330	1444
15.18602818836189	15.18602818836189	0	0	2	30	-0.006495190528382789	0.09615612379552615	1043.7593269426795	1118.7593269426795	1118.7593269426795	1143.7593269426795	0.25242719054222107	0.11965811997652054	0.20202019810676575	0.062068965286016464	0.0	3241	3316	3316	3341	1444
15.197126294992925	15.197126294992925	0	0	2	30	-0.006290029259590135	0.08383477952348173	993.3034221486577	1068.3034221486578	1068.3034221486578	1093.3034221486578	0.223300963640213	0.10256410390138626	0.17171716690063477	0.05517241358757019	0.0	3239	3314	3314	3339	1444
15.213185490158152	15.213185095418455	0	0	2	30	-0.006067627457811515	0.07463545974652834	955.6322076620336	1030.6322076620336	1030.6322076620336	1055.6322076620336	0.20388349890708923	0.0883190855383873	0.13131313025951385	0.04827586188912392	0.0	3241	3316	3316	3341	1444
15.230481010059941	15.230481404799642	0	0	2	30	-0.005828594710926648	0.06649670005701054	922.3039867334581	997.3039867334581	997.3039867334581	1022.3039867334581	0.18446601927280426	0.07692307978868484	0.1111111119389534	0.04137931019067764	0.0	3236	3311	3311	3336	1444
15.25298669924585	15.25298669924585	0	0	2	30	-0.005573586191079782	0.05697390181104903	883.3081279162458	958.3081279162458	958.3081279162458	983.3081279162458	0.1553398072719574	0.0683760717511177	0.10101009905338287	0.04137931019067764	0.0	3233	3308	3308	3333	1444
15.263158351803861	15.263158351803861	0	0	2	30	-0.005303300858898391	0.05286098316276802	866.4657260515351	941.4657260515351	941.4657260515351	966.4657260515351	0.1456310749053955	0.06267806142568588	0.09090909361839294	0.03448275849223137	0.0	3230	3305	3305	3330	1444
15.282648624430836	15.282648624430836	0	0	2	30	-0.005018479547690684	0.050637153456411226	857.3591434040039	932.3591434040039	932.3591434040039	957.3591434040039	0.1456310749053955	0.054131053388118744	0.08080808073282242	0.03448275849223137	0.0	3225	3300	3300	3325	1444
15.29948821998054	15.29948821998054	0	0	2	30	-0.004719902932872991	0.04807064236287392	846.8492804759687	921.8492804759687	921.8492804759687	946.8492804759687	0.13592232763767242	0.054131053388118744	0.08080808073282242	0.027586206793785095	0.0	3219	3294	3294	3319	1444
15.319463232957608	15.319463627697305	0	0	2	30	-0.004408389392192726	0.04735839200351752	843.9326152544043	918.9326152544043	918.9326152544043	943.9326152544043	0.13592232763767242	0.05128205195069313	0.08080808073282242	0.027586206793785095	0.0	3219	3294	3294	3319	1444
15.330207258078842	15.330207652818542	0	0	2	30	-0.004084792762611848	0.04735839200351752	843.9326152544043	918.9326152544043	918.9326152544043	943.9326152544043	0.13592232763767242	0.04843304678797722	0.08080808073282242	0.027586206793785095	0.0	3225	3300	3300	3325	1437
15.347346461059916	15.347346855799616	0	0	2	30	-0.003749999999999115	0.04421895762119807	831.0766314588061	906.0766314588061	906.0766314588061	931.0766314588061	0.12621359527111053	0.04843304678797722	0.08080808073282242	0.027586206793785095	0.0	3217	3292	3292	3317	1437
15.372859672010785	15.372860066750482	0	0	2	30	-0.003404928748045688	0.04336738298523513	827.5894333245378	902.5894333245378	902.5894333245378	927.5894333245378	0.12621359527111053	0.045584045350551605	0.08080808073282242	0.02068965509533882	0.0	3217	3292	3292	3317	1437
15.380346699877434	15.380347489356831	0	0	2	30	-0.003050524823067564	0.04336738298523513	827.5894333245378	902.5894333245378	902.5894333245378	927.5894333245378	0.12621359527111053	0.045584045350551605	0.08080808073282242	0.02068965509533882	0.0	3217	3292	3292	3317	1437
15.399561444194662	15.399561838934362	0	0	2	30	-0.002687759621588792	0.04265513262587873	824.6727681029734	899.6727681029734	899.6727681029734	924.6727681029734	0.12621359527111053	0.04273504391312599	0.08080808073282242	0.02068965509533882	0.0	3219	3294	3294	3319	1437
15.413164174214417	15.41316417421442	0	0	2	30	-0.0023176274578111254	0.04265513262587873	824.6727681029734	899.6727681029734	899.6727681029734	924.6727681029734	0.12621359527111053	0.04273504391312599	0.08080808073282242	0.02068965509533882	0.0	3222	3297	3297	3322	1429
15.43016956043761	15.43016956043761	0	0	2	30	-0.0019411428382679079	0.04194288133519975	821.7560990676429	896.7560990676429	896.7560990676429	921.7560990676429	0.12621359527111053	0.03988603875041008	0.08080808073282242	0.02068965509533882	0.0	3222	3297	3297	3322	1429
15.452828803366339	15.452829592845736	0	0	2	30	-0.0015593376811321826	0.03951569638091413	811.8167766798433	886.8167766798433	886.8167766798433	911.8167766798433	0.11650485545396805	0.03988603875041008	0.08080808073282242	0.02068965509533882	0.0	3220	3295	3295	3320	1429
15.463087298658083	15.463087298658083	0	0	2	30	-0.001173258487800707	0.03951569638091413	811.8167766798433	886.8167766798433	886.8167766798433	911.8167766798433	0.11650485545396805	0.03988603875041008	0.08080808073282242	0.02068965509533882	0.0	3208	3283	3283	3308	1422
15.480157027452174	15.480157422191871	0	0	2	30	-0.0007839634745063674	0.03951569638091413	811.8167766798433	886.8167766798433	886.8167766798433	911.8167766798433	0.11650485545396805	0.03988603875041008	0.08080808073282242	0.02068965509533882	0.0	3180	3255	3255	3280	1422
15.497315967418187	15.497316362157884	0	0	2	30	-0.0003925196718210386	0.03951569638091413	811.8167766798433	886.8167766798433	886.8167766798433	911.8167766798433	0.11650485545396805	0.03988603875041008	0.08080808073282242	0.02068965509533882	0.0	3115	3190	3190	3215	1422
15.519729287514581	15.519729682254281	0	0	2	30	1.0437658189007235e-15	0.03951569638091413	811.8167766798433	886.8167766798433	886.8167766798433	911.8167766798433	0.11650485545396805	0.03988603875041008	0.08080808073282242	0.02068965509533882	0.0	2981	3056	3056	3081	1414
15.530301600866848	15.530301995606548	0	0	2	30	0.00039251967182312326	0.03951569638091413	811.8167766798433	886.8167766798433	886.8167766798433	911.8167766798433	0.11650485545396805	0.03988603875041008	0.08080808073282242	0.02068965509533882	0.0	2719	2794	2794	2819	1414
15.547392645604672	15.54739343508407	0	0	2	30	0.0007839634745084434	0.038803446021557726	808.9001114582788	883.9001114582788	883.9001114582788	908.9001114582788	0.11650485545396805	0.03703703731298447	0.08080808073282242	0.02068965509533882	0.0	2388	2463	2463	2488	1414
15.563168022926481	15.563168417666182	0	0	2	30	0.001173258487802769	0.038803446021557726	808.9001114582788	883.9001114582788	883.9001114582788	908.9001114582788	0.11650485545396805	0.03703703731298447	0.08080808073282242	0.02068965509533882	0.0	2171	2246	2246	2271	1407
15.586325822094766	15.586325822094766	0	0	2	30	0.0015593376811342246	0.03885569263973673	809.114061359722	884.114061359722	884.114061359722	909.114061359722	0.11650485545396805	0.03703703731298447	0.09090909361839294	0.02068965509533882	0.0	1954	2029	2029	2054	1407
15.597187479646236	15.597187479646236	0	0	2	30	0.0019411428382699247	0.03885569263973673	809.114061359722	884.114061359722	884.114061359722	909.114061359722	0.11650485545396805	0.03703703731298447	0.09090909361839294	0.02068965509533882	0.0	1754	1829	1829	1854	1400
15.613232858922006	15.613233648401403	0	0	2	30	0.002317627457813111	0.03885569263973673	809.114061359722	884.114061359722	884.114061359722	909.114061359722	0.11650485545396805	0.03703703731298447	0.09090909361839294	0.02068965509533882	0.0	1571	1646	1646	1671	1400
15.630245745199472	15.63024692941857	0	0	2	30	0.0026877596215907408	0.038907939219378254	809.3280111033539	884.3280111033539	884.3280111033539	909.3280111033539	0.11650485545396805	0.03703703731298447	0.10101009905338287	0.02068965509533882	0.0	1420	1495	1495	1520	1400
15.653319070072216	15.653319464811917	0	0	2	30	0.0030505248230694713	0.038907939219378254	809.3280111033539	884.3280111033539	884.3280111033539	909.3280111033539	0.11650485545396805	0.03703703731298447	0.10101009905338287	0.02068965509533882	0.0	1205	1280	1280	1305	1400
15.663235326045124	15.66323572078482	0	0	2	30	0.0034049287480475486	0.03648075426509263	799.3886887155543	874.3886887155543	874.3886887155543	899.3886887155543	0.10679611563682556	0.03703703731298447	0.10101009905338287	0.02068965509533882	0.0	1116	1191	1191	1216	1400
15.682945468684315	15.682945468684315	0	0	2	30	0.003750000000000923	0.03648075426509263	799.3886887155543	874.3886887155543	874.3886887155543	899.3886887155543	0.10679611563682556	0.03703703731298447	0.10101009905338287	0.02068965509533882	0.0	1043	1118	1118	1143	1400
15.697171097948734	15.697170703209038	0	0	2	30	0.004084792762613599	0.03648075426509263	799.3886887155543	874.3886887155543	874.3886887155543	899.3886887155543	0.10679611563682556	0.03703703731298447	0.10101009905338287	0.02068965509533882	0.0	993	1068	1068	1093	1400
15.719518101775735	15.719518891255136	0	0	2	30	0.0044083893921944145	0.03642850768545111	799.1747389719224	874.1747389719224	874.1747389719224	899.1747389719224	0.10679611563682556	0.03703703731298447	0.09090909361839294	0.02068965509533882	0.0	955	1030	1030	1055	1400
15.730241205692936	15.730241205692936	0	0	2	30	0.004719902932874614	0.03642850768545111	799.1747389719224	874.1747389719224	874.1747389719224	899.1747389719224	0.10679611563682556	0.03703703731298447	0.09090909361839294	0.02068965509533882	0.0	922	997	997	1022	1400
15.747204749508056	15.747204749508056	0	0	2	30	0.0050184795476922355	0.03642850768545111	799.1747389719224	874.1747389719224	874.1747389719224	899.1747389719224	0.10679611563682556	0.03703703731298447	0.09090909361839294	0.02068965509533882	0.0	883	958	958	983	1400
15.763304602862258	15.763304602862258	0	0	2	30	0.005303300858899867	0.03642850768545111	799.1747389719224	874.1747389719224	874.1747389719224	899.1747389719224	0.10679611563682556	0.03703703731298447	0.09090909361839294	0.02068965509533882	0.0	866	941	941	966	1400
15.786128452245377	15.786129241724778	0	0	2	30	0.005573586191081179	0.03642850768545111	799.1747389719224	874.1747389719224	874.1747389719224	899.1747389719224	0.10679611563682556	0.03703703731298447	0.09090909361839294	0.02068965509533882	0.0	857	932	932	957	1400
15.797139321402986	15.797139321402986	0	0	2	30	0.005828594710927962	0.03642850768545111	799.1747389719224	874.1747389719224	874.1747389719224	899.1747389719224	0.10679611563682556	0.03703703731298447	0.09090909361839294	0.02068965509533882	0.0	846	921	921	946	1400
15.81332483327182	15.81332483327182	0	0	2	30	0.0060676274578127425	0.03642850768545111	799.1747389719224	874.1747389719224	874.1747389719224	899.1747389719224	0.10679611563682556	0.03703703731298447	0.09090909361839294	0.02068965509533882	0.0	843	918	918	943	1400
15.830312061468865	15.830312061468865	0	0	2	30	0.006290029259591271	0.03642850768545111	799.1747389719224	874.1747389719224	874.1747389719224	899.1747389719224	0.10679611563682556	0.03703703731298447	0.09090909361839294	0.02068965509533882	0.0	843	918	918	943	1400
15.85282840862664	15.852828803366341	0	0	2	30	0.006495190528383834	0.03642850768545111	799.1747389719224	874.1747389719224	874.1747389719224	899.1747389719224	0.10679611563682556	0.03703703731298447	0.09090909361839294	0.02068965509533882	0.0	831	906	906	931	1400
15.863231378648136	15.863231378648136	0	0	2	30	0.006682548931413254	0.03642850768545111	799.1747389719224	874.1747389719224	874.1747389719224	899.1747389719224	0.10679611563682556	0.03703703731298447	0.09090909361839294	0.02068965509533882	0.0	827	902	902	927	1400
15.880165711725544	15.880165711725544	0	0	2	30	0.006851590932319951	0.03627176786945158	798.5328894254042	873.5328894254042	873.5328894254042	898.5328894254042	0.10679611563682556	0.03703703731298447	0.09090909361839294	0.013793103396892548	0.0	827	902	902	927	1400
15.897120966006993	15.897120966006993	0	0	2	30	0.007001853198729405	0.03840851987884336	807.2828889038635	882.2828889038635	882.2828889038635	907.2828889038635	0.10679611563682556	0.045584045350551605	0.09090909361839294	0.013793103396892548	0.0	824	899	899	924	1400
15.919619155138625	15.919619155138625	0	0	2	30	0.0071329238722139905	0.039120770238199765	810.199554125428	885.199554125428	885.199554125428	910.199554125428	0.10679611563682556	0.04843304678797722	0.09090909361839294	0.013793103396892548	0.0	824	899	899	924	1400
15.930268837471852	15.930268837471852	0	0	2	30	0.007244443697168296	0.04058010294132949	816.1755215447442	891.1755215447442	891.1755215447442	916.1755215447442	0.10679611563682556	0.054131053388118744	0.10101009905338287	0.013793103396892548	0.0	821	896	896	921	1400
15.947339750485037	15.947340145224734	0	0	2	30	0.007336107005503771	0.04294325691144699	825.8526370523755	900.8526370523755	900.8526370523755	925.8526370523755	0.10679611563682556	0.06267806142568588	0.1111111119389534	0.02068965509533882	0.0	811	886	886	911	1400
15.963331839901473	15.96333262938087	0	0	2	30	0.007407662554463706	0.04684719106526958	841.839247412279	916.839247412279	916.839247412279	941.839247412279	0.11650485545396805	0.0683760717511177	0.12121212482452393	0.02068965509533882	0.0	811	886	886	911	1400
15.986198321172063	15.98619911065146	0	0	2	30	0.007458914215262165	0.0539428042798705	870.8957835260696	945.8957835260696	945.8957835260696	970.8957835260696	0.1553398072719574	0.08262108266353607	0.16161616146564484	0.027586206793785095	0.0	811	886	886	911	1400
15.99708918946124	15.99708918946124	0	0	2	30	0.0074897215106593616	0.06248212136258152	905.8642869797714	980.8642869797714	980.8642869797714	1005.8642869797714	0.1553398072719574	0.0883190855383873	0.1818181872367859	0.03448275849223137	0.0	811	886	886	911	1400
16.013324043792423	16.013324438532123	0	0	2	30	0.0075	0.07485007541439065	956.5110588219297	1031.5110588219297	1031.5110588219297	1056.5110588219297	0.19417475163936615	0.09686609357595444	0.20202019810676575	0.04137931019067764	0.0	811	886	886	911	1400
16.030387062011634	16.030387456751335	0	0	2	30	0.007489721510659245	0.08623455034543603	1003.1304836645606	1078.1304836645606	1078.1304836645606	1103.1304836645606	0.223300963640213	0.10826210677623749	0.24242424964904785	0.05517241358757019	0.0	811	886	886	911	1400
16.0526815654587	16.0526815654587	0	0	2	30	0.007458914215261934	0.10294924929416249	1071.5771758595954	1146.5771758595954	1146.5771758595954	1171.5771758595954	0.26213592290878296	0.12820513546466827	0.28282827138900757	0.07586207240819931	0.0	808	883	883	908	1400
16.063165457118437	16.063165457118437	0	0	2	30	0.007407662554463358	0.1216126974757718	1148.0039961632856	1223.0039961632856	1223.0039961632856	1248.0039961632856	0.3009708821773529	0.15099714696407318	0.3333333432674408	0.1034482792019844	0.0	808	883	883	908	1400
16.080258475554757	16.080258870294458	0	0	2	30	0.007336107005503309	0.15864968590726425	1299.6704637902471	1374.6704637902471	1374.6704637902471	1399.6704637902471	0.3980582654476166	0.1794871836900711	0.39393940567970276	0.14482758939266205	0.0	809	884	884	909	1400
16.09731833585638	16.09731873059608	0	0	2	30	0.007244443697167722	0.1922421640415135	1437.2316617499978	1512.2316617499978	1512.2316617499978	1537.2316617499978	0.4563106894493103	0.21652421355247498	0.46464645862579346	0.2068965584039688	0.0	809	884	884	909	1400
16.11958086538784	16.11958086538784	0	0	2	30	0.007132923872213304	0.24794371593490538	1665.3295167534375	1740.3295167534375	1740.3295167534375	1765.3295167534375	0.5048543810844421	0.2849002778530121	0.5858585834503174	0.3448275923728943	0.0	809	884	884	909	1400
16.130247916267813	16.130248311007513	0	0	2	30	0.00700185319872861	0.2868240940118243	1824.5446649784205	1899.5446649784205	1899.5446649784205	1924.5446649784205	0.553398072719574	0.32193732261657715	0.6464646458625793	0.4206896424293518	0.0	809	884	884	909	1400
16.14724935509402	16.14724935509402	0	0	2	30	0.006851590932319048	0.3212066189295446	1965.341104516485	2040.341104516485	2040.341104516485	2065.341104516485	0.5922330021858215	0.3561253547668457	0.6969696879386902	0.48275861144065857	0.03703703731298447	809	884	884	909	1400
16.16314315432546	16.16314315432546	0	0	2	30	0.006682548931412246	0.3513038639167343	2088.589322739027	2163.589322739027	2163.589322739027	2188.589322739027	0.6213592290878296	0.3817663788795471	0.747474730014801	0.5379310250282288	0.07407407462596893	799	874	874	899	1400
16.186150952408205	16.186150952408205	0	0	2	30	0.0064951905283827235	0.38171923252264417	2213.1402571802278	2288.1402571802278	2288.1402571802278	2313.1402571802278	0.6601941585540771	0.41025641560554504	0.7878788113594055	0.5793103575706482	0.07407407462596893	799	874	874	899	1400
16.197123137075337	16.197123137075337	0	0	2	30	0.006290029259590062	0.4172601772699984	2358.6804259206438	2433.6804259206438	2433.6804259206438	2458.6804259206438	0.7281553149223328	0.43304842710494995	0.8181818127632141	0.6206896305084229	0.1111111119389534	799	874	874	899	1400
16.213267201275798	16.213267201275798	0	0	2	30	0.006067627457811438	0.43426266207496944	2428.3056011969998	2503.3056011969998	2503.3056011969998	2528.3056011969998	0.7281553149223328	0.45299145579338074	0.8484848737716675	0.6551724076271057	0.1111111119389534	799	874	874	899	1400
16.23036771976639	16.230368114506092	0	0	2	30	0.0058285947109265645	0.45755400785644973	2523.6836621721613	2598.6836621721613	2598.6836621721613	2623.6836621721613	0.7572815418243408	0.4729344844818115	0.8787878751754761	0.682758629322052	0.1111111119389534	799	874	874	899	1400
16.25279446101255	16.25279485575225	0	0	2	30	0.005573586191079693	0.5012129247115906	2702.4669266939636	2777.4669266939636	2777.4669266939636	2802.4669266939636	0.8058252334594727	0.5270655155181885	0.9191918969154358	0.7310344576835632	0.14814814925193787	799	874	874	899	1400
16.26317137821392	16.263170983474225	0	0	2	30	0.005303300858898298	0.5012129247115906	2702.4669266939636	2777.4669266939636	2777.4669266939636	2802.4669266939636	0.8058252334594727	0.5270655155181885	0.9191918969154358	0.7310344576835632	0.14814814925193787	799	874	874	899	1400
16.280249396541684	16.280249791281385	0	0	2	30	0.005018479547690586	0.5201329846221867	2779.9445720278545	2854.9445720278545	2854.9445720278545	2879.9445720278545	0.8349514603614807	0.5470085740089417	0.9292929172515869	0.751724123954773	0.18518517911434174	799	874	874	899	1400
16.29725754594277	16.297257940682464	0	0	2	30	0.004719902932872889	0.5378644151342575	2852.5547799747847	2927.5547799747847	2927.5547799747847	2952.5547799747847	0.844660222530365	0.5811966061592102	0.939393937587738	0.7724137902259827	0.18518517911434174	799	874	874	899	1400
16.319534286103384	16.319534680843084	0	0	2	30	0.004408389392192618	0.5685259811411498	2978.1138927730085	3053.1138927730085	3053.1138927730085	3078.1138927730085	0.893203854560852	0.6438746452331543	0.9292929172515869	0.7931034564971924	0.18518517911434174	799	874	874	899	1400
16.330257784760285	16.330258179499985	0	0	2	30	0.004084792762611737	0.5745182630991694	3002.652287391099	3077.652287391099	3077.652287391099	3102.652287391099	0.893203854560852	0.6695156693458557	0.9191918969154358	0.800000011920929	0.18518517911434174	799	874	874	899	1400
16.347282118489012	16.347282513228713	0	0	2	30	0.0037499999999990002	0.579763480254849	3024.131451643607	3099.131451643607	3099.131451643607	3124.131451643607	0.893203854560852	0.692307710647583	0.9090909361839294	0.8068965673446655	0.18518517911434174	799	874	874	899	1400
16.363121838381723	16.363121838381723	0	0	2	30	0.0034049287480455706	0.5844265551568739	3043.2267433673987	3118.2267433673987	3118.2267433673987	3143.2267433673987	0.9029126167297363	0.7094017267227173	0.8989899158477783	0.8068965673446655	0.18518517911434174	799	874	874	899	1400
16.386263058482662	16.386263058482662	0	0	2	30	0.003050524823067443	0.586512127501007	3051.7671621166237	3126.7671621166237	3126.7671621166237	3151.7671621166237	0.9223300814628601	0.7435897588729858	0.868686854839325	0.8137931227684021	0.18518517911434174	798	873	873	898	1400
16.397107347487385	16.397107347487385	0	0	2	30	0.002687759621588668	0.5932128071608505	3079.2064453236826	3154.2064453236826	3154.2064453236826	3179.2064453236826	0.9223300814628601	0.7435897588729858	0.868686854839325	0.8137931227684021	0.18518517911434174	807	882	882	907	1400
16.413309833163268	16.41331022790297	0	0	2	30	0.0023176274578109997	0.596433960194581	3092.397066996809	3167.397066996809	3167.397066996809	3192.397066996809	0.9320388436317444	0.7549857497215271	0.8585858345031738	0.8137931227684021	0.18518517911434174	810	885	885	910	1400
16.430522062988615	16.430522457728316	0	0	2	30	0.0019411428382677801	0.6025425224998031	3117.4116296366938	3192.4116296366938	3192.4116296366938	3217.4116296366938	0.9417475461959839	0.7720797657966614	0.8484848737716675	0.8206896781921387	0.18518517911434174	816	891	891	916	1400
16.452801566327125	16.452801961066825	0	0	2	30	0.0015593376811320532	0.6046792745091949	3126.161629115153	3201.161629115153	3201.161629115153	3226.161629115153	0.9417475461959839	0.7806267738342285	0.8484848737716675	0.8206896781921387	0.2222222238779068	825	900	900	925	1400
16.463082956521397	16.463082956521397	0	0	2	30	0.0011732584878005763	0.6033190694296664	3120.591589314484	3195.591589314484	3195.591589314484	3220.591589314484	0.9417475461959839	0.7834757566452026	0.8383838534355164	0.8206896781921387	0.2222222238779068	841	916	916	941	1400
16.480232027994937	16.480232422734638	0	0	2	30	0.0007839634745062358	0.6076135722208589	3138.177578244417	3213.177578244417	3213.177578244417	3238.177578244417	0.9417475461959839	0.7948718070983887	0.8383838534355164	0.8275862336158752	0.2222222238779068	870	945	945	970	1400
16.497226756246263	16.497227940465358	0	0	2	30	0.00039251967182090644	0.6107530084658235	3151.033569667547	3226.033569667547	3226.033569667547	3251.033569667547	0.9514563083648682	0.7977207899093628	0.8383838534355164	0.8275862336158752	0.2222222238779068	905	980	980	1005	1400
16.519486917339535	16.519487312079235	0	0	2	30	-1.1760740967563817e-15	0.611465254168567	3153.9502158202818	3228.9502158202818	3228.9502158202818	3253.9502158202818	0.9514563083648682	0.8005697727203369	0.8383838534355164	0.8275862336158752	0.2222222238779068	956	1031	1031	1056	1400
16.53028225862161	16.53028225862161	0	0	2	30	-0.0003925196718232554	0.6138924447107881	3163.889561090677	3238.889561090677	3238.889561090677	3263.889561090677	0.9611650705337524	0.8005697727203369	0.8383838534355164	0.8275862336158752	0.2222222238779068	1003	1078	1078	1103	1400
16.547226065451788	16.547226065451788	0	0	2	30	-0.000783963474508575	0.6146047053146928	3166.806268263667	3241.806268263667	3241.806268263667	3266.806268263667	0.9611650705337524	0.8034188151359558	0.8383838534355164	0.8275862336158752	0.2222222238779068	1071	1146	1146	1171	1400
16.56323039179889	16.56323078653859	0	0	2	30	-0.0011732584878028998	0.6124469545328921	3157.970278812193	3232.970278812193	3232.970278812193	3257.970278812193	0.9611650705337524	0.8005697727203369	0.8383838534355164	0.8206896781921387	0.2222222238779068	1148	1223	1223	1248	1400
16.58623029508766	16.58623068982736	0	0	2	30	-0.0015593376811343538	0.6117347088301486	3155.0536326594583	3230.0536326594583	3230.0536326594583	3255.0536326594583	0.9611650705337524	0.7977207899093628	0.8383838534355164	0.8206896781921387	0.2222222238779068	1299	1374	1374	1399	1400
16.59713063712961	16.59713103186931	0	0	2	30	-0.0019411428382700524	0.611022463127405	3152.1369865067236	3227.1369865067236	3227.1369865067236	3252.1369865067236	0.9611650705337524	0.7948718070983887	0.8383838534355164	0.8206896781921387	0.2222222238779068	1437	1512	1512	1537	1400
16.613175226925982	16.613175226925982	0	0	2	30	-0.0023176274578132366	0.6117347088301486	3155.0536326594583	3230.0536326594583	3230.0536326594583	3255.0536326594583	0.9611650705337524	0.7977207899093628	0.8383838534355164	0.8206896781921387	0.2222222238779068	1665	1740	1740	1765	1400
16.63044232556946	16.630442720309162	0	0	2	30	-0.0026877596215908644	0.6138924447107881	3163.889561090677	3238.889561090677	3238.889561090677	3263.889561090677	0.9611650705337524	0.8005697727203369	0.8383838534355164	0.8275862336158752	0.2222222238779068	1824	1899	1899	1924	1400
16.652759723919054	16.652759723919054	0	0	2	30	-0.003050524823069592	0.6131592151367968	3160.886985985183	3235.886985985183	3235.886985985183	3260.886985985183	0.9611650705337524	0.8034188151359558	0.8383838534355164	0.8206896781921387	0.2222222238779068	1965	2040	2040	2065	1407
16.663111772519407	16.663111772519407	0	0	2	30	-0.003404928748047666	0.6131592151367968	3160.886985985183	3235.886985985183	3235.886985985183	3260.886985985183	0.9611650705337524	0.8034188151359558	0.8383838534355164	0.8206896781921387	0.2222222238779068	2088	2163	2163	2188	1414
16.680166106465244	16.680166106465244	0	0	2	30	-0.0037500000000010372	0.614874130173952	3167.9095630623333	3242.9095630623333	3242.9095630623333	3267.9095630623333	0.9708737730979919	0.8005697727203369	0.8383838534355164	0.8206896781921387	0.2222222238779068	2213	2288	2288	2313	1414
16.69728794089957	16.69728833563927	0	0	2	30	-0.0040847927626137094	0.6148098289468322	3167.646249537278	3242.646249537278	3242.646249537278	3267.646249537278	0.9708737730979919	0.7920227646827698	0.8484848737716675	0.8206896781921387	0.2222222238779068	2358	2433	2433	2458	1422
16.71952125969333	16.719521654433024	0	0	2	30	-0.004408389392194521	0.6133210240849962	3161.5495936280595	3236.5495936280595	3236.5495936280595	3261.5495936280595	0.9708737730979919	0.7777777910232544	0.8585858345031738	0.8206896781921387	0.2222222238779068	2428	2503	2503	2528	1422
16.73023094246077	16.730231337200465	0	0	2	30	-0.004719902932874717	0.6133210240849962	3161.5495936280595	3236.5495936280595	3236.5495936280595	3261.5495936280595	0.9708737730979919	0.7777777910232544	0.8585858345031738	0.8206896781921387	0.2222222238779068	2523	2598	2598	2623	1422
16.747278171092027	16.747278565831728	0	0	2	30	-0.0050184795476923335	0.6126087634810915	3158.6328864550696	3233.6328864550696	3233.6328864550696	3258.6328864550696	0.9708737730979919	0.7749287486076355	0.8585858345031738	0.8206896781921387	0.2222222238779068	2702	2777	2777	2802	1429
16.76323986555166	16.76323986555166	0	0	2	30	-0.005303300858899961	0.6128433871221475	3159.593670265194	3234.593670265194	3234.593670265194	3259.593670265194	0.9805825352668762	0.7720797657966614	0.8585858345031738	0.8137931227684021	0.2222222238779068	2702	2777	2777	2802	1429
16.786097267809176	16.786097662548876	0	0	2	30	-0.005573586191081266	0.6103344797911605	3149.3196947448023	3224.3196947448023	3224.3196947448023	3249.3196947448023	0.9708737730979919	0.7549857497215271	0.8787878751754761	0.8137931227684021	0.2222222238779068	2779	2854	2854	2879	1437
16.79709234737883	16.79709234737883	0	0	2	30	-0.005828594710928045	0.6102527630023946	3148.985064494806	3223.985064494806	3223.985064494806	3248.985064494806	0.9708737730979919	0.7549857497215271	0.8787878751754761	0.8137931227684021	0.2222222238779068	2852	2927	2927	2952	1437
16.813262069659714	16.813262464399415	0	0	2	30	-0.00606762745781282	0.6073131043740325	3136.947162411663	3211.947162411663	3211.947162411663	3236.947162411663	0.9708737730979919	0.7492877244949341	0.8787878751754761	0.8068965673446655	0.2222222238779068	2978	3053	3053	3078	1437
16.830367719766393	16.830368114506093	0	0	2	30	-0.006290029259591343	0.606600858671289	3134.0305162589284	3209.0305162589284	3209.0305162589284	3234.0305162589284	0.9708737730979919	0.74643874168396	0.8787878751754761	0.8068965673446655	0.2222222238779068	3002	3077	3077	3102	1437
16.85279327679345	16.85279327679345	0	0	2	30	-0.0064951905283839	0.6097402949162536	3146.8865076820584	3221.8865076820584	3221.8865076820584	3246.8865076820584	0.9805825352668762	0.7492877244949341	0.8787878751754761	0.8068965673446655	0.2222222238779068	3024	3099	3099	3124	1437
16.863212825882293	16.863212825882293	0	0	2	30	-0.006682548931413314	0.6097402949162536	3146.8865076820584	3221.8865076820584	3221.8865076820584	3246.8865076820584	0.9805825352668762	0.7492877244949341	0.8787878751754761	0.8068965673446655	0.2222222238779068	3043	3118	3118	3143	1437
16.880312949633186	16.880312949633186	0	0	2	30	-0.0068515909323200045	0.6097402949162536	3146.8865076820584	3221.8865076820584	3221.8865076820584	3246.8865076820584	0.9805825352668762	0.7492877244949341	0.8787878751754761	0.8068965673446655	0.2222222238779068	3051	3126	3126	3151	1437
16.89731320424029	16.89731320424029	0	0	2	30	-0.007001853198729453	0.6090280492135101	3143.9698615293237	3218.9698615293237	3218.9698615293237	3243.9698615293237	0.9805825352668762	0.74643874168396	0.8787878751754761	0.8068965673446655	0.2222222238779068	3079	3154	3154	3179	1437
16.919470733011885	16.919471127751585	0	0	2	30	-0.007132923872214031	0.6083158035107665	3141.053215376589	3216.053215376589	3216.053215376589	3241.053215376589	0.9805825352668762	0.7435897588729858	0.8787878751754761	0.8068965673446655	0.2222222238779068	3092	3167	3167	3192	1437
16.930129494358184	16.930129494358184	0	0	2	30	-0.00724444369716833	0.6081085946824816	3140.204695224762	3215.204695224762	3215.204695224762	3240.204695224762	0.9805825352668762	0.7407407164573669	0.8888888955116272	0.800000011920929	0.2222222238779068	3117	3192	3192	3217	1437
16.94729435541968	16.94729475015938	0	0	2	30	-0.0073361070055037985	0.6081085946824816	3140.204695224762	3215.204695224762	3215.204695224762	3240.204695224762	0.9805825352668762	0.7407407164573669	0.8888888955116272	0.800000011920929	0.2222222238779068	3126	3201	3201	3226	1444
16.963319208231113	16.963319602970813	0	0	2	30	-0.007407662554463726	0.6081085946824816	3140.204695224762	3215.204695224762	3215.204695224762	3240.204695224762	0.9805825352668762	0.7407407164573669	0.8888888955116272	0.800000011920929	0.2222222238779068	3120	3195	3195	3220	1444
16.986176215748927	16.986176215748927	0	0	2	30	-0.007458914215262179	0.6081085946824816	3140.204695224762	3215.204695224762	3215.204695224762	3240.204695224762	0.9805825352668762	0.7407407164573669	0.8888888955116272	0.800000011920929	0.2222222238779068	3138	3213	3213	3238	1444
16.99709826847431	16.99709826847431	0	0	2	30	-0.0074897215106593685	0.6081085946824816	3140.204695224762	3215.204695224762	3215.204695224762	3240.204695224762	0.9805825352668762	0.7407407164573669	0.8888888955116272	0.800000011920929	0.2222222238779068	3151	3226	3226	3251	1444
17.013284569822545	17.013284964562246	0	0	2	30	-0.0075	0.6051515353936345	3128.0955374369332	3203.0955374369332	3203.0955374369332	3228.0955374369332	0.9805825352668762	0.7350427508354187	0.8888888955116272	0.7931034564971924	0.2222222238779068	3153	3228	3228	3253	1444
17.030384298833745	17.03038469357344	0	0	2	30	-0.007489721510659238	0.5989036459233112	3102.5104300559597	3177.5104300559597	3177.5104300559597	3202.5104300559597	0.9708737730979919	0.7179487347602844	0.8989899158477783	0.7862069010734558	0.18518517911434174	3163	3238	3238	3263	1444
17.05266814430894	17.05266853904864	0	0	2	30	-0.00745891421526192	0.5695707976278301	2982.3924162859644	3057.3924162859644	3057.3924162859644	3082.3924162859644	0.9611650705337524	0.632478654384613	0.9191918969154358	0.7448275685310364	0.18518517911434174	3166	3241	3241	3266	1444
17.063225062812954	17.063225062812954	0	0	2	30	-0.007407662554463337	0.5695707976278301	2982.3924162859644	3057.3924162859644	3057.3924162859644	3082.3924162859644	0.9611650705337524	0.632478654384613	0.9191918969154358	0.7448275685310364	0.18518517911434174	3157	3232	3232	3257	1444
17.080160185369763	17.080160974849157	0	0	2	30	-0.0073361070055032816	0.534052868528426	2836.9464966239047	2911.9464966239047	2911.9464966239047	2936.9464966239047	0.9320388436317444	0.5584045648574829	0.9090909361839294	0.7103448510169983	0.18518517911434174	3155	3230	3230	3255	1444
17.09747899491378	17.09747978439318	0	0	2	30	-0.007244443697167687	0.5033045405629037	2711.0320936050907	2786.0320936050907	2786.0320936050907	2811.0320936050907	0.9029126167297363	0.5156695246696472	0.8888888955116272	0.6689655184745789	0.18518517911434174	3152	3227	3227	3252	1444
17.119428890603814	17.11943007482291	0	0	2	30	-0.007132923872213263	0.44629424679927077	2477.574940643014	2552.574940643014	2552.574940643014	2577.574940643014	0.8349514603614807	0.45868945121765137	0.8484848737716675	0.5793103575706482	0.14814814925193787	3155	3230	3230	3255	1444
17.130262521636674	17.130262916376367	0	0	2	30	-0.007001853198728562	0.40236534378184796	2297.6860827866676	2372.6860827866676	2372.6860827866676	2397.6860827866676	0.7475728392601013	0.43304842710494995	0.8181818127632141	0.5241379141807556	0.14814814925193787	3163	3238	3238	3263	1444
17.1472564604086	17.1472564604086	0	0	2	30	-0.006851590932318994	0.36412756186418527	2141.1023658338386	2216.1023658338386	2216.1023658338386	2241.1023658338386	0.6990291476249695	0.3988603949546814	0.7878788113594055	0.45517241954803467	0.14814814925193787	3160	3235	3235	3260	1444
17.16339697195177	17.16339736669147	0	0	2	30	-0.006682548931412186	0.3383583690430054	2035.5775212311073	2110.5775212311073	2110.5775212311073	2135.5775212311073	0.6990291476249695	0.36182335019111633	0.7575757503509521	0.38620689511299133	0.14814814925193787	3160	3235	3235	3260	1444
17.18617029465345	17.186170689393144	0	0	2	30	-0.006495190528382658	0.29879414330206444	1873.5620168219539	1948.5620168219539	1948.5620168219539	1973.5620168219539	0.582524299621582	0.28205129504203796	0.6666666865348816	0.2620689570903778	0.1111111119389534	3167	3242	3242	3267	1444
17.197196558659307	17.197196953399008	0	0	2	30	-0.00629002925958999	0.25982205948267856	1713.9713335815686	1788.9713335815686	1788.9713335815686	1813.9713335815686	0.582524299621582	0.28205129504203796	0.6666666865348816	0.2620689570903778	0.1111111119389534	3167	3242	3242	3267	1444
17.213288911959232	17.213289306698933	0	0	2	30	-0.00606762745781136	0.22561645379483974	1573.8993782898688	1648.8993782898688	1648.8993782898688	1673.8993782898688	0.5242718458175659	0.25071224570274353	0.6161616444587708	0.2068965584039688	0.07407407462596893	3161	3236	3236	3261	1444
17.230266271663808	17.230267455882903	0	0	2	30	-0.005828594710926481	0.19691880163556608	1456.382492697643	1531.382492697643	1531.382492697643	1556.382492697643	0.4757281541824341	0.2222222238779068	0.5656565427780151	0.158620685338974	0.03703703731298447	3161	3236	3236	3261	1444
17.252805513724113	17.252805513724113	0	0	2	30	-0.0055735861910796046	0.1387893964540705	1218.3425784794188	1293.3425784794188	1293.3425784794188	1318.3425784794188	0.3300970792770386	0.17378917336463928	0.46464645862579346	0.11034482717514038	0.0	3158	3233	3233	3258	1444
17.263093219753564	17.263093219753564	0	0	2	30	-0.005303300858898205	0.13098232662756137	1186.372627539864	1261.372627539864	1261.372627539864	1286.372627539864	0.3300970792770386	0.1538461595773697	0.4141414165496826	0.09655172377824783	0.0	3159	3234	3234	3259	1444
17.28164203819896	17.28164243293866	0	0	2	30	-0.005018479547690488	0.11360584471604418	1115.215934112201	1190.215934112201	1190.215934112201	1215.215934112201	0.291262149810791	0.1339031308889389	0.35353535413742065	0.08275862038135529	0.0	3149	3224	3224	3249	1444
17.30630063770198	17.30630142718138	0	0	2	30	-0.004719902932872786	0.09576092510883483	1042.1409883206786	1117.1409883206786	1117.1409883206786	1142.1409883206786	0.21359223127365112	0.09401709586381912	0.2222222238779068	0.062068965286016464	0.0	3148	3223	3223	3248	1444
17.315734916502684	17.315734916502684	0	0	2	30	-0.004408389392192511	0.08035060765928236	979.0357383647613	1054.0357383647613	1054.0357383647613	1079.0357383647613	0.21359223127365112	0.09401709586381912	0.2222222238779068	0.062068965286016464	0.0	3136	3211	3211	3236	1444
17.330193836929084	17.330194231668784	0	0	2	30	-0.004084792762611626	0.07146476371196277	942.6482074004875	1017.6482074004875	1017.6482074004875	1042.6482074004875	0.19417475163936615	0.07977207750082016	0.19191919267177582	0.062068965286016464	0.0	3134	3209	3209	3234	1444
17.348254757106794	17.34825594132589	0	0	2	30	-0.0037499999999988857	0.06214353693198271	904.4777837364692	979.4777837364692	979.4777837364692	1004.4777837364692	0.17475728690624237	0.0655270665884018	0.17171716690063477	0.04827586188912392	0.0	3146	3221	3221	3246	1444
17.372666644298086	17.372666644298086	0	0	2	30	-0.0034049287480454526	0.053118369652224995	867.5197237258614	942.5197237258614	942.5197237258614	967.5197237258614	0.1553398072719574	0.05128205195069313	0.14141413569450378	0.04137931019067764	0.0	3146	3221	3221	3246	1444
17.38008419797775	17.38008419797775	0	0	2	30	-0.0030505248230673224	0.05158937484290657	861.2584899817024	936.2584899817024	936.2584899817024	961.2584899817024	0.1553398072719574	0.045584045350551605	0.13131313025951385	0.04137931019067764	0.0	3146	3221	3221	3246	1444
17.399628155203757	17.39962854994345	0	0	2	30	-0.002687759621588545	0.04834544823262665	847.9746105126062	922.9746105126062	922.9746105126062	947.9746105126062	0.1456310749053955	0.04273504391312599	0.12121212482452393	0.04137931019067764	0.0	3143	3218	3218	3243	1444
17.413123516025443	17.413123516025443	0	0	2	30	-0.002317627457810874	0.04742421052061496	844.2021420819183	919.2021420819183	919.2021420819183	944.2021420819183	0.1456310749053955	0.03988603875041008	0.12121212482452393	0.03448275849223137	0.0	3141	3216	3216	3241	1444
17.430269824321094	17.430269824321094	0	0	2	30	-0.0019411428382676522	0.04419769564736278	830.9895636759505	905.9895636759505	905.9895636759505	930.9895636759505	0.13592232763767242	0.03703703731298447	0.1111111119389534	0.03448275849223137	0.0	3140	3215	3215	3240	1444
17.452647617844605	17.452647617844605	0	0	2	30	-0.0015593376811319237	0.04419769564736278	830.9895636759505	905.9895636759505	905.9895636759505	930.9895636759505	0.13592232763767242	0.03703703731298447	0.1111111119389534	0.03448275849223137	0.0	3140	3215	3215	3240	1444
17.463175720350606	17.463175720350606	0	0	2	30	-0.0011732584878004458	0.04097118449940089	817.7770005250467	892.7770005250467	892.7770005250467	917.7770005250467	0.12621359527111053	0.03418803587555885	0.10101009905338287	0.03448275849223137	0.0	3140	3215	3215	3240	1444
17.480202027777835	17.48020242251753	0	0	2	30	-0.0007839634745061043	0.04079702915685418	817.0638343973178	892.0638343973178	892.0638343973178	917.0638343973178	0.12621359527111053	0.03418803587555885	0.10101009905338287	0.027586206793785095	0.0	3140	3215	3215	3240	1444
17.49710557115874	17.49710557115874	0	0	2	30	-0.00039251967182077433	0.04079702915685418	817.0638343973178	892.0638343973178	892.0638343973178	917.0638343973178	0.12621359527111053	0.03418803587555885	0.10101009905338287	0.027586206793785095	0.0	3140	3215	3215	3240	1444
17.519400469345506	17.519400469345506	0	0	2	30	1.30838237461204e-15	0.03765759291188958	804.2078429741878	879.2078429741878	879.2078429741878	904.2078429741878	0.11650485545396805	0.03133903071284294	0.10101009905338287	0.027586206793785095	0.0	3128	3203	3203	3228	1444
17.5301883105733	17.530188705313	0	0	2	30	0.00039251967182338753	0.03765759291188958	804.2078429741878	879.2078429741878	879.2078429741878	904.2078429741878	0.11650485545396805	0.03133903071284294	0.10101009905338287	0.027586206793785095	0.0	3102	3177	3177	3202	1437
17.547158959702998	17.547158959702998	0	0	2	30	0.0007839634745087067	0.03765759291188958	804.2078429741878	879.2078429741878	879.2078429741878	904.2078429741878	0.11650485545396805	0.03133903071284294	0.10101009905338287	0.027586206793785095	0.0	2982	3057	3057	3082	1437
17.563141575366664	17.563141575366664	0	0	2	30	0.0011732584878030303	0.03765759291188958	804.2078429741878	879.2078429741878	879.2078429741878	904.2078429741878	0.11650485545396805	0.03133903071284294	0.10101009905338287	0.027586206793785095	0.0	2982	3057	3057	3082	1437
17.586078320303635	17.586078715043335	0	0	2	30	0.0015593376811344833	0.03765759291188958	804.2078429741878	879.2078429741878	879.2078429741878	904.2078429741878	0.11650485545396805	0.03418803587555885	0.10101009905338287	0.027586206793785095	0.0	2836	2911	2911	2936	1437
17.597163795264308	17.59716419000401	0	0	2	30	0.0019411428382701804	0.03836984420256856	807.1245120095182	882.1245120095182	882.1245120095182	907.1245120095182	0.11650485545396805	0.03418803587555885	0.10101009905338287	0.027586206793785095	0.0	2711	2786	2786	2811	1437
17.613108515916892	17.613108515916892	0	0	2	30	0.002317627457813363	0.03836984420256856	807.1245120095182	882.1245120095182	882.1245120095182	907.1245120095182	0.11650485545396805	0.03418803587555885	0.10101009905338287	0.027586206793785095	0.0	2477	2552	2552	2577	1429
17.63013284964562	17.63013284964562	0	0	2	30	0.002687759621590988	0.03836984420256856	807.1245120095182	882.1245120095182	882.1245120095182	907.1245120095182	0.11650485545396805	0.03418803587555885	0.10101009905338287	0.027586206793785095	0.0	2297	2372	2372	2397	1429
17.652632222996353	17.652632222996353	0	0	2	30	0.003050524823069713	0.03836984420256856	807.1245120095182	882.1245120095182	882.1245120095182	907.1245120095182	0.11650485545396805	0.03418803587555885	0.10101009905338287	0.027586206793785095	0.0	2141	2216	2216	2241	1429
17.66588718734149	17.66588718734149	0	0	2	30	0.003404928748047784	0.03836984420256856	807.1245120095182	882.1245120095182	882.1245120095182	907.1245120095182	0.11650485545396805	0.03418803587555885	0.10101009905338287	0.027586206793785095	0.0	2035	2110	2110	2135	1429
17.68031255489349	17.680313344372884	0	0	2	30	0.003750000000001152	0.03576850390573623	796.4720234939898	871.4720234939898	871.4720234939898	896.4720234939898	0.10679611563682556	0.03418803587555885	0.10101009905338287	0.02068965509533882	0.0	1873	1948	1948	1973	1429
17.697092150008977	17.697092150008977	0	0	2	30	0.0040847927626138205	0.03594265924828294	797.1851896217186	872.1851896217186	872.1851896217186	897.1851896217186	0.10679611563682556	0.03418803587555885	0.10101009905338287	0.027586206793785095	0.0	1713	1788	1788	1813	1422
17.719404416742492	17.719404811482185	0	0	2	30	0.004408389392194629	0.03601232140585495	797.4704561569761	872.4704561569761	872.4704561569761	897.4704561569761	0.10679611563682556	0.03418803587555885	0.1111111119389534	0.027586206793785095	0.0	1573	1648	1648	1673	1414
17.732547275013175	17.732547275013175	0	0	2	30	0.00471990293287482	0.03576850390573623	796.4720234939898	871.4720234939898	871.4720234939898	896.4720234939898	0.10679611563682556	0.03418803587555885	0.10101009905338287	0.02068965509533882	0.0	1456	1531	1531	1556	1407
17.747172775592453	17.747172775592453	0	0	2	30	0.0050184795476924315	0.03576850390573623	796.4720234939898	871.4720234939898	871.4720234939898	896.4720234939898	0.10679611563682556	0.03418803587555885	0.10101009905338287	0.02068965509533882	0.0	1218	1293	1293	1318	1400
17.763115522546542	17.763115522546542	0	0	2	30	0.005303300858900055	0.03576850390573623	796.4720234939898	871.4720234939898	871.4720234939898	896.4720234939898	0.10679611563682556	0.03418803587555885	0.10101009905338287	0.02068965509533882	0.0	1186	1261	1261	1286	1400
17.78016827753359	17.78016827753359	0	0	2	30	0.005573586191081356	0.03576850390573623	796.4720234939898	871.4720234939898	871.4720234939898	896.4720234939898	0.10679611563682556	0.03418803587555885	0.10101009905338287	0.02068965509533882	0.0	1115	1190	1190	1215	1400
17.799205783726066	17.799206178465766	0	0	2	30	0.005828594710928128	0.03576850390573623	796.4720234939898	871.4720234939898	871.4720234939898	896.4720234939898	0.10679611563682556	0.03418803587555885	0.10101009905338287	0.02068965509533882	0.0	1042	1117	1117	1142	1400
17.81316417421442	17.81316417421442	0	0	2	30	0.006067627457812898	0.03576850390573623	796.4720234939898	871.4720234939898	871.4720234939898	896.4720234939898	0.10679611563682556	0.03418803587555885	0.10101009905338287	0.02068965509533882	0.0	979	1054	1054	1079	1400
17.830225613474838	17.830225613474838	0	0	2	30	0.006290029259591415	0.03576850390573623	796.4720234939898	871.4720234939898	871.4720234939898	896.4720234939898	0.10679611563682556	0.03418803587555885	0.10101009905338287	0.02068965509533882	0.0	942	1017	1017	1042	1400
17.852571038343044	17.852571038343044	0	0	2	30	0.006495190528383966	0.03571625732609471	796.2580737503579	871.2580737503579	871.2580737503579	896.2580737503579	0.10679611563682556	0.03418803587555885	0.09090909361839294	0.02068965509533882	0.0	904	979	979	1004	1400
17.86584139753643	17.86584139753643	0	0	2	30	0.0066825489314133735	0.03642850768545111	799.1747389719224	874.1747389719224	874.1747389719224	899.1747389719224	0.10679611563682556	0.03703703731298447	0.09090909361839294	0.02068965509533882	0.0	867	942	942	967	1400
17.88017755391651	17.88017755391651	0	0	2	30	0.006851590932320058	0.037140758044807515	802.0914041934868	877.0914041934868	877.0914041934868	902.0914041934868	0.10679611563682556	0.03988603875041008	0.09090909361839294	0.02068965509533882	0.0	861	936	936	961	1400
17.89716872951054	17.89716872951054	0	0	2	30	0.0070018531987295	0.03861750627448442	808.1386881940136	883.1386881940136	883.1386881940136	908.1386881940136	0.10679611563682556	0.045584045350551605	0.10101009905338287	0.02068965509533882	0.0	847	922	922	947	1400
17.919409943098273	17.919410337837974	0	0	2	30	0.007132923872214073	0.05140728066318212	860.5128143157308	935.5128143157308	935.5128143157308	960.5128143157308	0.13592232763767242	0.0655270665884018	0.1515151560306549	0.027586206793785095	0.0	844	919	919	944	1400
17.93259464377703	17.93259464377703	0	0	2	30	0.007244443697168365	0.059807275190627646	894.9107919056203	969.9107919056203	969.9107919056203	994.9107919056203	0.1553398072719574	0.07692307978868484	0.20202019810676575	0.03448275849223137	0.0	830	905	905	930	1400
17.947293171200585	17.947293171200585	0	0	2	30	0.007336107005503826	0.07521758914611473	958.0160275533399	1033.0160275533399	1033.0160275533399	1058.0160275533399	0.19417475163936615	0.09401709586381912	0.2626262605190277	0.04827586188912392	0.0	830	905	905	930	1400
17.96315775969431	17.96315775969431	0	0	2	30	0.007407662554463747	0.09200551969815696	1026.7626031639527	1101.7626031639527	1101.7626031639527	1126.7626031639527	0.2330097109079361	0.10826210677623749	0.3232323229312897	0.08275862038135529	0.0	817	892	892	917	1400
17.986072004468454	17.986072399208155	0	0	2	30	0.007458914215262192	0.12885271714515634	1177.6518767094153	1252.6518767094153	1252.6518767094153	1277.6518767094153	0.3300970792770386	0.1339031308889389	0.4141414165496826	0.12413793057203293	0.0	817	892	892	917	1400
18.000396713397265	18.000397502876666	0	0	2	30	0.007489721510659376	0.15870800329179602	1299.9092734799046	1374.9092734799046	1374.9092734799046	1399.9092734799046	0.3883495032787323	0.15954415500164032	0.4848484992980957	0.17931035161018372	0.0	817	892	892	917	1400
18.013106936958096	18.013106542218395	0	0	2	30	0.0075	0.17843578345956845	1380.694533266933	1455.694533266933	1455.694533266933	1480.694533266933	0.3883495032787323	0.19373218715190887	0.5454545617103577	0.24137930572032928	0.0	804	879	879	904	1400
18.0302682453623	18.030268640102	0	0	2	30	0.0074897215106592314	0.213841270985752	1525.6800046866545	1600.6800046866545	1600.6800046866545	1625.6800046866545	0.446601927280426	0.22792023420333862	0.5959596037864685	0.30344828963279724	0.03703703731298447	804	879	879	904	1400
18.052576169959124	18.052576169959124	0	0	2	30	0.007458914215261905	0.28898691210139305	1833.4014050552046	1908.4014050552046	1908.4014050552046	1933.4014050552046	0.5631067752838135	0.29914531111717224	0.6868686676025391	0.4275861978530884	0.07407407462596893	804	879	879	904	1400
18.065900213751547	18.065900213751547	0	0	2	30	0.007407662554463316	0.28898691210139305	1833.4014050552046	1908.4014050552046	1908.4014050552046	1933.4014050552046	0.5631067752838135	0.29914531111717224	0.6868686676025391	0.4275861978530884	0.07407407462596893	804	879	879	904	1400
18.080181106573797	18.080180711834096	0	0	2	30	0.007336107005503255	0.32651066426012587	1987.0611701452156	2062.0611701452153	2062.0611701452153	2087.0611701452153	0.6116504669189453	0.3333333432674408	0.7373737096786499	0.48965516686439514	0.07407407462596893	804	879	879	904	1400
18.09717109794874	18.09717149268843	0	0	2	30	0.007244443697167653	0.3724928193679258	2175.358095311656	2250.358095311656	2250.358095311656	2275.358095311656	0.6990291476249695	0.36182335019111633	0.7777777910232544	0.5517241358757019	0.1111111119389534	807	882	882	907	1400
18.119341653130384	18.119342047870084	0	0	2	30	0.007132923872213222	0.4237925267938909	2385.430397220983	2460.430397220983	2460.430397220983	2485.430397220983	0.737864077091217	0.41310539841651917	0.8484848737716675	0.6413792967796326	0.14814814925193787	807	882	882	907	1400
18.132587933202146	18.132587933202146	0	0	2	30	0.007001853198728515	0.4523462136804497	2502.3577450214416	2577.3577450214416	2577.3577450214416	2602.3577450214416	0.7766990065574646	0.43874645233154297	0.8787878751754761	0.6758620738983154	0.14814814925193787	807	882	882	907	1400
18.147151064909025	18.14715145964872	0	0	2	30	0.00685159093231894	0.484983635289729	2636.0079865114403	2711.0079865114403	2711.0079865114403	2736.0079865114403	0.8155339956283569	0.47863247990608215	0.9090909361839294	0.7103448510169983	0.18518517911434174	807	882	882	907	1400
18.163148285941546	18.163148285941546	0	0	2	30	0.006682548931412125	0.5131231828024063	2751.239433575854	2826.239433575854	2826.239433575854	2851.239433575854	0.844660222530365	0.5156695246696472	0.9292929172515869	0.7448275685310364	0.18518517911434174	807	882	882	907	1400
18.18595516151762	18.185955556257312	0	0	2	30	0.006495190528382592	0.5399739821772673	2861.1934570159096	2936.1934570159096	2936.1934570159096	2961.1934570159096	0.8737863898277283	0.5527065396308899	0.9494949579238892	0.7724137902259827	0.18518517911434174	796	871	871	896	1400
18.19932144245781	18.19932144245781	0	0	2	30	0.006290029259589918	0.5677435426097928	2974.9098069871015	3049.9098069871015	3049.9098069871015	3074.9098069871015	0.9126213788986206	0.6068376302719116	0.939393937587738	0.800000011920929	0.18518517911434174	797	872	872	897	1400
18.213192200733033	18.213192200733033	0	0	2	30	0.006067627457811282	0.593693468756312	3081.174754557098	3156.174754557098	3156.174754557098	3181.174754557098	0.9320388436317444	0.7094017267227173	0.8787878751754761	0.834482729434967	0.18518517911434174	797	872	872	897	1400
18.230170349917003	18.230170349917003	0	0	2	30	0.005828594710926398	0.6094352313841895	3145.637272518256	3220.637272518256	3220.637272518256	3245.637272518256	0.9514563083648682	0.7606837749481201	0.8484848737716675	0.8551723957061768	0.18518517911434174	796	871	871	896	1400
18.252795645231643	18.252795645231643	0	0	2	30	0.005573586191079517	0.6203134061681066	3190.1833982583967	3265.1833982583967	3265.1833982583967	3290.1833982583967	0.9611650705337524	0.809116780757904	0.8181818127632141	0.8689655065536499	0.18518517911434174	796	871	871	896	1400
18.265891529478175	18.265891529478175	0	0	2	30	0.005303300858898111	0.6319853065031324	3237.979830130327	3312.979830130327	3312.979830130327	3337.979830130327	0.9805825352668762	0.8518518805503845	0.7878788113594055	0.882758617401123	0.2222222238779068	796	871	871	896	1400
18.280127027235068	18.280127027235068	0	0	2	30	0.005018479547690389	0.6411482715068981	3275.5021718207477	3350.5021718207477	3350.5021718207477	3375.5021718207477	0.9902912378311157	0.8860399127006531	0.7676767706871033	0.8965517282485962	0.2222222238779068	796	871	871	896	1400
18.297102018501448	18.29710241324115	0	0	2	30	0.004719902932872683	0.6504523534604125	3313.6023874203893	3388.6023874203893	3388.6023874203893	3413.6023874203893	1.0	0.9173789024353027	0.7575757503509521	0.9034482836723328	0.2222222238779068	796	871	871	896	1400
18.319357442718335	18.319357837458035	0	0	2	30	0.004408389392192404	0.6576914166872694	3343.2463513343682	3418.2463513343682	3418.2463513343682	3443.2463513343682	1.0	0.9544159770011902	0.7373737096786499	0.9172413945198059	0.2222222238779068	796	871	871	896	1400
18.332597012215217	18.332597012215217	0	0	2	30	0.004084792762611515	0.6582241595725655	3345.427933449656	3420.427933449656	3420.427933449656	3445.427933449656	1.0	0.9658119678497314	0.7272727489471436	0.9172413945198059	0.2222222238779068	796	871	871	896	1400
18.347142380635653	18.347142380635653	0	0	2	30	0.0037499999999987712	0.6596486658792138	3351.2612867753805	3426.2612867753805	3426.2612867753805	3451.2612867753805	1.0	0.9715099930763245	0.7272727489471436	0.9172413945198059	0.2222222238779068	796	871	871	896	1400
18.36315499651642	18.36315499651642	0	0	2	30	0.0034049287480453347	0.6623270764900226	3362.229378226643	3437.229378226643	3437.229378226643	3462.229378226643	1.0	0.9772079586982727	0.7272727489471436	0.9241379499435425	0.2222222238779068	799	874	874	899	1400
18.386000556582978	18.38600095132267	0	0	2	30	0.0030505248230672014	0.6644638284994144	3370.9793777051023	3445.9793777051023	3445.9793777051023	3470.9793777051023	1.0	0.9857549667358398	0.7272727489471436	0.9241379499435425	0.2222222238779068	802	877	877	902	1400
18.39929696859648	18.39929696859648	0	0	2	30	0.0026877596215884214	0.664266896452359	3370.1729409724103	3445.1729409724103	3445.1729409724103	3470.1729409724103	1.0	0.994301974773407	0.7171717286109924	0.9241379499435425	0.2222222238779068	808	883	883	908	1400
18.413335885983386	18.413335885983386	0	0	2	30	0.002317627457810748	0.6649791570562638	3373.0896481454	3448.0896481454	3448.0896481454	3473.0896481454	1.0	0.9971510171890259	0.7171717286109924	0.9241379499435425	0.2222222238779068	860	935	935	960	1400
18.430251666294957	18.43025206103465	0	0	2	30	0.0019411428382675245	0.6649791570562638	3373.0896481454	3448.0896481454	3448.0896481454	3473.0896481454	1.0	0.9971510171890259	0.7171717286109924	0.9241379499435425	0.2222222238779068	894	969	969	994	1400
18.452784987259776	18.452784987259776	0	0	2	30	0.0015593376811317945	0.664266896452359	3370.1729409724103	3445.1729409724103	3445.1729409724103	3470.1729409724103	1.0	0.994301974773407	0.7171717286109924	0.9241379499435425	0.2222222238779068	958	1033	1033	1058	1400
18.466093636203944	18.466093636203944	0	0	2	30	0.001173258487800315	0.664266896452359	3370.1729409724103	3445.1729409724103	3445.1729409724103	3470.1729409724103	1.0	0.994301974773407	0.7272727489471436	0.9172413945198059	0.2222222238779068	1026	1101	1101	1126	1400
18.48020321199693	18.48020321199693	0	0	2	30	0.0007839634745059725	0.6653466613034844	3374.5945780377688	3449.5945780377688	3449.5945780377688	3474.5945780377688	1.0	0.994301974773407	0.7272727489471436	0.9172413945198059	0.2222222238779068	1177	1252	1252	1277	1400
18.49711543965121	18.49711543965121	0	0	2	30	0.0003925196718206422	0.6639221698979973	3368.7612857322993	3443.7612857322993	3443.7612857322993	3468.7612857322993	1.0	0.9886040091514587	0.7272727489471436	0.9172413945198059	0.2222222238779068	1299	1374	1374	1399	1400
18.519502312187782	18.519503101667183	0	0	2	30	-1.4406906524676981e-15	0.6624976635913491	3362.9279324065747	3437.9279324065747	3437.9279324065747	3462.9279324065747	1.0	0.9829059839248657	0.7272727489471436	0.9172413945198059	0.2222222238779068	1380	1455	1455	1480	1400
18.530189889532096	18.530190284271796	0	0	2	30	-0.00039251967182351964	0.6624976635913491	3362.9279324065747	3437.9279324065747	3437.9279324065747	3462.9279324065747	1.0	0.9829059839248657	0.7272727489471436	0.9172413945198059	0.2222222238779068	1525	1600	1600	1625	1407
18.547125012088905	18.547125012088905	0	0	2	30	-0.0007839634745088382	0.6624976635913491	3362.9279324065747	3437.9279324065747	3437.9279324065747	3462.9279324065747	1.0	0.9829059839248657	0.7272727489471436	0.9172413945198059	0.2222222238779068	1833	1908	1908	1933	1414
18.563115522546546	18.563115522546546	0	0	2	30	-0.0011732584878031609	0.6624976635913491	3362.9279324065747	3437.9279324065747	3437.9279324065747	3462.9279324065747	1.0	0.9829059839248657	0.7272727489471436	0.9172413945198059	0.25925925374031067	1833	1908	1908	1933	1414
18.580157619561717	18.580158014301418	0	0	2	30	-0.0015593376811346127	0.6617854178886056	3360.01128625384	3435.01128625384	3435.01128625384	3460.01128625384	1.0	0.9800570011138916	0.7272727489471436	0.9172413945198059	0.25925925374031067	1987	2062	2062	2087	1414
18.59931907401962	18.59931907401962	0	0	2	30	-0.001941142838270308	0.659819238079379	3351.959779935057	3426.959779935057	3426.959779935057	3451.959779935057	1.0	0.9772079586982727	0.7272727489471436	0.9103448390960693	0.2222222238779068	2175	2250	2250	2275	1422
18.613163384735024	18.613163384735024	0	0	2	30	-0.0023176274578134886	0.6614058317445952	3358.4568809941175	3433.4568809941175	3433.4568809941175	3458.4568809941175	1.0	0.9743589758872986	0.7373737096786499	0.9103448390960693	0.25925925374031067	2385	2460	2460	2485	1429
18.63022048185875	18.63022087659845	0	0	2	30	-0.002687759621591111	0.6614058317445952	3358.4568809941175	3433.4568809941175	3433.4568809941175	3458.4568809941175	1.0	0.9743589758872986	0.7373737096786499	0.9103448390960693	0.25925925374031067	2502	2577	2577	2602	1429
18.65267130222653	18.65267130222653	0	0	2	30	-0.003050524823069834	0.6591069923766355	3349.0431337823225	3424.0431337823225	3424.0431337823225	3449.0431337823225	1.0	0.9743589758872986	0.7272727489471436	0.9103448390960693	0.25925925374031067	2636	2711	2711	2736	1437
18.663207299526512	18.66320690478681	0	0	2	30	-0.003404928748047902	0.6591069923766355	3349.0431337823225	3424.0431337823225	3424.0431337823225	3449.0431337823225	1.0	0.9743589758872986	0.7272727489471436	0.9103448390960693	0.25925925374031067	2751	2826	2826	2851	1437
18.680190185586866	18.680190580326567	0	0	2	30	-0.003750000000001266	0.6606935860418517	3355.5402348413827	3430.5402348413827	3430.5402348413827	3455.5402348413827	1.0	0.9715099930763245	0.7373737096786499	0.9103448390960693	0.25925925374031067	2861	2936	2936	2961	1437
18.697112676473317	18.697112676473317	0	0	2	30	-0.0040847927626139315	0.6579977450710022	3344.500766065754	3419.500766065754	3419.500766065754	3444.500766065754	1.0	0.9658119678497314	0.7373737096786499	0.9034482836723328	0.25925925374031067	2974	3049	3049	3074	1437
18.71926862628611	18.71926902102581	0	0	2	30	-0.0044083893921947346	0.6565732387643539	3338.6674127400292	3413.6674127400292	3413.6674127400292	3438.6674127400292	1.0	0.9601139426231384	0.7373737096786499	0.9034482836723328	0.2222222238779068	3081	3156	3156	3181	1437
18.73026646903366	18.73026646903366	0	0	2	30	-0.004719902932874923	0.6558609930616104	3335.7507665872945	3410.7507665872945	3410.7507665872945	3435.7507665872945	1.0	0.9572649598121643	0.7373737096786499	0.9034482836723328	0.2222222238779068	3145	3220	3220	3245	1437
18.747150275429625	18.747150275429625	0	0	2	30	-0.0050184795476925295	0.6558609930616104	3335.7507665872945	3410.7507665872945	3410.7507665872945	3435.7507665872945	1.0	0.9572649598121643	0.7373737096786499	0.9034482836723328	0.25925925374031067	3190	3265	3265	3290	1437
18.763136838490276	18.763136838490276	0	0	2	30	-0.005303300858900148	0.6558609930616104	3335.7507665872945	3410.7507665872945	3410.7507665872945	3435.7507665872945	1.0	0.9572649598121643	0.7373737096786499	0.9034482836723328	0.25925925374031067	3237	3312	3312	3337	1444
18.786036083155864	18.786036083155864	0	0	2	30	-0.005573586191081444	0.6558609930616104	3335.7507665872945	3410.7507665872945	3410.7507665872945	3435.7507665872945	1.0	0.9572649598121643	0.7373737096786499	0.9034482836723328	0.25925925374031067	3275	3350	3350	3375	1444
18.797118400198947	18.797118400198947	0	0	2	30	-0.005828594710928212	0.6554291739006235	3333.982467123053	3408.982467123053	3408.982467123053	3433.982467123053	1.0	0.9515669345855713	0.747474730014801	0.8965517282485962	0.25925925374031067	3313	3388	3388	3413	1444
18.813177990103874	18.81317759536418	0	0	2	30	-0.006067627457812976	0.6525801761884882	3322.315821491859	3397.315821491859	3397.315821491859	3422.315821491859	1.0	0.94017094373703	0.747474730014801	0.8965517282485962	0.25925925374031067	3343	3418	3418	3443	1444
18.830244955720076	18.830245350459776	0	0	2	30	-0.006290029259591488	0.652113525904209	3320.404888577736	3395.404888577736	3395.404888577736	3420.404888577736	1.0	0.934472918510437	0.7575757503509521	0.8896551728248596	0.25925925374031067	3345	3420	3420	3445	1444
18.85262985455816	18.85262985455816	0	0	2	30	-0.006495190528384032	0.6472461167018366	3300.472847894021	3375.472847894021	3375.472847894021	3400.472847894021	1.0	0.9202279448509216	0.7575757503509521	0.882758617401123	0.25925925374031067	3351	3426	3426	3451	1444
18.86317098347422	18.86317098347422	0	0	2	30	-0.006682548931413433	0.6472461167018366	3300.472847894021	3375.472847894021	3375.472847894021	3400.472847894021	1.0	0.9202279448509216	0.7575757503509521	0.882758617401123	0.25925925374031067	3362	3437	3437	3462	1444
18.880164922246145	18.880164922246145	0	0	2	30	-0.006851590932320112	0.643165961416579	3283.764612000891	3358.764612000891	3358.764612000891	3383.764612000891	1.0	0.9002848863601685	0.7676767706871033	0.8758620619773865	0.25925925374031067	3370	3445	3445	3470	1444
18.897193598111564	18.897193598111564	0	0	2	30	-0.007001853198729547	0.6328077377715786	3241.3476861746144	3316.3476861746144	3316.3476861746144	3341.3476861746144	1.0	0.8660968542098999	0.7777777910232544	0.8551723957061768	0.25925925374031067	3370	3445	3445	3470	1444
18.919344416308277	18.919344811047978	0	0	2	30	-0.007132923872214114	0.5682718746755979	2977.0733267965734	3052.0733267965734	3052.0733267965734	3077.0733267965734	0.9417475461959839	0.6837607026100159	0.8383838534355164	0.7724137902259827	0.2222222238779068	3373	3448	3448	3473	1444
18.930099888880775	18.930099888880775	0	0	2	30	-0.007244443697168399	0.5682718746755979	2977.0733267965734	3052.0733267965734	3052.0733267965734	3077.0733267965734	0.8834951519966125	0.56695157289505	0.8282828330993652	0.7034482955932617	0.2222222238779068	3373	3448	3448	3473	1444
18.947152249128116	18.947152249128116	0	0	2	30	-0.007336107005503854	0.4707179355521687	2577.589946086131	2652.589946086131	2652.589946086131	2677.589946086131	0.8834951519966125	0.49857550859451294	0.7979797720909119	0.6275861859321594	0.2222222238779068	3370	3445	3445	3470	1444
18.963353945324606	18.963353945324606	0	0	2	30	-0.007407662554463767	0.41691031753342145	2357.2477502993606	2432.2477502993606	2432.2477502993606	2457.2477502993606	0.8155339956283569	0.4444444477558136	0.7676767706871033	0.5310344696044922	0.18518517911434174	3370	3445	3445	3470	1444
18.986242532018323	18.986243321497724	0	0	2	30	-0.007458914215262207	0.357995296009884	2115.990737160475	2190.990737160475	2190.990737160475	2215.990737160475	0.6601941585540771	0.3304843306541443	0.6666666865348816	0.32413792610168457	0.14814814925193787	3374	3449	3449	3474	1444
18.997090768420037	18.997090768420037	0	0	2	30	-0.007489721510659382	0.30169261159567995	1885.4312444843094	1960.4312444843094	1960.4312444843094	1985.4312444843094	0.6601941585540771	0.3304843306541443	0.6666666865348816	0.32413792610168457	0.14814814925193787	3368	3443	3443	3468	1444
19.01318983229484	19.01318983229484	0	0	2	30	-0.0075	0.24953483941195032	1671.8451673919367	1746.8451673919367	1746.8451673919367	1771.8451673919367	0.582524299621582	0.2735042870044708	0.6060606241226196	0.2344827651977539	0.1111111119389534	3362	3437	3437	3462	1444
19.03027771911507	19.03027850859447	0	0	2	30	-0.007489721510659225	0.18289021923982363	1398.9354477870777	1473.9354477870777	1473.9354477870777	1498.9354477870777	0.41747573018074036	0.23076923191547394	0.5252525210380554	0.158620685338974	0.07407407462596893	3362	3437	3437	3462	1444
19.052841040297004	19.052841040297004	0	0	2	30	-0.007458914215261892	0.12948101558497105	1180.2247588204564	1255.2247588204564	1255.2247588204564	1280.2247588204564	0.3300970792770386	0.15954415500164032	0.2929292917251587	0.09655172377824783	0.0	3362	3437	3437	3462	1444
19.063201773170725	19.063201773170725	0	0	2	30	-0.007407662554463295	0.10360746494452533	1074.2725689478311	1149.2725689478311	1149.2725689478311	1174.2725689478311	0.26213592290878296	0.1339031308889389	0.24242424964904785	0.07586207240819931	0.0	3362	3437	3437	3462	1451
19.080164132766754	19.080164132766754	0	0	2	30	-0.007336107005503227	0.08745006650546128	1008.108022339864	1083.108022339864	1083.108022339864	1108.108022339864	0.223300963640213	0.11396011710166931	0.1818181872367859	0.06896551698446274	0.0	3360	3435	3435	3460	1451
19.097109518555726	19.097109518555726	0	0	2	30	-0.007244443697167619	0.07424231914563986	954.0222969013953	1029.0222969013953	1029.0222969013953	1054.0222969013953	0.19417475163936615	0.09401709586381912	0.14141413569450378	0.062068965286016464	0.0	3351	3426	3426	3451	1444
19.119461653998812	19.119462048738512	0	0	2	30	-0.007132923872213181	0.06687984182088996	923.8729522565444	998.8729522565444	998.8729522565444	1023.8729522565444	0.18446601927280426	0.07692307978868484	0.1111111119389534	0.05517241358757019	0.0	3358	3433	3433	3458	1451
19.130234889857753	19.130234889857753	0	0	2	30	-0.007001853198728467	0.057322212496142444	884.7344601717033	959.7344601717033	959.7344601717033	984.7344601717033	0.1553398072719574	0.0683760717511177	0.10101009905338287	0.05517241358757019	0.0	3358	3433	3433	3458	1451
19.147240670820644	19.147241065560344	0	0	2	30	-0.0068515909323188864	0.05246221243541069	864.8327599230067	939.8327599230067	939.8327599230067	964.8327599230067	0.1456310749053955	0.05982905998826027	0.09090909361839294	0.04827586188912392	0.0	3349	3424	3424	3449	1451
19.16310565405408	19.16310565405408	0	0	2	30	-0.0066825489314120655	0.04876726378444407	849.7019451972985	924.7019451972985	924.7019451972985	949.7019451972985	0.13592232763767242	0.054131053388118744	0.09090909361839294	0.05517241358757019	0.0	3349	3424	3424	3449	1451
19.18622990034796	19.18623029508766	0	0	2	30	-0.006495190528382525	0.045767154545824584	837.4164978651517	912.4164978651517	912.4164978651517	937.4164978651517	0.12621359527111053	0.05128205195069313	0.10101009905338287	0.05517241358757019	0.0	3355	3430	3430	3455	1451
19.197074978832084	19.197075373571785	0	0	2	30	-0.006290029259589846	0.042453562958313276	823.8473403142929	898.8473403142929	898.8473403142929	923.8473403142929	0.11650485545396805	0.04843304678797722	0.10101009905338287	0.04827586188912392	0.0	3344	3419	3419	3444	1451
19.213193384952127	19.213193384952127	0	0	2	30	-0.006067627457811204	0.04174131259895687	820.9306750927284	895.9306750927284	895.9306750927284	920.9306750927284	0.11650485545396805	0.045584045350551605	0.10101009905338287	0.04827586188912392	0.0	3338	3413	3413	3438	1444
19.230224823995435	19.230224823995435	0	0	2	30	-0.005828594710926315	0.03842772194276814	807.3615213556355	882.3615213556355	882.3615213556355	907.3615213556355	0.10679611563682556	0.04273504391312599	0.10101009905338287	0.04137931019067764	0.0	3335	3410	3410	3435	1444
19.252758934439655	19.25275853969996	0	0	2	30	-0.005573586191079428	0.034576035338447136	791.588864710941	866.588864710941	866.588864710941	891.588864710941	0.09708737581968307	0.03703703731298447	0.10101009905338287	0.04137931019067764	0.0	3335	3410	3410	3435	1451
19.263121641011878	19.263121246272178	0	0	2	30	-0.005303300858898017	0.034576035338447136	791.588864710941	866.588864710941	866.588864710941	891.588864710941	0.09708737581968307	0.03703703731298447	0.10101009905338287	0.04137931019067764	0.0	3335	3410	3410	3435	1451
19.2801479484391	19.2801479484391	0	0	2	30	-0.00501847954769029	0.03386378497909073	788.6721994893766	863.6721994893766	863.6721994893766	888.6721994893766	0.09708737581968307	0.03418803587555885	0.10101009905338287	0.04137931019067764	0.0	3335	3410	3410	3435	1451
19.297103992199943	19.297103992199943	0	0	2	30	-0.00471990293287258	0.03396827821544875	789.1000992922626	864.1000992922626	864.1000992922626	889.1000992922626	0.09708737581968307	0.03418803587555885	0.1111111119389534	0.04137931019067764	0.0	3333	3408	3408	3433	1451
19.319264678889127	19.319264678889127	0	0	2	30	-0.004408389392192297	0.03206177460122497	781.2929669920162	856.2929669920162	856.2929669920162	881.2929669920162	0.08737864345312119	0.03703703731298447	0.1111111119389534	0.03448275849223137	0.0	3322	3397	3397	3422	1451
19.330256995280884	19.330257390020584	0	0	2	30	-0.004084792762611404	0.03206177460122497	781.2929669920162	856.2929669920162	856.2929669920162	881.2929669920162	0.08737864345312119	0.03703703731298447	0.1111111119389534	0.03448275849223137	0.0	3320	3395	3395	3420	1451
19.34723909186185	19.347239486601545	0	0	2	30	-0.0037499999999986568	0.03225334548316468	782.0774497535593	857.0774497535593	857.0774497535593	882.0774497535593	0.08737864345312119	0.03703703731298447	0.1111111119389534	0.04137931019067764	0.0	3300	3375	3375	3400	1451
19.372956383236982	19.372956383236982	0	0	2	30	-0.003404928748045217	0.031541095123808274	779.1607845319949	854.1607845319949	854.1607845319949	879.1607845319949	0.08737864345312119	0.03418803587555885	0.1111111119389534	0.04137931019067764	0.0	3300	3375	3375	3400	1451
19.381647367184897	19.38164815666429	0	0	2	30	-0.0030505248230670804	0.031541095123808274	779.1607845319949	854.1607845319949	854.1607845319949	879.1607845319949	0.08737864345312119	0.03418803587555885	0.1111111119389534	0.04137931019067764	0.0	3283	3358	3358	3383	1451
19.399323810896	19.399323810896	0	0	2	30	-0.002687759621588298	0.031349524241868564	778.3763017704517	853.3763017704517	853.3763017704517	878.3763017704517	0.08737864345312119	0.03418803587555885	0.1111111119389534	0.03448275849223137	0.0	3241	3316	3316	3341	1451
19.413146805667672	19.413146805667672	0	0	2	30	-0.002317627457810622	0.028922339287582942	768.4369793826521	843.4369793826521	843.4369793826521	868.4369793826521	0.0776699036359787	0.03418803587555885	0.1111111119389534	0.03448275849223137	0.0	2977	3052	3052	3077	1444
19.43025640317134	19.430256797911035	0	0	2	30	-0.0019411428382673972	0.029113910169522653	769.2214621441952	844.2214621441952	844.2214621441952	869.2214621441952	0.0776699036359787	0.03418803587555885	0.1111111119389534	0.04137931019067764	0.0	2977	3052	3052	3077	1444
19.452687881293876	19.452687881293876	0	0	2	30	-0.001559337681131665	0.028922339287582942	768.4369793826521	843.4369793826521	843.4369793826521	868.4369793826521	0.0776699036359787	0.03418803587555885	0.1111111119389534	0.03448275849223137	0.0	2577	2652	2652	2677	1444
19.46316072024206	19.46316111498175	0	0	2	30	-0.0011732584878001843	0.028922339287582942	768.4369793826521	843.4369793826521	843.4369793826521	868.4369793826521	0.0776699036359787	0.03418803587555885	0.1111111119389534	0.03448275849223137	0.0	2357	2432	2432	2457	1437
19.480215448927588	19.48021584366729	0	0	2	30	-0.000783963474505841	0.02649515433329732	758.4976569948525	833.4976569948525	833.4976569948525	858.4976569948525	0.06796116381883621	0.03418803587555885	0.1111111119389534	0.03448275849223137	0.0	2115	2190	2190	2215	1429
19.497140308252234	19.497140308252234	0	0	2	30	-0.0003925196718205101	0.02569582534565333	755.2244047904504	830.2244047904504	830.2244047904504	855.2244047904504	0.06796116381883621	0.03133903071284294	0.10101009905338287	0.03448275849223137	0.0	1885	1960	1960	1985	1429
19.519321916145444	19.519321916145444	0	0	2	30	1.5729989303233564e-15	0.024983574986296928	752.307739568886	827.307739568886	827.307739568886	852.307739568886	0.06796116381883621	0.028490029275417328	0.10101009905338287	0.03448275849223137	0.0	1671	1746	1746	1771	1422
19.532552406629257	19.532552406629257	0	0	2	30	0.00039251967182365175	0.024983574986296928	752.307739568886	827.307739568886	827.307739568886	852.307739568886	0.06796116381883621	0.028490029275417328	0.10101009905338287	0.03448275849223137	0.0	1398	1473	1473	1498	1414
19.547170407154262	19.547170407154262	0	0	2	30	0.0007839634745089697	0.024271324161279237	749.3910724404385	824.3910724404385	824.3910724404385	849.3910724404385	0.06796116381883621	0.025641025975346565	0.10101009905338287	0.03448275849223137	0.0	1180	1255	1255	1280	1400
19.563130917394794	19.563130917394794	0	0	2	30	0.0011732584878032916	0.026872664458111567	760.0435609559669	835.0435609559669	835.0435609559669	860.0435609559669	0.0776699036359787	0.025641025975346565	0.10101009905338287	0.04137931019067764	0.0	1074	1149	1149	1174	1400
19.585997003925684	19.585997003925684	0	0	2	30	0.0015593376811347424	0.026768171298828525	759.6156614687028	834.6156614687028	834.6156614687028	859.6156614687028	0.0776699036359787	0.025641025975346565	0.09090909361839294	0.04137931019067764	0.0	1008	1083	1083	1108	1400
19.599290258021604	19.599290258021604	0	0	2	30	0.0019411428382704356	0.02652435378586398	758.617228753113	833.617228753113	833.617228753113	858.617228753113	0.0776699036359787	0.025641025975346565	0.08080808073282242	0.03448275849223137	0.0	954	1029	1029	1054	1400
19.613100621122918	19.613100226383217	0	0	2	30	0.0023176274578136143	0.027027618176703128	760.6780964335993	835.6780964335993	835.6780964335993	860.6780964335993	0.0776699036359787	0.028490029275417328	0.07070706784725189	0.027586206793785095	0.0	923	998	998	1023	1400
19.63020706070899	19.63020745544869	0	0	2	30	0.0026877596215912347	0.03386763146491634	788.6879508488324	863.6879508488324	863.6879508488324	888.6879508488324	0.08737864345312119	0.045584045350551605	0.09090909361839294	0.027586206793785095	0.0	884	959	959	984	1400
19.652638933571232	19.652638933571232	0	0	2	30	0.0030505248230699544	0.04379098694992113	829.3240915599271	904.3240915599271	904.3240915599271	929.3240915599271	0.11650485545396805	0.054131053388118744	0.13131313025951385	0.03448275849223137	0.0	864	939	939	964	1400
19.665871792493235	19.665871792493235	0	0	2	30	0.00340492874804802	0.0674140903261824	926.060699885717	1001.060699885717	1001.060699885717	1026.060699885717	0.19417475163936615	0.0683760717511177	0.17171716690063477	0.04137931019067764	0.0	849	924	924	949	1400
19.680169264382833	19.680169264382833	0	0	2	30	0.003750000000001381	0.08493989709834787	997.8288786177345	1072.8288786177345	1072.8288786177345	1097.8288786177345	0.24271844327449799	0.08262108266353607	0.23232322931289673	0.062068965286016464	0.0	837	912	912	937	1400
19.697162018935664	19.697162413675365	0	0	2	30	0.0040847927626140425	0.09339134380927239	1032.4375528989704	1107.4375528989704	1107.4375528989704	1132.4375528989704	0.24271844327449799	0.10256410390138626	0.2929292917251587	0.09655172377824783	0.0	823	898	898	923	1400
19.719298626503218	19.719298626503218	0	0	2	30	0.004408389392194842	0.16193935713263308	1313.1416674581324	1388.1416674581324	1388.1416674581324	1413.1416674581324	0.3689320385456085	0.1794871836900711	0.46464645862579346	0.2137930989265442	0.03703703731298447	820	895	895	920	1400
19.73260648596799	19.73260648596799	0	0	2	30	0.004719902932875025	0.20498953877384762	1489.432161278906	1564.432161278906	1564.432161278906	1589.432161278906	0.43689319491386414	0.22507122159004211	0.5454545617103577	0.2896551787853241	0.03703703731298447	807	882	882	907	1400
19.747170801893958	19.747170801893958	0	0	2	30	0.005018479547692628	0.2426050104504469	1643.46751779458	1718.46751779458	1718.46751779458	1743.46751779458	0.49514561891555786	0.2621082663536072	0.6060606241226196	0.35172414779663086	0.07407407462596893	791	866	866	891	1400
19.76314947016064	19.76314947016064	0	0	2	30	0.005303300858900241	0.3028150023400098	1890.0274345823402	1965.0274345823402	1965.0274345823402	1990.0274345823402	0.6213592290878296	0.30484330654144287	0.6666666865348816	0.4275861978530884	0.1111111119389534	791	866	866	891	1400
19.785983582775927	19.785983582775927	0	0	2	30	0.005573586191081533	0.3490457934598936	2079.3425242182643	2154.3425242182643	2154.3425242182643	2179.3425242182643	0.6796116232872009	0.3504273593425751	0.7272727489471436	0.565517246723175	0.14814814925193787	788	863	863	888	1400
19.79713616348539	19.79713655822509	0	0	2	30	0.005828594710928295	0.3781551944398789	2198.545521231304	2273.545521231304	2273.545521231304	2298.545521231304	0.6796116232872009	0.39316239953041077	0.7777777910232544	0.565517246723175	0.14814814925193787	789	864	864	889	1400
19.813125884463638	19.813125884463638	0	0	2	30	0.006067627457813053	0.41526275028940773	2350.5009624351246	2425.5009624351246	2425.5009624351246	2450.5009624351246	0.7281553149223328	0.4245014190673828	0.8282828330993652	0.6137930750846863	0.14814814925193787	781	856	856	881	1400
19.83024613993917	19.83024653467887	0	0	2	30	0.006290029259591559	0.44899527697416186	2488.635659209193	2563.635659209193	2563.635659209193	2588.635659209193	0.7766990065574646	0.45014244318008423	0.868686854839325	0.6551724076271057	0.18518517911434174	781	856	856	881	1400
19.852758934439656	19.852758934439656	0	0	2	30	0.006495190528384097	0.522221848486982	2788.4984695541916	2863.4984695541916	2863.4984695541916	2888.4984695541916	0.8543689250946045	0.5413105487823486	0.939393937587738	0.7379310131072998	0.18518517911434174	782	857	857	882	1400
19.86583508170125	19.86583508170125	0	0	2	30	0.006682548931413494	0.522221848486982	2788.4984695541916	2863.4984695541916	2863.4984695541916	2888.4984695541916	0.8543689250946045	0.5413105487823486	0.939393937587738	0.7379310131072998	0.18518517911434174	779	854	854	879	1400
19.880111632386814	19.880111632386814	0	0	2	30	0.006851590932320166	0.5655176433961344	2965.7947497071705	3040.7947497071705	3040.7947497071705	3065.7947497071705	0.9223300814628601	0.5840455889701843	0.9696969985961914	0.7793103456497192	0.18518517911434174	779	854	854	879	1400
19.89711583439091	19.897116229130603	0	0	2	30	0.007001853198729595	0.6222086694889555	3197.944501557273	3272.944501557273	3272.944501557273	3297.944501557273	0.9417475461959839	0.7378917336463928	0.9696969985961914	0.834482729434967	0.18518517911434174	778	853	853	878	1400
19.91932467932334	19.919325468802732	0	0	2	30	0.007132923872214154	0.6443863116575841	3288.761946237807	3363.761946237807	3363.761946237807	3388.761946237807	0.9708737730979919	0.811965823173523	0.9292929172515869	0.8551723957061768	0.18518517911434174	768	843	843	868	1400
19.932546880273478	19.932546880273478	0	0	2	30	0.007244443697168434	0.6563058625920979	3337.572507314641	3412.572507314641	3412.572507314641	3437.572507314641	0.9805825352668762	0.8660968542098999	0.8888888955116272	0.8758620619773865	0.18518517911434174	769	844	844	869	1400
19.947162117620586	19.947162117620586	0	0	2	30	0.007336107005503881	0.6681693058444083	3386.1533074328518	3461.1533074328518	3461.1533074328518	3486.1533074328518	1.0	0.9088318943977356	0.8585858345031738	0.8896551728248596	0.2222222238779068	768	843	843	868	1400
19.963099732958597	19.963099732958597	0	0	2	30	0.007407662554463788	0.6749694096361125	3413.9997324598808	3488.9997324598808	3488.9997324598808	3513.9997324598808	1.0	0.9515669345855713	0.8282828330993652	0.9034482836723328	0.2222222238779068	768	843	843	868	1400
19.980748544890787	19.980748939630487	0	0	2	30	0.007458914215262221	0.6808482677284244	3438.073656347898	3513.073656347898	3513.073656347898	3538.073656347898	1.0	0.9914529919624329	0.7979797720909119	0.9172413945198059	0.2222222238779068	758	833	833	858	1400
19.999472233022736	19.999472233022736	0	0	2	30	0.007489721510659389	0.6810344902377476	3438.8362375235765	3513.8362375235765	3513.8362375235765	3538.8362375235765	1.0	1.0	0.7777777910232544	0.931034505367279	0.2222222238779068	755	830	830	855	1400
20.0131389108737	20.0131389108737	0	0	2	30	0.0075	0.680006971968794	3434.6285502122114	3509.6285502122114	3509.6285502122114	3534.6285502122114	1.0	1.0	0.7676767706871033	0.9379310607910156	0.2222222238779068	752	827	827	852	1400
20.030241008323088	20.03024140306279	0	0	2	30	0.007489721510659218	0.680006971968794	3434.6285502122114	3509.6285502122114	3509.6285502122114	3534.6285502122114	1.0	1.0	0.7676767706871033	0.9379310607910156	0.2222222238779068	752	827	827	852	1400
20.05265590737828	20.052656302117974	0	0	2	30	0.007458914215261878	0.6789446112877897	3430.2781832234987	3505.2781832234987	3505.2781832234987	3530.2781832234987	1.0	1.0	0.7575757503509521	0.9448275566101074	0.2222222238779068	749	824	824	849	1400
20.063118877833986	20.063119272573687	0	0	2	30	0.0074076625544632745	0.676558680696921	3420.5077974538917	3495.5077974538917	3495.5077974538917	3520.5077974538917	1.0	1.0	0.747474730014801	0.9448275566101074	0.2222222238779068	760	835	835	860	1400
20.080177948656207	20.080178343395907	0	0	2	30	0.007336107005503199	0.676558680696921	3420.5077974538917	3495.5077974538917	3495.5077974538917	3520.5077974538917	1.0	1.0	0.747474730014801	0.9448275566101074	0.2222222238779068	759	834	834	859	1400
20.097324651691558	20.097324651691558	0	0	2	30	0.007244443697167585	0.6778474309227684	3425.785229628737	3500.785229628737	3500.785229628737	3525.785229628737	1.0	1.0	0.747474730014801	0.951724112033844	0.2222222238779068	758	833	833	858	1400
20.119368495429903	20.119368890169604	0	0	2	30	0.0071329238722131405	0.6778474309227684	3425.785229628737	3500.785229628737	3500.785229628737	3525.785229628737	1.0	1.0	0.747474730014801	0.951724112033844	0.2222222238779068	760	835	835	860	1400
20.13258003840817	20.13258003840817	0	0	2	30	0.00700185319872842	0.6778474309227684	3425.785229628737	3500.785229628737	3500.785229628737	3525.785229628737	1.0	1.0	0.747474730014801	0.951724112033844	0.2222222238779068	788	863	863	888	1400
20.14731606610311	20.14731685558251	0	0	2	30	0.006851590932318833	0.6778474309227684	3425.785229628737	3500.785229628737	3500.785229628737	3525.785229628737	1.0	1.0	0.747474730014801	0.951724112033844	0.2222222238779068	829	904	904	929	1400
20.163170391364673	20.163170786104374	0	0	2	30	0.006682548931412006	0.6778474309227684	3425.785229628737	3500.785229628737	3500.785229628737	3525.785229628737	1.0	1.0	0.747474730014801	0.951724112033844	0.2222222238779068	926	1001	1001	1026	1400
20.18594884568244	20.18594845094274	0	0	2	30	0.006495190528382459	0.676558680696921	3420.5077974538917	3495.5077974538917	3495.5077974538917	3520.5077974538917	1.0	1.0	0.747474730014801	0.9448275566101074	0.2222222238779068	997	1072	1072	1097	1400
20.199360126948285	20.199360521687986	0	0	2	30	0.006290029259589774	0.676558680696921	3420.5077974538917	3495.5077974538917	3495.5077974538917	3520.5077974538917	1.0	1.0	0.747474730014801	0.9448275566101074	0.2222222238779068	1032	1107	1107	1132	1400
20.21312430550484	20.21312430550484	0	0	2	30	0.006067627457811127	0.676558680696921	3420.5077974538917	3495.5077974538917	3495.5077974538917	3520.5077974538917	1.0	1.0	0.747474730014801	0.9448275566101074	0.2222222238779068	1313	1388	1388	1413	1407
20.230096928333033	20.230096928333033	0	0	2	30	0.005828594710926231	0.6789446112877897	3430.2781832234987	3505.2781832234987	3505.2781832234987	3530.2781832234987	1.0	1.0	0.7575757503509521	0.9448275566101074	0.2222222238779068	1489	1564	1564	1589	1407
20.252615249189304	20.252615249189304	0	0	2	30	0.005573586191079339	0.6789446112877897	3430.2781832234987	3505.2781832234987	3505.2781832234987	3530.2781832234987	1.0	1.0	0.7575757503509521	0.9448275566101074	0.2222222238779068	1643	1718	1718	1743	1414
20.265898240053055	20.265898240053055	0	0	2	30	0.005303300858897924	0.6789446112877897	3430.2781832234987	3505.2781832234987	3505.2781832234987	3530.2781832234987	1.0	1.0	0.7575757503509521	0.9448275566101074	0.2222222238779068	1890	1965	1965	1990	1422
20.2801811065738	20.2801811065738	0	0	2	30	0.005018479547690192	0.6789446112877897	3430.2781832234987	3505.2781832234987	3505.2781832234987	3530.2781832234987	1.0	1.0	0.7575757503509521	0.9448275566101074	0.2222222238779068	2079	2154	2154	2179	1429
20.29710241324115	20.29710241324115	0	0	2	30	0.004719902932872478	0.6776384567890545	3424.929480551178	3499.929480551178	3499.929480551178	3524.929480551178	1.0	1.0	0.7575757503509521	0.9379310607910156	0.2222222238779068	2198	2273	2273	2298	1429
20.31928836327105	20.31928875801075	0	0	2	30	0.004408389392192191	0.6776384567890545	3424.929480551178	3499.929480551178	3499.929480551178	3524.929480551178	1.0	1.0	0.7575757503509521	0.9379310607910156	0.2222222238779068	2350	2425	2425	2450	1429
20.330124757481798	20.330124362742097	0	0	2	30	0.004084792762611293	0.6776384567890545	3424.929480551178	3499.929480551178	3499.929480551178	3524.929480551178	1.0	1.0	0.7575757503509521	0.9379310607910156	0.2222222238779068	2488	2563	2563	2588	1437
20.347152249128122	20.347152249128122	0	0	2	30	0.0037499999999985423	0.680006971968794	3434.6285502122114	3509.6285502122114	3509.6285502122114	3534.6285502122114	1.0	1.0	0.7676767706871033	0.9379310607910156	0.2222222238779068	2788	2863	2863	2888	1437
20.36336894543316	20.36336934017286	0	0	2	30	0.003404928748045099	0.6786833906196543	3429.2084845874842	3504.2084845874842	3504.2084845874842	3529.2084845874842	1.0	1.0	0.7676767706871033	0.931034505367279	0.2222222238779068	2788	2863	2863	2888	1437
20.386058583318693	20.386059372798094	0	0	2	30	0.00305052482306696	0.6796934933269618	3433.344855173909	3508.344855173909	3508.344855173909	3533.344855173909	1.0	1.0	0.7878788113594055	0.9172413945198059	0.2222222238779068	2965	3040	3040	3065	1437
20.39931749506082	20.39931788980052	0	0	2	30	0.0026877596215881742	0.680668764910977	3437.338592310451	3512.338592310451	3512.338592310451	3537.338592310451	1.0	1.0	0.7878788113594055	0.9172413945198059	0.2222222238779068	3197	3272	3272	3297	1437
20.413171674268696	20.413171674268696	0	0	2	30	0.002317627457810496	0.6700863626330458	3394.0036549823226	3469.0036549823226	3469.0036549823226	3494.0036549823226	1.0	0.934472918510437	0.8383838534355164	0.8896551728248596	0.18518517911434174	3288	3363	3363	3388	1437
20.430167191999416	20.430167191999416	0	0	2	30	0.0019411428382672693	0.6608601493646109	3356.222311648082	3431.222311648082	3431.222311648082	3456.222311648082	1.0	0.9002848863601685	0.8484848737716675	0.8758620619773865	0.18518517911434174	3337	3412	3412	3437	1437
20.45274275011201	20.45274275011201	0	0	2	30	0.0015593376811315356	0.6595106680232945	3350.696185555391	3425.696185555391	3425.696185555391	3450.696185555391	1.0	0.8860399127006531	0.8585858345031738	0.8758620619773865	0.2222222238779068	3386	3461	3461	3486	1444
20.46312361471037	20.46312361471037	0	0	2	30	0.0011732584878000535	0.6595106680232945	3350.696185555391	3425.696185555391	3425.696185555391	3450.696185555391	1.0	0.8860399127006531	0.8585858345031738	0.8758620619773865	0.2222222238779068	3413	3488	3488	3513	1444
20.48022334372157	20.480223738461262	0	0	2	30	0.0007839634745057094	0.6566058405182247	3338.80091692213	3413.80091692213	3413.80091692213	3438.80091692213	1.0	0.8803418874740601	0.8585858345031738	0.8689655065536499	0.2222222238779068	3438	3513	3513	3538	1444
20.497387810043364	20.497388204783064	0	0	2	30	0.00039251967182037795	0.6559512023693674	3336.1201737025594	3411.1201737025594	3411.1201737025594	3436.1201737025594	1.0	0.8689458966255188	0.868686854839325	0.8689655065536499	0.2222222238779068	3438	3513	3513	3538	1444
20.51932783724093	20.51932823198063	0	0	2	30	-1.7053072081790148e-15	0.6362953117067329	3255.6293014390712	3330.6293014390712	3330.6293014390712	3355.6293014390712	1.0	0.8034188151359558	0.8888888955116272	0.834482729434967	0.2222222238779068	3434	3509	3509	3534	1444
20.53019067901149	20.53019107375119	0	0	2	30	-0.0003925196718237839	0.6362953117067329	3255.6293014390712	3330.6293014390712	3330.6293014390712	3355.6293014390712	1.0	0.7578347325325012	0.8888888955116272	0.8206896781921387	0.2222222238779068	3434	3509	3509	3534	1444
20.54713961745776	20.54713961745776	0	0	2	30	-0.0007839634745091013	0.6116465310369872	3154.6925445964625	3229.6925445964625	3229.6925445964625	3254.6925445964625	1.0	0.7293447256088257	0.8888888955116272	0.8068965673446655	0.18518517911434174	3430	3505	3505	3530	1444
20.563095390821907	20.563095390821907	0	0	2	30	-0.0011732584878034224	0.6021711392420919	3115.890815196366	3190.890815196366	3190.890815196366	3215.890815196366	1.0	0.7037037014961243	0.8888888955116272	0.7931034564971924	0.18518517911434174	3420	3495	3495	3520	1444
20.58633490110784	20.586335295847533	0	0	2	30	-0.0015593376811348716	0.5870758857036957	3054.075751956634	3129.075751956634	3129.075751956634	3154.075751956634	1.0	0.6695156693458557	0.8787878751754761	0.7724137902259827	0.18518517911434174	3420	3495	3495	3520	1444
20.59715116359395	20.59715076885425	0	0	2	30	-0.0019411428382705633	0.5580296586964115	2935.1314523618053	3010.1314523618053	3010.1314523618053	3035.1314523618053	0.9611650705337524	0.6239316463470459	0.868686854839325	0.7448275685310364	0.18518517911434174	3425	3500	3500	3525	1444
20.613177595364178	20.613177595364178	0	0	2	30	-0.00231762745781374	0.514759229735521	2757.9390457669588	2832.9390457669588	2832.9390457669588	2857.9390457669588	0.9126213788986206	0.561253547668457	0.8484848737716675	0.6896551847457886	0.18518517911434174	3425	3500	3500	3525	1444
20.63024021884369	20.63024021884369	0	0	2	30	-0.0026877596215913587	0.4804845565912492	2617.5842592411655	2692.5842592411655	2692.5842592411655	2717.5842592411655	0.9126213788986206	0.5071225166320801	0.8181818127632141	0.6137930750846863	0.18518517911434174	3425	3500	3500	3525	1444
20.652552090837503	20.652552485577196	0	0	2	30	-0.0030505248230700754	0.36119518576287835	2129.094285698987	2204.094285698987	2204.094285698987	2229.094285698987	0.7572815418243408	0.38746437430381775	0.7373737096786499	0.40689656138420105	0.14814814925193787	3425	3500	3500	3525	1444
20.663096377671152	20.663096377671152	0	0	2	30	-0.003404928748048138	0.36119518576287835	2129.094285698987	2204.094285698987	2204.094285698987	2229.094285698987	0.7572815418243408	0.38746437430381775	0.7373737096786499	0.40689656138420105	0.14814814925193787	3425	3500	3500	3525	1444
20.680195711942652	20.680196106682352	0	0	2	30	-0.003750000000001496	0.3014918402875395	1884.6090859774743	1959.6090859774743	1959.6090859774743	1984.6090859774743	0.6699029207229614	0.3276353180408478	0.6868686676025391	0.30344828963279724	0.07407407462596893	3420	3495	3495	3520	1444
20.697205440302525	20.697205440302525	0	0	2	30	-0.0040847927626141535	0.24622767035531812	1658.3023101050276	1733.3023101050276	1733.3023101050276	1758.3023101050276	0.582524299621582	0.2706552743911743	0.6161616444587708	0.2137930989265442	0.03703703731298447	3420	3495	3495	3520	1444
20.719445864410858	20.719445864410858	0	0	2	30	-0.00440838939219495	0.13665291959324477	1209.5937057343374	1284.5937057343374	1284.5937057343374	1309.5937057343374	0.3203883469104767	0.18233618140220642	0.42424243688583374	0.1034482792019844	0.0	3420	3495	3495	3520	1444
20.73016344197228	20.730163836711974	0	0	2	30	-0.0047199029328751285	0.12533148206311084	1163.232419048439	1238.232419048439	1238.232419048439	1263.232419048439	0.3203883469104767	0.156695157289505	0.2929292917251587	0.08275862038135529	0.0	3430	3505	3505	3530	1444
20.74709777504969	20.74709777504969	0	0	2	30	-0.005018479547692726	0.09673468024881562	1046.1285156189	1121.1285156189	1121.1285156189	1146.1285156189	0.24271844327449799	0.1310541331768036	0.21212121844291687	0.062068965286016464	0.0	3430	3505	3505	3530	1444
20.76308552232944	20.76308552232944	0	0	2	30	-0.005303300858900336	0.07941401620612498	975.2003963640818	1050.2003963640818	1050.2003963640818	1075.2003963640818	0.20388349890708923	0.10541310906410217	0.1515151560306549	0.05517241358757019	0.0	3430	3505	3505	3530	1444
20.786006872418156	20.786007267157856	0	0	2	30	-0.005573586191081621	0.06559851092044089	918.6259022192055	993.6259022192055	993.6259022192055	1018.6259022192055	0.1553398072719574	0.0683760717511177	0.10101009905338287	0.04137931019067764	0.0	3430	3505	3505	3530	1444
20.797124716034126	20.797124716034126	0	0	2	30	-0.005828594710928378	0.05697390181104903	883.3081279162458	958.3081279162458	958.3081279162458	983.3081279162458	0.1553398072719574	0.0683760717511177	0.10101009905338287	0.04137931019067764	0.0	3424	3499	3499	3524	1444
20.813158253118935	20.813158253118935	0	0	2	30	-0.006067627457813132	0.05052087397857312	856.882978942257	931.882978942257	931.882978942257	956.882978942257	0.13592232763767242	0.06267806142568588	0.10101009905338287	0.03448275849223137	0.0	3424	3499	3499	3524	1444
20.830656274486195	20.830656669225895	0	0	2	30	-0.006290029259591632	0.046044016574505874	838.5502478726015	913.5502478726015	913.5502478726015	938.5502478726015	0.12621359527111053	0.054131053388118744	0.1111111119389534	0.03448275849223137	0.0	3424	3499	3499	3524	1444
20.852721828907974	20.852722223647675	0	0	2	30	-0.006495190528384164	0.04290458126086385	825.6942602632374	900.6942602632374	900.6942602632374	925.6942602632374	0.11650485545396805	0.05128205195069313	0.1111111119389534	0.03448275849223137	0.0	3434	3509	3509	3534	1444
20.863167430816937	20.863167430816937	0	0	2	30	-0.006682548931413554	0.04227940766714988	823.1341743969788	898.1341743969788	898.1341743969788	923.1341743969788	0.11650485545396805	0.04843304678797722	0.12121212482452393	0.03448275849223137	0.0	3429	3504	3504	3529	1444
20.880336239275415	20.880337028754816	0	0	2	30	-0.00685159093232022	0.03913997235350786	810.2781867876147	885.2781867876147	885.2781867876147	910.2781867876147	0.10679611563682556	0.045584045350551605	0.12121212482452393	0.03448275849223137	0.0	3433	3508	3508	3533	1444
20.897211361398007	20.897211361398007	0	0	2	30	-0.007001853198729643	0.03600053703986583	797.4221991782506	872.4221991782506	872.4221991782506	897.4221991782506	0.09708737581968307	0.04273504391312599	0.12121212482452393	0.03448275849223137	0.0	3437	3512	3512	3537	1444
20.919336126774603	20.919336126774603	0	0	2	30	-0.007132923872214195	0.03600053703986583	797.4221991782506	872.4221991782506	872.4221991782506	897.4221991782506	0.09708737581968307	0.04273504391312599	0.12121212482452393	0.03448275849223137	0.0	3394	3469	3469	3494	1437
20.93059449772334	20.93059489246304	0	0	2	30	-0.007244443697168468	0.03549727217051957	795.3613295382777	870.3613295382777	870.3613295382777	895.3613295382777	0.09708737581968307	0.03988603875041008	0.12121212482452393	0.04137931019067764	0.0	3356	3431	3431	3456	1437
20.94710053822758	20.94710053822758	0	0	2	30	-0.007336107005503909	0.032462331878805734	782.9332490437095	857.9332490437095	857.9332490437095	882.9332490437095	0.08737864345312119	0.03703703731298447	0.13131313025951385	0.04137931019067764	0.0	3350	3425	3425	3450	1444
20.96310052243799	20.96310012769829	0	0	2	30	-0.007407662554463809	0.032323007563661715	782.3627159731948	857.3627159731948	857.3627159731948	882.3627159731948	0.08737864345312119	0.03703703731298447	0.14141413569450378	0.03448275849223137	0.0	3350	3425	3425	3450	1444
20.98581305522606	20.98581266048636	0	0	2	30	-0.007458914215262234	0.03185457467873237	780.4444833094091	855.4444833094091	855.4444833094091	880.4444833094091	0.08737864345312119	0.03418803587555885	0.14141413569450378	0.04137931019067764	0.0	3338	3413	3413	3438	1444
20.997095900036122	20.997095900036122	0	0	2	30	-0.007489721510659397	0.031142323388053395	777.5278142740787	852.5278142740787	852.5278142740787	877.5278142740787	0.08737864345312119	0.03133903071284294	0.14141413569450378	0.04137931019067764	0.0	3336	3411	3411	3436	1444
21.01317246374809	21.01317246374809	0	0	2	30	-0.0075	0.031142323388053395	777.5278142740787	852.5278142740787	852.5278142740787	877.5278142740787	0.08737864345312119	0.03133903071284294	0.14141413569450378	0.04137931019067764	0.0	3255	3330	3330	3355	1444
21.030159691945137	21.030159691945137	0	0	2	30	-0.007489721510659211	0.028715138433767773	767.588491886279	842.588491886279	842.588491886279	867.588491886279	0.0776699036359787	0.03133903071284294	0.14141413569450378	0.04137931019067764	0.0	3255	3330	3330	3355	1444
21.05247748503443	21.05247748503443	0	0	2	30	-0.0074589142152618635	0.028107381387844355	765.0997267832226	840.0997267832226	840.0997267832226	865.0997267832226	0.0776699036359787	0.028490029275417328	0.1515151560306549	0.04137931019067764	0.0	3154	3229	3229	3254	1437
21.063105456684227	21.063105456684227	0	0	2	30	-0.007407662554463255	0.028107381387844355	765.0997267832226	840.0997267832226	840.0997267832226	865.0997267832226	0.0776699036359787	0.028490029275417328	0.1515151560306549	0.04137931019067764	0.0	3115	3190	3190	3215	1437
21.080237554350724	21.080237554350724	0	0	2	30	-0.007336107005503172	0.025680196433558733	755.160404395423	830.160404395423	830.160404395423	855.160404395423	0.06796116381883621	0.028490029275417328	0.1515151560306549	0.04137931019067764	0.0	3054	3129	3129	3154	1437
21.097423336616252	21.097423336616252	0	0	2	30	-0.007244443697167551	0.02606333814605484	756.7293697080945	831.7293697080945	831.7293697080945	856.7293697080945	0.06796116381883621	0.028490029275417328	0.16161616146564484	0.04827586188912392	0.0	2935	3010	3010	3035	1437
21.11918217829208	21.11918217829208	0	0	2	30	-0.0071329238722131	0.024348404482448197	749.7067163556253	824.7067163556253	824.7067163556253	849.7067163556253	0.058252427726984024	0.03133903071284294	0.16161616146564484	0.04827586188912392	0.0	2757	2832	2832	2857	1437
21.13245569540306	21.13245569540306	0	0	2	30	-0.007001853198728373	0.02606333814605484	756.7293697080945	831.7293697080945	831.7293697080945	856.7293697080945	0.06796116381883621	0.028490029275417328	0.16161616146564484	0.04827586188912392	0.0	2617	2692	2692	2717	1437
21.147270671037752	21.147271065777453	0	0	2	30	-0.006851590932318779	0.025229178635206934	753.3134865111724	828.3134865111724	828.3134865111724	853.3134865111724	0.06796116381883621	0.025641025975346565	0.1515151560306549	0.04827586188912392	0.0	2129	2204	2204	2229	1429
21.163165259748588	21.163165259748588	0	0	2	30	-0.006682548931411946	0.024516927810189243	750.396819382725	825.396819382725	825.396819382725	850.396819382725	0.06796116381883621	0.022792022675275803	0.1515151560306549	0.04827586188912392	0.0	2129	2204	2204	2229	1429
21.185792923501417	21.185792923501424	0	0	2	30	-0.006495190528382392	0.021377492962208505	737.5408336802438	812.5408336802438	812.5408336802438	837.5408336802438	0.058252427726984024	0.01994301937520504	0.1515151560306549	0.04827586188912392	0.0	1884	1959	1959	1984	1414
21.199158020222512	21.199158020222512	0	0	2	30	-0.006290029259589702	0.02125558409653669	737.0416168753177	812.0416168753177	812.0416168753177	837.0416168753177	0.058252427726984024	0.01994301937520504	0.14141413569450378	0.04827586188912392	0.0	1658	1733	1733	1758	1407
21.213172463748094	21.213172463748094	0	0	2	30	-0.006067627457811049	0.02042142505135007	733.6257355852786	808.6257355852786	808.6257355852786	833.6257355852786	0.058252427726984024	0.017094017937779427	0.13131313025951385	0.04827586188912392	0.0	1209	1284	1284	1309	1400
21.23018613950496	21.23018653424466	0	0	2	30	-0.005828594710926148	0.017872331411234232	723.1871971290042	798.1871971290042	798.1871971290042	823.1871971290042	0.04854368790984154	0.017094017937779427	0.12121212482452393	0.04827586188912392	0.0	1163	1238	1238	1263	1400
21.252479063993228	21.252479063993228	0	0	2	30	-0.005573586191079251	0.015201329836769154	712.2494456815697	787.2494456815697	787.2494456815697	812.2494456815697	0.03883495181798935	0.017094017937779427	0.10101009905338287	0.04827586188912392	0.0	1046	1121	1121	1146	1400
21.265833502742453	21.265833502742453	0	0	2	30	-0.00530330085889783	0.015079421150938938	711.7502296130949	786.7502296130949	786.7502296130949	811.7502296130949	0.03883495181798935	0.017094017937779427	0.09090909361839294	0.04827586188912392	0.0	975	1050	1050	1075	1400
21.280256501856265	21.280256896595965	0	0	2	30	-0.005018479547690093	0.014367170325921247	708.8335624846475	783.8335624846475	783.8335624846475	808.8335624846475	0.03883495181798935	0.014245014637708664	0.09090909361839294	0.04827586188912392	0.0	918	993	993	1018	1400
21.297198334987954	21.297198334987954	0	0	2	30	-0.004719902932872375	0.015960194748115587	715.3569974935333	790.3569974935333	790.3569974935333	815.3569974935333	0.04854368790984154	0.011396011337637901	0.08080808073282242	0.04827586188912392	0.0	883	958	958	983	1400
21.319283231654964	21.319283626394665	0	0	2	30	-0.004408389392192083	0.015960194748115587	715.3569974935333	790.3569974935333	790.3569974935333	815.3569974935333	0.04854368790984154	0.011396011337637901	0.08080808073282242	0.04827586188912392	0.0	856	931	931	956	1400
21.33251451161818	21.33251451161818	0	0	2	30	-0.004084792762611183	0.01583828597236457	714.8577810568329	789.8577810568329	789.8577810568329	814.8577810568329	0.04854368790984154	0.011396011337637901	0.07070706784725189	0.04827586188912392	0.0	838	913	913	938	1400
21.347093432913	21.347093432913	0	0	2	30	-0.0037499999999984273	0.01743131164863293	721.3812212011519	796.3812212011519	796.3812212011519	821.3812212011519	0.058252427726984024	0.008547008968889713	0.06060606241226196	0.04827586188912392	0.0	825	900	900	925	1400
21.36314828594154	21.36314828594154	0	0	2	30	-0.003404928748044981	0.018143562240819977	724.2978873761579	799.2978873761579	799.2978873761579	824.2978873761579	0.058252427726984024	0.011396011337637901	0.06060606241226196	0.04827586188912392	0.0	823	898	898	923	1400
21.385899503220088	21.385899503220088	0	0	2	30	-0.0030505248230668384	0.016428628111552046	717.2752321168057	792.2752321168057	792.2752321168057	817.2752321168057	0.04854368790984154	0.014245014637708664	0.06060606241226196	0.04827586188912392	0.0	810	885	885	910	1400
21.397121163376838	21.397121558116538	0	0	2	30	-0.0026877596215880506	0.01956806389085536	730.1312216330527	805.1312216330527	805.1312216330527	830.1312216330527	0.058252427726984024	0.017094017937779427	0.06060606241226196	0.04827586188912392	0.0	797	872	872	897	1400
21.41318943755514	21.41318943755514	0	0	2	30	-0.0023176274578103704	0.01956806389085536	730.1312216330527	805.1312216330527	805.1312216330527	830.1312216330527	0.058252427726984024	0.017094017937779427	0.06060606241226196	0.04827586188912392	0.0	797	872	872	897	1400
21.430171139396407	21.430171139396407	0	0	2	30	-0.0019411428382671415	0.02028031425021176	733.0478868546172	808.0478868546172	808.0478868546172	833.0478868546172	0.058252427726984024	0.01994301937520504	0.06060606241226196	0.04827586188912392	0.0	795	870	870	895	1400
21.4526495915431	21.4526495915431	0	0	2	30	-0.0015593376811314063	0.02028031425021176	733.0478868546172	808.0478868546172	808.0478868546172	833.0478868546172	0.058252427726984024	0.01994301937520504	0.06060606241226196	0.04827586188912392	0.0	782	857	857	882	1400
21.46580468674444	21.46580468674444	0	0	2	30	-0.001173258487799923	0.02028031425021176	733.0478868546172	808.0478868546172	808.0478868546172	833.0478868546172	0.058252427726984024	0.01994301937520504	0.06060606241226196	0.04827586188912392	0.0	782	857	857	882	1400
21.480175185478316	21.480175974957717	0	0	2	30	-0.0007839634745055779	0.019446155115104342	729.6320051963523	804.6320051963523	804.6320051963523	829.6320051963523	0.058252427726984024	0.017094017937779427	0.05050504952669144	0.04827586188912392	0.0	780	855	855	880	1400
21.497164387373857	21.497163992634157	0	0	2	30	-0.00039251967182024584	0.02007132780318739	732.1920873540523	807.1920873540523	807.1920873540523	832.1920873540523	0.058252427726984024	0.01994301937520504	0.05050504952669144	0.04137931019067764	0.0	777	852	852	877	1400
21.519338889952493	21.519339284692194	0	0	2	30	1.8376154860346732e-15	0.02123459643940271	736.9556724193541	811.9556724193541	811.9556724193541	836.9556724193541	0.058252427726984024	0.025641025975346565	0.05050504952669144	0.02068965509533882	0.0	777	852	852	877	1400
21.532549643451368	21.532549248711668	0	0	2	30	0.000392519671823916	0.02271134424195581	743.002954670809	818.002954670809	818.002954670809	843.002954670809	0.058252427726984024	0.03133903071284294	0.06060606241226196	0.02068965509533882	0.0	767	842	842	867	1400
21.547178696687936	21.547178301948236	0	0	2	30	0.000783963474509233	0.02656302991495424	758.7756075017376	833.7756075017376	833.7756075017376	858.7756075017376	0.06796116381883621	0.03703703731298447	0.06060606241226196	0.02068965509533882	0.0	765	840	840	865	1400
21.56309341712341	21.56309341712341	0	0	2	30	0.001173258487803553	0.030588871836130294	775.2614301689536	850.2614301689536	850.2614301689536	875.2614301689536	0.0776699036359787	0.04273504391312599	0.07070706784725189	0.027586206793785095	0.0	765	840	840	865	1400
21.585961477352797	21.585962266832198	0	0	2	30	0.001559337681135001	0.032864948160666096	784.5819627179277	859.5819627179277	859.5819627179277	884.5819627179277	0.09708737581968307	0.05982905998826027	0.14141413569450378	0.03448275849223137	0.0	755	830	830	855	1400
21.599498285842856	21.599499075322257	0	0	2	30	0.0019411428382706912	0.04044819632412114	815.6353639472761	890.6353639472761	890.6353639472761	915.6353639472761	0.09708737581968307	0.05982905998826027	0.14141413569450378	0.03448275849223137	0.0	756	831	831	856	1400
21.613163779474718	21.613163779474718	0	0	2	30	0.002317627457813866	0.048101109593265856	846.9740437844237	921.9740437844237	921.9740437844237	946.9740437844237	0.11650485545396805	0.0683760717511177	0.1818181872367859	0.04137931019067764	0.0	749	824	824	849	1400
21.630209034407486	21.630209034407486	0	0	2	30	0.002687759621591482	0.05672750231760931	882.2991219906102	957.2991219906102	957.2991219906102	982.2991219906102	0.13592232763767242	0.07977207750082016	0.23232322931289673	0.04827586188912392	0.0	756	831	831	856	1400
21.65253709072895	21.65253709072895	0	0	2	30	0.0030505248230701964	0.07194624912929282	944.6198901844541	1019.6198901844541	1019.6198901844541	1044.619890184454	0.17475728690624237	0.09686609357595444	0.2929292917251587	0.05517241358757019	0.0	753	828	828	853	1400
21.665831529043963	21.665831529043963	0	0	2	30	0.003404928748048256	0.07194624912929282	944.6198901844541	1019.6198901844541	1019.6198901844541	1044.619890184454	0.17475728690624237	0.09686609357595444	0.2929292917251587	0.05517241358757019	0.0	750	825	825	850	1400
21.680178738135602	21.680179527615003	0	0	2	30	0.00375000000000161	0.08336555485651598	991.3819471374329	1066.381947137433	1066.381947137433	1091.381947137433	0.20388349890708923	0.10826210677623749	0.34343433380126953	0.062068965286016464	0.0	737	812	812	837	1400
21.697098071104463	21.697097676364763	0	0	2	30	0.0040847927626142646	0.0930194647496781	1030.9147081499318	1105.9147081499318	1105.9147081499318	1130.9147081499318	0.223300963640213	0.11965811997652054	0.38383838534355164	0.07586207240819931	0.0	737	812	812	837	1400
21.719381916579657	21.719381916579657	0	0	2	30	0.004408389392195056	0.10537921349550117	1081.5278792640772	1156.5278792640772	1156.5278792640772	1181.5278792640772	0.25242719054222107	0.1310541331768036	0.42424243688583374	0.08965517580509186	0.0	733	808	808	833	1400
21.73255556454685	21.73255556454685	0	0	2	30	0.004719902932875231	0.116728851030727	1128.004644970827	1203.004644970827	1203.004644970827	1228.004644970827	0.28155338764190674	0.14245013892650604	0.4444444477558136	0.09655172377824783	0.0	723	798	798	823	1400
21.747117117294927	21.747117117294927	0	0	2	30	0.005018479547692824	0.126800742568153	1169.2490408165863	1244.2490408165863	1244.2490408165863	1269.2490408165863	0.3009708821773529	0.1538461595773697	0.4747474789619446	0.11034482717514038	0.0	712	787	787	812	1400
21.7630989434792	21.7630989434792	0	0	2	30	0.005303300858900429	0.14390857483904895	1239.3056139659054	1314.3056139659054	1314.3056139659054	1339.3056139659054	0.34951457381248474	0.16809116303920746	0.49494948983192444	0.11724138259887695	0.0	711	786	786	811	1400
21.785933056094485	21.785933450834186	0	0	2	30	0.00557358619108171	0.179735876934344	1386.0184160461386	1461.0184160461386	1461.0184160461386	1486.0184160461386	0.3980582654476166	0.21367521584033966	0.5757575631141663	0.1862068921327591	0.03703703731298447	708	783	783	808	1400
21.7992278891492	21.7992278891492	0	0	2	30	0.005828594710928461	0.21647878378909957	1536.4806196163627	1611.4806196163627	1611.4806196163627	1636.4806196163627	0.4563106894493103	0.25356125831604004	0.6464646458625793	0.24137930572032928	0.03703703731298447	715	790	790	815	1400
21.813125094984237	21.813125094984244	0	0	2	30	0.006067627457813209	0.2551356067249726	1694.7803095387628	1769.7803095387628	1769.7803095387628	1794.7803095387628	0.5145630836486816	0.29629629850387573	0.7070707082748413	0.29655173420906067	0.03703703731298447	715	790	790	815	1400
21.83027574541658	21.83027614015628	0	0	2	30	0.006290029259591703	0.2987797172590234	1873.5029421757008	1948.5029421757008	1948.5029421757008	1973.5029421757008	0.582524299621582	0.3390313386917114	0.7777777910232544	0.35172414779663086	0.07407407462596893	714	789	789	814	1400
21.85252998541437	21.852530380154064	0	0	2	30	0.00649519052838423	0.3367526836400039	2029.0022395058159	2104.002239505816	2104.002239505816	2129.002239505816	0.6310679316520691	0.3789173662662506	0.8282828330993652	0.40689656138420105	0.07407407462596893	721	796	796	821	1400
21.865820871072096	21.865820871072096	0	0	2	30	0.006682548931413614	0.3895297414212848	2245.1242911201616	2320.1242911201616	2320.1242911201616	2345.1242911201616	0.7281553149223328	0.41310539841651917	0.8888888955116272	0.4689655303955078	0.07407407462596893	724	799	799	824	1400
21.880215054187893	21.880215054187893	0	0	2	30	0.006851590932320274	0.42675921274981654	2397.5789762104987	2472.5789762104987	2472.5789762104987	2497.5789762104987	0.7766990065574646	0.4444444477558136	0.939393937587738	0.517241358757019	0.07407407462596893	717	792	792	817	1400
21.897152150443198	21.897152150443198	0	0	2	30	0.0070018531987296895	0.4502192806824912	2493.6479543948017	2568.6479543948017	2568.6479543948017	2593.6479543948017	0.7766990065574646	0.470085471868515	0.9797979593276978	0.565517246723175	0.07407407462596893	730	805	805	830	1400
21.919289942229845	21.919290731709246	0	0	2	30	0.007132923872214236	0.5078401863574982	2729.605563133955	2804.605563133955	2804.605563133955	2829.605563133955	0.8543689250946045	0.5356125235557556	1.0	0.6413792967796326	0.1111111119389534	730	805	805	830	1400
21.93250306416691	21.93250306416691	0	0	2	30	0.0072444436971685015	0.5351292341947556	2841.354214027524	2916.354214027524	2916.354214027524	2941.354214027524	0.893203854560852	0.5783475637435913	1.0	0.6689655184745789	0.1111111119389534	733	808	808	833	1400
21.947164880798482	21.947164880798482	0	0	2	30	0.007336107005503936	0.5554271787405014	2924.4742969423532	2999.4742969423532	2999.4742969423532	3024.4742969423532	0.9126213788986206	0.6125355958938599	1.0	0.6965517401695251	0.14814814925193787	733	808	808	833	1400
21.963246181386836	21.963246970866237	0	0	2	30	0.00740766255446383	0.5821261554956436	3033.8066067546606	3108.8066067546606	3108.8066067546606	3133.8066067546606	0.9417475461959839	0.6695156693458557	1.0	0.7172414064407349	0.14814814925193787	733	808	808	833	1400
21.986178978926823	21.986179373666523	0	0	2	30	0.007458914215262249	0.6032585054636002	3120.3435798734426	3195.3435798734426	3195.3435798734426	3220.3435798734426	0.9514563083648682	0.7236467003822327	1.0	0.751724123954773	0.14814814925193787	729	804	804	829	1400
21.997138926663283	21.997138926663283	0	0	2	30	0.007489721510659403	0.6202395558357239	3189.8809811472893	3264.8809811472893	3264.8809811472893	3289.8809811472893	0.9514563083648682	0.7777777910232544	1.0	0.751724123954773	0.14814814925193787	732	807	807	832	1400
22.013173647967193	22.013173647967193	0	0	2	30	0.0075	0.6324239080820462	3239.775903595979	3314.775903595979	3314.775903595979	3339.775903595979	0.9611650705337524	0.8262107968330383	0.9696969985961914	0.7655172348022461	0.14814814925193787	736	811	811	836	1400
22.030237060926098	22.030237455665798	0	0	2	30	0.0074897215106592046	0.6438821559664847	3286.697428682755	3361.697428682755	3361.697428682755	3386.697428682755	0.9708737730979919	0.8660968542098999	0.939393937587738	0.7862069010734558	0.18518517911434174	743	818	818	843	1400
22.05273643427683	22.052736829016524	0	0	2	30	0.0074589142152618505	0.6604022563697569	3354.3472398341546	3429.3472398341546	3429.3472398341546	3454.3472398341546	0.9902912378311157	0.9259259104728699	0.8989899158477783	0.8068965673446655	0.18518517911434174	758	833	833	858	1400
22.063108614601816	22.063108614601816	0	0	2	30	0.007407662554463234	0.6604022563697569	3354.3472398341546	3429.3472398341546	3429.3472398341546	3454.3472398341546	0.9902912378311157	0.9259259104728699	0.8989899158477783	0.8068965673446655	0.18518517911434174	775	850	850	875	1400
22.080254528157766	22.080254922897467	0	0	2	30	0.0073361070055031445	0.6673918765478124	3382.969734463292	3457.969734463292	3457.969734463292	3482.969734463292	1.0	0.9544159770011902	0.8787878751754761	0.8137931227684021	0.18518517911434174	784	859	859	884	1400
22.097109123816026	22.097109123816026	0	0	2	30	0.007244443697167517	0.6711080821060378	3398.1875962242248	3473.1875962242248	3473.1875962242248	3498.1875962242248	1.0	0.9715099930763245	0.868686854839325	0.8206896781921387	0.18518517911434174	815	890	890	915	1400
22.119294284366532	22.119295073845933	0	0	2	30	0.007132923872213059	0.6784743990768582	3428.3526642197344	3503.3526642197344	3503.3526642197344	3528.3526642197344	1.0	1.0	0.8484848737716675	0.8413792848587036	0.18518517911434174	846	921	921	946	1400
22.132490432496553	22.132490432496553	0	0	2	30	0.007001853198728325	0.6763497017601647	3419.6520287078747	3494.6520287078747	3494.6520287078747	3519.6520287078747	1.0	1.0	0.8383838534355164	0.8413792848587036	0.18518517911434174	882	957	957	982	1400
22.14720238106986	22.14720238106986	0	0	2	30	0.006851590932318725	0.6763497017601647	3419.6520287078747	3494.6520287078747	3494.6520287078747	3519.6520287078747	1.0	1.0	0.8383838534355164	0.8413792848587036	0.18518517911434174	944	1019	1019	1044	1400
22.163315260834125	22.163315655573825	0	0	2	30	0.006682548931411886	0.6742250044434712	3410.9513931960146	3485.9513931960146	3485.9513931960146	3510.9513931960146	1.0	1.0	0.8282828330993652	0.8413792848587036	0.18518517911434174	944	1019	1019	1044	1400
22.185852134456233	22.185852134456233	0	0	2	30	0.006495190528382326	0.6742250044434712	3410.9513931960146	3485.9513931960146	3485.9513931960146	3510.9513931960146	1.0	1.0	0.8282828330993652	0.8413792848587036	0.18518517911434174	991	1066	1066	1091	1400
22.199131967402394	22.199131967402394	0	0	2	30	0.00629002925958963	0.6742250044434712	3410.9513931960146	3485.9513931960146	3485.9513931960146	3510.9513931960146	1.0	1.0	0.8282828330993652	0.8413792848587036	0.18518517911434174	1030	1105	1105	1130	1400
22.213139700353096	22.213139700353096	0	0	2	30	0.0060676274578109705	0.6742250044434712	3410.9513931960146	3485.9513931960146	3485.9513931960146	3510.9513931960146	1.0	1.0	0.8282828330993652	0.8413792848587036	0.2222222238779068	1081	1156	1156	1181	1400
22.23017982366978	22.23017982366978	0	0	2	30	0.005828594710926065	0.6742250044434712	3410.9513931960146	3485.9513931960146	3485.9513931960146	3510.9513931960146	1.0	1.0	0.8282828330993652	0.8413792848587036	0.18518517911434174	1128	1203	1203	1228	1400
22.252511432648525	22.252511432648525	0	0	2	30	0.005573586191079162	0.6742250044434712	3410.9513931960146	3485.9513931960146	3485.9513931960146	3510.9513931960146	1.0	1.0	0.8282828330993652	0.8413792848587036	0.18518517911434174	1169	1244	1244	1269	1400
22.265743107351433	22.265743107351433	0	0	2	30	0.005303300858897737	0.6742250044434712	3410.9513931960146	3485.9513931960146	3485.9513931960146	3510.9513931960146	1.0	1.0	0.8282828330993652	0.8413792848587036	0.18518517911434174	1239	1314	1314	1339	1400
22.280219791064276	22.280220185803977	0	0	2	30	0.005018479547689995	0.6727969298272214	3405.1034276424716	3480.1034276424716	3480.1034276424716	3505.1034276424716	1.0	1.0	0.8282828330993652	0.834482729434967	0.18518517911434174	1386	1461	1461	1486	1407
22.29715412414169	22.29715372940199	0	0	2	30	0.004719902932872272	0.6727969298272214	3405.1034276424716	3480.1034276424716	3480.1034276424716	3505.1034276424716	1.0	1.0	0.8282828330993652	0.834482729434967	0.2222222238779068	1536	1611	1611	1636	1407
22.31929862650322	22.31929902124292	0	0	2	30	0.004408389392191976	0.6727969298272214	3405.1034276424716	3480.1034276424716	3480.1034276424716	3505.1034276424716	1.0	1.0	0.8282828330993652	0.834482729434967	0.18518517911434174	1694	1769	1769	1794	1407
22.332526353809136	22.332526353809136	0	0	2	30	0.004084792762611071	0.6727969298272214	3405.1034276424716	3480.1034276424716	3480.1034276424716	3505.1034276424716	1.0	1.0	0.8282828330993652	0.834482729434967	0.18518517911434174	1873	1948	1948	1973	1414
22.347135275321072	22.347135275321072	0	0	2	30	0.003749999999998313	0.6727969298272214	3405.1034276424716	3480.1034276424716	3480.1034276424716	3505.1034276424716	1.0	1.0	0.8282828330993652	0.834482729434967	0.2222222238779068	2029	2104	2104	2129	1414
22.363337366257255	22.363338155736656	0	0	2	30	0.0034049287480448632	0.6727969298272214	3405.1034276424716	3480.1034276424716	3480.1034276424716	3505.1034276424716	1.0	1.0	0.8282828330993652	0.834482729434967	0.18518517911434174	2245	2320	2320	2345	1414
22.385844634401963	22.385844634401963	0	0	2	30	0.003050524823066718	0.6727969298272214	3405.1034276424716	3480.1034276424716	3480.1034276424716	3505.1034276424716	1.0	1.0	0.8282828330993652	0.834482729434967	0.18518517911434174	2397	2472	2472	2497	1414
22.399204599506973	22.399204599506973	0	0	2	30	0.002687759621587927	0.6727969298272214	3405.1034276424716	3480.1034276424716	3480.1034276424716	3505.1034276424716	1.0	1.0	0.8282828330993652	0.834482729434967	0.18518517911434174	2493	2568	2568	2593	1414
22.413178779583276	22.413178779583276	0	0	2	30	0.0023176274578102446	0.6727969298272214	3405.1034276424716	3480.1034276424716	3480.1034276424716	3505.1034276424716	1.0	1.0	0.8282828330993652	0.834482729434967	0.18518517911434174	2729	2804	2804	2829	1422
22.43016837621851	22.43016877095821	0	0	2	30	0.0019411428382670136	0.6727969298272214	3405.1034276424716	3480.1034276424716	3480.1034276424716	3505.1034276424716	1.0	1.0	0.8282828330993652	0.834482729434967	0.18518517911434174	2841	2916	2916	2941	1422
22.452589591108882	22.452589591108882	0	0	2	30	0.0015593376811312766	0.6727969298272214	3405.1034276424716	3480.1034276424716	3480.1034276424716	3505.1034276424716	1.0	1.0	0.8282828330993652	0.834482729434967	0.18518517911434174	2924	2999	2999	3024	1429
22.46309045657567	22.46309085131537	0	0	2	30	0.0011732584877997925	0.6727969298272214	3405.1034276424716	3480.1034276424716	3480.1034276424716	3505.1034276424716	1.0	1.0	0.8282828330993652	0.834482729434967	0.18518517911434174	3033	3108	3108	3133	1429
22.48025650185626	22.48025689659596	0	0	2	30	0.0007839634745054463	0.6713688675533476	3399.2555126309585	3474.2555126309585	3474.2555126309585	3499.2555126309585	1.0	1.0	0.8282828330993652	0.8275862336158752	0.18518517911434174	3120	3195	3195	3220	1429
22.497156492579883	22.497156492579883	0	0	2	30	0.00039251967182011373	0.6713688675533476	3399.2555126309585	3474.2555126309585	3474.2555126309585	3499.2555126309585	1.0	1.0	0.8282828330993652	0.8275862336158752	0.18518517911434174	3189	3264	3264	3289	1429
22.51923665237051	22.51923665237051	0	0	2	30	-1.9699237638903314e-15	0.6727969298272214	3405.1034276424716	3480.1034276424716	3480.1034276424716	3505.1034276424716	1.0	1.0	0.8282828330993652	0.834482729434967	0.18518517911434174	3239	3314	3314	3339	1429
22.53019502114818	22.53019541588788	0	0	2	30	-0.00039251967182404813	0.6713688675533476	3399.2555126309585	3474.2555126309585	3474.2555126309585	3499.2555126309585	1.0	1.0	0.8282828330993652	0.8275862336158752	0.18518517911434174	3286	3361	3361	3386	1437
22.547494488446958	22.54749488318666	0	0	2	30	-0.0007839634745093646	0.6734587338972657	3407.813515309303	3482.813515309303	3482.813515309303	3507.813515309303	1.0	1.0	0.8383838534355164	0.8275862336158752	0.18518517911434174	3354	3429	3429	3454	1437
22.572489406173332	22.572489406173332	0	0	2	30	-0.0011732584878036837	0.6713688675533476	3399.2555126309585	3474.2555126309585	3474.2555126309585	3499.2555126309585	1.0	1.0	0.8282828330993652	0.8275862336158752	0.18518517911434174	3354	3429	3429	3454	1437
22.580224725310515	22.580224725310515	0	0	2	30	-0.0015593376811351306	0.6713688675533476	3399.2555126309585	3474.2555126309585	3474.2555126309585	3499.2555126309585	1.0	1.0	0.8282828330993652	0.8275862336158752	0.18518517911434174	3382	3457	3457	3482	1437
22.599248415613538	22.599248415613538	0	0	2	30	-0.001941142838270819	0.6713688675533476	3399.2555126309585	3474.2555126309585	3474.2555126309585	3499.2555126309585	1.0	1.0	0.8282828330993652	0.8275862336158752	0.18518517911434174	3398	3473	3473	3498	1437
22.613115621231472	22.613115621231472	0	0	2	30	-0.0023176274578139916	0.6713688675533476	3399.2555126309585	3474.2555126309585	3474.2555126309585	3499.2555126309585	1.0	1.0	0.8282828330993652	0.8275862336158752	0.18518517911434174	3428	3503	3503	3528	1437
22.630286008648746	22.630286008648746	0	0	2	30	-0.0026877596215916055	0.6734587338972657	3407.813515309303	3482.813515309303	3482.813515309303	3507.813515309303	1.0	1.0	0.8383838534355164	0.8275862336158752	0.18518517911434174	3419	3494	3494	3519	1437
22.652505511553045	22.652505511553045	0	0	2	30	-0.003050524823070317	0.6713688675533476	3399.2555126309585	3474.2555126309585	3474.2555126309585	3499.2555126309585	1.0	1.0	0.8282828330993652	0.8275862336158752	0.18518517911434174	3419	3494	3494	3519	1437
22.663180062487292	22.663180062487292	0	0	2	30	-0.0034049287480483735	0.6713688675533476	3399.2555126309585	3474.2555126309585	3474.2555126309585	3499.2555126309585	1.0	1.0	0.8282828330993652	0.8275862336158752	0.18518517911434174	3410	3485	3485	3510	1437
22.68022492268036	22.68022492268036	0	0	2	30	-0.003750000000001725	0.6734587338972657	3407.813515309303	3482.813515309303	3482.813515309303	3507.813515309303	1.0	1.0	0.8383838534355164	0.8275862336158752	0.18518517911434174	3410	3485	3485	3510	1437
22.697078728859225	22.697078728859225	0	0	2	30	-0.004084792762614376	0.6720132437193698	3401.894233030819	3476.894233030819	3476.894233030819	3501.894233030819	1.0	1.0	0.8383838534355164	0.8206896781921387	0.18518517911434174	3410	3485	3485	3510	1437
22.720616662357422	22.720617451836823	0	0	2	30	-0.004408389392195164	0.6720132437193698	3401.894233030819	3476.894233030819	3476.894233030819	3501.894233030819	1.0	1.0	0.8383838534355164	0.8206896781921387	0.18518517911434174	3410	3485	3485	3510	1444
22.730278705964317	22.730279100704017	0	0	2	30	-0.004719902932875334	0.6690231310131658	3389.649721498914	3464.649721498914	3464.649721498914	3489.649721498914	1.0	0.9914529919624329	0.8484848737716675	0.8068965673446655	0.18518517911434174	3410	3485	3485	3510	1437
22.747111985678842	22.747111985678842	0	0	2	30	-0.005018479547692923	0.6614219132760226	3358.5227348653125	3433.5227348653125	3433.5227348653125	3458.5227348653125	1.0	0.9487179517745972	0.8787878751754761	0.7931034564971924	0.18518517911434174	3410	3485	3485	3510	1437
22.763103285615884	22.763103680355584	0	0	2	30	-0.005303300858900523	0.6408537088817772	3274.2959378708774	3349.2959378708774	3349.2959378708774	3374.2959378708774	1.0	0.8660968542098999	0.9191918969154358	0.7586206793785095	0.18518517911434174	3410	3485	3485	3510	1437
22.785890029467318	22.785890029467318	0	0	2	30	-0.005573586191081798	0.6072506713798678	3136.6914993005585	3211.6914993005585	3211.6914993005585	3236.6914993005585	1.0	0.7407407164573669	0.9595959782600403	0.7172414064407349	0.14814814925193787	3405	3480	3480	3505	1437
22.797133795047202	22.797133795047202	0	0	2	30	-0.005828594710928545	0.5546215824915199	2921.175380302774	2996.175380302774	2996.175380302774	3021.175380302774	0.9611650705337524	0.6153846383094788	0.9595959782600403	0.6689655184745789	0.14814814925193787	3405	3480	3480	3505	1444
22.81316338473502	22.81316338473502	0	0	2	30	-0.006067627457813286	0.5205027789002052	2781.4588795963405	2856.4588795963405	2856.4588795963405	2881.4588795963405	0.9126213788986206	0.56695157289505	0.9494949579238892	0.634482741355896	0.14814814925193787	3405	3480	3480	3505	1437
22.8301079810446	22.8301079810446	0	0	2	30	-0.006290029259591776	0.5169415205841652	2766.8755267921565	2841.8755267921565	2841.8755267921565	2866.8755267921565	0.9126213788986206	0.5527065396308899	0.9494949579238892	0.634482741355896	0.14814814925193787	3405	3480	3480	3505	1437
22.85260735439533	22.85260735439533	0	0	2	30	-0.006495190528384297	0.5185437513525084	2773.436661788522	2848.436661788522	2848.436661788522	2873.436661788522	0.9126213788986206	0.5527065396308899	0.9595959782600403	0.634482741355896	0.14814814925193787	3405	3480	3480	3505	1444
22.863155588625972	22.863155588625972	0	0	2	30	-0.0066825489314136744	0.5185437513525084	2773.436661788522	2848.436661788522	2848.436661788522	2873.436661788522	0.9126213788986206	0.5527065396308899	0.9595959782600403	0.634482741355896	0.14814814925193787	3405	3480	3480	3505	1437
22.8802446596653	22.880245054405002	0	0	2	30	-0.006851590932320327	0.5154647832349051	2760.828287346936	2835.828287346936	2835.828287346936	2860.828287346936	0.9126213788986206	0.5470085740089417	0.9595959782600403	0.6275861859321594	0.14814814925193787	3405	3480	3480	3505	1437
22.897406362809207	22.8974067575489	0	0	2	30	-0.007001853198729737	0.5085341033672712	2732.4471532889756	2807.4471532889756	2807.4471532889756	2832.4471532889756	0.9029126167297363	0.5356125235557556	0.9595959782600403	0.6206896305084229	0.14814814925193787	3405	3480	3480	3505	1437
22.91932112666605	22.91932112666605	0	0	2	30	-0.007132923872214277	0.48052567171431804	2617.752625670132	2692.752625670132	2692.752625670132	2717.752625670132	0.8640776872634888	0.5014244914054871	0.9494949579238892	0.5862069129943848	0.1111111119389534	3405	3480	3480	3505	1437
22.93022541610499	22.93022541610499	0	0	2	30	-0.007244443697168536	0.4760396128517126	2599.382214627763	2674.382214627763	2674.382214627763	2699.382214627763	0.8640776872634888	0.4900285005569458	0.9494949579238892	0.5793103575706482	0.1111111119389534	3405	3480	3480	3505	1437
22.947115143596434	22.947115143596434	0	0	2	30	-0.007336107005503963	0.4699129089417253	2574.293362116365	2649.293362116365	2649.293362116365	2674.293362116365	0.8640776872634888	0.4843304753303528	0.939393937587738	0.565517246723175	0.1111111119389534	3405	3480	3480	3505	1437
22.963168812405875	22.963169207145583	0	0	2	30	-0.0074076625544638505	0.460716431033358	2536.6337850816008	2611.6337850816008	2611.6337850816008	2636.6337850816008	0.8543689250946045	0.47578346729278564	0.9292929172515869	0.5517241358757019	0.1111111119389534	3405	3480	3480	3505	1437
22.98622397925248	22.986223979252486	0	0	2	30	-0.007458914215262262	0.4316989528628352	2417.80721197331	2492.80721197331	2492.80721197331	2517.80721197331	0.8252426981925964	0.45014244318008423	0.9090909361839294	0.4965517222881317	0.1111111119389534	3399	3474	3474	3499	1437
22.997141689841172	22.99714168984118	0	0	2	30	-0.00748972151065941	0.4316989528628352	2417.80721197331	2492.80721197331	2492.80721197331	2517.80721197331	0.8252426981925964	0.45014244318008423	0.9090909361839294	0.4965517222881317	0.1111111119389534	3399	3474	3474	3499	1437
23.013238385277788	23.01323878001749	0	0	2	30	-0.0075	0.3993870896454972	2285.490132098311	2360.490132098311	2360.490132098311	2385.490132098311	0.7864077687263489	0.4188034236431122	0.8888888955116272	0.4413793087005615	0.07407407462596893	3405	3480	3480	3505	1437
23.03044193082976	23.03044272030916	0	0	2	30	-0.007489721510659197	0.335151253490654	2022.444383044228	2097.444383044228	2097.444383044228	2122.444383044228	0.6504854559898376	0.37037035822868347	0.8585858345031738	0.3724137842655182	0.07407407462596893	3399	3474	3474	3499	1437
23.052820513832664	23.052820908572365	0	0	2	30	-0.007458914215261837	0.2517977843988195	1681.1119271131658	1756.1119271131658	1756.1119271131658	1781.1119271131658	0.5728155374526978	0.2649572789669037	0.7676767706871033	0.22068965435028076	0.07407407462596893	3407	3482	3482	3507	1437
23.06318400988428	23.063184404623982	0	0	2	30	-0.007407662554463213	0.20220213582974744	1478.0177462228157	1553.0177462228157	1553.0177462228157	1578.0177462228157	0.48543688654899597	0.2222222238779068	0.6666666865348816	0.15172414481639862	0.03703703731298447	3399	3474	3474	3499	1437
23.080154264274277	23.080154264274285	0	0	2	30	-0.007336107005503117	0.16274518485825595	1316.441531994558	1391.441531994558	1391.441531994558	1416.441531994558	0.40776699781417847	0.18518517911434174	0.49494948983192444	0.11724138259887695	0.0	3399	3474	3474	3499	1437
23.097263072298546	23.097263467038253	0	0	2	30	-0.0072444436971674814	0.13047548883760984	1184.2971267900123	1259.2971267900123	1259.2971267900123	1284.2971267900123	0.3300970792770386	0.156695157289505	0.3636363744735718	0.09655172377824783	0.0	3399	3474	3474	3499	1437
23.119355074280143	23.119355469019844	0	0	2	30	-0.007132923872213018	0.10820980570751049	1093.1191543722555	1168.1191543722555	1168.1191543722555	1193.1191543722555	0.27184465527534485	0.1367521435022354	0.2929292917251587	0.08275862038135529	0.0	3399	3474	3474	3499	1437
23.130152389260708	23.130152389260715	0	0	2	30	-0.0070018531987282775	0.09459971371702058	1037.3858276711994	1112.3858276711994	1112.3858276711994	1137.3858276711994	0.24271844327449799	0.11965811997652054	0.23232322931289673	0.06896551698446274	0.0	3407	3482	3482	3507	1437
23.147179880907032	23.147180670386433	0	0	2	30	-0.006851590932318671	0.07313129627335595	949.4726582393926	1024.4726582393926	1024.4726582393926	1049.4726582393926	0.19417475163936615	0.0883190855383873	0.16161616146564484	0.062068965286016464	0.0	3399	3474	3474	3499	1437
23.17279375048109	23.17279375048109	0	0	2	30	-0.006682548931411825	0.06729781456078876	925.58455062643	1000.58455062643	1000.58455062643	1025.58455062643	0.18446601927280426	0.07692307978868484	0.14141413569450378	0.05517241358757019	0.0	3399	3474	3474	3499	1437
23.18252132087798	23.18252132087798	0	0	2	30	-0.006495190528382261	0.062455231035001724	905.7541710883321	980.7541710883321	980.7541710883321	1005.7541710883321	0.17475728690624237	0.0683760717511177	0.12121212482452393	0.05517241358757019	0.0	3407	3482	3482	3507	1437
23.199198678411484	23.19919867841149	0	0	2	30	-0.006290029259589558	0.05827264643962927	888.6264871702818	963.6264871702818	963.6264871702818	988.6264871702818	0.1650485396385193	0.06267806142568588	0.1111111119389534	0.04827586188912392	0.0	3401	3476	3476	3501	1437
23.213142068791285	23.213142068791292	0	0	2	30	-0.006067627457810893	0.05442096262927599	872.8538419668852	947.8538419668852	947.8538419668852	972.8538419668852	0.1553398072719574	0.056980058550834656	0.1111111119389534	0.04827586188912392	0.0	3401	3476	3476	3501	1437
23.23931331082001	23.239313310820016	0	0	2	30	-0.005828594710925982	0.05115961947120552	859.4986417345866	934.4986417345866	934.4986417345866	959.4986417345866	0.1456310749053955	0.054131053388118744	0.10101009905338287	0.04827586188912392	0.0	3389	3464	3464	3489	1437
23.24708810392707	23.24708810392707	0	0	2	30	-0.005573586191079074	0.05027321376930241	855.8688103852934	930.8688103852934	930.8688103852934	955.8688103852934	0.1456310749053955	0.05128205195069313	0.10101009905338287	0.04137931019067764	0.0	3358	3433	3433	3458	1437
23.265839818577632	23.26583981857764	0	0	2	30	-0.005303300858897643	0.04784602695237164	845.9294803699619	920.9294803699619	920.9294803699619	945.9294803699619	0.13592232763767242	0.05128205195069313	0.10101009905338287	0.04137931019067764	0.0	3274	3349	3349	3374	1437
23.280208343613012	23.280208343613012	0	0	2	30	-0.005018479547689897	0.04713377566169266	843.0128113346315	918.0128113346315	918.0128113346315	943.0128113346315	0.13592232763767242	0.04843304678797722	0.10101009905338287	0.04137931019067764	0.0	3136	3211	3211	3236	1429
23.297409125987095	23.297409520726795	0	0	2	30	-0.004719902932872169	0.04642152530233626	840.096146113067	915.096146113067	915.096146113067	940.096146113067	0.13592232763767242	0.045584045350551605	0.10101009905338287	0.04137931019067764	0.0	2921	2996	2996	3021	1429
23.31943915383598	23.31943994331538	0	0	2	30	-0.004408389392191869	0.043107936508792674	826.527000003506	901.527000003506	901.527000003506	926.527000003506	0.12621359527111053	0.04273504391312599	0.10101009905338287	0.03448275849223137	0.0	2781	2856	2856	2881	1429
23.33020567912004	23.33020607385975	0	0	2	30	-0.00408479276261096	0.042395685218113696	823.6103309681756	898.6103309681756	898.6103309681756	923.6103309681756	0.12621359527111053	0.03988603875041008	0.10101009905338287	0.03448275849223137	0.0	2766	2841	2841	2866	1429
23.347110011980348	23.347110011980355	0	0	2	30	-0.0037499999999981984	0.039968500263828075	813.671008580376	888.671008580376	888.671008580376	913.671008580376	0.11650485545396805	0.03988603875041008	0.10101009905338287	0.03448275849223137	0.0	2773	2848	2848	2873	1429
23.36317710193955	23.363177496679256	0	0	2	30	-0.0034049287480447453	0.039968500263828075	813.671008580376	888.671008580376	888.671008580376	913.671008580376	0.11650485545396805	0.03988603875041008	0.10101009905338287	0.03448275849223137	0.0	2773	2848	2848	2873	1429
23.38588647681003	23.38588647681003	0	0	2	30	-0.0030505248230665973	0.039968500263828075	813.671008580376	888.671008580376	888.671008580376	913.671008580376	0.11650485545396805	0.03988603875041008	0.10101009905338287	0.03448275849223137	0.0	2760	2835	2835	2860	1429
23.39916907293408	23.399169072934086	0	0	2	30	-0.002687759621587804	0.03754131530954245	803.7316861925764	878.7316861925764	878.7316861925764	903.7316861925764	0.10679611563682556	0.03988603875041008	0.10101009905338287	0.03448275849223137	0.0	2732	2807	2807	2832	1429
23.413094305287736	23.413094700027436	0	0	2	30	-0.0023176274578101184	0.03682906495018605	800.8150209710119	875.8150209710119	875.8150209710119	900.8150209710119	0.10679611563682556	0.03703703731298447	0.10101009905338287	0.03448275849223137	0.0	2617	2692	2692	2717	1422
23.430212587064773	23.43021258706478	0	0	2	30	-0.001941142838266886	0.037628393006507464	804.088269361648	879.088269361648	879.088269361648	904.088269361648	0.10679611563682556	0.03988603875041008	0.1111111119389534	0.03448275849223137	0.0	2599	2674	2674	2699	1422
23.452908540785494	23.452908540785494	0	0	2	30	-0.0015593376811311472	0.03691614264715106	801.1716041400836	876.1716041400836	876.1716041400836	901.1716041400836	0.10679611563682556	0.03703703731298447	0.1111111119389534	0.03448275849223137	0.0	2574	2649	2649	2674	1422
23.46310664090332	23.463106640903327	0	0	2	30	-0.0011732584877996617	0.03691614264715106	801.1716041400836	876.1716041400836	876.1716041400836	901.1716041400836	0.10679611563682556	0.03703703731298447	0.1111111119389534	0.03448275849223137	0.0	2536	2611	2611	2636	1422
23.481058612924173	23.481059797143274	0	0	2	30	-0.0007839634745053146	0.03691614264715106	801.1716041400836	876.1716041400836	876.1716041400836	901.1716041400836	0.10679611563682556	0.03703703731298447	0.1111111119389534	0.03448275849223137	0.0	2417	2492	2492	2517	1422
23.505980109066577	23.505980503806278	0	0	2	30	-0.00039251967181998156	0.03691614264715106	801.1716041400836	876.1716041400836	876.1716041400836	901.1716041400836	0.10679611563682556	0.03703703731298447	0.1111111119389534	0.03448275849223137	0.0	2417	2492	2492	2517	1422
23.51311858177921	23.51311858177921	0	0	2	30	2.1022320417459897e-15	0.03448895769286544	791.2322817522839	866.2322817522839	866.2322817522839	891.2322817522839	0.09708737581968307	0.03703703731298447	0.1111111119389534	0.03448275849223137	0.0	2285	2360	2360	2385	1414
23.532669644319796	23.532669644319796	0	0	2	30	0.0003925196718241803	0.03429738681092573	790.4477989907409	865.4477989907409	865.4477989907409	890.4477989907409	0.09708737581968307	0.03703703731298447	0.1111111119389534	0.027586206793785095	0.0	2022	2097	2097	2122	1414
23.54719369679649	23.54719369679649	0	0	2	30	0.0007839634745094961	0.03448895769286544	791.2322817522839	866.2322817522839	866.2322817522839	891.2322817522839	0.09708737581968307	0.03703703731298447	0.1111111119389534	0.03448275849223137	0.0	1681	1756	1756	1781	1414
23.563094601342506	23.563094601342513	0	0	2	30	0.0011732584878038144	0.03448895769286544	791.2322817522839	866.2322817522839	866.2322817522839	891.2322817522839	0.09708737581968307	0.03703703731298447	0.1111111119389534	0.03448275849223137	0.0	1478	1553	1553	1578	1407
23.585913713849244	23.585913713849244	0	0	2	30	0.0015593376811352598	0.031870203719285256	780.5084842304732	855.5084842304732	855.5084842304732	880.5084842304732	0.08737864345312119	0.03703703731298447	0.1111111119389534	0.027586206793785095	0.0	1316	1391	1391	1416	1400
23.599115783074744	23.59911578307475	0	0	2	30	0.0019411428382709467	0.031870203719285256	780.5084842304732	855.5084842304732	855.5084842304732	880.5084842304732	0.08737864345312119	0.03703703731298447	0.1111111119389534	0.027586206793785095	0.0	1184	1259	1259	1284	1400
23.613182726980263	23.613182726980263	0	0	2	30	0.0023176274578141174	0.031870203719285256	780.5084842304732	855.5084842304732	855.5084842304732	880.5084842304732	0.08737864345312119	0.03703703731298447	0.1111111119389534	0.027586206793785095	0.0	1093	1168	1168	1193	1400
23.63021732394116	23.63021811342056	0	0	2	30	0.002687759621591729	0.03429738681092573	790.4477989907409	865.4477989907409	865.4477989907409	890.4477989907409	0.09708737581968307	0.03703703731298447	0.1111111119389534	0.027586206793785095	0.0	1037	1112	1112	1137	1400
23.652555248755085	23.652555248755093	0	0	2	30	0.0030505248230704384	0.031870203719285256	780.5084842304732	855.5084842304732	855.5084842304732	880.5084842304732	0.08737864345312119	0.03703703731298447	0.1111111119389534	0.027586206793785095	0.0	949	1024	1024	1049	1400
23.66579205507408	23.665792055074085	0	0	2	30	0.0034049287480484914	0.031870203719285256	780.5084842304732	855.5084842304732	855.5084842304732	880.5084842304732	0.08737864345312119	0.03703703731298447	0.1111111119389534	0.027586206793785095	0.0	925	1000	1000	1025	1400
23.680153080055184	23.680153474794885	0	0	2	30	0.003750000000001839	0.031870203719285256	780.5084842304732	855.5084842304732	855.5084842304732	880.5084842304732	0.08737864345312119	0.03703703731298447	0.1111111119389534	0.027586206793785095	0.0	905	980	980	1005	1400
23.697095307926567	23.697095307926574	0	0	2	30	0.004084792762614487	0.031870203719285256	780.5084842304732	855.5084842304732	855.5084842304732	880.5084842304732	0.08737864345312119	0.03703703731298447	0.1111111119389534	0.027586206793785095	0.0	888	963	963	988	1400
23.719150599116176	23.719150599116183	0	0	2	30	0.004408389392195271	0.031157953359928853	777.5918190089087	852.5918190089087	852.5918190089087	877.5918190089087	0.08737864345312119	0.03418803587555885	0.1111111119389534	0.027586206793785095	0.0	872	947	947	972	1400
23.732482932442274	23.732483327181974	0	0	2	30	0.004719902932875436	0.031157953359928853	777.5918190089087	852.5918190089087	852.5918190089087	877.5918190089087	0.08737864345312119	0.03418803587555885	0.1111111119389534	0.027586206793785095	0.0	859	934	934	959	1400
23.74717119663366	23.747171196633666	0	0	2	30	0.005018479547693022	0.031157953359928853	777.5918190089087	852.5918190089087	852.5918190089087	877.5918190089087	0.08737864345312119	0.03418803587555885	0.1111111119389534	0.027586206793785095	0.0	855	930	930	955	1400
23.763110390930457	23.763110390930464	0	0	2	30	0.005303300858900616	0.031157953359928853	777.5918190089087	852.5918190089087	852.5918190089087	877.5918190089087	0.08737864345312119	0.03418803587555885	0.1111111119389534	0.027586206793785095	0.0	845	920	920	945	1400
23.7858631871678	23.785863187167806	0	0	2	30	0.0055735861910818875	0.031157953359928853	777.5918190089087	852.5918190089087	852.5918190089087	877.5918190089087	0.08737864345312119	0.03418803587555885	0.1111111119389534	0.027586206793785095	0.0	843	918	918	943	1400
23.79939723247997	23.799396837740275	0	0	2	30	0.005828594710928628	0.031088291202356844	777.3065524736513	852.3065524736513	852.3065524736513	877.3065524736513	0.08737864345312119	0.03418803587555885	0.10101009905338287	0.027586206793785095	0.0	840	915	915	940	1400
23.81316654265261	23.813166542652617	0	0	2	30	0.006067627457813364	0.031088291202356844	777.3065524736513	852.3065524736513	852.3065524736513	877.3065524736513	0.08737864345312119	0.03418803587555885	0.10101009905338287	0.027586206793785095	0.0	826	901	901	926	1400
23.830110349482794	23.830110744222495	0	0	2	30	0.006290029259591848	0.031088291202356844	777.3065524736513	852.3065524736513	852.3065524736513	877.3065524736513	0.08737864345312119	0.03418803587555885	0.10101009905338287	0.027586206793785095	0.0	823	898	898	923	1400
23.85252169588069	23.852521695880696	0	0	2	30	0.006495190528384363	0.031157953359928853	777.5918190089087	852.5918190089087	852.5918190089087	877.5918190089087	0.08737864345312119	0.03418803587555885	0.1111111119389534	0.027586206793785095	0.0	813	888	888	913	1400
23.865770344390647	23.865770344390654	0	0	2	30	0.006682548931413734	0.031157953359928853	777.5918190089087	852.5918190089087	852.5918190089087	877.5918190089087	0.08737864345312119	0.03418803587555885	0.1111111119389534	0.027586206793785095	0.0	813	888	888	913	1400
23.88009584279886	23.880095842798866	0	0	2	30	0.006851590932320382	0.031088291202356844	777.3065524736513	852.3065524736513	852.3065524736513	877.3065524736513	0.08737864345312119	0.03418803587555885	0.10101009905338287	0.027586206793785095	0.0	813	888	888	913	1400
23.897117808089398	23.897117808089405	0	0	2	30	0.007001853198729785	0.031157953359928853	777.5918190089087	852.5918190089087	852.5918190089087	877.5918190089087	0.08737864345312119	0.03418803587555885	0.1111111119389534	0.027586206793785095	0.0	803	878	878	903	1400
23.9191434938016	23.9191434938016	0	0	2	30	0.0071329238722143175	0.031088291202356844	777.3065524736513	852.3065524736513	852.3065524736513	877.3065524736513	0.08737864345312119	0.03418803587555885	0.10101009905338287	0.027586206793785095	0.0	800	875	875	900	1400
23.93248056400408	23.93248095874378	0	0	2	30	0.00724444369716857	0.031088291202356844	777.3065524736513	852.3065524736513	852.3065524736513	877.3065524736513	0.08737864345312119	0.03418803587555885	0.10101009905338287	0.027586206793785095	0.0	804	879	879	904	1400
23.94726751312016	23.94726751312016	0	0	2	30	0.007336107005503991	0.031088291202356844	777.3065524736513	852.3065524736513	852.3065524736513	877.3065524736513	0.08737864345312119	0.03418803587555885	0.10101009905338287	0.027586206793785095	0.0	801	876	876	901	1400
23.963182233555635	23.963182628295336	0	0	2	30	0.007407662554463871	0.031088291202356844	777.3065524736513	852.3065524736513	852.3065524736513	877.3065524736513	0.08737864345312119	0.03418803587555885	0.10101009905338287	0.027586206793785095	0.0	801	876	876	901	1400
23.98588331889244	23.98588331889244	0	0	2	30	0.0074589142152622755	0.031088291202356844	777.3065524736513	852.3065524736513	852.3065524736513	877.3065524736513	0.08737864345312119	0.03418803587555885	0.10101009905338287	0.027586206793785095	0.0	801	876	876	901	1400
23.999197888932088	23.999197888932095	0	0	2	30	0.007489721510659418	0.02701020267584761	760.606779957596	835.606779957596	835.606779957596	860.606779957596	0.0776699036359787	0.028490029275417328	0.09090909361839294	0.02068965509533882	0.0	801	876	876	901	1400
24.013129042381223	24.01312864764153	0	0	2	30	0.0075	0.02833021108952498	766.0122144116048	841.0122144116048	841.0122144116048	866.0122144116048	0.0776699036359787	0.03418803587555885	0.07070706784725189	0.02068965509533882	0.0	791	866	866	891	1400
24.030168770958213	24.030168770958213	0	0	2	30	0.00748972151065919	0.034423142008273205	790.9627665238788	865.9627665238788	865.9627665238788	890.9627665238788	0.08737864345312119	0.04843304678797722	0.09090909361839294	0.02068965509533882	0.0	790	865	865	890	1400
24.05248103769172	24.05248143243142	0	0	2	30	0.007458914215261823	0.03914381785662757	810.2939341228899	885.2939341228899	885.2939341228899	910.2939341228899	0.09708737581968307	0.056980058550834656	0.12121212482452393	0.02068965509533882	0.0	791	866	866	891	1400
24.06586350295956	24.065863502959566	0	0	2	30	0.007407662554463192	0.050404598290254454	856.406829998592	931.406829998592	931.406829998592	956.406829998592	0.12621359527111053	0.07122506946325302	0.1515151560306549	0.027586206793785095	0.0	791	866	866	891	1400
24.080169264382832	24.08016926438284	0	0	2	30	0.007336107005503089	0.06357188136824506	910.3268542029634	985.3268542029634	985.3268542029634	1010.3268542029634	0.1650485396385193	0.08262108266353607	0.19191919267177582	0.03448275849223137	0.0	780	855	855	880	1400
24.097182940139696	24.097182940139703	0	0	2	30	0.007244443697167448	0.07830299315399947	970.6507569656278	1045.6507569656278	1045.6507569656278	1070.6507569656278	0.20388349890708923	0.09971509873867035	0.23232322931289673	0.04137931019067764	0.0	780	855	855	880	1400
24.11913559900762	24.119135599007627	0	0	2	30	0.007132923872212977	0.11016776216677343	1101.1369860729371	1176.1369860729371	1176.1369860729371	1201.1369860729371	0.26213592290878296	0.14245013892650604	0.3737373650074005	0.09655172377824783	0.0	780	855	855	880	1400
24.13245490592366	24.132454905923666	0	0	2	30	0.00700185319872823	0.13607892914905817	1207.2432148653932	1282.2432148653932	1282.2432148653932	1307.2432148653932	0.3106796145439148	0.17094017565250397	0.4545454680919647	0.13793103396892548	0.0	790	865	865	890	1400
24.147195275755287	24.147195670494987	0	0	2	30	0.006851590932318617	0.16430814464861032	1322.8418523360592	1397.8418523360592	1397.8418523360592	1422.8418523360592	0.35922330617904663	0.19658119976520538	0.5252525210380554	0.19310344755649567	0.0	780	855	855	880	1400
24.163175128241058	24.163175128241065	0	0	2	30	0.006682548931411765	0.19565116804377292	1451.1915331392502	1526.1915331392502	1526.1915331392502	1551.1915331392502	0.40776699781417847	0.22792023420333862	0.5757575631141663	0.25517240166664124	0.0	780	855	855	880	1400
24.185796870898407	24.185796870898407	0	0	2	30	0.006495190528382194	0.2431246861659746	1645.5955898496659	1720.5955898496659	1720.5955898496659	1745.5955898496659	0.5145630836486816	0.25925925374031067	0.6262626051902771	0.317241370677948	0.0	780	855	855	880	1400
24.19936920596136	24.19936960070106	0	0	2	30	0.006290029259589486	0.2828840597021127	1808.4102244801516	1883.4102244801516	1883.4102244801516	1908.4102244801516	0.5728155374526978	0.2934472858905792	0.6868686676025391	0.38620689511299133	0.03703703731298447	780	855	855	880	1400
24.213139700353096	24.213139700353096	0	0	2	30	0.006067627457810815	0.3078713380757918	1910.7331294203675	1985.7331294203675	1985.7331294203675	2010.7331294203675	0.5728155374526978	0.3276353180408478	0.7272727489471436	0.45517241954803467	0.03703703731298447	777	852	852	877	1400
24.230252455774348	24.230252455774355	0	0	2	30	0.005828594710925898	0.3450293582689259	2062.8952221112513	2137.8952221112513	2137.8952221112513	2162.8952221112513	0.6213592290878296	0.36182335019111633	0.7777777910232544	0.5103448033332825	0.03703703731298447	777	852	852	877	1400
24.252644854666713	24.252644854666713	0	0	2	30	0.005573586191078985	0.4077335482745461	2319.6688801842665	2394.6688801842665	2394.6688801842665	2419.6688801842665	0.708737850189209	0.41310539841651917	0.8484848737716675	0.6000000238418579	0.07407407462596893	777	852	852	877	1400
24.263089272356574	24.26308927235658	0	0	2	30	0.00530330085889755	0.4077335482745461	2319.6688801842665	2394.6688801842665	2394.6688801842665	2419.6688801842665	0.708737850189209	0.41310539841651917	0.8484848737716675	0.6000000238418579	0.07407407462596893	777	852	852	877	1400
24.280172817040125	24.280173211779825	0	0	2	30	0.005018479547689799	0.4343715271574826	2428.7514037098913	2503.7514037098913	2503.7514037098913	2528.7514037098913	0.7475728392601013	0.43874645233154297	0.868686854839325	0.634482741355896	0.1111111119389534	777	852	852	877	1400
24.297115439651208	24.297115439651208	0	0	2	30	0.004719902932872067	0.4728731362376841	2586.4154928933167	2661.4154928933167	2661.4154928933167	2686.4154928933167	0.8155339956283569	0.4615384638309479	0.9090909361839294	0.6758620738983154	0.14814814925193787	777	852	852	877	1400
24.319125335775453	24.31912533577546	0	0	2	30	0.004408389392191762	0.5203993152519502	2781.035195956736	2856.035195956736	2856.035195956736	2881.035195956736	0.844660222530365	0.5213675498962402	0.9696969985961914	0.7379310131072998	0.14814814925193787	777	852	852	877	1400
24.332439905815107	24.332439905815107	0	0	2	30	0.00408479276261085	0.544848549090915	2881.1548085272966	2956.1548085272966	2956.1548085272966	2981.1548085272966	0.8737863898277283	0.5555555820465088	0.9797979593276978	0.7655172348022461	0.14814814925193787	777	852	852	877	1400
24.34711395937734	24.34711435411704	0	0	2	30	0.003749999999998084	0.5675790309906006	2974.2361319065094	3049.2361319065094	3049.2361319065094	3074.2361319065094	0.9029126167297363	0.5811966061592102	1.0	0.7862069010734558	0.14814814925193787	777	852	852	877	1400
24.363224075963707	24.363224470703408	0	0	2	30	0.0034049287480446273	0.5914382040500641	3071.9394455850124	3146.9394455850124	3146.9394455850124	3171.9394455850124	0.9223300814628601	0.6296296119689941	1.0	0.8137931227684021	0.18518517911434174	777	852	852	877	1400
24.38579331824112	24.38579331824112	0	0	2	30	0.0030505248230664763	0.6114659564985461	3153.953091861546	3228.953091861546	3228.953091861546	3253.953091861546	0.9417475461959839	0.6780626773834229	0.9898989796638489	0.834482729434967	0.18518517911434174	777	852	852	877	1400
24.399273678954252	24.39927367895426	0	0	2	30	0.0026877596215876803	0.6254157245304475	3211.0773919521826	3286.0773919521826	3286.0773919521826	3311.0773919521826	0.9611650705337524	0.7264957427978516	0.9595959782600403	0.8482758402824402	0.18518517911434174	777	852	852	877	1400
24.413154700461646	24.413154700461654	0	0	2	30	0.002317627457809993	0.6420608442290989	3279.23915711816	3354.23915711816	3354.23915711816	3379.23915711816	0.9805825352668762	0.809116780757904	0.8888888955116272	0.8758620619773865	0.18518517911434174	777	852	852	877	1400
24.430337719549286	24.430338114288986	0	0	2	30	0.001941142838266758	0.6478800386325361	3303.068758200235	3378.068758200235	3378.068758200235	3403.068758200235	0.9902912378311157	0.8433048725128174	0.8585858345031738	0.882758617401123	0.18518517911434174	777	852	852	877	1400
24.45248459034901	24.452484195609316	0	0	2	30	0.0015593376811310177	0.6537046071618162	3326.9203663276376	3401.9203663276376	3401.9203663276376	3426.9203663276376	1.0	0.8689458966255188	0.8383838534355164	0.8896551728248596	0.2222222238779068	777	852	852	877	1400
24.465796002471066	24.465796791950467	0	0	2	30	0.001173258487799531	0.655607803441514	3334.713955093	3409.713955093	3409.713955093	3434.713955093	1.0	0.8888888955116272	0.8181818127632141	0.8965517282485962	0.2222222238779068	777	852	852	877	1400
24.480148343178797	24.480148343178804	0	0	2	30	0.0007839634745051831	0.6604350354500408	3354.481470167917	3429.481470167917	3429.481470167917	3454.481470167917	1.0	0.9116809368133545	0.808080792427063	0.9034482836723328	0.2222222238779068	777	852	852	877	1400
24.497128860800963	24.49712886080097	0	0	2	30	0.00039251967181984945	0.6622163363634108	3361.775897408167	3436.775897408167	3436.775897408167	3461.775897408167	1.0	0.9316239356994629	0.7878788113594055	0.9103448390960693	0.2222222238779068	760	835	835	860	1400
24.519160862348343	24.519161257088044	0	0	2	30	-2.234540319601648e-15	0.6669564906664736	3381.186829279209	3456.186829279209	3456.186829279209	3481.186829279209	1.0	0.9544159770011902	0.7777777910232544	0.9172413945198059	0.2222222238779068	766	841	841	866	1400
24.532395300229147	24.532395300229147	0	0	2	30	-0.0003925196718243124	0.6676687363692171	3384.103475431944	3459.103475431944	3459.103475431944	3484.103475431944	1.0	0.9572649598121643	0.7777777910232544	0.9172413945198059	0.2222222238779068	790	865	865	890	1400
24.547164880798476	24.547164880798483	0	0	2	30	-0.0007839634745096277	0.6676687363692171	3384.103475431944	3459.103475431944	3459.103475431944	3484.103475431944	1.0	0.9572649598121643	0.7777777910232544	0.9172413945198059	0.2222222238779068	810	885	885	910	1400
24.56317986511744	24.563179865117448	0	0	2	30	-0.0011732584878039452	0.6683809820719606	3387.0201215846787	3462.0201215846787	3462.0201215846787	3487.0201215846787	1.0	0.9601139426231384	0.7777777910232544	0.9172413945198059	0.2222222238779068	856	931	931	956	1400
24.58584858179895	24.58584897653865	0	0	2	30	-0.0015593376811353892	0.6667769741810643	3380.451709271458	3455.451709271458	3455.451709271458	3480.451709271458	1.0	0.9629629850387573	0.7676767706871033	0.9172413945198059	0.2222222238779068	910	985	985	1010	1400
24.59915486230492	24.59915525704463	0	0	2	30	-0.0019411428382710746	0.6689137261904561	3389.2017087499175	3464.2017087499175	3464.2017087499175	3489.2017087499175	1.0	0.9715099930763245	0.7676767706871033	0.9172413945198059	0.2222222238779068	970	1045	1045	1070	1400
24.61311167383448	24.61311167383448	0	0	2	30	-0.002317627457814243	0.6673097033983986	3382.633235416442	3457.633235416442	3457.633235416442	3482.633235416442	1.0	0.9743589758872986	0.7575757503509521	0.9172413945198059	0.2222222238779068	1101	1176	1176	1201	1400
24.630135218083815	24.630135218083815	0	0	2	30	-0.0026877596215918523	0.6696259718931996	3392.1183549026523	3467.1183549026523	3467.1183549026523	3492.1183549026523	1.0	0.9743589758872986	0.7676767706871033	0.9172413945198059	0.2222222238779068	1207	1282	1282	1307	1400
24.65255366979629	24.652553669796298	0	0	2	30	-0.003050524823070559	0.6675901448413164	3383.781643125191	3458.781643125191	3458.781643125191	3483.781643125191	1.0	0.9715099930763245	0.7676767706871033	0.9103448390960693	0.2222222238779068	1322	1397	1397	1422	1400
24.665732844119262	24.66573284411927	0	0	2	30	-0.0034049287480486094	0.6675901448413164	3383.781643125191	3458.781643125191	3458.781643125191	3483.781643125191	1.0	0.9715099930763245	0.7676767706871033	0.9103448390960693	0.2222222238779068	1451	1526	1526	1551	1400
24.680266765088433	24.680267159828134	0	0	2	30	-0.003750000000001954	0.6689137261904561	3389.2017087499175	3464.2017087499175	3464.2017087499175	3489.2017087499175	1.0	0.9715099930763245	0.7676767706871033	0.9172413945198059	0.2222222238779068	1645	1720	1720	1745	1400
24.69714267669042	24.697142676690426	0	0	2	30	-0.004084792762614598	0.6673097033983986	3382.633235416442	3457.633235416442	3457.633235416442	3482.633235416442	1.0	0.9743589758872986	0.7575757503509521	0.9172413945198059	0.2222222238779068	1808	1883	1883	1908	1407
24.719119809419674	24.719119809419674	0	0	2	30	-0.004408389392195378	0.6696259718931996	3392.1183549026523	3467.1183549026523	3467.1183549026523	3492.1183549026523	1.0	0.9743589758872986	0.7676767706871033	0.9172413945198059	0.2222222238779068	1910	1985	1985	2010	1407
24.73253503808251	24.732535038082517	0	0	2	30	-0.00471990293287554	0.6696259718931996	3392.1183549026523	3467.1183549026523	3467.1183549026523	3492.1183549026523	1.0	0.9743589758872986	0.7676767706871033	0.9172413945198059	0.2222222238779068	2062	2137	2137	2162	1407
24.747160538661788	24.747160538661795	0	0	2	30	-0.00501847954769312	0.6696259718931996	3392.1183549026523	3467.1183549026523	3467.1183549026523	3492.1183549026523	1.0	0.9743589758872986	0.7676767706871033	0.9172413945198059	0.2222222238779068	2319	2394	2394	2419	1414
24.76320236528027	24.76320236528028	0	0	2	30	-0.00530330085890071	0.6696259718931996	3392.1183549026523	3467.1183549026523	3467.1183549026523	3492.1183549026523	1.0	0.9743589758872986	0.7676767706871033	0.9172413945198059	0.2222222238779068	2319	2394	2394	2419	1414
24.785808713089367	24.785808713089374	0	0	2	30	-0.005573586191081975	0.6696259718931996	3392.1183549026523	3467.1183549026523	3467.1183549026523	3492.1183549026523	1.0	0.9743589758872986	0.7676767706871033	0.9172413945198059	0.2222222238779068	2428	2503	2503	2528	1422
24.797117215979853	24.797117215979853	0	0	2	30	-0.005828594710928711	0.6680219491011421	3385.5498815691767	3460.5498815691767	3460.5498815691767	3485.5498815691767	1.0	0.9772079586982727	0.7575757503509521	0.9172413945198059	0.2222222238779068	2586	2661	2661	2686	1429
24.813188648075744	24.813188648075744	0	0	2	30	-0.0060676274578134425	0.6680219491011421	3385.5498815691767	3460.5498815691767	3460.5498815691767	3485.5498815691767	1.0	0.9772079586982727	0.7575757503509521	0.9172413945198059	0.2222222238779068	2781	2856	2856	2881	1429
24.830127323289837	24.830127323289844	0	0	2	30	-0.00629002925959192	0.6703382175959431	3395.035001055387	3470.035001055387	3470.035001055387	3495.035001055387	1.0	0.9772079586982727	0.7676767706871033	0.9172413945198059	0.2222222238779068	2881	2956	2956	2981	1429
24.85245143221431	24.852451432214316	0	0	2	30	-0.006495190528384429	0.6696259718931996	3392.1183549026523	3467.1183549026523	3467.1183549026523	3492.1183549026523	1.0	0.9743589758872986	0.7676767706871033	0.9172413945198059	0.2222222238779068	2974	3049	3049	3074	1429
24.863075456467115	24.863075456467122	0	0	2	30	-0.006682548931413794	0.6696259718931996	3392.1183549026523	3467.1183549026523	3467.1183549026523	3492.1183549026523	1.0	0.9743589758872986	0.7676767706871033	0.9172413945198059	0.2222222238779068	3071	3146	3146	3171	1437
24.880295581086443	24.880295581086443	0	0	2	30	-0.006851590932320435	0.6696259718931996	3392.1183549026523	3467.1183549026523	3467.1183549026523	3492.1183549026523	1.0	0.9743589758872986	0.7676767706871033	0.9172413945198059	0.2222222238779068	3153	3228	3228	3253	1437
24.89717859800301	24.89717899274271	0	0	2	30	-0.007001853198729832	0.6683023905440599	3386.6982892779256	3461.6982892779256	3461.6982892779256	3486.6982892779256	1.0	0.9743589758872986	0.7676767706871033	0.9103448390960693	0.2222222238779068	3211	3286	3286	3311	1437
24.919169941361417	24.91917073084082	0	0	2	30	-0.007132923872214358	0.6696259718931996	3392.1183549026523	3467.1183549026523	3467.1183549026523	3492.1183549026523	1.0	0.9743589758872986	0.7676767706871033	0.9172413945198059	0.2222222238779068	3279	3354	3354	3379	1437
[truncated: 25,986 more rows]
