# Supplementary material for: Active inference under visuo-proprioceptive conflict: Simulation and empirical results
Source: Sci Rep. 2020 Mar 4;10:4010. doi: 10.1038/s41598-020-61097-w (PMC7055248; doi:10.1038/s41598-020-61097-w)
Supplement: Supplementary file 1 — Supplementary Information. [file 41598_2020_61097_MOESM1_ESM.zip › log_sj07_run2_20190509-150848.csv]

0	0	1	0	0	0	999	0.06047611252673096	897.6496807969633	972.6496807969633	972.6496807969633	997.6496807969633	0.18888889253139496	0.04575163498520851	0.1428571492433548	0.050847455859184265	0.2222222238779068	897	972	972	997	1444
0.009050197073793953	0.009050986553191365	1	0	2	0	0.004052267294011048	0.06047611252673096	897.6496807969633	972.6496807969633	972.6496807969633	997.6496807969633	0.18888889253139496	0.04575163498520851	0.1428571492433548	0.050847455859184265	0.2222222238779068	897	972	972	997	1444
0.026130189100051382	0.026129794360354452	1	0	2	0	0.0075	0.06047611252673096	897.6496807969633	972.6496807969633	972.6496807969633	997.6496807969633	0.18888889253139496	0.04575163498520851	0.1428571492433548	0.050847455859184265	0.2222222238779068	897	972	972	997	1444
0.0416608278086219	0.0416604330689232	1	0	2	0	0.0075	0.06077877601234301	898.8890877705446	973.8890877705446	973.8890877705446	998.8890877705446	0.18888889253139496	0.04575163498520851	0.1428571492433548	0.05932203307747841	0.2222222238779068	898	973	973	998	1444
0.058893978838003846	0.058893978838003846	1	0	2	0	0.0075	0.06077877601234301	898.8890877705446	973.8890877705446	973.8890877705446	998.8890877705446	0.18888889253139496	0.04575163498520851	0.1428571492433548	0.05932203307747841	0.2222222238779068	898	973	973	998	1444
0.07466067188644132	0.07466027714674262	1	0	2	0	0.0075	0.06077877601234301	898.8890877705446	973.8890877705446	973.8890877705446	998.8890877705446	0.18888889253139496	0.04575163498520851	0.1428571492433548	0.05932203307747841	0.2222222238779068	898	973	973	998	1444
0.09284514558986956	0.09284475085017085	1	0	2	0	0.0075	0.06077877601234301	898.8890877705446	973.8890877705446	973.8890877705446	998.8890877705446	0.18888889253139496	0.04575163498520851	0.1428571492433548	0.05932203307747841	0.2222222238779068	898	973	973	998	1444
0.10882420859624631	0.10882420859624631	1	0	2	0	0.0075	0.06077877601234301	898.8890877705446	973.8890877705446	973.8890877705446	998.8890877705446	0.18888889253139496	0.04575163498520851	0.1428571492433548	0.05932203307747841	0.2222222238779068	898	973	973	998	1444
0.12466432322865373	0.1246643232286555	1	0	2	0	0.0075	0.06047611252673096	897.6496807969633	972.6496807969633	972.6496807969633	997.6496807969633	0.18888889253139496	0.04575163498520851	0.1428571492433548	0.050847455859184265	0.2222222238779068	897	972	972	997	1444
0.14172655196846762	0.14172655196846762	1	0	2	0	0.0075	0.06047611252673096	897.6496807969633	972.6496807969633	972.6496807969633	997.6496807969633	0.18888889253139496	0.04575163498520851	0.1428571492433548	0.050847455859184265	0.2222222238779068	897	972	972	997	1444
0.15951154909673626	0.15951154909673626	1	0	2	0	0.0075	0.06047611252673096	897.6496807969633	972.6496807969633	972.6496807969633	997.6496807969633	0.18888889253139496	0.04575163498520851	0.1428571492433548	0.050847455859184265	0.2222222238779068	897	972	972	997	1444
0.17478955439809063	0.17478955439809063	1	0	2	0	0.0075	0.06047611252673096	897.6496807969633	972.6496807969633	972.6496807969633	997.6496807969633	0.18888889253139496	0.04575163498520851	0.1428571492433548	0.050847455859184265	0.2222222238779068	897	972	972	997	1444
0.19161493931864015	0.19161414983924274	1	0	2	0	0.0075	0.06047611252673096	897.6496807969633	972.6496807969633	972.6496807969633	997.6496807969633	0.18888889253139496	0.04575163498520851	0.1428571492433548	0.050847455859184265	0.2222222238779068	897	972	972	997	1444
0.2085922990232163	0.2085919042835176	1	0	2	0	0.0075	0.06047611252673096	897.6496807969633	972.6496807969633	972.6496807969633	997.6496807969633	0.18888889253139496	0.04575163498520851	0.1428571492433548	0.050847455859184265	0.2222222238779068	897	972	972	997	1444
0.22615742613926848	0.22615703139956977	1	0	2	0	0.0075	0.06077877601234301	898.8890877705446	973.8890877705446	973.8890877705446	998.8890877705446	0.18888889253139496	0.04575163498520851	0.1428571492433548	0.05932203307747841	0.2222222238779068	898	973	973	998	1444
0.24173859152928046	0.24173819678958175	1	0	2	0	0.0075	0.06077877601234301	898.8890877705446	973.8890877705446	973.8890877705446	998.8890877705446	0.18888889253139496	0.04575163498520851	0.1428571492433548	0.05932203307747841	0.2222222238779068	898	973	973	998	1444
0.2588063466248762	0.2588059518851775	1	0	2	0	0.0075	0.06047611252673096	897.6496807969633	972.6496807969633	972.6496807969633	997.6496807969633	0.18888889253139496	0.04575163498520851	0.1428571492433548	0.050847455859184265	0.2222222238779068	897	972	972	997	1444
0.27483238365540785	0.27483238365540785	1	0	2	0	0.0075	0.06077877601234301	898.8890877705446	973.8890877705446	973.8890877705446	998.8890877705446	0.18888889253139496	0.04575163498520851	0.1428571492433548	0.05932203307747841	0.2222222238779068	898	973	973	998	1444
0.29279659260691915	0.29279659260691915	1	0	2	0	0.0075	0.06077877601234301	898.8890877705446	973.8890877705446	973.8890877705446	998.8890877705446	0.18888889253139496	0.04575163498520851	0.1428571492433548	0.05932203307747841	0.2222222238779068	898	973	973	998	1444
0.30881236640528265	0.30881236640528265	1	0	2	0	0.0075	0.05769833491452164	886.2746814749661	961.2746814749661	961.2746814749661	986.2746814749661	0.17777778208255768	0.04575163498520851	0.1428571492433548	0.050847455859184265	0.2222222238779068	886	961	961	986	1444
0.3247945873292508	0.3247945873292508	1	0	2	0	0.0075	0.05769833491452164	886.2746814749661	961.2746814749661	961.2746814749661	986.2746814749661	0.17777778208255768	0.04575163498520851	0.1428571492433548	0.050847455859184265	0.2222222238779068	886	961	961	986	1444
0.3417924734981632	0.3417928682378619	1	0	2	0	0.0075	0.05800099840013369	887.5140884485475	962.5140884485475	962.5140884485475	987.5140884485475	0.17777778208255768	0.04575163498520851	0.1428571492433548	0.05932203307747841	0.2222222238779068	887	962	962	987	1444
0.35947365408565446	0.35947325934595575	1	0	2	0	0.0075	0.05769833491452164	886.2746814749661	961.2746814749661	961.2746814749661	986.2746814749661	0.17777778208255768	0.04575163498520851	0.1428571492433548	0.050847455859184265	0.2222222238779068	886	961	961	986	1444
0.37482468623128185	0.37482468623128185	1	0	2	0	0.0075	0.05819360225152076	888.3028012199775	963.3028012199775	963.3028012199775	988.3028012199775	0.17777778208255768	0.04575163498520851	0.15584415197372437	0.05932203307747841	0.2222222238779068	888	963	963	988	1444
0.3918008617167619	0.3918008617167619	1	0	2	0	0.0075	0.05819360225152076	888.3028012199775	963.3028012199775	963.3028012199775	988.3028012199775	0.17777778208255768	0.04575163498520851	0.15584415197372437	0.05932203307747841	0.2222222238779068	888	963	963	988	1444
0.4088026952826631	0.4088026952826631	1	0	2	0	0.0075	0.05819360225152076	888.3028012199775	963.3028012199775	963.3028012199775	988.3028012199775	0.17777778208255768	0.04575163498520851	0.15584415197372437	0.05932203307747841	0.2222222238779068	888	963	963	988	1444
0.42619611062974805	0.42619571589004934	1	0	2	0	0.0075	0.05819360225152076	888.3028012199775	963.3028012199775	963.3028012199775	988.3028012199775	0.17777778208255768	0.04575163498520851	0.15584415197372437	0.05932203307747841	0.2222222238779068	888	963	963	988	1444
0.4416639857262119	0.4416635909865132	1	0	2	0	0.0075	0.05636701156942232	880.8229123767844	955.8229123767844	955.8229123767844	980.8229123767844	0.17777778208255768	0.03921568766236305	0.1428571492433548	0.05932203307747841	0.2222222238779068	880	955	955	980	1444
0.45874516197156723	0.45874516197156723	1	0	2	0	0.0075	0.05769833491452164	886.2746814749661	961.2746814749661	961.2746814749661	986.2746814749661	0.17777778208255768	0.04575163498520851	0.1428571492433548	0.050847455859184265	0.2222222238779068	886	961	961	986	1444
0.47459475035674537	0.47459435561704666	1	0	2	0	0.0075	0.05769833491452164	886.2746814749661	961.2746814749661	961.2746814749661	986.2746814749661	0.17777778208255768	0.04575163498520851	0.1428571492433548	0.050847455859184265	0.2222222238779068	886	961	961	986	1444
0.4929086986813722	0.4929086986813722	1	0	2	0	0.0075	0.05606434808381028	879.583505403203	954.583505403203	954.583505403203	979.583505403203	0.17777778208255768	0.03921568766236305	0.1428571492433548	0.050847455859184265	0.2222222238779068	879	954	954	979	1444
0.5087657871208275	0.5087657871208275	1	0	2	0	0.0075	0.05606434808381028	879.583505403203	954.583505403203	954.583505403203	979.583505403203	0.17777778208255768	0.03921568766236305	0.1428571492433548	0.050847455859184265	0.2222222238779068	879	954	954	979	1444
0.5247665608106367	0.5247665608106367	1	0	2	0	0.0075	0.05636701156942232	880.8229123767844	955.8229123767844	955.8229123767844	980.8229123767844	0.17777778208255768	0.03921568766236305	0.1428571492433548	0.05932203307747841	0.2222222238779068	880	955	955	980	1444
0.5417419468167193	0.5417415520770206	1	0	2	0	0.0075	0.05606434808381028	879.583505403203	954.583505403203	954.583505403203	979.583505403203	0.17777778208255768	0.03921568766236305	0.1428571492433548	0.050847455859184265	0.2222222238779068	879	954	954	979	1444
0.5594779962223413	0.5594779962223413	1	0	2	0	0.0075	0.05606434808381028	879.583505403203	954.583505403203	954.583505403203	979.583505403203	0.17777778208255768	0.03921568766236305	0.1428571492433548	0.050847455859184265	0.2222222238779068	879	954	954	979	1444
0.5748258704503773	0.5748258704503773	1	0	2	0	0.0075	0.05328657047160096	868.2085060812059	943.2085060812059	943.2085060812059	968.2085060812059	0.1666666716337204	0.03921568766236305	0.1428571492433548	0.050847455859184265	0.2222222238779068	868	943	943	968	1444
0.5917491508162218	0.5917487560765231	1	0	2	0	0.0075	0.05328657047160096	868.2085060812059	943.2085060812059	943.2085060812059	968.2085060812059	0.1666666716337204	0.03921568766236305	0.1428571492433548	0.050847455859184265	0.2222222238779068	868	943	943	968	1444
0.6088244059660948	0.6088244059660948	1	0	2	0	0.0075	0.05328657047160096	868.2085060812059	943.2085060812059	943.2085060812059	968.2085060812059	0.1666666716337204	0.03921568766236305	0.1428571492433548	0.050847455859184265	0.2222222238779068	868	943	943	968	1444
0.6261558471804722	0.6261554524407735	1	0	2	0	0.0075	0.05492055730231232	874.8996821529689	949.8996821529689	949.8996821529689	974.8996821529689	0.1666666716337204	0.04575163498520851	0.1428571492433548	0.050847455859184265	0.1111111119389534	874	949	949	974	1422
0.641722801941329	0.6417224072016303	1	0	2	0	0.0075	0.05492055730231232	874.8996821529689	949.8996821529689	949.8996821529689	974.8996821529689	0.1666666716337204	0.04575163498520851	0.1428571492433548	0.050847455859184265	0.1111111119389534	874	949	949	974	1422
0.6588770050309574	0.6588770050309574	1	0	2	0	0.0075	0.05492055730231232	874.8996821529689	949.8996821529689	949.8996821529689	974.8996821529689	0.1666666716337204	0.04575163498520851	0.1428571492433548	0.050847455859184265	0.2222222238779068	874	949	949	974	1444
0.6746717245980065	0.6746713298583078	1	0	2	0	0.0075	0.05492055730231232	874.8996821529689	949.8996821529689	949.8996821529689	974.8996821529689	0.1666666716337204	0.04575163498520851	0.1428571492433548	0.050847455859184265	0.2222222238779068	874	949	949	974	1444
0.6927997505245092	0.6927997505245109	1	0	2	0	0.0075	0.05769833491452164	886.2746814749661	961.2746814749661	961.2746814749661	986.2746814749661	0.17777778208255768	0.04575163498520851	0.1428571492433548	0.050847455859184265	0.1111111119389534	886	961	961	986	1422
0.7087792082705864	0.7087792082705864	1	0	2	0	0.0075	0.05492055730231232	874.8996821529689	949.8996821529689	949.8996821529689	974.8996821529689	0.1666666716337204	0.04575163498520851	0.1428571492433548	0.050847455859184265	0.1111111119389534	874	949	949	974	1422
0.7249023512670156	0.7249027460067143	1	0	2	0	0.0075	0.05769833491452164	886.2746814749661	961.2746814749661	961.2746814749661	986.2746814749661	0.17777778208255768	0.04575163498520851	0.1428571492433548	0.050847455859184265	0.1111111119389534	886	961	961	986	1422
0.7416787884649167	0.7416787884649167	1	0	2	0	0.0075	0.05769833491452164	886.2746814749661	961.2746814749661	961.2746814749661	986.2746814749661	0.17777778208255768	0.04575163498520851	0.1428571492433548	0.050847455859184265	0.1111111119389534	886	961	961	986	1422
0.7594744435650522	0.7594744435650522	1	0	2	0	0.0075	0.05769833491452164	886.2746814749661	961.2746814749661	961.2746814749661	986.2746814749661	0.17777778208255768	0.04575163498520851	0.1428571492433548	0.050847455859184265	0.2222222238779068	886	961	961	986	1444
0.7748388968604374	0.7748400810795335	1	0	2	0	0.0075	0.05769833491452164	886.2746814749661	961.2746814749661	961.2746814749661	986.2746814749661	0.17777778208255768	0.04575163498520851	0.1428571492433548	0.050847455859184265	0.1111111119389534	886	961	961	986	1422
0.7917527034735112	0.7917527034735112	1	0	2	0	0.0075	0.05769833491452164	886.2746814749661	961.2746814749661	961.2746814749661	986.2746814749661	0.17777778208255768	0.04575163498520851	0.1428571492433548	0.050847455859184265	0.1111111119389534	886	961	961	986	1422
0.8087880899138078	0.8088267744042881	1	0	2	0	0.0075	0.05769833491452164	886.2746814749661	961.2746814749661	961.2746814749661	986.2746814749661	0.17777778208255768	0.04575163498520851	0.1428571492433548	0.050847455859184265	0.1111111119389534	886	961	961	986	1422
0.8260938730477658	0.8260934783080671	1	0	2	0	0.0075	0.05769833491452164	886.2746814749661	961.2746814749661	961.2746814749661	986.2746814749661	0.17777778208255768	0.04575163498520851	0.1428571492433548	0.050847455859184265	0.2222222238779068	886	961	961	986	1444
0.8418234605645161	0.8418234605645178	1	0	2	0	0.0075	0.05769833491452164	886.2746814749661	961.2746814749661	961.2746814749661	986.2746814749661	0.17777778208255768	0.04575163498520851	0.1428571492433548	0.050847455859184265	0.1111111119389534	886	961	961	986	1422
0.858830820486201	0.858830820486201	1	0	2	0	0.0075	0.05769833491452164	886.2746814749661	961.2746814749661	961.2746814749661	986.2746814749661	0.17777778208255768	0.04575163498520851	0.1428571492433548	0.050847455859184265	0.1111111119389534	886	961	961	986	1422
0.8746140926019859	0.8746136978622872	1	0	2	0	0.0075	0.05769833491452164	886.2746814749661	961.2746814749661	961.2746814749661	986.2746814749661	0.17777778208255768	0.04575163498520851	0.1428571492433548	0.050847455859184265	0.1111111119389534	886	961	961	986	1422
0.8928798826833617	0.8928798826833617	1	0	2	0	0.0075	0.05769833491452164	886.2746814749661	961.2746814749661	961.2746814749661	986.2746814749661	0.17777778208255768	0.04575163498520851	0.1428571492433548	0.050847455859184265	0.1111111119389534	886	961	961	986	1422
0.9087796030102844	0.9087799977499831	1	0	2	0	0.0075	0.05769833491452164	886.2746814749661	961.2746814749661	961.2746814749661	986.2746814749661	0.17777778208255768	0.04575163498520851	0.1428571492433548	0.050847455859184265	0.1111111119389534	886	961	961	986	1422
0.9246895865693752	0.9246887970899795	1	0	2	0	0.0075	0.05769833491452164	886.2746814749661	961.2746814749661	961.2746814749661	986.2746814749661	0.17777778208255768	0.04575163498520851	0.1428571492433548	0.050847455859184265	0.1111111119389534	886	961	961	986	1422
0.9418011577715362	0.9418011577715362	1	0	2	0	0.0075	0.05769833491452164	886.2746814749661	961.2746814749661	961.2746814749661	986.2746814749661	0.17777778208255768	0.04575163498520851	0.1428571492433548	0.050847455859184265	0.1111111119389534	886	961	961	986	1422
0.9595178649319163	0.959518259671615	1	0	2	0	0.0075	0.05769833491452164	886.2746814749661	961.2746814749661	961.2746814749661	986.2746814749661	0.17777778208255768	0.04575163498520851	0.1428571492433548	0.050847455859184265	0.1111111119389534	886	961	961	986	1422
0.9748720549951351	0.9748728444745325	1	0	2	0	0.0075	0.05769833491452164	886.2746814749661	961.2746814749661	961.2746814749661	986.2746814749661	0.17777778208255768	0.04575163498520851	0.1428571492433548	0.050847455859184265	0.1111111119389534	886	961	961	986	1422
0.9919623102535606	0.9919627049932593	1	0	2	0	0.0075	0.05769833491452164	886.2746814749661	961.2746814749661	961.2746814749661	986.2746814749661	0.17777778208255768	0.04575163498520851	0.1428571492433548	0.050847455859184265	0.1111111119389534	886	961	961	986	1422
1.008595062201108	1.0085946674614092	1	0	2	0	0.0075	0.05769833491452164	886.2746814749661	961.2746814749661	961.2746814749661	986.2746814749661	0.17777778208255768	0.04575163498520851	0.1428571492433548	0.050847455859184265	0.1111111119389534	886	961	961	986	1422
1.026187821096073	1.0261874263563744	1	0	2	0	0.0075	0.05769833491452164	886.2746814749661	961.2746814749661	961.2746814749661	986.2746814749661	0.17777778208255768	0.04575163498520851	0.1428571492433548	0.050847455859184265	0.1111111119389534	886	961	961	986	1422
1.0416853016699452	1.041685696409644	1	0	2	0	0.0075	0.05769833491452164	886.2746814749661	961.2746814749661	961.2746814749661	986.2746814749661	0.17777778208255768	0.04575163498520851	0.1428571492433548	0.050847455859184265	0.1111111119389534	886	961	961	986	1422
1.058659108717233	1.0586587139775343	1	0	2	0	0.0075	0.05769833491452164	886.2746814749661	961.2746814749661	961.2746814749661	986.2746814749661	0.17777778208255768	0.04575163498520851	0.1428571492433548	0.050847455859184265	0.1111111119389534	886	961	961	986	1422
1.0746721193377056	1.0746717245980069	1	0	2	0	0.0075	0.05769833491452164	886.2746814749661	961.2746814749661	961.2746814749661	986.2746814749661	0.17777778208255768	0.04575163498520851	0.1428571492433548	0.050847455859184265	0.1111111119389534	886	961	961	986	1422
1.0928518561647476	1.0928514614250489	1	0	2	0	0.0075	0.05769833491452164	886.2746814749661	961.2746814749661	961.2746814749661	986.2746814749661	0.17777778208255768	0.04575163498520851	0.1428571492433548	0.050847455859184265	0.1111111119389534	886	961	961	986	1422
1.1087748661338992	1.1087748661338992	1	0	2	0	0.0075	0.05769833491452164	886.2746814749661	961.2746814749661	961.2746814749661	986.2746814749661	0.17777778208255768	0.04575163498520851	0.1428571492433548	0.050847455859184265	0.1111111119389534	886	961	961	986	1422
1.1246726127623283	1.1246722180226296	1	0	2	0	0.0075	0.05769833491452164	886.2746814749661	961.2746814749661	961.2746814749661	986.2746814749661	0.17777778208255768	0.04575163498520851	0.1428571492433548	0.050847455859184265	0.1111111119389534	886	961	961	986	1422
1.141735236241841	1.1417348415021422	1	0	2	0	0.0075	0.05769833491452164	886.2746814749661	961.2746814749661	961.2746814749661	986.2746814749661	0.17777778208255768	0.04575163498520851	0.1428571492433548	0.050847455859184265	0.1111111119389534	886	961	961	986	1422
1.1595032595630617	1.1595032595630617	1	0	2	0	0.0075	0.05769833491452164	886.2746814749661	961.2746814749661	961.2746814749661	986.2746814749661	0.17777778208255768	0.04575163498520851	0.1428571492433548	0.050847455859184265	0.1111111119389534	886	961	961	986	1422
1.1748317915458593	1.1748317915458593	1	0	2	0	0.0075	0.05769833491452164	886.2746814749661	961.2746814749661	961.2746814749661	986.2746814749661	0.17777778208255768	0.04575163498520851	0.1428571492433548	0.050847455859184265	0.1111111119389534	886	961	961	986	1422
1.1916042813467715	1.1916038866070746	1	0	2	0	0.0075	0.057863423926540536	886.9507209791835	961.9507209791835	961.9507209791835	986.9507209791835	0.17777778208255768	0.04575163498520851	0.15584415197372437	0.050847455859184265	0.1111111119389534	886	961	961	986	1422
1.2089061170837407	1.2089061170837425	1	0	2	0	0.0075	0.05769833491452164	886.2746814749661	961.2746814749661	961.2746814749661	986.2746814749661	0.17777778208255768	0.04575163498520851	0.1428571492433548	0.050847455859184265	0.1111111119389534	886	961	961	986	1422
1.2260871624728864	1.2260867677331877	1	0	2	0	0.0075	0.057863423926540536	886.9507209791835	961.9507209791835	961.9507209791835	986.9507209791835	0.17777778208255768	0.04575163498520851	0.15584415197372437	0.050847455859184265	0.1111111119389534	886	961	961	986	1422
1.2416213538387453	1.2416209590990466	1	0	2	0	0.0075	0.05769833491452164	886.2746814749661	961.2746814749661	961.2746814749661	986.2746814749661	0.17777778208255768	0.04575163498520851	0.1428571492433548	0.050847455859184265	0.1111111119389534	886	961	961	986	1422
1.258875820811861	1.2588762155515596	1	0	2	0	0.0075	0.05769833491452164	886.2746814749661	961.2746814749661	961.2746814749661	986.2746814749661	0.17777778208255768	0.04575163498520851	0.1428571492433548	0.050847455859184265	0.1111111119389534	886	961	961	986	1422
1.2745955398361435	1.2745951450964448	1	0	2	0	0.0075	0.05769833491452164	886.2746814749661	961.2746814749661	961.2746814749661	986.2746814749661	0.17777778208255768	0.04575163498520851	0.1428571492433548	0.050847455859184265	0.1111111119389534	886	961	961	986	1422
1.2929173829547445	1.2929177776944432	1	0	2	0	0.0075	0.057863423926540536	886.9507209791835	961.9507209791835	961.9507209791835	986.9507209791835	0.17777778208255768	0.04575163498520851	0.15584415197372437	0.050847455859184265	0.1111111119389534	886	961	961	986	1422
1.3087164446584811	1.3087164446584811	1	0	2	0	0.0075	0.05769833491452164	886.2746814749661	961.2746814749661	961.2746814749661	986.2746814749661	0.17777778208255768	0.04575163498520851	0.1428571492433548	0.050847455859184265	0.1111111119389534	886	961	961	986	1422
1.3246031385753447	1.324602743835646	1	0	2	0	0.0075	0.057863423926540536	886.9507209791835	961.9507209791835	961.9507209791835	986.9507209791835	0.17777778208255768	0.04575163498520851	0.15584415197372437	0.050847455859184265	0.1111111119389534	886	961	961	986	1422
1.3418702372188207	1.3418702372188225	1	0	2	0	0.0075	0.057863423926540536	886.9507209791835	961.9507209791835	961.9507209791835	986.9507209791835	0.17777778208255768	0.04575163498520851	0.15584415197372437	0.050847455859184265	0.1111111119389534	886	961	961	986	1422
1.3594448380876436	1.3594448380876436	1	0	2	0	0.0075	0.055085646314331216	875.5757216571864	950.5757216571864	950.5757216571864	975.5757216571864	0.1666666716337204	0.04575163498520851	0.15584415197372437	0.050847455859184265	0.1111111119389534	875	950	950	975	1422
1.374784028042308	1.374784028042308	1	0	2	0	0.0075	0.05492055730231232	874.8996821529689	949.8996821529689	949.8996821529689	974.8996821529689	0.1666666716337204	0.04575163498520851	0.1428571492433548	0.050847455859184265	0.1111111119389534	874	949	949	974	1422
1.391650860631227	1.39165046589153	1	0	2	0	0.0075	0.055085646314331216	875.5757216571864	950.5757216571864	950.5757216571864	975.5757216571864	0.1666666716337204	0.04575163498520851	0.15584415197372437	0.050847455859184265	0.1111111119389534	875	950	950	975	1422
1.4086483520604425	1.4086479573207438	1	0	2	0	0.0075	0.05492055730231232	874.8996821529689	949.8996821529689	949.8996821529689	974.8996821529689	0.1666666716337204	0.04575163498520851	0.1428571492433548	0.050847455859184265	0.1111111119389534	874	949	949	974	1422
1.4260492674618028	1.4260488727221041	1	0	2	0	0.0075	0.05492055730231232	874.8996821529689	949.8996821529689	949.8996821529689	974.8996821529689	0.1666666716337204	0.04575163498520851	0.1428571492433548	0.050847455859184265	0.1111111119389534	874	949	949	974	1422
1.4416174064417575	1.4416170117020588	1	0	2	0	0.0075	0.055085646314331216	875.5757216571864	950.5757216571864	950.5757216571864	975.5757216571864	0.1666666716337204	0.04575163498520851	0.15584415197372437	0.050847455859184265	0.1111111119389534	875	950	950	975	1422
1.4587814780238535	1.4587814780238535	1	0	2	0	0.0075	0.055085646314331216	875.5757216571864	950.5757216571864	950.5757216571864	975.5757216571864	0.1666666716337204	0.04575163498520851	0.15584415197372437	0.050847455859184265	0.1111111119389534	875	950	950	975	1422
1.474627908491442	1.4746275137517433	1	0	2	0	0.0075	0.055085646314331216	875.5757216571864	950.5757216571864	950.5757216571864	975.5757216571864	0.1666666716337204	0.04575163498520851	0.15584415197372437	0.050847455859184265	0.1111111119389534	875	950	950	975	1422
1.4928258033446298	1.4928261980843285	1	0	2	0	0.0075	0.05492055730231232	874.8996821529689	949.8996821529689	949.8996821529689	974.8996821529689	0.1666666716337204	0.04575163498520851	0.1428571492433548	0.050847455859184265	0.1111111119389534	874	949	949	974	1422
1.508858945689738	1.5088593404294368	1	0	2	0	0.0075	0.055085646314331216	875.5757216571864	950.5757216571864	950.5757216571864	975.5757216571864	0.15555556118488312	0.04575163498520851	0.15584415197372437	0.050847455859184265	0.1111111119389534	875	950	950	975	1422
1.5246509020788963	1.5246505073391976	1	0	2	0	0.0075	0.052307868702121896	864.2007223351892	939.2007223351892	939.2007223351892	964.2007223351892	0.15555556118488312	0.04575163498520851	0.15584415197372437	0.050847455859184265	0.1111111119389534	864	939	939	964	1422
1.5416961570116623	1.5416957622719636	1	0	2	0	0.0075	0.052142779690103	863.5246828309718	938.5246828309718	938.5246828309718	963.5246828309718	0.15555556118488312	0.04575163498520851	0.1428571492433548	0.050847455859184265	0.1111111119389534	863	938	938	963	1422
1.5595439177520358	1.5595439177520358	1	0	2	0	0.0075	0.05377676652081437	870.2158589027348	945.2158589027348	945.2158589027348	970.2158589027348	0.15555556118488312	0.05228758230805397	0.1428571492433548	0.050847455859184265	0.1111111119389534	870	945	945	970	1422
1.5747990281508617	1.5747990281508617	1	0	2	0	0.0075	0.05377676652081437	870.2158589027348	945.2158589027348	945.2158589027348	970.2158589027348	0.15555556118488312	0.05228758230805397	0.1428571492433548	0.050847455859184265	0.1111111119389534	870	945	945	970	1422
1.5915920444161102	1.5915916496764115	1	0	2	0	0.0075	0.05377676652081437	870.2158589027348	945.2158589027348	945.2158589027348	970.2158589027348	0.15555556118488312	0.05228758230805397	0.1428571492433548	0.050847455859184265	0.1111111119389534	870	945	945	970	1422
1.6087312473971842	1.6087312473971842	1	0	2	0	0.0075	0.05377676652081437	870.2158589027348	945.2158589027348	945.2158589027348	970.2158589027348	0.15555556118488312	0.05228758230805397	0.1428571492433548	0.050847455859184265	0.1111111119389534	870	945	945	970	1422
1.6261045310196316	1.6261041362799329	1	0	2	0	0.0075	0.05377676652081437	870.2158589027348	945.2158589027348	945.2158589027348	970.2158589027348	0.15555556118488312	0.05228758230805397	0.1428571492433548	0.050847455859184265	0.1111111119389534	870	945	945	970	1422
1.641658854110128	1.6416584593704293	1	0	2	0	0.0075	0.05377676652081437	870.2158589027348	945.2158589027348	945.2158589027348	970.2158589027348	0.15555556118488312	0.05228758230805397	0.1428571492433548	0.050847455859184265	0.1111111119389534	870	945	945	970	1422
1.6587558199434334	1.6587558199434334	1	0	2	0	0.0075	0.05377676652081437	870.2158589027348	945.2158589027348	945.2158589027348	970.2158589027348	0.15555556118488312	0.05228758230805397	0.1428571492433548	0.050847455859184265	0.1111111119389534	870	945	945	970	1422
1.6746223821356594	1.6746223821356594	1	0	2	0	0.0075	0.05377676652081437	870.2158589027348	945.2158589027348	945.2158589027348	970.2158589027348	0.15555556118488312	0.05228758230805397	0.1428571492433548	0.050847455859184265	0.1111111119389534	870	945	945	970	1422
1.6927658029104151	1.6927654081707164	1	0	2	0	0.0075	0.05377676652081437	870.2158589027348	945.2158589027348	945.2158589027348	970.2158589027348	0.15555556118488312	0.05228758230805397	0.1428571492433548	0.050847455859184265	0.1111111119389534	870	945	945	970	1422
1.7089240777400363	1.708924472479735	1	0	2	0	0.0075	0.05377676652081437	870.2158589027348	945.2158589027348	945.2158589027348	970.2158589027348	0.15555556118488312	0.05228758230805397	0.1428571492433548	0.050847455859184265	0.1111111119389534	870	945	945	970	1422
1.724794982068948	1.7247945873292494	1	0	2	0	0.0075	0.05377676652081437	870.2158589027348	945.2158589027348	945.2158589027348	970.2158589027348	0.15555556118488312	0.05228758230805397	0.1428571492433548	0.050847455859184265	0.1111111119389534	870	945	945	970	1422
1.741632998659858	1.7416326039201593	1	0	2	0	0.0075	0.05377676652081437	870.2158589027348	945.2158589027348	945.2158589027348	970.2158589027348	0.15555556118488312	0.05228758230805397	0.1428571492433548	0.050847455859184265	0.1111111119389534	870	945	945	970	1422
1.7594712856474608	1.7594712856474608	1	0	2	0	0.0075	0.05377676652081437	870.2158589027348	945.2158589027348	945.2158589027348	970.2158589027348	0.15555556118488312	0.05228758230805397	0.1428571492433548	0.050847455859184265	0.1111111119389534	870	945	945	970	1422
1.7748819234876034	1.7748819234876034	1	0	2	0	0.0075	0.05377676652081437	870.2158589027348	945.2158589027348	945.2158589027348	970.2158589027348	0.15555556118488312	0.05228758230805397	0.1428571492433548	0.050847455859184265	0.1111111119389534	870	945	945	970	1422
1.7917136242433322	1.7917132295036335	1	0	2	0	0.0075	0.05377676652081437	870.2158589027348	945.2158589027348	945.2158589027348	970.2158589027348	0.15555556118488312	0.05228758230805397	0.1428571492433548	0.050847455859184265	0.1111111119389534	870	945	945	970	1422
1.8086617732102006	1.808661378470502	1	0	2	0	0.0075	0.05347410316824841	868.9764524739772	943.9764524739772	943.9764524739772	968.9764524739772	0.15555556118488312	0.05228758230805397	0.1428571492433548	0.04237288236618042	0.1111111119389534	868	943	943	968	1422
1.8261696630699298	1.8261696630699298	1	0	2	0	0.0075	0.055108089998959775	875.6676285457403	950.6676285457403	950.6676285457403	975.6676285457403	0.15555556118488312	0.05882352963089943	0.1428571492433548	0.04237288236618042	0.1111111119389534	875	950	950	975	1422
1.8417184598046425	1.8417180650649438	1	0	2	0	0.0075	0.055108089998959775	875.6676285457403	950.6676285457403	950.6676285457403	975.6676285457403	0.15555556118488312	0.05882352963089943	0.1428571492433548	0.04237288236618042	0.1111111119389534	875	950	950	975	1422
1.8589401633827602	1.8589401633827602	1	0	2	0	0.0075	0.055108089998959775	875.6676285457403	950.6676285457403	950.6676285457403	975.6676285457403	0.15555556118488312	0.05882352963089943	0.1428571492433548	0.04237288236618042	0.1111111119389534	875	950	950	975	1422
1.8746523823527674	1.8746519876130687	1	0	2	0	0.0075	0.055108089998959775	875.6676285457403	950.6676285457403	950.6676285457403	975.6676285457403	0.15555556118488312	0.05882352963089943	0.1428571492433548	0.04237288236618042	0.1111111119389534	875	950	950	975	1422
1.8927879083335473	1.8927875135938486	1	0	2	0	0.0075	0.05347410316824841	868.9764524739772	943.9764524739772	943.9764524739772	968.9764524739772	0.15555556118488312	0.05228758230805397	0.1428571492433548	0.04237288236618042	0.1111111119389534	868	943	943	968	1422
1.908746050135889	1.908746050135889	1	0	2	0	0.0075	0.055108089998959775	875.6676285457403	950.6676285457403	950.6676285457403	975.6676285457403	0.15555556118488312	0.05882352963089943	0.1428571492433548	0.04237288236618042	0.1111111119389534	875	950	950	975	1422
1.9246382704085345	1.9246378756688376	1	0	2	0	0.0075	0.055108089998959775	875.6676285457403	950.6676285457403	950.6676285457403	975.6676285457403	0.15555556118488312	0.05882352963089943	0.1428571492433548	0.04237288236618042	0.1111111119389534	875	950	950	975	1422
1.9416618146578681	1.9416614199181694	1	0	2	0	0.0075	0.055108089998959775	875.6676285457403	950.6676285457403	950.6676285457403	975.6676285457403	0.15555556118488312	0.05882352963089943	0.1428571492433548	0.04237288236618042	0.1111111119389534	875	950	950	975	1422
1.959418785267525	1.959418785267525	1	0	2	0	0.0075	0.055108089998959775	875.6676285457403	950.6676285457403	950.6676285457403	975.6676285457403	0.15555556118488312	0.05882352963089943	0.1428571492433548	0.04237288236618042	0.1111111119389534	875	950	950	975	1422
1.9747698174131525	1.9747702121528512	1	0	2	0	0.0075	0.05347410316824841	868.9764524739772	943.9764524739772	943.9764524739772	968.9764524739772	0.15555556118488312	0.05228758230805397	0.1428571492433548	0.04237288236618042	0.1111111119389534	868	943	943	968	1422
1.9917665193629688	1.99176612462327	1	0	2	0	0.0075	0.05347410316824841	868.9764524739772	943.9764524739772	943.9764524739772	968.9764524739772	0.15555556118488312	0.05228758230805397	0.1428571492433548	0.04237288236618042	0.1111111119389534	868	943	943	968	1422
2.008630588773997	2.008630194034298	1	0	2	0	0.0075	0.055108089998959775	875.6676285457403	950.6676285457403	950.6676285457403	975.6676285457403	0.15555556118488312	0.05882352963089943	0.1428571492433548	0.04237288236618042	0.1111111119389534	875	950	950	975	1422
2.0260618991321646	2.026061504392466	1	0	2	0	0.0075	0.055108089998959775	875.6676285457403	950.6676285457403	950.6676285457403	975.6676285457403	0.15555556118488312	0.05882352963089943	0.1428571492433548	0.04237288236618042	0.1111111119389534	875	950	950	975	1422
2.0416521435352486	2.04165174879555	1	0	2	0	0.0075	0.055108089998959775	875.6676285457403	950.6676285457403	950.6676285457403	975.6676285457403	0.15555556118488312	0.05882352963089943	0.1428571492433548	0.04237288236618042	0.1111111119389534	875	950	950	975	1422
2.058900294673185	2.058900294673185	1	0	2	0	0.0075	0.055108089998959775	875.6676285457403	950.6676285457403	950.6676285457403	975.6676285457403	0.15555556118488312	0.05882352963089943	0.1428571492433548	0.04237288236618042	0.1111111119389534	875	950	950	975	1422
2.074655935010055	2.0746555402703564	1	0	2	0	0.0075	0.055108089998959775	875.6676285457403	950.6676285457403	950.6676285457403	975.6676285457403	0.15555556118488312	0.05882352963089943	0.1428571492433548	0.04237288236618042	0.1111111119389534	875	950	950	975	1422
2.0928494877265553	2.0928494877265553	1	0	2	0	0.0075	0.057885867611169095	887.0426278677375	962.0426278677375	962.0426278677375	987.0426278677375	0.1666666716337204	0.05882352963089943	0.1428571492433548	0.04237288236618042	0.1111111119389534	887	962	962	987	1422
2.108787103064561	2.108786708324862	1	0	2	0	0.0075	0.057885867611169095	887.0426278677375	962.0426278677375	962.0426278677375	987.0426278677375	0.1666666716337204	0.05882352963089943	0.1428571492433548	0.04237288236618042	0.1111111119389534	887	962	962	987	1422
2.1247859030558764	2.1247870872749726	1	0	2	0	0.0075	0.057885867611169095	887.0426278677375	962.0426278677375	962.0426278677375	987.0426278677375	0.1666666716337204	0.05882352963089943	0.1428571492433548	0.04237288236618042	0.1111111119389534	887	962	962	987	1422
2.1420056329355006	2.142006422414898	1	0	2	0	0.0075	0.057885867611169095	887.0426278677375	962.0426278677375	962.0426278677375	987.0426278677375	0.1666666716337204	0.05882352963089943	0.1428571492433548	0.04237288236618042	0.1111111119389534	887	962	962	987	1422
2.1593366794101794	2.1593366794101794	1	0	2	0	0.0075	0.057885867611169095	887.0426278677375	962.0426278677375	962.0426278677375	987.0426278677375	0.1666666716337204	0.05882352963089943	0.1428571492433548	0.04237288236618042	0.1111111119389534	887	962	962	987	1422
2.1747686331940557	2.1747686331940557	1	0	2	0	0.0075	0.055108089998959775	875.6676285457403	950.6676285457403	950.6676285457403	975.6676285457403	0.15555556118488312	0.05882352963089943	0.1428571492433548	0.04237288236618042	0.1111111119389534	875	950	950	975	1422
2.1916445447960466	2.1916445447960484	1	0	2	0	0.0075	0.057885867611169095	887.0426278677375	962.0426278677375	962.0426278677375	987.0426278677375	0.1666666716337204	0.05882352963089943	0.1428571492433548	0.04237288236618042	0.1111111119389534	887	962	962	987	1422
2.208681115455441	2.2086807207157424	1	0	2	0	0.0075	0.057885867611169095	887.0426278677375	962.0426278677375	962.0426278677375	987.0426278677375	0.1666666716337204	0.05882352963089943	0.1428571492433548	0.04237288236618042	0.1111111119389534	887	962	962	987	1422
2.226117952169391	2.226117952169391	1	0	2	0	0.0075	0.057885867611169095	887.0426278677375	962.0426278677375	962.0426278677375	987.0426278677375	0.1666666716337204	0.05882352963089943	0.1428571492433548	0.04237288236618042	0.1111111119389534	887	962	962	987	1422
2.2418203026469268	2.2418203026469268	1	0	2	0	0.0075	0.0580234417959149	887.6059941542715	962.6059941542715	962.6059941542715	987.6059941542715	0.1666666716337204	0.05882352963089943	0.15584415197372437	0.04237288236618042	0.1111111119389534	887	962	962	987	1422
2.258733319780603	2.258733319780603	1	0	2	0	0.0075	0.057885867611169095	887.0426278677375	962.0426278677375	962.0426278677375	987.0426278677375	0.1666666716337204	0.05882352963089943	0.1428571492433548	0.04237288236618042	0.1111111119389534	887	962	962	987	1422
2.274622382135659	2.2746219873959603	1	0	2	0	0.0075	0.0580234417959149	887.6059941542715	962.6059941542715	962.6059941542715	987.6059941542715	0.1666666716337204	0.05882352963089943	0.15584415197372437	0.04237288236618042	0.1111111119389534	887	962	962	987	1422
2.292787513593847	2.29278711885415	1	0	2	0	0.0075	0.057885867611169095	887.0426278677375	962.0426278677375	962.0426278677375	987.0426278677375	0.1666666716337204	0.05882352963089943	0.1428571492433548	0.04237288236618042	0.1111111119389534	887	962	962	987	1422
2.308766181860527	2.3087665766002257	1	0	2	0	0.0075	0.0580234417959149	887.6059941542715	962.6059941542715	962.6059941542715	987.6059941542715	0.1666666716337204	0.05882352963089943	0.15584415197372437	0.04237288236618042	0.1111111119389534	887	962	962	987	1422
2.3246698495844367	2.324669454844738	1	0	2	0	0.0075	0.0580234417959149	887.6059941542715	962.6059941542715	962.6059941542715	987.6059941542715	0.1666666716337204	0.05882352963089943	0.15584415197372437	0.04237288236618042	0.1111111119389534	887	962	962	987	1422
2.3416890516970845	2.3416890516970845	1	0	2	0	0.0075	0.0580234417959149	887.6059941542715	962.6059941542715	962.6059941542715	987.6059941542715	0.1666666716337204	0.05882352963089943	0.15584415197372437	0.04237288236618042	0.1111111119389534	887	962	962	987	1422
2.359436548553969	2.359436548553969	1	0	2	0	0.0075	0.057885867611169095	887.0426278677375	962.0426278677375	962.0426278677375	987.0426278677375	0.1666666716337204	0.05882352963089943	0.1428571492433548	0.04237288236618042	0.1111111119389534	887	962	962	987	1422
2.37480889664333	2.37480889664333	1	0	2	0	0.0075	0.0580234417959149	887.6059941542715	962.6059941542715	962.6059941542715	987.6059941542715	0.1666666716337204	0.05882352963089943	0.15584415197372437	0.04237288236618042	0.1111111119389534	887	962	962	987	1422
2.391654413288517	2.391654413288517	1	0	2	0	0.0075	0.0580234417959149	887.6059941542715	962.6059941542715	962.6059941542715	987.6059941542715	0.1666666716337204	0.05882352963089943	0.15584415197372437	0.04237288236618042	0.1111111119389534	887	962	962	987	1422
2.408680325976043	2.4086799312363443	1	0	2	0	0.0075	0.0580234417959149	887.6059941542715	962.6059941542715	962.6059941542715	987.6059941542715	0.1666666716337204	0.05882352963089943	0.15584415197372437	0.04237288236618042	0.1111111119389534	887	962	962	987	1422
2.426087951952283	2.4260875572125844	1	0	2	0	0.0075	0.0580234417959149	887.6059941542715	962.6059941542715	962.6059941542715	987.6059941542715	0.1666666716337204	0.05882352963089943	0.15584415197372437	0.04237288236618042	0.1111111119389534	887	962	962	987	1422
2.441890566313308	2.441890566313308	1	0	2	0	0.0075	0.0580234417959149	887.6059941542715	962.6059941542715	962.6059941542715	987.6059941542715	0.1666666716337204	0.05882352963089943	0.15584415197372437	0.04237288236618042	0.1111111119389534	887	962	962	987	1422
2.458870689195777	2.4588702944560783	1	0	2	0	0.0075	0.06080121940812422	898.9809934762686	973.9809934762686	973.9809934762686	998.9809934762686	0.17777778208255768	0.05882352963089943	0.15584415197372437	0.04237288236618042	0.1111111119389534	898	973	973	998	1422
2.4746713298583085	2.47467093511861	1	0	2	0	0.0075	0.0580234417959149	887.6059941542715	962.6059941542715	962.6059941542715	987.6059941542715	0.1666666716337204	0.05882352963089943	0.15584415197372437	0.04237288236618042	0.1111111119389534	887	962	962	987	1422
2.492774487183789	2.492774487183789	1	0	2	0	0.0075	0.0580234417959149	887.6059941542715	962.6059941542715	962.6059941542715	987.6059941542715	0.1666666716337204	0.05882352963089943	0.15584415197372437	0.04237288236618042	0.1111111119389534	887	962	962	987	1422
2.5087760503529957	2.508775655613297	1	0	2	0	0.0075	0.0580234417959149	887.6059941542715	962.6059941542715	962.6059941542715	987.6059941542715	0.1666666716337204	0.05882352963089943	0.15584415197372437	0.04237288236618042	0.1111111119389534	887	962	962	987	1422
2.5246690601050403	2.5246686653653416	1	0	2	0	0.0075	0.0580234417959149	887.6059941542715	962.6059941542715	962.6059941542715	987.6059941542715	0.1666666716337204	0.05882352963089943	0.15584415197372437	0.04237288236618042	0.1111111119389534	887	962	962	987	1422
2.5418181315785837	2.5418181315785837	1	0	2	0	0.0075	0.0580234417959149	887.6059941542715	962.6059941542715	962.6059941542715	987.6059941542715	0.1666666716337204	0.05882352963089943	0.15584415197372437	0.04237288236618042	0.1111111119389534	887	962	962	987	1422
2.5593548374363237	2.5593548374363237	1	0	2	0	0.0075	0.0580234417959149	887.6059941542715	962.6059941542715	962.6059941542715	987.6059941542715	0.1666666716337204	0.05882352963089943	0.15584415197372437	0.04237288236618042	0.1111111119389534	887	962	962	987	1422
2.57477652798803	2.574776133248333	1	0	2	0	0.0075	0.0580234417959149	887.6059941542715	962.6059941542715	962.6059941542715	987.6059941542715	0.1666666716337204	0.05882352963089943	0.15584415197372437	0.04237288236618042	0.1111111119389534	887	962	962	987	1422
2.591613360359844	2.591612965620145	1	0	2	0	0.0075	0.0580234417959149	887.6059941542715	962.6059941542715	962.6059941542715	987.6059941542715	0.1666666716337204	0.05882352963089943	0.15584415197372437	0.04237288236618042	0.1111111119389534	887	962	962	987	1422
2.6089092750013325	2.6089096697410312	1	0	2	0	0.0075	0.0580234417959149	887.6059941542715	962.6059941542715	962.6059941542715	987.6059941542715	0.1666666716337204	0.05882352963089943	0.15584415197372437	0.04237288236618042	0.1111111119389534	887	962	962	987	1422
2.6260563727763806	2.626055583296985	1	0	2	0	0.0075	0.0580234417959149	887.6059941542715	962.6059941542715	962.6059941542715	987.6059941542715	0.1666666716337204	0.05882352963089943	0.15584415197372437	0.04237288236618042	0.1111111119389534	887	962	962	987	1422
2.64168727536844	2.6416868806287415	1	0	2	0	0.0075	0.05524566418370558	876.2309948322743	951.2309948322743	951.2309948322743	976.2309948322743	0.15555556118488312	0.05882352963089943	0.15584415197372437	0.04237288236618042	0.1111111119389534	876	951	951	976	1422
2.658897136755595	2.658897136755595	1	0	2	0	0.0075	0.0580234417959149	887.6059941542715	962.6059941542715	962.6059941542715	987.6059941542715	0.1666666716337204	0.05882352963089943	0.15584415197372437	0.04237288236618042	0.1111111119389534	887	962	962	987	1422
2.674661856105537	2.6746614613658384	1	0	2	0	0.0075	0.0580234417959149	887.6059941542715	962.6059941542715	962.6059941542715	987.6059941542715	0.1666666716337204	0.05882352963089943	0.15584415197372437	0.04237288236618042	0.1111111119389534	887	962	962	987	1422
2.692779224060173	2.692778829320474	1	0	2	0	0.0075	0.05524566418370558	876.2309948322743	951.2309948322743	951.2309948322743	976.2309948322743	0.15555556118488312	0.05882352963089943	0.15584415197372437	0.04237288236618042	0.0	876	951	951	976	1400
2.7088806563731698	2.7088846037701586	1	0	2	0	0.0075	0.0580234417959149	887.6059941542715	962.6059941542715	962.6059941542715	987.6059941542715	0.1666666716337204	0.05882352963089943	0.15584415197372437	0.04237288236618042	0.1111111119389534	887	962	962	987	1422
2.724847087709186	2.7248474824488866	1	0	2	0	0.0075	0.0580234417959149	887.6059941542715	962.6059941542715	962.6059941542715	987.6059941542715	0.1666666716337204	0.05882352963089943	0.15584415197372437	0.04237288236618042	0.0	887	962	962	987	1400
2.741891158422856	2.7418915531625547	1	0	2	0	0.0075	0.05524566418370558	876.2309948322743	951.2309948322743	951.2309948322743	976.2309948322743	0.15555556118488312	0.05882352963089943	0.15584415197372437	0.04237288236618042	0.0	876	951	951	976	1400
2.759563654736974	2.759563654736974	1	0	2	0	0.0075	0.0580234417959149	887.6059941542715	962.6059941542715	962.6059941542715	987.6059941542715	0.1666666716337204	0.05882352963089943	0.15584415197372437	0.04237288236618042	0.0	887	962	962	987	1400
2.77496047668766	2.77496047668766	1	0	2	0	0.0075	0.0580234417959149	887.6059941542715	962.6059941542715	962.6059941542715	987.6059941542715	0.1666666716337204	0.05882352963089943	0.15584415197372437	0.04237288236618042	0.0	887	962	962	987	1400
2.7918288882353757	2.791830072454472	1	0	2	0	0.0075	0.0580234417959149	887.6059941542715	962.6059941542715	962.6059941542715	987.6059941542715	0.1666666716337204	0.05882352963089943	0.15584415197372437	0.04237288236618042	0.0	887	962	962	987	1400
2.8089120381792227	2.80891282765862	1	0	2	0	0.0075	0.0580234417959149	887.6059941542715	962.6059941542715	962.6059941542715	987.6059941542715	0.1666666716337204	0.05882352963089943	0.15584415197372437	0.04237288236618042	0.0	887	962	962	987	1400
2.8261621630156526	2.826161768275954	1	0	2	0	0.0075	0.0580234417959149	887.6059941542715	962.6059941542715	962.6059941542715	987.6059941542715	0.1666666716337204	0.05882352963089943	0.15584415197372437	0.04237288236618042	0.0	887	962	962	987	1400
2.8417417494468697	2.841741354707173	1	0	2	0	0.0075	0.0580234417959149	887.6059941542715	962.6059941542715	962.6059941542715	987.6059941542715	0.1666666716337204	0.05882352963089943	0.15584415197372437	0.04237288236618042	0.0	887	962	962	987	1400
2.8588142414188518	2.858813846679153	1	0	2	0	0.0075	0.05965742955794884	894.2971740398004	969.2971740398004	969.2971740398004	994.2971740398004	0.1666666716337204	0.06535948067903519	0.15584415197372437	0.04237288236618042	0.0	894	969	969	994	1400
2.874680803611078	2.874680408871379	1	0	2	0	0.0075	0.0580234417959149	887.6059941542715	962.6059941542715	962.6059941542715	987.6059941542715	0.1666666716337204	0.05882352963089943	0.15584415197372437	0.04237288236618042	0.0	887	962	962	987	1400
2.891720137448363	2.891719347968966	1	0	2	0	0.0075	0.0580234417959149	887.6059941542715	962.6059941542715	962.6059941542715	987.6059941542715	0.1666666716337204	0.05882352963089943	0.15584415197372437	0.04237288236618042	0.0	887	962	962	987	1400
2.908812761144981	2.9088123664052823	1	0	2	0	0.0075	0.0580234417959149	887.6059941542715	962.6059941542715	962.6059941542715	987.6059941542715	0.1666666716337204	0.05882352963089943	0.15584415197372437	0.04237288236618042	0.0	887	962	962	987	1400
2.924645375723113	2.9246445862437156	1	0	2	0	0.0075	0.0580234417959149	887.6059941542715	962.6059941542715	962.6059941542715	987.6059941542715	0.1666666716337204	0.05882352963089943	0.15584415197372437	0.04237288236618042	0.0	887	962	962	987	1400
2.9418216842358724	2.9418216842358724	1	0	2	0	0.0075	0.0580234417959149	887.6059941542715	962.6059941542715	962.6059941542715	987.6059941542715	0.1666666716337204	0.05882352963089943	0.15584415197372437	0.04237288236618042	0.0	887	962	962	987	1400
2.9594401012112588	2.9594401012112588	1	0	2	0	0.0075	0.0580234417959149	887.6059941542715	962.6059941542715	962.6059941542715	987.6059941542715	0.1666666716337204	0.05882352963089943	0.15584415197372437	0.04237288236618042	0.0	887	962	962	987	1400
2.9748700812966398	2.9748700812966415	1	0	2	0	0.0075	0.0580234417959149	887.6059941542715	962.6059941542715	962.6059941542715	987.6059941542715	0.1666666716337204	0.05882352963089943	0.15584415197372437	0.04237288236618042	0.0	887	962	962	987	1400
2.991712440024237	2.9917120452845385	1	0	2	0	0.0075	0.057885867611169095	887.0426278677375	962.0426278677375	962.0426278677375	987.0426278677375	0.1666666716337204	0.05882352963089943	0.1428571492433548	0.04237288236618042	0.0	887	962	962	987	1400
3.008841379773143	3.0088409850334443	1	0	2	0	0.0075	0.055108089998959775	875.6676285457403	950.6676285457403	950.6676285457403	975.6676285457403	0.15555556118488312	0.05882352963089943	0.1428571492433548	0.04237288236618042	0.0	875	950	950	975	1400
3.026093873047765	3.0260934783080664	1	0	2	0	0.0075	0.0580234417959149	887.6059941542715	962.6059941542715	962.6059941542715	987.6059941542715	0.1666666716337204	0.05882352963089943	0.15584415197372437	0.04237288236618042	0.0	887	962	962	987	1400
3.041869645109273	3.041869645109273	1	0	2	0	0.0075	0.0580234417959149	887.6059941542715	962.6059941542715	962.6059941542715	987.6059941542715	0.1666666716337204	0.05882352963089943	0.15584415197372437	0.04237288236618042	0.0	887	962	962	987	1400
3.058790951776624	3.058790557036925	1	0	2	0	0.0075	0.057885867611169095	887.0426278677375	962.0426278677375	962.0426278677375	987.0426278677375	0.1666666716337204	0.05882352963089943	0.1428571492433548	0.04237288236618042	0.0	887	962	962	987	1400
3.0746302769296356	3.074629882189937	1	0	2	0	0.0075	0.05965742955794884	894.2971740398004	969.2971740398004	969.2971740398004	994.2971740398004	0.1666666716337204	0.06535948067903519	0.15584415197372437	0.04237288236618042	0.0	894	969	969	994	1400
3.0927425132681883	3.0927425132681883	1	0	2	0	0.0075	0.05965742955794884	894.2971740398004	969.2971740398004	969.2971740398004	994.2971740398004	0.1666666716337204	0.06535948067903519	0.15584415197372437	0.04237288236618042	0.0	894	969	969	994	1400
3.1087468396152858	3.1087472343549845	1	0	2	0	0.0075	0.05965742955794884	894.2971740398004	969.2971740398004	969.2971740398004	994.2971740398004	0.1666666716337204	0.06535948067903519	0.15584415197372437	0.04237288236618042	0.0	894	969	969	994	1400
3.1246749812005206	3.1246745864608236	1	0	2	0	0.0075	0.05965742955794884	894.2971740398004	969.2971740398004	969.2971740398004	994.2971740398004	0.1666666716337204	0.06535948067903519	0.15584415197372437	0.04237288236618042	0.0	894	969	969	994	1400
3.141796420895151	3.141796420895151	1	0	2	0	0.0075	0.05965742955794884	894.2971740398004	969.2971740398004	969.2971740398004	994.2971740398004	0.1666666716337204	0.06535948067903519	0.15584415197372437	0.04237288236618042	0.0	894	969	969	994	1400
3.1593923377077058	3.159391942968009	1	0	2	0	0.0075	0.058353619975753945	888.9580738007124	963.9580738007124	963.9580738007124	988.9580738007124	0.1666666716337204	0.05882352963089943	0.15584415197372437	0.050847455859184265	0.0	888	963	963	988	1400
3.17479942289056	3.17479942289056	1	0	2	0	0.0075	0.059987607737787885	895.6492536862414	970.6492536862414	970.6492536862414	995.6492536862414	0.1666666716337204	0.06535948067903519	0.15584415197372437	0.050847455859184265	0.0	895	970	970	995	1400
3.1916587554252036	3.191658360685505	1	0	2	0	0.0075	0.05965742955794884	894.2971740398004	969.2971740398004	969.2971740398004	994.2971740398004	0.1666666716337204	0.06535948067903519	0.15584415197372437	0.04237288236618042	0.0	894	969	969	994	1400
3.2086246676785155	3.208624272938817	1	0	2	0	0.0075	0.059987607737787885	895.6492536862414	970.6492536862414	970.6492536862414	995.6492536862414	0.1666666716337204	0.06535948067903519	0.15584415197372437	0.050847455859184265	0.0	895	970	970	995	1400
3.226091899349271	3.226091504609572	1	0	2	0	0.0075	0.05965742955794884	894.2971740398004	969.2971740398004	969.2971740398004	994.2971740398004	0.1666666716337204	0.06535948067903519	0.15584415197372437	0.04237288236618042	0.0	894	969	969	994	1400
3.241745696843859	3.241745696843859	1	0	2	0	0.0075	0.059987607737787885	895.6492536862414	970.6492536862414	970.6492536862414	995.6492536862414	0.1666666716337204	0.06535948067903519	0.15584415197372437	0.050847455859184265	0.0	895	970	970	995	1400
3.258926742233003	3.258926742233003	1	0	2	0	0.0075	0.05965742955794884	894.2971740398004	969.2971740398004	969.2971740398004	994.2971740398004	0.1666666716337204	0.06535948067903519	0.15584415197372437	0.04237288236618042	0.0	894	969	969	994	1400
3.274791725466434	3.274791725466434	1	0	2	0	0.0075	0.05965742955794884	894.2971740398004	969.2971740398004	969.2971740398004	994.2971740398004	0.1666666716337204	0.06535948067903519	0.15584415197372437	0.04237288236618042	0.0	894	969	969	994	1400
3.292736592172705	3.2927369869124057	1	0	2	0	0.0075	0.05965742955794884	894.2971740398004	969.2971740398004	969.2971740398004	994.2971740398004	0.1666666716337204	0.06535948067903519	0.15584415197372437	0.04237288236618042	0.0	894	969	969	994	1400
3.3087697345178153	3.3087693397781166	1	0	2	0	0.0075	0.05965742955794884	894.2971740398004	969.2971740398004	969.2971740398004	994.2971740398004	0.1666666716337204	0.06535948067903519	0.15584415197372437	0.04237288236618042	0.0	894	969	969	994	1400
3.3247298500186506	3.324729455278952	1	0	2	0	0.0075	0.05965742955794884	894.2971740398004	969.2971740398004	969.2971740398004	994.2971740398004	0.1666666716337204	0.06535948067903519	0.15584415197372437	0.04237288236618042	0.0	894	969	969	994	1400
3.3423905041418056	3.342390109402107	1	0	2	0	0.0075	0.05965742955794884	894.2971740398004	969.2971740398004	969.2971740398004	994.2971740398004	0.1666666716337204	0.06535948067903519	0.15584415197372437	0.04237288236618042	0.0	894	969	969	994	1400
3.3595151017540257	3.3595151017540257	1	0	2	0	0.0075	0.05965742955794884	894.2971740398004	969.2971740398004	969.2971740398004	994.2971740398004	0.1666666716337204	0.06535948067903519	0.15584415197372437	0.04237288236618042	0.0	894	969	969	994	1400
3.3746817904603255	3.3746813957206268	1	0	2	0	0.0075	0.05965742955794884	894.2971740398004	969.2971740398004	969.2971740398004	994.2971740398004	0.1666666716337204	0.06535948067903519	0.15584415197372437	0.04237288236618042	0.0	894	969	969	994	1400
3.3916923082995982	3.3916919135599013	1	0	2	0	0.0075	0.05965742955794884	894.2971740398004	969.2971740398004	969.2971740398004	994.2971740398004	0.1666666716337204	0.06535948067903519	0.15584415197372437	0.04237288236618042	0.0	894	969	969	994	1400
3.408663352168995	3.4086629574292964	1	0	2	0	0.0075	0.05965742955794884	894.2971740398004	969.2971740398004	969.2971740398004	994.2971740398004	0.1666666716337204	0.06535948067903519	0.15584415197372437	0.04237288236618042	0.0	894	969	969	994	1400
3.426007425053733	3.4260066355743355	1	0	2	0	0.0075	0.05965742955794884	894.2971740398004	969.2971740398004	969.2971740398004	994.2971740398004	0.1666666716337204	0.06535948067903519	0.15584415197372437	0.04237288236618042	0.0	894	969	969	994	1400
3.441893724230898	3.4418937242308996	1	0	2	0	0.0075	0.05965742955794884	894.2971740398004	969.2971740398004	969.2971740398004	994.2971740398004	0.1666666716337204	0.06535948067903519	0.15584415197372437	0.04237288236618042	0.0	894	969	969	994	1400
3.4586650298127157	3.458664635073017	1	0	2	0	0.0075	0.05965742955794884	894.2971740398004	969.2971740398004	969.2971740398004	994.2971740398004	0.1666666716337204	0.06535948067903519	0.15584415197372437	0.04237288236618042	0.0	894	969	969	994	1400
3.47460303989042	3.4746026451507213	1	0	2	0	0.0075	0.05965742955794884	894.2971740398004	969.2971740398004	969.2971740398004	994.2971740398004	0.1666666716337204	0.06535948067903519	0.15584415197372437	0.04237288236618042	0.0	894	969	969	994	1400
3.4926177755233745	3.492617380783676	1	0	2	0	0.0075	0.0612914163886602	900.9883501115635	975.9883501115635	975.9883501115635	1000.9883501115635	0.1666666716337204	0.07189542800188065	0.15584415197372437	0.04237288236618042	0.0	900	975	975	1000	1400
3.509032631157199	3.509032631157199	1	1	2	0	0.0075	0.0612914163886602	900.9883501115635	975.9883501115635	975.9883501115635	1000.9883501115635	0.1666666716337204	0.07189542800188065	0.15584415197372437	0.04237288236618042	0.0	900	975	975	1000	1400
3.748967262263081	3.7489668675233823	1	1	2	0	0.0075	0.05965742955794884	894.2971740398004	969.2971740398004	969.2971740398004	994.2971740398004	0.1666666716337204	0.06535948067903519	0.15584415197372437	0.04237288236618042	0.0	894	969	969	994	1400
3.749618977505758	3.7496185827660593	1	1	2	0	0.0075	0.05965742955794884	894.2971740398004	969.2971740398004	969.2971740398004	994.2971740398004	0.1666666716337204	0.06535948067903519	0.15584415197372437	0.04237288236618042	0.0	894	969	969	994	1400
3.7502284556006646	3.750228060860966	1	1	2	0	0.0075	0.05965742955794884	894.2971740398004	969.2971740398004	969.2971740398004	994.2971740398004	0.1666666716337204	0.06535948067903519	0.15584415197372437	0.04237288236618042	0.0	894	969	969	994	1400
3.7508935919930995	3.750892802513702	1	1	2	0	0.0075	0.05965742955794884	894.2971740398004	969.2971740398004	969.2971740398004	994.2971740398004	0.1666666716337204	0.06535948067903519	0.15584415197372437	0.04237288236618042	0.0	894	969	969	994	1400
3.7514280695452396	3.751427674805541	1	1	2	0	0.0075	0.05965742955794884	894.2971740398004	969.2971740398004	969.2971740398004	994.2971740398004	0.1666666716337204	0.06535948067903519	0.15584415197372437	0.04237288236618042	0.0	894	969	969	994	1400
3.759405758857465	3.7594053641177663	1	1	2	0	0.0075	0.06243520717015816	905.6721733617976	980.6721733617976	980.6721733617976	1005.6721733617976	0.17777778208255768	0.06535948067903519	0.15584415197372437	0.04237288236618042	0.0	905	980	980	1005	1400
3.774639553312557	3.7746391585728585	1	1	2	0	0.0075	0.05965742955794884	894.2971740398004	969.2971740398004	969.2971740398004	994.2971740398004	0.1666666716337204	0.06535948067903519	0.15584415197372437	0.04237288236618042	0.0	894	969	969	994	1400
3.799358153249793	3.7993577585100944	1	1	2	0	0.0075	0.06243520717015816	905.6721733617976	980.6721733617976	980.6721733617976	1005.6721733617976	0.17777778208255768	0.06535948067903519	0.15584415197372437	0.04237288236618042	0.0	905	980	980	1005	1400
3.81273548690155	3.8127350921618515	1	1	2	0	0.0075	0.05965742955794884	894.2971740398004	969.2971740398004	969.2971740398004	994.2971740398004	0.1666666716337204	0.06535948067903519	0.15584415197372437	0.04237288236618042	0.0	894	969	969	994	1400
3.826057556995478	3.826057162255779	1	1	2	0	0.0075	0.05965742955794884	894.2971740398004	969.2971740398004	969.2971740398004	994.2971740398004	0.1666666716337204	0.06535948067903519	0.15584415197372437	0.04237288236618042	0.0	894	969	969	994	1400
3.8417591179936164	3.841763065390605	1	1	2	0	0.0075	0.05965742955794884	894.2971740398004	969.2971740398004	969.2971740398004	994.2971740398004	0.1666666716337204	0.06535948067903519	0.15584415197372437	0.04237288236618042	0.0	894	969	969	994	1400
3.8586097662548866	3.858609371515188	1	1	2	0	0.0075	0.05965742955794884	894.2971740398004	969.2971740398004	969.2971740398004	994.2971740398004	0.1666666716337204	0.06535948067903519	0.15584415197372437	0.04237288236618042	0.0	894	969	969	994	1400
3.8794180747360674	3.87941728525667	1	1	2	0	0.0075	0.05965742955794884	894.2971740398004	969.2971740398004	969.2971740398004	994.2971740398004	0.1666666716337204	0.06535948067903519	0.15584415197372437	0.04237288236618042	0.0	894	969	969	994	1400
3.8927456711857786	3.89274527644608	1	1	2	0	0.0075	0.05965742955794884	894.2971740398004	969.2971740398004	969.2971740398004	994.2971740398004	0.1666666716337204	0.06535948067903519	0.15584415197372437	0.04237288236618042	0.0	894	969	969	994	1400
3.9087223657539614	3.9087219710142644	1	1	2	0	0.0075	0.05965742955794884	894.2971740398004	969.2971740398004	969.2971740398004	994.2971740398004	0.1666666716337204	0.06535948067903519	0.15584415197372437	0.04237288236618042	0.0	894	969	969	994	1400
3.9246240597793793	3.9246236650396806	1	1	2	0	0.0075	0.05965742955794884	894.2971740398004	969.2971740398004	969.2971740398004	994.2971740398004	0.1666666716337204	0.06535948067903519	0.15584415197372437	0.04237288236618042	0.0	894	969	969	994	1400
3.9419649747465275	3.9419649747465275	1	1	2	0	0.0075	0.05965742955794884	894.2971740398004	969.2971740398004	969.2971740398004	994.2971740398004	0.1666666716337204	0.06535948067903519	0.15584415197372437	0.04237288236618042	0.0	894	969	969	994	1400
3.9595672073942634	3.9595672073942634	1	1	2	0	0.0075	0.05965742955794884	894.2971740398004	969.2971740398004	969.2971740398004	994.2971740398004	0.1666666716337204	0.06535948067903519	0.15584415197372437	0.04237288236618042	0.0	894	969	969	994	1400
3.97472876448448	3.9747291592241787	1	1	2	0	0.0075	0.05965742955794884	894.2971740398004	969.2971740398004	969.2971740398004	994.2971740398004	0.1666666716337204	0.06535948067903519	0.15584415197372437	0.04237288236618042	0.0	894	969	969	994	1400
3.9917084926272484	3.9917084926272484	1	1	2	0	0.0075	0.05965742955794884	894.2971740398004	969.2971740398004	969.2971740398004	994.2971740398004	0.1666666716337204	0.06535948067903519	0.15584415197372437	0.04237288236618042	0.0	894	969	969	994	1400
4.00863927304737	4.00863927304737	1	1	2	0	0.0075	0.05965742955794884	894.2971740398004	969.2971740398004	969.2971740398004	994.2971740398004	0.1666666716337204	0.06535948067903519	0.15584415197372437	0.04237288236618042	0.0	894	969	969	994	1400
4.025954529934097	4.025954529934097	1	1	2	0	0.0075	0.05965742955794884	894.2971740398004	969.2971740398004	969.2971740398004	994.2971740398004	0.1666666716337204	0.06535948067903519	0.15584415197372437	0.04237288236618042	0.0	894	969	969	994	1400
4.041909513818849	4.041909513818849	1	1	2	0	0.0075	0.0611538422039144	900.4249838250295	975.4249838250295	975.4249838250295	1000.4249838250295	0.1666666716337204	0.07189542800188065	0.1428571492433548	0.04237288236618042	0.0	900	975	975	1000	1400
4.058667398250908	4.058667003511209	1	1	2	0	0.0075	0.059519855373203034	893.7338077532664	968.7338077532664	968.7338077532664	993.7338077532664	0.1666666716337204	0.06535948067903519	0.1428571492433548	0.04237288236618042	0.0	893	968	968	993	1400
4.079274784225412	4.079274389485713	1	1	2	0	0.0075	0.059519855373203034	893.7338077532664	968.7338077532664	968.7338077532664	993.7338077532664	0.1666666716337204	0.06535948067903519	0.1428571492433548	0.04237288236618042	0.0	893	968	968	993	1400
4.092601591195725	4.092600801716328	1	1	2	0	0.0075	0.060851178718302354	899.1855768514481	974.1855768514481	974.1855768514481	999.1855768514481	0.1666666716337204	0.07189542800188065	0.1428571492433548	0.033898305147886276	0.0	899	974	974	999	1400
4.108607101761921	4.108606707022222	1	1	2	0	0.0075	0.0611538422039144	900.4249838250295	975.4249838250295	975.4249838250295	1000.4249838250295	0.1666666716337204	0.07189542800188065	0.1428571492433548	0.04237288236618042	0.0	900	975	975	1000	1400
4.124682086515099	4.1246816917754	1	1	2	0	0.0075	0.0611538422039144	900.4249838250295	975.4249838250295	975.4249838250295	1000.4249838250295	0.1666666716337204	0.07189542800188065	0.1428571492433548	0.04237288236618042	0.0	900	975	975	1000	1400
4.1416981307101555	4.141697735970457	1	1	2	0	0.0075	0.0611538422039144	900.4249838250295	975.4249838250295	975.4249838250295	1000.4249838250295	0.1666666716337204	0.07189542800188065	0.1428571492433548	0.04237288236618042	0.0	900	975	975	1000	1400
4.159334705711686	4.159334705711686	1	1	2	0	0.0075	0.0611538422039144	900.4249838250295	975.4249838250295	975.4249838250295	1000.4249838250295	0.1666666716337204	0.07189542800188065	0.1428571492433548	0.04237288236618042	0.0	900	975	975	1000	1400
4.174630079559785	4.174630079559787	1	1	2	0	0.0075	0.0611538422039144	900.4249838250295	975.4249838250295	975.4249838250295	1000.4249838250295	0.1666666716337204	0.07189542800188065	0.1428571492433548	0.04237288236618042	0.0	900	975	975	1000	1400
4.1917487560765245	4.1917487560765245	1	1	2	0	0.0075	0.0611538422039144	900.4249838250295	975.4249838250295	975.4249838250295	1000.4249838250295	0.1666666716337204	0.07189542800188065	0.1428571492433548	0.04237288236618042	0.0	900	975	975	1000	1400
4.20894874897121	4.20894874897121	1	1	2	0	0.0075	0.060851178718302354	899.1855768514481	974.1855768514481	974.1855768514481	999.1855768514481	0.1666666716337204	0.07189542800188065	0.1428571492433548	0.033898305147886276	0.0	899	974	974	999	1400
4.2261522945231835	4.226151899783485	1	1	2	0	0.0075	0.0611538422039144	900.4249838250295	975.4249838250295	975.4249838250295	1000.4249838250295	0.1666666716337204	0.07189542800188065	0.1428571492433548	0.04237288236618042	0.0	900	975	975	1000	1400
4.24176109169211	4.2417606969524115	1	1	2	0	0.0075	0.0611538422039144	900.4249838250295	975.4249838250295	975.4249838250295	1000.4249838250295	0.1666666716337204	0.07189542800188065	0.1428571492433548	0.04237288236618042	0.0	900	975	975	1000	1400
4.258620424226754	4.258620029487055	1	1	2	0	0.0075	0.0611538422039144	900.4249838250295	975.4249838250295	975.4249838250295	1000.4249838250295	0.1666666716337204	0.07189542800188065	0.1428571492433548	0.04237288236618042	0.0	900	975	975	1000	1400
4.2795112333049765	4.279511628044677	1	1	2	0	0.0075	0.0611538422039144	900.4249838250295	975.4249838250295	975.4249838250295	1000.4249838250295	0.1666666716337204	0.07189542800188065	0.1428571492433548	0.04237288236618042	0.0	900	975	975	1000	1400
4.293001462510583	4.293001067770884	1	1	2	0	0.0075	0.0611538422039144	900.4249838250295	975.4249838250295	975.4249838250295	1000.4249838250295	0.1666666716337204	0.07189542800188065	0.1428571492433548	0.04237288236618042	0.0	900	975	975	1000	1400
4.308854208813353	4.308854208813353	1	1	2	0	0.0075	0.0611538422039144	900.4249838250295	975.4249838250295	975.4249838250295	1000.4249838250295	0.1666666716337204	0.07189542800188065	0.1428571492433548	0.04237288236618042	0.0	900	975	975	1000	1400
4.324783929357382	4.324783929357384	1	1	2	0	0.0075	0.0611538422039144	900.4249838250295	975.4249838250295	975.4249838250295	1000.4249838250295	0.1666666716337204	0.07189542800188065	0.1428571492433548	0.04237288236618042	0.0	900	975	975	1000	1400
4.341811421003705	4.341811026264006	1	1	2	0	0.0075	0.0611538422039144	900.4249838250295	975.4249838250295	975.4249838250295	1000.4249838250295	0.1666666716337204	0.07189542800188065	0.1428571492433548	0.04237288236618042	0.0	900	975	975	1000	1400
4.359268389442292	4.359267994702593	1	1	2	0	0.0075	0.0611538422039144	900.4249838250295	975.4249838250295	975.4249838250295	1000.4249838250295	0.1666666716337204	0.07189542800188065	0.1428571492433548	0.04237288236618042	0.0	900	975	975	1000	1400
4.374618237368823	4.3746178426291245	1	1	2	0	0.0075	0.0611538422039144	900.4249838250295	975.4249838250295	975.4249838250295	1000.4249838250295	0.1666666716337204	0.07189542800188065	0.1428571492433548	0.04237288236618042	0.0	900	975	975	1000	1400
4.39178191421122	4.39178191421122	1	1	2	0	0.0075	0.060851178718302354	899.1855768514481	974.1855768514481	974.1855768514481	999.1855768514481	0.1666666716337204	0.07189542800188065	0.1428571492433548	0.033898305147886276	0.0	899	974	974	999	1400
4.408674799620259	4.408674799620259	1	1	2	0	0.0075	0.060851178718302354	899.1855768514481	974.1855768514481	974.1855768514481	999.1855768514481	0.1666666716337204	0.07189542800188065	0.1428571492433548	0.033898305147886276	0.0	899	974	974	999	1400
4.426085583514091	4.426085188774392	1	1	2	0	0.0075	0.0611538422039144	900.4249838250295	975.4249838250295	975.4249838250295	1000.4249838250295	0.1666666716337204	0.07189542800188065	0.1428571492433548	0.04237288236618042	0.0	900	975	975	1000	1400
4.441714907147354	4.441714512407655	1	1	2	0	0.0075	0.0611538422039144	900.4249838250295	975.4249838250295	975.4249838250295	1000.4249838250295	0.1666666716337204	0.07189542800188065	0.1428571492433548	0.04237288236618042	0.0	900	975	975	1000	1400
4.45866384559362	4.458663450853921	1	1	2	0	0.0075	0.0611538422039144	900.4249838250295	975.4249838250295	975.4249838250295	1000.4249838250295	0.1666666716337204	0.07189542800188065	0.1428571492433548	0.04237288236618042	0.0	900	975	975	1000	1400
4.479533338728109	4.479533338728109	1	1	2	0	0.0075	0.0611538422039144	900.4249838250295	975.4249838250295	975.4249838250295	1000.4249838250295	0.1666666716337204	0.07189542800188065	0.1428571492433548	0.04237288236618042	0.0	900	975	975	1000	1400
4.4926568547535535	4.492656460013855	1	1	2	0	0.0075	0.0611538422039144	900.4249838250295	975.4249838250295	975.4249838250295	1000.4249838250295	0.1666666716337204	0.07189542800188065	0.1428571492433548	0.04237288236618042	0.0	900	975	975	1000	1400
4.508646180992098	4.5086457862524	1	1	2	0	0.0075	0.0611538422039144	900.4249838250295	975.4249838250295	975.4249838250295	1000.4249838250295	0.1666666716337204	0.07189542800188065	0.1428571492433548	0.04237288236618042	0.0	900	975	975	1000	1400
4.524624454519078	4.524624059779379	1	1	2	0	0.0075	0.0611538422039144	900.4249838250295	975.4249838250295	975.4249838250295	1000.4249838250295	0.1666666716337204	0.07189542800188065	0.1428571492433548	0.04237288236618042	0.0	900	975	975	1000	1400
4.5419618168289375	4.5419618168289375	1	1	2	0	0.0075	0.0611538422039144	900.4249838250295	975.4249838250295	975.4249838250295	1000.4249838250295	0.1666666716337204	0.07189542800188065	0.1428571492433548	0.04237288236618042	0.0	900	975	975	1000	1400
4.559262863086509	4.559262468346811	1	1	2	0	0.0075	0.0611538422039144	900.4249838250295	975.4249838250295	975.4249838250295	1000.4249838250295	0.1666666716337204	0.07189542800188065	0.1428571492433548	0.04237288236618042	0.0	900	975	975	1000	1400
4.5746454744080385	4.57464507966834	1	1	2	0	0.0075	0.0611538422039144	900.4249838250295	975.4249838250295	975.4249838250295	1000.4249838250295	0.1666666716337204	0.07189542800188065	0.1428571492433548	0.04237288236618042	0.0	900	975	975	1000	1400
4.591731387529778	4.591731387529778	1	1	2	0	0.0075	0.0611538422039144	900.4249838250295	975.4249838250295	975.4249838250295	1000.4249838250295	0.1666666716337204	0.07189542800188065	0.1428571492433548	0.04237288236618042	0.0	900	975	975	1000	1400
4.608654273155924	4.608653483676527	1	1	2	0	0.0075	0.0611538422039144	900.4249838250295	975.4249838250295	975.4249838250295	1000.4249838250295	0.1666666716337204	0.07189542800188065	0.1428571492433548	0.04237288236618042	0.0	900	975	975	1000	1400
4.6259312402918695	4.625930845552171	1	1	2	0	0.0075	0.0611538422039144	900.4249838250295	975.4249838250295	975.4249838250295	1000.4249838250295	0.1666666716337204	0.07189542800188065	0.1428571492433548	0.04237288236618042	0.0	900	975	975	1000	1400
4.641676617396573	4.641676617396573	1	1	2	0	0.0075	0.0611538422039144	900.4249838250295	975.4249838250295	975.4249838250295	1000.4249838250295	0.1666666716337204	0.07189542800188065	0.1428571492433548	0.04237288236618042	0.0	900	975	975	1000	1400
4.658665424552414	4.658665029812715	1	1	2	0	0.0075	0.0611538422039144	900.4249838250295	975.4249838250295	975.4249838250295	1000.4249838250295	0.1666666716337204	0.07189542800188065	0.1428571492433548	0.04237288236618042	0.0	900	975	975	1000	1400
4.6793774165470925	4.6793774165470925	1	1	2	0	0.0075	0.0611538422039144	900.4249838250295	975.4249838250295	975.4249838250295	1000.4249838250295	0.1666666716337204	0.07189542800188065	0.1428571492433548	0.04237288236618042	0.0	900	975	975	1000	1400
4.692596459579642	4.692596064839943	1	1	2	0	0.0075	0.0611538422039144	900.4249838250295	975.4249838250295	975.4249838250295	1000.4249838250295	0.1666666716337204	0.07189542800188065	0.1428571492433548	0.04237288236618042	0.0	900	975	975	1000	1400
4.7086781549077	4.7086773654283025	1	1	2	0	0.0075	0.05837606459170508	889.0499845030323	964.0499845030323	964.0499845030323	989.0499845030323	0.15555556118488312	0.07189542800188065	0.1428571492433548	0.04237288236618042	0.0	889	964	964	989	1400
4.724764587112142	4.724764192372444	1	1	2	0	0.0075	0.05837606459170508	889.0499845030323	964.0499845030323	964.0499845030323	989.0499845030323	0.15555556118488312	0.07189542800188065	0.1428571492433548	0.04237288236618042	0.0	889	964	964	989	1400
4.74162944600257	4.741629051262871	1	1	2	0	0.0075	0.05837606459170508	889.0499845030323	964.0499845030323	964.0499845030323	989.0499845030323	0.15555556118488312	0.07189542800188065	0.1428571492433548	0.04237288236618042	0.0	889	964	964	989	1400
4.7593047054945785	4.7593047054945785	1	1	2	0	0.0075	0.05837606459170508	889.0499845030323	964.0499845030323	964.0499845030323	989.0499845030323	0.15555556118488312	0.07189542800188065	0.1428571492433548	0.04237288236618042	0.0	889	964	964	989	1400
4.774660474516592	4.774660079776893	1	1	2	0	0.0075	0.05837606459170508	889.0499845030323	964.0499845030323	964.0499845030323	989.0499845030323	0.15555556118488312	0.07189542800188065	0.1428571492433548	0.04237288236618042	0.0	889	964	964	989	1400
4.79177244045845	4.791772045718751	1	1	2	0	0.0075	0.05837606459170508	889.0499845030323	964.0499845030323	964.0499845030323	989.0499845030323	0.15555556118488312	0.07189542800188065	0.1428571492433548	0.04237288236618042	0.0	889	964	964	989	1400
4.80866808904538	4.808667694305683	1	1	2	0	0.0075	0.05837606459170508	889.0499845030323	964.0499845030323	964.0499845030323	989.0499845030323	0.15555556118488312	0.07189542800188065	0.1428571492433548	0.04237288236618042	0.0	889	964	964	989	1400
4.8259640036868685	4.8259640036868685	1	1	2	0	0.0075	0.05837606459170508	889.0499845030323	964.0499845030323	964.0499845030323	989.0499845030323	0.15555556118488312	0.07189542800188065	0.1428571492433548	0.04237288236618042	0.0	889	964	964	989	1400
4.841726354598618	4.84172595985892	1	1	2	0	0.0075	0.05837606459170508	889.0499845030323	964.0499845030323	964.0499845030323	989.0499845030323	0.15555556118488312	0.07189542800188065	0.1428571492433548	0.04237288236618042	0.0	889	964	964	989	1400
4.858624371623742	4.858623976884044	1	1	2	0	0.0075	0.0611538422039144	900.4249838250295	975.4249838250295	975.4249838250295	1000.4249838250295	0.1666666716337204	0.07189542800188065	0.1428571492433548	0.04237288236618042	0.0	900	975	975	1000	1400
4.879257020938967	4.879256626199268	1	1	2	0	0.0075	0.0611538422039144	900.4249838250295	975.4249838250295	975.4249838250295	1000.4249838250295	0.1666666716337204	0.07189542800188065	0.1428571492433548	0.04237288236618042	0.0	900	975	975	1000	1400
4.893006988866366	4.893006988866366	1	1	2	0	0.0075	0.0611538422039144	900.4249838250295	975.4249838250295	975.4249838250295	1000.4249838250295	0.1666666716337204	0.07189542800188065	0.1428571492433548	0.04237288236618042	0.0	900	975	975	1000	1400
4.908613417597101	4.908613022857402	1	1	2	0	0.0075	0.0611538422039144	900.4249838250295	975.4249838250295	975.4249838250295	1000.4249838250295	0.1666666716337204	0.07189542800188065	0.1428571492433548	0.04237288236618042	0.0	900	975	975	1000	1400
4.924885377459969	4.924885377459969	1	1	2	0	0.0075	0.0611538422039144	900.4249838250295	975.4249838250295	975.4249838250295	1000.4249838250295	0.1666666716337204	0.07189542800188065	0.1428571492433548	0.04237288236618042	0.0	900	975	975	1000	1400
4.941856816069063	4.941856421329364	1	1	2	0	0.0075	0.0611538422039144	900.4249838250295	975.4249838250295	975.4249838250295	1000.4249838250295	0.1666666716337204	0.07189542800188065	0.1428571492433548	0.04237288236618042	0.0	900	975	975	1000	1400
4.959398653542888	4.959398653542888	1	1	2	0	0.0075	0.0611538422039144	900.4249838250295	975.4249838250295	975.4249838250295	1000.4249838250295	0.1666666716337204	0.07189542800188065	0.1428571492433548	0.04237288236618042	0.0	900	975	975	1000	1400
4.974647448106532	4.974647053366834	1	1	2	0	0.0075	0.0611538422039144	900.4249838250295	975.4249838250295	975.4249838250295	1000.4249838250295	0.1666666716337204	0.07189542800188065	0.1428571492433548	0.04237288236618042	0.0	900	975	975	1000	1400
4.99175349295291	4.99175349295291	1	1	2	0	0.0075	0.0611538422039144	900.4249838250295	975.4249838250295	975.4249838250295	1000.4249838250295	0.1666666716337204	0.07189542800188065	0.1428571492433548	0.04237288236618042	0.0	900	975	975	1000	1400
5.008647957320743	5.008647562581045	1	1	2	0	0.0075	0.0611538422039144	900.4249838250295	975.4249838250295	975.4249838250295	1000.4249838250295	0.1666666716337204	0.07189542800188065	0.1428571492433548	0.04237288236618042	0.0	900	975	975	1000	1400
5.025981372233614	5.025980977493916	1	1	2	0	0.0075	0.0611538422039144	900.4249838250295	975.4249838250295	975.4249838250295	1000.4249838250295	0.1666666716337204	0.07189542800188065	0.1428571492433548	0.04237288236618042	0.0	900	975	975	1000	1400
5.0416572751513336	5.041656880411635	1	1	2	0	0.0075	0.0611538422039144	900.4249838250295	975.4249838250295	975.4249838250295	1000.4249838250295	0.1666666716337204	0.07189542800188065	0.1428571492433548	0.04237288236618042	0.0	900	975	975	1000	1400
5.058604634638803	5.058604239899104	1	1	2	0	0.0075	0.060851178718302354	899.1855768514481	974.1855768514481	974.1855768514481	999.1855768514481	0.1666666716337204	0.07189542800188065	0.1428571492433548	0.033898305147886276	0.0	899	974	974	999	1400
5.07463856646331	5.0746381717236115	1	1	2	0	0.0075	0.06278782903462576	907.1161598967925	982.1161598967925	982.1161598967925	1007.1161598967925	0.1666666716337204	0.0784313753247261	0.1428571492433548	0.04237288236618042	0.0	907	982	982	1007	1400
5.092718434146562	5.0927176446671645	1	1	2	0	0.0075	0.06278782903462576	907.1161598967925	982.1161598967925	982.1161598967925	1007.1161598967925	0.1666666716337204	0.0784313753247261	0.1428571492433548	0.04237288236618042	0.0	907	982	982	1007	1400
5.108631180883545	5.108630786143847	1	1	2	0	0.0075	0.06248516554901372	905.8767529232111	980.8767529232111	980.8767529232111	1005.8767529232111	0.1666666716337204	0.0784313753247261	0.1428571492433548	0.033898305147886276	0.0	905	980	980	1005	1400
5.124682481254798	5.124682481254798	1	1	2	0	0.0075	0.0597073879368044	894.501753601214	969.501753601214	969.501753601214	994.501753601214	0.15555556118488312	0.0784313753247261	0.1428571492433548	0.033898305147886276	0.0	894	969	969	994	1400
5.141599840525162	5.141599445785463	1	1	2	0	0.0075	0.06248516554901372	905.8767529232111	980.8767529232111	980.8767529232111	1005.8767529232111	0.1666666716337204	0.0784313753247261	0.1428571492433548	0.033898305147886276	0.0	905	980	980	1005	1400
5.159557338901795	5.159556944162096	1	1	2	0	0.0075	0.0597073879368044	894.501753601214	969.501753601214	969.501753601214	994.501753601214	0.15555556118488312	0.0784313753247261	0.1428571492433548	0.033898305147886276	0.0	894	969	969	994	1400
5.174686922076409	5.174686527336711	1	1	2	0	0.0075	0.06248516554901372	905.8767529232111	980.8767529232111	980.8767529232111	1005.8767529232111	0.1666666716337204	0.0784313753247261	0.1428571492433548	0.033898305147886276	0.0	905	980	980	1005	1400
5.1917487560765245	5.1917487560765245	1	1	2	0	0.0075	0.06248516554901372	905.8767529232111	980.8767529232111	980.8767529232111	1005.8767529232111	0.1666666716337204	0.0784313753247261	0.1428571492433548	0.033898305147886276	0.0	905	980	980	1005	1400
5.20861677288454	5.208616378144841	1	1	2	0	0.0075	0.0597073879368044	894.501753601214	969.501753601214	969.501753601214	994.501753601214	0.15555556118488312	0.0784313753247261	0.1428571492433548	0.033898305147886276	0.0	894	969	969	994	1400
5.226389138342448	5.226388743602749	1	1	2	0	0.0075	0.06248516554901372	905.8767529232111	980.8767529232111	980.8767529232111	1005.8767529232111	0.1666666716337204	0.0784313753247261	0.1428571492433548	0.033898305147886276	0.0	905	980	980	1005	1400
5.241693196463922	5.241693196463922	1	1	2	0	0.0075	0.06248516554901372	905.8767529232111	980.8767529232111	980.8767529232111	1005.8767529232111	0.1666666716337204	0.0784313753247261	0.1428571492433548	0.033898305147886276	0.0	905	980	980	1005	1400
5.258635029595608	5.2586350295956095	1	1	2	0	0.0075	0.06411915237972508	912.5679289949742	987.5679289949742	987.5679289949742	1012.5679289949742	0.1666666716337204	0.08496732264757156	0.1428571492433548	0.033898305147886276	0.0	912	987	987	1012	1400
5.274623566354755	5.274623171615058	1	1	2	0	0.0075	0.06411915237972508	912.5679289949742	987.5679289949742	987.5679289949742	1012.5679289949742	0.1666666716337204	0.08496732264757156	0.1428571492433548	0.033898305147886276	0.0	912	987	987	1012	1400
5.292684486532467	5.292684091792768	1	1	2	0	0.0075	0.06411915237972508	912.5679289949742	987.5679289949742	987.5679289949742	1012.5679289949742	0.1666666716337204	0.08496732264757156	0.1428571492433548	0.033898305147886276	0.0	912	987	987	1012	1400
5.308696707673542	5.308696312933844	1	1	2	0	0.0075	0.06411915237972508	912.5679289949742	987.5679289949742	987.5679289949742	1012.5679289949742	0.1666666716337204	0.08496732264757156	0.1428571492433548	0.033898305147886276	0.0	912	987	987	1012	1400
5.324721955224675	5.3247219552246765	1	1	2	0	0.0075	0.06411915237972508	912.5679289949742	987.5679289949742	987.5679289949742	1012.5679289949742	0.1666666716337204	0.08496732264757156	0.1428571492433548	0.033898305147886276	0.0	912	987	987	1012	1400
5.346016583014745	5.346016188275046	1	1	2	0	0.0075	0.06411915237972508	912.5679289949742	987.5679289949742	987.5679289949742	1012.5679289949742	0.1666666716337204	0.08496732264757156	0.1428571492433548	0.033898305147886276	0.0	912	987	987	1012	1400
5.35945549605951	5.359455101319812	1	1	2	0	0.0075	0.06411915237972508	912.5679289949742	987.5679289949742	987.5679289949742	1012.5679289949742	0.1666666716337204	0.08496732264757156	0.1428571492433548	0.033898305147886276	0.0	912	987	987	1012	1400
5.374966397783142	5.374966397783142	1	1	2	0	0.0075	0.06411915237972508	912.5679289949742	987.5679289949742	987.5679289949742	1012.5679289949742	0.1666666716337204	0.08496732264757156	0.1428571492433548	0.033898305147886276	0.0	912	987	987	1012	1400
5.391702966271467	5.391702571531768	1	1	2	0	0.0075	0.06411915237972508	912.5679289949742	987.5679289949742	987.5679289949742	1012.5679289949742	0.1666666716337204	0.08496732264757156	0.1428571492433548	0.033898305147886276	0.0	912	987	987	1012	1400
5.4088307218012766	5.408830327061578	1	1	2	0	0.0075	0.06411915237972508	912.5679289949742	987.5679289949742	987.5679289949742	1012.5679289949742	0.1666666716337204	0.08496732264757156	0.1428571492433548	0.033898305147886276	0.0	912	987	987	1012	1400
5.42590518747175	5.425904792732052	1	1	2	0	0.0075	0.06411915237972508	912.5679289949742	987.5679289949742	987.5679289949742	1012.5679289949742	0.1666666716337204	0.08496732264757156	0.1428571492433548	0.033898305147886276	0.0	912	987	987	1012	1400
5.441682933231753	5.441682538492055	1	1	2	0	0.0075	0.06411915237972508	912.5679289949742	987.5679289949742	987.5679289949742	1012.5679289949742	0.1666666716337204	0.08496732264757156	0.1428571492433548	0.033898305147886276	0.0	912	987	987	1012	1400
5.458662266634823	5.458661871895126	1	1	2	0	0.0075	0.06411915237972508	912.5679289949742	987.5679289949742	987.5679289949742	1012.5679289949742	0.1666666716337204	0.08496732264757156	0.1428571492433548	0.033898305147886276	0.0	912	987	987	1012	1400
5.474628697970839	5.474628303231141	1	1	2	0	0.0075	0.06411915237972508	912.5679289949742	987.5679289949742	987.5679289949742	1012.5679289949742	0.1666666716337204	0.08496732264757156	0.1428571492433548	0.033898305147886276	0.0	912	987	987	1012	1400
5.492524616954464	5.492524222214765	1	1	2	0	0.0075	0.0656430797387778	918.8084115302951	993.8084115302951	993.8084115302951	1018.8084115302951	0.1666666716337204	0.09150326997041702	0.12987013161182404	0.033898305147886276	0.0	918	993	993	1018	1400
5.50882618229474	5.50882618229474	1	0	2	0	0.0075	0.0656430797387778	918.8084115302951	993.8084115302951	993.8084115302951	1018.8084115302951	0.1666666716337204	0.09150326997041702	0.12987013161182404	0.033898305147886276	0.0	918	993	993	1018	1400
5.524929193566532	5.524929193566532	1	0	2	0	0.0075	0.06286530212656848	907.4334122082979	982.4334122082979	982.4334122082979	1007.4334122082979	0.15555556118488312	0.09150326997041702	0.12987013161182404	0.033898305147886276	0.0	907	982	982	1007	1400
5.541748657391599	5.5417482626519	1	0	2	0	0.0075	0.06286530212656848	907.4334122082979	982.4334122082979	982.4334122082979	1007.4334122082979	0.15555556118488312	0.09150326997041702	0.12987013161182404	0.033898305147886276	0.0	907	982	982	1007	1400
5.559268389442291	5.559268389442291	1	0	2	0	0.0075	0.06286530212656848	907.4334122082979	982.4334122082979	982.4334122082979	1007.4334122082979	0.15555556118488312	0.09150326997041702	0.12987013161182404	0.033898305147886276	0.0	907	982	982	1007	1400
5.574616658410028	5.574616263670329	1	0	2	0	0.0075	0.0656430797387778	918.8084115302951	993.8084115302951	993.8084115302951	1018.8084115302951	0.1666666716337204	0.09150326997041702	0.12987013161182404	0.033898305147886276	0.0	918	993	993	1018	1400
5.591710861065442	5.591710466325743	1	0	2	0	0.0075	0.06286530212656848	907.4334122082979	982.4334122082979	982.4334122082979	1007.4334122082979	0.15555556118488312	0.09150326997041702	0.12987013161182404	0.033898305147886276	0.0	907	982	982	1007	1400
5.608638088828274	5.608637694088575	1	0	2	0	0.0075	0.0656430797387778	918.8084115302951	993.8084115302951	993.8084115302951	1018.8084115302951	0.1666666716337204	0.09150326997041702	0.12987013161182404	0.033898305147886276	0.0	918	993	993	1018	1400
5.6259493983180136	5.625949003578315	1	0	2	0	0.0075	0.0656430797387778	918.8084115302951	993.8084115302951	993.8084115302951	1018.8084115302951	0.1666666716337204	0.09150326997041702	0.12987013161182404	0.033898305147886276	0.0	918	993	993	1018	1400
5.64167464369808	5.641674248958381	1	0	2	0	0.0075	0.0656430797387778	918.8084115302951	993.8084115302951	993.8084115302951	1018.8084115302951	0.1666666716337204	0.09150326997041702	0.12987013161182404	0.033898305147886276	0.0	918	993	993	1018	1400
5.658677661483075	5.658677266743377	1	0	2	0	0.0075	0.0656430797387778	918.8084115302951	993.8084115302951	993.8084115302951	1018.8084115302951	0.1666666716337204	0.09150326997041702	0.12987013161182404	0.033898305147886276	0.0	918	993	993	1018	1400
5.674606987287408	5.674606592547709	1	0	2	0	0.0075	0.0656430797387778	918.8084115302951	993.8084115302951	993.8084115302951	1018.8084115302951	0.1666666716337204	0.09150326997041702	0.12987013161182404	0.033898305147886276	0.0	918	993	993	1018	1400
5.692530143310247	5.692530143310247	1	0	2	0	0.0075	0.0656430797387778	918.8084115302951	993.8084115302951	993.8084115302951	1018.8084115302951	0.1666666716337204	0.09150326997041702	0.12987013161182404	0.033898305147886276	0.0	918	993	993	1018	1400
5.708811971665584	5.708811576925886	1	0	2	0	0.0075	0.0656430797387778	918.8084115302951	993.8084115302951	993.8084115302951	1018.8084115302951	0.1666666716337204	0.09150326997041702	0.12987013161182404	0.033898305147886276	0.0	918	993	993	1018	1400
5.724658402133173	5.724658007393474	1	0	2	0	0.0075	0.0656430797387778	918.8084115302951	993.8084115302951	993.8084115302951	1018.8084115302951	0.1666666716337204	0.09150326997041702	0.12987013161182404	0.033898305147886276	0.0	918	993	993	1018	1400
5.741624709126183	5.741624314386485	1	0	2	0	0.0075	0.06727706656948916	925.4995876020581	1000.4995876020581	1000.4995876020581	1025.499587602058	0.1666666716337204	0.09803921729326248	0.12987013161182404	0.033898305147886276	0.0	925	1000	1000	1025	1400
5.759168520298502	5.759168520298502	1	0	2	0	0.0075	0.0717988904840685	944.0164565322605	1019.0164565322605	1019.0164565322605	1044.0164565322605	0.17777778208255768	0.10457516461610794	0.1428571492433548	0.033898305147886276	0.0	944	1019	1019	1044	1400
5.774601658301474	5.774601263561776	1	0	2	0	0.0075	0.07795470110307817	969.2245010171051	1044.224501017105	1044.224501017105	1069.224501017105	0.18888889253139496	0.11764705926179886	0.15584415197372437	0.033898305147886276	0.0	969	1044	1044	1069	1400
5.791683624026225	5.791683624026227	1	0	2	0	0.0075	0.08411051371101402	994.4325536466024	1069.4325536466024	1069.4325536466024	1094.4325536466024	0.20000000298023224	0.13071896135807037	0.16883116960525513	0.033898305147886276	0.0	994	1069	1069	1094	1400
5.80881966908971	5.808819274350011	1	0	2	0	0.0075	0.09342931013537115	1032.5930250043448	1107.5930250043448	1107.5930250043448	1132.5930250043448	0.2222222238779068	0.1437908560037613	0.1818181872367859	0.04237288236618042	0.0	1032	1107	1107	1132	1400
5.825839660681755	5.825839265942056	1	0	2	0	0.0075	0.10611045778543085	1084.5223246313394	1159.5223246313394	1159.5223246313394	1184.5223246313394	0.23333333432674408	0.1764705926179886	0.2467532455921173	0.05932203307747841	0.0	1084	1159	1159	1184	1400
5.841614643263865	5.841614248524166	1	0	2	0	0.0075	0.12325840361290058	1154.7431627948279	1229.7431627948279	1229.7431627948279	1254.7431627948279	0.25555557012557983	0.21568627655506134	0.2857142984867096	0.0762711837887764	0.0	1154	1229	1229	1254	1400
5.858609371515188	5.858608976775489	1	0	2	0	0.0075	0.1381564212587012	1215.7505450543813	1290.7505450543813	1290.7505450543813	1315.7505450543813	0.2777777910232544	0.24183006584644318	0.3246753215789795	0.10169491171836853	0.0	1215	1290	1290	1315	1400
5.874610539944696	5.874610145204999	1	0	2	0	0.0075	0.15594227988032644	1288.5836361099368	1363.5836361099368	1363.5836361099368	1388.5836361099368	0.31111112236976624	0.2679738700389862	0.37662336230278015	0.11864406615495682	0.1111111119389534	1288	1363	1363	1388	1422
5.89259014374446	5.892589749004761	1	0	2	0	0.0075	0.16931637113980724	1343.3505398175107	1418.3505398175107	1418.3505398175107	1443.3505398175107	0.3333333432674408	0.2875817120075226	0.41558441519737244	0.1355932205915451	0.1111111119389534	1343	1418	1418	1443	1422
5.908660786360953	5.908660391621256	1	0	2	0	0.0075	0.19395098110835984	1444.2292676387335	1519.2292676387335	1519.2292676387335	1544.2292676387335	0.3888888955116272	0.3137255012989044	0.4545454680919647	0.16101695597171783	0.1111111119389534	1444	1519	1519	1544	1422
5.924660375831667	5.924659981091969	1	0	2	0	0.0075	0.23105028706770647	1596.150925542258	1671.150925542258	1671.150925542258	1696.150925542258	0.42222222685813904	0.37254902720451355	0.5454545617103577	0.23728813230991364	0.1111111119389534	1596	1671	1671	1696	1422
5.941754183747381	5.941754183747381	1	0	2	0	0.0075	0.25605564445893503	1698.547864059339	1773.547864059339	1773.547864059339	1798.547864059339	0.4555555582046509	0.40522876381874084	0.5844155550003052	0.27966102957725525	0.2222222238779068	1698	1773	1773	1798	1444
5.959260099908617	5.959260099908617	1	0	2	0	0.0075	0.2780631067743391	1788.6684222409185	1863.6684222409185	1863.6684222409185	1888.6684222409185	0.47777777910232544	0.43790850043296814	0.6103895902633667	0.32203391194343567	0.2222222238779068	1788	1863	1863	1888	1444
5.974637579614063	5.974637184874364	1	0	2	0	0.0075	0.3018040058258187	1885.8874038567276	1960.8874038567276	1960.8874038567276	1985.8874038567276	0.5	0.47058823704719543	0.649350643157959	0.3644067943096161	0.3333333432674408	1885	1960	1960	1985	1466
5.991789414265497	5.991789019525799	1	0	2	0	0.0075	0.32341564536232426	1974.3870677587179	2049.387067758718	2049.387067758718	2074.387067758718	0.5222222208976746	0.49673202633857727	0.6753246784210205	0.4067796468734741	0.3333333432674408	1974	2049	2049	2074	1466
6.008902959166152	6.008902564426453	0	0	2	0	0.0075	0.34652755920671297	2069.0303549514897	2144.0303549514897	2144.0303549514897	2169.0303549514897	0.5666666626930237	0.516339898109436	0.701298713684082	0.43220338225364685	0.3333333432674408	2069	2144	2144	2169	1466
6.025842029119946	6.025841634380248	0	0	2	0	0.0074897215106593034	0.3612942991836885	2129.500155157204	2204.500155157204	2204.500155157204	2229.500155157204	0.5888888835906982	0.529411792755127	0.7142857313156128	0.4576271176338196	0.3333333432674408	2129	2204	2204	2229	1466
6.041711354490065	6.041711354490065	0	0	2	0	0.007458914215262049	0.37387290750303226	2181.009556224917	2256.009556224917	2256.009556224917	2281.009556224917	0.5888888835906982	0.5490196347236633	0.7402597665786743	0.4830508530139923	0.3333333432674408	2181	2256	2256	2281	1466
6.0586543718408485	6.05865397710115	0	0	2	0	0.007407662554463533	0.39068634985840944	2249.8606026701864	2324.8606026701864	2324.8606026701864	2349.8606026701864	0.6111111044883728	0.5686274766921997	0.7532467246055603	0.508474588394165	0.3333333432674408	2249	2324	2324	2349	1466
6.079154783356984	6.079154388617285	0	0	2	0	0.007336107005503543	0.41268320022478466	2339.937704920493	2414.937704920493	2414.937704920493	2439.937704920493	0.6333333253860474	0.5947712659835815	0.7792207598686218	0.5423728823661804	0.4444444477558136	2339	2414	2414	2439	1488
6.093393044291767	6.093393439031466	0	0	2	0	0.007244443697168012	0.42825848490636087	2403.718495691548	2478.718495691548	2478.718495691548	2503.718495691548	0.6555555462837219	0.6143791079521179	0.7922077775001526	0.5593220591545105	0.4444444477558136	2403	2478	2478	2503	1488
6.108690786578061	6.108690391838362	0	0	2	0	0.007132923872213651	0.4406758435570719	2454.5675793662094	2529.5675793662094	2529.5675793662094	2554.5675793662094	0.6777777671813965	0.6209150552749634	0.8051947951316833	0.5762711763381958	0.4444444477558136	2454	2529	2529	2554	1488
6.132605696488593	6.132605301748894	0	0	2	0	0.007001853198729013	0.4570609024956891	2521.6643957198467	2596.6643957198467	2596.6643957198467	2621.6643957198467	0.6888889074325562	0.6470588445663452	0.8181818127632141	0.6016949415206909	0.4444444477558136	2521	2596	2596	2621	1488
6.141659446219677	6.141659051479978	0	0	2	0	0.006851590932319507	0.4570609024956891	2521.6643957198467	2596.6643957198467	2596.6643957198467	2621.6643957198467	0.6888889074325562	0.6470588445663452	0.8181818127632141	0.6016949415206909	0.4444444477558136	2521	2596	2596	2621	1488
6.15908562496176	6.159085230222061	0	0	2	0	0.006682548931412759	0.46858209649877036	2568.8436851624647	2643.8436851624647	2643.8436851624647	2668.8436851624647	0.699999988079071	0.6601307392120361	0.8311688303947449	0.6186440587043762	0.4444444477558136	2568	2643	2643	2668	1488
6.174645869147737	6.174645079668339	0	0	2	0	0.006495190528383289	0.4802133772237669	2616.4737797313255	2691.4737797313255	2691.4737797313255	2716.4737797313255	0.7111111283302307	0.673202633857727	0.8441558480262756	0.6355932354927063	0.4444444477558136	2616	2691	2691	2716	1488
6.191687176683516	6.191686781943817	0	0	2	0	0.0062900292595906805	0.49013871943113596	2657.1180560705016	2732.1180560705016	2732.1180560705016	2757.1180560705016	0.7222222089767456	0.686274528503418	0.8571428656578064	0.6440678238868713	0.5555555820465088	2657	2732	2732	2757	1511
6.212606407020051	6.212605617540653	0	0	2	0	0.006067627457812106	0.5178180895442352	2770.4650766836435	2845.4650766836435	2845.4650766836435	2870.4650766836435	0.7666666507720947	0.7058823704719543	0.8831169009208679	0.6779661178588867	0.5555555820465088	2770	2845	2845	2870	1511
6.225816765779225	6.225816371039526	0	0	2	0	0.005828594710927282	0.5178180895442352	2770.4650766836435	2845.4650766836435	2845.4650766836435	2870.4650766836435	0.7666666507720947	0.7058823704719543	0.8831169009208679	0.6779661178588867	0.5555555820465088	2770	2845	2845	2870	1511
6.2417216177222326	6.241721222982534	0	0	2	0	0.005573586191080457	0.5350285819595326	2840.942043124286	2915.942043124286	2915.942043124286	2940.942043124286	0.7777777910232544	0.7320261597633362	0.8961039185523987	0.7033898234367371	0.5555555820465088	2840	2915	2915	2940	1511
6.265907713805824	6.265907319066125	0	0	2	0	0.005303300858899107	0.5452841026665434	2882.938400419495	2957.938400419495	2957.938400419495	2982.938400419495	0.7888888716697693	0.7450980544090271	0.9090909361839294	0.7118644118309021	0.5555555820465088	2882	2957	2957	2982	1511
6.274653566571862	6.274653171832163	0	0	2	0	0.0050184795476914375	0.5532559042650123	2915.5829279652253	2990.5829279652253	2990.5829279652253	3015.5829279652253	0.800000011920929	0.758169949054718	0.9090909361839294	0.7203390002250671	0.5555555820465088	2915	2990	2990	3015	1511
6.292579485772594	6.292579091032895	0	0	2	0	0.004719902932873782	0.5655475027486929	2965.9170237558974	3040.9170237558974	3040.9170237558974	3065.9170237558974	0.8111110925674438	0.7712418437004089	0.9220778942108154	0.7372881174087524	0.5555555820465088	2965	3040	3040	3065	1511
6.308633944061437	6.308633549321739	0	0	2	0	0.00440838939219355	0.5820320101330623	3033.42108149489	3108.42108149489	3108.42108149489	3133.42108149489	0.8222222328186035	0.7908496856689453	0.948051929473877	0.7542372941970825	0.5555555820465088	3033	3108	3108	3133	1511
6.332630959829315	6.332630565089616	0	0	2	0	0.004084792762612705	0.61283116904605	3159.5436372435747	3234.5436372435747	3234.5436372435747	3259.5436372435747	0.8666666746139526	0.8169934749603271	0.9740259647369385	0.7881355881690979	0.6666666865348816	3159	3234	3234	3259	1533
6.3416515514257	6.341651156686002	0	0	2	0	0.0037500000000000025	0.6228402897850049	3200.530986669595	3275.530986669595	3275.530986669595	3300.530986669595	0.8666666746139526	0.8300653696060181	0.9870129823684692	0.805084764957428	0.6666666865348816	3200	3275	3275	3300	1533
6.359139704300491	6.359139309560792	0	0	2	0	0.0034049287480466027	0.6352525651454926	3251.359254270792	3326.359254270792	3326.359254270792	3351.359254270792	0.8777777552604675	0.8496732115745544	1.0	0.8135592937469482	0.6666666865348816	3251	3326	3326	3351	1533
6.374626132162797	6.3746257374231	0	0	2	0	0.003050524823068503	0.6439016312360764	3286.7771799117327	3361.7771799117327	3361.7771799117327	3386.7771799117327	0.8888888955116272	0.8562091588973999	1.0	0.8305084705352783	0.6666666865348816	3286	3361	3361	3386	1533
6.391691124080502	6.391691518820203	0	0	2	0	0.002687759621589753	0.6585964411497116	3346.952426508069	3421.952426508069	3421.952426508069	3446.952426508069	0.9111111164093018	0.8758170008659363	1.0	0.8474576473236084	0.6666666865348816	3346	3421	3421	3446	1533
6.412596143787882	6.412595749048183	0	0	2	0	0.002317627457812106	0.6683948040008545	3387.076722383499	3462.076722383499	3462.076722383499	3487.076722383499	0.9222221970558167	0.8954248428344727	1.0	0.8559321761131287	0.6666666865348816	3387	3462	3462	3487	1533
6.425854266050608	6.42585387131091	0	0	2	0	0.0019411428382689055	0.6814556270837784	3440.5607929080725	3515.5607929080725	3515.5607929080725	3540.5607929080725	0.9444444179534912	0.9084967374801636	1.0	0.8728813529014587	0.6666666865348816	3440	3515	3515	3540	1533
6.441783591854941	6.441783591854941	0	0	2	0	0.0015593376811331942	0.6879860460758209	3467.3028586804867	3542.3028586804867	3542.3028586804867	3567.3028586804867	0.9555555582046509	0.915032684803009	1.0	0.8813559412956238	0.6666666865348816	3467	3542	3542	3567	1533
6.4658938979163665	6.465893503176668	0	0	2	0	0.0011732584878017302	0.697784423828125	3507.427215576172	3582.427215576172	3582.427215576172	3607.427215576172	0.9666666388511658	0.9346405267715454	1.0	0.8898305296897888	0.6666666865348816	3507	3582	3582	3607	1533
6.4746622508452365	6.474661856105538	0	0	2	0	0.0007839634745073992	0.697784423828125	3507.427215576172	3582.427215576172	3582.427215576172	3607.427215576172	0.9666666388511658	0.9346405267715454	1.0	0.8898305296897888	0.6666666865348816	3507	3582	3582	3607	1533
6.49256764358163	6.492567248841931	0	0	2	0	0.0003925196718220764	0.6994184106588364	3514.118391647935	3589.118391647935	3589.118391647935	3614.118391647935	0.9777777791023254	0.9411764740943909	1.0	0.8898305296897888	0.6666666865348816	3514	3589	3589	3614	1533
6.508646970471496	6.508646575731797	0	0	2	0	-2.871426524195212e-18	0.7059488147497177	3540.860396400094	3615.860396400094	3615.860396400094	3640.860396400094	0.9777777791023254	0.9477124214172363	1.0	0.8983050584793091	0.6666666865348816	3540	3615	3615	3640	1533
6.532587538462449	6.532587538462449	0	0	2	0	-0.00039251967182208215	0.7066079527139664	3543.5595663636923	3618.5595663636923	3618.5595663636923	3643.5595663636923	0.9888888597488403	0.9477124214172363	1.0	0.8898305296897888	0.6666666865348816	3543	3618	3618	3643	1533
6.54166102517847	6.541660630438773	0	0	2	0	-0.000783963474507405	0.7066079527139664	3543.5595663636923	3618.5595663636923	3618.5595663636923	3643.5595663636923	0.9888888597488403	0.9477124214172363	1.0	0.8898305296897888	0.6666666865348816	3543	3618	3618	3643	1533
6.559168125558802	6.559167730819105	0	0	2	0	-0.0011732584878017358	0.704973965883255	3536.8683902919292	3611.8683902919292	3611.8683902919292	3636.8683902919292	0.9888888597488403	0.9411764740943909	1.0	0.8898305296897888	0.6666666865348816	3536	3611	3611	3636	1533
6.5746257374231	6.574625342683401	0	0	2	0	-0.0015593376811331998	0.7012213319540024	3521.5013543516397	3596.5013543516397	3596.5013543516397	3621.5013543516397	0.9888888597488403	0.9346405267715454	1.0	0.8813559412956238	0.6666666865348816	3521	3596	3596	3621	1533
6.599188020439621	6.599188020439621	0	0	2	0	-0.001941142838268911	0.6871856600046158	3464.0252777189016	3539.0252777189016	3539.0252777189016	3564.0252777189016	0.9777777791023254	0.915032684803009	1.0	0.8559321761131287	0.6666666865348816	3464	3539	3539	3564	1533
6.608609272830263	6.608608878090564	0	0	2	0	-0.002317627457812111	0.6871856600046158	3464.0252777189016	3539.0252777189016	3539.0252777189016	3564.0252777189016	0.9777777791023254	0.915032684803009	1.0	0.8559321761131287	0.6666666865348816	3464	3539	3539	3564	1533
6.6258191342174175	6.6258191342174175	0	0	2	0	-0.002687759621589758	0.6731499880552292	3406.5492010861635	3481.5492010861635	3481.5492010861635	3506.5492010861635	0.9666666388511658	0.8954248428344727	1.0	0.8305084705352783	0.6666666865348816	3406	3481	3481	3506	1533
6.641826618482106	6.641826223742408	0	0	2	0	-0.003050524823068508	0.6563365459442139	3337.698155641556	3412.698155641556	3412.698155641556	3437.698155641556	0.9444444179534912	0.8758170008659363	1.0	0.805084764957428	0.6666666865348816	3337	3412	3412	3437	1533
6.665873766191728	6.6658733714520295	0	0	2	0	-0.003404928748046606	0.6331616342067719	3242.7968920767307	3317.7968920767307	3317.7968920767307	3342.7968920767307	0.9333333373069763	0.8366013169288635	1.0	0.7627118825912476	0.6666666865348816	3242	3317	3317	3342	1533
6.674663435064332	6.674663040324633	0	0	2	0	-0.003750000000000004	0.6256563663482666	3212.0628201961517	3287.0628201961517	3287.0628201961517	3312.0628201961517	0.9333333373069763	0.8235294222831726	1.0	0.7457627058029175	0.6666666865348816	3212	3287	3287	3312	1533
6.692585406868076	6.692585012128378	0	0	2	0	-0.004084792762612706	0.6041653965889502	3124.057299031751	3199.057299031751	3199.057299031751	3224.057299031751	0.9111111164093018	0.8039215803146362	0.9740259647369385	0.7203390002250671	0.6666666865348816	3124	3199	3199	3224	1533
6.708683286523783	6.708682891784084	0	0	2	0	-0.004408389392193551	0.5758845434462003	3008.2472054121904	3083.2472054121904	3083.2472054121904	3108.2472054121904	0.8888888955116272	0.7712418437004089	0.9610389471054077	0.6694915294647217	0.5555555820465088	3008	3083	3083	3108	1511
6.73263845988359	6.73263845988359	0	0	2	0	-0.004719902932873782	0.4954144105285687	2678.722011114489	2753.722011114489	2753.722011114489	2778.722011114489	0.7555555701255798	0.673202633857727	0.8831169009208679	0.5254237055778503	0.5555555820465088	2678	2753	2753	2778	1511
6.741759710103164	6.741759315363467	0	0	2	0	-0.005018479547691437	0.47319218963089416	2587.7220165385115	2662.7220165385115	2662.7220165385115	2687.7220165385115	0.7555555701255798	0.673202633857727	0.8831169009208679	0.5254237055778503	0.5555555820465088	2587	2662	2662	2687	1511
6.759215889062354	6.7592158890623555	0	0	2	0	-0.005303300858899106	0.40649947909801876	2314.615366906387	2389.615366906387	2389.615366906387	2414.615366906387	0.7222222089767456	0.5882353186607361	0.7922077775001526	0.39830508828163147	0.4444444477558136	2314	2389	2389	2414	1488
6.77460284252057	6.774602447780872	0	0	2	0	-0.005573586191080455	0.3760893754095278	2190.085992302016	2265.085992302016	2265.085992302016	2290.085992302016	0.699999988079071	0.5490196347236633	0.7532467246055603	0.33898305892944336	0.4444444477558136	2190	2265	2265	2290	1488
6.7916102024422536	6.791609807702555	0	0	2	0	-0.00582859471092728	0.34968077077979487	2081.94275634326	2156.94275634326	2156.94275634326	2181.94275634326	0.6666666865348816	0.516339898109436	0.7272727489471436	0.29661017656326294	0.4444444477558136	2081	2156	2156	2181	1488
6.812603643842159	6.812605617540653	0	0	2	0	-0.006067627457812103	0.3238224361174673	1976.0528759010285	2051.0528759010285	2051.0528759010285	2076.0528759010285	0.6333333253860474	0.48366013169288635	0.701298713684082	0.2542372941970825	0.3333333432674408	1976	2051	2051	2076	1466
6.825726765127905	6.825726370388207	0	0	2	0	-0.006290029259590677	0.3041537356483577	1895.5095474800246	1970.5095474800246	1970.5095474800246	1995.5095474800246	0.6111111044883728	0.45098039507865906	0.6753246784210205	0.2288135588169098	0.3333333432674408	1895	1970	1970	1995	1466
6.84174530210416	6.84174530210416	0	0	2	0	-0.006495190528383286	0.28530541717868374	1818.3256833467099	1893.3256833467099	1893.3256833467099	1918.3256833467099	0.5777778029441833	0.4313725531101227	0.649350643157959	0.20338982343673706	0.3333333432674408	1818	1893	1893	1918	1466
6.8587637147374085	6.85876331999771	0	0	2	0	-0.006682548931412756	0.2636962203567652	1729.8360223609536	1804.8360223609536	1804.8360223609536	1829.8360223609536	0.5333333611488342	0.40522876381874084	0.6233766078948975	0.18644067645072937	0.3333333432674408	1729	1804	1804	1829	1466
6.879222678585174	6.8792222838454755	0	0	2	0	-0.006851590932319503	0.24597984512777105	1657.2874657982225	1732.2874657982225	1732.2874657982225	1757.2874657982225	0.5222222208976746	0.37254902720451355	0.5844155550003052	0.1525423675775528	0.3333333432674408	1657	1732	1732	1757	1466
6.89249382725796	6.892493432518261	0	0	2	0	-0.0070018531987290095	0.24597984512777105	1657.2874657982225	1732.2874657982225	1732.2874657982225	1757.2874657982225	0.5	0.3529411852359772	0.5584415793418884	0.14406779408454895	0.3333333432674408	1657	1732	1732	1757	1466
6.908682102304688	6.908681707564989	0	0	2	0	-0.007132923872213648	0.2256795302125265	1574.157676220296	1649.157676220296	1649.157676220296	1674.157676220296	0.4888888895511627	0.33986929059028625	0.5454545617103577	0.1355932205915451	0.2222222238779068	1574	1649	1649	1674	1444
6.932568985696607	6.932568590956908	0	0	2	0	-0.007244443697168009	0.21765270919073476	1541.287844136059	1616.287844136059	1616.287844136059	1641.287844136059	0.47777777910232544	0.32679739594459534	0.5194805264472961	0.12711864709854126	0.2222222238779068	1541	1616	1616	1641	1444
6.941689841176482	6.941689446436783	0	0	2	0	-0.007336107005503539	0.20956024805860007	1508.1492157999674	1583.1492157999674	1583.1492157999674	1608.1492157999674	0.46666666865348816	0.30718955397605896	0.5064935088157654	0.12711864709854126	0.2222222238779068	1508	1583	1583	1608	1444
6.959161020244226	6.959160625504527	0	0	2	0	-0.00740766255446353	0.1923196182009993	1437.548836533092	1512.548836533092	1512.548836533092	1537.548836533092	0.42222222685813904	0.29411765933036804	0.48051947355270386	0.11016949266195297	0.2222222238779068	1437	1512	1512	1537	1444
6.974605605698462	6.974605210958764	0	0	2	0	-0.007458914215262048	0.18150440919853217	1393.2605556679891	1468.2605556679891	1468.2605556679891	1493.2605556679891	0.4000000059604645	0.27450981736183167	0.4675324559211731	0.11016949266195297	0.2222222238779068	1393	1468	1468	1493	1444
6.991654413288517	6.991654018548818	0	0	2	0	-0.007489721510659303	0.17658554407866967	1373.1178030021524	1448.1178030021524	1448.1178030021524	1473.1178030021524	0.4000000059604645	0.26143792271614075	0.44155845046043396	0.10169491171836853	0.2222222238779068	1373	1448	1448	1473	1444
7.012588643733606	7.012588643733606	0	0	2	0	-0.0075	0.1634916695264922	1319.4983867109854	1394.4983867109854	1394.4983867109854	1419.4983867109854	0.36666667461395264	0.22875817120075226	0.3896103799343109	0.09322033822536469	0.2222222238779068	1319	1394	1394	1419	1444
7.025735054661579	7.025734659921881	0	0	2	0	-0.007489721510659305	0.15793611430207355	1296.748388066991	1371.748388066991	1371.748388066991	1396.748388066991	0.36666667461395264	0.22875817120075226	0.3896103799343109	0.09322033822536469	0.2222222238779068	1296	1371	1371	1396	1444
7.041695959641812	7.041695564902113	0	0	2	0	-0.007458914215262052	0.1485072590227028	1258.137225697968	1333.137225697968	1333.137225697968	1358.137225697968	0.3444444537162781	0.21568627655506134	0.3636363744735718	0.09322033822536469	0.2222222238779068	1258	1333	1333	1358	1444
7.058662661374523	7.058662266634824	0	0	2	0	-0.0074076625544635365	0.14215884420503322	1232.1404670196112	1307.1404670196112	1307.1404670196112	1332.1404670196112	0.3333333432674408	0.20261438190937042	0.350649356842041	0.09322033822536469	0.2222222238779068	1232	1307	1307	1332	1444
7.079198599463549	7.07919820472385	0	0	2	0	-0.007336107005503547	0.12638157341344725	1167.5325431280664	1242.5325431280664	1242.5325431280664	1267.5325431280664	0.30000001192092896	0.1764705926179886	0.31168830394744873	0.09322033822536469	0.2222222238779068	1167	1242	1242	1267	1444
7.092610275469099	7.092610275469099	0	0	2	0	-0.0072444436971680175	0.12250827335849512	1151.6713794030375	1226.6713794030375	1226.6713794030375	1251.6713794030375	0.30000001192092896	0.16339869797229767	0.2857142984867096	0.09322033822536469	0.2222222238779068	1151	1226	1226	1251	1444
7.108669470634327	7.108669470634327	0	0	2	0	-0.007132923872213658	0.11615985854082556	1125.6746207246806	1200.6746207246806	1200.6746207246806	1225.6746207246806	0.2888889014720917	0.15032680332660675	0.27272728085517883	0.09322033822536469	0.2222222238779068	1125	1200	1200	1225	1444
7.132708328810274	7.1327079340705755	0	0	2	0	-0.007001853198729022	0.10594997626768055	1083.8651528161517	1158.8651528161517	1158.8651528161517	1183.8651528161517	0.2666666805744171	0.13071896135807037	0.25974026322364807	0.10169491171836853	0.2222222238779068	1083	1158	1158	1183	1444
7.141604972141245	7.141604577401546	0	0	2	0	-0.006851590932319517	0.10594997626768055	1083.8651528161517	1158.8651528161517	1158.8651528161517	1183.8651528161517	0.2666666805744171	0.13071896135807037	0.25974026322364807	0.10169491171836853	0.2222222238779068	1083	1158	1158	1183	1444
7.159141677998985	7.159141283259286	0	0	2	0	-0.0066825489314127715	0.10398580917144318	1075.8218885570598	1150.8218885570598	1150.8218885570598	1175.8218885570598	0.2666666805744171	0.12418300658464432	0.2467532455921173	0.10169491171836853	0.2222222238779068	1075	1150	1150	1175	1444
7.174674290406049	7.17467389566635	0	0	2	0	-0.006495190528383305	0.09973913403082374	1058.4317538562232	1133.4317538562232	1133.4317538562232	1158.4317538562232	0.25555557012557983	0.11764705926179886	0.23376622796058655	0.11016949266195297	0.2222222238779068	1058	1133	1133	1158	1444
7.191687176683516	7.191686781943817	0	0	2	0	-0.006290029259590696	0.09418864630165996	1035.7025066052975	1110.7025066052975	1110.7025066052975	1135.7025066052975	0.24444444477558136	0.10457516461610794	0.23376622796058655	0.11864406615495682	0.2222222238779068	1035	1110	1110	1135	1444
7.21255153820192	7.212551143462223	0	0	2	0	-0.006067627457812124	0.09380343859888582	1034.1250810624374	1109.1250810624374	1109.1250810624374	1134.1250810624374	0.24444444477558136	0.10457516461610794	0.22077922523021698	0.11864406615495682	0.2222222238779068	1034	1109	1109	1134	1444
7.225948214098917	7.225947819359218	0	0	2	0	-0.005828594710927302	0.09263720462189329	1029.349352926653	1104.349352926653	1104.349352926653	1129.349352926653	0.24444444477558136	0.09803921729326248	0.22077922523021698	0.12711864709854126	0.2222222238779068	1029	1104	1104	1129	1444
7.241778460238857	7.241778460238857	0	0	2	0	-0.005573586191080479	0.0894467039818927	1016.2842528058507	1091.2842528058507	1091.2842528058507	1116.2842528058507	0.23333333432674408	0.09803921729326248	0.20779220759868622	0.12711864709854126	0.2222222238779068	1016	1091	1091	1116	1444
7.2659092927646185	7.26590889802492	0	0	2	0	-0.005303300858899131	0.08781271715118133	1009.5930767340876	1084.5930767340876	1084.5930767340876	1109.5930767340876	0.23333333432674408	0.09150326997041702	0.20779220759868622	0.12711864709854126	0.2222222238779068	1009	1084	1084	1109	1444
7.2746843562683665	7.274683961528668	0	0	2	0	-0.0050184795476914635	0.08739999412339006	1007.9029759352823	1082.9029759352823	1082.9029759352823	1107.9029759352823	0.23333333432674408	0.09150326997041702	0.19480518996715546	0.12711864709854126	0.2222222238779068	1007	1082	1082	1107	1444
7.292600406976629	7.29260001223693	0	0	2	0	-0.004719902932873809	0.08781271684818887	1009.5930754933333	1084.5930754933333	1084.5930754933333	1109.5930754933333	0.23333333432674408	0.09150326997041702	0.19480518996715546	0.1355932205915451	0.2222222238779068	1009	1084	1084	1109	1444
7.308757497587154	7.308757102847455	0	0	2	0	-0.004408389392193576	0.08781271684818887	1009.5930754933333	1084.5930754933333	1084.5930754933333	1109.5930754933333	0.23333333432674408	0.09150326997041702	0.19480518996715546	0.1355932205915451	0.2222222238779068	1009	1084	1084	1109	1444
7.332567011998112	7.332566617258415	0	0	2	0	-0.00408479276261273	0.08781271684818887	1009.5930754933333	1084.5930754933333	1084.5930754933333	1109.5930754933333	0.23333333432674408	0.09150326997041702	0.19480518996715546	0.1355932205915451	0.2222222238779068	1009	1084	1084	1109	1444
7.341727736187565	7.341727341447866	0	0	2	0	-0.003750000000000026	0.08296071502375768	989.7241280222877	1064.7241280222877	1064.7241280222877	1089.7241280222877	0.2222222238779068	0.08496732264757156	0.1818181872367859	0.1355932205915451	0.2222222238779068	989	1064	1064	1089	1444
7.359198915255307	7.3591985205156085	0	0	2	0	-0.0034049287480466253	0.08257550712623196	988.1467016819199	1063.14670168192	1063.14670168192	1088.14670168192	0.2222222238779068	0.08496732264757156	0.1818181872367859	0.12711864709854126	0.2222222238779068	988	1063	1063	1088	1444
7.374656527119603	7.374656132379904	0	0	2	0	-0.0030505248230685246	0.0809415202955206	981.4555256101569	1056.4555256101569	1056.4555256101569	1081.4555256101569	0.2222222238779068	0.0784313753247261	0.1818181872367859	0.12711864709854126	0.1111111119389534	981	1056	1056	1081	1422
7.39176257196598	7.391762177226282	0	0	2	0	-0.002687759621589774	0.0777785344471228	968.5030985609678	1043.5030985609678	1043.5030985609678	1068.5030985609678	0.21111111342906952	0.0784313753247261	0.1818181872367859	0.11864406615495682	0.1111111119389534	968	1043	1043	1068	1422
7.412624959785893	7.412624959785893	0	0	2	0	-0.002317627457812126	0.07601758332780784	961.2920037273731	1036.292003727373	1036.292003727373	1061.292003727373	0.21111111342906952	0.0784313753247261	0.15584415197372437	0.09322033822536469	0.1111111119389534	961	1036	1036	1061	1422
7.425997161821565	7.4259975565612635	0	0	2	0	-0.0019411428382689242	0.07601758332780784	961.2920037273731	1036.292003727373	1036.292003727373	1061.292003727373	0.21111111342906952	0.0784313753247261	0.15584415197372437	0.09322033822536469	0.1111111119389534	961	1036	1036	1061	1422
7.452928277770431	7.452928277770431	0	0	2	0	-0.0015593376811332115	0.07645274988237638	963.0740107683313	1038.0740107683314	1038.0740107683314	1063.0740107683314	0.20000000298023224	0.09150326997041702	0.16883116960525513	0.08474576473236084	0.1111111119389534	963	1038	1038	1063	1422
7.460082934810712	7.460082934810712	0	0	2	0	-0.001173258487801746	0.07645274988237638	963.0740107683313	1038.0740107683314	1038.0740107683314	1063.0740107683314	0.20000000298023224	0.09150326997041702	0.16883116960525513	0.08474576473236084	0.1111111119389534	963	1038	1038	1063	1422
7.479195441545958	7.479195046806259	0	0	2	0	-0.0007839634745074134	0.09963461158019368	1058.0037344208931	1133.0037344208931	1133.0037344208931	1158.0037344208931	0.24444444477558136	0.13725490868091583	0.22077922523021698	0.0762711837887764	0.1111111119389534	1058	1133	1133	1158	1422
7.491985007786241	7.491984613046542	0	0	2	0	-0.00039251967182208893	0.09963461158019368	1058.0037344208931	1133.0037344208931	1133.0037344208931	1158.0037344208931	0.24444444477558136	0.13725490868091583	0.22077922523021698	0.0762711837887764	0.1111111119389534	1058	1133	1133	1158	1422
7.509006973076778	7.509007367816478	0	0	2	0	-8.039065796791711e-18	0.11492845196225243	1120.6320107854237	1195.6320107854237	1195.6320107854237	1220.6320107854237	0.2666666805744171	0.16993464529514313	0.27272728085517883	0.08474576473236084	0.1111111119389534	1120	1195	1195	1220	1422
7.5329783307642355	7.5329783307642355	0	0	2	0	0.00039251967182207294	0.12757025124849974	1172.4001788626065	1247.4001788626065	1247.4001788626065	1272.4001788626065	0.2888889014720917	0.19607843458652496	0.29870128631591797	0.08474576473236084	0.1111111119389534	1172	1247	1247	1272	1422
7.5416827358619045	7.541682341122206	0	0	2	0	0.0007839634745073974	0.12757025124849974	1172.4001788626065	1247.4001788626065	1247.4001788626065	1272.4001788626065	0.2888889014720917	0.19607843458652496	0.29870128631591797	0.08474576473236084	0.1111111119389534	1172	1247	1247	1272	1422
7.559342205765962	7.559342205765963	0	0	2	0	0.00117325848780173	0.13416629989252016	1199.41099805987	1274.41099805987	1274.41099805987	1299.41099805987	0.30000001192092896	0.20915032923221588	0.3246753215789795	0.08474576473236084	0.1111111119389534	1199	1274	1274	1299	1422
7.5746703430090605	7.574669948269362	0	0	2	0	0.0015593376811331957	0.1395685990979998	1221.5334133063093	1296.5334133063093	1296.5334133063093	1321.5334133063093	0.31111112236976624	0.21568627655506134	0.33766233921051025	0.09322033822536469	0.1111111119389534	1221	1296	1296	1321	1422
7.591636255262372	7.591636255262374	0	0	2	0	0.0019411428382689084	0.151472569140088	1270.2801706286605	1345.2801706286605	1345.2801706286605	1370.2801706286605	0.3444444537162781	0.22875817120075226	0.350649356842041	0.09322033822536469	0.1111111119389534	1270	1345	1345	1370	1422
7.612680223343721	7.612679433864324	0	0	2	0	0.0023176274578121103	0.16088574263159594	1308.8271160763852	1383.8271160763852	1383.8271160763852	1408.8271160763852	0.35555556416511536	0.24836601316928864	0.3896103799343109	0.10169491171836853	0.1111111119389534	1308	1383	1383	1408	1422
7.625912292786328	7.625911898046631	0	0	2	0	0.002687759621589759	0.16726167603339914	1334.9365633567695	1409.9365633567695	1409.9365633567695	1434.9365633567695	0.36666667461395264	0.26143792271614075	0.4025973975658417	0.10169491171836853	0.1111111119389534	1334	1409	1409	1434	1422
7.641710170270969	7.64170977553127	0	0	2	0	0.0030505248230685103	0.1720979973249877	1354.7412990458247	1429.7412990458247	1429.7412990458247	1454.7412990458247	0.36666667461395264	0.27450981736183167	0.4285714328289032	0.11016949266195297	0.1111111119389534	1354	1429	1429	1454	1422
7.658637792773499	7.658637398033802	0	0	2	0	0.0034049287480466114	0.17982215491426284	1386.3717243739063	1461.3717243739063	1461.3717243739063	1486.3717243739063	0.3777777850627899	0.2875817120075226	0.4545454680919647	0.11864406615495682	0.1111111119389534	1386	1461	1461	1486	1422
7.679201757381138	7.6792013626414395	0	0	2	0	0.0037500000000000124	0.1886744212852014	1422.6217551628997	1497.6217551628997	1497.6217551628997	1522.6217551628997	0.3888888955116272	0.3006536066532135	0.48051947355270386	0.1355932205915451	0.1111111119389534	1422	1497	1497	1522	1422
7.69200119211389	7.692000797374192	0	0	2	0	0.004084792762612716	0.20052458417640628	1471.1481722023836	1546.1481722023836	1546.1481722023836	1571.1481722023836	0.41111111640930176	0.3137255012989044	0.5064935088157654	0.1525423675775528	0.1111111119389534	1471	1546	1546	1571	1422
7.708622101870473	7.708621707130774	0	0	2	0	0.004408389392193564	0.21310074591893158	1522.647554538025	1597.647554538025	1597.647554538025	1622.647554538025	0.4333333373069763	0.3333333432674408	0.5324675440788269	0.16101695597171783	0.2222222238779068	1522	1597	1597	1622	1444
7.732550038191066	7.732549643451367	0	0	2	0	0.004719902932873797	0.22882543202967676	1587.0401441615263	1662.0401441615263	1662.0401441615263	1687.0401441615263	0.4444444477558136	0.35947713255882263	0.5714285969734192	0.19491524994373322	0.2222222238779068	1587	1662	1662	1687	1444
7.741685104300096	7.741684709560397	0	0	2	0	0.005018479547691453	0.23798036080853358	1624.529577510945	1699.529577510945	1699.529577510945	1724.529577510945	0.4555555582046509	0.37254902720451355	0.5844155550003052	0.2118644118309021	0.2222222238779068	1624	1699	1699	1724	1444
7.759136151643203	7.759135756903504	0	0	2	0	0.005303300858899124	0.2530065649292581	1686.0618833853118	1761.0618833853118	1761.0618833853118	1786.0618833853118	0.46666666865348816	0.3921568691730499	0.6233766078948975	0.24576270580291748	0.2222222238779068	1686	1761	1761	1786	1444
7.774846002175016	7.774846002175016	0	0	2	0	0.0055735861910804745	0.27263713888651786	1766.4490837402907	1841.4490837402907	1841.4490837402907	1866.4490837402907	0.4888888895511627	0.41830065846443176	0.6363636255264282	0.2881355881690979	0.2222222238779068	1766	1841	1841	1866	1444
7.7917704667599565	7.7917704667599565	0	0	2	0	0.0058285947109273	0.28780092209111796	1828.5447759631281	1903.5447759631281	1903.5447759631281	1928.5447759631281	0.5	0.43790850043296814	0.6623376607894897	0.32203391194343567	0.2222222238779068	1828	1903	1903	1928	1444
7.812937593627321	7.812937593627321	0	0	2	0	0.006067627457812124	0.31483054754100603	1939.2310921804196	2014.2310921804196	2014.2310921804196	2039.2310921804196	0.5444444417953491	0.46405228972435	0.6883116960525513	0.3644067943096161	0.2222222238779068	1939	2014	2014	2039	1444
7.824711099882959	7.824711099882959	0	0	2	0	0.006290029259590699	0.3281508354663245	1993.7776712345988	2068.7776712345985	2068.7776712345985	2093.7776712345985	0.5555555820465088	0.48366013169288635	0.701298713684082	0.38983049988746643	0.3333333432674408	1993	2068	2068	2093	1466
7.8417484600217495	7.841748065282051	0	0	2	0	0.006495190528383307	0.33885844015757627	2037.6253124452749	2112.625312445275	2112.625312445275	2137.625312445275	0.5555555820465088	0.5032680034637451	0.7142857313156128	0.41525423526763916	0.3333333432674408	2037	2112	2112	2137	1466
7.858641740170487	7.858641345430788	0	0	2	0	0.006682548931412777	0.3538740268139069	2099.1141398029486	2174.1141398029486	2174.1141398029486	2199.1141398029486	0.5666666626930237	0.516339898109436	0.7402597665786743	0.44915252923965454	0.3333333432674408	2099	2174	2174	2199	1466
7.879127546317768	7.87912715157807	0	0	2	0	0.006851590932319523	0.3879592972289956	2238.693322152737	2313.693322152737	2313.693322152737	2338.693322152737	0.6000000238418579	0.5490196347236633	0.7792207598686218	0.5169491767883301	0.3333333432674408	2238	2313	2313	2338	1466
7.891906454586184	7.891906059846486	0	0	2	0	0.007001853198729028	0.3879592972289956	2238.693322152737	2313.693322152737	2313.693322152737	2338.693322152737	0.6000000238418579	0.5490196347236633	0.7792207598686218	0.5169491767883301	0.3333333432674408	2238	2313	2313	2338	1466
7.908685654961975	7.908685260222276	0	0	2	0	0.007132923872213665	0.42594414330640085	2394.2412668397114	2469.2412668397114	2469.2412668397114	2494.2412668397114	0.644444465637207	0.5947712659835815	0.8181818127632141	0.5677965879440308	0.4444444477558136	2394	2469	2469	2494	1488
7.932603328050401	7.932602933310703	0	0	2	0	0.0072444436971680235	0.4460987262928011	2476.7742841690206	2551.7742841690206	2551.7742841690206	2576.7742841690206	0.6555555462837219	0.6209150552749634	0.8441558480262756	0.6016949415206909	0.4444444477558136	2476	2551	2551	2576	1488
7.9416428671523285	7.94164247241263	0	0	2	0	0.007336107005503552	0.4460987262928011	2476.7742841690206	2551.7742841690206	2551.7742841690206	2576.7742841690206	0.6555555462837219	0.6209150552749634	0.8441558480262756	0.6016949415206909	0.4444444477558136	2476	2551	2551	2576	1488
7.958988124256162	7.958987729516464	0	0	2	0	0.007407662554463541	0.4560960076081839	2517.713151155513	2592.713151155513	2592.713151155513	2617.713151155513	0.6666666865348816	0.6274510025978088	0.8571428656578064	0.6186440587043762	0.4444444477558136	2517	2592	2592	2617	1488
7.974614289971836	7.974613895232137	0	0	2	0	0.007458914215262055	0.46783733306091424	2565.793878884444	2640.793878884444	2640.793878884444	2665.793878884444	0.6777777671813965	0.6405228972434998	0.8701298832893372	0.6355932354927063	0.4444444477558136	2565	2640	2640	2665	1488
7.9917002030935755	7.991700597833274	0	0	2	0	0.007489721510659307	0.4757265899377119	2598.10038579493	2673.10038579493	2673.10038579493	2698.10038579493	0.6888889074325562	0.6535947918891907	0.8701298832893372	0.6440678238868713	0.4444444477558136	2598	2673	2673	2698	1488
8.012764302899559	8.01276390815986	0	0	2	0	0.0075	0.5004736932870735	2699.439774010566	2774.439774010566	2774.439774010566	2799.439774010566	0.7222222089767456	0.6797385811805725	0.8961039185523987	0.6694915294647217	0.4444444477558136	2699	2774	2774	2799	1488
8.025249524832088	8.025249130092389	0	0	2	0	0.007489721510659301	0.5004736932870735	2699.439774010566	2774.439774010566	2774.439774010566	2799.439774010566	0.7222222089767456	0.6797385811805725	0.8961039185523987	0.6694915294647217	0.4444444477558136	2699	2774	2774	2799	1488
8.04171332818856	8.04171372292826	0	0	2	0	0.007458914215262044	0.5114014141020498	2744.1887907478936	2819.1887907478936	2819.1887907478936	2844.1887907478936	0.7222222089767456	0.6993464231491089	0.9090909361839294	0.6864407062530518	0.4444444477558136	2744	2819	2819	2844	1488
8.058783846462045	8.058783451722347	0	0	2	0	0.007407662554463523	0.5177392153232967	2770.1420867489	2845.1420867489	2845.1420867489	2870.1420867489	0.7333333492279053	0.7058823704719543	0.9090909361839294	0.694915235042572	0.5555555820465088	2770	2845	2845	2870	1511
8.079201757381139	8.07920136264144	0	0	2	0	0.007336107005503528	0.5279947255489823	2812.1384011230825	2887.1384011230825	2887.1384011230825	2912.1384011230825	0.7444444298744202	0.7189542651176453	0.9220778942108154	0.7033898234367371	0.5555555820465088	2812	2887	2887	2912	1511
8.091961323404313	8.091960928664614	0	0	2	0	0.007244443697167994	0.5422674359701656	2870.585150297828	2945.585150297828	2945.585150297828	2970.585150297828	0.7555555701255798	0.7320261597633362	0.9350649118423462	0.7288135886192322	0.5555555820465088	2870	2945	2945	2970	1511
8.108672233812218	8.10867183907252	0	0	2	0	0.00713292387221363	0.5570998037606643	2931.32369639992	3006.32369639992	3006.32369639992	3031.32369639992	0.7777777910232544	0.7516340017318726	0.948051929473877	0.7372881174087524	0.5555555820465088	2931	3006	3006	3031	1511
8.132552406629259	8.13255201188956	0	0	2	0	0.007001853198728986	0.5788371902145322	3020.3382939285093	3095.3382939285093	3095.3382939285093	3120.3382939285093	0.8111110925674438	0.7712418437004089	0.9610389471054077	0.7627118825912476	0.5555555820465088	3020	3095	3095	3120	1511
8.141621551208594	8.141621156468895	0	0	2	0	0.006851590932319475	0.5788371902145322	3020.3382939285093	3095.3382939285093	3095.3382939285093	3120.3382939285093	0.8111110925674438	0.7712418437004089	0.9610389471054077	0.7627118825912476	0.5555555820465088	3020	3095	3095	3120	1511
8.159097072413022	8.159096677673324	0	0	2	0	0.006682548931412723	0.6014681129912933	3113.011922699346	3188.011922699346	3188.011922699346	3213.011922699346	0.8222222328186035	0.7973856329917908	0.9870129823684692	0.7966101765632629	0.5555555820465088	3113	3188	3188	3213	1511
8.17466126399599	8.174660869256291	0	0	2	0	0.006495190528383249	0.6138528883457184	3163.727577775717	3238.727577775717	3238.727577775717	3263.727577775717	0.8333333134651184	0.8169934749603271	1.0	0.805084764957428	0.5555555820465088	3163	3238	3238	3263	1511
8.191700203093575	8.191700597833274	0	0	2	0	0.006290029259590635	0.6252797096967697	3210.520411208272	3285.520411208272	3285.520411208272	3310.520411208272	0.855555534362793	0.8235294222831726	1.0	0.8220338821411133	0.6666666865348816	3210	3285	3285	3310	1533
8.212540090750657	8.212539696010959	0	0	2	0	0.0060676274578120555	0.6334441155195236	3243.953653052449	3318.953653052449	3318.953653052449	3343.953653052449	0.8666666746139526	0.8366013169288635	1.0	0.8305084705352783	0.6666666865348816	3243	3318	3318	3343	1533
8.225279130309495	8.225278735569796	0	0	2	0	0.005828594710927226	0.6416085064411163	3277.3868338763714	3352.3868338763714	3352.3868338763714	3377.3868338763714	0.8777777552604675	0.8496732115745544	1.0	0.8389830589294434	0.6666666865348816	3277	3352	3352	3377	1533
8.24167819635537	8.241678196355368	0	0	2	0	0.0055735861910803965	0.654669314622879	3330.8708433806896	3405.8708433806896	3405.8708433806896	3430.8708433806896	0.8999999761581421	0.8627451062202454	1.0	0.8559321761131287	0.6666666865348816	3330	3405	3405	3430	1533
8.258652792882053	8.258652398142354	0	0	2	0	0.005303300858899042	0.6628337204456329	3364.304085224867	3439.304085224867	3439.304085224867	3464.304085224867	0.9111111164093018	0.8758170008659363	1.0	0.8644067645072937	0.6666666865348816	3364	3439	3439	3464	1533
8.279168204506743	8.279167809767044	0	0	2	0	0.005018479547691366	0.6709981113672256	3397.737266048789	3472.737266048789	3472.737266048789	3497.737266048789	0.9222221970558167	0.8888888955116272	1.0	0.8728813529014587	0.6666666865348816	3397	3472	3472	3497	1533
8.291988165703831	8.291987770964132	0	0	2	0	0.004719902932873706	0.6709981113672256	3397.737266048789	3472.737266048789	3472.737266048789	3497.737266048789	0.9222221970558167	0.8888888955116272	1.0	0.8728813529014587	0.6666666865348816	3397	3472	3472	3497	1533
8.308816708541968	8.30881670854197	0	0	2	0	0.004408389392193469	0.6835742741823196	3449.236652776599	3524.236652776599	3524.236652776599	3549.236652776599	0.9444444179534912	0.9084967374801636	1.0	0.8813559412956238	0.6666666865348816	3449	3524	3524	3549	1533
8.332547669752874	8.332547275013175	0	0	2	0	0.004084792762612619	0.6901046931743622	3475.978718549013	3550.978718549013	3550.978718549013	3575.978718549013	0.9555555582046509	0.915032684803009	1.0	0.8898305296897888	0.6666666865348816	3475	3550	3550	3575	1533
8.341630235481968	8.34162984074227	0	0	2	0	0.0037499999999999114	0.6945164501667023	3494.044863432646	3569.044863432646	3569.044863432646	3594.044863432646	0.9666666388511658	0.9215686321258545	1.0	0.8898305296897888	0.6666666865348816	3494	3569	3569	3594	1533
8.35905680896375	8.359056414224051	0	0	2	0	0.0034049287480465078	0.6972942352294922	3505.4198932647705	3580.4198932647705	3580.4198932647705	3605.4198932647705	0.9777777791023254	0.9215686321258545	1.0	0.8898305296897888	0.6666666865348816	3505	3580	3580	3605	1533
8.374664421913579	8.37466402717388	0	0	2	0	0.003050524823068404	0.7010468542575836	3520.786868184805	3595.786868184805	3595.786868184805	3620.786868184805	0.9777777791023254	0.9281045794487	1.0	0.8983050584793091	0.6666666865348816	3520	3595	3595	3620	1533
8.391798098538871	8.39179809853887	0	0	2	0	0.0026877596215896505	0.6989282220602036	3512.1110693365335	3587.1110693365335	3587.1110693365335	3612.1110693365335	0.9777777791023254	0.9281045794487	1.0	0.8898305296897888	0.6666666865348816	3512	3587	3587	3612	1533
8.412556669818006	8.412556275078307	0	0	2	0	0.002317627457812	0.7054586112499237	3538.8530130684376	3613.8530130684376	3613.8530130684376	3638.8530130684376	0.9888888597488403	0.9346405267715454	1.0	0.8983050584793091	0.6666666865348816	3538	3613	3613	3638	1533
8.425262551242145	8.425262551242147	0	0	2	0	0.0019411428382687965	0.7054586112499237	3538.8530130684376	3613.8530130684376	3613.8530130684376	3638.8530130684376	0.9888888597488403	0.9346405267715454	1.0	0.8983050584793091	0.6666666865348816	3538	3613	3613	3638	1533
8.441762275911206	8.441761881171507	0	0	2	0	0.001559337681133082	0.7054586112499237	3538.8530130684376	3613.8530130684376	3613.8530130684376	3638.8530130684376	0.9888888597488403	0.9346405267715454	1.0	0.8983050584793091	0.6666666865348816	3538	3613	3613	3638	1533
8.465836660660045	8.465835871180646	0	0	2	0	0.0011732584878016152	0.709870383143425	3556.9192189723253	3631.9192189723253	3631.9192189723253	3656.9192189723253	1.0	0.9411764740943909	1.0	0.8983050584793091	0.6666666865348816	3556	3631	3631	3656	1533
8.474636592764817	8.474636198025118	0	0	2	0	0.0007839634745072818	0.709870383143425	3556.9192189723253	3631.9192189723253	3631.9192189723253	3656.9192189723253	1.0	0.9411764740943909	1.0	0.8983050584793091	0.6666666865348816	3556	3631	3631	3656	1533
8.492465800739346	8.492465800739348	0	0	2	0	0.0003925196718219568	0.7115043699741364	3563.6103950440884	3638.6103950440884	3638.6103950440884	3663.6103950440884	1.0	0.9477124214172363	1.0	0.8983050584793091	0.6666666865348816	3563	3638	3638	3663	1533
8.508607101761921	8.508606707022222	0	0	2	0	-1.2426921205886656e-16	0.7115043699741364	3563.6103950440884	3638.6103950440884	3638.6103950440884	3663.6103950440884	1.0	0.9477124214172363	1.0	0.8983050584793091	0.6666666865348816	3563	3638	3638	3663	1533
8.532529511726729	8.53252911698703	0	0	2	0	-0.00039251967182220505	0.7115043699741364	3563.6103950440884	3638.6103950440884	3638.6103950440884	3663.6103950440884	1.0	0.9477124214172363	1.0	0.8983050584793091	0.6666666865348816	3563	3638	3638	3663	1533
8.541626682824678	8.541626288084979	0	0	2	0	-0.000783963474507529	0.7115043699741364	3563.6103950440884	3638.6103950440884	3638.6103950440884	3663.6103950440884	1.0	0.9477124214172363	1.0	0.8983050584793091	0.6666666865348816	3563	3638	3638	3663	1533
8.559119967315553	8.559119967315551	0	0	2	0	-0.0011732584878018542	0.715257003903389	3578.977430984378	3653.977430984378	3653.977430984378	3678.977430984378	1.0	0.9542483687400818	1.0	0.9067796468734741	0.6666666865348816	3578	3653	3653	3678	1533
8.574797843931766	8.574798238671464	0	0	2	0	-0.0015593376811333186	0.715257003903389	3578.977430984378	3653.977430984378	3653.977430984378	3678.977430984378	1.0	0.9542483687400818	1.0	0.9067796468734741	0.6666666865348816	3578	3653	3653	3678	1533
8.599369995440757	8.599369600701058	0	0	2	0	-0.00194114283826903	0.7115043699741364	3563.6103950440884	3638.6103950440884	3638.6103950440884	3663.6103950440884	1.0	0.9477124214172363	1.0	0.8983050584793091	0.6666666865348816	3563	3638	3638	3663	1533
8.608633351951887	8.608632957212189	0	0	2	0	-0.00231762745781223	0.7115043699741364	3563.6103950440884	3638.6103950440884	3638.6103950440884	3663.6103950440884	1.0	0.9477124214172363	1.0	0.8983050584793091	0.6666666865348816	3563	3638	3638	3663	1533
8.625784002384226	8.62578360764453	0	0	2	0	-0.002687759621589876	0.7115043699741364	3563.6103950440884	3638.6103950440884	3638.6103950440884	3663.6103950440884	1.0	0.9477124214172363	1.0	0.8983050584793091	0.6666666865348816	3563	3638	3638	3663	1533
8.641617406441757	8.641617011702058	0	0	2	0	-0.003050524823068625	0.7115043699741364	3563.6103950440884	3638.6103950440884	3638.6103950440884	3663.6103950440884	1.0	0.9477124214172363	1.0	0.8983050584793091	0.6666666865348816	3563	3638	3638	3663	1533
8.658601476721213	8.658601081981514	0	0	2	0	-0.0034049287480467233	0.7131383568048477	3570.3015711158514	3645.3015711158514	3645.3015711158514	3670.3015711158514	1.0	0.9542483687400818	1.0	0.8983050584793091	0.6666666865348816	3570	3645	3645	3670	1533
8.67921162587361	8.679211625873608	0	0	2	0	-0.0037500000000001204	0.715257003903389	3578.977430984378	3653.977430984378	3653.977430984378	3678.977430984378	1.0	0.9542483687400818	1.0	0.9067796468734741	0.6666666865348816	3578	3653	3653	3678	1533
8.691921849434436	8.691921454694738	0	0	2	0	-0.004084792762612822	0.715257003903389	3578.977430984378	3653.977430984378	3653.977430984378	3678.977430984378	1.0	0.9542483687400818	1.0	0.9067796468734741	0.6666666865348816	3578	3653	3653	3678	1533
8.708672628551916	8.708672233812218	0	0	2	0	-0.004408389392193665	0.7131383568048477	3570.3015711158514	3645.3015711158514	3645.3015711158514	3670.3015711158514	1.0	0.9542483687400818	1.0	0.8983050584793091	0.6666666865348816	3570	3645	3645	3670	1533
8.732508195782994	8.732507801043296	0	0	2	0	-0.004719902932873894	0.7131383568048477	3570.3015711158514	3645.3015711158514	3645.3015711158514	3670.3015711158514	1.0	0.9542483687400818	1.0	0.8983050584793091	0.6666666865348816	3570	3645	3645	3670	1533
8.741655498822688	8.741655104082989	0	0	2	0	-0.005018479547691547	0.7115043699741364	3563.6103950440884	3638.6103950440884	3638.6103950440884	3663.6103950440884	1.0	0.9477124214172363	1.0	0.8983050584793091	0.6666666865348816	3563	3638	3638	3663	1533
8.759037861458207	8.759037466718508	0	0	2	0	-0.005303300858899213	0.7115043699741364	3563.6103950440884	3638.6103950440884	3638.6103950440884	3663.6103950440884	1.0	0.9477124214172363	1.0	0.8983050584793091	0.6666666865348816	3563	3638	3638	3663	1533
8.77467389566635	8.77467310618695	0	0	2	0	-0.005573586191080559	0.7115043699741364	3563.6103950440884	3638.6103950440884	3638.6103950440884	3663.6103950440884	1.0	0.9477124214172363	1.0	0.8983050584793091	0.6666666865348816	3563	3638	3638	3663	1533
8.791637834221167	8.791637439481471	0	0	2	0	-0.005828594710927379	0.7115043699741364	3563.6103950440884	3638.6103950440884	3638.6103950440884	3663.6103950440884	1.0	0.9477124214172363	1.0	0.8983050584793091	0.6666666865348816	3563	3638	3638	3663	1533
8.812606012280352	8.812605617540653	0	0	2	0	-0.006067627457812198	0.7115043699741364	3563.6103950440884	3638.6103950440884	3638.6103950440884	3663.6103950440884	1.0	0.9477124214172363	1.0	0.8983050584793091	0.6666666865348816	3563	3638	3638	3663	1533
8.825221103573774	8.825220708834076	0	0	2	0	-0.006290029259590766	0.7115043699741364	3563.6103950440884	3638.6103950440884	3638.6103950440884	3663.6103950440884	1.0	0.9477124214172363	1.0	0.8983050584793091	0.6666666865348816	3563	3638	3638	3663	1533
8.841749644240846	8.841749644240847	0	0	2	0	-0.0064951905283833706	0.7093857377767563	3554.934596195817	3629.934596195817	3629.934596195817	3654.934596195817	1.0	0.9477124214172363	1.0	0.8898305296897888	0.6666666865348816	3554	3629	3629	3654	1533
8.85888568930433	8.858885294564631	0	0	2	0	-0.006682548931412833	0.7077517509460449	3548.243420124054	3623.243420124054	3623.243420124054	3648.243420124054	1.0	0.9411764740943909	1.0	0.8898305296897888	0.6666666865348816	3548	3623	3623	3648	1533
8.879112940948914	8.879112546209216	0	0	2	0	-0.006851590932319573	0.6927412152290344	3486.775276362896	3561.775276362896	3561.775276362896	3586.775276362896	1.0	0.915032684803009	1.0	0.8559321761131287	0.6666666865348816	3486	3561	3561	3586	1533
8.891745006049387	8.891744611309688	0	0	2	0	-0.007001853198729073	0.6927412152290344	3486.775276362896	3561.775276362896	3561.775276362896	3586.775276362896	1.0	0.915032684803009	1.0	0.8559321761131287	0.6666666865348816	3486	3561	3561	3586	1533
8.908620917651376	8.908620522911677	0	0	2	0	-0.007132923872213704	0.6555306315422058	3334.397936165333	3409.397936165333	3409.397936165333	3434.397936165333	0.9777777791023254	0.8562091588973999	1.0	0.7881355881690979	0.6666666865348816	3334	3409	3409	3434	1533
8.932547275013174	8.932546880273476	0	0	2	0	-0.0072444436971680565	0.5944864543496369	3084.4220305617628	3159.4220305617628	3159.4220305617628	3184.4220305617628	0.9111111164093018	0.7908496856689453	0.9610389471054077	0.7033898234367371	0.5555555820465088	3084	3159	3159	3184	1511
8.941702867586542	8.941702078107143	0	0	2	0	-0.007336107005503578	0.5944864543496369	3084.4220305617628	3159.4220305617628	3159.4220305617628	3184.4220305617628	0.9111111164093018	0.7908496856689453	0.9610389471054077	0.7033898234367371	0.5555555820465088	3084	3159	3159	3184	1511
8.959080888085374	8.959080493345676	0	0	2	0	-0.007407662554463561	0.5598953036177718	2942.7712683147756	3017.7712683147756	3017.7712683147756	3042.7712683147756	0.8777777552604675	0.7516340017318726	0.9350649118423462	0.6525423526763916	0.5555555820465088	2942	3017	3017	3042	1511
8.974819159875498	8.9748187651358	0	0	2	0	-0.007458914215262068	0.5228947061924796	2791.253821858204	2866.253821858204	2866.253821858204	2891.253821858204	0.8333333134651184	0.7189542651176453	0.9090909361839294	0.5932203531265259	0.5555555820465088	2791	2866	2866	2891	1511
8.991737308625261	8.991736913885562	0	0	2	0	-0.007489721510659314	0.4731202547295146	2587.427443117362	2662.427443117362	2662.427443117362	2687.427443117362	0.7555555701255798	0.6797385811805725	0.8701298832893372	0.5254237055778503	0.5555555820465088	2587	2662	2662	2687	1511
9.012501800999875	9.012501800999877	0	0	2	0	-0.0075	0.4081778819048534	2321.488426400375	2396.488426400375	2396.488426400375	2421.488426400375	0.7222222089767456	0.5882353186607361	0.7922077775001526	0.4067796468734741	0.4444444477558136	2321	2396	2396	2421	1488
9.025902819033558	9.025902424293859	0	0	2	0	-0.007489721510659294	0.3776589520693796	2196.5134087241095	2271.5134087241095	2271.5134087241095	2296.5134087241095	0.6888889074325562	0.5490196347236633	0.7662337422370911	0.35593220591545105	0.4444444477558136	2196	2271	2271	2296	1488
9.0416355644679	9.0416351697282	0	0	2	0	-0.00745891421526203	0.35257104821970575	2093.778442459695	2168.778442459695	2168.778442459695	2193.778442459695	0.6555555462837219	0.516339898109436	0.7402597665786743	0.32203391194343567	0.3333333432674408	2093	2168	2168	2193	1466
9.058670950908198	9.058670161428799	0	0	2	0	-0.007407662554463503	0.3338484553209806	2017.1094245394156	2092.1094245394156	2092.1094245394156	2117.1094245394156	0.6333333253860474	0.4901960790157318	0.7142857313156128	0.29661017656326294	0.3333333432674408	2017	2092	2092	2117	1466
9.080332686618128	9.080332686618126	0	0	2	0	-0.007336107005503502	0.3156317456254554	1942.5119983362397	2017.5119983362397	2017.5119983362397	2042.5119983362397	0.6111111044883728	0.47058823704719543	0.6883116960525513	0.26271185278892517	0.3333333432674408	1942	2017	2017	2042	1466
9.091674742383002	9.091674347643304	0	0	2	0	-0.007244443697167961	0.2962500365926992	1863.1438998471033	1938.1438998471033	1938.1438998471033	1963.1438998471033	0.5777778029441833	0.4444444477558136	0.6623376607894897	0.24576270580291748	0.3333333432674408	1863	1938	1938	1963	1466
9.108689207619264	9.108688812879565	0	0	2	0	-0.007132923872213591	0.27321391606151124	1768.8109862718886	1843.8109862718886	1843.8109862718886	1868.8109862718886	0.5555555820465088	0.40522876381874084	0.6233766078948975	0.2118644118309021	0.3333333432674408	1768	1843	1843	1868	1466
9.126077096610569	9.12607670187087	0	0	2	0	-0.007001853198728941	0.26225990079869765	1723.954293770667	1798.954293770667	1798.954293770667	1823.954293770667	0.5444444417953491	0.38562092185020447	0.6103895902633667	0.19491524994373322	0.3333333432674408	1723	1798	1798	1823	1466
9.145746186321084	9.145745791581385	0	0	2	0	-0.006851590932319425	0.249298533045482	1670.8774928212488	1745.8774928212488	1745.8774928212488	1770.8774928212488	0.5222222208976746	0.3660130798816681	0.5844155550003052	0.18644067645072937	0.3333333432674408	1670	1745	1745	1770	1466
9.158705885371539	9.15870549063184	0	0	2	0	-0.006682548931412667	0.2380418738909107	1624.7814735832794	1699.7814735832794	1699.7814735832794	1724.7814735832794	0.5111111402511597	0.3464052379131317	0.5584415793418884	0.16949152946472168	0.3333333432674408	1624	1699	1699	1724	1466
9.174656132379905	9.174655737640206	0	0	2	0	-0.006495190528383187	0.22587842966081184	1574.9721694610244	1649.9721694610244	1649.9721694610244	1674.9721694610244	0.4888888895511627	0.32679739594459534	0.5454545617103577	0.16101695597171783	0.3333333432674408	1574	1649	1649	1674	1466
9.191637044741771	9.191636255262372	0	0	2	0	-0.006290029259590567	0.21049697539885348	1511.985114258305	1586.985114258305	1586.985114258305	1611.985114258305	0.4555555582046509	0.30718955397605896	0.5194805264472961	0.1525423675775528	0.3333333432674408	1511	1586	1586	1611	1466
9.212429168895302	9.212428774155603	0	0	2	0	-0.006067627457811982	0.20451686423556437	1487.4965590446361	1562.4965590446361	1562.4965590446361	1587.4965590446361	0.4444444477558136	0.3006536066532135	0.5064935088157654	0.14406779408454895	0.3333333432674408	1487	1562	1562	1587	1466
9.225632817079596	9.225632422339897	0	0	2	0	-0.005828594710927147	0.19973557357145988	1467.917173775128	1542.917173775128	1542.917173775128	1567.917173775128	0.4444444477558136	0.2875817120075226	0.4935064911842346	0.1355932205915451	0.3333333432674408	1467	1542	1542	1567	1466
9.241639906604586	9.241639906604588	0	0	2	0	-0.005573586191080312	0.19488357124190459	1448.0482242355993	1523.0482242355993	1523.0482242355993	1548.0482242355993	0.4333333373069763	0.2810457646846771	0.48051947355270386	0.1355932205915451	0.2222222238779068	1448	1523	1523	1548	1444
9.25865713501874	9.258656740279042	0	0	2	0	-0.005303300858898952	0.1900315689123493	1428.1792746960705	1503.1792746960705	1503.1792746960705	1528.1792746960705	0.42222222685813904	0.27450981736183167	0.4675324559211731	0.1355932205915451	0.2222222238779068	1428	1503	1503	1528	1444
9.279110967250421	9.27911096725042	0	0	2	0	-0.005018479547691274	0.17293358235180234	1358.1630197306306	1433.1630197306306	1433.1630197306306	1458.1630197306306	0.3888888955116272	0.24836601316928864	0.4285714328289032	0.12711864709854126	0.2222222238779068	1358	1433	1433	1458	1444
9.29251040632531	9.29251001158561	0	0	2	0	-0.004719902932873609	0.16925288566258834	1343.0905667882994	1418.0905667882994	1418.0905667882994	1443.0905667882994	0.36666667461395264	0.23529411852359772	0.41558441519737244	0.12711864709854126	0.2222222238779068	1343	1418	1418	1443	1444
9.308652496827278	9.30865210208758	0	0	2	0	-0.004408389392193368	0.1580198819091207	1297.0914164178494	1372.0914164178494	1372.0914164178494	1397.0914164178494	0.35555556416511536	0.22875817120075226	0.4025973975658417	0.11864406615495682	0.2222222238779068	1297	1372	1372	1397	1444
9.332511748440286	9.332511353700587	0	0	2	0	-0.004084792762612514	0.14956972751526182	1262.4880341749972	1337.4880341749972	1337.4880341749972	1362.4880341749972	0.3444444537162781	0.20915032923221588	0.37662336230278015	0.11864406615495682	0.3333333432674408	1262	1337	1337	1362	1466
9.341617603811606	9.341617209071908	0	0	2	0	-0.0037499999999998025	0.14956972751526182	1262.4880341749972	1337.4880341749972	1337.4880341749972	1362.4880341749972	0.3444444537162781	0.20915032923221588	0.37662336230278015	0.11864406615495682	0.3333333432674408	1262	1337	1337	1362	1466
9.359149572792962	9.359149178053263	0	0	2	0	-0.003404928748046396	0.14477275581155058	1242.8444350482996	1317.8444350482996	1317.8444350482996	1342.8444350482996	0.3333333432674408	0.20261438190937042	0.3636363744735718	0.11864406615495682	0.2222222238779068	1242	1317	1317	1342	1444
9.374799422890561	9.37479942289056	0	0	2	0	-0.003050524823068289	0.13997578322387216	1223.2008323017565	1298.2008323017565	1298.2008323017565	1323.2008323017565	0.3222222328186035	0.19607843458652496	0.350649356842041	0.11864406615495682	0.2222222238779068	1223	1298	1298	1323	1444
9.399425258998583	9.399425258998585	0	0	2	0	-0.002687759621589533	0.13038183804851533	1183.9136268086704	1258.9136268086704	1258.9136268086704	1283.9136268086704	0.30000001192092896	0.18300653994083405	0.3246753215789795	0.11864406615495682	0.2222222238779068	1183	1258	1258	1283	1444
9.40858716740713	9.408586772667432	0	0	2	0	-0.0023176274578118805	0.13038183804851533	1183.9136268086704	1258.9136268086704	1258.9136268086704	1283.9136268086704	0.30000001192092896	0.18300653994083405	0.3246753215789795	0.11864406615495682	0.2222222238779068	1183	1258	1258	1283	1444
9.425715712416338	9.425715317676639	0	0	2	0	-0.0019411428382686748	0.12583249937328844	1165.2840849336162	1240.2840849336162	1240.2840849336162	1265.2840849336162	0.2888889014720917	0.1764705926179886	0.29870128631591797	0.12711864709854126	0.2222222238779068	1165	1240	1240	1265	1444
9.441635564467902	9.441634774988502	0	0	2	0	-0.0015593376811329591	0.12419851254257708	1158.5929088618532	1233.5929088618532	1233.5929088618532	1258.5929088618532	0.2888889014720917	0.16993464529514313	0.29870128631591797	0.12711864709854126	0.2222222238779068	1158	1233	1233	1258	1444
9.458604239899103	9.458603845159404	0	0	2	0	-0.0011732584878014912	0.11937402601897285	1138.8366365476938	1213.8366365476938	1213.8366365476938	1238.8366365476938	0.2777777910232544	0.16339869797229767	0.2857142984867096	0.12711864709854126	0.2222222238779068	1138	1213	1213	1238	1444
9.48039229231264	9.480526503810223	0	0	2	0	-0.0007839634745071568	0.11720157511189544	1129.9404500832118	1204.9404500832118	1204.9404500832118	1229.9404500832118	0.2666666805744171	0.16339869797229767	0.2857142984867096	0.1355932205915451	0.2222222238779068	1129	1204	1204	1229	1444
9.491789611635348	9.491789611635346	0	0	2	0	-0.0003925196718218313	0.11512735039454947	1121.44649986568	1196.44649986568	1196.44649986568	1221.44649986568	0.2666666805744171	0.1568627506494522	0.27272728085517883	0.1355932205915451	0.2222222238779068	1121	1196	1196	1221	1444
9.508912630288773	9.508913025028471	0	0	2	0	2.499161517667739e-16	0.11082564505243941	1103.8310164897393	1178.8310164897393	1178.8310164897393	1203.8310164897393	0.25555557012557983	0.15032680332660675	0.25974026322364807	0.14406779408454895	0.2222222238779068	1103	1178	1178	1203	1444
9.532433984719624	9.532433984719626	0	0	2	0	0.00039251967182233054	0.10696417387167367	1088.0182920045036	1163.0182920045036	1163.0182920045036	1188.0182920045036	0.24444444477558136	0.1437908560037613	0.25974026322364807	0.1525423675775528	0.2222222238779068	1088	1163	1163	1188	1444
9.541673656848833	9.541673262109134	0	0	2	0	0.0007839634745076539	0.10483491943664103	1079.298995093045	1154.298995093045	1154.298995093045	1179.298995093045	0.24444444477558136	0.13725490868091583	0.2467532455921173	0.1525423675775528	0.2222222238779068	1079	1154	1154	1179	1444
9.558962071436042	9.558961676696343	0	0	2	0	0.0011732584878019847	0.10483491943664103	1079.298995093045	1154.298995093045	1154.298995093045	1179.298995093045	0.24444444477558136	0.13725490868091583	0.2467532455921173	0.1525423675775528	0.2222222238779068	1079	1154	1154	1179	1444
9.574602447780872	9.574602053041174	0	0	2	0	0.001559337681133448	0.10042315553000469	1061.2328218953692	1136.2328218953692	1136.2328218953692	1161.2328218953692	0.23333333432674408	0.13071896135807037	0.23376622796058655	0.16101695597171783	0.2222222238779068	1061	1136	1136	1161	1444
9.591693492518694	9.591693097778998	0	0	2	0	0.0019411428382691577	0.09715518000593681	1047.8504621243112	1122.8504621243112	1122.8504621243112	1147.8504621243112	0.23333333432674408	0.11764705926179886	0.23376622796058655	0.16101695597171783	0.2222222238779068	1047	1122	1122	1147	1444
9.612499432561684	9.612499037821985	0	0	2	0	0.0023176274578123562	0.09499841126351533	1039.0184941240952	1114.0184941240952	1114.0184941240952	1139.0184941240952	0.23333333432674408	0.1111111119389534	0.22077922523021698	0.16101695597171783	0.2222222238779068	1039	1114	1114	1139	1444
9.62584400281844	9.62584360807874	0	0	2	0	0.0026877596215899996	0.09499841126351533	1039.0184941240952	1114.0184941240952	1114.0184941240952	1139.0184941240952	0.23333333432674408	0.1111111119389534	0.22077922523021698	0.16101695597171783	0.2222222238779068	1039	1114	1114	1139	1444
9.641634774988503	9.641634380248805	0	0	2	0	0.0030505248230687457	0.09284164192125893	1030.1865236675553	1105.1865236675553	1105.1865236675553	1130.1865236675553	0.23333333432674408	0.10457516461610794	0.20779220759868622	0.16101695597171783	0.2222222238779068	1030	1105	1105	1130	1444
9.658687529975545	9.658687135235846	0	0	2	0	0.0034049287480468413	0.09328187950490108	1031.9892965725699	1106.9892965725699	1106.9892965725699	1131.9892965725699	0.23333333432674408	0.10457516461610794	0.20779220759868622	0.16949152946472168	0.2222222238779068	1031	1106	1106	1131	1444
9.679157941274575	9.679157546534876	0	0	2	0	0.0037500000000002353	0.09328187950490108	1031.9892965725699	1106.9892965725699	1106.9892965725699	1131.9892965725699	0.23333333432674408	0.10457516461610794	0.20779220759868622	0.16949152946472168	0.2222222238779068	1031	1106	1106	1131	1444
9.69192974422841	9.691929349488712	0	0	2	0	0.004084792762612933	0.09328187950490108	1031.9892965725699	1106.9892965725699	1106.9892965725699	1131.9892965725699	0.23333333432674408	0.10457516461610794	0.20779220759868622	0.16949152946472168	0.2222222238779068	1031	1106	1106	1131	1444
9.70862012817198	9.70861973343228	0	0	2	0	0.004408389392193772	0.08954108179750458	1016.6707299607813	1091.6707299607813	1091.6707299607813	1116.6707299607813	0.2222222238779068	0.10457516461610794	0.19480518996715546	0.16101695597171783	0.2222222238779068	1016	1091	1091	1116	1444
9.732514511618177	9.732514116878479	0	0	2	0	0.0047199029328739974	0.08749437151628853	1008.2894513592015	1083.2894513592014	1083.2894513592014	1108.2894513592014	0.2222222238779068	0.09803921729326248	0.19480518996715546	0.1525423675775528	0.2222222238779068	1008	1083	1083	1108	1444
9.741670498931242	9.741670104191543	0	0	2	0	0.005018479547691645	0.08749437151628853	1008.2894513592015	1083.2894513592014	1083.2894513592014	1108.2894513592014	0.2222222238779068	0.09803921729326248	0.19480518996715546	0.1525423675775528	0.2222222238779068	1008	1083	1083	1108	1444
9.75907891438688	9.759078519647181	0	0	2	0	0.005303300858899306	0.08708164879148972	1006.5993518011504	1081.5993518011505	1081.5993518011505	1106.5993518011505	0.2222222238779068	0.09803921729326248	0.19480518996715546	0.14406779408454895	0.2222222238779068	1006	1081	1081	1106	1444
9.774642711230147	9.774642316490448	0	0	2	0	0.005573586191080647	0.08383611897049681	993.3089071841844	1068.3089071841844	1068.3089071841844	1093.3089071841844	0.21111111342906952	0.09803921729326248	0.1818181872367859	0.14406779408454895	0.2222222238779068	993	1068	1068	1093	1444
9.791654018548819	9.79165362380912	0	0	2	0	0.005828594710927462	0.08383611897049681	993.3089071841844	1068.3089071841844	1068.3089071841844	1093.3089071841844	0.21111111342906952	0.09803921729326248	0.1818181872367859	0.14406779408454895	0.2222222238779068	993	1068	1068	1093	1444
9.812577591022041	9.81257759102204	0	0	2	0	0.006067627457812276	0.08508489790368245	998.4226569155796	1073.4226569155796	1073.4226569155796	1098.4226569155796	0.21111111342906952	0.10457516461610794	0.1818181872367859	0.12711864709854126	0.2222222238779068	998	1073	1073	1098	1444
9.825244393216003	9.825243998476305	0	0	2	0	0.006290029259590839	0.08469969000615674	996.8452305752119	1071.8452305752119	1071.8452305752119	1096.8452305752119	0.21111111342906952	0.10457516461610794	0.1818181872367859	0.12711864709854126	0.2222222238779068	996	1071	1071	1096	1444
9.841730696735304	9.841730696735306	0	0	2	0	0.0064951905283834365	0.08960164996487649	1016.9187566061692	1091.9187566061692	1091.9187566061692	1116.9187566061692	0.21111111342906952	0.12418300658464432	0.19480518996715546	0.11864406615495682	0.2222222238779068	1016	1091	1091	1116	1444
9.858691082632834	9.858690687893136	0	0	2	0	0.006682548931412893	0.09722636049298064	1048.1419462187557	1123.1419462187557	1123.1419462187557	1148.1419462187557	0.2222222238779068	0.1437908560037613	0.20779220759868622	0.11016949266195297	0.2222222238779068	1048	1123	1123	1148	1444
9.879166625547949	9.87916623080825	0	0	2	0	0.006851590932319628	0.10839926237094882	1093.8949794090354	1168.8949794090354	1168.8949794090354	1193.8949794090354	0.24444444477558136	0.16339869797229767	0.23376622796058655	0.11016949266195297	0.2222222238779068	1093	1168	1168	1193	1444
9.891905665106787	9.891905270367088	0	0	2	0	0.0070018531987291206	0.11516040394169996	1121.5818541412614	1196.5818541412614	1196.5818541412614	1221.5818541412614	0.25555557012557983	0.1764705926179886	0.25974026322364807	0.11016949266195297	0.2222222238779068	1121	1196	1196	1221	1444
9.90862920718505	9.908628812445352	0	0	2	0	0.007132923872213745	0.12156384850124641	1147.803959612604	1222.803959612604	1222.803959612604	1247.803959612604	0.2666666805744171	0.1895424872636795	0.27272728085517883	0.11016949266195297	0.2222222238779068	1147	1222	1222	1247	1444
9.932566222518716	9.932565827779017	0	0	2	0	0.007244443697168091	0.14028398530984565	1224.4629198438179	1299.4629198438179	1299.4629198438179	1324.4629198438179	0.31111112236976624	0.21568627655506134	0.31168830394744873	0.11016949266195297	0.2222222238779068	1224	1299	1299	1324	1444
9.9416199722498	9.941619577510101	0	0	2	0	0.007336107005503606	0.14426734554309717	1240.774779998983	1315.774779998983	1315.774779998983	1340.774779998983	0.31111112236976624	0.22875817120075226	0.33766233921051025	0.11016949266195297	0.2222222238779068	1240	1315	1315	1340	1444
9.959066677456217	9.959066282716519	0	0	2	0	0.007407662554463582	0.15496188405660932	1284.5689152118152	1359.5689152118152	1359.5689152118152	1384.5689152118152	0.3333333432674408	0.24183006584644318	0.37662336230278015	0.11864406615495682	0.2222222238779068	1284	1359	1359	1384	1444
9.974640342791954	9.974639948052255	0	0	2	0	0.007458914215262083	0.16704278084630486	1334.0401875656185	1409.0401875656185	1409.0401875656185	1434.0401875656185	0.35555556416511536	0.26143792271614075	0.4025973975658417	0.12711864709854126	0.2222222238779068	1334	1409	1409	1434	1444
9.99173336122827	9.991733361228272	0	0	2	0	0.00748972151065932	0.1801417226706954	1387.6803543364977	1462.6803543364977	1462.6803543364977	1487.6803543364977	0.3777777850627899	0.2810457646846771	0.4285714328289032	0.14406779408454895	0.2222222238779068	1387	1462	1462	1487	1444
10.012464300728492	10.01246430072849	0	0	2	0	0.0075	0.189719986009809	1426.9033427101679	1501.9033427101679	1501.9033427101679	1526.9033427101679	0.3888888955116272	0.3006536066532135	0.4545454680919647	0.1525423675775528	0.2222222238779068	1426	1501	1501	1526	1444
10.025697949129896	10.025697554390197	0	0	2	0	0.007489721510659287	0.1977743225439894	1459.8858508176368	1534.8858508176368	1534.8858508176368	1559.8858508176368	0.4000000059604645	0.3137255012989044	0.48051947355270386	0.16101695597171783	0.2222222238779068	1459	1534	1534	1559	1444
10.04178990769012	10.041789907690122	0	0	2	0	0.007458914215262016	0.20816619819857962	1502.4405816231836	1577.4405816231836	1577.4405816231836	1602.4405816231836	0.42222222685813904	0.32679739594459534	0.4935064911842346	0.16949152946472168	0.2222222238779068	1502	1577	1577	1602	1444
10.058685556277052	10.058684766797652	0	0	2	0	0.007407662554463482	0.21473595455056005	1529.3437338845433	1604.3437338845433	1604.3437338845433	1629.3437338845433	0.42222222685813904	0.33986929059028625	0.5194805264472961	0.18644067645072937	0.2222222238779068	1529	1604	1604	1629	1444
10.07924952088469	10.079249520884689	0	0	2	0	0.007336107005503474	0.24013713249354907	1633.3615575610834	1708.3615575610834	1708.3615575610834	1733.3615575610834	0.4555555582046509	0.379084974527359	0.5714285969734192	0.22033898532390594	0.2222222238779068	1633	1708	1708	1733	1444
10.091882375464557	10.091881980724859	0	0	2	0	0.007244443697167927	0.24013713249354907	1633.3615575610834	1708.3615575610834	1708.3615575610834	1733.3615575610834	0.4555555582046509	0.379084974527359	0.5714285969734192	0.22033898532390594	0.2222222238779068	1633	1708	1708	1733	1444
10.108754734409263	10.108754734409262	0	0	2	0	0.00713292387221355	0.26313390357626076	1727.5333351447878	1802.5333351447878	1802.5333351447878	1827.5333351447878	0.4888888895511627	0.4117647111415863	0.5974025726318359	0.2542372941970825	0.3333333432674408	1727	1802	1802	1827	1466
10.132489248277455	10.132488853537756	0	0	2	0	0.007001853198728894	0.27510595923048164	1776.5589030488222	1851.5589030488222	1851.5589030488222	1876.5589030488222	0.5	0.4313725531101227	0.6233766078948975	0.2711864411830902	0.3333333432674408	1776	1851	1851	1876	1466
10.141633393399555	10.14163299865986	0	0	2	0	0.00685159093231937	0.2875064190459913	1827.3387859933343	1902.3387859933343	1902.3387859933343	1927.3387859933343	0.5222222208976746	0.4444444477558136	0.6363636255264282	0.2881355881690979	0.3333333432674408	1827	1902	1902	1927	1466
10.159135362163806	10.159134967424107	0	0	2	0	0.006682548931412607	0.2988731549659569	1873.8855695855934	1948.8855695855934	1948.8855695855934	1973.8855695855934	0.5333333611488342	0.46405228972435	0.649350643157959	0.3050847351551056	0.3333333432674408	1873	1948	1948	1973	1466
10.174662842954785	10.174662842954783	0	0	2	0	0.00649519052838312	0.3100485048553452	1919.6486273826386	1994.6486273826386	1994.6486273826386	2019.6486273826386	0.5333333611488342	0.48366013169288635	0.6753246784210205	0.3305084705352783	0.3333333432674408	1919	1994	1994	2019	1466
10.193349030815355	10.193349425555054	0	0	2	0	0.006290029259590495	0.32433181085658447	1978.1387654577134	2053.1387654577134	2053.1387654577134	2078.1387654577134	0.5444444417953491	0.5032680034637451	0.701298713684082	0.35593220591545105	0.3333333432674408	1978	2053	2053	2078	1466
10.21276035550257	10.212759960762872	0	0	2	0	0.006067627457811904	0.3569143734037574	2111.5643590883865	2186.5643590883865	2186.5643590883865	2211.5643590883865	0.5777778029441833	0.5424836874008179	0.7402597665786743	0.41525423526763916	0.4444444477558136	2111	2186	2186	2211	1488
10.22475254755133	10.224752547551331	0	0	2	0	0.005828594710927064	0.3569143734037574	2111.5643590883865	2186.5643590883865	2186.5643590883865	2211.5643590883865	0.5777778029441833	0.5424836874008179	0.7402597665786743	0.41525423526763916	0.4444444477558136	2111	2186	2186	2211	1488
10.242177147334619	10.242177147334617	0	0	2	0	0.005573586191080225	0.374938470945533	2185.373038521958	2260.373038521958	2260.373038521958	2285.373038521958	0.6000000238418579	0.5620915293693542	0.7662337422370911	0.4406779706478119	0.4444444477558136	2185	2260	2260	2285	1488
10.26602534623606	10.266025346236058	0	0	2	0	0.0053033008588988595	0.40704144106289375	2316.83470115255	2391.83470115255	2391.83470115255	2416.83470115255	0.644444465637207	0.5947712659835815	0.8051947951316833	0.4830508530139923	0.4444444477558136	2316	2391	2391	2416	1488
10.274599487233132	10.274599092493434	0	0	2	0	0.005018479547691176	0.41707807168571165	2357.934703552989	2432.934703552989	2432.934703552989	2457.934703552989	0.644444465637207	0.6078431606292725	0.8181818127632141	0.508474588394165	0.4444444477558136	2357	2432	2432	2457	1488
10.292641854645002	10.292641459905303	0	0	2	0	0.0047199029328735065	0.4352134473354523	2432.199066838677	2507.199066838677	2507.199066838677	2532.199066838677	0.6555555462837219	0.6274510025978088	0.8441558480262756	0.5423728823661804	0.4444444477558136	2432	2507	2507	2532	1488
10.308776839832394	10.308777234572092	0	0	2	0	0.00440838939219326	0.45378907562784754	2508.2662646960357	2583.2662646960357	2583.2662646960357	2608.2662646960357	0.6666666865348816	0.6470588445663452	0.8701298832893372	0.5762711763381958	0.5555555820465088	2508	2583	2583	2608	1511
10.332726486836417	10.33272648683642	0	0	2	0	0.004084792762612402	0.4890955986429253	2652.846476442779	2727.846476442779	2727.846476442779	2752.846476442779	0.699999988079071	0.686274528503418	0.9090909361839294	0.6271186470985413	0.5555555820465088	2652	2727	2727	2752	1511
10.341651946165399	10.3416515514257	0	0	2	0	0.003749999999999688	0.4890955986429253	2652.846476442779	2727.846476442779	2727.846476442779	2752.846476442779	0.699999988079071	0.686274528503418	0.9090909361839294	0.6271186470985413	0.5555555820465088	2652	2727	2727	2752	1511
10.35886891286713	10.358868912867132	0	0	2	0	0.003404928748046278	0.5038623337261008	2713.316256608383	2788.316256608383	2788.316256608383	2813.316256608383	0.7222222089767456	0.6993464231491089	0.9220778942108154	0.6440678238868713	0.5555555820465088	2713	2788	2788	2813	1511
10.374840475819234	10.374840081079535	0	0	2	0	0.0030505248230681685	0.5318130064175932	2827.7742612800444	2902.7742612800444	2902.7742612800444	2927.7742612800444	0.7444444298744202	0.7320261597633362	0.948051929473877	0.6864407062530518	0.5555555820465088	2827	2902	2902	2927	1511
10.398823280957952	10.398823280957954	0	0	2	0	0.00268775962158941	0.5461957623405969	2886.671646784744	2961.671646784744	2961.671646784744	2986.671646784744	0.7555555701255798	0.7450980544090271	0.9610389471054077	0.7118644118309021	0.5555555820465088	2886	2961	2961	2986	1511
10.408640062526768	10.40863966778707	0	0	2	0	0.0023176274578117547	0.5630917615422639	2955.860763515571	3030.860763515571	3030.860763515571	3055.860763515571	0.7777777910232544	0.7647058963775635	0.9740259647369385	0.7288135886192322	0.6666666865348816	2955	3030	3030	3055	1533
10.42537663101509	10.425376631015093	0	0	2	0	0.0019411428382685471	0.5719609147496563	2992.1799458998426	3067.1799458998426	3067.1799458998426	3092.1799458998426	0.7888888716697693	0.7712418437004089	0.9870129823684692	0.7372881174087524	0.6666666865348816	2992	3067	3067	3092	1533
10.441903592723367	10.441903197983669	0	0	2	0	0.0015593376811328297	0.5846377611160278	3044.091631770134	3119.091631770134	3119.091631770134	3144.091631770134	0.800000011920929	0.7843137383460999	1.0	0.7542372941970825	0.6666666865348816	3044	3119	3119	3144	1533
10.46535192030995	10.46535152557025	0	0	2	0	0.0011732584878013604	0.5976985692977905	3097.575641274452	3172.575641274452	3172.575641274452	3197.575641274452	0.8222222328186035	0.7973856329917908	1.0	0.7711864113807678	0.6666666865348816	3097	3172	3172	3197	1533
10.474613697862285	10.47461290838289	0	0	2	0	0.0007839634745070253	0.6079816073179245	3139.684681966901	3214.684681966901	3214.684681966901	3239.684681966901	0.8333333134651184	0.8104575276374817	1.0	0.7881355881690979	0.6666666865348816	3139	3214	3214	3239	1533
10.492096324381293	10.492095929641595	0	0	2	0	0.00039251967182169927	0.6154868751764297	3170.41875384748	3245.41875384748	3245.41875384748	3270.41875384748	0.8333333134651184	0.8235294222831726	1.0	0.805084764957428	0.6666666865348816	3170	3245	3245	3270	1533
10.508792234680644	10.508791839940946	0	0	2	0	-3.8222442962243216e-16	0.6345934420824051	3248.660145327449	3323.660145327449	3323.660145327449	3348.660145327449	0.8666666746139526	0.8496732115745544	1.0	0.8220338821411133	0.6666666865348816	3248	3323	3323	3348	1533
10.532069639977657	10.532069245237958	0	0	2	0	-0.00039251967182246265	0.6432424932718277	3284.0780099481344	3359.0780099481344	3359.0780099481344	3384.0780099481344	0.8777777552604675	0.8562091588973999	1.0	0.8389830589294434	0.6666666865348816	3284	3359	3359	3384	1533
10.541695762271964	10.541695367532265	0	0	2	0	-0.0007839634745077855	0.6514068990945816	3317.5112517923117	3392.5112517923117	3392.5112517923117	3417.5112517923117	0.8888888955116272	0.8692810535430908	1.0	0.8474576473236084	0.6666666865348816	3317	3392	3392	3417	1533
10.559014177076282	10.55901417707628	0	0	2	0	-0.0011732584878021155	0.6644677072763443	3370.99526129663	3445.99526129663	3445.99526129663	3470.99526129663	0.9111111164093018	0.8823529481887817	1.0	0.8644067645072937	0.6666666865348816	3370	3445	3445	3470	1533
10.574825870450379	10.57482547571068	0	0	2	0	-0.0015593376811335773	0.672632098197937	3404.428442120552	3479.428442120552	3479.428442120552	3504.428442120552	0.9222221970558167	0.8954248428344727	1.0	0.8728813529014587	0.6666666865348816	3404	3479	3479	3504	1533
10.598826833615242	10.598826833615243	0	0	2	0	-0.0019411428382692857	0.6845491379499435	3453.228719905019	3528.228719905019	3528.228719905019	3553.228719905019	0.9333333373069763	0.915032684803009	1.0	0.8898305296897888	0.7777777910232544	3453	3528	3528	3553	1555
10.608623878199118	10.60862348345942	0	0	2	0	-0.0023176274578124816	0.6845491379499435	3453.228719905019	3528.228719905019	3528.228719905019	3553.228719905019	0.9333333373069763	0.915032684803009	1.0	0.8898305296897888	0.7777777910232544	3453	3528	3528	3553	1555
10.625342288661297	10.625341893921602	0	0	2	0	-0.002687759621590123	0.690594881772995	3477.9860408604145	3552.9860408604145	3552.9860408604145	3577.9860408604145	0.9444444179534912	0.9281045794487	1.0	0.8898305296897888	0.7777777910232544	3477	3552	3552	3577	1555
10.641995567073181	10.641995567073183	0	0	2	0	-0.0030505248230688667	0.6933726668357849	3489.361070692539	3564.361070692539	3564.361070692539	3589.361070692539	0.9555555582046509	0.9281045794487	1.0	0.8898305296897888	0.7777777910232544	3489	3564	3564	3589	1555
10.665500342436687	10.665500342436689	0	0	2	0	-0.003404928748046959	0.7005622088909149	3518.8022454082966	3593.8022454082966	3593.8022454082966	3618.8022454082966	0.9777777791023254	0.9346405267715454	1.0	0.8898305296897888	0.7777777910232544	3518	3593	3593	3618	1555
10.67466777720102	10.67466738246132	0	0	2	0	-0.0037500000000003494	0.7005622088909149	3518.8022454082966	3593.8022454082966	3593.8022454082966	3618.8022454082966	0.9777777791023254	0.9346405267715454	1.0	0.8898305296897888	0.7777777910232544	3518	3593	3593	3618	1555
10.692649354699277	10.692649749438976	0	0	2	0	-0.004084792762613043	0.7059488147497177	3540.860396400094	3615.860396400094	3615.860396400094	3640.860396400094	0.9777777791023254	0.9477124214172363	1.0	0.8983050584793091	0.7777777910232544	3540	3615	3615	3640	1555
10.708817103281667	10.70881710328167	0	0	2	0	-0.004408389392193879	0.7124792188405991	3567.602401152253	3642.602401152253	3642.602401152253	3667.602401152253	0.9888888597488403	0.9542483687400818	1.0	0.9067796468734741	0.7777777910232544	3567	3642	3642	3667	1555
10.732080692689223	10.732080692689221	0	0	2	0	-0.0047199029328741	0.7141132056713104	3574.293577224016	3649.293577224016	3649.293577224016	3674.293577224016	0.9888888597488403	0.9607843160629272	1.0	0.9067796468734741	0.7777777910232544	3574	3649	3649	3674	1555
10.741678788464917	10.741678393725218	0	0	2	0	-0.005018479547691743	0.7168909907341003	3585.668607056141	3660.668607056141	3660.668607056141	3685.668607056141	1.0	0.9607843160629272	1.0	0.9067796468734741	0.7777777910232544	3585	3660	3660	3685	1555
10.758780491174608	10.75878009643491	0	0	2	0	-0.0053033008588994	0.7168909907341003	3585.668607056141	3660.668607056141	3660.668607056141	3685.668607056141	1.0	0.9607843160629272	1.0	0.9067796468734741	0.7777777910232544	3585	3660	3660	3685	1555
10.774817580916704	10.774817580916705	0	0	2	0	-0.005573586191080736	0.7168909907341003	3585.668607056141	3660.668607056141	3660.668607056141	3685.668607056141	1.0	0.9607843160629272	1.0	0.9067796468734741	0.7777777910232544	3585	3660	3660	3685	1555
10.798884070871566	10.798884070871564	0	0	2	0	-0.0058285947109275454	0.7185249775648117	3592.359783127904	3667.359783127904	3667.359783127904	3692.359783127904	1.0	0.9673202633857727	1.0	0.9067796468734741	0.7777777910232544	3592	3667	3667	3692	1555
10.808667694305683	10.808666904826284	0	0	2	0	-0.006067627457812354	0.7185249775648117	3592.359783127904	3667.359783127904	3667.359783127904	3692.359783127904	1.0	0.9673202633857727	1.0	0.9067796468734741	0.7777777910232544	3592	3667	3667	3692	1555
10.825330051730639	10.82532965699094	0	0	2	0	-0.006290029259590911	0.7185249775648117	3592.359783127904	3667.359783127904	3667.359783127904	3692.359783127904	1.0	0.9673202633857727	1.0	0.9067796468734741	0.7777777910232544	3592	3667	3667	3692	1555
10.841981751183724	10.841981751183726	0	0	2	0	-0.006495190528383502	0.7201589643955231	3599.050959199667	3674.050959199667	3674.050959199667	3699.050959199667	1.0	0.9738562107086182	1.0	0.9067796468734741	0.7777777910232544	3599	3674	3674	3699	1555
10.86540994704567	10.865409552305971	0	0	2	0	-0.006682548931412953	0.7185249775648117	3592.359783127904	3667.359783127904	3667.359783127904	3692.359783127904	1.0	0.9673202633857727	1.0	0.9067796468734741	0.7777777910232544	3592	3667	3667	3692	1555
10.87463817172361	10.874637776983912	0	0	2	0	-0.006851590932319682	0.7185249775648117	3592.359783127904	3667.359783127904	3667.359783127904	3692.359783127904	1.0	0.9673202633857727	1.0	0.9067796468734741	0.7777777910232544	3592	3667	3667	3692	1555
10.892092771724005	10.892092771724007	0	0	2	0	-0.007001853198729167	0.7131383568048477	3570.3015711158514	3645.3015711158514	3645.3015711158514	3670.3015711158514	1.0	0.9542483687400818	1.0	0.8983050584793091	0.7777777910232544	3570	3645	3645	3670	1555
10.908789076763053	10.908788682023358	0	0	2	0	-0.007132923872213786	0.7077517509460449	3548.243420124054	3623.243420124054	3623.243420124054	3648.243420124054	1.0	0.9411764740943909	1.0	0.8898305296897888	0.7777777910232544	3548	3623	3623	3648	1555
10.932166351203858	10.932165956464159	0	0	2	0	-0.007244443697168125	0.7039991170167923	3532.8763841837645	3607.8763841837645	3607.8763841837645	3632.8763841837645	1.0	0.9346405267715454	1.0	0.8813559412956238	0.7777777910232544	3532	3607	3607	3632	1555
10.941617209071907	10.941616814332209	0	0	2	0	-0.007336107005503633	0.7023651301860809	3526.1852081120014	3601.1852081120014	3601.1852081120014	3626.1852081120014	1.0	0.9281045794487	1.0	0.8813559412956238	0.7777777910232544	3526	3601	3601	3626	1555
10.958913913192792	10.958913913192793	0	0	2	0	-0.007407662554463602	0.6986124962568283	3510.818172171712	3585.818172171712	3585.818172171712	3610.818172171712	1.0	0.9215686321258545	1.0	0.8728813529014587	0.7777777910232544	3510	3585	3585	3610	1555
10.974757580482489	10.97475718574279	0	0	2	0	-0.007458914215262096	0.6932258754968643	3488.7599601596594	3563.7599601596594	3563.7599601596594	3588.7599601596594	1.0	0.9084967374801636	1.0	0.8644067645072937	0.7777777910232544	3488	3563	3563	3588	1555
10.998732490827237	10.998732096087538	0	0	2	0	-0.007489721510659327	0.6744627207517624	3411.924841478467	3486.924841478467	3486.924841478467	3511.924841478467	1.0	0.8758170008659363	1.0	0.8220338821411133	0.7777777910232544	3411	3486	3486	3511	1555
11.008663746908695	11.008662957429296	0	0	2	0	-0.0075	0.6744627207517624	3411.924841478467	3486.924841478467	3486.924841478467	3511.924841478467	1.0	0.8758170008659363	1.0	0.8220338821411133	0.7777777910232544	3411	3486	3486	3511	1555
11.025311893704494	11.025311893704492	0	0	2	0	-0.00748972151065928	0.6610861867666245	3357.147934809327	3432.147934809327	3432.147934809327	3457.147934809327	1.0	0.8562091588973999	1.0	0.7881355881690979	0.6666666865348816	3357	3432	3432	3457	1533
11.04184832916554	11.04184793442584	0	0	2	0	-0.007458914215262003	0.6455910056829453	3293.695168271661	3368.695168271661	3368.695168271661	3393.695168271661	1.0	0.8366013169288635	1.0	0.7457627058029175	0.6666666865348816	3293	3368	3368	3393	1533
11.06538981532103	11.065389420581331	0	0	2	0	-0.007407662554463461	0.6057771146297455	3130.6572844088078	3205.6572844088078	3205.6572844088078	3230.6572844088078	0.9777777791023254	0.7843137383460999	1.0	0.6610169410705566	0.6666666865348816	3130	3205	3205	3230	1533
11.074678040433188	11.07467764569349	0	0	2	0	-0.007336107005503446	0.6057771146297455	3130.6572844088078	3205.6572844088078	3205.6572844088078	3230.6572844088078	0.9777777791023254	0.7843137383460999	1.0	0.6610169410705566	0.6666666865348816	3130	3205	3205	3230	1533
11.09210461391497	11.09210421917527	0	0	2	0	-0.007244443697167893	0.5799400079343489	3024.8543324911584	3099.8543324911584	3099.8543324911584	3124.8543324911584	0.9444444179534912	0.7647058963775635	0.9870129823684692	0.6186440587043762	0.6666666865348816	3024	3099	3099	3124	1533
11.108802103173115	11.108801708433417	0	0	2	0	-0.007132923872213509	0.5379198676337236	2852.781857960098	2927.781857960098	2927.781857960098	2952.781857960098	0.9111111164093018	0.7254902124404907	0.9350649118423462	0.5508474707603455	0.5555555820465088	2852	2927	2927	2952	1511
11.132163982765665	11.132163982765663	0	0	2	0	-0.0070018531987288465	0.5178596685826449	2770.6353428459306	2845.6353428459306	2845.6353428459306	2870.6353428459306	0.8888888955116272	0.7058823704719543	0.9220778942108154	0.5169491767883301	0.5555555820465088	2770	2845	2845	2870	1511
11.141672472629736	11.141672077890037	0	0	2	0	-0.0068515909323193175	0.5011275327929887	2702.117246787289	2777.117246787289	2777.117246787289	2802.117246787289	0.8777777552604675	0.686274528503418	0.8961039185523987	0.49152541160583496	0.5555555820465088	2702	2777	2777	2802	1511
11.158830623116351	11.15883062311635	0	0	2	0	-0.006682548931412546	0.4815901156999507	2622.111523791298	2697.111523791298	2697.111523791298	2722.111523791298	0.855555534362793	0.6666666865348816	0.8831169009208679	0.4576271176338196	0.5555555820465088	2622	2697	2697	2722	1511
11.175621270943406	11.175621270943408	0	0	2	0	-0.006495190528383055	0.4546693338139871	2511.870921968277	2586.870921968277	2586.870921968277	2611.870921968277	0.8222222328186035	0.6405228972434998	0.8571428656578064	0.41525423526763916	0.5555555820465088	2511	2586	2586	2611	1511
11.199614339314298	11.199614339314296	0	0	2	0	-0.006290029259590423	0.3920211315355111	2255.326533637918	2330.326533637918	2330.326533637918	2355.326533637918	0.7333333492279053	0.5686274766921997	0.8051947951316833	0.3305084705352783	0.4444444477558136	2255	2330	2330	2355	1488
11.208605720172976	11.208605325433277	0	0	2	0	-0.0060676274578118266	0.373467487287356	2179.3493604417226	2254.3493604417226	2254.3493604417226	2279.3493604417226	0.7333333492279053	0.529411792755127	0.7792207598686218	0.29661017656326294	0.4444444477558136	2179	2254	2254	2279	1488
11.225497816102617	11.225497421362919	0	0	2	0	-0.005828594710926981	0.35466235759314424	2102.3423543439258	2177.3423543439258	2177.3423543439258	2202.3423543439258	0.7111111283302307	0.5032680034637451	0.7532467246055603	0.2711864411830902	0.4444444477558136	2102	2177	2177	2202	1488
11.2426666245611	11.242666624561098	0	0	2	0	-0.005573586191080136	0.34296543995747086	2054.4434766258432	2129.4434766258432	2129.4434766258432	2154.4434766258432	0.699999988079071	0.48366013169288635	0.7402597665786743	0.2542372941970825	0.4444444477558136	2054	2129	2129	2154	1488
11.26539021006073	11.265389815321031	0	0	2	0	-0.005303300858898766	0.3286008122958277	1995.6203263514144	2070.6203263514144	2070.6203263514144	2095.6203263514144	0.6777777671813965	0.46405228972435	0.7272727489471436	0.23728813230991364	0.4444444477558136	1995	2070	2070	2095	1488
11.274781067494565	11.274781067494567	0	0	2	0	-0.005018479547691077	0.3119968734247003	1927.6271966741476	2002.6271966741476	2002.6271966741476	2027.6271966741476	0.6555555462837219	0.43790850043296814	0.701298713684082	0.22033898532390594	0.4444444477558136	1927	2002	2002	2027	1488
11.292105403394366	11.292105798134065	0	0	2	0	-0.004719902932873403	0.2900574956841204	1837.7854448264732	1912.7854448264732	1912.7854448264732	1937.7854448264732	0.6111111044883728	0.4117647111415863	0.6753246784210205	0.20338982343673706	0.4444444477558136	1837	1912	1912	1937	1488
11.308697102413241	11.308696707673542	0	0	2	0	-0.004408389392193153	0.265690051914639	1738.0007625904468	1813.0007625904468	1813.0007625904468	1838.0007625904468	0.5888888835906982	0.3660130798816681	0.6363636255264282	0.16949152946472168	0.3333333432674408	1738	1813	1813	1838	1466
11.332137140466148	11.33213635098675	0	0	2	0	-0.004084792762612291	0.2528387435967967	1685.3746550288824	1760.3746550288824	1760.3746550288824	1785.3746550288824	0.5666666626930237	0.3464052379131317	0.6103895902633667	0.16101695597171783	0.3333333432674408	1685	1760	1760	1785	1466
11.341665367315159	11.34166497257546	0	0	2	0	-0.0037499999999995736	0.24009749253721013	1633.1992319398755	1708.1992319398755	1708.1992319398755	1733.1992319398755	0.5444444417953491	0.32679739594459534	0.5844155550003052	0.1525423675775528	0.3333333432674408	1633	1708	1708	1733	1466
11.359171678216093	11.359171678216091	0	0	2	0	-0.00340492874804616	0.2335564833828958	1606.4137994529583	1681.4137994529583	1681.4137994529583	1706.4137994529583	0.5333333611488342	0.3137255012989044	0.5714285969734192	0.1525423675775528	0.3333333432674408	1606	1681	1681	1706	1466
11.374768238454358	11.37476784371466	0	0	2	0	-0.0030505248230680475	0.2265201894500406	1577.600175797916	1652.600175797916	1652.600175797916	1677.600175797916	0.5222222208976746	0.3006536066532135	0.5454545617103577	0.1525423675775528	0.3333333432674408	1577	1652	1652	1677	1466
11.398734464525731	11.398734069786032	0	0	2	0	-0.002687759621589286	0.21605760217838	1534.755880920466	1609.755880920466	1609.755880920466	1634.755880920466	0.4888888895511627	0.29411765933036804	0.5324675440788269	0.1525423675775528	0.3333333432674408	1534	1609	1609	1634	1466
11.40862387819912	11.40862308871972	0	0	2	0	-0.0023176274578116285	0.20951658330042666	1507.9704086152472	1582.9704086152472	1582.9704086152472	1607.9704086152472	0.47777777910232544	0.2810457646846771	0.5194805264472961	0.1525423675775528	0.3333333432674408	1507	1582	1582	1607	1466
11.425331630689431	11.425331235949733	0	0	2	0	-0.0019411428382684192	0.20575334203468265	1492.5599356320254	1567.5599356320254	1567.5599356320254	1592.5599356320254	0.47777777910232544	0.2679738700389862	0.5064935088157654	0.1525423675775528	0.3333333432674408	1492	1567	1567	1592	1466
11.441682143752356	11.441682538492055	0	0	2	0	-0.0015593376811327004	0.1953889812873162	1450.1178783715598	1525.1178783715598	1525.1178783715598	1550.1178783715598	0.4555555582046509	0.2549019753932953	0.4935064911842346	0.14406779408454895	0.3333333432674408	1450	1525	1525	1550	1466
11.458798451830901	11.4587984518309	0	0	2	0	-0.0011732584878012297	0.18562994318522863	1410.1546173435113	1485.1546173435113	1485.1546173435113	1510.1546173435113	0.4333333373069763	0.24183006584644318	0.4675324559211731	0.14406779408454895	0.3333333432674408	1410	1485	1485	1510	1466
11.478688201033034	11.478687806293335	0	0	2	0	-0.0007839634745068937	0.1721351834749194	1354.893576329795	1429.893576329795	1429.893576329795	1454.893576329795	0.41111111640930176	0.21568627655506134	0.4285714328289032	0.14406779408454895	0.3333333432674408	1354	1429	1429	1454	1466
11.49204658717925	11.492046587179248	0	0	2	0	-0.0003925196718215671	0.1721351834749194	1354.893576329795	1429.893576329795	1429.893576329795	1454.893576329795	0.41111111640930176	0.21568627655506134	0.4285714328289032	0.14406779408454895	0.3333333432674408	1354	1429	1429	1454	1466
11.508980920256658	11.50898131499636	0	0	2	0	5.145327074780904e-16	0.15635284112822556	1290.2648844200837	1365.2648844200837	1365.2648844200837	1390.2648844200837	0.36666667461395264	0.20261438190937042	0.3896103799343109	0.14406779408454895	0.3333333432674408	1290	1365	1365	1390	1466
11.532215298926506	11.532215298926504	0	0	2	0	0.00039251967182259476	0.15341504531207917	1278.234610552964	1353.234610552964	1353.234610552964	1378.234610552964	0.36666667461395264	0.1895424872636795	0.3636363744735718	0.1525423675775528	0.3333333432674408	1278	1353	1353	1378	1466
11.541712341339313	11.541712341339311	0	0	2	0	0.0007839634745079172	0.15014200123207777	1264.8314950453585	1339.8314950453585	1339.8314950453585	1364.8314950453585	0.35555556416511536	0.1895424872636795	0.3636363744735718	0.1525423675775528	0.3333333432674408	1264	1339	1339	1364	1466
11.559090361838145	11.559090361838143	0	0	2	0	0.0011732584878022462	0.14650065393885958	1249.92017787963	1324.92017787963	1324.92017787963	1349.92017787963	0.3444444537162781	0.18300653994083405	0.3636363744735718	0.16101695597171783	0.3333333432674408	1249	1324	1324	1349	1466
11.574685737857312	11.574685343117613	0	0	2	0	0.001559337681133707	0.14230900792060197	1232.755387434865	1307.755387434865	1307.755387434865	1332.755387434865	0.3333333432674408	0.1764705926179886	0.350649356842041	0.16949152946472168	0.3333333432674408	1232	1307	1307	1332	1466
11.591729019091584	11.591729808570983	0	0	2	0	0.0019411428382694134	0.13734694610729292	1212.4357443093645	1287.4357443093645	1287.4357443093645	1312.4357443093645	0.3222222328186035	0.16993464529514313	0.33766233921051025	0.16949152946472168	0.3333333432674408	1212	1287	1287	1312	1466
11.612070350509114	11.612070350509116	0	0	2	0	0.0023176274578126073	0.13470674234321667	1201.6241098954722	1276.6241098954722	1276.6241098954722	1301.6241098954722	0.31111112236976624	0.16993464529514313	0.3246753215789795	0.17796610295772552	0.3333333432674408	1201	1276	1276	1301	1466
11.625286235624074	11.625286235624072	0	0	2	0	0.0026877596215902464	0.13037752203074238	1183.89595271589	1258.89595271589	1258.89595271589	1283.89595271589	0.30000001192092896	0.16339869797229767	0.31168830394744873	0.18644067645072937	0.3333333432674408	1183	1258	1258	1283	1466
11.641795828785604	11.641795828785602	0	0	2	0	0.0030505248230689877	0.12813820811195598	1174.7259622184597	1249.7259622184597	1249.7259622184597	1274.7259622184597	0.30000001192092896	0.1568627506494522	0.29870128631591797	0.18644067645072937	0.3333333432674408	1174	1249	1249	1274	1466
11.66550981618946	11.665509816189457	0	0	2	0	0.0034049287480470767	0.12372644366903529	1156.6597868246995	1231.6597868246995	1231.6597868246995	1256.6597868246995	0.2888889014720917	0.15032680332660675	0.29870128631591797	0.18644067645072937	0.3333333432674408	1156	1231	1231	1256	1466
11.674608566246203	11.674608566246201	0	0	2	0	0.0037500000000004643	0.12435928516987005	1159.2512727706178	1234.2512727706178	1234.2512727706178	1259.2512727706178	0.2888889014720917	0.15032680332660675	0.29870128631591797	0.19491524994373322	0.3333333432674408	1159	1234	1234	1259	1466
11.693336201775143	11.693336596514841	0	0	2	0	0.004084792762613155	0.11931468023226277	1138.593615551116	1213.593615551116	1213.593615551116	1238.593615551116	0.2777777910232544	0.1437908560037613	0.2857142984867096	0.19491524994373322	0.3333333432674408	1138	1213	1213	1238	1466
11.718895992010467	11.718895992010468	0	0	2	0	0.004408389392193986	0.115508242494474	1123.0062530148712	1198.0062530148712	1198.0062530148712	1223.0062530148712	0.2666666805744171	0.13725490868091583	0.2857142984867096	0.20338982343673706	0.3333333432674408	1123	1198	1198	1223	1466
11.727491843690974	11.727491054211578	0	0	2	0	0.004719902932874203	0.11387425566376264	1116.3150769431081	1191.3150769431081	1191.3150769431081	1216.3150769431081	0.2666666805744171	0.13071896135807037	0.2857142984867096	0.20338982343673706	0.3333333432674408	1116	1191	1191	1216	1466
11.74539921012586	11.745399210125862	0	0	2	0	0.005018479547691842	0.11043612124579161	1102.2359165015166	1177.2359165015166	1177.2359165015166	1202.2359165015166	0.25555557012557983	0.13071896135807037	0.27272728085517883	0.20338982343673706	0.3333333432674408	1102	1177	1177	1202	1466
11.758722464438886	11.758722464438888	0	0	2	0	0.005303300858899494	0.11043612124579161	1102.2359165015166	1177.2359165015166	1177.2359165015166	1202.2359165015166	0.25555557012557983	0.13071896135807037	0.27272728085517883	0.20338982343673706	0.3333333432674408	1102	1177	1177	1202	1466
11.774677843063337	11.774678237803036	0	0	2	0	0.005573586191080825	0.1088021325524351	1095.5447328022217	1170.5447328022217	1170.5447328022217	1195.5447328022217	0.25555557012557983	0.12418300658464432	0.27272728085517883	0.20338982343673706	0.3333333432674408	1095	1170	1170	1195	1466
11.798953939798249	11.79895354505855	0	0	2	0	0.005828594710927629	0.1077459585840006	1091.2197004014824	1166.2197004014824	1166.2197004014824	1191.2197004014824	0.25555557012557983	0.11764705926179886	0.27272728085517883	0.2118644118309021	0.3333333432674408	1091	1166	1166	1191	1466
11.808642036225262	11.808641641485563	0	0	2	0	0.006067627457812431	0.1037300075784624	1074.7743810338036	1149.7743810338036	1149.7743810338036	1174.7743810338036	0.24444444477558136	0.11764705926179886	0.25974026322364807	0.20338982343673706	0.3333333432674408	1074	1149	1149	1174	1466
11.82536715726232	11.825367157262322	0	0	2	0	0.006290029259590983	0.10428030553351553	1077.0278511597462	1152.0278511597462	1152.0278511597462	1177.0278511597462	0.24444444477558136	0.11764705926179886	0.25974026322364807	0.2118644118309021	0.3333333432674408	1077	1152	1152	1177	1466
11.841772144403677	11.841772144403675	0	0	2	0	0.006495190528383569	0.10428030553351553	1077.0278511597462	1152.0278511597462	1152.0278511597462	1177.0278511597462	0.24444444477558136	0.11764705926179886	0.25974026322364807	0.2118644118309021	0.3333333432674408	1077	1152	1152	1177	1466
11.865374025733079	11.86537402573308	0	0	2	0	0.006682548931413013	0.09986854109059484	1058.961675765986	1133.961675765986	1133.961675765986	1158.961675765986	0.23333333432674408	0.1111111119389534	0.25974026322364807	0.2118644118309021	0.3333333432674408	1058	1133	1133	1158	1466
11.87481856776595	11.874818567765951	0	0	2	0	0.006851590932319736	0.09986854109059484	1058.961675765986	1133.961675765986	1133.961675765986	1158.961675765986	0.23333333432674408	0.1111111119389534	0.25974026322364807	0.2118644118309021	0.3333333432674408	1058	1133	1133	1158	1466
11.892292904751283	11.892292904751285	0	0	2	0	0.007001853198729215	0.09931824313554172	1056.7082056400434	1131.7082056400434	1131.7082056400434	1156.7082056400434	0.23333333432674408	0.1111111119389534	0.25974026322364807	0.20338982343673706	0.3333333432674408	1056	1131	1131	1156	1466
11.908706576166011	11.908706576166013	0	0	2	0	0.0071329238722138266	0.09702389949906864	1047.312868448686	1122.312868448686	1122.312868448686	1147.312868448686	0.23333333432674408	0.10457516461610794	0.2467532455921173	0.20338982343673706	0.3333333432674408	1047	1122	1122	1147	1466
11.932025429131393	11.932025429131395	0	0	2	0	0.00724444369716816	0.09586827542354837	1042.5805878594306	1117.5805878594306	1117.5805878594306	1142.5805878594306	0.23333333432674408	0.10457516461610794	0.23376622796058655	0.19491524994373322	0.3333333432674408	1042	1117	1117	1142	1466
11.941757341664971	11.941757341664973	0	0	2	0	0.007336107005503661	0.09586827542354837	1042.5805878594306	1117.5805878594306	1117.5805878594306	1142.5805878594306	0.23333333432674408	0.10457516461610794	0.23376622796058655	0.19491524994373322	0.3333333432674408	1042	1117	1117	1142	1466
11.958729964493163	11.958730359232861	0	0	2	0	0.007407662554463622	0.0953730081537898	1040.5524683897693	1115.5524683897693	1115.5524683897693	1140.5524683897693	0.23333333432674408	0.10457516461610794	0.23376622796058655	0.18644067645072937	0.3333333432674408	1040	1115	1115	1140	1466
11.974677053583939	11.97467665884424	0	0	2	0	0.00745891421526211	0.09383217687528944	1034.2427643043102	1109.2427643043102	1109.2427643043102	1134.2427643043102	0.23333333432674408	0.10457516461610794	0.22077922523021698	0.16949152946472168	0.3333333432674408	1034	1109	1109	1134	1466
11.991693492518696	11.991693492518694	0	0	2	0	0.007489721510659335	0.09336442443280396	1032.3273180523322	1107.3273180523322	1107.3273180523322	1132.3273180523322	0.23333333432674408	0.10457516461610794	0.22077922523021698	0.16101695597171783	0.3333333432674408	1032	1107	1107	1132	1466
12.012223114772542	12.01222311477254	0	0	2	0	0.0075	0.09032717914917698	1019.8897986158797	1094.8897986158797	1094.8897986158797	1119.8897986158797	0.23333333432674408	0.09803921729326248	0.20779220759868622	0.14406779408454895	0.3333333432674408	1019	1094	1094	1119	1466
12.024860311489096	12.024859916749397	0	0	2	0	0.007489721510659273	0.08874315078403688	1013.4032024606311	1088.403202460631	1088.403202460631	1113.403202460631	0.2222222238779068	0.10457516461610794	0.20779220759868622	0.1355932205915451	0.3333333432674408	1013	1088	1088	1113	1466
12.041873197766563	12.041873197766561	0	0	2	0	0.0074589142152619884	0.0911581638340262	1023.2926809003372	1098.2926809003372	1098.2926809003372	1123.2926809003372	0.2222222238779068	0.11764705926179886	0.19480518996715546	0.12711864709854126	0.2222222238779068	1023	1098	1098	1123	1444
12.065369288856694	12.065369288856695	0	0	2	0	0.00740766255446344	0.10207836251954347	1068.0108945175305	1143.0108945175305	1143.0108945175305	1168.0108945175305	0.23333333432674408	0.15032680332660675	0.20779220759868622	0.11864406615495682	0.2222222238779068	1068	1143	1143	1168	1444
12.074658698187946	12.074658303448247	0	0	2	0	0.0073361070055034195	0.10726054280999603	1089.2319228069337	1164.2319228069337	1164.2319228069337	1189.2319228069337	0.24444444477558136	0.1568627506494522	0.23376622796058655	0.11864406615495682	0.2222222238779068	1089	1164	1164	1189	1444
12.093654756712056	12.093654756712054	0	0	2	0	0.007244443697167859	0.11205751912296474	1108.8755408085406	1183.8755408085406	1183.8755408085406	1208.8755408085406	0.25555557012557983	0.16339869797229767	0.2467532455921173	0.11864406615495682	0.2222222238779068	1108	1183	1183	1208	1444
12.108776445092694	12.108776445092696	0	0	2	0	0.007132923872213468	0.11963226932285248	1139.8941428770809	1214.8941428770809	1214.8941428770809	1239.8941428770809	0.2777777910232544	0.16993464529514313	0.25974026322364807	0.11864406615495682	0.2222222238779068	1139	1214	1214	1239	1444
12.124665902187449	12.12466550744775	0	0	2	0	0.007001853198728799	0.12420912335015671	1158.6363601188918	1233.6363601188918	1233.6363601188918	1258.6363601188918	0.2888889014720917	0.1764705926179886	0.2857142984867096	0.11016949266195297	0.3333333432674408	1158	1233	1233	1258	1466
12.147101327706977	12.147100932967279	0	0	2	0	0.006851590932319263	0.13996394957109692	1223.1523734936418	1298.1523734936418	1298.1523734936418	1323.1523734936418	0.3333333432674408	0.1895424872636795	0.31168830394744873	0.11864406615495682	0.2222222238779068	1223	1298	1298	1323	1444
12.158784438571594	12.158784043831895	0	0	2	0	0.006682548931412486	0.1580473969118752	1297.2040903541288	1372.2040903541288	1372.2040903541288	1397.2040903541288	0.35555556416511536	0.22875817120075226	0.37662336230278015	0.12711864709854126	0.3333333432674408	1297	1372	1372	1397	1466
12.174806133465438	12.17480573872574	0	0	2	0	0.006495190528382989	0.16933035868401047	1343.407818811023	1418.407818811023	1418.407818811023	1443.407818811023	0.3777777850627899	0.24836601316928864	0.4025973975658417	0.12711864709854126	0.2222222238779068	1343	1418	1418	1443	1444
12.198835517888615	12.198835517888616	0	0	2	0	0.00629002925959035	0.17754978704529267	1377.0663779504735	1452.0663779504735	1452.0663779504735	1477.0663779504735	0.3888888955116272	0.26143792271614075	0.41558441519737244	0.14406779408454895	0.3333333432674408	1377	1452	1452	1477	1466
12.208679536496646	12.208679141756948	0	0	2	0	0.0060676274578117485	0.1889428082528013	1423.7207997952214	1498.7207997952214	1498.7207997952214	1523.7207997952214	0.41111111640930176	0.2810457646846771	0.44155845046043396	0.14406779408454895	0.3333333432674408	1423	1498	1498	1523	1466
12.225626106504716	12.225625711765018	0	0	2	0	0.0058285947109268975	0.20068291237693825	1471.796526183562	1546.796526183562	1546.796526183562	1571.796526183562	0.4333333373069763	0.29411765933036804	0.4675324559211731	0.16101695597171783	0.3333333432674408	1471	1546	1546	1571	1466
12.24187043458867	12.24187003984897	0	0	2	0	0.005573586191080047	0.21705489924319799	1538.8398124008959	1613.8398124008959	1613.8398124008959	1638.8398124008959	0.46666666865348816	0.3137255012989044	0.4935064911842346	0.17796610295772552	0.3333333432674408	1538	1613	1613	1638	1466
12.266396006813206	12.266396401552905	0	0	2	0	0.005303300858898672	0.2452024916687543	1654.1042033835488	1729.1042033835488	1729.1042033835488	1754.1042033835488	0.4888888895511627	0.3660130798816681	0.5714285969734192	0.22033898532390594	0.3333333432674408	1654	1729	1729	1754	1466
12.274654750790958	12.27465435605126	0	0	2	0	0.005018479547690979	0.2452024916687543	1654.1042033835488	1729.1042033835488	1729.1042033835488	1754.1042033835488	0.4888888895511627	0.3660130798816681	0.5714285969734192	0.22033898532390594	0.3333333432674408	1654	1729	1729	1754	1466
12.29293790941908	12.292937909419082	0	0	2	0	0.004719902932873301	0.27885061081465246	1791.8932512860017	1866.8932512860017	1866.8932512860017	1891.8932512860017	0.5333333611488342	0.41830065846443176	0.6233766078948975	0.26271185278892517	0.3333333432674408	1791	1866	1866	1891	1466
12.318839544233544	12.318839544233542	0	0	2	0	0.004408389392193047	0.29007976223213827	1837.8766263406062	1912.8766263406062	1912.8766263406062	1937.8766263406062	0.5444444417953491	0.43790850043296814	0.6363636255264282	0.27966102957725525	0.3333333432674408	1837	1912	1912	1937	1466
12.326994471670517	12.326994076930818	0	0	2	0	0.004084792762612181	0.3067937607321607	1906.320450198198	1981.320450198198	1981.320450198198	2006.320450198198	0.5666666626930237	0.46405228972435	0.6623376607894897	0.29661017656326294	0.3333333432674408	1906	1981	1981	2006	1466
12.345577632469709	12.345577632469707	0	0	2	0	0.0037499999999994586	0.32528440088965205	1982.0396216431252	2057.0396216431254	2057.0396216431254	2082.0396216431254	0.6000000238418579	0.48366013169288635	0.6753246784210205	0.32203391194343567	0.4444444477558136	1982	2057	2057	2082	1488
12.3587181223022	12.358717727562501	0	0	2	0	0.003404928748046042	0.338026872785008	2034.2200440546076	2109.2200440546076	2109.2200440546076	2134.2200440546076	0.6111111044883728	0.5032680034637451	0.701298713684082	0.33898305892944336	0.4444444477558136	2034	2109	2109	2134	1488
12.37464152701105	12.374641132271352	0	0	2	0	0.0030505248230679265	0.3470560614804379	2071.194571762393	2146.194571762393	2146.194571762393	2171.194571762393	0.6111111044883728	0.5228758454322815	0.7142857313156128	0.35593220591545105	0.4444444477558136	2071	2146	2146	2171	1488
12.391709676846347	12.391709676846345	0	0	2	0	0.0026877596215891626	0.3573391078433197	2113.303646618394	2188.303646618394	2188.303646618394	2213.303646618394	0.6222222447395325	0.5359477400779724	0.7272727489471436	0.37288135290145874	0.4444444477558136	2113	2188	2188	2213	1488
12.412038376593514	12.412038376593516	0	0	2	0	0.0023176274578115027	0.3717756618881132	2172.4213354318235	2247.4213354318235	2247.4213354318235	2272.4213354318235	0.644444465637207	0.5490196347236633	0.7532467246055603	0.38983049988746643	0.4444444477558136	2172	2247	2247	2272	1488
12.42525426170847	12.425254261708472	0	0	2	0	0.0019411428382682915	0.38233384168570517	2215.6570817029624	2290.6570817029624	2290.6570817029624	2315.6570817029624	0.6555555462837219	0.5620915293693542	0.7662337422370911	0.4067796468734741	0.4444444477558136	2215	2290	2290	2315	1488
12.441733065173498	12.441733065173496	0	0	2	0	0.001559337681132571	0.39628697645256183	2272.7951685732405	2347.7951685732405	2347.7951685732405	2372.7951685732405	0.6666666865348816	0.5816993713378906	0.7792207598686218	0.43220338225364685	0.4444444477558136	2272	2347	2347	2372	1488
12.4660442937416	12.466044293741598	0	0	2	0	0.0011732584878010991	0.42681098936013706	2397.7910014297613	2472.7910014297613	2472.7910014297613	2497.7910014297613	0.7111111283302307	0.6078431606292725	0.8181818127632141	0.47457626461982727	0.4444444477558136	2397	2472	2472	2497	1488
12.475734363867108	12.475734363867106	0	0	2	0	0.0007839634745067622	0.44016001373529434	2452.4552562460303	2527.4552562460303	2527.4552562460303	2552.4552562460303	0.7111111283302307	0.6274510025978088	0.8441558480262756	0.5	0.4444444477558136	2452	2527	2527	2552	1488
12.492040666083767	12.492040271344068	0	0	2	0	0.000392519671821435	0.4532770717259469	2506.1696087177525	2581.1696087177525	2581.1696087177525	2606.1696087177525	0.7222222089767456	0.6405228972434998	0.8571428656578064	0.5254237055778503	0.5555555820465088	2506	2581	2581	2606	1511
12.508813945364079	12.508813945364077	0	0	2	0	-6.468409853337487e-16	0.46634973531813184	2559.70216612775	2634.70216612775	2634.70216612775	2659.70216612775	0.7333333492279053	0.6601307392120361	0.8701298832893372	0.5423728823661804	0.5555555820465088	2559	2634	2634	2659	1511
12.533127147630672	12.533128726589469	0	0	2	0	-0.00039251967182272687	0.4996920931963782	2696.239121639169	2771.239121639169	2771.239121639169	2796.239121639169	0.7666666507720947	0.6928104758262634	0.9090909361839294	0.5932203531265259	0.5555555820465088	2696	2771	2771	2796	1511
12.542609979414323	12.542610374154025	0	0	2	0	-0.0007839634745080487	0.4996920931963782	2696.239121639169	2771.239121639169	2771.239121639169	2796.239121639169	0.7666666507720947	0.6928104758262634	0.9090909361839294	0.5932203531265259	0.5555555820465088	2696	2771	2771	2796	1511
12.56177103913252	12.56177024965312	0	0	2	0	-0.0011732584878023768	0.5163023132644717	2764.2579728180117	2839.2579728180117	2839.2579728180117	2864.2579728180117	0.7888888716697693	0.7058823704719543	0.9220778942108154	0.6186440587043762	0.5555555820465088	2764	2839	2839	2864	1511
12.574647448106532	12.574646658627133	0	0	2	0	-0.0015593376811338364	0.5388113353815527	2856.4324183874583	2931.4324183874583	2931.4324183874583	2956.4324183874583	0.8111110925674438	0.7254902124404907	0.948051929473877	0.6525423526763916	0.5555555820465088	2856	2931	2931	2956	1511
12.598704859048322	12.59870525378802	0	0	2	0	-0.0019411428382695413	0.552681930450099	2913.2325051931552	2988.2325051931552	2988.2325051931552	3013.2325051931552	0.8222222328186035	0.7450980544090271	0.9610389471054077	0.6694915294647217	0.5555555820465088	2913	2988	2988	3013	1511
12.608692957646404	12.608692957646403	0	0	2	0	-0.002317627457812733	0.5670921861856435	2972.24250243021	3047.24250243021	3047.24250243021	3072.24250243021	0.8333333134651184	0.758169949054718	0.9740259647369385	0.694915235042572	0.5555555820465088	2972	3047	3047	3072	1511
12.62535807824925	12.625358078249251	0	0	2	0	-0.00268775962159037	0.5795764283949705	3023.3654742774042	3098.3654742774042	3098.3654742774042	3123.3654742774042	0.8444444537162781	0.7712418437004089	0.9870129823684692	0.7118644118309021	0.6666666865348816	3023	3098	3098	3123	1533
12.641793460347412	12.64179346034741	0	0	2	0	-0.0030505248230691083	0.5933145135641098	3079.6229330450296	3154.6229330450296	3154.6229330450296	3179.6229330450296	0.8666666746139526	0.7777777910232544	1.0	0.7288135886192322	0.5555555820465088	3079	3154	3154	3179	1511
12.66644613875495	12.666446533494652	0	0	2	0	-0.003404928748047195	0.6063753217458725	3133.106942549348	3208.106942549348	3208.106942549348	3233.106942549348	0.8888888955116272	0.7908496856689453	1.0	0.7457627058029175	0.6666666865348816	3133	3208	3208	3233	1533
12.675338439949236	12.675338045209537	0	0	2	0	-0.0037500000000005793	0.6166583597660065	3175.2159832417965	3250.2159832417965	3250.2159832417965	3275.2159832417965	0.8999999761581421	0.8039215803146362	1.0	0.7627118825912476	0.6666666865348816	3175	3250	3250	3275	1533
12.691953823350037	12.691953428610338	0	0	2	0	-0.004084792762613266	0.6241636127233505	3205.9499941021204	3280.9499941021204	3280.9499941021204	3305.9499941021204	0.8999999761581421	0.8169934749603271	1.0	0.7796609997749329	0.6666666865348816	3205	3280	3280	3305	1533
12.709072499866775	12.709072105127076	0	0	2	0	-0.004408389392194093	0.6453888416290283	3292.867306470871	3367.867306470871	3367.867306470871	3392.867306470871	0.9333333373069763	0.843137264251709	1.0	0.805084764957428	0.6666666865348816	3292	3367	3367	3392	1533
12.73319899025585	12.733198990255849	0	0	2	0	-0.004719902932874305	0.6519192308187485	3319.609250202775	3394.609250202775	3394.609250202775	3419.609250202775	0.9444444179534912	0.8496732115745544	1.0	0.8135592937469482	0.6666666865348816	3319	3394	3394	3419	1533
12.742475373177044	12.742475373177042	0	0	2	0	-0.005018479547691941	0.6573058515787125	3341.6674622148275	3416.6674622148275	3416.6674622148275	3441.6674622148275	0.9444444179534912	0.8627451062202454	1.0	0.8220338821411133	0.6666666865348816	3341	3416	3416	3441	1533
12.75860838466594	12.758607989926242	0	0	2	0	-0.005303300858899587	0.6654702574014664	3375.100704059005	3450.100704059005	3450.100704059005	3475.100704059005	0.9555555582046509	0.8758170008659363	1.0	0.8305084705352783	0.6666666865348816	3375	3450	3450	3475	1533
12.774825475710678	12.77482547571068	0	0	2	0	-0.0055735861910809125	0.6747784465551376	3413.2177386432886	3488.2177386432886	3488.2177386432886	3513.2177386432886	0.9777777791023254	0.8823529481887817	1.0	0.8389830589294434	0.6666666865348816	3413	3488	3488	3513	1533
12.798809859808195	12.798809859808197	0	0	2	0	-0.005828594710927712	0.6829428374767303	3446.6509194672108	3521.6509194672108	3521.6509194672108	3546.6509194672108	0.9888888597488403	0.8954248428344727	1.0	0.8474576473236084	0.6666666865348816	3446	3521	3521	3546	1533
12.808638088828275	12.808637694088576	0	0	2	0	-0.006067627457812508	0.6829428374767303	3446.6509194672108	3521.6509194672108	3521.6509194672108	3546.6509194672108	0.9888888597488403	0.8954248428344727	1.0	0.8474576473236084	0.6666666865348816	3446	3521	3521	3546	1533
12.825316235841179	12.825316630580877	0	0	2	0	-0.006290029259591055	0.6894732415676117	3473.39292421937	3548.39292421937	3548.39292421937	3573.39292421937	1.0	0.9019607901573181	1.0	0.8559321761131287	0.6666666865348816	3473	3548	3548	3573	1533
12.841797802484095	12.841797802484097	0	0	2	0	-0.006495190528383635	0.6911072283983231	3480.084100291133	3555.084100291133	3555.084100291133	3580.084100291133	1.0	0.9084967374801636	1.0	0.8559321761131287	0.6666666865348816	3480	3555	3555	3580	1533
12.865564685007588	12.86556468500759	0	0	2	0	-0.006682548931413073	0.6948598623275757	3495.4511362314224	3570.4511362314224	3570.4511362314224	3595.4511362314224	1.0	0.915032684803009	1.0	0.8644067645072937	0.6666666865348816	3495	3570	3570	3595	1533
12.875837390928485	12.875836996188786	0	0	2	0	-0.006851590932319789	0.6948598623275757	3495.4511362314224	3570.4511362314224	3570.4511362314224	3595.4511362314224	1.0	0.915032684803009	1.0	0.8644067645072937	0.6666666865348816	3495	3570	3570	3595	1533
12.891971586636483	12.891971191896785	0	0	2	0	-0.007001853198729263	0.696493849158287	3502.1423123031855	3577.1423123031855	3577.1423123031855	3602.1423123031855	1.0	0.9215686321258545	1.0	0.8644067645072937	0.6666666865348816	3502	3577	3577	3602	1533
12.908879077414376	12.908886182728954	0	0	2	0	-0.007132923872213867	0.6981278359889984	3508.8334883749485	3583.8334883749485	3583.8334883749485	3608.8334883749485	1.0	0.9281045794487	1.0	0.8644067645072937	0.6666666865348816	3508	3583	3583	3608	1533
12.932206219913432	12.932206219913434	0	0	2	0	-0.0072444436971681936	0.6997618228197098	3515.5246644467115	3590.5246644467115	3590.5246644467115	3615.5246644467115	1.0	0.9346405267715454	1.0	0.8644067645072937	0.6666666865348816	3515	3590	3590	3615	1533
12.941662998876964	12.941662604137266	0	0	2	0	-0.007336107005503688	0.6997618228197098	3515.5246644467115	3590.5246644467115	3590.5246644467115	3615.5246644467115	1.0	0.9346405267715454	1.0	0.8644067645072937	0.6666666865348816	3515	3590	3590	3615	1533
12.958704306412745	12.958704306412743	0	0	2	0	-0.007407662554463643	0.6997618228197098	3515.5246644467115	3590.5246644467115	3590.5246644467115	3615.5246644467115	1.0	0.9346405267715454	1.0	0.8644067645072937	0.6666666865348816	3515	3590	3590	3615	1533
12.974788764918692	12.974788764918694	0	0	2	0	-0.007458914215262124	0.6997618228197098	3515.5246644467115	3590.5246644467115	3590.5246644467115	3615.5246644467115	1.0	0.9346405267715454	1.0	0.8644067645072937	0.6666666865348816	3515	3590	3590	3615	1533
12.99873485926543	12.998734859265427	0	0	2	0	-0.007489721510659341	0.6960091888904572	3500.157628506422	3575.157628506422	3575.157628506422	3600.157628506422	1.0	0.9281045794487	1.0	0.8559321761131287	0.6666666865348816	3500	3575	3575	3600	1533
13.008604930693576	13.008604535953877	0	0	2	0	-0.0075	0.6943752020597458	3493.466452434659	3568.466452434659	3568.466452434659	3593.466452434659	1.0	0.9215686321258545	1.0	0.8559321761131287	0.6666666865348816	3493	3568	3568	3593	1533
13.025390052164852	13.02539005216485	0	0	2	0	-0.007489721510659266	0.6906225830316544	3478.0994775146246	3553.0994775146246	3553.0994775146246	3578.0994775146246	1.0	0.915032684803009	1.0	0.8474576473236084	0.6666666865348816	3478	3553	3553	3578	1533
13.042378859320692	13.042379254060391	0	0	2	0	-0.0074589142152619746	0.688988596200943	3471.4083014428616	3546.4083014428616	3546.4083014428616	3571.4083014428616	1.0	0.9084967374801636	1.0	0.8474576473236084	0.6666666865348816	3471	3546	3546	3571	1533
13.065593895745298	13.0655935010056	0	0	2	0	-0.007407662554463419	0.6852359622716904	3456.041265502572	3531.041265502572	3531.041265502572	3556.041265502572	1.0	0.9019607901573181	1.0	0.8389830589294434	0.6666666865348816	3456	3531	3531	3556	1533
13.074651987613066	13.074651592873368	0	0	2	0	-0.007336107005503392	0.6814833283424377	3440.6742295622826	3515.6742295622826	3515.6742295622826	3540.6742295622826	1.0	0.8954248428344727	1.0	0.8305084705352783	0.6666666865348816	3440	3515	3515	3540	1533
13.092062376767199	13.0920623767672	0	0	2	0	-0.007244443697167825	0.6739780604839325	3409.9401576817036	3484.9401576817036	3484.9401576817036	3509.9401576817036	1.0	0.8823529481887817	1.0	0.8135592937469482	0.6666666865348816	3409	3484	3484	3509	1533
13.108920130343048	13.10892013034305	0	0	2	0	-0.0071329238722134276	0.6610861867666245	3357.147934809327	3432.147934809327	3432.147934809327	3457.147934809327	1.0	0.8562091588973999	1.0	0.7881355881690979	0.6666666865348816	3357	3432	3432	3457	1533
13.13211700874151	13.132116614001811	0	0	2	0	-0.007001853198728752	0.6535809189081192	3326.413862928748	3401.413862928748	3401.413862928748	3426.413862928748	1.0	0.843137264251709	1.0	0.7711864113807678	0.6666666865348816	3326	3401	3401	3426	1533
13.141751025829791	13.141751025829793	0	0	2	0	-0.006851590932319209	0.6423230320215225	3280.3128161281347	3355.3128161281347	3355.3128161281347	3380.3128161281347	1.0	0.8235294222831726	1.0	0.7457627058029175	0.5555555820465088	3280	3355	3355	3380	1511
13.158787201749487	13.158787201749485	0	0	2	0	-0.006682548931412426	0.6289464980363846	3225.535909458995	3300.535909458995	3300.535909458995	3325.535909458995	1.0	0.8039215803146362	1.0	0.7118644118309021	0.4444444477558136	3225	3300	3300	3325	1488
13.174736659278455	13.174736659278453	0	0	2	0	-0.006495190528382922	0.6101833432912827	3148.7007907778025	3223.7007907778025	3223.7007907778025	3248.7007907778025	1.0	0.7712418437004089	1.0	0.6694915294647217	0.4444444477558136	3148	3223	3223	3248	1488
13.199229073368294	13.199229468107992	0	0	2	0	-0.006290029259590279	0.5930541753768921	3078.556848168373	3153.556848168373	3153.556848168373	3178.556848168373	1.0	0.7450980544090271	1.0	0.6271186470985413	0.3333333432674408	3078	3153	3153	3178	1466
13.208667299565985	13.208666510086585	0	0	2	0	-0.006067627457811671	0.5737619425149418	2999.555154598687	3074.555154598687	3074.555154598687	3099.555154598687	1.0	0.7254902124404907	0.9740259647369385	0.5847457647323608	0.3333333432674408	2999	3074	3074	3099	1466
13.226258479502153	13.226258479502155	0	0	2	0	-0.005828594710926814	0.555146971739207	2923.3268492720526	2998.3268492720526	2998.3268492720526	3023.3268492720526	1.0	0.6993464231491089	0.9610389471054077	0.5423728823661804	0.3333333432674408	2923	2998	2998	3023	1466
13.253249595885233	13.253249595885235	0	0	2	0	-0.0055735861910799584	0.5193309070447745	2776.6600643483516	2851.6600643483516	2851.6600643483516	2876.6600643483516	1.0	0.6535947918891907	0.9090909361839294	0.4661017060279846	0.2222222238779068	2776	2851	2851	2876	1444
13.261942948271336	13.261943343011035	0	0	2	0	-0.0053033008588985785	0.5088540383901807	2733.75728720779	2808.75728720779	2808.75728720779	2833.75728720779	1.0	0.6405228972434998	0.8961039185523987	0.4406779706478119	0.1111111119389534	2733	2808	2808	2833	1422
13.278635305913397	13.278634911173699	0	0	2	0	-0.005018479547690881	0.4987792852145052	2692.501172953399	2767.501172953399	2767.501172953399	2792.501172953399	1.0	0.6209150552749634	0.8831169009208679	0.4237288236618042	0.2222222238779068	2692	2767	2767	2792	1444
13.292177640759242	13.292177640759244	0	0	2	0	-0.004719902932873198	0.4987792852145052	2692.501172953399	2767.501172953399	2767.501172953399	2792.501172953399	1.0	0.6209150552749634	0.8831169009208679	0.4237288236618042	0.2222222238779068	2692	2767	2767	2792	1444
13.3188209914677	13.318820991467701	0	0	2	0	-0.00440838939219294	0.46349641465219715	2548.0178180007474	2623.0178180007474	2623.0178180007474	2648.0178180007474	0.9444444179534912	0.5947712659835815	0.8441558480262756	0.37288135290145874	0.1111111119389534	2548	2623	2623	2648	1422
13.327924478400831	13.327924083661133	0	0	2	0	-0.00408479276261207	0.43986172588378514	2451.2337674941	2526.2337674941	2526.2337674941	2551.2337674941	0.8999999761581421	0.5751634240150452	0.8181818127632141	0.347457617521286	0.1111111119389534	2451	2526	2526	2551	1422
13.345322630624299	13.3453226306243	0	0	2	0	-0.003749999999999344	0.4227219495955947	2381.0463835939604	2456.0463835939604	2456.0463835939604	2481.0463835939604	0.8999999761581421	0.5424836874008179	0.7922077775001526	0.31355932354927063	0.1111111119389534	2381	2456	2456	2481	1422
13.358793912324366	13.358793912324364	0	0	2	0	-0.0034049287480459245	0.39327731376934905	2260.4705998854843	2335.4705998854843	2335.4705998854843	2360.4705998854843	0.855555534362793	0.5032680034637451	0.7662337422370911	0.27966102957725525	0.1111111119389534	2260	2335	2335	2360	1422
13.374804554506643	13.374804949246341	0	0	2	0	-0.003050524823067806	0.36747524241814133	2154.811117702289	2229.811117702289	2229.811117702289	2254.811117702289	0.8111110925674438	0.47058823704719543	0.7402597665786743	0.2542372941970825	0.1111111119389534	2154	2229	2229	2254	1422
13.391816651304712	13.391816651304714	0	0	2	0	-0.002687759621589039	0.3455240383544158	2064.9209370613326	2139.9209370613326	2139.9209370613326	2164.9209370613326	0.7777777910232544	0.43790850043296814	0.701298713684082	0.23728813230991364	0.0	2064	2139	2139	2164	1400
13.412742592216127	13.412742592216128	0	0	2	0	-0.0023176274578113774	0.3313795323212019	2006.9991848553216	2081.999184855322	2081.999184855322	2106.999184855322	0.7222222089767456	0.3986928164958954	0.6753246784210205	0.20338982343673706	0.0	2006	2081	2081	2106	1400
13.424763600262896	13.424763600262898	0	0	2	0	-0.0019411428382681635	0.3145672981447909	1938.1530859029187	2013.1530859029187	2013.1530859029187	2038.1530859029187	0.7222222089767456	0.3986928164958954	0.6753246784210205	0.20338982343673706	0.0	1938	2013	2013	2038	1400
13.441809644675061	13.44180964467506	0	0	2	0	-0.0015593376811324415	0.29423824338570004	1854.9056066644416	1929.9056066644416	1929.9056066644416	1954.9056066644416	0.699999988079071	0.3660130798816681	0.6233766078948975	0.17796610295772552	0.0	1854	1929	1929	1954	1400
13.465923898133472	13.46592429287317	0	0	2	0	-0.0011732584878009686	0.27917513600791466	1793.2221819524104	1868.2221819524104	1868.2221819524104	1893.2221819524104	0.6777777671813965	0.33986929059028625	0.5844155550003052	0.16949152946472168	0.0	1793	1868	1868	1893	1400
13.474681198350776	13.474680803611077	0	0	2	0	-0.0007839634745066304	0.2652507488930078	1736.201816716867	1811.201816716867	1811.201816716867	1836.201816716867	0.6555555462837219	0.3202614486217499	0.5584415793418884	0.1525423675775528	0.0	1736	1811	1811	1836	1400
13.492615012345485	13.492615012345484	0	0	2	0	-0.0003925196718213029	0.24779507939626066	1664.7208501276873	1739.7208501276873	1739.7208501276873	1764.7208501276873	0.6222222447395325	0.29411765933036804	0.5194805264472961	0.14406779408454895	0.0	1664	1739	1739	1764	1400
13.519173099279008	13.519173099279007	0	0	2	0	7.791492631894069e-16	0.21788513570558177	1542.2396307143572	1617.2396307143572	1617.2396307143572	1642.2396307143572	0.5555555820465088	0.2549019753932953	0.48051947355270386	0.12711864709854126	0.0	1542	1617	1617	1642	1400
13.527238026064662	13.527237631324963	0	0	2	0	0.000392519671822859	0.21788513570558177	1542.2396307143572	1617.2396307143572	1617.2396307143572	1642.2396307143572	0.5555555820465088	0.2549019753932953	0.48051947355270386	0.12711864709854126	0.0	1542	1617	1617	1642	1400
13.546234874068166	13.546234479328467	0	0	2	0	0.0007839634745081803	0.20639772575095233	1495.1986869501497	1570.1986869501497	1570.1986869501497	1595.1986869501497	0.5444444417953491	0.22875817120075226	0.44155845046043396	0.11864406615495682	0.0	1495	1570	1570	1595	1400
13.558701148495153	13.558700359015754	0	0	2	0	0.0011732584878025075	0.2016007606138545	1475.5551147137344	1550.5551147137344	1550.5551147137344	1575.5551147137344	0.5333333611488342	0.2222222238779068	0.4285714328289032	0.11864406615495682	0.0	1475	1550	1550	1575	1400
13.575911799361705	13.575911799361707	0	0	2	0	0.0015593376811339657	0.1923920235832554	1437.8453365734308	1512.8453365734308	1512.8453365734308	1537.8453365734308	0.5111111402511597	0.20915032923221588	0.41558441519737244	0.11864406615495682	0.0	1437	1512	1512	1537	1400
13.599576049563517	13.599576049563515	0	0	2	0	0.001941142838269669	0.1875950435449964	1418.2017033167604	1493.2017033167604	1493.2017033167604	1518.2017033167604	0.5	0.20261438190937042	0.4025973975658417	0.11864406615495682	0.0	1418	1493	1493	1518	1400
13.608747036985136	13.608747036985134	0	0	2	0	0.0023176274578128593	0.17756086106479968	1377.1117260603546	1452.1117260603546	1452.1117260603546	1477.1117260603546	0.47777777910232544	0.1895424872636795	0.3896103799343109	0.11016949266195297	0.0	1377	1452	1452	1477	1400
13.625729923045494	13.625729528305795	0	0	2	0	0.002687759621590494	0.1656018612808346	1328.1396219450176	1403.1396219450176	1403.1396219450176	1428.1396219450176	0.4444444477558136	0.1764705926179886	0.37662336230278015	0.11016949266195297	0.0	1328	1403	1403	1428	1400
13.641873987245958	13.64187359250626	0	0	2	0	0.0030505248230692293	0.15565022345752855	1287.3876650585794	1362.3876650585794	1362.3876650585794	1387.3876650585794	0.42222222685813904	0.16339869797229767	0.3636363744735718	0.10169491171836853	0.0	1287	1362	1362	1387	1400
13.666835746837641	13.66683614157734	0	0	2	0	0.0034049287480473127	0.14381696485784934	1238.9304710928932	1313.9304710928932	1313.9304710928932	1338.9304710928932	0.4000000059604645	0.1437908560037613	0.33766233921051025	0.09322033822536469	0.0	1238	1313	1313	1338	1400
13.675102780349068	13.67510238560937	0	0	2	0	0.0037500000000006933	0.14381696485784934	1238.9304710928932	1313.9304710928932	1313.9304710928932	1338.9304710928932	0.4000000059604645	0.1437908560037613	0.33766233921051025	0.09322033822536469	0.0	1238	1313	1313	1338	1400
13.69244251109712	13.692442511097118	0	0	2	0	0.004084792762613376	0.13469077242797045	1201.5587130925392	1276.5587130925392	1276.5587130925392	1301.5587130925392	0.36666667461395264	0.12418300658464432	0.31168830394744873	0.09322033822536469	0.0	1201	1276	1276	1301	1400
13.70932908067098	13.70932868593128	0	0	2	0	0.0044083893921942	0.1252619145914089	1162.9475402518194	1237.9475402518194	1237.9475402518194	1262.9475402518194	0.35555556416511536	0.11764705926179886	0.29870128631591797	0.09322033822536469	0.0	1162	1237	1237	1262	1400
13.732649117855459	13.73264872311576	0	0	2	0	0.004719902932874409	0.1149919320745777	1120.8919618453956	1195.8919618453956	1195.8919618453956	1220.8919618453956	0.3222222328186035	0.1111111119389534	0.2857142984867096	0.09322033822536469	0.0	1120	1195	1195	1220	1400
13.741660630438773	13.741660235699074	0	0	2	0	0.005018479547692039	0.11221415446236838	1109.5169625233984	1184.5169625233984	1184.5169625233984	1209.5169625233984	0.31111112236976624	0.1111111119389534	0.2857142984867096	0.09322033822536469	0.0	1109	1184	1184	1209	1400
13.760190501378627	13.760190501378629	0	0	2	0	0.00530330085889968	0.1102775040876195	1101.5863792388018	1176.5863792388018	1176.5863792388018	1201.5863792388018	0.31111112236976624	0.10457516461610794	0.27272728085517883	0.09322033822536469	0.0	1101	1176	1176	1201	1400
13.785830818512501	13.785830818512503	0	0	2	0	0.005573586191081001	0.10278529848845197	1070.9057973102108	1145.9057973102108	1145.9057973102108	1170.9057973102108	0.2888889014720917	0.09803921729326248	0.25974026322364807	0.09322033822536469	0.0	1070	1145	1145	1170	1400
13.79356929556727	13.793569295567272	0	0	2	0	0.005828594710927795	0.10278529848845197	1070.9057973102108	1145.9057973102108	1145.9057973102108	1170.9057973102108	0.2888889014720917	0.09803921729326248	0.25974026322364807	0.09322033822536469	0.0	1070	1145	1145	1170	1400
13.812704697205046	13.812704302465347	0	0	2	0	0.006067627457812587	0.0964042975913939	1044.775598636758	1119.775598636758	1119.775598636758	1144.775598636758	0.2666666805744171	0.09803921729326248	0.2467532455921173	0.08474576473236084	0.0	1044	1119	1119	1144	1400
13.824810179547352	13.82481017954735	0	0	2	0	0.006290029259591127	0.0964042975913939	1044.775598636758	1119.775598636758	1119.775598636758	1144.775598636758	0.2666666805744171	0.09803921729326248	0.2467532455921173	0.08474576473236084	0.0	1044	1119	1119	1144	1400
13.841794644566505	13.841794644566507	0	0	2	0	0.006495190528383701	0.09362651997918459	1033.400599314761	1108.400599314761	1108.400599314761	1133.400599314761	0.25555557012557983	0.09803921729326248	0.2467532455921173	0.08474576473236084	0.0	1033	1108	1108	1133	1400
13.865988635444072	13.86598863544407	0	0	2	0	0.006682548931413134	0.0933513712939904	1032.2738654488908	1107.2738654488908	1107.2738654488908	1132.2738654488908	0.25555557012557983	0.09803921729326248	0.23376622796058655	0.08474576473236084	0.0	1032	1107	1107	1132	1400
13.874642513860298	13.8746421191206	0	0	2	0	0.006851590932319843	0.08893960312577942	1014.2076748000668	1089.2076748000668	1089.2076748000668	1114.2076748000668	0.24444444477558136	0.09150326997041702	0.23376622796058655	0.08474576473236084	0.0	1014	1089	1089	1114	1400
13.892592906922353	13.892592906922351	0	0	2	0	0.0070018531987293105	0.08943487039553799	1016.2357942697281	1091.235794269728	1091.235794269728	1116.235794269728	0.24444444477558136	0.09150326997041702	0.23376622796058655	0.09322033822536469	0.0	1016	1091	1091	1116	1400
13.909133684520086	13.909134079259784	0	0	2	0	0.007132923872213908	0.08943487039553799	1016.2357942697281	1091.235794269728	1091.235794269728	1116.235794269728	0.24444444477558136	0.09150326997041702	0.23376622796058655	0.09322033822536469	0.0	1016	1091	1091	1116	1400
13.924641033586425	13.924640638846727	0	0	2	0	0.007244443697168227	0.08780088356482663	1009.5446181979651	1084.544618197965	1084.544618197965	1109.544618197965	0.24444444477558136	0.08496732264757156	0.23376622796058655	0.09322033822536469	0.0	1009	1084	1084	1109	1400
13.945765923306023	13.945765923306025	0	0	2	0	0.007336107005503715	0.08308645592514124	990.2390370134534	1065.2390370134535	1065.2390370134535	1090.2390370134535	0.23333333432674408	0.0784313753247261	0.22077922523021698	0.09322033822536469	0.0	990	1065	1065	1090	1400
13.95864035858154	13.958639963841842	0	0	2	0	0.007407662554463664	0.07981848226371852	976.8566848699273	1051.8566848699274	1051.8566848699274	1076.8566848699274	0.23333333432674408	0.06535948067903519	0.22077922523021698	0.09322033822536469	0.0	976	1051	1051	1076	1400
13.974711790677432	13.974711790677434	0	0	2	0	0.007458914215262138	0.07981848226371852	976.8566848699273	1051.8566848699274	1051.8566848699274	1076.8566848699274	0.23333333432674408	0.06535948067903519	0.22077922523021698	0.09322033822536469	0.0	976	1051	1051	1076	1400
13.999177362467755	13.999177362467753	0	0	2	0	0.007489721510659348	0.07744159337400491	967.1233248665501	1042.12332486655	1042.12332486655	1067.12332486655	0.23333333432674408	0.05882352963089943	0.20779220759868622	0.08474576473236084	0.0	967	1042	1042	1067	1400
14.008868616812357	14.008868616812359	0	0	2	0	0.0075	0.07629780352382953	962.4395054300819	1037.439505430082	1037.439505430082	1062.439505430082	0.2222222238779068	0.06535948067903519	0.20779220759868622	0.08474576473236084	0.0	962	1037	1037	1062	1400
14.0259541351944	14.025954135194398	0	0	2	0	0.007489721510659259	0.07912553921456697	974.0190830836518	1049.0190830836518	1049.0190830836518	1074.0190830836518	0.2222222238779068	0.0784313753247261	0.20779220759868622	0.0762711837887764	0.0	974	1049	1049	1074	1400
14.042264779547747	14.042264779547745	0	0	2	0	0.0074589142152619616	0.08517129048819902	998.7764345491751	1073.776434549175	1073.776434549175	1098.776434549175	0.23333333432674408	0.09150326997041702	0.20779220759868622	0.0762711837887764	0.0	998	1073	1073	1098	1400
14.065921924434978	14.06592192443498	0	0	2	0	0.007407662554463399	0.093121106001431	1031.33092907586	1106.33092907586	1106.33092907586	1131.33092907586	0.23333333432674408	0.12418300658464432	0.22077922523021698	0.06779661029577255	0.0	1031	1106	1106	1131	1400
14.075013963916845	14.075013963916843	0	0	2	0	0.007336107005503364	0.093121106001431	1031.33092907586	1106.33092907586	1106.33092907586	1131.33092907586	0.23333333432674408	0.12418300658464432	0.22077922523021698	0.06779661029577255	0.0	1031	1106	1106	1131	1400
14.092414089838808	14.09241369509911	0	0	2	0	0.00724444369716779	0.10080084596841957	1062.7794642406782	1137.7794642406782	1137.7794642406782	1162.7794642406782	0.25555557012557983	0.16339869797229767	0.23376622796058655	0.0762711837887764	0.0	1062	1137	1137	1162	1400
14.108735392164022	14.108735392164023	0	0	2	0	0.007132923872213387	0.11541864801146584	1122.6393636069527	1197.6393636069527	1197.6393636069527	1222.6393636069527	0.25555557012557983	0.18300653994083405	0.27272728085517883	0.08474576473236084	0.0	1122	1197	1197	1222	1400
14.124643796764317	14.124643402024619	0	0	2	0	0.007001853198728705	0.12932613029938267	1179.590503575972	1254.590503575972	1254.590503575972	1279.590503575972	0.2777777910232544	0.20915032923221588	0.29870128631591797	0.10169491171836853	0.0	1179	1254	1254	1279	1400
14.145959345758424	14.145959740498123	0	0	2	0	0.006851590932319155	0.14590133237380853	1247.465956070746	1322.465956070746	1322.465956070746	1347.465956070746	0.31111112236976624	0.23529411852359772	0.33766233921051025	0.11016949266195297	0.0	1247	1322	1322	1347	1400
14.158775754298222	14.158775359558524	0	0	2	0	0.006682548931412366	0.1578446541825318	1296.3738588774677	1371.3738588774677	1371.3738588774677	1396.3738588774677	0.3333333432674408	0.2549019753932953	0.3636363744735718	0.11864406615495682	0.0	1296	1371	1371	1396	1400
14.174799028150861	14.174799028150863	0	0	2	0	0.006495190528382856	0.16351703008021418	1319.602238178477	1394.602238178477	1394.602238178477	1419.602238178477	0.3333333432674408	0.27450981736183167	0.3896103799343109	0.11864406615495682	0.0	1319	1394	1394	1419	1400
14.200176843385051	14.20017684338505	0	0	2	0	0.006290029259590206	0.19885294160049394	1464.3027958540226	1539.3027958540226	1539.3027958540226	1564.3027958540226	0.3888888955116272	0.3333333432674408	0.4545454680919647	0.16101695597171783	0.0	1464	1539	1539	1564	1400
14.208653878416225	14.208653483676526	0	0	2	0	0.006067627457811592	0.19885294160049394	1464.3027958540226	1539.3027958540226	1539.3027958540226	1564.3027958540226	0.3888888955116272	0.3333333432674408	0.4545454680919647	0.16101695597171783	0.0	1464	1539	1539	1564	1400
14.22574452841435	14.225744528414351	0	0	2	0	0.005828594710926731	0.21402610676789924	1526.4369072145473	1601.4369072145473	1601.4369072145473	1626.4369072145473	0.41111111640930176	0.35947713255882263	0.48051947355270386	0.17796610295772552	0.0	1526	1601	1601	1626	1400
14.241677012136272	14.241677012136273	0	0	2	0	0.005573586191079871	0.22941939200572103	1589.4724102634277	1664.4724102634277	1664.4724102634277	1689.4724102634277	0.4333333373069763	0.38562092185020447	0.5064935088157654	0.19491524994373322	0.0	1589	1664	1664	1689	1400
14.265828371126368	14.265827976386673	0	0	2	0	0.005303300858898486	0.2549844358174609	1694.1612646725023	1769.1612646725023	1769.1612646725023	1794.1612646725023	0.47777777910232544	0.4248366057872772	0.5324675440788269	0.22033898532390594	0.0	1694	1769	1769	1794	1400
14.274624355834153	14.274623961094454	0	0	2	0	0.005018479547690782	0.26368344655609355	1729.783713647203	1804.783713647203	1804.783713647203	1829.783713647203	0.47777777910232544	0.4444444477558136	0.5584415793418884	0.23728813230991364	0.0	1729	1804	1804	1829	1400
14.292457116465975	14.292457116465973	0	0	2	0	0.004719902932873095	0.2745549098992175	1774.3023560372956	1849.3023560372956	1849.3023560372956	1874.3023560372956	0.4888888895511627	0.46405228972435	0.5714285969734192	0.2542372941970825	0.0	1774	1849	1849	1874	1400
14.308648549430291	14.308648549430293	0	0	2	0	0.0044083893921928324	0.28707604129921105	1825.5763891202691	1900.5763891202691	1900.5763891202691	1925.5763891202691	0.5111111402511597	0.48366013169288635	0.5844155550003052	0.26271185278892517	0.0	1825	1900	1900	1925	1400
14.332478590305588	14.332478195565889	0	0	2	0	0.004084792762611958	0.2985084123274788	1872.3919484810258	1947.3919484810258	1947.3919484810258	1972.3919484810258	0.5222222208976746	0.5098039507865906	0.5974025726318359	0.2711864411830902	0.0	1872	1947	1947	1972	1400
14.341664972575458	14.34166457783576	0	0	2	0	0.0037499999999992296	0.2985084123274788	1872.3919484810258	1947.3919484810258	1947.3919484810258	1972.3919484810258	0.5222222208976746	0.5098039507865906	0.5974025726318359	0.2711864411830902	0.0	1872	1947	1947	1972	1400
14.359042598334593	14.359042203594894	0	0	2	0	0.0034049287480458065	0.3078716302902693	1910.7343260386529	1985.7343260386529	1985.7343260386529	2010.7343260386529	0.5444444417953491	0.516339898109436	0.6103895902633667	0.27966102957725525	0.0	1910	1985	1985	2010	1400
14.374747711990022	14.37474771199002	0	0	2	0	0.003050524823067685	0.3155513758451933	1942.1828840860667	2017.1828840860667	2017.1828840860667	2042.1828840860667	0.5555555820465088	0.5359477400779724	0.6103895902633667	0.27966102957725525	0.0	1942	2017	2017	2042	1400
14.40026013346149	14.400260133461492	0	0	2	0	0.0026877596215889154	0.31866993270314214	1954.953374419367	2029.953374419367	2029.953374419367	2054.953374419367	0.5666666626930237	0.5424836874008179	0.6103895902633667	0.2711864411830902	0.1111111119389534	1954	2029	2029	2054	1422
14.408632957212191	14.408632562472492	0	0	2	0	0.0023176274578112516	0.32144771776593206	1966.3284042514917	2041.3284042514917	2041.3284042514917	2066.3284042514915	0.5777778029441833	0.5424836874008179	0.6103895902633667	0.2711864411830902	0.0	1966	2041	2041	2066	1400
14.425778081288744	14.425777686549049	0	0	2	0	0.0019411428382680358	0.32144771776593206	1966.3284042514917	2041.3284042514917	2041.3284042514917	2066.3284042514915	0.5777778029441833	0.5424836874008179	0.6103895902633667	0.2711864411830902	0.0	1966	2041	2041	2066	1400
14.441800170922289	14.44180017092229	0	0	2	0	0.001559337681132312	0.3242254879275608	1977.7033730633614	2052.703373063361	2052.703373063361	2077.703373063361	0.5888888835906982	0.5424836874008179	0.6103895902633667	0.2711864411830902	0.0	1977	2052	2052	2077	1400
14.465916398079194	14.465916398079196	0	0	2	0	0.0011732584878008379	0.3270032729903507	1989.078402895486	2064.078402895486	2064.078402895486	2089.078402895486	0.6000000238418579	0.5424836874008179	0.6103895902633667	0.2711864411830902	0.1111111119389534	1989	2064	2064	2089	1422
14.474672908817102	14.474672514077403	0	0	2	0	0.0007839634745064989	0.3338520283491606	2017.1240560898127	2092.1240560898127	2092.1240560898127	2117.1240560898127	0.6222222447395325	0.5424836874008179	0.6103895902633667	0.27966102957725525	0.1111111119389534	2017	2092	2092	2117	1422
14.492463827040854	14.492463432301156	0	0	2	0	0.0003925196718211707	0.3384131975972178	2035.8020441606068	2110.802044160607	2110.802044160607	2135.802044160607	0.644444465637207	0.5686274766921997	0.6233766078948975	0.29661017656326294	0.1111111119389534	2035	2110	2110	2135	1422
14.50896157801142	14.508961972751118	0	0	2	0	-9.11457541045065e-16	0.3575641795625488	2114.2253153086376	2189.2253153086376	2189.2253153086376	2214.2253153086376	0.6555555462837219	0.5751634240150452	0.6363636255264282	0.31355932354927063	0.1111111119389534	2114	2189	2189	2214	1422
14.532608459666484	14.532608459666482	0	0	2	0	-0.00039251967182299115	0.3717912302690536	2172.4850879517744	2247.4850879517744	2247.4850879517744	2272.4850879517744	0.6777777671813965	0.5947712659835815	0.649350643157959	0.3305084705352783	0.1111111119389534	2172	2247	2247	2272	1422
14.541754183747383	14.541754183747381	0	0	2	0	-0.0007839634745083118	0.38335057024930297	2219.8205851708954	2294.8205851708954	2294.8205851708954	2319.8205851708954	0.6888889074325562	0.6143791079521179	0.6623376607894897	0.347457617521286	0.1111111119389534	2219	2294	2294	2319	1422
14.559250231416147	14.559250231416149	0	0	2	0	-0.0011732584878026383	0.39501995979532545	2267.606735361858	2342.606735361858	2342.606735361858	2367.606735361858	0.699999988079071	0.6339869499206543	0.6753246784210205	0.3644067943096161	0.1111111119389534	2267	2342	2342	2367	1422
14.585943319326653	14.585943319326654	0	0	2	0	-0.0015593376811340951	0.4186889222250514	2364.5311365115854	2439.5311365115854	2439.5311365115854	2464.5311365115854	0.7222222089767456	0.673202633857727	0.701298713684082	0.39830508828163147	0.1111111119389534	2364	2439	2439	2464	1422
14.594342195897468	14.594341801157773	0	0	2	0	-0.0019411428382697968	0.4186889222250514	2364.5311365115854	2439.5311365115854	2439.5311365115854	2464.5311365115854	0.7222222089767456	0.673202633857727	0.701298713684082	0.39830508828163147	0.1111111119389534	2364	2439	2439	2464	1422
14.612729960545767	14.612729960545765	0	0	2	0	-0.002317627457812985	0.43675237857321925	2438.500990257333	2513.500990257333	2513.500990257333	2538.500990257333	0.7333333492279053	0.6993464231491089	0.7272727489471436	0.43220338225364685	0.2222222238779068	2438	2513	2513	2538	1444
14.624731231607598	14.624730836867899	0	0	2	0	-0.0026877596215906176	0.43675237857321925	2438.500990257333	2513.500990257333	2513.500990257333	2538.500990257333	0.7333333492279053	0.6993464231491089	0.7272727489471436	0.43220338225364685	0.2222222238779068	2438	2513	2513	2538	1444
14.641749249501146	14.641749249501148	0	0	2	0	-0.0030505248230693503	0.4457697298393333	2475.4270436920697	2550.4270436920697	2550.4270436920697	2575.4270436920697	0.7444444298744202	0.7124183177947998	0.7402597665786743	0.4406779706478119	0.2222222238779068	2475	2550	2550	2575	1444
14.659173059805038	14.659173059805036	0	0	2	0	-0.0034049287480474306	0.45643797750360715	2519.113517877271	2594.113517877271	2594.113517877271	2619.113517877271	0.7555555701255798	0.7254902124404907	0.7532467246055603	0.4576271176338196	0.2222222238779068	2519	2594	2594	2619	1444
14.679091230265481	14.67909162500518	0	0	2	0	-0.0037500000000008082	0.48748599135833715	2646.2551346123905	2721.2551346123905	2721.2551346123905	2746.2551346123905	0.7888888716697693	0.7516340017318726	0.8051947951316833	0.508474588394165	0.2222222238779068	2646	2721	2721	2746	1444
14.692414879318203	14.692414879318205	0	0	2	0	-0.004084792762613487	0.48748599135833715	2646.2551346123905	2721.2551346123905	2721.2551346123905	2746.2551346123905	0.800000011920929	0.7712418437004089	0.8311688303947449	0.5338982939720154	0.2222222238779068	2646	2721	2721	2746	1444
14.70866197058005	14.708661970580051	0	0	2	0	-0.004408389392194307	0.5141171824737265	2755.30986222991	2830.30986222991	2830.30986222991	2855.30986222991	0.800000011920929	0.7843137383460999	0.8571428656578064	0.5508474707603455	0.2222222238779068	2755	2830	2830	2855	1444
14.732570959395101	14.732570564655402	0	0	2	0	-0.004719902932874511	0.5247041040807208	2798.6633062105516	2873.6633062105516	2873.6633062105516	2898.6633062105516	0.8111110925674438	0.8104575276374817	0.8961039185523987	0.5932203531265259	0.3333333432674408	2798	2873	2873	2898	1466
14.741681946382506	14.741681551642808	0	0	2	0	-0.005018479547692137	0.5382889258016608	2854.293151157801	2929.293151157801	2929.293151157801	2954.293151157801	0.8111110925674438	0.8104575276374817	0.8961039185523987	0.5932203531265259	0.3333333432674408	2854	2929	2929	2954	1466
14.759234047088498	14.7592340470885	0	0	2	0	-0.005303300858899775	0.5520388403984908	2910.59905143182	2985.59905143182	2985.59905143182	3010.59905143182	0.8222222328186035	0.8235294222831726	0.9090909361839294	0.6186440587043762	0.3333333432674408	2910	2985	2985	3010	1466
14.785779502351662	14.78577950235166	0	0	2	0	-0.00557358619108109	0.5829767830835522	3037.289926727146	3112.289926727146	3112.289926727146	3137.289926727146	0.855555534362793	0.8496732115745544	0.948051929473877	0.6610169410705566	0.3333333432674408	3037	3112	3112	3137	1466
14.79443535446638	14.794435354466382	0	0	2	0	-0.0058285947109278785	0.5829767830835522	3037.289926727146	3112.289926727146	3112.289926727146	3137.289926727146	0.855555534362793	0.8496732115745544	0.948051929473877	0.6610169410705566	0.3333333432674408	3037	3112	3112	3137	1466
14.812839303442328	14.812838908702629	0	0	2	0	-0.006067627457812664	0.611275772910771	3153.174290069607	3228.174290069607	3228.174290069607	3253.174290069607	0.8666666746139526	0.8758170008659363	0.9870129823684692	0.7118644118309021	0.3333333432674408	3153	3228	3228	3253	1466
14.824731231607597	14.824730836867898	0	0	2	0	-0.006290029259591199	0.6243547052145004	3206.7325178533792	3281.7325178533792	3281.7325178533792	3306.7325178533792	0.8777777552604675	0.8823529481887817	1.0	0.7372881174087524	0.3333333432674408	3206	3281	3281	3306	1466
14.841714512407655	14.841714512407654	0	0	2	0	-0.006495190528383767	0.6339786201715469	3246.1424496024847	3321.1424496024847	3321.1424496024847	3346.1424496024847	0.8777777552604675	0.8954248428344727	1.0	0.7627118825912476	0.3333333432674408	3246	3321	3321	3346	1466
14.858640555951393	14.858640161211694	0	0	2	0	-0.006682548931413194	0.6426276713609695	3281.5603142231703	3356.5603142231703	3356.5603142231703	3381.5603142231703	0.8888888955116272	0.9019607901573181	1.0	0.7796609997749329	0.3333333432674408	3281	3356	3356	3381	1466
14.880164132766751	14.88016452750645	0	0	2	0	-0.006851590932319897	0.6468649655580521	3298.912033960223	3373.912033960223	3373.912033960223	3398.912033960223	0.8888888955116272	0.9019607901573181	1.0	0.7966101765632629	0.3333333432674408	3298	3373	3373	3398	1466
14.89195856022642	14.891958560226422	0	0	2	0	-0.007001853198729357	0.6468649655580521	3298.912033960223	3373.912033960223	3373.912033960223	3398.912033960223	0.8888888955116272	0.9019607901573181	1.0	0.7966101765632629	0.3333333432674408	3298	3373	3373	3398	1466
14.908757102847453	14.908757497587155	0	0	2	0	-0.00713292387221395	0.6527362316846848	3322.954868748784	3397.954868748784	3397.954868748784	3422.954868748784	0.8888888955116272	0.9084967374801636	1.0	0.8135592937469482	0.3333333432674408	3322	3397	3397	3422	1466
14.92589946374612	14.925899069006421	0	0	2	0	-0.007244443697168262	0.6586075127124786	3346.9977645576	3421.9977645576	3421.9977645576	3446.9977645576	0.8888888955116272	0.915032684803009	1.0	0.8305084705352783	0.3333333432674408	3346	3421	3421	3446	1466
14.945996451290107	14.945996451290108	0	0	2	0	-0.007336107005503743	0.6672565639019012	3382.4156291782856	3457.4156291782856	3457.4156291782856	3482.4156291782856	0.8999999761581421	0.9215686321258545	1.0	0.8474576473236084	0.3333333432674408	3382	3457	3457	3482	1466
14.958726017096176	14.958725622356477	0	0	2	0	-0.007407662554463685	0.6714938431978226	3399.7672878950834	3474.7672878950834	3474.7672878950834	3499.7672878950834	0.8999999761581421	0.9215686321258545	1.0	0.8644067645072937	0.4444444477558136	3399	3474	3474	3499	1488
14.974643500709544	14.974643105969845	0	0	2	0	-0.0074589142152621515	0.6736124902963638	3408.44314776361	3483.44314776361	3483.44314776361	3508.44314776361	0.8999999761581421	0.9215686321258545	1.0	0.8728813529014587	0.3333333432674408	3408	3483	3483	3508	1466
14.992356260472938	14.992356655212637	0	0	2	0	-0.0074897215106593555	0.6757311373949051	3417.1190076321363	3492.1190076321363	3492.1190076321363	3517.1190076321363	0.8999999761581421	0.9215686321258545	1.0	0.8813559412956238	0.4444444477558136	3417	3492	3492	3517	1488
15.008743879067545	15.008743879067547	0	0	2	0	-0.0075	0.6740971505641937	3410.4278315603733	3485.4278315603733	3485.4278315603733	3510.4278315603733	0.8999999761581421	0.915032684803009	1.0	0.8813559412956238	0.4444444477558136	3410	3485	3485	3510	1488
15.025803344629466	15.025802949889767	0	0	2	0	-0.007489721510659252	0.6740971505641937	3410.4278315603733	3485.4278315603733	3485.4278315603733	3510.4278315603733	0.8999999761581421	0.915032684803009	1.0	0.8813559412956238	0.4444444477558136	3410	3485	3485	3510	1488
15.0418289869203	15.041828986920299	0	0	2	0	-0.007458914215261947	0.6757311373949051	3417.1190076321363	3492.1190076321363	3492.1190076321363	3517.1190076321363	0.8999999761581421	0.9215686321258545	1.0	0.8813559412956238	0.4444444477558136	3417	3492	3492	3517	1488
15.066113767928584	15.066113767928583	0	0	2	0	-0.007407662554463379	0.6757311373949051	3417.1190076321363	3492.1190076321363	3492.1190076321363	3517.1190076321363	0.8999999761581421	0.9215686321258545	1.0	0.8813559412956238	0.4444444477558136	3417	3492	3492	3517	1488
15.074846989024262	15.074846594284564	0	0	2	0	-0.007336107005503337	0.6757311373949051	3417.1190076321363	3492.1190076321363	3492.1190076321363	3517.1190076321363	0.8999999761581421	0.9215686321258545	1.0	0.8813559412956238	0.4444444477558136	3417	3492	3492	3517	1488
15.09247803767001	15.09247764293031	0	0	2	0	-0.0072444436971677555	0.6675667464733124	3383.685826808214	3458.685826808214	3458.685826808214	3483.685826808214	0.8888888955116272	0.9084967374801636	1.0	0.8728813529014587	0.4444444477558136	3383	3458	3458	3483	1488
15.108896051221421	15.108896051221423	0	0	2	0	-0.007132923872213346	0.6615209877490997	3358.9284448325634	3433.9284448325634	3433.9284448325634	3458.9284448325634	0.8777777552604675	0.8954248428344727	1.0	0.8728813529014587	0.3333333432674408	3358	3433	3433	3458	1466
15.13332846487705	15.13332807013735	0	0	2	0	-0.007001853198728657	0.6500886231660843	3312.112911865115	3387.112911865115	3387.112911865115	3412.112911865115	0.8666666746139526	0.8692810535430908	1.0	0.8644067645072937	0.3333333432674408	3312	3387	3387	3412	1466
15.141695762271965	15.141695367532266	0	0	2	0	-0.0068515909323191015	0.6500886231660843	3312.112911865115	3387.112911865115	3387.112911865115	3412.112911865115	0.8666666746139526	0.8692810535430908	1.0	0.8644067645072937	0.3333333432674408	3312	3387	3387	3412	1466
15.158980624201885	15.158980624201886	0	0	2	0	-0.006682548931412306	0.6419242173433304	3278.679670020938	3353.679670020938	3353.679670020938	3378.679670020938	0.855555534362793	0.8562091588973999	1.0	0.8559321761131287	0.3333333432674408	3278	3353	3353	3378	1466
15.174668764050267	15.174668764050265	0	0	2	0	-0.006495190528382789	0.6358784735202789	3253.922349065542	3328.922349065542	3328.922349065542	3353.922349065542	0.8444444537162781	0.843137264251709	1.0	0.8559321761131287	0.3333333432674408	3253	3328	3328	3353	1466
15.199267363119073	15.199267363119075	0	0	2	0	-0.006290029259590135	0.6010421414011091	3111.2675690375418	3186.2675690375418	3186.2675690375418	3211.2675690375418	0.7888888716697693	0.8039215803146362	0.9870129823684692	0.8220338821411133	0.3333333432674408	3111	3186	3186	3211	1466
15.211256791989943	15.211257186729641	0	0	2	0	-0.006067627457811515	0.6010421414011091	3111.2675690375418	3186.2675690375418	3186.2675690375418	3211.2675690375418	0.7888888716697693	0.8039215803146362	0.9870129823684692	0.8220338821411133	0.3333333432674408	3111	3186	3186	3211	1466
15.225668343652487	15.225667948912788	0	0	2	0	-0.005828594710926648	0.5441647317312164	2878.354576439331	2953.354576439331	2953.354576439331	2978.354576439331	0.7666666507720947	0.7320261597633362	0.9090909361839294	0.7457627058029175	0.3333333432674408	2878	2953	2953	2978	1466
15.241781223416748	15.241780828677049	0	0	2	0	-0.005573586191079782	0.5042251123370853	2714.8018350203643	2789.8018350203643	2789.8018350203643	2814.8018350203643	0.7333333492279053	0.686274528503418	0.8701298832893372	0.6864407062530518	0.3333333432674408	2714	2789	2789	2814	1466
15.266778114841621	15.26677811484162	0	0	2	0	-0.005303300858898391	0.46330553751283876	2547.2361761150746	2622.2361761150746	2622.2361761150746	2647.2361761150746	0.699999988079071	0.6470588445663452	0.8181818127632141	0.6186440587043762	0.2222222238779068	2547	2622	2622	2647	1444
15.275334887291947	15.275334097812548	0	0	2	0	-0.005018479547690684	0.4270622843350447	2398.820054352008	2473.820054352008	2473.820054352008	2498.820054352008	0.6777777671813965	0.6078431606292725	0.7792207598686218	0.5423728823661804	0.2222222238779068	2398	2473	2473	2498	1444
15.292404221346338	15.29240422134634	0	0	2	0	-0.004719902932872991	0.3955071712925049	2269.6018664428075	2344.6018664428075	2344.6018664428075	2369.6018664428075	0.6555555462837219	0.5751634240150452	0.7402597665786743	0.47457626461982727	0.2222222238779068	2269	2344	2344	2369	1444
15.308797761036427	15.308797366296728	0	0	2	0	-0.004408389392192726	0.3610379223601292	2128.450292064729	2203.450292064729	2203.450292064729	2228.450292064729	0.6111111044883728	0.5424836874008179	0.7142857313156128	0.4067796468734741	0.2222222238779068	2128	2203	2203	2228	1444
15.333521887329447	15.333522282069145	0	0	2	0	-0.004084792762611848	0.3118764990581937	1927.1342636433033	2002.1342636433033	2002.1342636433033	2027.1342636433033	0.5777778029441833	0.4771241843700409	0.649350643157959	0.29661017656326294	0.1111111119389534	1927	2002	2002	2027	1422
15.341692999094072	15.341692604354373	0	0	2	0	-0.003749999999999115	0.28879595690923665	1832.619443543324	1907.619443543324	1907.619443543324	1932.619443543324	0.5555555820465088	0.4444444477558136	0.6103895902633667	0.2542372941970825	0.1111111119389534	1832	1907	1907	1932	1422
15.35910141454971	15.35910101981001	0	0	2	0	-0.003404928748045688	0.2684669006716738	1749.3719582505041	1824.3719582505041	1824.3719582505041	1849.3719582505041	0.5333333611488342	0.4117647111415863	0.5844155550003052	0.22033898532390594	0.1111111119389534	1749	1824	1824	1849	1422
15.37486060754387	15.37486021280417	0	0	2	0	-0.003050524823067564	0.2463505966890207	1658.80569344154	1733.80569344154	1733.80569344154	1758.80569344154	0.5	0.379084974527359	0.5454545617103577	0.19491524994373322	0.1111111119389534	1658	1733	1733	1758	1422
15.39931354766383	15.399313942403529	0	0	2	0	-0.002687759621588792	0.2307922222981389	1595.0941503108788	1670.0941503108788	1670.0941503108788	1695.0941503108788	0.47777777910232544	0.3529411852359772	0.5194805264472961	0.17796610295772552	0.1111111119389534	1595	1670	1670	1695	1422
15.409244409005591	15.409244014265893	0	0	2	0	-0.0023176274578111254	0.21431017599650581	1527.6001707056912	1602.6001707056912	1602.6001707056912	1627.6001707056912	0.4444444477558136	0.3333333432674408	0.4935064911842346	0.16101695597171783	0.1111111119389534	1527	1602	1602	1627	1422
15.425712949238449	15.42571255449875	0	0	2	0	-0.0019411428382679079	0.20196981521763258	1477.0663933162054	1552.0663933162054	1552.0663933162054	1577.0663933162054	0.4333333373069763	0.30718955397605896	0.4675324559211731	0.14406779408454895	0.1111111119389534	1477	1552	1552	1577	1422
15.441932408721378	15.44193240872138	0	0	2	0	-0.0015593376811321826	0.19519684542296034	1449.3310820070226	1524.3310820070226	1524.3310820070226	1549.3310820070226	0.4333333373069763	0.2875817120075226	0.44155845046043396	0.1355932205915451	0.1111111119389534	1449	1524	1524	1549	1422
15.466856273301978	15.466856273301977	0	0	2	0	-0.001173258487800707	0.17317999254165112	1359.1720694580613	1434.1720694580613	1434.1720694580613	1459.1720694580613	0.4000000059604645	0.24836601316928864	0.4025973975658417	0.11016949266195297	0.0	1359	1434	1434	1459	1400
15.475167912399364	15.475167517659665	0	0	2	0	-0.0007839634745063674	0.17317999254165112	1359.1720694580613	1434.1720694580613	1434.1720694580613	1459.1720694580613	0.4000000059604645	0.24836601316928864	0.4025973975658417	0.11016949266195297	0.0	1359	1434	1434	1459	1400
15.492417642496097	15.492417247756398	0	0	2	0	-0.0003925196718210386	0.1643171149760898	1322.8785858270876	1397.8785858270876	1397.8785858270876	1422.8785858270876	0.36666667461395264	0.21568627655506134	0.37662336230278015	0.09322033822536469	0.0	1322	1397	1397	1422	1400
15.509584082516387	15.509584477256086	0	0	2	0	1.0437658189007235e-15	0.14005710512330793	1223.533845479946	1298.533845479946	1298.533845479946	1323.533845479946	0.3333333432674408	0.19607843458652496	0.3636363744735718	0.08474576473236084	0.0	1223	1298	1298	1323	1400
15.532674775935877	15.532674381196179	0	0	2	0	0.00039251967182312326	0.1275960754786829	1172.5059290852064	1247.5059290852064	1247.5059290852064	1272.5059290852064	0.3222222328186035	0.16339869797229767	0.3246753215789795	0.0762711837887764	0.0	1172	1247	1247	1272	1400
15.541775499691116	15.541775499691115	0	0	2	0	0.0007839634745084434	0.1275960754786829	1172.5059290852064	1247.5059290852064	1247.5059290852064	1272.5059290852064	0.3222222328186035	0.16339869797229767	0.3246753215789795	0.0762711837887764	0.0	1172	1247	1247	1272	1400
15.559074572250193	15.559074572250195	0	0	2	0	0.001173258487802769	0.12227632087392348	1150.7215339787167	1225.7215339787167	1225.7215339787167	1250.7215339787167	0.31111112236976624	0.1568627506494522	0.31168830394744873	0.06779661029577255	0.0	1150	1225	1225	1250	1400
15.57497350309772	15.574973503097718	0	0	2	0	0.0015593376811342246	0.1178645564310028	1132.6553585849565	1207.6553585849565	1207.6553585849565	1232.6553585849565	0.30000001192092896	0.15032680332660675	0.31168830394744873	0.06779661029577255	0.0	1132	1207	1207	1232	1400
15.599221573314018	15.599221968053717	0	0	2	0	0.0019411428382699247	0.10696680333293956	1088.0290596483874	1163.0290596483874	1163.0290596483874	1188.0290596483874	0.2777777910232544	0.13071896135807037	0.2857142984867096	0.06779661029577255	0.0	1088	1163	1163	1188	1400
15.608618746583033	15.608618351843335	0	0	2	0	0.002317627457813111	0.10696680333293956	1088.0290596483874	1163.0290596483874	1163.0290596483874	1188.0290596483874	0.2777777910232544	0.13071896135807037	0.2857142984867096	0.06779661029577255	0.0	1088	1163	1163	1188	1400
15.625891766321992	15.625891766321994	0	0	2	0	0.0026877596215907408	0.10255503702737373	1069.9628766270953	1144.9628766270953	1144.9628766270953	1169.9628766270953	0.2666666805744171	0.12418300658464432	0.2857142984867096	0.06779661029577255	0.0	1069	1144	1144	1169	1400
15.642114383722515	15.642114383722513	0	0	2	0	0.0030505248230694713	0.09770303469781844	1050.0939270875665	1125.0939270875665	1125.0939270875665	1150.0939270875665	0.25555557012557983	0.11764705926179886	0.25974026322364807	0.06779661029577255	0.0	1050	1125	1125	1150	1400
15.665998109196842	15.665998109196844	0	0	2	0	0.0034049287480475486	0.09606904786710707	1043.4027510158035	1118.4027510158035	1118.4027510158035	1143.4027510158035	0.25555557012557983	0.1111111119389534	0.25974026322364807	0.06779661029577255	0.0	1043	1118	1118	1143	1400
15.675689363541448	15.675689363541446	0	0	2	0	0.003750000000000923	0.09091437839717001	1022.2943795364113	1097.2943795364113	1097.2943795364113	1122.2943795364113	0.24444444477558136	0.10457516461610794	0.2467532455921173	0.05932203307747841	0.0	1022	1097	1097	1122	1400
15.692502116791633	15.692502116791635	0	0	2	0	0.004084792762613599	0.09091437839717001	1022.2943795364113	1097.2943795364113	1097.2943795364113	1122.2943795364113	0.24444444477558136	0.10457516461610794	0.2467532455921173	0.05932203307747841	0.0	1022	1097	1097	1122	1400
15.708715655179084	15.708715260439385	0	0	2	0	0.0044083893921944145	0.08908778749407978	1014.8144897882567	1089.8144897882567	1089.8144897882567	1114.8144897882567	0.24444444477558136	0.09803921729326248	0.23376622796058655	0.05932203307747841	0.0	1014	1089	1089	1114	1400
15.72469787610305	15.724697481363352	0	0	2	0	0.004719902932874614	0.0846760230511591	996.7483143944964	1071.7483143944964	1071.7483143944964	1096.7483143944964	0.23333333432674408	0.09150326997041702	0.23376622796058655	0.05932203307747841	0.0	996	1071	1071	1096	1400
15.745756054813555	15.745756054813553	0	0	2	0	0.0050184795476922355	0.08284943236906066	989.2684255513034	1064.2684255513034	1064.2684255513034	1089.2684255513034	0.23333333432674408	0.08496732264757156	0.22077922523021698	0.05932203307747841	0.0	989	1064	1064	1089	1400
15.758661674525275	15.758661674525277	0	0	2	0	0.005303300858899867	0.07824506385376111	970.4135364811517	1045.4135364811518	1045.4135364811518	1070.4135364811518	0.2222222238779068	0.0784313753247261	0.20779220759868622	0.05932203307747841	0.0	970	1045	1045	1070	1400
15.774730343443274	15.774730343443276	0	0	2	0	0.005573586191081179	0.07824506385376111	970.4135364811517	1045.4135364811518	1045.4135364811518	1070.4135364811518	0.2222222238779068	0.0784313753247261	0.20779220759868622	0.05932203307747841	0.0	970	1045	1045	1070	1400
15.800172106508665	15.800172106508667	0	0	2	0	0.005828594710927962	0.07824506385376111	970.4135364811517	1045.4135364811518	1045.4135364811518	1070.4135364811518	0.2222222238779068	0.0784313753247261	0.20779220759868622	0.05932203307747841	0.0	970	1045	1045	1070	1400
15.809166250545235	15.809166645284934	0	0	2	0	0.0060676274578127425	0.07527468216917292	958.2498234827631	1033.249823482763	1033.249823482763	1058.249823482763	0.21111111342906952	0.0784313753247261	0.19480518996715546	0.05932203307747841	0.0	958	1033	1033	1058	1400
15.825861766104886	15.825862160844585	0	0	2	0	0.006290029259591271	0.07486195926294764	956.5597231817706	1031.5597231817706	1031.5597231817706	1056.5597231817706	0.21111111342906952	0.0784313753247261	0.19480518996715546	0.050847455859184265	0.0	956	1031	1031	1056	1400
15.841978988005835	15.841979382745533	0	0	2	0	0.006495190528383834	0.07486195926294764	956.5597231817706	1031.5597231817706	1031.5597231817706	1056.5597231817706	0.21111111342906952	0.0784313753247261	0.19480518996715546	0.050847455859184265	0.0	956	1031	1031	1056	1400
15.865972451116424	15.865972451116422	0	0	2	0	0.006682548931413254	0.07812993292437037	969.9420753252966	1044.9420753252966	1044.9420753252966	1069.9420753252966	0.21111111342906952	0.09150326997041702	0.19480518996715546	0.050847455859184265	0.0	969	1044	1044	1069	1400
15.874964226714798	15.874964226714797	0	0	2	0	0.006851590932319951	0.07812993292437037	969.9420753252966	1044.9420753252966	1044.9420753252966	1069.9420753252966	0.21111111342906952	0.09150326997041702	0.19480518996715546	0.050847455859184265	0.0	969	1044	1044	1069	1400
15.892481590327296	15.892481195587598	0	0	2	0	0.007001853198729405	0.0870977981289102	1006.6654833378873	1081.6654833378873	1081.6654833378873	1106.6654833378873	0.21111111342906952	0.12418300658464432	0.22077922523021698	0.05932203307747841	0.0	1006	1081	1081	1106	1400
15.908887761687748	15.90888776168775	0	0	2	0	0.0071329238722139905	0.09497014194728584	1038.9027312741355	1113.9027312741355	1113.9027312741355	1138.9027312741355	0.2222222238779068	0.1437908560037613	0.23376622796058655	0.05932203307747841	0.0	1038	1113	1113	1138	1400
15.932411089817098	15.932411484556797	0	0	2	0	0.007244443697168296	0.10499925331312826	1079.9719423172603	1154.9719423172603	1154.9719423172603	1179.9719423172603	0.23333333432674408	0.16993464529514313	0.2467532455921173	0.06779661029577255	0.0	1079	1154	1154	1179	1400
15.941706025504132	15.94170642024383	0	0	2	0	0.007336107005503771	0.12118925059990371	1146.2699812066057	1221.2699812066057	1221.2699812066057	1246.2699812066057	0.2666666805744171	0.19607843458652496	0.25974026322364807	0.08474576473236084	0.0	1146	1221	1221	1246	1400
15.959059966881338	15.959060361621036	0	0	2	0	0.007407662554463706	0.1300246127797674	1182.4507893331474	1257.4507893331474	1257.4507893331474	1282.4507893331474	0.2777777910232544	0.21568627655506134	0.2857142984867096	0.09322033822536469	0.0	1182	1257	1257	1282	1400
15.974910739485615	15.974910344745917	0	0	2	0	0.007458914215262165	0.13586207762222813	1206.3552078630241	1281.3552078630241	1281.3552078630241	1306.3552078630241	0.2777777910232544	0.23529411852359772	0.29870128631591797	0.10169491171836853	0.0	1206	1281	1281	1306	1400
15.999191967836609	15.99919196783661	0	0	2	0	0.0074897215106593616	0.15794964208698747	1296.8037843462137	1371.8037843462137	1371.8037843462137	1396.8037843462137	0.3222222328186035	0.2679738700389862	0.350649356842041	0.11864406615495682	0.1111111119389534	1296	1371	1371	1396	1422
16.008650720498636	16.008650325758936	0	0	2	0	0.0075	0.15794964208698747	1296.8037843462137	1371.8037843462137	1371.8037843462137	1396.8037843462137	0.3222222328186035	0.2679738700389862	0.350649356842041	0.11864406615495682	0.1111111119389534	1296	1371	1371	1396	1422
16.025731896743988	16.02573189674399	0	0	2	0	0.007489721510659245	0.16719772688914913	1334.6746916110656	1409.6746916110656	1409.6746916110656	1434.6746916110656	0.3333333432674408	0.2875817120075226	0.37662336230278015	0.12711864709854126	0.1111111119389534	1334	1409	1409	1434	1422
16.041821092126323	16.041821092126327	0	0	2	0	0.007458914215261934	0.177408831665957	1376.4891656720938	1451.4891656720938	1451.4891656720938	1476.4891656720938	0.3444444537162781	0.30718955397605896	0.4025973975658417	0.14406779408454895	0.1111111119389534	1376	1451	1451	1476	1422
16.065930213968652	16.065930213968656	0	0	2	0	0.007407662554463358	0.19708137977282014	1457.0482501696983	1532.0482501696983	1532.0482501696983	1557.0482501696983	0.3888888955116272	0.32679739594459534	0.4285714328289032	0.16949152946472168	0.1111111119389534	1457	1532	1532	1557	1422
16.074650803393972	16.07465040865427	0	0	2	0	0.007336107005503309	0.2033759876626482	1482.8246694785444	1557.8246694785444	1557.8246694785444	1582.8246694785444	0.3888888955116272	0.33986929059028625	0.4545454680919647	0.18644067645072937	0.1111111119389534	1482	1557	1557	1582	1422
16.09253330122784	16.092532906488138	0	0	2	0	0.007244443697167722	0.21101759917478113	1514.1170686207288	1589.1170686207288	1589.1170686207288	1614.1170686207288	0.4000000059604645	0.3529411852359772	0.4675324559211731	0.19491524994373322	0.1111111119389534	1514	1589	1589	1614	1422
16.1089035512757	16.108903551275702	0	0	2	0	0.007132923872213304	0.2204201646951125	1552.6205744264857	1627.6205744264857	1627.6205744264857	1652.6205744264857	0.41111111640930176	0.3660130798816681	0.4935064911842346	0.2118644118309021	0.1111111119389534	1552	1627	1627	1652	1422
16.132781355654547	16.13278135565455	0	0	2	0	0.00700185319872861	0.2393903824780157	1630.303616247474	1705.303616247474	1705.303616247474	1730.303616247474	0.4333333373069763	0.3921568691730499	0.5194805264472961	0.2542372941970825	0.2222222238779068	1630	1705	1705	1730	1444
16.14165510408299	16.141654709343292	0	0	2	0	0.006851590932319048	0.2393903824780157	1630.303616247474	1705.303616247474	1705.303616247474	1730.303616247474	0.4333333373069763	0.3921568691730499	0.5194805264472961	0.2542372941970825	0.2222222238779068	1630	1705	1705	1730	1444
16.15998681569406	16.15998681569406	0	0	2	0	0.006682548931412246	0.25217605086017647	1682.6609282724226	1757.6609282724226	1757.6609282724226	1782.6609282724226	0.4555555582046509	0.40522876381874084	0.5454545617103577	0.2711864411830902	0.1111111119389534	1682	1757	1757	1782	1422
16.17470626432165	16.17470626432165	0	0	2	0	0.0064951905283827235	0.2709379833525376	1759.4910418286415	1834.4910418286415	1834.4910418286415	1859.4910418286415	0.46666666865348816	0.43790850043296814	0.5714285969734192	0.31355932354927063	0.2222222238779068	1759	1834	1834	1859	1444
16.200085263774934	16.20008565851463	0	0	2	0	0.006290029259590062	0.28445086824672217	1814.8263054703273	1889.8263054703273	1889.8263054703273	1914.8263054703273	0.47777777910232544	0.4575163424015045	0.5974025726318359	0.33898305892944336	0.2222222238779068	1814	1889	1889	1914	1444
16.208644404663453	16.20864400992376	0	0	2	0	0.006067627457811438	0.2954768101165479	1859.9775374272638	1934.9775374272638	1934.9775374272638	1959.9775374272638	0.4888888895511627	0.47058823704719543	0.6103895902633667	0.3644067943096161	0.2222222238779068	1859	1934	1934	1959	1444
16.225727949347	16.225727949347004	0	0	2	0	0.0058285947109265645	0.30956750731622495	1917.6789424599413	1992.6789424599413	1992.6789424599413	2017.6789424599413	0.5	0.4901960790157318	0.6363636255264282	0.38983049988746643	0.2222222238779068	1917	1992	1992	2017	1444
16.24286557336928	16.24286596810898	0	0	2	0	0.005573586191079693	0.32100618711500317	1964.520336235938	2039.520336235938	2039.520336235938	2064.520336235938	0.5111111402511597	0.5032680034637451	0.649350643157959	0.41525423526763916	0.2222222238779068	1964	2039	2039	2064	1444
16.26603481998883	16.266034819988832	0	0	2	0	0.005303300858898298	0.33538771887465035	2023.4127087916931	2098.412708791693	2098.412708791693	2123.412708791693	0.5333333611488342	0.516339898109436	0.6623376607894897	0.4406779706478119	0.2222222238779068	2023	2098	2098	2123	1444
16.27510159612997	16.27510120139027	0	0	2	0	0.005018479547690586	0.3472115830121627	2071.831432434806	2146.831432434806	2146.831432434806	2171.831432434806	0.5444444417953491	0.529411792755127	0.6883116960525513	0.4576271176338196	0.2222222238779068	2071	2146	2146	2171	1444
16.292428300467964	16.292427905728267	0	0	2	0	0.004719902932872889	0.3657990417670973	2147.9470760362638	2222.9470760362638	2222.9470760362638	2247.9470760362638	0.5555555820465088	0.5555555820465088	0.7142857313156128	0.508474588394165	0.2222222238779068	2147	2222	2222	2247	1444
16.30871368148059	16.30871368148059	0	0	2	0	0.004408389392192618	0.38426337829513635	2223.5585341185833	2298.5585341185833	2298.5585341185833	2323.5585341185833	0.5666666626930237	0.5751634240150452	0.7402597665786743	0.5338982939720154	0.3333333432674408	2223	2298	2298	2323	1466
16.326584337123492	16.32658394238379	0	0	2	0	0.004084792762611737	0.396830157665673	2275.019495640931	2350.019495640931	2350.019495640931	2375.019495640931	0.5777778029441833	0.5882353186607361	0.7532467246055603	0.5593220591545105	0.3333333432674408	2275	2350	2350	2375	1466
16.345862239792524	16.345862239792524	0	0	2	0	0.0037499999999990002	0.40956200811632293	2327.1564232363426	2402.1564232363426	2402.1564232363426	2427.1564232363426	0.5888888835906982	0.601307213306427	0.7662337422370911	0.5847457647323608	0.3333333432674408	2327	2402	2402	2427	1466
16.358838123170628	16.358837728430927	0	0	2	0	0.0034049287480455706	0.42358585049533737	2384.5840577784065	2459.5840577784065	2459.5840577784065	2484.5840577784065	0.6111111044883728	0.6143791079521179	0.7792207598686218	0.6016949415206909	0.3333333432674408	2384	2459	2459	2484	1466
16.374902055212242	16.37490205521224	0	0	2	0	0.003050524823067443	0.4349419705368023	2431.0873693482054	2506.0873693482054	2506.0873693482054	2531.0873693482054	0.6222222447395325	0.6274510025978088	0.7922077775001526	0.6186440587043762	0.3333333432674408	2431	2506	2506	2531	1466
16.391738098104657	16.39173809810466	0	0	2	0	0.002687759621588668	0.4453363003721327	2473.652150023883	2548.652150023883	2548.652150023883	2573.652150023883	0.6222222447395325	0.6405228972434998	0.8051947951316833	0.6440678238868713	0.3333333432674408	2473	2548	2548	2573	1466
16.412633249319565	16.41263285457987	0	0	2	0	0.0023176274578109997	0.46807726876879485	2566.776415608215	2641.776415608215	2641.776415608215	2666.776415608215	0.644444465637207	0.6666666865348816	0.8441558480262756	0.6779661178588867	0.3333333432674408	2566	2641	2641	2666	1466
16.424676757529166	16.42467636278947	0	0	2	0	0.0019411428382677801	0.47085505383158477	2578.1514454403396	2653.1514454403396	2653.1514454403396	2678.1514454403396	0.644444465637207	0.6666666865348816	0.8441558480262756	0.6779661178588867	0.3333333432674408	2578	2653	2653	2678	1466
16.441887803135415	16.441887803135415	0	0	2	0	0.0015593376811320532	0.4827339408544882	2626.7954877991288	2701.7954877991288	2701.7954877991288	2726.7954877991288	0.6555555462837219	0.6797385811805725	0.8571428656578064	0.694915235042572	0.3333333432674408	2626	2701	2701	2726	1466
16.458958321408904	16.458957926669207	0	0	2	0	0.0011732584878005763	0.49031114309284884	2657.8241309652158	2732.8241309652158	2732.8241309652158	2757.8241309652158	0.6555555462837219	0.686274528503418	0.8701298832893372	0.7118644118309021	0.3333333432674408	2657	2732	2732	2757	1466
16.479079388074517	16.479079388074517	0	0	2	0	0.0007839634745062358	0.507058946915576	2726.4063876192836	2801.4063876192836	2801.4063876192836	2826.4063876192836	0.6777777671813965	0.6993464231491089	0.8831169009208679	0.7372881174087524	0.3333333432674408	2726	2801	2801	2826	1466
16.49172684802324	16.49172684802324	0	0	2	0	0.00039251967182090644	0.5165177699561401	2765.140267970394	2840.140267970394	2840.140267970394	2865.140267970394	0.6777777671813965	0.7124183177947998	0.8961039185523987	0.7542372941970825	0.3333333432674408	2765	2840	2840	2865	1466
16.50872039205547	16.508720392055466	0	0	2	0	-1.1760740967563817e-15	0.5288644241418785	2815.6998168609925	2890.6998168609925	2890.6998168609925	2915.6998168609925	0.6888889074325562	0.7254902124404907	0.9090909361839294	0.7711864113807678	0.3333333432674408	2815	2890	2890	2915	1466
16.53357241401089	16.53357280875059	0	0	2	0	-0.0003925196718232554	0.5480060250373917	2894.084672528119	2969.084672528119	2969.084672528119	2994.084672528119	0.7111111283302307	0.7385621070861816	0.9220778942108154	0.805084764957428	0.3333333432674408	2894	2969	2969	2994	1466
16.542360503924698	16.542360109184997	0	0	2	0	-0.000783963474508575	0.5480060250373917	2894.084672528119	2969.084672528119	2969.084672528119	2994.084672528119	0.7111111283302307	0.7385621070861816	0.9220778942108154	0.805084764957428	0.3333333432674408	2894	2969	2969	2994	1466
16.559111283042178	16.559110888302477	0	0	2	0	-0.0011732584878028998	0.5558689698370287	2926.2834314826327	3001.2834314826327	3001.2834314826327	3026.2834314826327	0.7111111283302307	0.7516340017318726	0.9350649118423462	0.8135592937469482	0.3333333432674408	2926	3001	3001	3026	1466
16.575431795887997	16.575432190627694	0	0	2	0	-0.0015593376811343538	0.5629221540524156	2955.166220844642	3030.166220844642	3030.166220844642	3055.166220844642	0.7222222089767456	0.758169949054718	0.948051929473877	0.8135592937469482	0.3333333432674408	2955	3030	3030	3055	1466
16.600159080098607	16.600159080098607	0	0	2	0	-0.0019411428382700524	0.564556140883127	2961.857396916405	3036.857396916405	3036.857396916405	3061.857396916405	0.7222222089767456	0.7647058963775635	0.948051929473877	0.8135592937469482	0.3333333432674408	2961	3036	3036	3061	1466
16.608666115346885	16.608665720607185	0	0	2	0	-0.0023176274578132366	0.564556140883127	2961.857396916405	3036.857396916405	3036.857396916405	3061.857396916405	0.7222222089767456	0.7647058963775635	0.948051929473877	0.8135592937469482	0.3333333432674408	2961	3036	3036	3061	1466
16.62569005433592	16.62568926485652	0	0	2	0	-0.0026877596215908644	0.5709765002462746	2988.1487685084944	3063.1487685084944	3063.1487685084944	3088.1487685084944	0.7333333492279053	0.7712418437004089	0.948051929473877	0.8220338821411133	0.3333333432674408	2988	3063	3063	3088	1466
16.641776486540362	16.641776486540365	0	0	2	0	-0.003050524823069592	0.5800933017457552	3025.4820706488676	3100.4820706488676	3100.4820706488676	3125.4820706488676	0.7444444298744202	0.7777777910232544	0.9610389471054077	0.8305084705352783	0.3333333432674408	3025	3100	3100	3125	1466
16.665705212340352	16.665704817600655	0	0	2	0	-0.003404928748047666	0.5837633909533366	3040.5110859539136	3115.5110859539136	3115.5110859539136	3140.5110859539136	0.7444444298744202	0.7843137383460999	0.9610389471054077	0.8389830589294434	0.3333333432674408	3040	3115	3115	3140	1466
16.674733303991015	16.67473330399102	0	0	2	0	-0.0037500000000010372	0.5865411760161265	3051.8861157860383	3126.8861157860383	3126.8861157860383	3151.8861157860383	0.7555555701255798	0.7843137383460999	0.9610389471054077	0.8389830589294434	0.3333333432674408	3051	3126	3126	3151	1466
16.693769625964396	16.6937696259644	0	0	2	0	-0.0040847927626137094	0.5881751628468379	3058.5772918578014	3133.5772918578014	3133.5772918578014	3158.5772918578014	0.7555555701255798	0.7908496856689453	0.9610389471054077	0.8389830589294434	0.3333333432674408	3058	3133	3133	3158	1466
16.719345600527372	16.71934560052737	0	0	2	0	-0.004408389392194521	0.5953108917838961	3087.7981018550545	3162.7981018550545	3162.7981018550545	3187.7981018550545	0.7666666507720947	0.7973856329917908	0.9740259647369385	0.8389830589294434	0.3333333432674408	3087	3162	3162	3187	1466
16.729312777921418	16.72931277792142	0	0	2	0	-0.004719902932874717	0.5990084958987012	3102.9397907051816	3177.9397907051816	3177.9397907051816	3202.9397907051816	0.7666666507720947	0.8039215803146362	0.9740259647369385	0.8474576473236084	0.3333333432674408	3102	3177	3177	3202	1466
16.745832239575417	16.74583184483572	0	0	2	0	-0.0050184795476923335	0.6034202677922025	3121.0059966090694	3196.0059966090694	3196.0059966090694	3221.0059966090694	0.7777777910232544	0.8104575276374817	0.9740259647369385	0.8474576473236084	0.3333333432674408	3121	3196	3196	3221	1466
16.759205625830187	16.759205625830184	0	0	2	0	-0.005303300858899961	0.6050542546229138	3127.6971726808324	3202.6971726808324	3202.6971726808324	3227.6971726808324	0.7777777910232544	0.8169934749603271	0.9740259647369385	0.8474576473236084	0.3333333432674408	3127	3202	3202	3227	1466
16.775425085313117	16.775424690573416	0	0	2	0	-0.005573586191081266	0.6078320247845426	3139.072141492702	3214.072141492702	3214.072141492702	3239.072141492702	0.7888888716697693	0.8169934749603271	0.9740259647369385	0.8474576473236084	0.3333333432674408	3139	3214	3214	3239	1466
16.79182691453688	16.791826914536884	0	0	2	0	-0.005828594710928045	0.6078320247845426	3139.072141492702	3214.072141492702	3214.072141492702	3239.072141492702	0.7888888716697693	0.8169934749603271	0.9740259647369385	0.8474576473236084	0.3333333432674408	3139	3214	3214	3239	1466
16.812641538853242	16.81264114411354	0	0	2	0	-0.00606762745781282	0.6094660116152539	3145.763317564465	3220.763317564465	3220.763317564465	3245.763317564465	0.7888888716697693	0.8235294222831726	0.9740259647369385	0.8474576473236084	0.3333333432674408	3145	3220	3220	3245	1466
16.82475215281163	16.824752152811634	0	0	2	0	-0.006290029259591343	0.6094660116152539	3145.763317564465	3220.763317564465	3220.763317564465	3245.763317564465	0.7888888716697693	0.8235294222831726	0.9740259647369385	0.8474576473236084	0.3333333432674408	3145	3220	3220	3245	1466
16.84178122341675	16.841781223416746	0	0	2	0	-0.0064951905283839	0.609492309826102	3145.8710087378877	3220.8710087378877	3220.8710087378877	3245.8710087378877	0.800000011920929	0.8235294222831726	0.9610389471054077	0.8474576473236084	0.3333333432674408	3145	3220	3220	3245	1466
16.859038848307453	16.859038453567756	0	0	2	0	-0.006682548931413314	0.607456207449232	3137.533169504605	3212.533169504605	3212.533169504605	3237.533169504605	0.800000011920929	0.8235294222831726	0.9610389471054077	0.8389830589294434	0.3333333432674408	3137	3212	3212	3237	1466
16.88002478965308	16.880024789653085	0	0	2	0	-0.0068515909323200045	0.5989722308019907	3102.791285134152	3177.791285134152	3177.791285134152	3202.791285134152	0.7888888716697693	0.8169934749603271	0.9610389471054077	0.8220338821411133	0.3333333432674408	3102	3177	3177	3202	1466
16.891712242654386	16.891712242654386	0	0	2	0	-0.007001853198729453	0.5989722308019907	3102.791285134152	3177.791285134152	3177.791285134152	3202.791285134152	0.7888888716697693	0.8169934749603271	0.9610389471054077	0.8220338821411133	0.3333333432674408	3102	3177	3177	3202	1466
16.91043632552604	16.910435930786342	0	0	2	0	-0.007132923872214031	0.5870095667284332	3053.804175752934	3128.804175752934	3128.804175752934	3153.804175752934	0.7888888716697693	0.8039215803146362	0.948051929473877	0.7966101765632629	0.3333333432674408	3053	3128	3128	3153	1466
16.927126709469608	16.92712631472991	0	0	2	0	-0.00724444369716833	0.5833669924280755	3038.8878339929693	3113.8878339929693	3113.8878339929693	3138.8878339929693	0.7888888716697693	0.7973856329917908	0.948051929473877	0.7881355881690979	0.3333333432674408	3038	3113	3113	3138	1466
16.94173247306395	16.94173207832425	0	0	2	0	-0.0073361070055037985	0.5771930503400444	3013.605541142482	3088.605541142482	3088.605541142482	3113.605541142482	0.7888888716697693	0.7908496856689453	0.9350649118423462	0.7796609997749329	0.3333333432674408	3013	3088	3088	3113	1466
16.958974703106403	16.958974703106406	0	0	2	0	-0.007407662554463726	0.5735779909469105	2998.8018729275987	3073.8018729275987	3073.8018729275987	3098.8018729275987	0.7888888716697693	0.7843137383460999	0.9350649118423462	0.7711864113807678	0.3333333432674408	2998	3073	3073	3098	1466
16.98642687545765	16.986427270197353	0	0	2	0	-0.007458914215262179	0.5484825936827713	2896.0362211309484	2971.0362211309484	2971.0362211309484	2996.0362211309484	0.7666666507720947	0.7647058963775635	0.9090909361839294	0.7288135886192322	0.3333333432674408	2896	2971	2971	2996	1466
16.995918391514675	16.995917996774978	0	0	2	0	-0.0074897215106593685	0.5484825936827713	2896.0362211309484	2971.0362211309484	2971.0362211309484	2996.0362211309484	0.7666666507720947	0.7647058963775635	0.9090909361839294	0.7288135886192322	0.3333333432674408	2896	2971	2971	2996	1466
17.012339957723377	17.012339562983676	0	0	2	0	-0.0075	0.5043213520245802	2715.195936540656	2790.195936540656	2790.195936540656	2815.195936540656	0.7444444298744202	0.7124183177947998	0.8701298832893372	0.6440678238868713	0.3333333432674408	2715	2790	2790	2815	1466
17.026775588507547	17.026775983247248	0	0	2	0	-0.007489721510659238	0.46921804071542006	2571.447876729645	2646.447876729645	2646.447876729645	2671.447876729645	0.7111111283302307	0.6797385811805725	0.8311688303947449	0.5847457647323608	0.2222222238779068	2571	2646	2646	2671	1444
17.042178726293415	17.042178331553714	0	0	2	0	-0.00745891421526192	0.4364141376794448	2437.1158937973264	2512.1158937973264	2512.1158937973264	2537.1158937973264	0.6888889074325562	0.6405228972434998	0.7922077775001526	0.5254237055778503	0.2222222238779068	2437	2512	2512	2537	1444
17.059302139686537	17.059301350207143	0	0	2	0	-0.007407662554463337	0.40799571601614515	2320.7424570861144	2395.7424570861144	2395.7424570861144	2420.7424570861144	0.6666666865348816	0.6078431606292725	0.7532467246055603	0.47457626461982727	0.2222222238779068	2320	2395	2395	2420	1444
17.07994505223393	17.079945446973632	0	0	2	0	-0.0073361070055032816	0.38943699918377384	2244.7445116575536	2319.7445116575536	2319.7445116575536	2344.7445116575536	0.6555555462837219	0.5816993713378906	0.7272727489471436	0.4406779706478119	0.1111111119389534	2244	2319	2319	2344	1422
17.09169487410764	17.091694479367945	0	0	2	0	-0.007244443697167687	0.3659111550436549	2148.4061799037668	2223.4061799037668	2223.4061799037668	2248.4061799037668	0.6222222447395325	0.5620915293693542	0.701298713684082	0.39830508828163147	0.1111111119389534	2148	2223	2223	2248	1422
17.108650523128784	17.108650128389087	0	0	2	0	-0.007132923872213263	0.3325069957785267	2011.616147713067	2086.616147713067	2086.616147713067	2111.616147713067	0.6111111044883728	0.5098039507865906	0.649350643157959	0.32203391194343567	0.1111111119389534	2011	2086	2086	2111	1422
17.132398852886435	17.132398852886432	0	0	2	0	-0.007001853198728562	0.31172078981546214	1926.4966342943176	2001.4966342943176	2001.4966342943176	2026.4966342943176	0.5888888835906982	0.48366013169288635	0.6233766078948975	0.27966102957725525	0.1111111119389534	1926	2001	2001	2026	1422
17.141723394050878	17.141722999311177	0	0	2	0	-0.006851590932318994	0.28833881245719795	1830.7474370122256	1905.7474370122256	1905.7474370122256	1930.7474370122256	0.5555555820465088	0.45098039507865906	0.5974025726318359	0.24576270580291748	0.1111111119389534	1830	1905	1905	1930	1422
17.159235231307594	17.159235231307598	0	0	2	0	-0.006682548931412186	0.26817485080359926	1748.176014040739	1823.176014040739	1823.176014040739	1848.176014040739	0.5333333611488342	0.41830065846443176	0.5714285969734192	0.2118644118309021	0.1111111119389534	1748	1823	1823	1848	1422
17.174812844040318	17.174812449300617	0	0	2	0	-0.006495190528382658	0.24846294665786628	1667.4557665639625	1742.4557665639625	1742.4557665639625	1767.4557665639625	0.5	0.3921568691730499	0.5454545617103577	0.18644067645072937	0.1111111119389534	1667	1742	1742	1767	1422
17.19917223085167	17.199172230851673	0	0	2	0	-0.00629002925958999	0.23073212174285018	1594.8480385369714	1669.8480385369714	1669.8480385369714	1694.8480385369714	0.46666666865348816	0.3660130798816681	0.5324675440788269	0.16949152946472168	0.1111111119389534	1594	1669	1669	1694	1422
17.208706378796162	17.20870677353586	0	0	2	0	-0.00606762745781136	0.21702785116659107	1538.7290505271903	1613.7290505271903	1613.7290505271903	1638.7290505271903	0.4444444477558136	0.3464052379131317	0.5064935088157654	0.1525423675775528	0.0	1538	1613	1613	1638	1400
17.22591505596422	17.225915055964222	0	0	2	0	-0.005828594710926481	0.21073324349980482	1512.9526321317007	1587.9526321317007	1587.9526321317007	1612.9526321317007	0.4444444477558136	0.3333333432674408	0.48051947355270386	0.1355932205915451	0.0	1512	1587	1587	1612	1400
17.24201925145511	17.242019251455112	0	0	2	0	-0.0055735861910796046	0.20162273296930966	1475.645091509323	1550.645091509323	1550.645091509323	1575.645091509323	0.4333333373069763	0.3137255012989044	0.4675324559211731	0.12711864709854126	0.0	1475	1550	1550	1575	1400
17.26580784466203	17.265807844662035	0	0	2	0	-0.005303300858898205	0.1791931609343307	1383.7959940260841	1458.7959940260841	1458.7959940260841	1483.7959940260841	0.4000000059604645	0.27450981736183167	0.41558441519737244	0.10169491171836853	0.0	1383	1458	1458	1483	1400
17.274610145205	17.274609750465302	0	0	2	0	-0.005018479547690488	0.1791931609343307	1383.7959940260841	1458.7959940260841	1458.7959940260841	1483.7959940260841	0.4000000059604645	0.27450981736183167	0.41558441519737244	0.10169491171836853	0.0	1383	1458	1458	1483	1400
17.292980541306548	17.292980146566848	0	0	2	0	-0.004719902932872786	0.15895970304720652	1300.9399839783107	1375.9399839783107	1375.9399839783107	1400.9399839783107	0.35555556416511536	0.24836601316928864	0.37662336230278015	0.08474576473236084	0.0	1300	1375	1375	1400	1400
17.32011297450179	17.32011336924149	0	0	2	0	-0.004408389392192511	0.14557500217161579	1246.1296338927666	1321.1296338927666	1321.1296338927666	1346.1296338927666	0.3333333432674408	0.2222222238779068	0.350649356842041	0.0762711837887764	0.0	1246	1321	1321	1346	1400
17.32775316137156	17.32775276663186	0	0	2	0	-0.004084792762611626	0.14557500217161579	1246.1296338927666	1321.1296338927666	1321.1296338927666	1346.1296338927666	0.3333333432674408	0.2222222238779068	0.350649356842041	0.0762711837887764	0.0	1246	1321	1321	1346	1400
17.34569565963964	17.345695659639645	0	0	2	0	-0.0037499999999988857	0.14091560392653446	1227.0493980791587	1302.0493980791587	1302.0493980791587	1327.0493980791587	0.3222222328186035	0.21568627655506134	0.33766233921051025	0.0762711837887764	0.0	1227	1302	1302	1327	1400
17.3595553652033	17.3595553652033	0	0	2	0	-0.0034049287480454526	0.13462221885074177	1201.2779861937875	1276.2779861937875	1276.2779861937875	1301.2779861937875	0.31111112236976624	0.20261438190937042	0.3246753215789795	0.0762711837887764	0.0	1201	1276	1276	1301	1400
17.37555298097552	17.37555258623582	0	0	2	0	-0.0030505248230673224	0.12930246424598235	1179.4935910872978	1254.4935910872978	1254.4935910872978	1279.4935910872978	0.30000001192092896	0.19607843458652496	0.31168830394744873	0.06779661029577255	0.0	1179	1254	1254	1279	1400
17.3917242822152	17.3917242822152	0	0	2	0	-0.002687759621588545	0.123036594029033	1153.83485254889	1228.83485254889	1228.83485254889	1253.83485254889	0.2888889014720917	0.18300653994083405	0.29870128631591797	0.06779661029577255	0.0	1153	1228	1228	1253	1400
17.413547071722228	17.413546676982527	0	0	2	0	-0.002317627457810874	0.10936106331876044	1097.833554290324	1172.833554290324	1172.833554290324	1197.833554290324	0.25555557012557983	0.16339869797229767	0.27272728085517883	0.06779661029577255	0.0	1097	1172	1172	1197	1400
17.424718599937236	17.424718205197536	0	0	2	0	-0.0019411428382676522	0.10936106331876044	1097.833554290324	1172.833554290324	1172.833554290324	1197.833554290324	0.25555557012557983	0.16339869797229767	0.27272728085517883	0.06779661029577255	0.0	1097	1172	1172	1197	1400
17.44170306495639	17.441703064956393	0	0	2	0	-0.0015593376811319237	0.10472917620723216	1078.8659765686157	1153.8659765686157	1153.8659765686157	1178.8659765686157	0.24444444477558136	0.1568627506494522	0.25974026322364807	0.06779661029577255	0.0	1078	1153	1153	1178	1400
17.465678764780534	17.465679159520235	0	0	2	0	-0.0011732584878004458	0.10287507043320349	1071.2734134239683	1146.2734134239683	1146.2734134239683	1171.2734134239683	0.24444444477558136	0.15032680332660675	0.2467532455921173	0.06779661029577255	0.0	1071	1146	1146	1171	1400
17.474676856214092	17.474676461474395	0	0	2	0	-0.0007839634745061043	0.0982431870469655	1052.3058509573236	1127.3058509573236	1127.3058509573236	1152.3058509573236	0.23333333432674408	0.1437908560037613	0.23376622796058655	0.06779661029577255	0.0	1052	1127	1127	1152	1400
17.49238685279959	17.49238685279959	0	0	2	0	-0.00039251967182077433	0.09660920021625413	1045.6146748855606	1120.6146748855606	1120.6146748855606	1145.6146748855606	0.23333333432674408	0.13725490868091583	0.23376622796058655	0.06779661029577255	0.0	1045	1120	1120	1145	1400
17.509036973293885	17.509036973293888	0	0	2	0	1.30838237461204e-15	0.09497521338554277	1038.9234988137976	1113.9234988137976	1113.9234988137976	1138.9234988137976	0.23333333432674408	0.13071896135807037	0.23376622796058655	0.06779661029577255	0.0	1038	1113	1113	1138	1400
17.532591880599135	17.532591880599135	0	0	2	0	0.00039251967182338753	0.09148711917071964	1024.639753004097	1099.639753004097	1099.639753004097	1124.639753004097	0.23333333432674408	0.11764705926179886	0.22077922523021698	0.06779661029577255	0.0	1024	1099	1099	1124	1400
17.541627867043776	17.54162747230408	0	0	2	0	0.0007839634745087067	0.08985313234000827	1017.9485769323339	1092.948576932334	1092.948576932334	1117.948576932334	0.23333333432674408	0.1111111119389534	0.22077922523021698	0.06779661029577255	0.0	1017	1092	1092	1117	1400
17.559899183480933	17.55989957822063	0	0	2	0	0.0011732584878030303	0.08522124895377028	998.9810144656893	1073.9810144656894	1073.9810144656894	1098.9810144656894	0.2222222238779068	0.10457516461610794	0.20779220759868622	0.06779661029577255	0.0	998	1073	1073	1098	1400
17.575687192473104	17.575687192473104	0	0	2	0	0.0015593376811344833	0.08358726212305892	992.2898383939263	1067.2898383939264	1067.2898383939264	1092.2898383939264	0.2222222238779068	0.09803921729326248	0.20779220759868622	0.06779661029577255	0.0	992	1067	1067	1092	1400
17.600100263883487	17.600100658623184	0	0	2	0	0.0019411428382701804	0.08173315634903025	984.6972752492788	1059.6972752492788	1059.6972752492788	1084.6972752492788	0.2222222238779068	0.09150326997041702	0.19480518996715546	0.06779661029577255	0.0	984	1059	1059	1084	1400
17.60861361496695	17.60861361496695	0	0	2	0	0.002317627457813363	0.08009916951831889	978.0060991775158	1053.0060991775158	1053.0060991775158	1078.0060991775158	0.2222222238779068	0.08496732264757156	0.19480518996715546	0.06779661029577255	0.0	978	1053	1053	1078	1400
17.62589966111597	17.625899661115966	0	0	2	0	0.002687759621590988	0.07785985592999517	968.8361100333302	1043.8361100333302	1043.8361100333302	1068.8361100333302	0.2222222238779068	0.0784313753247261	0.1818181872367859	0.05932203307747841	0.0	968	1043	1043	1068	1400
17.641686091149342	17.641686091149346	0	0	2	0	0.003050524823069713	0.07508207831778585	957.461110711333	1032.461110711333	1032.461110711333	1057.461110711333	0.21111111342906952	0.0784313753247261	0.1818181872367859	0.05932203307747841	0.0	957	1032	1032	1057	1400
17.665910871723412	17.665910871723412	0	0	2	0	0.003404928748047784	0.07325548741469562	949.9812209631785	1024.9812209631787	1024.9812209631787	1049.9812209631787	0.21111111342906952	0.07189542800188065	0.16883116960525513	0.05932203307747841	0.0	949	1024	1024	1049	1400
17.67465159287337	17.674651198133674	0	0	2	0	0.003750000000001152	0.07325548741469562	949.9812209631785	1024.9812209631787	1024.9812209631787	1049.9812209631787	0.21111111342906952	0.07189542800188065	0.16883116960525513	0.05932203307747841	0.0	949	1024	1024	1049	1400
17.692462642821756	17.69246264282176	0	0	2	0	0.0040847927626138205	0.07325548741469562	949.9812209631785	1024.9812209631787	1024.9812209631787	1049.9812209631787	0.21111111342906952	0.06535948067903519	0.16883116960525513	0.050847455859184265	0.0	949	1024	1024	1049	1400
17.71912494103576	17.71912533577546	0	0	2	0	0.004408389392194629	0.07109871818662516	941.14925097423	1016.14925097423	1016.14925097423	1041.14925097423	0.21111111342906952	0.06535948067903519	0.15584415197372437	0.050847455859184265	0.0	941	1016	1016	1041	1400
17.72617578153526	17.72617538679556	0	0	2	0	0.00471990293287482	0.07109871818662516	941.14925097423	1016.14925097423	1016.14925097423	1041.14925097423	0.21111111342906952	0.06535948067903519	0.15584415197372437	0.050847455859184265	0.0	941	1016	1016	1041	1400
17.745763554867832	17.74576355486783	0	0	2	0	0.0050184795476924315	0.07109871818662516	941.14925097423	1016.14925097423	1016.14925097423	1041.14925097423	0.21111111342906952	0.06535948067903519	0.15584415197372437	0.050847455859184265	0.0	941	1016	1016	1041	1400
17.7588783866199	17.758877991880205	0	0	2	0	0.005303300858900055	0.07109871818662516	941.14925097423	1016.14925097423	1016.14925097423	1041.14925097423	0.21111111342906952	0.06535948067903519	0.15584415197372437	0.050847455859184265	0.0	941	1016	1016	1041	1400
17.775509164868957	17.775509164868957	0	0	2	0	0.005573586191081356	0.06832094057441584	929.7742516522328	1004.7742516522328	1004.7742516522328	1029.7742516522328	0.20000000298023224	0.06535948067903519	0.15584415197372437	0.050847455859184265	0.0	929	1004	1004	1029	1400
17.799093677651616	17.799093677651612	0	0	2	0	0.005828594710928128	0.06815585156239695	929.0982121480156	1004.0982121480156	1004.0982121480156	1029.0982121480156	0.20000000298023224	0.06535948067903519	0.1428571492433548	0.050847455859184265	0.0	929	1004	1004	1029	1400
17.808676773318755	17.808675983839358	0	0	2	0	0.006067627457812898	0.06815585156239695	929.0982121480156	1004.0982121480156	1004.0982121480156	1029.0982121480156	0.20000000298023224	0.06535948067903519	0.1428571492433548	0.050847455859184265	0.0	929	1004	1004	1029	1400
17.825559395495624	17.825559000755923	0	0	2	0	0.006290029259591415	0.06948717504054236	934.549981791021	1009.549981791021	1009.549981791021	1034.5499817910209	0.20000000298023224	0.07189542800188065	0.1428571492433548	0.04237288236618042	0.0	934	1009	1009	1034	1400
17.841723591420728	17.84172319668103	0	0	2	0	0.006495190528383966	0.06670939742833304	923.1749824690238	998.1749824690238	998.1749824690238	1023.1749824690238	0.18888889253139496	0.07189542800188065	0.1428571492433548	0.04237288236618042	0.0	923	998	998	1023	1400
17.865614027469935	17.865614027469938	0	0	2	0	0.0066825489314133735	0.0683433842590444	929.8661585407868	1004.8661585407868	1004.8661585407868	1029.8661585407867	0.18888889253139496	0.0784313753247261	0.1428571492433548	0.04237288236618042	0.0	929	1004	1004	1029	1400
17.874600276712528	17.874599881972827	0	0	2	0	0.006851590932320058	0.07011494527450157	937.1207008990839	1012.1207008990839	1012.1207008990839	1037.1207008990839	0.18888889253139496	0.08496732264757156	0.15584415197372437	0.04237288236618042	0.0	937	1012	1012	1037	1400
17.89221119363364	17.89221079889394	0	0	2	0	0.0070018531987295	0.0733829189359243	950.50305304261	1025.50305304261	1025.50305304261	1050.50305304261	0.18888889253139496	0.09803921729326248	0.15584415197372437	0.04237288236618042	0.0	950	1025	1025	1050	1400
17.90866789167553	17.908667496935834	0	0	2	0	0.007132923872214073	0.07956624455215344	975.8237714410684	1050.8237714410684	1050.8237714410684	1075.8237714410684	0.20000000298023224	0.1111111119389534	0.16883116960525513	0.04237288236618042	0.0	975	1050	1050	1075	1400
17.932255167636082	17.932254772896385	0	0	2	0	0.007244443697168365	0.0873835588617391	1007.8356735388215	1082.8356735388215	1082.8356735388215	1107.8356735388215	0.25555557012557983	0.15032680332660675	0.20779220759868622	0.050847455859184265	0.0	1007	1082	1082	1107	1400
17.941603787922148	17.941603393182447	0	0	2	0	0.007336107005503826	0.10411201963898581	1076.338720421647	1151.338720421647	1151.338720421647	1176.338720421647	0.25555557012557983	0.15032680332660675	0.20779220759868622	0.050847455859184265	0.0	1076	1151	1151	1176	1400
17.958774175339425	17.958773780599728	0	0	2	0	0.007407662554463747	0.13208700348558522	1190.8962792734715	1265.8962792734715	1265.8962792734715	1290.8962792734715	0.2888889014720917	0.21568627655506134	0.31168830394744873	0.0762711837887764	0.0	1190	1265	1265	1290	1400
17.9745937635075	17.9745933687678	0	0	2	0	0.007458914215262192	0.1538994155640503	1280.218106734786	1355.218106734786	1355.218106734786	1380.218106734786	0.3333333432674408	0.24836601316928864	0.3636363744735718	0.09322033822536469	0.0	1280	1355	1355	1380	1400
17.991659150164903	17.991658755425206	0	0	2	0	0.007489721510659376	0.16939093063653315	1343.6558609566032	1418.6558609566032	1418.6558609566032	1443.6558609566032	0.36666667461395264	0.2679738700389862	0.3896103799343109	0.11016949266195297	0.0	1343	1418	1418	1443	1400
18.012244825455973	18.012244430716272	0	0	2	0	0.0075	0.18232478403356955	1396.6199906174675	1471.6199906174675	1471.6199906174675	1496.6199906174675	0.3888888955116272	0.2875817120075226	0.41558441519737244	0.12711864709854126	0.0	1396	1471	1471	1496	1400
18.02548005281617	18.02547965807647	0	0	2	0	0.0074897215106592314	0.19337701599945745	1441.8788805177783	1516.8788805177783	1516.8788805177783	1541.8788805177783	0.41111111640930176	0.3006536066532135	0.4285714328289032	0.14406779408454895	0.0	1441	1516	1516	1541	1400
18.041676222656875	18.041676617396575	0	0	2	0	0.007458914215261905	0.20915935774016636	1506.5075699459812	1581.5075699459812	1581.5075699459812	1606.5075699459812	0.4555555582046509	0.3137255012989044	0.44155845046043396	0.1525423675775528	0.0	1506	1581	1581	1606	1400
18.05861924000766	18.058618845267958	0	0	2	0	0.007407662554463316	0.2187101072593851	1545.6178892271819	1620.6178892271819	1620.6178892271819	1645.6178892271819	0.46666666865348816	0.3333333432674408	0.44155845046043396	0.16949152946472168	0.0	1545	1620	1620	1645	1400
18.07895030819302	18.07894991345332	0	0	2	0	0.007336107005503255	0.23650779373387842	1618.4994153402322	1693.4994153402322	1693.4994153402322	1718.4994153402322	0.4888888895511627	0.3660130798816681	0.4675324559211731	0.19491524994373322	0.0	1618	1693	1693	1718	1400
18.092261325575382	18.092260930835685	0	0	2	0	0.007244443697167653	0.23650779373387842	1618.4994153402322	1693.4994153402322	1693.4994153402322	1718.4994153402322	0.4888888895511627	0.3660130798816681	0.4675324559211731	0.19491524994373322	0.0	1618	1693	1693	1718	1400
18.108620128171978	18.108619733432278	0	0	2	0	0.007132923872213222	0.25642413475421355	1700.0568318185044	1775.0568318185044	1775.0568318185044	1800.0568318185044	0.5111111402511597	0.3986928164958954	0.5064935088157654	0.2288135588169098	0.0	1700	1775	1775	1800	1400
18.132516880056368	18.132518459015166	0	0	2	0	0.007001853198728515	0.2654139679577181	1736.8701987868556	1811.8701987868556	1811.8701987868556	1836.8701987868556	0.5222222208976746	0.4117647111415863	0.5194805264472961	0.24576270580291748	0.0	1736	1811	1811	1836	1400
18.141627472304076	18.14162707756438	0	0	2	0	0.00685159093231894	0.28005374330742727	1796.8200788439146	1871.8200788439146	1871.8200788439146	1896.8200788439146	0.5444444417953491	0.4313725531101227	0.5324675440788269	0.2711864411830902	0.1111111119389534	1796	1871	1871	1896	1422
18.15879272810527	18.158792333365568	0	0	2	0	0.006682548931412125	0.29022673068101934	1838.4784621387741	1913.4784621387741	1913.4784621387741	1938.4784621387741	0.5555555820465088	0.4444444477558136	0.5584415793418884	0.2881355881690979	0.1111111119389534	1838	1913	1913	1938	1422
18.17464152701105	18.174641132271354	0	0	2	0	0.006495190528382592	0.298485503484637	1872.2981367695884	1947.2981367695884	1947.2981367695884	1972.2981367695884	0.5555555820465088	0.46405228972435	0.5714285969734192	0.3050847351551056	0.1111111119389534	1872	1947	1947	1972	1422
18.19169862413478	18.19169822939508	0	0	2	0	0.006290029259589918	0.3092362845758103	1916.3225853379433	1991.3225853379433	1991.3225853379433	2016.3225853379433	0.5666666626930237	0.4771241843700409	0.5844155550003052	0.3305084705352783	0.1111111119389534	1916	1991	1991	2016	1422
18.212281930987658	18.212281536247957	0	0	2	0	0.006067627457811282	0.32001459868815463	1960.4597816279932	2035.4597816279932	2035.4597816279932	2060.459781627993	0.5888888835906982	0.5032680034637451	0.6233766078948975	0.3644067943096161	0.1111111119389534	1960	2035	2035	2060	1422
18.22543544723021	18.22543505249051	0	0	2	0	0.005828594710926398	0.32982988959625636	2000.6533978966697	2075.65339789667	2075.65339789667	2100.65339789667	0.5888888835906982	0.5032680034637451	0.6233766078948975	0.3644067943096161	0.1111111119389534	2000	2075	2075	2100	1422
18.24174490736446	18.241744907364463	0	0	2	0	0.005573586191079517	0.3438812382117442	2058.1936704770924	2133.1936704770924	2133.1936704770924	2158.1936704770924	0.6111111044883728	0.516339898109436	0.6363636255264282	0.38983049988746643	0.1111111119389534	2058	2133	2133	2158	1422
18.265591922046802	18.265591922046802	0	0	2	0	0.005303300858898111	0.37276620229395796	2176.477598393758	2251.477598393758	2251.477598393758	2276.477598393758	0.644444465637207	0.5490196347236633	0.6753246784210205	0.4406779706478119	0.1111111119389534	2176	2251	2251	2276	1422
18.27462238213566	18.27462198739596	0	0	2	0	0.005018479547690389	0.38483892973236067	2225.915417254017	2300.915417254017	2300.915417254017	2325.915417254017	0.644444465637207	0.5620915293693542	0.701298713684082	0.47457626461982727	0.1111111119389534	2225	2300	2300	2325	1422
18.292251457082912	18.292251457082912	0	0	2	0	0.004719902932872683	0.40617542921670236	2313.288382642396	2388.288382642396	2388.288382642396	2413.288382642396	0.6666666865348816	0.5882353186607361	0.7272727489471436	0.508474588394165	0.2222222238779068	2313	2388	2388	2413	1444
18.30862289134987	18.30862249661017	0	0	2	0	0.004408389392192404	0.42190639441125644	2377.7066851140953	2452.7066851140953	2452.7066851140953	2477.7066851140953	0.6777777671813965	0.601307213306427	0.7532467246055603	0.5423728823661804	0.2222222238779068	2377	2452	2452	2477	1444
18.332587538462448	18.33258793320215	0	0	2	0	0.004084792762611515	0.4510296007580177	2496.9662151040825	2571.9662151040825	2571.9662151040825	2596.9662151040825	0.699999988079071	0.6274510025978088	0.7922077775001526	0.6016949415206909	0.2222222238779068	2496	2571	2571	2596	1444
18.34160655110004	18.341606156360342	0	0	2	0	0.0037499999999987712	0.4510296007580177	2496.9662151040825	2571.9662151040825	2571.9662151040825	2596.9662151040825	0.699999988079071	0.6274510025978088	0.7922077775001526	0.6016949415206909	0.2222222238779068	2496	2571	2571	2596	1444
18.358908386837008	18.358908386837008	0	0	2	0	0.0034049287480453347	0.46578066086758607	2557.371806252765	2632.371806252765	2632.371806252765	2657.371806252765	0.7111111283302307	0.6470588445663452	0.8051947951316833	0.6271186470985413	0.2222222238779068	2557	2632	2632	2657	1444
18.37462179002611	18.37462139528641	0	0	2	0	0.0030505248230672014	0.4852080187187724	2636.926836653373	2711.926836653373	2711.926836653373	2736.926836653373	0.7333333492279053	0.6666666865348816	0.8181818127632141	0.6610169410705566	0.2222222238779068	2636	2711	2711	2736	1444
18.391674939752853	18.391674545013153	0	0	2	0	0.0026877596215884214	0.520422620867321	2781.1306324516795	2856.1306324516795	2856.1306324516795	2881.1306324516795	0.7555555701255798	0.6993464231491089	0.8701298832893372	0.7203390002250671	0.2222222238779068	2781	2856	2856	2881	1444
18.41225193077055	18.41225153603085	0	0	2	0	0.002317627457810748	0.5325491414746732	2830.788734338787	2905.788734338787	2905.788734338787	2930.788734338787	0.7666666507720947	0.7124183177947998	0.8831169009208679	0.7372881174087524	0.2222222238779068	2830	2905	2905	2930	1444
18.4249878124118	18.4249874176721	0	0	2	0	0.0019411428382675245	0.5447857495780273	2880.897644522022	2955.897644522022	2955.897644522022	2980.897644522022	0.7777777910232544	0.7254902124404907	0.8961039185523987	0.7542372941970825	0.3333333432674408	2880	2955	2955	2980	1466
18.441733065173498	18.441733065173494	0	0	2	0	0.0015593376811317945	0.5546285359821548	2921.2038548469236	2996.2038548469236	2996.2038548469236	3021.2038548469236	0.7888888716697693	0.7385621070861816	0.8961039185523987	0.7711864113807678	0.3333333432674408	2921	2996	2996	3021	1466
18.465553237556325	18.465552842816628	0	0	2	0	0.001173258487800315	0.5642524482725397	2960.6137756760504	3035.6137756760504	3035.6137756760504	3060.6137756760504	0.7888888716697693	0.7516340017318726	0.9090909361839294	0.7881355881690979	0.3333333432674408	2960	3035	3035	3060	1466
18.474679224652284	18.474678829912584	0	0	2	0	0.0007839634745059725	0.5759544189336303	3008.533345533216	3083.533345533216	3083.533345533216	3108.533345533216	0.8111110925674438	0.758169949054718	0.9220778942108154	0.7966101765632629	0.3333333432674408	3008	3083	3083	3108	1466
18.49222737796129	18.492227377961285	0	0	2	0	0.0003925196718206422	0.588548706451256	3060.1069529178935	3135.1069529178935	3135.1069529178935	3160.1069529178935	0.8222222328186035	0.7712418437004089	0.9350649118423462	0.8135592937469482	0.3333333432674408	3060	3135	3135	3160	1466
18.508637101979026	18.508636707239326	0	0	2	0	-1.4406906524676981e-15	0.6045210260980696	3125.513601871595	3200.513601871595	3200.513601871595	3225.513601871595	0.8333333134651184	0.7973856329917908	0.948051929473877	0.8305084705352783	0.3333333432674408	3125	3200	3200	3225	1466
18.53223858856873	18.53223819382903	0	0	2	0	-0.00039251967182351964	0.6081636003984272	3140.4299436315596	3215.4299436315596	3215.4299436315596	3240.4299436315596	0.8333333134651184	0.8039215803146362	0.948051929473877	0.8389830589294434	0.3333333432674408	3140	3215	3215	3240	1466
18.541682735861905	18.541682341122204	0	0	2	0	-0.0007839634745088382	0.6152993442366466	3169.650814649068	3244.650814649068	3244.650814649068	3269.650814649068	0.8444444537162781	0.8104575276374817	0.9610389471054077	0.8389830589294434	0.3333333432674408	3169	3244	3244	3269	1466
18.558842465307315	18.558842070567614	0	0	2	0	-0.0011732584878031609	0.6197111012289866	3187.7169595327005	3262.7169595327005	3262.7169595327005	3287.7169595327005	0.855555534362793	0.8169934749603271	0.9610389471054077	0.8389830589294434	0.3333333432674408	3187	3262	3262	3287	1466
18.574639948052255	18.574639553312558	0	0	2	0	-0.0015593376811346127	0.626158975499358	3214.1210046698707	3289.1210046698707	3289.1210046698707	3314.1210046698707	0.8666666746139526	0.8235294222831726	0.9610389471054077	0.8474576473236084	0.3333333432674408	3214	3289	3289	3314	1466
18.59164375531665	18.591643360576953	0	0	2	0	-0.001941142838270308	0.630570732491698	3232.1871495535033	3307.1871495535033	3307.1871495535033	3332.1871495535033	0.8777777552604675	0.8300653696060181	0.9610389471054077	0.8474576473236084	0.3333333432674408	3232	3307	3307	3332	1466
18.612267325618802	18.612266930879102	0	0	2	0	-0.0023176274578134886	0.6370198089443271	3258.5961176270193	3333.5961176270193	3333.5961176270193	3358.5961176270193	0.8777777552604675	0.8366013169288635	0.9740259647369385	0.8644067645072937	0.3333333432674408	3258	3333	3333	3358	1466
18.624956627975596	18.6249562332359	0	0	2	0	-0.002687759621591111	0.6407174130591322	3273.7378064771465	3348.7378064771465	3348.7378064771465	3373.7378064771465	0.8777777552604675	0.843137264251709	0.9740259647369385	0.8644067645072937	0.3333333432674408	3273	3348	3348	3373	1466
18.641662406767416	18.641661617288023	0	0	2	0	-0.003050524823069834	0.6451291849526335	3291.804012381034	3366.804012381034	3366.804012381034	3391.804012381034	0.8888888955116272	0.8496732115745544	0.9740259647369385	0.8644067645072937	0.3333333432674408	3291	3366	3366	3391	1466
18.665569816623673	18.665569421883973	0	0	2	0	-0.003404928748047902	0.6495409419449736	3309.870157264667	3384.870157264667	3384.870157264667	3409.870157264667	0.8999999761581421	0.8562091588973999	0.9740259647369385	0.8644067645072937	0.3333333432674408	3309	3384	3384	3409	1466
18.67460580306831	18.67460540832861	0	0	2	0	-0.003750000000001266	0.6495409419449736	3309.870157264667	3384.870157264667	3384.870157264667	3409.870157264667	0.8999999761581421	0.8562091588973999	0.9740259647369385	0.8644067645072937	0.3333333432674408	3309	3384	3384	3409	1466
18.69219461456629	18.69219461456629	0	0	2	0	-0.0040847927626139315	0.651174928775685	3316.56133333643	3391.56133333643	3391.56133333643	3416.56133333643	0.8999999761581421	0.8627451062202454	0.9740259647369385	0.8644067645072937	0.3333333432674408	3316	3391	3391	3416	1466
18.70863868093782	18.708638286198124	0	0	2	0	-0.0044083893921947346	0.65765031795328	3343.078052018682	3418.078052018682	3418.078052018682	3443.078052018682	0.9111111164093018	0.8692810535430908	0.9740259647369385	0.8728813529014587	0.3333333432674408	3343	3418	3418	3443	1466
18.732256746594878	18.732256351855177	0	0	2	0	-0.004719902932874923	0.6641256922297138	3369.594709680678	3444.594709680678	3444.594709680678	3469.594709680678	0.9222221970558167	0.8758170008659363	0.9740259647369385	0.8813559412956238	0.3333333432674408	3369	3444	3444	3469	1466
18.74167010419154	18.74166970945184	0	0	2	0	-0.0050184795476925295	0.6686212253477404	3388.003917798997	3463.003917798997	3463.003917798997	3488.003917798997	0.9222221970558167	0.8823529481887817	0.9870129823684692	0.8813559412956238	0.3333333432674408	3388	3463	3463	3488	1466
18.75901378233658	18.75901378233658	0	0	2	0	-0.005303300858900148	0.6730329972412417	3406.0701237028848	3481.0701237028848	3481.0701237028848	3506.0701237028848	0.9333333373069763	0.8888888955116272	0.9870129823684692	0.8813559412956238	0.3333333432674408	3406	3481	3481	3506	1466
18.774962845125852	18.77496323986555	0	0	2	0	-0.005573586191081444	0.6730329972412417	3406.0701237028848	3481.0701237028848	3481.0701237028848	3506.0701237028848	0.9333333373069763	0.8888888955116272	0.9870129823684692	0.8813559412956238	0.3333333432674408	3406	3481	3481	3506	1466
18.798958676674633	18.798958281934937	0	0	2	0	-0.005828594710928212	0.6730329972412417	3406.0701237028848	3481.0701237028848	3481.0701237028848	3506.0701237028848	0.9333333373069763	0.8888888955116272	0.9870129823684692	0.8813559412956238	0.3333333432674408	3406	3481	3481	3506	1466
18.808621115021225	18.808620720281525	0	0	2	0	-0.006067627457812976	0.6730329972412417	3406.0701237028848	3481.0701237028848	3481.0701237028848	3506.0701237028848	0.9333333373069763	0.8888888955116272	0.9870129823684692	0.8813559412956238	0.3333333432674408	3406	3481	3481	3506	1466
18.82576939701537	18.825769002275678	0	0	2	0	-0.006290029259591488	0.6725758518806355	3404.1981134512025	3479.1981134512025	3479.1981134512025	3504.1981134512025	0.9333333373069763	0.8954248428344727	0.9870129823684692	0.8728813529014587	0.3333333432674408	3404	3479	3479	3504	1466
18.841602801072902	18.8416024063332	0	0	2	0	-0.006495190528384032	0.6708856038314615	3397.276547689835	3472.276547689835	3472.276547689835	3497.276547689835	0.9444444179534912	0.8888888955116272	0.9740259647369385	0.8728813529014587	0.3333333432674408	3397	3472	3472	3497	1466
18.865833502742454	18.865833502742454	0	0	2	0	-0.006682548931413433	0.666044216385739	3377.451066099601	3452.451066099601	3452.451066099601	3477.451066099601	0.9333333373069763	0.8888888955116272	0.9740259647369385	0.8644067645072937	0.3333333432674408	3377	3452	3452	3477	1466
18.874792120206134	18.874791725466437	0	0	2	0	-0.006851590932320112	0.6623466122709338	3362.309377249474	3437.309377249474	3437.309377249474	3462.309377249474	0.9333333373069763	0.8823529481887817	0.9740259647369385	0.8559321761131287	0.3333333432674408	3362	3437	3437	3462	1466
18.89225856239749	18.892258167657793	0	0	2	0	-0.007001853198729547	0.6549514185554415	3332.026058984533	3407.026058984533	3407.026058984533	3432.026058984533	0.9333333373069763	0.8692810535430908	0.9740259647369385	0.8389830589294434	0.3333333432674408	3332	3407	3407	3432	1466
18.908633154582038	18.90863275984234	0	0	2	0	-0.007132923872214114	0.6357979667021425	3253.5926736452734	3328.5926736452734	3328.5926736452734	3353.5926736452734	0.9222221970558167	0.8496732115745544	0.948051929473877	0.8135592937469482	0.3333333432674408	3253	3328	3328	3353	1466
18.93235148412258	18.932351089382884	0	0	2	0	-0.007244443697168399	0.6237264745972269	3204.159913475644	3279.159913475644	3279.159913475644	3304.159913475644	0.9111111164093018	0.8366013169288635	0.948051929473877	0.7881355881690979	0.3333333432674408	3204	3279	3279	3304	1466
18.941657077781482	18.941656683041785	0	0	2	0	-0.007336107005503854	0.6103224276564809	3149.270341253289	3224.270341253289	3224.270341253289	3249.270341253289	0.9111111164093018	0.8169934749603271	0.9350649118423462	0.7627118825912476	0.3333333432674408	3149	3224	3224	3249	1466
18.95887286026412	18.958872465524422	0	0	2	0	-0.007407662554463767	0.5943056709692129	3083.681722618927	3158.681722618927	3158.681722618927	3183.681722618927	0.8999999761581421	0.7973856329917908	0.9220778942108154	0.7372881174087524	0.3333333432674408	3083	3158	3158	3183	1466
18.974948239756998	18.974947845017297	0	0	2	0	-0.007458914215262207	0.5701901851385509	2984.928808142366	3059.928808142366	3059.928808142366	3084.928808142366	0.8777777552604675	0.7712418437004089	0.9090909361839294	0.694915235042572	0.3333333432674408	2984	3059	3059	3084	1466
18.99909486187071	18.99909486187071	0	0	2	0	-0.007489721510659382	0.5386756370223331	2855.8767336064543	2930.8767336064543	2930.8767336064543	2955.8767336064543	0.8333333134651184	0.7450980544090271	0.8831169009208679	0.6525423526763916	0.2222222238779068	2855	2930	2930	2955	1444
19.00867519435996	19.00867479962026	0	0	2	0	-0.0075	0.5114509710279851	2744.391726359599	2819.391726359599	2819.391726359599	2844.391726359599	0.8111110925674438	0.7189542651176453	0.8571428656578064	0.6016949415206909	0.2222222238779068	2744	2819	2819	2844	1444
19.025570842946887	19.02557044820719	0	0	2	0	-0.007489721510659225	0.4888082172671604	2651.6696497090215	2726.6696497090215	2726.6696497090215	2751.6696497090215	0.8111110925674438	0.686274528503418	0.8311688303947449	0.5508474707603455	0.2222222238779068	2651	2726	2726	2751	1444
19.041749249501148	19.04174885476145	0	0	2	0	-0.007458914215261892	0.4585031047463417	2527.5702139362693	2602.5702139362693	2602.5702139362693	2627.5702139362693	0.7777777910232544	0.6601307392120361	0.7922077775001526	0.5	0.2222222238779068	2527	2602	2602	2627	1444
19.065659817274994	19.065659422535298	0	0	2	0	-0.007407662554463295	0.4271024658492082	2398.9845976525075	2473.9845976525075	2473.9845976525075	2498.9845976525075	0.7555555701255798	0.6209150552749634	0.7532467246055603	0.4406779706478119	0.2222222238779068	2398	2473	2473	2498	1444
19.074655540270356	19.074655145530656	0	0	2	0	-0.007336107005503227	0.4271024658492082	2398.9845976525075	2473.9845976525075	2473.9845976525075	2498.9845976525075	0.7555555701255798	0.6209150552749634	0.7532467246055603	0.4406779706478119	0.2222222238779068	2398	2473	2473	2498	1444
19.092258167657793	19.092257772918096	0	0	2	0	-0.007244443697167619	0.4151135042240881	2349.889799797641	2424.889799797641	2424.889799797641	2449.889799797641	0.7444444298744202	0.6078431606292725	0.7272727489471436	0.4237288236618042	0.1111111119389534	2349	2424	2424	2449	1422
19.10868999709866	19.108689602358965	0	0	2	0	-0.007132923872213181	0.37549081499516745	2187.634887405211	2262.634887405211	2262.634887405211	2287.634887405211	0.6777777671813965	0.5686274766921997	0.701298713684082	0.3644067943096161	0.1111111119389534	2187	2262	2262	2287	1422
19.132666486402204	19.1326664864022	0	0	2	0	-0.007001853198728467	0.32905965351878663	1997.4992811594313	2072.499281159431	2072.499281159431	2097.499281159431	0.644444465637207	0.4901960790157318	0.649350643157959	0.27966102957725525	0.1111111119389534	1997	2072	2072	2097	1422
19.141683920081	19.1416835253413	0	0	2	0	-0.0068515909323188864	0.32905965351878663	1997.4992811594313	2072.499281159431	2072.499281159431	2097.499281159431	0.644444465637207	0.4901960790157318	0.649350643157959	0.27966102957725525	0.1111111119389534	1997	2072	2072	2097	1422
19.158864175990747	19.15886338651135	0	0	2	0	-0.0066825489314120655	0.300247854054394	1879.5149623527436	1954.5149623527436	1954.5149623527436	1979.5149623527436	0.6000000238418579	0.45098039507865906	0.6103895902633667	0.24576270580291748	0.1111111119389534	1879	1954	1954	1979	1422
19.174607579396955	19.174607184657255	0	0	2	0	-0.006495190528382525	0.2784342128884325	1790.188101778131	1865.188101778131	1865.188101778131	1890.188101778131	0.5666666626930237	0.41830065846443176	0.5844155550003052	0.22033898532390594	0.1111111119389534	1790	1865	1865	1890	1422
19.191777572074535	19.191776782595134	0	0	2	0	-0.006290029259589846	0.2625456612976196	1725.1244830137523	1800.1244830137523	1800.1244830137523	1825.1244830137523	0.5444444417953491	0.3921568691730499	0.5584415793418884	0.20338982343673706	0.1111111119389534	1725	1800	1800	1825	1422
19.21242561623801	19.212425221498314	0	0	2	0	-0.006067627457811204	0.25014520113278715	1674.3445986387635	1749.3445986387635	1749.3445986387635	1774.3445986387635	0.4888888895511627	0.35947713255882263	0.5194805264472961	0.17796610295772552	0.0	1674	1749	1749	1774	1400
19.225598079986106	19.225597685246406	0	0	2	0	-0.005828594710926315	0.230285121734358	1593.017573502196	1668.017573502196	1668.017573502196	1693.017573502196	0.4888888895511627	0.3464052379131317	0.5064935088157654	0.16949152946472168	0.0	1593	1668	1668	1693	1400
19.241754381117232	19.241754381117232	0	0	2	0	-0.005573586191079428	0.22159794273747502	1557.4435755099603	1632.4435755099603	1632.4435755099603	1657.4435755099603	0.47777777910232544	0.3333333432674408	0.4935064911842346	0.1525423675775528	0.0	1557	1632	1632	1657	1400
19.25897647943505	19.25897647943505	0	0	2	0	-0.005303300858898017	0.2112610968489519	1515.114191596458	1590.114191596458	1590.114191596458	1615.114191596458	0.4555555582046509	0.3202614486217499	0.48051947355270386	0.14406779408454895	0.0	1515	1590	1590	1615	1400
19.279022940297594	19.279022940297594	0	0	2	0	-0.00501847954769029	0.20331682141393836	1482.5823836900777	1557.5823836900777	1557.5823836900777	1582.5823836900777	0.4444444477558136	0.30718955397605896	0.4545454680919647	0.1355932205915451	0.0	1482	1557	1557	1582	1400
19.291703953120713	19.291703163641316	0	0	2	0	-0.00471990293287258	0.19589532736870074	1452.1913655748294	1527.1913655748294	1527.1913655748294	1552.1913655748294	0.4333333373069763	0.29411765933036804	0.44155845046043396	0.12711864709854126	0.0	1452	1527	1527	1552	1400
19.308634338801134	19.308633944061434	0	0	2	0	-0.004408389392192297	0.1885288622428733	1422.0256908845663	1497.0256908845663	1497.0256908845663	1522.0256908845663	0.42222222685813904	0.2810457646846771	0.4285714328289032	0.11864406615495682	0.0	1422	1497	1497	1522	1400
19.332235430651142	19.332235430651146	0	0	2	0	-0.004084792762611404	0.1784396500449899	1380.7103669342337	1455.7103669342337	1455.7103669342337	1480.7103669342337	0.4000000059604645	0.2679738700389862	0.41558441519737244	0.11016949266195297	0.0	1380	1455	1455	1480	1400
19.34167089367094	19.341670104191543	0	0	2	0	-0.0037499999999986568	0.17644796992836415	1372.5544368566511	1447.5544368566511	1447.5544368566511	1472.5544368566511	0.4000000059604645	0.26143792271614075	0.4025973975658417	0.11016949266195297	0.0	1372	1447	1447	1472	1400
19.358811280871112	19.358810886131415	0	0	2	0	-0.003404928748045217	0.17203620548544346	1354.488261462891	1429.488261462891	1429.488261462891	1454.488261462891	0.3888888955116272	0.2549019753932953	0.4025973975658417	0.11016949266195297	0.0	1354	1429	1429	1454	1400
19.37464784284623	19.37464744810653	0	0	2	0	-0.0030505248230670804	0.16480731102530322	1324.8859386486165	1399.8859386486165	1399.8859386486165	1424.8859386486165	0.3777777850627899	0.24183006584644318	0.3896103799343109	0.10169491171836853	0.0	1324	1399	1399	1424	1400
19.391680466108635	19.391679676629238	0	0	2	0	-0.002687759621588298	0.1584313813487903	1298.7765066232964	1373.7765066232964	1373.7765066232964	1398.7765066232964	0.36666667461395264	0.22875817120075226	0.37662336230278015	0.10169491171836853	0.0	1298	1373	1373	1398	1400
19.412240878058984	19.412240483319287	0	0	2	0	-0.002317627457810622	0.1536894392606749	1279.3582537724637	1354.3582537724637	1354.3582537724637	1379.3582537724637	0.35555556416511536	0.2222222238779068	0.3636363744735718	0.10169491171836853	0.0	1279	1354	1354	1379	1400
19.425999924999456	19.42599992499946	0	0	2	0	-0.0019411428382673972	0.14542681786645595	1245.5228191631372	1320.5228191631372	1320.5228191631372	1345.5228191631372	0.3333333432674408	0.21568627655506134	0.350649356842041	0.09322033822536469	0.0	1245	1320	1320	1345	1400
19.44176109169211	19.44176148643181	0	0	2	0	-0.001559337681131665	0.14379283103574458	1238.8316430913742	1313.8316430913742	1313.8316430913742	1338.8316430913742	0.3333333432674408	0.20915032923221588	0.350649356842041	0.09322033822536469	0.0	1238	1313	1313	1338	1400
19.458603450419705	19.45860305568001	0	0	2	0	-0.0011732584878001843	0.14155351711695818	1229.661652593944	1304.661652593944	1304.661652593944	1329.661652593944	0.3333333432674408	0.20261438190937042	0.3246753215789795	0.09322033822536469	0.0	1229	1304	1304	1329	1400
19.47903044035187	19.47903044035187	0	0	2	0	-0.000783963474505841	0.13079333785636793	1185.5987185218266	1260.5987185218266	1260.5987185218266	1285.5987185218266	0.31111112236976624	0.18300653994083405	0.31168830394744873	0.09322033822536469	0.0	1185	1260	1260	1285	1400
19.491719347968964	19.491719347968967	0	0	2	0	-0.0003925196718205101	0.13079333785636793	1185.5987185218266	1260.5987185218266	1260.5987185218266	1285.5987185218266	0.31111112236976624	0.18300653994083405	0.31168830394744873	0.09322033822536469	0.0	1185	1260	1260	1285	1400
19.50893236727371	19.508932367273708	0	0	2	0	1.5729989303233564e-15	0.12414226018920649	1158.3625554748005	1233.3625554748005	1233.3625554748005	1258.3625554748005	0.30000001192092896	0.16993464529514313	0.2857142984867096	0.09322033822536469	0.0	1158	1233	1233	1258	1400
19.532221614761685	19.532221220021988	0	0	2	0	0.00039251967182365175	0.12000564404853686	1141.4231123787586	1216.4231123787586	1216.4231123787586	1241.4231123787586	0.2888889014720917	0.16339869797229767	0.27272728085517883	0.10169491171836853	0.0	1141	1216	1216	1241	1400
19.54161010375733	19.541609709017628	0	0	2	0	0.0007839634745089697	0.11673767038711413	1128.0407602352325	1203.0407602352325	1203.0407602352325	1228.0407602352325	0.2888889014720917	0.15032680332660675	0.27272728085517883	0.10169491171836853	0.0	1128	1203	1203	1228	1400
19.55876983320274	19.558769438463038	0	0	2	0	0.0011732584878032916	0.11362971437202396	1115.313680353438	1190.313680353438	1190.313680353438	1215.313680353438	0.2777777910232544	0.15032680332660675	0.25974026322364807	0.10169491171836853	0.0	1115	1190	1190	1215	1400
19.574617447889427	19.57461705314973	0	0	2	0	0.0015593376811347424	0.1119957275413126	1108.622504281675	1183.622504281675	1183.622504281675	1208.622504281675	0.2777777910232544	0.1437908560037613	0.25974026322364807	0.10169491171836853	0.0	1108	1183	1183	1208	1400
19.591729413831285	19.59172941383128	0	0	2	0	0.0019411428382704356	0.11036174071060123	1101.931328209912	1176.931328209912	1176.931328209912	1201.931328209912	0.2777777910232544	0.13725490868091583	0.25974026322364807	0.10169491171836853	0.0	1101	1176	1176	1201	1400
19.612267720358503	19.612267325618802	0	0	2	0	0.0023176274578136143	0.10725378469551106	1089.2042483281177	1164.2042483281177	1164.2042483281177	1189.2042483281177	0.2666666805744171	0.13725490868091583	0.2467532455921173	0.10169491171836853	0.0	1089	1164	1164	1189	1400
19.625555053358937	19.625554658619237	0	0	2	0	0.0026877596215912347	0.10614258045301533	1084.6538669550978	1159.6538669550978	1159.6538669550978	1184.6538669550978	0.2666666805744171	0.13071896135807037	0.2467532455921173	0.11016949266195297	0.0	1084	1159	1159	1184	1400
19.64190951381885	19.641909119079152	0	0	2	0	0.0030505248230699544	0.1017308141474495	1066.5876839338057	1141.5876839338057	1141.5876839338057	1166.5876839338057	0.25555557012557983	0.12418300658464432	0.2467532455921173	0.11016949266195297	0.0	1066	1141	1141	1166	1400
19.665598632621684	19.665598237881987	0	0	2	0	0.00340492874804802	0.09973913403082374	1058.4317538562232	1133.4317538562232	1133.4317538562232	1158.4317538562232	0.25555557012557983	0.11764705926179886	0.23376622796058655	0.11016949266195297	0.0	1058	1133	1133	1158	1400
19.674619618957767	19.67461922421807	0	0	2	0	0.003750000000001381	0.09774745432461132	1050.2758254592834	1125.2758254592834	1125.2758254592834	1150.2758254592834	0.25555557012557983	0.1111111119389534	0.22077922523021698	0.11016949266195297	0.0	1050	1125	1125	1150	1400
19.69220132514117	19.69220093040147	0	0	2	0	0.0040847927626140425	0.0949696729871117	1038.9008108822225	1113.9008108822225	1113.9008108822225	1138.9008108822225	0.24444444477558136	0.1111111119389534	0.22077922523021698	0.11016949266195297	0.0	1038	1113	1113	1138	1400
19.708650523128785	19.70865012838909	0	0	2	0	0.004408389392194842	0.09297799287048594	1030.74488080464	1105.74488080464	1105.74488080464	1130.74488080464	0.24444444477558136	0.10457516461610794	0.20779220759868622	0.11016949266195297	0.0	1030	1105	1105	1130	1400
19.732202272516446	19.732201877776745	0	0	2	0	0.004719902932875025	0.09020021525827662	1019.3698814826428	1094.3698814826428	1094.3698814826428	1119.3698814826428	0.23333333432674408	0.10457516461610794	0.20779220759868622	0.11016949266195297	0.0	1019	1094	1094	1119	1400
19.741635367098052	19.741634577618655	0	0	2	0	0.005018479547692628	0.08820853514165086	1011.2139514050602	1086.2139514050602	1086.2139514050602	1111.2139514050602	0.23333333432674408	0.09803921729326248	0.19480518996715546	0.11016949266195297	0.0	1011	1086	1086	1111	1400
19.759550233587216	19.759550628326913	0	0	2	0	0.005303300858900241	0.08820853514165086	1011.2139514050602	1086.2139514050602	1086.2139514050602	1111.2139514050602	0.23333333432674408	0.09803921729326248	0.19480518996715546	0.11016949266195297	0.0	1011	1086	1086	1111	1400
19.787086090754602	19.7870864854943	0	0	2	0	0.005573586191081533	0.08616182522328775	1002.8326742893632	1077.8326742893632	1077.8326742893632	1102.8326742893632	0.23333333432674408	0.09150326997041702	0.19480518996715546	0.10169491171836853	0.0	1002	1077	1077	1102	1400
19.795525230774697	19.795524836035	0	0	2	0	0.005828594710928295	0.08583164719924996	1001.4805952809286	1076.4805952809286	1076.4805952809286	1101.4805952809286	0.23333333432674408	0.09150326997041702	0.1818181872367859	0.10169491171836853	0.0	1001	1076	1076	1101	1400
19.812263772961515	19.812263378221814	0	0	2	0	0.006067627457813053	0.08583164719924996	1001.4805952809286	1076.4805952809286	1076.4805952809286	1101.4805952809286	0.23333333432674408	0.09150326997041702	0.1818181872367859	0.10169491171836853	0.0	1001	1076	1076	1101	1400
19.82572558090881	19.82572518616911	0	0	2	0	0.006290029259591559	0.08544643930172424	999.9031689405608	1074.9031689405608	1074.9031689405608	1099.9031689405608	0.23333333432674408	0.09150326997041702	0.1818181872367859	0.09322033822536469	0.0	999	1074	1074	1099	1400
19.8421834631698	19.842183068430103	0	0	2	0	0.006495190528384097	0.08073201131476604	980.597586333967	1055.597586333967	1055.597586333967	1080.597586333967	0.2222222238779068	0.08496732264757156	0.16883116960525513	0.09322033822536469	0.0	980	1055	1055	1080	1400
19.85984530151205	19.859844906772352	0	0	2	0	0.006682548931413494	0.08037431827608366	979.1328333405626	1054.1328333405627	1054.1328333405627	1079.1328333405627	0.2222222238779068	0.08496732264757156	0.16883116960525513	0.08474576473236084	0.0	979	1054	1054	1079	1400
19.878960966164886	19.87896096616489	0	0	2	0	0.006851590932320166	0.07780482611021766	968.6107629213413	1043.6107629213413	1043.6107629213413	1068.6107629213413	0.2222222238779068	0.0784313753247261	0.15584415197372437	0.06779661029577255	0.0	968	1043	1043	1068	1400
19.8916759266021	19.891675531862404	0	0	2	0	0.007001853198729595	0.07780482611021766	968.6107629213413	1043.6107629213413	1043.6107629213413	1068.6107629213413	0.2222222238779068	0.0784313753247261	0.15584415197372437	0.06779661029577255	0.0	968	1043	1043	1068	1400
19.90866907589463	19.90866868115493	0	0	2	0	0.007132923872214154	0.07796484383445085	969.2660355020762	1044.2660355020762	1044.2660355020762	1069.2660355020762	0.21111111342906952	0.09150326997041702	0.15584415197372437	0.05932203307747841	0.0	969	1044	1044	1069	1400
19.932239772787828	19.93223898330843	0	0	2	0	0.007244443697168434	0.07926865234018199	974.6051313330452	1049.6051313330452	1049.6051313330452	1074.6051313330452	0.21111111342906952	0.09803921729326248	0.15584415197372437	0.050847455859184265	0.0	974	1049	1049	1074	1400
19.941679183204617	19.94167878846492	0	0	2	0	0.007336107005503881	0.08433570203375651	995.3546998282329	1070.354699828233	1070.354699828233	1095.354699828233	0.21111111342906952	0.11764705926179886	0.16883116960525513	0.050847455859184265	0.0	995	1070	1070	1095	1400
19.95875759627208	19.95875720153238	0	0	2	0	0.007407662554463788	0.09054654437147414	1020.7880992011866	1095.7880992011865	1095.7880992011865	1120.7880992011865	0.2222222238779068	0.13071896135807037	0.1818181872367859	0.050847455859184265	0.0	1020	1095	1095	1120	1400
19.97467034300906	19.974669948269366	0	0	2	0	0.007458914215262221	0.09414469624635619	1035.5225311288286	1110.5225311288286	1110.5225311288286	1135.5225311288286	0.2222222238779068	0.1437908560037613	0.20779220759868622	0.050847455859184265	0.0	1035	1110	1110	1135	1400
19.99168599246442	19.991685597724718	0	0	2	0	0.007489721510659389	0.10264988005162926	1070.3512588114218	1145.3512588114218	1145.3512588114218	1170.3512588114218	0.23333333432674408	0.16339869797229767	0.23376622796058655	0.05932203307747841	0.0	1070	1145	1145	1170	1400
20.01236916846109	20.012369168461085	0	0	2	0	0.0075	0.10888823539764017	1095.8973239533366	1170.8973239533366	1170.8973239533366	1195.8973239533366	0.25555557012557983	0.1895424872636795	0.25974026322364807	0.06779661029577255	0.0	1095	1170	1170	1195	1400
20.025708212362062	20.02570781762236	0	0	2	0	0.007489721510659218	0.1156768916982886	1123.6968715044918	1198.6968715044918	1198.6968715044918	1223.6968715044918	0.25555557012557983	0.1895424872636795	0.25974026322364807	0.06779661029577255	0.0	1123	1198	1198	1223	1400
20.041657275151334	20.041656880411637	0	0	2	0	0.007458914215261878	0.12252057376152653	1151.7217495534512	1226.7217495534512	1226.7217495534512	1251.7217495534512	0.2666666805744171	0.20261438190937042	0.27272728085517883	0.0762711837887764	0.0	1151	1226	1226	1251	1400
20.058694240550423	20.05869345107103	0	0	2	0	0.0074076625544632745	0.13183936968342458	1189.8822188536237	1264.8822188536237	1264.8822188536237	1289.8822188536237	0.2888889014720917	0.21568627655506134	0.29870128631591797	0.0762711837887764	0.0	1189	1264	1264	1289	1400
20.078889518279407	20.07888912353971	0	0	2	0	0.007336107005503199	0.15008790988492304	1264.60999097876	1339.60999097876	1339.60999097876	1364.60999097876	0.31111112236976624	0.2549019753932953	0.33766233921051025	0.10169491171836853	0.0	1264	1339	1339	1364	1400
20.092522643255972	20.092522248516275	0	0	2	0	0.007244443697167585	0.1603422120489031	1306.6013583402582	1381.6013583402582	1381.6013583402582	1406.6013583402582	0.3333333432674408	0.2679738700389862	0.3636363744735718	0.11016949266195297	0.0	1306	1381	1381	1406	1400
20.108614996555897	20.1086146018162	0	0	2	0	0.0071329238722131405	0.1683415176706471	1339.3585148612997	1414.3585148612997	1414.3585148612997	1439.3585148612997	0.3444444537162781	0.2810457646846771	0.37662336230278015	0.12711864709854126	0.0	1339	1414	1414	1439	1400
20.13226819404614	20.13226819404614	0	0	2	0	0.00700185319872842	0.178084869701977	1379.257541429596	1454.257541429596	1454.257541429596	1479.257541429596	0.35555556416511536	0.3202614486217499	0.41558441519737244	0.16101695597171783	0.0	1379	1454	1454	1479	1400
20.14166536731516	20.141664972575462	0	0	2	0	0.006851590932318833	0.1912388427922268	1433.1230612341687	1508.1230612341687	1508.1230612341687	1533.1230612341687	0.3777777850627899	0.3202614486217499	0.41558441519737244	0.16101695597171783	0.0	1433	1508	1508	1533	1400
20.158836544211834	20.158836149472137	0	0	2	0	0.006682548931412006	0.20554843818678248	1491.7208543748743	1566.7208543748743	1566.7208543748743	1591.7208543748743	0.4000000059604645	0.33986929059028625	0.44155845046043396	0.18644067645072937	0.0	1491	1566	1566	1591	1400
20.174601263561776	20.174600868822075	0	0	2	0	0.006495190528382459	0.22352811999269684	1565.3476513700934	1640.3476513700934	1640.3476513700934	1665.3476513700934	0.42222222685813904	0.3660130798816681	0.48051947355270386	0.22033898532390594	0.0	1565	1640	1640	1665	1400
20.19233257609101	20.19233257609101	0	0	2	0	0.006290029259589774	0.2313348220953615	1597.3160964805052	1672.3160964805052	1672.3160964805052	1697.3160964805052	0.4333333373069763	0.379084974527359	0.4935064911842346	0.2288135588169098	0.0	1597	1672	1672	1697	1400
20.21221087784188	20.212210483102183	0	0	2	0	0.006067627457811127	0.24216816009022502	1641.6786155694713	1716.6786155694713	1716.6786155694713	1741.6786155694713	0.4444444477558136	0.3921568691730499	0.5194805264472961	0.2542372941970825	0.0	1641	1716	1716	1741	1400
20.22545715791364	20.225456763173945	0	0	2	0	0.005828594710926231	0.25129557508690725	1679.0553799808852	1754.0553799808852	1754.0553799808852	1779.0553799808852	0.4555555582046509	0.40522876381874084	0.5324675440788269	0.2711864411830902	0.0	1679	1754	1754	1779	1400
20.241702670216693	20.241702275476996	0	0	2	0	0.005573586191079339	0.26424633262212804	1732.0887320876143	1807.0887320876143	1807.0887320876143	1832.0887320876143	0.47777777910232544	0.41830065846443176	0.5584415793418884	0.2881355881690979	0.0	1732	1807	1807	1832	1400
20.258809504542466	20.25880950454247	0	0	2	0	0.005303300858897924	0.27642667381945296	1781.9672292906598	1856.9672292906598	1856.9672292906598	1881.9672292906598	0.5	0.4313725531101227	0.5714285969734192	0.3050847351551056	0.0	1781	1856	1856	1881	1400
20.27887925504724	20.278878860307543	0	0	2	0	0.005018479547690192	0.2956838761408136	1860.8254727966316	1935.8254727966316	1935.8254727966316	1960.8254727966316	0.5111111402511597	0.46405228972435	0.5974025726318359	0.347457617521286	0.0	1860	1935	1935	1960	1400
20.29171421635288	20.29171421635288	0	0	2	0	0.004719902932872478	0.2956838761408136	1860.8254727966316	1935.8254727966316	1935.8254727966316	1960.8254727966316	0.5111111402511597	0.46405228972435	0.5974025726318359	0.347457617521286	0.0	1860	1935	1935	1960	1400
20.308749208053477	20.308748813313777	0	0	2	0	0.004408389392192191	0.3195348344341449	1958.4951470078233	2033.4951470078233	2033.4951470078233	2058.495147007823	0.5333333611488342	0.49673202633857727	0.6363636255264282	0.38983049988746643	0.0	1958	2033	2033	2058	1400
20.33225950977277	20.332258720293368	0	0	2	0	0.004084792762611293	0.327963767644988	1993.0116285062259	2068.011628506226	2068.011628506226	2093.011628506226	0.5444444417953491	0.5032680034637451	0.649350643157959	0.4067796468734741	0.0	1993	2068	2068	2093	1400
20.34160891953823	20.341608524798538	0	0	2	0	0.0037499999999985423	0.3409145296689253	2046.0449989942492	2121.044998994249	2121.044998994249	2146.044998994249	0.5666666626930237	0.516339898109436	0.6623376607894897	0.4237288236618042	0.0	2046	2121	2121	2146	1400
20.35866680614136	20.358666411401664	0	0	2	0	0.003404928748045099	0.3570401027598571	2112.0792208016146	2187.0792208016146	2187.0792208016146	2212.0792208016146	0.5888888835906982	0.5359477400779724	0.6753246784210205	0.44915252923965454	0.0	2112	2187	2187	2212	1400
20.374675869364843	20.374675474625143	0	0	2	0	0.00305052482306696	0.3732376157837294	2178.408036634372	2253.408036634372	2253.408036634372	2278.408036634372	0.6111111044883728	0.5490196347236633	0.701298713684082	0.47457626461982727	0.1111111119389534	2178	2253	2253	2278	1422
20.391747966597126	20.39174757185743	0	0	2	0	0.0026877596215881742	0.3827070423174135	2217.185338289808	2292.185338289808	2292.185338289808	2317.185338289808	0.6111111044883728	0.5686274766921997	0.7142857313156128	0.49152541160583496	0.1111111119389534	2217	2292	2292	2317	1422
20.411918770464787	20.411918375725087	0	0	2	0	0.002317627457810496	0.3934303319371537	2261.097209282644	2336.097209282644	2336.097209282644	2361.097209282644	0.6222222447395325	0.5816993713378906	0.7272727489471436	0.508474588394165	0.1111111119389534	2261	2336	2336	2361	1422
20.425185971740586	20.42518557700089	0	0	2	0	0.0019411428382672693	0.4086097895233163	2323.25708809798	2398.25708809798	2398.25708809798	2423.25708809798	0.644444465637207	0.5947712659835815	0.7402597665786743	0.5338982939720154	0.1111111119389534	2323	2398	2398	2423	1422
20.441868460890177	20.441868066150477	0	0	2	0	0.0015593376811315356	0.424626522184389	2388.845608345073	2463.845608345073	2463.845608345073	2488.845608345073	0.6555555462837219	0.6143791079521179	0.7662337422370911	0.5593220591545105	0.1111111119389534	2388	2463	2463	2488	1422
20.46520112974502	20.465200735005318	0	0	2	0	0.0011732584878000535	0.46336873539239853	2547.494971431872	2622.494971431872	2622.494971431872	2647.494971431872	0.7222222089767456	0.6535947918891907	0.8051947951316833	0.5932203531265259	0.2222222238779068	2547	2622	2622	2647	1444
20.474656329749756	20.474655935010055	0	0	2	0	0.0007839634745057094	0.46336873539239853	2547.494971431872	2622.494971431872	2622.494971431872	2647.494971431872	0.7222222089767456	0.6535947918891907	0.8051947951316833	0.5932203531265259	0.2222222238779068	2547	2622	2622	2647	1444
20.491855533165044	20.491855533165044	0	0	2	0	0.00039251967182037795	0.48521233753973814	2636.944522225228	2711.944522225228	2711.944522225228	2736.944522225228	0.7333333492279053	0.686274528503418	0.8311688303947449	0.6271186470985413	0.2222222238779068	2636	2711	2711	2736	1444
20.508785129366068	20.508785129366068	0	0	2	0	-1.7053072081790148e-15	0.49786043499544963	2688.7384813063663	2763.7384813063663	2763.7384813063663	2788.7384813063663	0.7555555701255798	0.6993464231491089	0.8441558480262756	0.6355932354927063	0.2222222238779068	2688	2763	2763	2788	1444
20.531772006244783	20.531771611505086	0	0	2	0	-0.0003925196718237839	0.509601747675756	2736.8191567322206	2811.8191567322206	2811.8191567322206	2836.8191567322206	0.7666666507720947	0.7124183177947998	0.8571428656578064	0.6525423526763916	0.2222222238779068	2736	2811	2811	2836	1444
20.54165905147998	20.54165826200058	0	0	2	0	-0.0007839634745091013	0.5174634896453298	2769.012990097626	2844.012990097626	2844.012990097626	2869.012990097626	0.7777777910232544	0.7254902124404907	0.8571428656578064	0.6610169410705566	0.2222222238779068	2769	2844	2844	2869	1444
20.558844439005806	20.55884404426611	0	0	2	0	-0.0011732584878034224	0.5274988912880723	2810.107959824656	2885.107959824656	2885.107959824656	2910.107959824656	0.7888888716697693	0.7385621070861816	0.8701298832893372	0.6694915294647217	0.2222222238779068	2810	2885	2885	2910	1444
20.57482784414887	20.57482744940917	0	0	2	0	-0.0015593376811348716	0.5415109060401306	2867.487160234335	2942.487160234335	2942.487160234335	2967.487160234335	0.8222222328186035	0.7450980544090271	0.8831169009208679	0.6779661178588867	0.2222222238779068	2867	2942	2942	2967	1444
20.59854735790851	20.598547357908508	0	0	2	0	-0.0019411428382705633	0.555188868756523	2923.4984175579616	2998.4984175579616	2998.4984175579616	3023.4984175579616	0.8333333134651184	0.7647058963775635	0.8961039185523987	0.694915235042572	0.2222222238779068	2923	2998	2998	3023	1444
20.60858874636593	20.60858795688653	0	0	2	0	-0.00231762745781374	0.5614991686170567	2949.3390954868473	3024.3390954868473	3024.3390954868473	3049.3390954868473	0.8444444537162781	0.7712418437004089	0.8961039185523987	0.7033898234367371	0.2222222238779068	2949	3024	3024	3049	1444
20.62503952331234	20.625039128572638	0	0	2	0	-0.0026877596215913587	0.5650316834148006	2963.8047435836083	3038.8047435836083	3038.8047435836083	3063.8047435836083	0.8444444537162781	0.7777777910232544	0.8961039185523987	0.7118644118309021	0.2222222238779068	2963	3038	3038	3063	1444
20.641785565553434	20.641785170813733	0	0	2	0	-0.0030505248230700754	0.5717546893240675	2991.335452782056	3066.335452782056	3066.335452782056	3091.335452782056	0.855555534362793	0.7843137383460999	0.9090909361839294	0.7118644118309021	0.2222222238779068	2991	3066	3066	3091	1444
20.6652717881511	20.665271788151095	0	0	2	0	-0.003404928748048138	0.5761664612175688	3009.401658685944	3084.401658685944	3084.401658685944	3109.401658685944	0.8666666746139526	0.7908496856689453	0.9090909361839294	0.7118644118309021	0.2222222238779068	3009	3084	3084	3109	1444
20.674684751008066	20.674684751008066	0	0	2	0	-0.003750000000001496	0.5825042610841651	3035.354949139656	3110.354949139656	3110.354949139656	3135.354949139656	0.8777777552604675	0.7973856329917908	0.9090909361839294	0.7203390002250671	0.2222222238779068	3035	3110	3110	3135	1444
20.691859875301727	20.69185987530173	0	0	2	0	-0.0040847927626141535	0.585282046146955	3046.729978971781	3121.729978971781	3121.729978971781	3146.729978971781	0.8888888955116272	0.7973856329917908	0.9090909361839294	0.7203390002250671	0.2222222238779068	3046	3121	3121	3146	1444
20.70889013012594	20.708890130125944	0	0	2	0	-0.00440838939219495	0.587620799237218	3056.3071728764075	3131.3071728764075	3131.3071728764075	3156.3071728764075	0.8888888955116272	0.7973856329917908	0.9220778942108154	0.7203390002250671	0.2222222238779068	3056	3131	3131	3156	1444
20.731864375334293	20.731863980594596	0	0	2	0	-0.0047199029328751285	0.5912083437231281	3070.9981675462095	3145.9981675462095	3145.9981675462095	3170.9981675462095	0.8888888955116272	0.8039215803146362	0.9220778942108154	0.7288135886192322	0.2222222238779068	3070	3145	3145	3170	1444
20.741634577618655	20.741633788139254	0	0	2	0	-0.005018479547692726	0.5956201007154682	3089.064312429842	3164.064312429842	3164.064312429842	3189.064312429842	0.8999999761581421	0.8104575276374817	0.9220778942108154	0.7288135886192322	0.3333333432674408	3089	3164	3164	3189	1466
20.75904259833459	20.75904299307429	0	0	2	0	-0.005303300858900336	0.6043792099692133	3124.932864823929	3199.932864823929	3199.932864823929	3224.932864823929	0.9111111164093018	0.8169934749603271	0.9350649118423462	0.7372881174087524	0.2222222238779068	3124	3199	3199	3224	1444
20.785201208692957	20.78520081395326	0	0	2	0	-0.005573586191081621	0.6091380526932646	3144.4203257789186	3219.4203257789186	3219.4203257789186	3244.4203257789186	0.9222221970558167	0.8169934749603271	0.9350649118423462	0.7457627058029175	0.3333333432674408	3144	3219	3219	3244	1466
20.79335376769174	20.79335337295204	0	0	2	0	-0.005828594710928378	0.615971132939066	3172.4017893854752	3247.4017893854752	3247.4017893854752	3272.4017893854752	0.9333333373069763	0.8235294222831726	0.948051929473877	0.7457627058029175	0.3333333432674408	3172	3247	3247	3272	1466
20.811822848717984	20.811822453978287	0	0	2	0	-0.006067627457813132	0.6196137072394237	3187.31813114544	3262.31813114544	3262.31813114544	3287.31813114544	0.9333333373069763	0.8300653696060181	0.948051929473877	0.7542372941970825	0.3333333432674408	3187	3262	3262	3287	1466
20.825060444516375	20.825060049776674	0	0	2	0	-0.006290029259591632	0.6196137072394237	3187.31813114544	3262.31813114544	3262.31813114544	3287.31813114544	0.9333333373069763	0.8300653696060181	0.948051929473877	0.7542372941970825	0.3333333432674408	3187	3262	3262	3287	1466
20.84200583030535	20.842005435565653	0	0	2	0	-0.006495190528384164	0.6232562815397813	3202.2344729054043	3277.2344729054043	3277.2344729054043	3302.2344729054043	0.9333333373069763	0.8366013169288635	0.948051929473877	0.7627118825912476	0.3333333432674408	3202	3277	3277	3302	1466
20.865189287554053	20.865188892814352	0	0	2	0	-0.006682548931413554	0.6342165671320128	3247.1168424055923	3322.1168424055923	3322.1168424055923	3347.1168424055923	0.9444444179534912	0.843137264251709	0.9610389471054077	0.7796609997749329	0.3333333432674408	3247	3322	3322	3347	1466
20.874623566354757	20.874623171615056	0	0	2	0	-0.00685159093232022	0.6342165671320128	3247.1168424055923	3322.1168424055923	3322.1168424055923	3347.1168424055923	0.9444444179534912	0.843137264251709	0.9610389471054077	0.7796609997749329	0.3333333432674408	3247	3322	3322	3347	1466
20.89178487475896	20.89178448001926	0	0	2	0	-0.007001853198729643	0.6452869413813751	3292.450024956731	3367.450024956731	3367.450024956731	3392.450024956731	0.9555555582046509	0.8496732115745544	0.9740259647369385	0.7966101765632629	0.3333333432674408	3292	3367	3367	3392	1466
20.908855787772147	20.908855393032447	0	0	2	0	-0.007132923872214195	0.6455526992813123	3293.538303556974	3368.538303556974	3368.538303556974	3393.538303556974	0.9444444179534912	0.843137264251709	0.9870129823684692	0.805084764957428	0.3333333432674408	3293	3368	3368	3393	1466
20.931941349575556	20.931941349575553	0	0	2	0	-0.007244443697168468	0.6395069554582609	3268.780982601578	3343.780982601578	3343.780982601578	3368.780982601578	0.9333333373069763	0.8300653696060181	0.9870129823684692	0.805084764957428	0.3333333432674408	3268	3343	3343	3368	1466
20.941617209071907	20.941616814332207	0	0	2	0	-0.007336107005503909	0.6334611967340482	3244.0236006259274	3319.0236006259274	3319.0236006259274	3344.0236006259274	0.9222221970558167	0.8169934749603271	0.9870129823684692	0.805084764957428	0.3333333432674408	3244	3319	3319	3344	1466
20.95889891308424	20.95889891308424	0	0	2	0	-0.007407662554463809	0.6269583075503906	3217.3942694188495	3292.3942694188495	3292.3942694188495	3317.3942694188495	0.9111111164093018	0.8104575276374817	0.9870129823684692	0.7966101765632629	0.3333333432674408	3217	3292	3292	3317	1466
20.975193767849635	20.97519376784964	0	0	2	0	-0.007458914215262234	0.6269583075503906	3217.3942694188495	3292.3942694188495	3292.3942694188495	3317.3942694188495	0.9111111164093018	0.8104575276374817	0.9870129823684692	0.7966101765632629	0.3333333432674408	3217	3292	3292	3317	1466
20.998536305196946	20.99853591045725	0	0	2	0	-0.007489721510659397	0.6204554034655718	3190.7648771915165	3265.7648771915165	3265.7648771915165	3290.7648771915165	0.8999999761581421	0.8039215803146362	0.9870129823684692	0.7881355881690979	0.3333333432674408	3190	3265	3265	3290	1466
21.008618746583036	21.00861835184334	0	0	2	0	-0.0075	0.6141989166558695	3165.1445637057855	3240.1445637057855	3240.1445637057855	3265.1445637057855	0.8999999761581421	0.7973856329917908	0.9740259647369385	0.7796609997749329	0.3333333432674408	3165	3240	3240	3265	1466
21.025095181609867	21.02509478687017	0	0	2	0	-0.007489721510659211	0.6035857026682745	3121.683452426584	3196.683452426584	3196.683452426584	3221.683452426584	0.8888888955116272	0.7843137383460999	0.9610389471054077	0.7711864113807678	0.2222222238779068	3121	3196	3196	3221	1444
21.041837671193672	21.041837276453975	0	0	2	0	-0.0074589142152618635	0.5801868138959065	3025.865002903737	3100.865002903737	3100.865002903737	3125.865002903737	0.855555534362793	0.758169949054718	0.948051929473877	0.7457627058029175	0.2222222238779068	3025	3100	3100	3125	1444
21.06516876108972	21.065168366350022	0	0	2	0	-0.007407662554463255	0.5490731631157395	2898.4546029589533	2973.4546029589533	2973.4546029589533	2998.4546029589533	0.8222222328186035	0.7254902124404907	0.9220778942108154	0.7033898234367371	0.2222222238779068	2898	2973	2973	2998	1444
21.074666592981924	21.074666198242227	0	0	2	0	-0.007336107005503172	0.5119349919120149	2746.373791879701	2821.373791879701	2821.373791879701	2846.373791879701	0.7777777910232544	0.6928104758262634	0.8961039185523987	0.6440678238868713	0.2222222238779068	2746	2821	2821	2846	1444
21.09186619113691	21.091865796397208	0	0	2	0	-0.007244443697167551	0.47454793149846886	2593.27377948623	2668.27377948623	2668.27377948623	2693.27377948623	0.7444444298744202	0.6601307392120361	0.8441558480262756	0.5847457647323608	0.1111111119389534	2593	2668	2668	2693	1422
21.10879341889974	21.108793024160043	0	0	2	0	-0.0071329238722131	0.4428026546912127	2463.276870960516	2538.276870960516	2538.276870960516	2563.276870960516	0.699999988079071	0.6274510025978088	0.8181818127632141	0.5423728823661804	0.1111111119389534	2463	2538	2538	2563	1422
21.131854112102125	21.131853717362425	0	0	2	0	-0.007001853198728373	0.413447509052967	2343.0675495718997	2418.0675495718997	2418.0675495718997	2443.0675495718997	0.6888889074325562	0.5947712659835815	0.7662337422370911	0.4830508530139923	0.1111111119389534	2343	2418	2418	2443	1422
21.141666946273954	21.141666551534257	0	0	2	0	-0.006851590932318779	0.39201157055950997	2255.2873814411932	2330.2873814411932	2330.2873814411932	2355.2873814411932	0.6666666865348816	0.5751634240150452	0.7402597665786743	0.4406779706478119	0.1111111119389534	2255	2330	2330	2355	1422
21.158797859721354	21.158797464981653	0	0	2	0	-0.006682548931411946	0.3663446291848187	2150.1812565118325	2225.1812565118325	2225.1812565118325	2250.1812565118325	0.644444465637207	0.5424836874008179	0.7142857313156128	0.38983049988746643	0.1111111119389534	2150	2225	2225	2250	1422
21.174804949246344	21.174804949246344	0	0	2	0	-0.006495190528382392	0.3382457735292874	2035.116442602432	2110.116442602432	2110.116442602432	2135.116442602432	0.6222222447395325	0.5032680034637451	0.6883116960525513	0.3305084705352783	0.1111111119389534	2035	2110	2110	2135	1422
21.19853156832056	21.19853156832056	0	0	2	0	-0.006290029259589702	0.3070008238536026	1907.1683736805028	1982.1683736805028	1982.1683736805028	2007.1683736805028	0.5888888835906982	0.4575163424015045	0.649350643157959	0.27966102957725525	0.1111111119389534	1907	1982	1982	2007	1422
21.208628615075504	21.208628220335804	0	0	2	0	-0.006067627457811049	0.27183553801643257	1763.1665281772914	1838.1665281772914	1838.1665281772914	1863.1665281772914	0.5222222208976746	0.41830065846443176	0.5974025726318359	0.24576270580291748	0.1111111119389534	1763	1838	1838	1863	1422
21.225079786761615	21.225079392021918	0	0	2	0	-0.005828594710926148	0.25330556319354525	1687.2862812775677	1762.2862812775677	1762.2862812775677	1787.2862812775677	0.5	0.3921568691730499	0.5714285969734192	0.2118644118309021	0.0	1687	1762	1762	1787	1400
21.241809644675058	21.241809249935358	0	0	2	0	-0.005573586191079251	0.2424497810806796	1642.831853525383	1717.831853525383	1717.831853525383	1742.831853525383	0.5	0.3660130798816681	0.5324675440788269	0.19491524994373322	0.0	1642	1717	1717	1742	1400
21.265113102792192	21.26511231331279	0	0	2	0	-0.00530330085889783	0.21934294870937943	1548.2093749649089	1623.2093749649089	1623.2093749649089	1648.2093749649089	0.46666666865348816	0.3333333432674408	0.48051947355270386	0.16101695597171783	0.0	1548	1623	1623	1648	1400
21.274676066734692	21.27467567199499	0	0	2	0	-0.005018479547690093	0.21934294870937943	1548.2093749649089	1623.2093749649089	1623.2093749649089	1648.2093749649089	0.46666666865348816	0.3333333432674408	0.48051947355270386	0.16101695597171783	0.0	1548	1623	1623	1648	1400
21.291806190702694	21.291805795962993	0	0	2	0	-0.004719902932872375	0.21079334410347395	1513.1987441037259	1588.1987441037259	1588.1987441037259	1613.1987441037259	0.4555555582046509	0.3202614486217499	0.4675324559211731	0.14406779408454895	0.0	1513	1588	1588	1613	1400
21.308890130125942	21.30889052486564	0	0	2	0	-0.004408389392192083	0.18738507146137534	1417.3418676343322	1492.3418676343322	1492.3418676343322	1517.3418676343322	0.41111111640930176	0.2875817120075226	0.4285714328289032	0.11864406615495682	0.0	1417	1492	1492	1517	1400
21.331992665736397	21.331992665736394	0	0	2	0	-0.004084792762611183	0.17693816597757756	1374.56178967818	1449.56178967818	1449.56178967818	1474.56178967818	0.3888888955116272	0.27450981736183167	0.4025973975658417	0.11016949266195297	0.0	1374	1449	1449	1474	1400
21.34162905126287	21.34162865652317	0	0	2	0	-0.0037499999999984273	0.17248705285493693	1356.3344814409666	1431.3344814409666	1431.3344814409666	1456.3344814409666	0.3888888955116272	0.26143792271614075	0.3896103799343109	0.10169491171836853	0.0	1356	1431	1431	1456	1400
21.35870943802883	21.35870904328913	0	0	2	0	-0.003404928748044981	0.16531318886237945	1326.9575083914438	1401.9575083914438	1401.9575083914438	1426.9575083914438	0.3777777850627899	0.24836601316928864	0.37662336230278015	0.09322033822536469	0.0	1326	1401	1401	1426	1400
21.374820344094594	21.374820344094594	0	0	2	0	-0.0030505248230668384	0.16059876156996689	1307.6519286290145	1382.6519286290145	1382.6519286290145	1407.6519286290145	0.36666667461395264	0.24183006584644318	0.3636363744735718	0.09322033822536469	0.0	1307	1382	1382	1407	1400
21.398517752431104	21.398517357691404	0	0	2	0	-0.0026877596215880506	0.14909568137316853	1260.5468152231251	1335.5468152231251	1335.5468152231251	1360.5468152231251	0.3444444537162781	0.2222222238779068	0.350649356842041	0.08474576473236084	0.0	1260	1335	1335	1360	1400
21.408629799294598	21.4086294045549	0	0	2	0	-0.0023176274578103704	0.14909568137316853	1260.5468152231251	1335.5468152231251	1335.5468152231251	1360.5468152231251	0.3444444537162781	0.2222222238779068	0.350649356842041	0.08474576473236084	0.0	1260	1335	1335	1360	1400
21.425057286598783	21.425056891859086	0	0	2	0	-0.0019411428382671415	0.1427747814143423	1234.6627298917317	1309.6627298917317	1309.6627298917317	1334.6627298917317	0.3333333432674408	0.20915032923221588	0.33766233921051025	0.08474576473236084	0.0	1234	1309	1309	1334	1400
21.441913461215837	21.441913855955534	0	0	2	0	-0.0015593376811314063	0.13576600963223973	1205.9618094440216	1280.9618094440216	1280.9618094440216	1305.9618094440216	0.3222222328186035	0.19607843458652496	0.3246753215789795	0.0762711837887764	0.0	1205	1280	1280	1305	1400
21.46523191944152	21.46523191944152	0	0	2	0	-0.001173258487799923	0.13225040216865636	1191.5653968806478	1266.5653968806478	1266.5653968806478	1291.5653968806478	0.3222222328186035	0.18300653994083405	0.31168830394744873	0.0762711837887764	0.0	1191	1266	1266	1291	1400
21.47463896120301	21.474638566463312	0	0	2	0	-0.0007839634745055779	0.12783863772573567	1173.4992214868876	1248.4992214868876	1248.4992214868876	1273.4992214868876	0.31111112236976624	0.1764705926179886	0.31168830394744873	0.0762711837887764	0.0	1173	1248	1248	1273	1400
21.491757637719747	21.49175724298005	0	0	2	0	-0.00039251967182024584	0.12179288645210362	1148.7418700213643	1223.7418700213643	1223.7418700213643	1248.7418700213643	0.30000001192092896	0.16339869797229767	0.31168830394744873	0.0762711837887764	0.0	1148	1223	1223	1248	1400
21.509471186962536	21.509471581702236	0	0	2	0	1.8376154860346732e-15	0.11852491279068089	1135.3595178778382	1210.3595178778382	1210.3595178778382	1235.3595178778382	0.30000001192092896	0.15032680332660675	0.31168830394744873	0.0762711837887764	0.0	1135	1210	1210	1235	1400
21.531842664650863	21.53184266465086	0	0	2	0	0.000392519671823916	0.11386551454559957	1116.2792820642303	1191.2792820642303	1191.2792820642303	1216.2792820642303	0.2888889014720917	0.1437908560037613	0.29870128631591797	0.0762711837887764	0.0	1116	1191	1191	1216	1400
21.54179997355244	21.541799578812743	0	0	2	0	0.000783963474509233	0.10790230859019356	1091.8599536768427	1166.8599536768427	1166.8599536768427	1191.8599536768427	0.2777777910232544	0.13071896135807037	0.27272728085517883	0.08474576473236084	0.0	1091	1166	1166	1191	1400
21.55877614903792	21.558775754298225	0	0	2	0	0.001173258487803553	0.10762715990499938	1090.7332198109725	1165.7332198109725	1165.7332198109725	1190.7332198109725	0.2777777910232544	0.13071896135807037	0.25974026322364807	0.08474576473236084	0.0	1090	1165	1165	1190	1400
21.574768633194054	21.57477139637195	0	0	2	0	0.001559337681135001	0.10654346819908811	1086.2955022752658	1161.2955022752658	1161.2955022752658	1186.2955022752658	0.2777777910232544	0.12418300658464432	0.25974026322364807	0.09322033822536469	0.0	1086	1161	1161	1186	1400
21.598481831118516	21.59848143637882	0	0	2	0	0.0019411428382706912	0.10268200074361267	1070.4827930450938	1145.4827930450938	1145.4827930450938	1170.4827930450938	0.2666666805744171	0.11764705926179886	0.25974026322364807	0.10169491171836853	0.0	1070	1145	1145	1170	1400
21.608656246854416	21.608655852114723	0	0	2	0	0.002317627457813866	0.10287460492894746	1071.2715071840398	1146.2715071840398	1146.2715071840398	1171.2715071840398	0.2666666805744171	0.11764705926179886	0.2467532455921173	0.11016949266195297	0.0	1071	1146	1146	1171	1400
21.625049391804808	21.625048997065107	0	0	2	0	0.002687759621591482	0.09898562261462868	1055.3461246069044	1130.3461246069044	1130.3461246069044	1155.3461246069044	0.25555557012557983	0.1111111119389534	0.2467532455921173	0.11864406615495682	0.0	1055	1130	1130	1155	1400
21.642052804329506	21.642052804329502	0	0	2	0	0.0030505248230701964	0.09950840520284432	1057.4869193056475	1132.4869193056475	1132.4869193056475	1157.4869193056475	0.25555557012557983	0.1111111119389534	0.2467532455921173	0.12711864709854126	0.0	1057	1132	1132	1157	1400
21.665430868249704	21.665430868249707	0	0	2	0	0.003404928748048256	0.09473894389509013	1037.9559752503942	1112.9559752503942	1112.9559752503942	1137.9559752503942	0.24444444477558136	0.10457516461610794	0.22077922523021698	0.1355932205915451	0.0	1037	1112	1112	1137	1400
21.674659882407042	21.67465948766734	0	0	2	0	0.00375000000000161	0.09473894389509013	1037.9559752503942	1112.9559752503942	1112.9559752503942	1137.9559752503942	0.24444444477558136	0.10457516461610794	0.22077922523021698	0.1355932205915451	0.0	1037	1112	1112	1137	1400
21.691857112123838	21.691857112123834	0	0	2	0	0.0040847927626142646	0.09429870600845552	1036.1532011046254	1111.1532011046254	1111.1532011046254	1136.1532011046254	0.24444444477558136	0.10457516461610794	0.20779220759868622	0.1355932205915451	0.0	1036	1111	1111	1136	1400
21.708813945364078	21.708813945364078	0	0	2	0	0.004408389392195056	0.08944670367890023	1016.2842515650964	1091.2842515650964	1091.2842515650964	1116.2842515650964	0.23333333432674408	0.09803921729326248	0.19480518996715546	0.1355932205915451	0.0	1016	1091	1091	1116	1400
21.73188529653833	21.73188529653833	0	0	2	0	0.004719902932875231	0.08497990975199476	997.9927304344185	1072.9927304344185	1072.9927304344185	1097.9927304344185	0.2222222238779068	0.09150326997041702	0.1818181872367859	0.14406779408454895	0.0	997	1072	1072	1097	1400
21.741741157337323	21.741741157337323	0	0	2	0	0.005018479547692824	0.08497990975199476	997.9927304344185	1072.9927304344185	1072.9927304344185	1097.9927304344185	0.2222222238779068	0.09150326997041702	0.1818181872367859	0.14406779408454895	0.0	997	1072	1072	1097	1400
21.7587828596128	21.7587828596128	0	0	2	0	0.005303300858900429	0.08536511764952048	999.5701567747864	1074.5701567747865	1074.5701567747865	1099.5701567747865	0.2222222238779068	0.09150326997041702	0.1818181872367859	0.1525423675775528	0.0	999	1074	1074	1099	1400
21.774825475710678	21.774825475710678	0	0	2	0	0.00557358619108171	0.08575032622437173	1001.1475858888023	1076.1475858888023	1076.1475858888023	1101.1475858888023	0.2222222238779068	0.09150326997041702	0.1818181872367859	0.16101695597171783	0.0	1001	1076	1076	1101	1400
21.798664990338747	21.798664990338743	0	0	2	0	0.005828594710928461	0.08575032622437173	1001.1475858888023	1076.1475858888023	1076.1475858888023	1101.1475858888023	0.2222222238779068	0.09150326997041702	0.1818181872367859	0.16101695597171783	0.0	1001	1076	1076	1101	1400
21.80863335195189	21.80863295721219	0	0	2	0	0.006067627457813209	0.08575032622437173	1001.1475858888023	1076.1475858888023	1076.1475858888023	1101.1475858888023	0.2222222238779068	0.09150326997041702	0.1818181872367859	0.16101695597171783	0.0	1001	1076	1076	1101	1400
21.82513623453854	21.82513583979884	0	0	2	0	0.006290029259591703	0.08297254861216241	989.7725865668051	1064.772586566805	1064.772586566805	1089.772586566805	0.21111111342906952	0.09150326997041702	0.1818181872367859	0.16101695597171783	0.0	989	1064	1064	1089	1400
21.84187675042385	21.84187714516355	0	0	2	0	0.00649519052838423	0.08244976610061738	987.6317921820282	1062.6317921820282	1062.6317921820282	1087.6317921820282	0.21111111342906952	0.09150326997041702	0.16883116960525513	0.16101695597171783	0.0	987	1062	1062	1087	1400
21.86518178749978	21.86518178749978	0	0	2	0	0.006682548931413614	0.07685486220590887	964.7206607331968	1039.7206607331968	1039.7206607331968	1064.7206607331968	0.20000000298023224	0.08496732264757156	0.15584415197372437	0.14406779408454895	0.0	964	1039	1039	1064	1400
21.874635408545718	21.87463501380602	0	0	2	0	0.006851590932320274	0.07384513284262387	952.3958189905447	1027.3958189905447	1027.3958189905447	1052.3958189905447	0.20000000298023224	0.0784313753247261	0.1428571492433548	0.11864406615495682	0.0	952	1027	1027	1052	1400
21.891857901603235	21.891857901603238	0	0	2	0	0.0070018531987296895	0.07176583668702097	943.8811012333508	1018.8811012333508	1018.8811012333508	1043.8811012333508	0.18888889253139496	0.08496732264757156	0.12987013161182404	0.10169491171836853	0.0	943	1018	1018	1043	1400
21.908868814182206	21.908868814182206	0	0	2	0	0.007132923872214236	0.07284952653028709	948.3188111415257	1023.3188111415257	1023.3188111415257	1048.3188111415257	0.18888889253139496	0.09150326997041702	0.12987013161182404	0.08474576473236084	0.0	948	1023	1023	1048	1400
21.93194016535646	21.93194016535646	0	0	2	0	0.0072444436971685015	0.07821923940914621	970.3077853804538	1045.3077853804539	1045.3077853804539	1070.3077853804539	0.18888889253139496	0.1111111119389534	0.16883116960525513	0.0762711837887764	0.0	970	1045	1045	1070	1400
21.94160615636034	21.941605761620643	0	0	2	0	0.007336107005503936	0.09061340735776294	1021.0619031300392	1096.0619031300394	1096.0619031300394	1121.0619031300394	0.21111111342906952	0.13725490868091583	0.20779220759868622	0.06779661029577255	0.0	1021	1096	1096	1121	1400
21.958783254352497	21.958783254352497	0	0	2	0	0.00740766255446383	0.11786624707155308	1132.6622817580098	1207.6622817580098	1207.6622817580098	1232.6622817580098	0.2666666805744171	0.18300653994083405	0.2857142984867096	0.0762711837887764	0.0	1132	1207	1207	1232	1400
21.974797843931764	21.974797843931768	0	0	2	0	0.007458914215262249	0.12906666362632313	1178.5279875497931	1253.5279875497931	1253.5279875497931	1278.5279875497931	0.2888889014720917	0.20261438190937042	0.3246753215789795	0.0762711837887764	0.0	1178	1253	1253	1278	1400
21.99942565373828	21.999543680908218	0	0	2	0	0.007489721510659403	0.14076234853654057	1226.4218172571336	1301.4218172571336	1301.4218172571336	1326.4218172571336	0.31111112236976624	0.2222222238779068	0.350649356842041	0.08474576473236084	0.0	1226	1301	1301	1326	1400
22.008643615184056	22.008643220444355	0	0	2	0	0.0075	0.15112163795184097	1268.8431074127889	1343.8431074127889	1343.8431074127889	1368.8431074127889	0.3222222328186035	0.24836601316928864	0.3636363744735718	0.09322033822536469	0.0	1268	1343	1343	1368	1400
22.025166629495345	22.025166234755645	0	0	2	0	0.0074897215106592046	0.16267975083393016	1316.173579664944	1391.173579664944	1391.173579664944	1416.173579664944	0.3444444537162781	0.2679738700389862	0.37662336230278015	0.10169491171836853	0.0	1316	1391	1391	1416	1400
22.041926882365594	22.041926487625894	0	0	2	0	0.0074589142152618505	0.1755035447230226	1368.6870156407776	1443.6870156407776	1443.6870156407776	1468.6870156407776	0.36666667461395264	0.2875817120075226	0.4025973975658417	0.11864406615495682	0.0	1368	1443	1443	1468	1400
22.065152576762067	22.065152182022366	0	0	2	0	0.007407662554463234	0.1883705353072016	1421.3773420829907	1496.3773420829907	1496.3773420829907	1521.3773420829907	0.4000000059604645	0.3006536066532135	0.41558441519737244	0.12711864709854126	0.0	1421	1496	1496	1521	1400
22.07460619780801	22.07460580306831	0	0	2	0	0.0073361070055031445	0.1994227672730895	1466.6362319833015	1541.6362319833015	1541.6362319833015	1566.6362319833015	0.42222222685813904	0.3137255012989044	0.4285714328289032	0.14406779408454895	0.0	1466	1541	1541	1566	1400
22.091902112449496	22.091902112449496	0	0	2	0	0.007244443697167517	0.20622325299999378	1494.4842210349746	1569.4842210349746	1569.4842210349746	1594.4842210349746	0.42222222685813904	0.3333333432674408	0.4545454680919647	0.1525423675775528	0.0	1494	1569	1569	1594	1400
22.10885499829275	22.10885539303245	0	0	2	0	0.007132923872213059	0.22778925344580836	1582.7969928605853	1657.7969928605853	1657.7969928605853	1682.7969928605853	0.4555555582046509	0.3660130798816681	0.48051947355270386	0.18644067645072937	0.0	1582	1657	1657	1682	1400
22.131751085040747	22.131750690301047	0	0	2	0	0.007001853198728325	0.2392110132482932	1629.5690992517607	1704.5690992517607	1704.5690992517607	1729.5690992517607	0.46666666865348816	0.38562092185020447	0.4935064911842346	0.2118644118309021	0.0	1629	1704	1704	1729	1400
22.141668919972446	22.141668525232745	0	0	2	0	0.006851590932318725	0.25156827670327897	1680.1720930999275	1755.1720930999275	1755.1720930999275	1780.1720930999275	0.47777777910232544	0.40522876381874084	0.5194805264472961	0.23728813230991364	0.0	1680	1755	1755	1780	1400
22.158813649309305	22.1588136493093	0	0	2	0	0.006682548931411886	0.26865565947878345	1750.1449255656182	1825.1449255656182	1825.1449255656182	1850.1449255656182	0.5111111402511597	0.4248366057872772	0.5454545617103577	0.2542372941970825	0.1111111119389534	1750	1825	1825	1850	1422
22.174766264755863	22.174765870016167	0	0	2	0	0.006495190528382326	0.2834880389855372	1810.8835196457749	1885.8835196457749	1885.8835196457749	1910.8835196457749	0.5333333611488342	0.4444444477558136	0.5584415793418884	0.27966102957725525	0.1111111119389534	1810	1885	1885	1910	1422
22.198580910782905	22.19858091078291	0	0	2	0	0.00629002925958963	0.3012043930657393	1883.4319896042025	1958.4319896042025	1958.4319896042025	1983.4319896042025	0.5444444417953491	0.4771241843700409	0.5844155550003052	0.31355932354927063	0.1111111119389534	1883	1958	1958	1983	1422
22.208634930910684	22.20863414143129	0	0	2	0	0.0060676274578109705	0.3012043930657393	1883.4319896042025	1958.4319896042025	1958.4319896042025	1983.4319896042025	0.5444444417953491	0.4771241843700409	0.5844155550003052	0.31355932354927063	0.1111111119389534	1883	1958	1958	1983	1422
22.225054128681194	22.225053733941493	0	0	2	0	0.005828594710926065	0.3147998347078129	1939.1053231284939	2014.1053231284939	2014.1053231284939	2039.1053231284939	0.5555555820465088	0.49673202633857727	0.6103895902633667	0.33898305892944336	0.1111111119389534	1939	2014	2014	2039	1422
22.241858987137405	22.241858592397705	0	0	2	0	0.005573586191079162	0.33000681666243636	2001.3779142326769	2076.3779142326766	2076.3779142326766	2101.3779142326766	0.5777778029441833	0.5098039507865906	0.6233766078948975	0.37288135290145874	0.1111111119389534	2001	2076	2076	2101	1422
22.265139550352007	22.26513915561231	0	0	2	0	0.005303300858897737	0.3615700995708231	2130.629557742521	2205.629557742521	2205.629557742521	2230.629557742521	0.6222222447395325	0.5490196347236633	0.6623376607894897	0.41525423526763916	0.1111111119389534	2130	2205	2205	2230	1422
22.274599487233132	22.274599487233132	0	0	2	0	0.005018479547689995	0.3615700995708231	2130.629557742521	2205.629557742521	2205.629557742521	2230.629557742521	0.6222222447395325	0.5490196347236633	0.6623376607894897	0.41525423526763916	0.1111111119389534	2130	2205	2205	2230	1422
22.29181724341426	22.291816848674564	0	0	2	0	0.004719902932872272	0.37923772489410545	2202.9784834413617	2277.9784834413617	2277.9784834413617	2302.9784834413617	0.6333333253860474	0.5686274766921997	0.6883116960525513	0.4576271176338196	0.1111111119389534	2202	2277	2277	2302	1422
22.30885144563546	22.30885144563546	0	0	2	0	0.004408389392191976	0.3912817228035257	2252.2986548804374	2327.2986548804374	2327.2986548804374	2352.2986548804374	0.644444465637207	0.5816993713378906	0.7142857313156128	0.47457626461982727	0.1111111119389534	2252	2327	2327	2352	1422
22.33174911134225	22.331748716602554	0	0	2	0	0.004084792762611071	0.4034907966852188	2302.294812425971	2377.294812425971	2377.294812425971	2402.294812425971	0.6555555462837219	0.5947712659835815	0.7272727489471436	0.5	0.2222222238779068	2302	2377	2377	2402	1444
22.341727341447864	22.341727341447864	0	0	2	0	0.003749999999998313	0.4158649692025289	2352.967048884356	2427.967048884356	2427.967048884356	2452.967048884356	0.6666666865348816	0.6078431606292725	0.7402597665786743	0.5254237055778503	0.2222222238779068	2352	2427	2427	2452	1444
22.35873114871226	22.35873075397256	0	0	2	0	0.0034049287480448632	0.42063565444649775	2372.5030049584084	2447.5030049584084	2447.5030049584084	2472.5030049584084	0.6666666865348816	0.6143791079521179	0.7402597665786743	0.5423728823661804	0.2222222238779068	2372	2447	2447	2472	1444
22.3747867912202	22.374786396480502	0	0	2	0	0.003050524823066718	0.4284042188909618	2404.3152763584885	2479.3152763584885	2479.3152763584885	2504.3152763584885	0.6777777671813965	0.6209150552749634	0.7532467246055603	0.5508474707603455	0.2222222238779068	2404	2479	2479	2504	1444
22.398540647333633	22.398540647333633	0	0	2	0	0.002687759621587927	0.43947458250483784	2449.648415357311	2524.648415357311	2524.648415357311	2549.648415357311	0.6888889074325562	0.6274510025978088	0.7662337422370911	0.5762711763381958	0.2222222238779068	2449	2524	2524	2549	1444
22.40862585189761	22.40862545715791	0	0	2	0	0.0023176274578102446	0.44905913808312725	2488.897170450406	2563.897170450406	2563.897170450406	2588.897170450406	0.699999988079071	0.6339869499206543	0.7792207598686218	0.5932203531265259	0.2222222238779068	2488	2563	2563	2588	1444
22.425082944679204	22.425082549939503	0	0	2	0	0.0019411428382670136	0.4603877432173684	2535.2878084751237	2610.2878084751237	2610.2878084751237	2635.2878084751237	0.7111111283302307	0.6470588445663452	0.7922077775001526	0.6101694703102112	0.2222222238779068	2535	2610	2610	2635	1444
22.441704249175487	22.441703854435787	0	0	2	0	0.0015593376811312766	0.47019241785992616	2575.4379511363977	2650.4379511363977	2650.4379511363977	2675.4379511363977	0.7222222089767456	0.6535947918891907	0.8051947951316833	0.6271186470985413	0.2222222238779068	2575	2650	2650	2675	1444
22.465078365698698	22.465077970959	0	0	2	0	0.0011732584877997925	0.4772299302767715	2604.2565644833794	2679.2565644833794	2679.2565644833794	2704.2565644833794	0.7222222089767456	0.6666666865348816	0.8181818127632141	0.6355932354927063	0.2222222238779068	2604	2679	2679	2704	1444
22.474675277255294	22.4746748825156	0	0	2	0	0.0007839634745054463	0.48788633718742247	2647.894550782495	2722.894550782495	2722.894550782495	2747.894550782495	0.7444444298744202	0.673202633857727	0.8181818127632141	0.6525423526763916	0.2222222238779068	2647	2722	2722	2747	1444
22.49172447958505	22.491724479585052	0	0	2	0	0.00039251967182011373	0.4961777072717197	2681.8477112776923	2756.8477112776923	2756.8477112776923	2781.8477112776923	0.7555555701255798	0.6797385811805725	0.8311688303947449	0.6610169410705566	0.2222222238779068	2681	2756	2756	2781	1444
22.509615661692287	22.509616056431987	0	0	2	0	-1.9699237638903314e-15	0.5154136774687155	2760.61900923439	2835.61900923439	2835.61900923439	2860.61900923439	0.7666666507720947	0.6993464231491089	0.8571428656578064	0.694915235042572	0.2222222238779068	2760	2835	2835	2860	1444
22.531848191006645	22.531847796266945	0	0	2	0	-0.00039251967182404813	0.5206796307901493	2782.1830880856614	2857.1830880856614	2857.1830880856614	2882.1830880856614	0.7666666507720947	0.7058823704719543	0.8571428656578064	0.7118644118309021	0.2222222238779068	2782	2857	2857	2882	1444
22.541672472629735	22.541672077890034	0	0	2	0	-0.0007839634745093646	0.5310896479057474	2824.8121081740355	2899.8121081740355	2899.8121081740355	2924.8121081740355	0.7777777910232544	0.7124183177947998	0.8701298832893372	0.7288135886192322	0.2222222238779068	2824	2899	2899	2924	1444
22.558831807335448	22.558831807335444	0	0	2	0	-0.0011732584878036837	0.5413726703605146	2866.9210851263074	2941.9210851263074	2941.9210851263074	2966.9210851263074	0.7888888716697693	0.7254902124404907	0.8831169009208679	0.7372881174087524	0.3333333432674408	2866	2941	2941	2966	1466
22.5747544225649	22.5747540278252	0	0	2	0	-0.0015593376811351306	0.5519752916331573	2910.3388192377793	2985.3388192377793	2985.3388192377793	3010.3388192377793	0.800000011920929	0.7320261597633362	0.8961039185523987	0.7542372941970825	0.3333333432674408	2910	2985	2985	3010	1466
22.59862827954676	22.59862827954676	0	0	2	0	-0.001941142838270819	0.5626879440870232	2954.20713103636	3029.20713103636	3029.20713103636	3054.20713103636	0.8111110925674438	0.7385621070861816	0.9090909361839294	0.7711864113807678	0.3333333432674408	2954	3029	3029	3054	1466
22.608689799728815	22.608689404989114	0	0	2	0	-0.0023176274578139916	0.5626879440870232	2954.20713103636	3029.20713103636	3029.20713103636	3054.20713103636	0.8111110925674438	0.7385621070861816	0.9090909361839294	0.7711864113807678	0.3333333432674408	2954	3029	3029	3054	1466
22.625073076186734	22.625072681447037	0	0	2	0	-0.0026877596215916055	0.5662479737919908	2968.785452678202	3043.785452678202	3043.785452678202	3068.785452678202	0.8111110925674438	0.7450980544090271	0.9090909361839294	0.7796609997749329	0.3333333432674408	2968	3043	3043	3068	1466
22.64201569879782	22.64201569879782	0	0	2	0	-0.003050524823070317	0.5698080034969584	2983.3637743200447	3058.3637743200447	3058.3637743200447	3083.3637743200447	0.8111110925674438	0.7516340017318726	0.9090909361839294	0.7881355881690979	0.3333333432674408	2983	3058	3058	3083	1466
22.665164024213333	22.665163629473632	0	0	2	0	-0.0034049287480483735	0.580685761651619	3027.9081939633797	3102.9081939633797	3102.9081939633797	3127.9081939633797	0.8222222328186035	0.758169949054718	0.9220778942108154	0.805084764957428	0.3333333432674408	3027	3102	3102	3127	1466
22.674679224652284	22.674678829912587	0	0	2	0	-0.003750000000001725	0.580685761651619	3027.9081939633797	3102.9081939633797	3102.9081939633797	3127.9081939633797	0.8222222328186035	0.758169949054718	0.9220778942108154	0.805084764957428	0.3333333432674408	3027	3102	3102	3127	1466
22.691705532079506	22.69170513733981	0	0	2	0	-0.004084792762614376	0.5850975186439591	3045.9743388470124	3120.9743388470124	3120.9743388470124	3145.9743388470124	0.8333333134651184	0.7647058963775635	0.9220778942108154	0.805084764957428	0.3333333432674408	3045	3120	3120	3145	1466
22.70885855095004	22.70885855095004	0	0	2	0	-0.004408389392195164	0.5933075491753073	3079.5944138728833	3154.5944138728833	3154.5944138728833	3179.5944138728833	0.8333333134651184	0.7712418437004089	0.9350649118423462	0.8220338821411133	0.3333333432674408	3079	3154	3154	3179	1466
22.731797664325203	22.7317976643252	0	0	2	0	-0.004719902932875334	0.5997003936312311	3105.773111919891	3180.773111919891	3180.773111919891	3205.773111919891	0.8444444537162781	0.7777777910232544	0.9350649118423462	0.8305084705352783	0.3333333432674408	3105	3180	3180	3205	1466
22.741646419809616	22.74164602506992	0	0	2	0	-0.005018479547692923	0.606039424969083	3131.731445248395	3206.731445248395	3206.731445248395	3231.731445248395	0.8444444537162781	0.7843137383460999	0.948051929473877	0.8389830589294434	0.3333333432674408	3131	3206	3206	3231	1466
22.75876588580575	22.75876549106605	0	0	2	0	-0.005303300858900523	0.606039424969083	3131.731445248395	3206.731445248395	3206.731445248395	3231.731445248395	0.8444444537162781	0.7843137383460999	0.948051929473877	0.8389830589294434	0.3333333432674408	3131	3206	3206	3231	1466
22.774814422999114	22.774814028259414	0	0	2	0	-0.005573586191081798	0.6076734117997944	3138.422621320158	3213.422621320158	3213.422621320158	3238.422621320158	0.8444444537162781	0.7908496856689453	0.948051929473877	0.8389830589294434	0.3333333432674408	3138	3213	3213	3238	1466
22.79842498860189	22.798424593862194	0	0	2	0	-0.005828594710928545	0.6084425944917768	3141.572424443826	3216.572424443826	3216.572424443826	3241.572424443826	0.855555534362793	0.7908496856689453	0.948051929473877	0.8305084705352783	0.3333333432674408	3141	3216	3216	3241	1466
22.808663746908696	22.808663352169	0	0	2	0	-0.006067627457813286	0.6084425944917768	3141.572424443826	3216.572424443826	3216.572424443826	3241.572424443826	0.855555534362793	0.7908496856689453	0.948051929473877	0.8305084705352783	0.3333333432674408	3141	3216	3216	3241	1466
22.82503557591535	22.82503518117565	0	0	2	0	-0.006290029259591776	0.6084425944917768	3141.572424443826	3216.572424443826	3216.572424443826	3241.572424443826	0.855555534362793	0.7908496856689453	0.948051929473877	0.8305084705352783	0.3333333432674408	3141	3216	3216	3241	1466
22.84175753903482	22.841757144295123	0	0	2	0	-0.006495190528384297	0.6084425944917768	3141.572424443826	3216.572424443826	3216.572424443826	3241.572424443826	0.855555534362793	0.7908496856689453	0.948051929473877	0.8305084705352783	0.3333333432674408	3141	3216	3216	3241	1466
22.86508704997207	22.865086655232375	0	0	2	0	-0.0066825489314136744	0.6064340070221306	3133.347258755625	3208.347258755625	3208.347258755625	3233.347258755625	0.855555534362793	0.7908496856689453	0.948051929473877	0.8220338821411133	0.3333333432674408	3133	3208	3208	3233	1466
22.87461567156078	22.874615276821082	0	0	2	0	-0.006851590932320327	0.5998029337005679	3106.1930135038256	3181.1930135038256	3181.1930135038256	3206.1930135038256	0.855555534362793	0.7908496856689453	0.9350649118423462	0.805084764957428	0.3333333432674408	3106	3181	3181	3206	1466
22.89178803267655	22.89178763793685	0	0	2	0	-0.007001853198729737	0.5825048193397855	3035.3572351964217	3110.3572351964217	3110.3572351964217	3135.3572351964217	0.8333333134651184	0.7777777910232544	0.9220778942108154	0.7796609997749329	0.3333333432674408	3035	3110	3110	3135	1466
22.908778813530887	22.908778813530887	0	0	2	0	-0.007132923872214277	0.5392071602760682	2858.0533213304993	2933.0533213304993	2933.0533213304993	2958.0533213304993	0.8111110925674438	0.7320261597633362	0.8831169009208679	0.694915235042572	0.3333333432674408	2858	2933	2933	2958	1466
22.931832006678995	22.931831611939295	0	0	2	0	-0.007244443697168536	0.5133413324272373	2752.1327562895367	2827.1327562895367	2827.1327562895367	2852.1327562895367	0.7888888716697693	0.7124183177947998	0.8571428656578064	0.6440678238868713	0.2222222238779068	2752	2827	2827	2852	1444
22.941610893236728	22.941610498497027	0	0	2	0	-0.007336107005503963	0.4964165983747444	2682.8259703445783	2757.8259703445783	2757.8259703445783	2782.8259703445783	0.7777777910232544	0.6928104758262634	0.8441558480262756	0.6101694703102112	0.2222222238779068	2682	2757	2757	2782	1444
22.95876035944997	22.95876075418967	0	0	2	0	-0.0074076625544638505	0.4865018615875112	2642.2251232008584	2717.2251232008584	2717.2251232008584	2742.2251232008584	0.7666666507720947	0.686274528503418	0.8311688303947449	0.5932203531265259	0.2222222238779068	2642	2717	2717	2742	1444
22.97492731855296	22.974927318552965	0	0	2	0	-0.007458914215262262	0.4766971867514318	2602.0749797471135	2677.0749797471135	2677.0749797471135	2702.0749797471135	0.7555555701255798	0.6797385811805725	0.8181818127632141	0.5762711763381958	0.2222222238779068	2602	2677	2677	2702	1444
22.998446304545624	22.998446699285324	0	0	2	0	-0.00748972151065941	0.46259081164908356	2544.309373702997	2619.309373702997	2619.309373702997	2644.309373702997	0.7333333492279053	0.6666666865348816	0.8051947951316833	0.5593220591545105	0.2222222238779068	2544	2619	2619	2644	1444
23.008663746908695	23.008663746908695	0	0	2	0	-0.0075	0.44972135845900585	2491.608962889629	2566.608962889629	2566.608962889629	2591.608962889629	0.7222222089767456	0.6535947918891907	0.8051947951316833	0.5254237055778503	0.2222222238779068	2491	2566	2566	2591	1444
23.0250197863274	23.025019391587705	0	0	2	0	-0.007489721510659197	0.43150220910751846	2417.001546295288	2492.001546295288	2492.001546295288	2517.001546295288	0.7222222089767456	0.6339869499206543	0.7792207598686218	0.47457626461982727	0.2222222238779068	2417	2492	2492	2517	1444
23.04193438241987	23.041934382419875	0	0	2	0	-0.007458914215261837	0.40234211732080105	2297.5909704286805	2372.5909704286805	2372.5909704286805	2397.5909704286805	0.6888889074325562	0.601307213306427	0.7532467246055603	0.4237288236618042	0.2222222238779068	2297	2372	2372	2397	1444
23.065146655666588	23.065146655666588	0	0	2	0	-0.007407662554463213	0.3461012065643496	2067.2844408810115	2142.2844408810115	2142.2844408810115	2167.2844408810115	0.6333333253860474	0.529411792755127	0.6883116960525513	0.32203391194343567	0.1111111119389534	2067	2142	2142	2167	1422
23.074655935010057	23.074655540270356	0	0	2	0	-0.007336107005503117	0.3461012065643496	2067.2844408810115	2142.2844408810115	2142.2844408810115	2167.2844408810115	0.6333333253860474	0.529411792755127	0.6883116960525513	0.32203391194343567	0.1111111119389534	2067	2142	2142	2167	1422
23.091864217438417	23.09186382269872	0	0	2	0	-0.0072444436971674814	0.3263055398525605	1986.2211856962354	2061.2211856962354	2061.2211856962354	2086.2211856962354	0.6111111044883728	0.5032680034637451	0.6623376607894897	0.2881355881690979	0.1111111119389534	1986	2061	2061	2086	1422
23.108920130343048	23.10892605143853	0	0	2	0	-0.007132923872213018	0.2911115194064666	1842.1016719694808	1917.1016719694808	1917.1016719694808	1942.1016719694808	0.5555555820465088	0.46405228972435	0.6103895902633667	0.23728813230991364	0.1111111119389534	1842	1917	1917	1942	1422
23.13182687506291	23.131826875062913	0	0	2	0	-0.0070018531987282775	0.28290777662147804	1808.5073452649526	1883.5073452649526	1883.5073452649526	1908.5073452649526	0.5555555820465088	0.4444444477558136	0.5974025726318359	0.22033898532390594	0.1111111119389534	1808	1883	1883	1908	1422
23.14177628917051	23.141775894430815	0	0	2	0	-0.006851590932318671	0.2685981820953094	1749.909555680292	1824.909555680292	1824.909555680292	1849.909555680292	0.5333333611488342	0.4248366057872772	0.5714285969734192	0.20338982343673706	0.0	1749	1824	1824	1849	1400
23.158745754081114	23.15874614882081	0	0	2	0	-0.006682548931411825	0.2578918026317827	1706.06693177715	1781.06693177715	1781.06693177715	1806.06693177715	0.5222222208976746	0.40522876381874084	0.5584415793418884	0.18644067645072937	0.0	1706	1781	1781	1806	1400
23.17473192240207	23.174731527662374	0	0	2	0	-0.006495190528382261	0.24283930623787842	1644.4269590441122	1719.4269590441122	1719.4269590441122	1744.4269590441122	0.5	0.38562092185020447	0.5324675440788269	0.16101695597171783	0.0	1644	1719	1719	1744	1400
23.19852762092357	23.19852762092357	0	0	2	0	-0.006290029259589558	0.21444145504786216	1528.1377584209954	1603.1377584209954	1603.1377584209954	1628.1377584209954	0.4444444477558136	0.3464052379131317	0.4935064911842346	0.1355932205915451	0.0	1528	1603	1603	1628	1400
23.20863572039008	23.208635325650384	0	0	2	0	-0.006067627457810893	0.21444145504786216	1528.1377584209954	1603.1377584209954	1603.1377584209954	1628.1377584209954	0.4444444477558136	0.3464052379131317	0.4935064911842346	0.1355932205915451	0.0	1528	1603	1603	1628	1400
23.22504583914752	23.22504544440782	0	0	2	0	-0.005828594710925982	0.20063219755894546	1471.5888490038817	1546.5888490038817	1546.5888490038817	1571.5888490038817	0.4333333373069763	0.3137255012989044	0.4675324559211731	0.11864406615495682	0.0	1471	1546	1546	1571	1400
23.241769381225783	23.241768986486086	0	0	2	0	-0.005573586191079074	0.19487220611141992	1448.0016840262647	1523.0016840262647	1523.0016840262647	1548.0016840262647	0.42222222685813904	0.30718955397605896	0.4545454680919647	0.11016949266195297	0.0	1448	1523	1523	1548	1400
23.265163629473633	23.265163629473633	0	0	2	0	-0.005303300858897643	0.18916724267514717	1424.6398587547278	1499.6398587547278	1499.6398587547278	1524.6398587547278	0.41111111640930176	0.3006536066532135	0.44155845046043396	0.10169491171836853	0.0	1424	1499	1499	1524	1400
23.274641329641202	23.274640934901505	0	0	2	0	-0.005018479547689897	0.1855690906108436	1409.9054260514044	1484.9054260514044	1484.9054260514044	1509.9054260514044	0.41111111640930176	0.2875817120075226	0.4285714328289032	0.10169491171836853	0.0	1409	1484	1484	1509	1400
23.291789611635348	23.291789611635345	0	0	2	0	-0.004719902932872169	0.1783126857670464	1380.1904482160548	1455.1904482160548	1455.1904482160548	1480.1904482160548	0.4000000059604645	0.27450981736183167	0.41558441519737244	0.09322033822536469	0.0	1380	1455	1455	1480	1400
23.308759866025344	23.308759471285647	0	0	2	0	-0.004408389392191869	0.1664087157249582	1331.4436908937037	1406.4436908937037	1406.4436908937037	1431.4436908937037	0.36666667461395264	0.26143792271614075	0.4025973975658417	0.09322033822536469	0.0	1331	1406	1406	1431	1400
23.331761743012613	23.331761348272913	0	0	2	0	-0.00408479276261096	0.1556917293857838	1287.5576318347846	1362.5576318347846	1362.5576318347846	1387.5576318347846	0.35555556416511536	0.23529411852359772	0.37662336230278015	0.08474576473236084	0.0	1287	1362	1362	1387	1400
23.341744315254914	23.341743920515214	0	0	2	0	-0.0037499999999981984	0.15100481688907408	1268.3647251607583	1343.3647251607583	1343.3647251607583	1368.3647251607583	0.3444444537162781	0.22875817120075226	0.3636363744735718	0.08474576473236084	0.0	1268	1343	1343	1368	1400
23.358958913518453	23.358958518778756	0	0	2	0	-0.0034049287480447453	0.14394101534090442	1239.4384578210036	1314.4384578210036	1314.4384578210036	1339.4384578210036	0.3333333432674408	0.21568627655506134	0.350649356842041	0.0762711837887764	0.0	1239	1314	1314	1339	1400
23.374624158464304	23.374623763724607	0	0	2	0	-0.0030505248230665973	0.14042540787732105	1225.0420452576298	1300.0420452576298	1300.0420452576298	1325.0420452576298	0.3333333432674408	0.20261438190937042	0.33766233921051025	0.0762711837887764	0.0	1225	1300	1300	1325	1400
23.391710071586044	23.391709676846347	0	0	2	0	-0.002687759621587804	0.13413202280152836	1199.2706333722585	1274.2706333722585	1274.2706333722585	1299.2706333722585	0.3222222328186035	0.1895424872636795	0.3246753215789795	0.0762711837887764	0.0	1199	1274	1274	1299	1400
23.41179521693907	23.41179482219937	0	0	2	0	-0.0023176274578101184	0.12506086011352635	1162.1242221648904	1237.1242221648904	1237.1242221648904	1262.1242221648904	0.30000001192092896	0.1764705926179886	0.31168830394744873	0.0762711837887764	0.0	1162	1237	1237	1262	1400
23.424985443973608	23.42498504923391	0	0	2	0	-0.001941142838266886	0.11940031709494292	1138.9442985037913	1213.9442985037913	1213.9442985037913	1238.9442985037913	0.2888889014720917	0.16339869797229767	0.29870128631591797	0.08474576473236084	0.0	1138	1213	1213	1238	1400
23.441863724013793	23.441863329274092	0	0	2	0	-0.0015593376811311472	0.11449835660280883	1118.8707702885022	1193.8707702885022	1193.8707702885022	1218.8707702885022	0.2888889014720917	0.1437908560037613	0.29870128631591797	0.08474576473236084	0.0	1118	1193	1193	1218	1400
23.465049549700687	23.465049154960987	0	0	2	0	-0.0011732584877996617	0.10626831989683705	1085.1687699775478	1160.1687699775478	1160.1687699775478	1185.1687699775478	0.2777777910232544	0.12418300658464432	0.27272728085517883	0.08474576473236084	0.0	1085	1160	1160	1185	1400
23.474638171723612	23.47463777698391	0	0	2	0	-0.0007839634745053146	0.10626831989683705	1085.1687699775478	1160.1687699775478	1160.1687699775478	1185.1687699775478	0.2777777910232544	0.12418300658464432	0.27272728085517883	0.08474576473236084	0.0	1085	1160	1160	1185	1400
23.4917082952574	23.491707900517703	0	0	2	0	-0.00039251967181998156	0.10185655545391636	1067.1025945837875	1142.1025945837875	1142.1025945837875	1167.1025945837875	0.2666666805744171	0.11764705926179886	0.27272728085517883	0.08474576473236084	0.0	1067	1142	1142	1167	1400
23.50914473723165	23.50914434249195	0	0	2	0	2.1022320417459897e-15	0.09771993931324674	1050.1631514877454	1125.1631514877454	1125.1631514877454	1150.1631514877454	0.25555557012557983	0.1111111119389534	0.25974026322364807	0.09322033822536469	0.0	1050	1125	1125	1150	1400
23.53175976931412	23.53175937457442	0	0	2	0	0.0003925196718241803	0.09494215797574712	1038.7881369106844	1113.7881369106844	1113.7881369106844	1138.7881369106844	0.24444444477558136	0.1111111119389534	0.25974026322364807	0.09322033822536469	0.0	1038	1113	1113	1138	1400
23.54176128906196	23.54176089432226	0	0	2	0	0.0007839634745094961	0.09494215797574712	1038.7881369106844	1113.7881369106844	1113.7881369106844	1138.7881369106844	0.24444444477558136	0.1111111119389534	0.25974026322364807	0.09322033822536469	0.0	1038	1113	1113	1138	1400
23.55874022772533	23.55874022772533	0	0	2	0	0.0011732584878038144	0.0946394944317096	1037.5487296978508	1112.5487296978508	1112.5487296978508	1137.5487296978508	0.24444444477558136	0.1111111119389534	0.2467532455921173	0.09322033822536469	0.0	1037	1112	1112	1137	1400
23.574885476144892	23.574885476144892	0	0	2	0	0.0015593376811352598	0.09433683088767209	1036.3093224850172	1111.3093224850172	1111.3093224850172	1136.3093224850172	0.24444444477558136	0.1111111119389534	0.23376622796058655	0.09322033822536469	0.0	1036	1111	1111	1136	1400
23.598430120217976	23.598429725478276	0	0	2	0	0.0019411428382709467	0.08915465080550122	1015.0882950485275	1090.0882950485275	1090.0882950485275	1115.0882950485275	0.23333333432674408	0.10457516461610794	0.22077922523021698	0.08474576473236084	0.0	1015	1090	1090	1115	1400
23.60865269419713	23.608651904717732	0	0	2	0	0.0023176274578141174	0.08915465080550122	1015.0882950485275	1090.0882950485275	1090.0882950485275	1115.0882950485275	0.23333333432674408	0.10457516461610794	0.22077922523021698	0.08474576473236084	0.0	1015	1090	1090	1115	1400
23.625009523095233	23.62500952309523	0	0	2	0	0.002687759621591729	0.08752066397478986	1008.3971189767644	1083.3971189767644	1083.3971189767644	1108.3971189767644	0.23333333432674408	0.09803921729326248	0.22077922523021698	0.08474576473236084	0.0	1008	1083	1083	1108	1400
23.641847144946443	23.641847144946446	0	0	2	0	0.0030505248230704384	0.08724551528959568	1007.2703851108943	1082.2703851108943	1082.2703851108943	1107.2703851108943	0.23333333432674408	0.09803921729326248	0.20779220759868622	0.08474576473236084	0.0	1007	1082	1082	1107	1400
23.66509968164243	23.66509928690273	0	0	2	0	0.0034049287480484914	0.08724551528959568	1007.2703851108943	1082.2703851108943	1082.2703851108943	1107.2703851108943	0.23333333432674408	0.09803921729326248	0.20779220759868622	0.08474576473236084	0.0	1007	1082	1082	1107	1400
23.674663040324635	23.674662250845238	0	0	2	0	0.003750000000001839	0.08561152845888431	1000.5792090391312	1075.5792090391312	1075.5792090391312	1100.5792090391312	0.23333333432674408	0.09150326997041702	0.20779220759868622	0.08474576473236084	0.0	1000	1075	1075	1100	1400
23.691742242871495	23.691741848131798	0	0	2	0	0.004084792762614487	0.08533637977369013	999.4524751732611	1074.452475173261	1074.452475173261	1099.452475173261	0.23333333432674408	0.09150326997041702	0.19480518996715546	0.08474576473236084	0.0	999	1074	1074	1099	1400
23.708649733649388	23.708649733649388	0	0	2	0	0.004408389392195271	0.08533637977369013	999.4524751732611	1074.452475173261	1074.452475173261	1099.452475173261	0.23333333432674408	0.09150326997041702	0.19480518996715546	0.08474576473236084	0.0	999	1074	1074	1099	1400
23.731839111993573	23.731839111993573	0	0	2	0	0.004719902932875436	0.0822834537919892	986.9507432781958	1061.9507432781957	1061.9507432781957	1086.9507432781957	0.2222222238779068	0.09150326997041702	0.1818181872367859	0.08474576473236084	0.0	986	1061	1061	1086	1400
23.74169457805287	23.741694578052865	0	0	2	0	0.005018479547693022	0.0822834537919892	986.9507432781958	1061.9507432781957	1061.9507432781957	1086.9507432781957	0.2222222238779068	0.09150326997041702	0.1818181872367859	0.08474576473236084	0.0	986	1061	1061	1086	1400
23.758749701478102	23.7587493067384	0	0	2	0	0.005303300858900616	0.08001662492292871	977.6680790593931	1052.6680790593932	1052.6680790593932	1077.6680790593932	0.2222222238779068	0.08496732264757156	0.16883116960525513	0.0762711837887764	0.0	977	1052	1052	1077	1400
23.774787975439295	23.774787975439295	0	0	2	0	0.0055735861910818875	0.08001662492292871	977.6680790593931	1052.6680790593932	1052.6680790593932	1077.6680790593932	0.2222222238779068	0.08496732264757156	0.16883116960525513	0.0762711837887764	0.0	977	1052	1052	1077	1400
23.798462883612974	23.79846288361297	0	0	2	0	0.005828594710928628	0.07838263809221735	970.9769029876301	1045.9769029876302	1045.9769029876302	1070.9769029876302	0.2222222238779068	0.0784313753247261	0.16883116960525513	0.0762711837887764	0.0	970	1045	1045	1070	1400
23.80865150997803	23.808651115238334	0	0	2	0	0.006067627457813364	0.07524716744132565	958.1371506722285	1033.1371506722285	1033.1371506722285	1058.1371506722285	0.21111111342906952	0.0784313753247261	0.16883116960525513	0.06779661029577255	0.0	958	1033	1033	1058	1400
23.825034786435953	23.825034391696256	0	0	2	0	0.006290029259591848	0.07560486048000803	959.6019036656329	1034.601903665633	1034.601903665633	1059.601903665633	0.21111111342906952	0.0784313753247261	0.16883116960525513	0.0762711837887764	0.0	959	1034	1034	1059	1400
23.841986488060112	23.841986093320415	0	0	2	0	0.006495190528384363	0.07560486048000803	959.6019036656329	1034.601903665633	1034.601903665633	1059.601903665633	0.21111111342906952	0.0784313753247261	0.16883116960525513	0.0762711837887764	0.0	959	1034	1034	1059	1400
23.865263893357124	23.865263893357124	0	0	2	0	0.006682548931413734	0.07502704849800834	957.2357635993442	1032.2357635993442	1032.2357635993442	1057.2357635993442	0.21111111342906952	0.0784313753247261	0.15584415197372437	0.06779661029577255	0.0	957	1032	1032	1057	1400
23.874849357462452	23.87484896272276	0	0	2	0	0.006851590932320382	0.07502704849800834	957.2357635993442	1032.2357635993442	1032.2357635993442	1057.2357635993442	0.21111111342906952	0.0784313753247261	0.15584415197372437	0.06779661029577255	0.0	957	1032	1032	1057	1400
23.8918038222645	23.891803427524806	0	0	2	0	0.007001853198729785	0.07355307939153016	951.199860108316	1026.199860108316	1026.199860108316	1051.199860108316	0.20000000298023224	0.08496732264757156	0.15584415197372437	0.05932203307747841	0.0	951	1026	1026	1051	1400
23.90890631445359	23.908906314453596	0	0	2	0	0.0071329238722143175	0.07992393759083583	977.2885244344727	1052.2885244344727	1052.2885244344727	1077.2885244344727	0.20000000298023224	0.1111111119389534	0.16883116960525513	0.050847455859184265	0.0	977	1052	1052	1077	1400
23.931835954075986	23.931835559336285	0	0	2	0	0.00724444369716857	0.0861347780659083	1002.7219161798945	1077.7219161798944	1077.7219161798944	1102.7219161798944	0.21111111342906952	0.12418300658464432	0.1818181872367859	0.050847455859184265	0.0	1002	1077	1077	1102	1400
23.941706025504132	23.94170563076443	0	0	2	0	0.007336107005503991	0.09736271163572922	1048.7003041483113	1123.7003041483113	1123.7003041483113	1148.7003041483113	0.23333333432674408	0.1437908560037613	0.20779220759868622	0.05932203307747841	0.0	1048	1123	1123	1148	1400
23.95879825446105	23.95879825446105	0	0	2	0	0.007407662554463871	0.10637884831923976	1085.6213838672868	1160.6213838672868	1160.6213838672868	1185.6213838672868	0.25555557012557983	0.1568627506494522	0.22077922523021698	0.05932203307747841	0.0	1085	1160	1160	1185	1400
23.974714159115628	23.974713764375927	0	0	2	0	0.0074589142152622755	0.1105548122628372	1102.7219562163184	1177.7219562163184	1177.7219562163184	1202.7219562163184	0.25555557012557983	0.16993464529514313	0.2467532455921173	0.06779661029577255	0.0	1102	1177	1177	1202	1400
23.9917902037449	23.9917902037449	0	0	2	0	0.007489721510659418	0.11786624707155308	1132.6622817580098	1207.6622817580098	1207.6622817580098	1232.6622817580098	0.2666666805744171	0.18300653994083405	0.2857142984867096	0.0762711837887764	0.0	1132	1207	1207	1232	1400
24.011809822307924	24.011809822307924	0	0	2	0	0.0075	0.13648815794175295	1208.9190067714785	1283.9190067714785	1283.9190067714785	1308.9190067714785	0.30000001192092896	0.21568627655506134	0.3246753215789795	0.09322033822536469	0.0	1208	1283	1283	1308	1400
24.02497439126204	24.02497439126204	0	0	2	0	0.00748972151065919	0.151028483388558	1268.4616394761451	1343.4616394761451	1343.4616394761451	1368.4616394761451	0.3222222328186035	0.24183006584644318	0.3636363744735718	0.11016949266195297	0.0	1268	1343	1343	1368	1400
24.041882671519332	24.041882671519332	0	0	2	0	0.007458914215261823	0.16826404464922495	1339.0412628385761	1414.0412628385761	1414.0412628385761	1439.0412628385761	0.35555556416511536	0.2679738700389862	0.3896103799343109	0.12711864709854126	0.0	1339	1414	1414	1439	1400
24.065101260601224	24.06510086586153	0	0	2	0	0.007407662554463192	0.2001275446027314	1469.522295148185	1544.522295148185	1544.522295148185	1569.522295148185	0.42222222685813904	0.30718955397605896	0.44155845046043396	0.16101695597171783	0.0	1469	1544	1544	1569	1400
24.074597908274335	24.07459751353464	0	0	2	0	0.007336107005503089	0.20488132051951347	1488.9890075274077	1563.9890075274077	1563.9890075274077	1588.9890075274077	0.42222222685813904	0.3202614486217499	0.4545454680919647	0.16949152946472168	0.0	1488	1563	1563	1588	1400
24.09201777118124	24.09201737644154	0	0	2	0	0.007244443697167448	0.21671580029690474	1537.4512022158249	1612.4512022158249	1612.4512022158249	1637.4512022158249	0.4333333373069763	0.33986929059028625	0.48051947355270386	0.19491524994373322	0.0	1537	1612	1612	1637	1400
24.108798945255522	24.10879894525553	0	0	2	0	0.007132923872212977	0.23329222597298238	1605.331665359363	1680.331665359363	1680.331665359363	1705.331665359363	0.4555555582046509	0.3660130798816681	0.5064935088157654	0.22033898532390594	0.1111111119389534	1605	1680	1680	1705	1422
24.13220464095464	24.13220464095464	0	0	2	0	0.00700185319872823	0.2509967593134643	1677.8317293886364	1752.8317293886364	1752.8317293886364	1777.8317293886364	0.5	0.4117647111415863	0.5584415793418884	0.2711864411830902	0.1111111119389534	1677	1752	1752	1777	1422
24.141639709234738	24.141639314495038	0	0	2	0	0.006851590932318617	0.26580162391299433	1738.4576499237119	1813.4576499237119	1813.4576499237119	1838.4576499237119	0.5	0.4117647111415863	0.5584415793418884	0.2711864411830902	0.1111111119389534	1738	1813	1813	1838	1422
24.159057203703448	24.159057598443148	0	0	2	0	0.006682548931411765	0.28614636563419005	1821.7693672720081	1896.7693672720081	1896.7693672720081	1921.7693672720081	0.5333333611488342	0.43790850043296814	0.5844155550003052	0.29661017656326294	0.1111111119389534	1821	1896	1896	1921	1422
24.174720869690503	24.174720869690503	0	0	2	0	0.006495190528382194	0.3071200891528889	1907.65676508108	1982.65676508108	1982.65676508108	2007.65676508108	0.5444444417953491	0.4771241843700409	0.6103895902633667	0.33898305892944336	0.1111111119389534	1907	1982	1982	2007	1422
24.198485778515504	24.198485778515504	0	0	2	0	0.006290029259589486	0.32264034009054576	1971.2121926707848	2046.2121926707848	2046.2121926707848	2071.212192670785	0.5666666626930237	0.49673202633857727	0.6233766078948975	0.3644067943096161	0.1111111119389534	1971	2046	2046	2071	1422
24.208629404554898	24.208629009815205	0	0	2	0	0.006067627457810815	0.3409671117372248	2046.2603225639357	2121.260322563936	2121.260322563936	2146.260322563936	0.5888888835906982	0.516339898109436	0.649350643157959	0.39830508828163147	0.1111111119389534	2046	2121	2121	2146	1422
24.224992154548488	24.224991759808788	0	0	2	0	0.005828594710925898	0.3583033440358676	2117.252193826878	2192.252193826878	2192.252193826878	2217.252193826878	0.6111111044883728	0.5359477400779724	0.6753246784210205	0.4237288236618042	0.2222222238779068	2117	2192	2192	2217	1444
24.24221188442811	24.242211489688415	0	0	2	0	0.005573586191078985	0.373053177205537	2177.652760656674	2252.652760656674	2252.652760656674	2277.652760656674	0.6333333253860474	0.5555555820465088	0.6883116960525513	0.4406779706478119	0.2222222238779068	2177	2252	2252	2277	1444
24.265184945417367	24.265184945417367	0	0	2	0	0.00530330085889755	0.38927820523339385	2244.0942504307477	2319.0942504307477	2319.0942504307477	2344.0942504307477	0.6555555462837219	0.5686274766921997	0.7142857313156128	0.4661017060279846	0.2222222238779068	2244	2319	2319	2344	1444
24.274596329315543	24.274595934575842	0	0	2	0	0.005018479547689799	0.40433070189872033	2305.7342242752597	2380.7342242752597	2380.7342242752597	2405.7342242752597	0.6777777671813965	0.5882353186607361	0.7272727489471436	0.4830508530139923	0.2222222238779068	2305	2380	2380	2405	1444
24.291658952795053	24.291658558055353	0	0	2	0	0.004719902932872067	0.4138720651509189	2344.806106793013	2419.806106793013	2419.806106793013	2444.806106793013	0.6777777671813965	0.601307213306427	0.7402597665786743	0.508474588394165	0.2222222238779068	2344	2419	2419	2444	1444
24.30871960257607	24.308719207836376	0	0	2	0	0.004408389392191762	0.44358246574711746	2466.470197234446	2541.470197234446	2541.470197234446	2566.470197234446	0.7111111283302307	0.6339869499206543	0.7792207598686218	0.5508474707603455	0.2222222238779068	2466	2541	2541	2566	1444
24.331715163728155	24.331715163728163	0	0	2	0	0.00408479276261085	0.4564074684683117	2518.988583377736	2593.988583377736	2593.988583377736	2618.988583377736	0.7222222089767456	0.6535947918891907	0.7922077775001526	0.5677965879440308	0.3333333432674408	2518	2593	2593	2618	1466
24.341726946708164	24.34172694670817	0	0	2	0	0.003749999999998084	0.472120327492485	2583.332741081726	2658.332741081726	2658.332741081726	2683.332741081726	0.7444444298744202	0.673202633857727	0.8051947951316833	0.5847457647323608	0.3333333432674408	2583	2658	2658	2683	1466
24.358632858527265	24.358632463787565	0	0	2	0	0.0034049287480446273	0.48908704437763184	2652.811446726402	2727.811446726402	2727.811446726402	2752.811446726402	0.7777777910232544	0.686274528503418	0.8181818127632141	0.6016949415206909	0.3333333432674408	2652	2727	2727	2752	1466
24.37476863319406	24.374767843714658	0	0	2	0	0.0030505248230664763	0.4978304682190844	2688.6157673571506	2763.6157673571506	2763.6157673571506	2788.6157673571506	0.7777777910232544	0.6993464231491089	0.8311688303947449	0.6186440587043762	0.3333333432674408	2688	2763	2763	2788	1466
24.398460120435082	24.398460120435082	0	0	2	0	0.0026877596215876803	0.51938709115145	2776.8901382651875	2851.8901382651875	2851.8901382651875	2876.8901382651875	0.800000011920929	0.7254902124404907	0.8571428656578064	0.6440678238868713	0.3333333432674408	2776	2851	2851	2876	1466
24.408677957537847	24.408677168058453	0	0	2	0	0.002317627457809993	0.51938709115145	2776.8901382651875	2851.8901382651875	2851.8901382651875	2876.8901382651875	0.800000011920929	0.7254902124404907	0.8571428656578064	0.6440678238868713	0.3333333432674408	2776	2851	2851	2876	1466
24.42498425975451	24.42498425975451	0	0	2	0	0.001941142838266758	0.5312109483599059	2825.308833533815	2900.308833533815	2900.308833533815	2925.308833533815	0.8111110925674438	0.7385621070861816	0.8701298832893372	0.6610169410705566	0.3333333432674408	2825	2900	2900	2925	1466
24.44197701430734	24.44197701430734	0	0	2	0	0.0015593376811310177	0.544051649972662	2877.891506638051	2952.891506638051	2952.891506638051	2977.891506638051	0.8333333134651184	0.7516340017318726	0.8831169009208679	0.6694915294647217	0.3333333432674408	2877	2952	2952	2977	1466
24.46509731320424	24.465096918464546	0	0	2	0	0.001173258487799531	0.5667901827051542	2971.0057981776067	3046.0057981776067	3046.0057981776067	3071.0057981776067	0.8666666746139526	0.7777777910232544	0.8961039185523987	0.694915235042572	0.3333333432674408	2971	3046	3046	3071	1466
24.47460698728741	24.47460659254771	0	0	2	0	0.0007839634745051831	0.5667901827051542	2971.0057981776067	3046.0057981776067	3046.0057981776067	3071.0057981776067	0.8666666746139526	0.7777777910232544	0.8961039185523987	0.694915235042572	0.3333333432674408	2971	3046	3046	3071	1466
24.491718163749866	24.491717769010172	0	0	2	0	0.00039251967181984945	0.5805782182099088	3027.4678035695765	3102.4678035695765	3102.4678035695765	3127.4678035695765	0.8777777552604675	0.7973856329917908	0.9090909361839294	0.7118644118309021	0.3333333432674408	3027	3102	3102	3127	1466
24.508887366948052	24.508887366948052	0	0	2	0	-2.234540319601648e-15	0.5885500198083777	3060.112331115307	3135.112331115307	3135.112331115307	3160.112331115307	0.8888888955116272	0.8104575276374817	0.9090909361839294	0.7203390002250671	0.3333333432674408	3060	3135	3135	3160	1466
24.531774374682975	24.531774769422675	0	0	2	0	-0.0003925196718243124	0.5953005298909808	3087.7556699035663	3162.7556699035663	3162.7556699035663	3187.7556699035663	0.8999999761581421	0.8169934749603271	0.9220778942108154	0.7203390002250671	0.3333333432674408	3087	3162	3162	3187	1466
24.541619577510097	24.541618788030704	0	0	2	0	-0.0007839634745096277	0.6016658594396809	3113.821694405493	3188.821694405493	3188.821694405493	3213.821694405493	0.9111111164093018	0.8235294222831726	0.9220778942108154	0.7288135886192322	0.4444444477558136	3113	3188	3188	3213	1488
24.558678648332325	24.558678648332325	0	0	2	0	-0.0011732584878039452	0.6104249537922648	3149.6901857793246	3224.6901857793246	3224.6901857793246	3249.6901857793246	0.9222221970558167	0.8300653696060181	0.9350649118423462	0.7372881174087524	0.4444444477558136	3149	3224	3224	3249	1488
24.574793501795078	24.57479389653478	0	0	2	0	-0.0015593376811353892	0.6140400131853987	3164.4938539942077	3239.4938539942077	3239.4938539942077	3264.4938539942077	0.9222221970558167	0.8366013169288635	0.9350649118423462	0.7457627058029175	0.3333333432674408	3164	3239	3239	3264	1466
24.59844117292954	24.598440778189847	0	0	2	0	-0.0019411428382710746	0.6272934378931865	3218.7666281725988	3293.7666281725988	3293.7666281725988	3318.7666281725988	0.9444444179534912	0.8496732115745544	0.948051929473877	0.7542372941970825	0.4444444477558136	3218	3293	3293	3318	1488
24.608645194142852	24.60864479940315	0	0	2	0	-0.002317627457814243	0.6272934378931865	3218.7666281725988	3293.7666281725988	3293.7666281725988	3318.7666281725988	0.9444444179534912	0.8496732115745544	0.948051929473877	0.7542372941970825	0.4444444477558136	3218	3293	3293	3318	1488
24.62519741919185	24.62519781393155	0	0	2	0	-0.0026877596215918523	0.6317052097866878	3236.8328340764865	3311.8328340764865	3311.8328340764865	3336.8328340764865	0.9555555582046509	0.8562091588973999	0.948051929473877	0.7542372941970825	0.4444444477558136	3236	3311	3311	3336	1488
[truncated: 26,003 more rows]
