# Supplementary material for: Active inference under visuo-proprioceptive conflict: Simulation and empirical results
Source: Sci Rep. 2020 Mar 4;10:4010. doi: 10.1038/s41598-020-61097-w (PMC7055248; doi:10.1038/s41598-020-61097-w)
Supplement: Supplementary file 1 — Supplementary Information. [file 41598_2020_61097_MOESM1_ESM.zip › log_sj08_run1_20190510-123711.csv]

0	0	1	0	0	0	999	0.006048942116437	699.7704179668095	774.7704179668095	774.7704179668095	799.7704179668095	0.024096384644508362	0.0	0.012820512987673283	0.007751937955617905	0.47826087474823	699	774	774	799	1495
0.017116308078545472	0.017116308078545472	1	0	1	0	0.004052267294011048	0.0060240961611270905	699.6686737798154	774.6686737798154	774.6686737798154	799.6686737798154	0.024096384644508362	0.0	0.012820512987673283	0.0	0.47826087474823	699	774	774	799	1495
0.03281944803547887	0.03281984277517758	1	0	1	0	0.0075	0.006048942116437	699.7704179668095	774.7704179668095	774.7704179668095	799.7704179668095	0.024096384644508362	0.0	0.012820512987673283	0.007751937955617905	0.47826087474823	699	774	774	799	1495
0.04961759591681236	0.049618385396209774	1	0	1	0	0.0075	0.0030120480805635452	687.3343368899077	762.3343368899077	762.3343368899077	787.3343368899077	0.012048192322254181	0.0	0.012820512987673283	0.0	0.47826087474823	687	762	762	787	1495
0.06754312037784516	0.06754390985724257	1	0	1	0	0.0075	0.0030120480805635452	687.3343368899077	762.3343368899077	762.3343368899077	787.3343368899077	0.024096384644508362	0.0	0.012820512987673283	0.0	0.47826087474823	687	762	762	787	1495
0.0825471763282497	0.0825471763282497	1	0	1	0	0.0075	0.0060240961611270905	699.6686737798154	774.6686737798154	774.6686737798154	799.6686737798154	0.024096384644508362	0.0	0.012820512987673283	0.0	0.47826087474823	699	774	774	799	1495
0.09975940615359669	0.09975940615359669	1	0	1	0	0.0075	0.0060240961611270905	699.6686737798154	774.6686737798154	774.6686737798154	799.6686737798154	0.024096384644508362	0.0	0.012820512987673283	0.0	0.47826087474823	699	774	774	799	1495
0.1167596607607031	0.1167596607607031	1	0	1	0	0.0075	0.0060240961611270905	699.6686737798154	774.6686737798154	774.6686737798154	799.6686737798154	0.024096384644508362	0.0	0.012820512987673283	0.0	0.47826087474823	699	774	774	799	1495
0.13288438271592717	0.13288477745562588	1	0	1	0	0.0075	0.0060240961611270905	699.6686737798154	774.6686737798154	774.6686737798154	799.6686737798154	0.024096384644508362	0.0	0.012820512987673283	0.0	0.47826087474823	699	774	774	799	1495
0.14981476839635022	0.14981476839635022	1	0	1	0	0.0075	0.007932493113912642	707.4835593014723	782.4835593014723	782.4835593014723	807.4835593014723	0.024096384644508362	0.007633587811142206	0.012820512987673283	0.0	0.47826087474823	707	782	782	807	1495
0.17167466343506455	0.17167505817476325	1	0	1	0	0.0075	0.007932493113912642	707.4835593014723	782.4835593014723	782.4835593014723	807.4835593014723	0.024096384644508362	0.007633587811142206	0.012820512987673283	0.0	0.47826087474823	707	782	782	807	1495
0.1848581798947233	0.184858574634422	1	0	1	0	0.0075	0.007932493113912642	707.4835593014723	782.4835593014723	782.4835593014723	807.4835593014723	0.024096384644508362	0.007633587811142206	0.012820512987673283	0.0	0.47826087474823	707	782	782	807	1495
0.19977262993350564	0.19977302467320435	1	0	1	0	0.0075	0.007932493113912642	707.4835593014723	782.4835593014723	782.4835593014723	807.4835593014723	0.024096384644508362	0.007633587811142206	0.012820512987673283	0.0	0.47826087474823	707	782	782	807	1495
0.21672354207826494	0.21672393681796365	1	0	1	0	0.0075	0.007932493113912642	707.4835593014723	782.4835593014723	782.4835593014723	807.4835593014723	0.024096384644508362	0.007633587811142206	0.012820512987673283	0.0	0.47826087474823	707	782	782	807	1495
0.23270734196102616	0.23270734196102616	1	0	1	0	0.0075	0.0060240961611270905	699.6686737798154	774.6686737798154	774.6686737798154	799.6686737798154	0.024096384644508362	0.0	0.012820512987673283	0.0	0.47826087474823	699	774	774	799	1495
0.24963456972385956	0.24963496446355826	1	0	1	0	0.0075	0.0060240961611270905	699.6686737798154	774.6686737798154	774.6686737798154	799.6686737798154	0.024096384644508362	0.0	0.012820512987673283	0.0	0.47826087474823	699	774	774	799	1495
0.2666194294827129	0.2666194294827129	1	0	1	0	0.0075	0.0060240961611270905	699.6686737798154	774.6686737798154	774.6686737798154	799.6686737798154	0.024096384644508362	0.0	0.012820512987673283	0.0	0.47826087474823	699	774	774	799	1495
0.2826016504066793	0.28260204514637977	1	0	1	0	0.0075	0.006048942116437	699.7704179668095	774.7704179668095	774.7704179668095	799.7704179668095	0.024096384644508362	0.0	0.012820512987673283	0.007751937955617905	0.47826087474823	699	774	774	799	1495
0.29979177480889696	0.29979216954859567	1	0	1	0	0.0075	0.0030120480805635452	687.3343368899077	762.3343368899077	762.3343368899077	787.3343368899077	0.012048192322254181	0.0	0.012820512987673283	0.0	0.47826087474823	687	762	762	787	1495
0.3168236085919034	0.3168240033316021	1	0	1	0	0.0075	0.0030120480805635452	687.3343368899077	762.3343368899077	762.3343368899077	787.3343368899077	0.012048192322254181	0.0	0.012820512987673283	0.0	0.47826087474823	687	762	762	787	1495
0.332673591716782	0.332673591716782	1	0	1	0	0.0075	0.0030368940358734544	687.4360810769018	762.4360810769018	762.4360810769018	787.4360810769018	0.012048192322254181	0.0	0.012820512987673283	0.007751937955617905	0.47826087474823	687	762	762	787	1495
0.35045740462595454	0.35045779936565324	1	0	1	0	0.0075	0.0030120480805635452	687.3343368899077	762.3343368899077	762.3343368899077	787.3343368899077	0.012048192322254181	0.0	0.012820512987673283	0.0	0.47826087474823	687	762	762	787	1495
0.36664725863147574	0.36664725863147574	1	0	1	0	0.0075	0.0030120480805635452	687.3343368899077	762.3343368899077	762.3343368899077	787.3343368899077	0.012048192322254181	0.0	0.012820512987673283	0.0	0.47826087474823	687	762	762	787	1495
0.38281698091236116	0.38281698091236116	1	0	1	0	0.0075	0.0030120480805635452	687.3343368899077	762.3343368899077	762.3343368899077	787.3343368899077	0.012048192322254181	0.0	0.012820512987673283	0.0	0.47826087474823	687	762	762	787	1495
0.39960052342484076	0.39960052342484076	1	0	1	0	0.0075	0.0030120480805635452	687.3343368899077	762.3343368899077	762.3343368899077	787.3343368899077	0.012048192322254181	0.0	0.0	0.0	0.47826087474823	687	762	762	787	1495
0.4166718311777249	0.4166718311777249	1	0	1	0	0.0075	0.0030120480805635452	687.3343368899077	762.3343368899077	762.3343368899077	787.3343368899077	0.012048192322254181	0.0	0.012820512987673283	0.0	0.47826087474823	687	762	762	787	1495
0.4327385263972303	0.432738921136929	1	0	1	0	0.0075	0.0030120480805635452	687.3343368899077	762.3343368899077	762.3343368899077	787.3343368899077	0.012048192322254181	0.0	0.012820512987673283	0.0	0.47826087474823	687	762	762	787	1495
0.4517164268951941	0.4517168216348928	1	0	1	0	0.0075	0.0030120480805635452	687.3343368899077	762.3343368899077	762.3343368899077	787.3343368899077	0.012048192322254181	0.0	0.012820512987673283	0.0	0.47826087474823	687	762	762	787	1495
0.4666150873460264	0.4666150873460264	1	0	1	0	0.0075	0.0030120480805635452	687.3343368899077	762.3343368899077	762.3343368899077	787.3343368899077	0.012048192322254181	0.0	0.012820512987673283	0.0	0.47826087474823	687	762	762	787	1495
0.4826032293654752	0.4826032293654752	1	0	1	0	0.0075	0.0030120480805635452	687.3343368899077	762.3343368899077	762.3343368899077	787.3343368899077	0.012048192322254181	0.0	0.012820512987673283	0.0	0.47826087474823	687	762	762	787	1495
0.499659142270108	0.4996595370098067	1	0	1	0	0.0075	0.0030120480805635452	687.3343368899077	762.3343368899077	762.3343368899077	787.3343368899077	0.012048192322254181	0.0	0.012820512987673283	0.0	0.47826087474823	687	762	762	787	1495
0.5181526971576762	0.5181526971576762	1	0	1	0	0.0075	0.0030120480805635452	687.3343368899077	762.3343368899077	762.3343368899077	787.3343368899077	0.012048192322254181	0.0	0.012820512987673283	0.0	0.47826087474823	687	762	762	787	1495
0.5326064859679907	0.532606091228292	1	0	1	0	0.0075	0.0030120480805635452	687.3343368899077	762.3343368899077	762.3343368899077	787.3343368899077	0.012048192322254181	0.0	0.012820512987673283	0.0	0.47826087474823	687	762	762	787	1495
0.5499114796225495	0.5499118743622482	1	0	1	0	0.0075	0.0030120480805635452	687.3343368899077	762.3343368899077	762.3343368899077	787.3343368899077	0.012048192322254181	0.0	0.012820512987673283	0.0	0.47826087474823	687	762	762	787	1495
0.5666934431762325	0.5666938379159312	1	0	1	0	0.0075	0.0030120480805635452	687.3343368899077	762.3343368899077	762.3343368899077	787.3343368899077	0.012048192322254181	0.0	0.012820512987673283	0.0	0.47826087474823	687	762	762	787	1495
0.5827226381243538	0.5827230328640525	1	0	1	0	0.0075	0.0030120480805635452	687.3343368899077	762.3343368899077	762.3343368899077	787.3343368899077	0.012048192322254181	0.0	0.012820512987673283	0.0	0.47826087474823	687	762	762	787	1495
0.5996143393142965	0.5996143393142965	1	0	1	0	0.0075	0.0030120480805635452	687.3343368899077	762.3343368899077	762.3343368899077	787.3343368899077	0.012048192322254181	0.0	0.012820512987673283	0.0	0.47826087474823	687	762	762	787	1495
0.6165289354067696	0.6165289354067696	1	0	1	0	0.0075	0.0030120480805635452	687.3343368899077	762.3343368899077	762.3343368899077	787.3343368899077	0.012048192322254181	0.0	0.012820512987673283	0.0	0.47826087474823	687	762	762	787	1495
0.6326177360494043	0.6326177360494061	1	0	1	0	0.0075	0.0030120480805635452	687.3343368899077	762.3343368899077	762.3343368899077	787.3343368899077	0.012048192322254181	0.0	0.012820512987673283	0.0	0.47826087474823	687	762	762	787	1495
0.6515316887161671	0.6515320834558676	1	0	1	0	0.0075	0.0030120480805635452	687.3343368899077	762.3343368899077	762.3343368899077	787.3343368899077	0.012048192322254181	0.0	0.012820512987673283	0.0	0.47826087474823	687	762	762	787	1495
0.6666948247651785	0.6666952195048772	1	0	1	0	0.0075	0.0030120480805635452	687.3343368899077	762.3343368899077	762.3343368899077	787.3343368899077	0.012048192322254181	0.0	0.012820512987673283	0.0	0.47826087474823	687	762	762	787	1495
0.6829383633697343	0.682938758109433	1	0	1	0	0.0075	0.0030120480805635452	687.3343368899077	762.3343368899077	762.3343368899077	787.3343368899077	0.012048192322254181	0.0	0.012820512987673283	0.0	0.47826087474823	687	762	762	787	1495
0.6995505888529454	0.6995509835926441	1	0	1	0	0.0075	0.0030120480805635452	687.3343368899077	762.3343368899077	762.3343368899077	787.3343368899077	0.012048192322254181	0.0	0.012820512987673283	0.0	0.47826087474823	687	762	762	787	1495
0.7176730884236662	0.7176730884236662	1	0	1	0	0.0075	0.0030120480805635452	687.3343368899077	762.3343368899077	762.3343368899077	787.3343368899077	0.012048192322254181	0.0	0.0	0.0	0.47826087474823	687	762	762	787	1495
0.7326321440484111	0.7326321440484111	1	0	1	0	0.0075	0.0030120480805635452	687.3343368899077	762.3343368899077	762.3343368899077	787.3343368899077	0.012048192322254181	0.0	0.012820512987673283	0.0	0.47826087474823	687	762	762	787	1495
0.7496067405750964	0.7496071353147951	1	0	1	0	0.0075	0.0030120480805635452	687.3343368899077	762.3343368899077	762.3343368899077	787.3343368899077	0.012048192322254181	0.0	0.0	0.007751937955617905	0.47826087474823	687	762	762	787	1495
0.7666598903018365	0.7666602850415369	1	0	1	0	0.0075	0.0030120480805635452	687.3343368899077	762.3343368899077	762.3343368899077	787.3343368899077	0.012048192322254181	0.0	0.0	0.0	0.47826087474823	687	762	762	787	1495
0.7826646113886344	0.7826650061283331	1	0	1	0	0.0075	0.0030120480805635452	687.3343368899077	762.3343368899077	762.3343368899077	787.3343368899077	0.012048192322254181	0.0	0.0	0.0	0.47826087474823	687	762	762	787	1495
0.8012702723506546	0.8012702723506546	1	0	1	0	0.0075	0.0030120480805635452	687.3343368899077	762.3343368899077	762.3343368899077	787.3343368899077	0.012048192322254181	0.0	0.012820512987673283	0.0	0.47826087474823	687	762	762	787	1495
0.8168624904522339	0.8168632799316313	1	0	1	0	0.0075	0.0030120480805635452	687.3343368899077	762.3343368899077	762.3343368899077	787.3343368899077	0.012048192322254181	0.0	0.012820512987673283	0.0	0.47826087474823	687	762	762	787	1495
0.8378914584250268	0.8378918531647273	1	0	1	0	0.0075	0.0030120480805635452	687.3343368899077	762.3343368899077	762.3343368899077	787.3343368899077	0.012048192322254181	0.0	0.012820512987673283	0.0	0.47826087474823	687	762	762	787	1495
0.8512474761330502	0.8512478708727489	1	0	1	0	0.0075	0.0030120480805635452	687.3343368899077	762.3343368899077	762.3343368899077	787.3343368899077	0.012048192322254181	0.0	0.012820512987673283	0.0	0.47826087474823	687	762	762	787	1495
0.8668124571954134	0.8668128519351121	1	0	1	0	0.0075	0.0030120480805635452	687.3343368899077	762.3343368899077	762.3343368899077	787.3343368899077	0.012048192322254181	0.0	0.012820512987673283	0.0	0.47826087474823	687	762	762	787	1495
0.8828886261676896	0.8828886261676896	1	0	1	0	0.0075	0.0030120480805635452	687.3343368899077	762.3343368899077	762.3343368899077	787.3343368899077	0.012048192322254181	0.0	0.0	0.0	0.47826087474823	687	762	762	787	1495
0.9043360182211835	0.9043360182211835	1	0	1	0	0.0075	0.0030120480805635452	687.3343368899077	762.3343368899077	762.3343368899077	787.3343368899077	0.012048192322254181	0.0	0.012820512987673283	0.0	0.47826087474823	687	762	762	787	1495
0.9175783508959601	0.9175783508959601	1	0	1	0	0.0075	0.0030120480805635452	687.3343368899077	762.3343368899077	762.3343368899077	787.3343368899077	0.012048192322254181	0.0	0.012820512987673283	0.0	0.47826087474823	687	762	762	787	1495
0.9329143829330331	0.9329147776727336	1	0	1	0	0.0075	0.0030120480805635452	687.3343368899077	762.3343368899077	762.3343368899077	787.3343368899077	0.012048192322254181	0.0	0.012820512987673283	0.0	0.47826087474823	687	762	762	787	1495
0.9498250316285173	0.949825426368216	1	0	1	0	0.0075	0.0030120480805635452	687.3343368899077	762.3343368899077	762.3343368899077	787.3343368899077	0.012048192322254181	0.0	0.0	0.0	0.47826087474823	687	762	762	787	1495
0.9668971288608006	0.9668975236004993	1	0	1	0	0.0075	0.0030120480805635452	687.3343368899077	762.3343368899077	762.3343368899077	787.3343368899077	0.012048192322254181	0.0	0.012820512987673283	0.0	0.47826087474823	687	762	762	787	1495
0.9842463333616234	0.9842463333616234	1	0	1	0	0.0075	0.0030120480805635452	687.3343368899077	762.3343368899077	762.3343368899077	787.3343368899077	0.012048192322254181	0.0	0.012820512987673283	0.0	0.47826087474823	687	762	762	787	1495
0.9995689442489386	0.9995685495092399	1	0	1	0	0.0075	0.0030120480805635452	687.3343368899077	762.3343368899077	762.3343368899077	787.3343368899077	0.012048192322254181	0.0	0.012820512987673283	0.0	0.47826087474823	687	762	762	787	1495
1.0167345947898294	1.01673498952953	1	0	1	0	0.0075	0.0030120480805635452	687.3343368899077	762.3343368899077	762.3343368899077	787.3343368899077	0.012048192322254181	0.0	0.012820512987673283	0.0	0.47826087474823	687	762	762	787	1495
1.0376648778379316	1.0376648778379316	1	0	1	0	0.0075	0.0030120480805635452	687.3343368899077	762.3343368899077	762.3343368899077	787.3343368899077	0.012048192322254181	0.0	0.012820512987673283	0.0	0.47826087474823	687	762	762	787	1495
1.051297608074794	1.0512980028144945	1	0	1	0	0.0075	0.0030120480805635452	687.3343368899077	762.3343368899077	762.3343368899077	787.3343368899077	0.012048192322254181	0.0	0.0	0.0	0.47826087474823	687	762	762	787	1495
1.06661390312693	1.0666142978666286	1	0	1	0	0.0075	0.0030120480805635452	687.3343368899077	762.3343368899077	762.3343368899077	787.3343368899077	0.012048192322254181	0.0	0.0	0.0	0.47826087474823	687	762	762	787	1495
1.082777704312333	1.0827780990520317	1	0	1	0	0.0075	0.0030120480805635452	687.3343368899077	762.3343368899077	762.3343368899077	787.3343368899077	0.012048192322254181	0.0	0.012820512987673283	0.0	0.47826087474823	687	762	762	787	1495
1.1045472039600277	1.1045475986997264	1	0	1	0	0.0075	0.0030120480805635452	687.3343368899077	762.3343368899077	762.3343368899077	787.3343368899077	0.012048192322254181	0.0	0.012820512987673283	0.0	0.47826087474823	687	762	762	787	1495
1.1176955885864963	1.1176967728055924	1	0	1	0	0.0075	0.0030120480805635452	687.3343368899077	762.3343368899077	762.3343368899077	787.3343368899077	0.012048192322254181	0.0	0.012820512987673283	0.0	0.47826087474823	687	762	762	787	1495
1.1326001701328092	1.1326001701328092	1	0	1	0	0.0075	0.0030120480805635452	687.3343368899077	762.3343368899077	762.3343368899077	787.3343368899077	0.012048192322254181	0.0	0.012820512987673283	0.0	0.47826087474823	687	762	762	787	1495
1.1498171368345425	1.1498171368345425	1	0	1	0	0.0075	0.0030120480805635452	687.3343368899077	762.3343368899077	762.3343368899077	787.3343368899077	0.012048192322254181	0.0	0.012820512987673283	0.0	0.47826087474823	687	762	762	787	1495
1.1710075533441362	1.1710075533441362	1	0	1	0	0.0075	0.0030120480805635452	687.3343368899077	762.3343368899077	762.3343368899077	787.3343368899077	0.012048192322254181	0.0	0.012820512987673283	0.0	0.47826087474823	687	762	762	787	1495
1.1842258068972864	1.1842258068972864	1	0	1	0	0.0075	0.0030120480805635452	687.3343368899077	762.3343368899077	762.3343368899077	787.3343368899077	0.012048192322254181	0.0	0.0	0.0	0.47826087474823	687	762	762	787	1495
1.1997311822651344	1.1997315770048331	1	0	1	0	0.0075	0.0030120480805635452	687.3343368899077	762.3343368899077	762.3343368899077	787.3343368899077	0.012048192322254181	0.0	0.0	0.0	0.47826087474823	687	762	762	787	1495
1.2167310421325421	1.2167318316119395	1	0	1	0	0.0075	0.0030120480805635452	687.3343368899077	762.3343368899077	762.3343368899077	787.3343368899077	0.012048192322254181	0.0	0.012820512987673283	0.0	0.47826087474823	687	762	762	787	1495
1.2378768530561732	1.237877247795872	1	0	1	0	0.0075	0.0030120480805635452	687.3343368899077	762.3343368899077	762.3343368899077	787.3343368899077	0.012048192322254181	0.0	0.012820512987673283	0.0	0.47826087474823	687	762	762	787	1495
1.2511922125752228	1.2511926073149215	1	0	1	0	0.0075	0.0030120480805635452	687.3343368899077	762.3343368899077	762.3343368899077	787.3343368899077	0.012048192322254181	0.0	0.0	0.0	0.47826087474823	687	762	762	787	1495
1.2667650884315602	1.2667650884315602	1	0	1	0	0.0075	0.0030120480805635452	687.3343368899077	762.3343368899077	762.3343368899077	787.3343368899077	0.012048192322254181	0.0	0.0	0.007751937955617905	0.47826087474823	687	762	762	787	1495
1.2828377047465462	1.2828380994862467	1	0	1	0	0.0075	0.0030120480805635452	687.3343368899077	762.3343368899077	762.3343368899077	787.3343368899077	0.012048192322254181	0.0	0.0	0.0	0.47826087474823	687	762	762	787	1495
1.2998509857637117	1.2998513805034104	1	0	1	0	0.0075	0.0030120480805635452	687.3343368899077	762.3343368899077	762.3343368899077	787.3343368899077	0.012048192322254181	0.0	0.0	0.0	0.47826087474823	687	762	762	787	1495
1.317619403824633	1.317619403824633	1	0	1	0	0.0075	0.0030120480805635452	687.3343368899077	762.3343368899077	762.3343368899077	787.3343368899077	0.012048192322254181	0.0	0.012820512987673283	0.0	0.47826087474823	687	762	762	787	1495
1.332574512052389	1.3325741173126904	1	0	1	0	0.0075	0.0030120480805635452	687.3343368899077	762.3343368899077	762.3343368899077	787.3343368899077	0.012048192322254181	0.0	0.0	0.0	0.47826087474823	687	762	762	787	1495
1.3496087142735895	1.3496091090132882	1	0	1	0	0.0075	0.0030120480805635452	687.3343368899077	762.3343368899077	762.3343368899077	787.3343368899077	0.012048192322254181	0.0	0.0	0.0	0.47826087474823	687	762	762	787	1495
1.3667191012566526	1.3667194959963531	1	0	1	0	0.0075	0.0030120480805635452	687.3343368899077	762.3343368899077	762.3343368899077	787.3343368899077	0.012048192322254181	0.0	0.0	0.0	0.47826087474823	687	762	762	787	1495
1.3827301381786317	1.3827301381786317	1	0	1	0	0.0075	0.0030120480805635452	687.3343368899077	762.3343368899077	762.3343368899077	787.3343368899077	0.012048192322254181	0.0	0.012820512987673283	0.0	0.47826087474823	687	762	762	787	1495
1.3996660502148366	1.3996664449545353	1	0	1	0	0.0075	0.0030120480805635452	687.3343368899077	762.3343368899077	762.3343368899077	787.3343368899077	0.012048192322254181	0.0	0.012820512987673283	0.0	0.47826087474823	687	762	762	787	1495
1.416639067782727	1.4166398572621244	1	0	1	0	0.0075	0.0030120480805635452	687.3343368899077	762.3343368899077	762.3343368899077	787.3343368899077	0.012048192322254181	0.0	0.012820512987673283	0.0	0.47826087474823	687	762	762	787	1495
1.4327215525901824	1.4327219473298811	1	0	1	0	0.0075	0.0030120480805635452	687.3343368899077	762.3343368899077	762.3343368899077	787.3343368899077	0.012048192322254181	0.0	0.012820512987673283	0.0	0.47826087474823	687	762	762	787	1495
1.4509664214675233	1.450966816207222	1	0	1	0	0.0075	0.0030120480805635452	687.3343368899077	762.3343368899077	762.3343368899077	787.3343368899077	0.012048192322254181	0.0	0.012820512987673283	0.0	0.47826087474823	687	762	762	787	1495
1.4666490349601204	1.4666494296998192	1	0	1	0	0.0075	0.0030120480805635452	687.3343368899077	762.3343368899077	762.3343368899077	787.3343368899077	0.012048192322254181	0.0	0.012820512987673283	0.0	0.47826087474823	687	762	762	787	1495
1.4826679666760736	1.4826683614157723	1	0	1	0	0.0075	0.0030120480805635452	687.3343368899077	762.3343368899077	762.3343368899077	787.3343368899077	0.012048192322254181	0.0	0.012820512987673283	0.0	0.47826087474823	687	762	762	787	1495
1.4996026944931842	1.4996030892328829	1	0	1	0	0.0075	0.0030120480805635452	687.3343368899077	762.3343368899077	762.3343368899077	787.3343368899077	0.012048192322254181	0.0	0.012820512987673283	0.0	0.47826087474823	687	762	762	787	1495
1.517647035603547	1.517647035603547	1	0	1	0	0.0075	0.0030120480805635452	687.3343368899077	762.3343368899077	762.3343368899077	787.3343368899077	0.012048192322254181	0.0	0.012820512987673283	0.0	0.47826087474823	687	762	762	787	1495
1.5328820142777353	1.532882409017434	1	0	1	0	0.0075	0.0030120480805635452	687.3343368899077	762.3343368899077	762.3343368899077	787.3343368899077	0.012048192322254181	0.0	0.012820512987673283	0.0	0.47826087474823	687	762	762	787	1495
1.549801347246591	1.5498021367259884	1	0	1	0	0.0075	0.0030120480805635452	687.3343368899077	762.3343368899077	762.3343368899077	787.3343368899077	0.012048192322254181	0.0	0.012820512987673283	0.0	0.47826087474823	687	762	762	787	1495
1.5666263374274418	1.5666267321671405	1	0	1	0	0.0075	0.0030120480805635452	687.3343368899077	762.3343368899077	762.3343368899077	787.3343368899077	0.012048192322254181	0.0	0.012820512987673283	0.0	0.47826087474823	687	762	762	787	1495
1.58264013752731	1.58264013752731	1	0	1	0	0.0075	0.0030120480805635452	687.3343368899077	762.3343368899077	762.3343368899077	787.3343368899077	0.012048192322254181	0.0	0.012820512987673283	0.0	0.47826087474823	687	762	762	787	1495
1.5996419710932113	1.59964236583291	1	0	1	0	0.0075	0.0030120480805635452	687.3343368899077	762.3343368899077	762.3343368899077	787.3343368899077	0.012048192322254181	0.0	0.012820512987673283	0.0	0.47826087474823	687	762	762	787	1495
1.6166501204942918	1.6166505152339923	1	0	1	0	0.0075	0.0030120480805635452	687.3343368899077	762.3343368899077	762.3343368899077	787.3343368899077	0.012048192322254181	0.0	0.012820512987673283	0.0	0.47826087474823	687	762	762	787	1495
1.6326868154966903	1.632687210236389	1	0	1	0	0.0075	0.0030120480805635452	687.3343368899077	762.3343368899077	762.3343368899077	787.3343368899077	0.012048192322254181	0.0	0.012820512987673283	0.0	0.47826087474823	687	762	762	787	1495
1.6495943062745848	1.649593911534886	1	0	1	0	0.0075	0.0030120480805635452	687.3343368899077	762.3343368899077	762.3343368899077	787.3343368899077	0.012048192322254181	0.0	0.012820512987673283	0.0	0.47826087474823	687	762	762	787	1495
1.6666450875631327	1.6666450875631327	1	0	1	0	0.0075	0.0030120480805635452	687.3343368899077	762.3343368899077	762.3343368899077	787.3343368899077	0.012048192322254181	0.0	0.012820512987673283	0.0	0.47826087474823	687	762	762	787	1495
1.6828582312108828	1.6828586259505816	1	0	1	0	0.0075	0.0030120480805635452	687.3343368899077	762.3343368899077	762.3343368899077	787.3343368899077	0.012048192322254181	0.0	0.012820512987673283	0.0	0.47826087474823	687	762	762	787	1495
1.6997112479103471	1.6997116426500458	1	0	1	0	0.0075	0.0030120480805635452	687.3343368899077	762.3343368899077	762.3343368899077	787.3343368899077	0.012048192322254181	0.0	0.012820512987673283	0.0	0.47826087474823	687	762	762	787	1495
1.7165354486117987	1.7165350538721	1	0	1	0	0.0075	0.0030120480805635452	687.3343368899077	762.3343368899077	762.3343368899077	787.3343368899077	0.012048192322254181	0.0	0.012820512987673283	0.0	0.47826087474823	687	762	762	787	1495
1.7326720127579858	1.7326724074976863	1	0	1	0	0.0075	0.0030120480805635452	687.3343368899077	762.3343368899077	762.3343368899077	787.3343368899077	0.012048192322254181	0.0	0.012820512987673283	0.0	0.47826087474823	687	762	762	787	1495
1.7496809516384655	1.7496809516384655	1	0	1	0	0.0075	0.0030120480805635452	687.3343368899077	762.3343368899077	762.3343368899077	787.3343368899077	0.012048192322254181	0.0	0.012820512987673283	0.0	0.47826087474823	687	762	762	787	1495
1.7667289697491224	1.7667289697491224	1	0	1	0	0.0075	0.0030120480805635452	687.3343368899077	762.3343368899077	762.3343368899077	787.3343368899077	0.012048192322254181	0.0	0.012820512987673283	0.0	0.47826087474823	687	762	762	787	1495
1.7855702903113109	1.7855706850510096	1	0	1	0	0.0075	0.0030120480805635452	687.3343368899077	762.3343368899077	762.3343368899077	787.3343368899077	0.012048192322254181	0.0	0.012820512987673283	0.0	0.47826087474823	687	762	762	787	1495
1.8013946153557683	1.8013954048351657	1	0	1	0	0.0075	0.0030120480805635452	687.3343368899077	762.3343368899077	762.3343368899077	787.3343368899077	0.012048192322254181	0.0	0.012820512987673283	0.0	0.47826087474823	687	762	762	787	1495
1.8166548573706773	1.8166548573706773	1	0	1	0	0.0075	0.0030120480805635452	687.3343368899077	762.3343368899077	762.3343368899077	787.3343368899077	0.012048192322254181	0.0	0.012820512987673283	0.0	0.47826087474823	687	762	762	787	1495
1.8325991832835626	1.8325995780232613	1	0	1	0	0.0075	0.0030120480805635452	687.3343368899077	762.3343368899077	762.3343368899077	787.3343368899077	0.012048192322254181	0.0	0.012820512987673283	0.0	0.47826087474823	687	762	762	787	1495
1.851485109431712	1.851485109431712	1	0	1	0	0.0075	0.0030120480805635452	687.3343368899077	762.3343368899077	762.3343368899077	787.3343368899077	0.012048192322254181	0.0	0.012820512987673283	0.0	0.47826087474823	687	762	762	787	1495
1.8665408762826576	1.8665412710223563	1	0	1	0	0.0075	0.0030120480805635452	687.3343368899077	762.3343368899077	762.3343368899077	787.3343368899077	0.012048192322254181	0.0	0.012820512987673283	0.0	0.47826087474823	687	762	762	787	1495
1.882735467164565	1.882735467164565	1	0	1	0	0.0075	0.0030120480805635452	687.3343368899077	762.3343368899077	762.3343368899077	787.3343368899077	0.012048192322254181	0.0	0.012820512987673283	0.0	0.47826087474823	687	762	762	787	1495
1.8996611159686019	1.8996619054479993	1	0	1	0	0.0075	0.0030120480805635452	687.3343368899077	762.3343368899077	762.3343368899077	787.3343368899077	0.012048192322254181	0.0	0.012820512987673283	0.0	0.47826087474823	687	762	762	787	1495
1.918075328176716	1.9180757229164147	1	0	1	0	0.0075	0.0030120480805635452	687.3343368899077	762.3343368899077	762.3343368899077	787.3343368899077	0.012048192322254181	0.0	0.012820512987673283	0.0	0.47826087474823	687	762	762	787	1495
1.932683460209251	1.932683460209251	1	0	1	0	0.0075	0.0030120480805635452	687.3343368899077	762.3343368899077	762.3343368899077	787.3343368899077	0.012048192322254181	0.0	0.012820512987673283	0.0	0.47826087474823	687	762	762	787	1495
1.9500780597754321	1.9500784545151308	1	0	1	0	0.0075	0.0030120480805635452	687.3343368899077	762.3343368899077	762.3343368899077	787.3343368899077	0.012048192322254181	0.0	0.012820512987673283	0.0	0.47826087474823	687	762	762	787	1495
1.9715886101807314	1.9715886101807314	1	0	1	0	0.0075	0.0030120480805635452	687.3343368899077	762.3343368899077	762.3343368899077	787.3343368899077	0.012048192322254181	0.0	0.012820512987673283	0.0	0.47826087474823	687	762	762	787	1495
1.9846189676372656	1.9846189676372656	1	0	1	0	0.0075	0.0030120480805635452	687.3343368899077	762.3343368899077	762.3343368899077	787.3343368899077	0.012048192322254181	0.0	0.012820512987673283	0.0	0.47826087474823	687	762	762	787	1495
2.0004346084083497	2.000435397887747	1	0	1	0	0.0075	0.0030120480805635452	687.3343368899077	762.3343368899077	762.3343368899077	787.3343368899077	0.012048192322254181	0.0	0.012820512987673283	0.0	0.47826087474823	687	762	762	787	1495
2.016588935840982	2.016588935840982	1	0	1	0	0.0075	0.0030120480805635452	687.3343368899077	762.3343368899077	762.3343368899077	787.3343368899077	0.012048192322254181	0.0	0.012820512987673283	0.0	0.47826087474823	687	762	762	787	1495
2.0333531361082215	2.0333535308479203	1	0	1	0	0.0075	0.0030120480805635452	687.3343368899077	762.3343368899077	762.3343368899077	787.3343368899077	0.012048192322254181	0.0	0.012820512987673283	0.0	0.47826087474823	687	762	762	787	1495
2.05153760981165	2.0515380045513485	1	0	1	0	0.0075	0.0030120480805635452	687.3343368899077	762.3343368899077	762.3343368899077	787.3343368899077	0.012048192322254181	0.0	0.012820512987673283	0.0	0.47826087474823	687	762	762	787	1495
2.0674657513968846	2.067466540876282	1	0	1	0	0.0075	0.0030120480805635452	687.3343368899077	762.3343368899077	762.3343368899077	787.3343368899077	0.012048192322254181	0.0	0.012820512987673283	0.0	0.47826087474823	687	762	762	787	1495
2.0826083609815598	2.0826083609815598	1	0	1	0	0.0075	0.0030120480805635452	687.3343368899077	762.3343368899077	762.3343368899077	787.3343368899077	0.012048192322254181	0.0	0.012820512987673283	0.0	0.47826087474823	687	762	762	787	1495
2.0997270374982975	2.099727432237996	1	0	1	0	0.0075	0.0030120480805635452	687.3343368899077	762.3343368899077	762.3343368899077	787.3343368899077	0.012048192322254181	0.0	0.012820512987673283	0.0	0.47826087474823	687	762	762	787	1495
2.1168441350562404	2.116844529795939	1	0	1	0	0.0075	0.0030120480805635452	687.3343368899077	762.3343368899077	762.3343368899077	787.3343368899077	0.012048192322254181	0.0	0.012820512987673283	0.0	0.47826087474823	687	762	762	787	1495
2.132781750394246	2.1327821451339446	1	0	1	0	0.0075	0.0030120480805635452	687.3343368899077	762.3343368899077	762.3343368899077	787.3343368899077	0.012048192322254181	0.0	0.012820512987673283	0.0	0.47826087474823	687	762	762	787	1495
2.1497346362374987	2.1497350309771974	1	0	1	0	0.0075	0.0030120480805635452	687.3343368899077	762.3343368899077	762.3343368899077	787.3343368899077	0.012048192322254181	0.0	0.012820512987673283	0.0	0.47826087474823	687	762	762	787	1495
2.1666926536968347	2.166693048436535	1	0	1	0	0.0075	0.0030120480805635452	687.3343368899077	762.3343368899077	762.3343368899077	787.3343368899077	0.012048192322254181	0.0	0.012820512987673283	0.0	0.47826087474823	687	762	762	787	1495
2.1846805470302737	2.1846805470302737	1	0	1	0	0.0075	0.0	675.0	750.0	750.0	775.0	0.0	0.0	0.012820512987673283	0.0	0.47826087474823	675	750	750	775	1495
2.199819209217962	2.199819209217962	1	0	1	0	0.0075	0.0	675.0	750.0	750.0	775.0	0.0	0.0	0.012820512987673283	0.0	0.47826087474823	675	750	750	775	1495
2.2167160420239878	2.2167164367636865	1	0	1	0	0.0075	0.0	675.0	750.0	750.0	775.0	0.0	0.0	0.012820512987673283	0.0	0.47826087474823	675	750	750	775	1495
2.2381918553357956	2.2381922500754943	1	0	1	0	0.0075	0.0030120480805635452	687.3343368899077	762.3343368899077	762.3343368899077	787.3343368899077	0.012048192322254181	0.0	0.012820512987673283	0.0	0.47826087474823	687	762	762	787	1495
2.251786690561575	2.2517870853012756	1	0	1	0	0.0075	0.0030120480805635452	687.3343368899077	762.3343368899077	762.3343368899077	787.3343368899077	0.012048192322254181	0.0	0.012820512987673283	0.0	0.47826087474823	687	762	762	787	1495
2.2679157546534867	2.2679161493931854	1	0	1	0	0.0075	0.0030120480805635452	687.3343368899077	762.3343368899077	762.3343368899077	787.3343368899077	0.012048192322254181	0.0	0.012820512987673283	0.0	0.47826087474823	687	762	762	787	1495
2.282680203606736	2.2826805983464347	1	0	1	0	0.0075	0.0030120480805635452	687.3343368899077	762.3343368899077	762.3343368899077	787.3343368899077	0.012048192322254181	0.0	0.012820512987673283	0.0	0.47826087474823	687	762	762	787	1495
2.2998351961757617	2.2998355909154604	1	0	1	0	0.0075	0.0030120480805635452	687.3343368899077	762.3343368899077	762.3343368899077	787.3343368899077	0.012048192322254181	0.0	0.012820512987673283	0.0	0.47826087474823	687	762	762	787	1495
2.3181558550752666	2.3181562498149653	1	0	1	0	0.0075	0.0030120480805635452	687.3343368899077	762.3343368899077	762.3343368899077	787.3343368899077	0.012048192322254181	0.0	0.012820512987673283	0.0	0.47826087474823	687	762	762	787	1495
2.3327564870535245	2.332756881793223	1	0	1	0	0.0075	0.0	675.0	750.0	750.0	775.0	0.0	0.0	0.012820512987673283	0.0	0.47826087474823	675	750	750	775	1495
2.34978555765864	2.3497871366174365	1	0	1	0	0.0075	0.0	675.0	750.0	750.0	775.0	0.0	0.0	0.012820512987673283	0.0	0.47826087474823	675	750	750	775	1495
2.366671732492801	2.3666721272324995	1	0	1	0	0.0075	0.0	675.0	750.0	750.0	775.0	0.0	0.0	0.012820512987673283	0.0	0.47826087474823	675	750	750	775	1495
2.3826942168660423	2.3826950063454397	1	0	1	0	0.0075	0.0	675.0	750.0	750.0	775.0	0.0	0.0	0.012820512987673283	0.0	0.52173912525177	675	750	750	775	1504
2.3996088129585136	2.399609207698214	1	0	1	0	0.0075	0.0030120480805635452	687.3343368899077	762.3343368899077	762.3343368899077	787.3343368899077	0.012048192322254181	0.0	0.012820512987673283	0.0	0.47826087474823	687	762	762	787	1495
2.41669630503905	2.41669630503905	1	0	1	0	0.0075	0.0030120480805635452	687.3343368899077	762.3343368899077	762.3343368899077	787.3343368899077	0.012048192322254181	0.0	0.012820512987673283	0.0	0.47826087474823	687	762	762	787	1495
2.432655631060488	2.432655631060488	1	0	1	0	0.0075	0.0030120480805635452	687.3343368899077	762.3343368899077	762.3343368899077	787.3343368899077	0.012048192322254181	0.0	0.012820512987673283	0.0	0.47826087474823	687	762	762	787	1495
2.4496535172294003	2.449653911969099	1	0	1	0	0.0075	0.0	675.0	750.0	750.0	775.0	0.0	0.0	0.012820512987673283	0.0	0.47826087474823	675	750	750	775	1495
2.466563376445487	2.4665629817057884	1	0	1	0	0.0075	0.0	675.0	750.0	750.0	775.0	0.0	0.0	0.012820512987673283	0.0	0.47826087474823	675	750	750	775	1495
2.482624545309209	2.482624545309209	1	0	1	0	0.0075	0.0	675.0	750.0	750.0	775.0	0.0	0.0	0.012820512987673283	0.0	0.47826087474823	675	750	750	775	1495
2.500402437122899	2.5004028318625995	1	0	1	0	0.0075	0.0	675.0	750.0	750.0	775.0	0.0	0.0	0.012820512987673283	0.0	0.47826087474823	675	750	750	775	1495
2.518310987776884	2.5183113825165844	1	0	1	0	0.0075	0.0030120480805635452	687.3343368899077	762.3343368899077	762.3343368899077	787.3343368899077	0.012048192322254181	0.0	0.012820512987673283	0.0	0.47826087474823	687	762	762	787	1495
2.5327687239841854	2.532769118723886	1	0	1	0	0.0075	0.0030120480805635452	687.3343368899077	762.3343368899077	762.3343368899077	787.3343368899077	0.012048192322254181	0.0	0.012820512987673283	0.0	0.47826087474823	687	762	762	787	1495
2.5498771372687568	2.5498775320084555	1	0	1	0	0.0075	0.0030120480805635452	687.3343368899077	762.3343368899077	762.3343368899077	787.3343368899077	0.012048192322254181	0.0	0.012820512987673283	0.0	0.47826087474823	687	762	762	787	1495
2.5667100222435817	2.5667100222435817	1	0	1	0	0.0075	0.0030120480805635452	687.3343368899077	762.3343368899077	762.3343368899077	787.3343368899077	0.012048192322254181	0.0	0.012820512987673283	0.0	0.47826087474823	687	762	762	787	1495
2.584886601153034	2.5848869958927327	1	0	1	0	0.0075	0.0030120480805635452	687.3343368899077	762.3343368899077	762.3343368899077	787.3343368899077	0.012048192322254181	0.0	0.012820512987673283	0.0	0.47826087474823	687	762	762	787	1495
2.6001725012483643	2.600172895988063	1	0	1	0	0.0075	0.0	675.0	750.0	750.0	775.0	0.0	0.0	0.012820512987673283	0.0	0.47826087474823	675	750	750	775	1495
2.61678630569037	2.616786700430069	1	0	1	0	0.0075	0.0030120480805635452	687.3343368899077	762.3343368899077	762.3343368899077	787.3343368899077	0.012048192322254181	0.0	0.012820512987673283	0.0	0.47826087474823	687	762	762	787	1495
2.632627209802175	2.6326268150624763	1	0	1	0	0.0075	0.0030120480805635452	687.3343368899077	762.3343368899077	762.3343368899077	787.3343368899077	0.012048192322254181	0.0	0.012820512987673283	0.0	0.47826087474823	687	762	762	787	1495
2.649703649171144	2.6497040439108446	1	0	1	0	0.0075	0.0030120480805635452	687.3343368899077	762.3343368899077	762.3343368899077	787.3343368899077	0.012048192322254181	0.0	0.012820512987673283	0.0	0.47826087474823	687	762	762	787	1495
2.666593771402292	2.666593771402292	1	0	1	0	0.0075	0.0	675.0	750.0	750.0	775.0	0.0	0.0	0.012820512987673283	0.0	0.47826087474823	675	750	750	775	1495
2.682535728876985	2.682535728876985	1	0	1	0	0.0075	0.0	675.0	750.0	750.0	775.0	0.0	0.0	0.012820512987673283	0.0	0.47826087474823	675	750	750	775	1495
2.699702563636974	2.6997029583766725	1	0	1	0	0.0075	0.0030120480805635452	687.3343368899077	762.3343368899077	762.3343368899077	787.3343368899077	0.012048192322254181	0.0	0.012820512987673283	0.0	0.47826087474823	687	762	762	787	1495
2.718282566518573	2.7182829612582715	1	0	1	0	0.0075	0.0	675.0	750.0	750.0	775.0	0.0	0.0	0.012820512987673283	0.0	0.47826087474823	675	750	750	775	1495
2.7328078032143654	2.732808197954064	1	0	1	0	0.0075	0.0	675.0	750.0	750.0	775.0	0.0	0.0	0.012820512987673283	0.0	0.47826087474823	675	750	750	775	1495
2.7498676635159853	2.749868058255684	1	0	1	0	0.0075	0.0	675.0	750.0	750.0	775.0	0.0	0.0	0.012820512987673283	0.0	0.47826087474823	675	750	750	775	1495
2.766648837590271	2.766648837590271	1	0	1	0	0.0075	0.0030120480805635452	687.3343368899077	762.3343368899077	762.3343368899077	787.3343368899077	0.012048192322254181	0.0	0.012820512987673283	0.0	0.47826087474823	687	762	762	787	1495
2.782679611497189	2.782679611497189	1	0	1	0	0.0075	0.0030120480805635452	687.3343368899077	762.3343368899077	762.3343368899077	787.3343368899077	0.012048192322254181	0.0	0.012820512987673283	0.0	0.47826087474823	687	762	762	787	1495
2.7996001286851406	2.799600523424841	1	0	1	0	0.0075	0.0	675.0	750.0	750.0	775.0	0.0	0.0	0.012820512987673283	0.0	0.47826087474823	675	750	750	775	1495
2.8166193307977885	2.8166193307977885	1	0	1	0	0.0075	0.0	675.0	750.0	750.0	775.0	0.0	0.0	0.012820512987673283	0.0	0.47826087474823	675	750	750	775	1495
2.8326422099107287	2.8326422099107287	1	0	1	0	0.0075	0.0	675.0	750.0	750.0	775.0	0.0	0.0	0.012820512987673283	0.0	0.47826087474823	675	750	750	775	1495
2.8515376098116487	2.851538004551349	1	0	1	0	0.0075	0.0	675.0	750.0	750.0	775.0	0.0	0.0	0.012820512987673283	0.0	0.47826087474823	675	750	750	775	1495
2.8665696922806667	2.8665696922806667	1	0	1	0	0.0075	0.0	675.0	750.0	750.0	775.0	0.0	0.0	0.012820512987673283	0.0	0.47826087474823	675	750	750	775	1495
2.8825787555041504	2.882579150243851	1	0	1	0	0.0075	0.0	675.0	750.0	750.0	775.0	0.0	0.0	0.012820512987673283	0.0	0.47826087474823	675	750	750	775	1495
2.8997108531706477	2.8997112479103464	1	0	1	0	0.0075	0.0030120480805635452	687.3343368899077	762.3343368899077	762.3343368899077	787.3343368899077	0.012048192322254181	0.0	0.012820512987673283	0.0	0.47826087474823	687	762	762	787	1495
2.918412830619168	2.918413225358867	1	0	1	0	0.0075	0.0030120480805635452	687.3343368899077	762.3343368899077	762.3343368899077	787.3343368899077	0.012048192322254181	0.0	0.012820512987673283	0.0	0.47826087474823	687	762	762	787	1495
2.9325942490373276	2.9325942490373276	1	0	1	0	0.0075	0.0	675.0	750.0	750.0	775.0	0.0	0.0	0.012820512987673283	0.0	0.47826087474823	675	750	750	775	1495
2.9496406881891897	2.94964108292889	1	0	1	0	0.0075	0.0	675.0	750.0	750.0	775.0	0.0	0.0	0.012820512987673283	0.0	0.47826087474823	675	750	750	775	1495
2.966745154076772	2.966745154076772	1	0	1	0	0.0075	0.0	675.0	750.0	750.0	775.0	0.0	0.0	0.012820512987673283	0.0	0.47826087474823	675	750	750	775	1495
2.9847962057620148	2.9847962057620148	1	0	1	0	0.0075	0.0	675.0	750.0	750.0	775.0	0.0	0.0	0.012820512987673283	0.0	0.47826087474823	675	750	750	775	1495
2.999642760572609	2.999642760572609	1	0	1	0	0.0075	0.0	675.0	750.0	750.0	775.0	0.0	0.0	0.012820512987673283	0.0	0.47826087474823	675	750	750	775	1495
3.016611041264113	3.0166114360038137	1	0	1	0	0.0075	0.0	675.0	750.0	750.0	775.0	0.0	0.0	0.012820512987673283	0.0	0.47826087474823	675	750	750	775	1495
3.032843921896802	3.032844316636501	1	0	1	0	0.0075	0.0030120480805635452	687.3343368899077	762.3343368899077	762.3343368899077	787.3343368899077	0.012048192322254181	0.0	0.012820512987673283	0.0	0.47826087474823	687	762	762	787	1495
3.0518482699545846	3.0518486646942833	1	0	1	0	0.0075	0.0	675.0	750.0	750.0	775.0	0.0	0.0	0.012820512987673283	0.0	0.47826087474823	675	750	750	775	1495
3.0665689028012704	3.0665689028012704	1	0	1	0	0.0075	0.0	675.0	750.0	750.0	775.0	0.0	0.0	0.012820512987673283	0.0	0.47826087474823	675	750	750	775	1495
3.0826261242680033	3.082626519007704	1	0	1	0	0.0075	0.0030120480805635452	687.3343368899077	762.3343368899077	762.3343368899077	787.3343368899077	0.012048192322254181	0.0	0.012820512987673283	0.0	0.47826087474823	687	762	762	787	1495
3.099821380286304	3.099821775026003	1	0	1	0	0.0075	0.0030120480805635452	687.3343368899077	762.3343368899077	762.3343368899077	787.3343368899077	0.0	0.0	0.012820512987673283	0.0	0.47826087474823	687	762	762	787	1495
3.1181937500863484	3.1181937500863484	1	0	1	0	0.0075	0.0	675.0	750.0	750.0	775.0	0.0	0.0	0.012820512987673283	0.0	0.47826087474823	675	750	750	775	1495
3.132707144591178	3.1327075393308768	1	0	1	0	0.0075	0.0	675.0	750.0	750.0	775.0	0.0	0.0	0.012820512987673283	0.0	0.47826087474823	675	750	750	775	1495
3.149922137594416	3.149922137594416	1	0	1	0	0.0075	0.0	675.0	750.0	750.0	775.0	0.0	0.0	0.012820512987673283	0.0	0.47826087474823	675	750	750	775	1495
3.1666926536968347	3.166693048436535	1	0	1	0	0.0075	2.4845955309909205e-05	675.1017441869941	750.1017441869941	750.1017441869941	775.1017441869941	0.0	0.0	0.012820512987673283	0.007751937955617905	0.47826087474823	675	750	750	775	1495
3.1847014682343087	3.1847014682343087	1	0	1	0	0.0075	2.4845955309909205e-05	675.1017441869941	750.1017441869941	750.1017441869941	775.1017441869941	0.0	0.0	0.012820512987673283	0.007751937955617905	0.47826087474823	675	750	750	775	1495
3.2006698732688186	3.2006702680085173	1	0	1	0	0.0075	0.0	675.0	750.0	750.0	775.0	0.0	0.0	0.012820512987673283	0.0	0.47826087474823	675	750	750	775	1495
3.21677959511549	3.2167799898551888	1	0	1	0	0.0075	2.4845955309909205e-05	675.1017441869941	750.1017441869941	750.1017441869941	775.1017441869941	0.0	0.0	0.012820512987673283	0.007751937955617905	0.47826087474823	675	750	750	775	1495
3.232611025474526	3.2326118149539234	1	0	1	0	0.0075	0.0	675.0	750.0	750.0	775.0	0.0	0.0	0.012820512987673283	0.0	0.47826087474823	675	750	750	775	1495
3.2496187801359078	3.2496191748756065	1	0	1	0	0.0075	0.0	675.0	750.0	750.0	775.0	0.0	0.0	0.012820512987673283	0.0	0.47826087474823	675	750	750	775	1495
3.266589034525907	3.266589034525907	1	0	1	0	0.0075	0.0	675.0	750.0	750.0	775.0	0.0	0.0	0.012820512987673283	0.0	0.47826087474823	675	750	750	775	1495
3.2825700712307775	3.2825700712307775	1	0	1	0	0.0075	0.0	675.0	750.0	750.0	775.0	0.0	0.0	0.012820512987673283	0.0	0.47826087474823	675	750	750	775	1495
3.2997313796349843	3.299731774374683	1	0	1	0	0.0075	0.0	675.0	750.0	750.0	775.0	0.0	0.0	0.012820512987673283	0.0	0.47826087474823	675	750	750	775	1495
3.318061117547561	3.318061117547561	1	0	1	0	0.0075	0.0	675.0	750.0	750.0	775.0	0.0	0.0	0.012820512987673283	0.0	0.47826087474823	675	750	750	775	1495
3.333720441397931	3.3337212308773285	1	0	1	0	0.0075	0.0	675.0	750.0	750.0	775.0	0.0	0.0	0.012820512987673283	0.0	0.47826087474823	675	750	750	775	1495
3.349731873059607	3.3497322677993058	1	0	1	0	0.0075	2.4845955309909205e-05	675.1017441869941	750.1017441869941	750.1017441869941	775.1017441869941	0.0	0.0	0.012820512987673283	0.007751937955617905	0.47826087474823	675	750	750	775	1495
3.366693443176233	3.366693837915932	1	0	1	0	0.0075	2.4845955309909205e-05	675.1017441869941	750.1017441869941	750.1017441869941	775.1017441869941	0.0	0.0	0.012820512987673283	0.007751937955617905	0.47826087474823	675	750	750	775	1495
3.384659231086541	3.384659231086541	1	0	1	0	0.0075	0.0	675.0	750.0	750.0	775.0	0.0	0.0	0.012820512987673283	0.0	0.52173912525177	675	750	750	775	1504
3.3997098663214	3.3997098663214	1	0	1	0	0.0075	2.4845955309909205e-05	675.1017441869941	750.1017441869941	750.1017441869941	775.1017441869941	0.0	0.0	0.012820512987673283	0.007751937955617905	0.47826087474823	675	750	750	775	1495
3.4167156472842883	3.4167156472842883	1	0	1	0	0.0075	2.4845955309909205e-05	675.1017441869941	750.1017441869941	750.1017441869941	775.1017441869941	0.0	0.0	0.012820512987673283	0.007751937955617905	0.47826087474823	675	750	750	775	1495
3.432711684097713	3.4327120788374117	1	0	1	0	0.0075	2.4845955309909205e-05	675.1017441869941	750.1017441869941	750.1017441869941	775.1017441869941	0.0	0.0	0.012820512987673283	0.007751937955617905	0.47826087474823	675	750	750	775	1495
3.4515020832387595	3.4515020832387595	1	0	1	0	0.0075	2.4845955309909205e-05	675.1017441869941	750.1017441869941	750.1017441869941	775.1017441869941	0.0	0.0	0.012820512987673283	0.007751937955617905	0.52173912525177	675	750	750	775	1504
3.466794299169269	3.4667946939089695	1	0	1	0	0.0075	2.4845955309909205e-05	675.1017441869941	750.1017441869941	750.1017441869941	775.1017441869941	0.0	0.0	0.012820512987673283	0.007751937955617905	0.47826087474823	675	750	750	775	1495
3.4825444131503573	3.4825444131503573	1	0	1	0	0.0075	2.4845955309909205e-05	675.1017441869941	750.1017441869941	750.1017441869941	775.1017441869941	0.0	0.0	0.012820512987673283	0.007751937955617905	0.47826087474823	675	750	750	775	1495
3.5006791496517398	3.5006795443914385	1	1	1	0	0.0075	2.4845955309909205e-05	675.1017441869941	750.1017441869941	750.1017441869941	775.1017441869941	0.0	0.0	0.012820512987673283	0.007751937955617905	0.47826087474823	675	750	750	775	1495
3.723451682874021	3.7234524723534186	1	1	1	0	0.0075	2.4845955309909205e-05	675.1017441869941	750.1017441869941	750.1017441869941	775.1017441869941	0.0	0.0	0.012820512987673283	0.007751937955617905	0.47826087474823	675	750	750	775	1495
3.7243643210575854	3.724364715797286	1	1	1	0	0.0075	2.4845955309909205e-05	675.1017441869941	750.1017441869941	750.1017441869941	775.1017441869941	0.0	0.0	0.012820512987673283	0.007751937955617905	0.47826087474823	675	750	750	775	1495
3.725101694814896	3.725101694814896	1	1	1	0	0.0075	2.4845955309909205e-05	675.1017441869941	750.1017441869941	750.1017441869941	775.1017441869941	0.0	0.0	0.012820512987673283	0.007751937955617905	0.47826087474823	675	750	750	775	1495
3.7258611739953373	3.725861568735036	1	1	1	0	0.0075	2.4845955309909205e-05	675.1017441869941	750.1017441869941	750.1017441869941	775.1017441869941	0.0	0.0	0.012820512987673283	0.007751937955617905	0.47826087474823	675	750	750	775	1495
3.72657841602801	3.726578810767709	1	1	1	0	0.0075	2.4845955309909205e-05	675.1017441869941	750.1017441869941	750.1017441869941	775.1017441869941	0.0	0.0	0.012820512987673283	0.007751937955617905	0.47826087474823	675	750	750	775	1495
3.7327430659037653	3.732743460643464	1	1	1	0	0.0075	2.4845955309909205e-05	675.1017441869941	750.1017441869941	750.1017441869941	775.1017441869941	0.0	0.0	0.012820512987673283	0.007751937955617905	0.47826087474823	675	750	750	775	1495
3.75852193667191	3.75852193667191	1	1	1	0	0.0075	0.0	675.0	750.0	750.0	775.0	0.0	0.0	0.012820512987673283	0.0	0.47826087474823	675	750	750	775	1495
3.766726996050629	3.7667273907903276	1	1	1	0	0.0075	0.0	675.0	750.0	750.0	775.0	0.0	0.0	0.012820512987673283	0.0	0.47826087474823	675	750	750	775	1495
3.7849122592334545	3.7849126539731532	1	1	1	0	0.0075	0.0	675.0	750.0	750.0	775.0	0.0	0.0	0.012820512987673283	0.0	0.47826087474823	675	750	750	775	1495
3.8002443438735405	3.800245133352938	1	1	1	0	0.0075	2.4845955309909205e-05	675.1017441869941	750.1017441869941	750.1017441869941	775.1017441869941	0.0	0.0	0.012820512987673283	0.007751937955617905	0.47826087474823	675	750	750	775	1495
3.8167093314491094	3.816709726188808	1	1	1	0	0.0075	2.4845955309909205e-05	675.1017441869941	750.1017441869941	750.1017441869941	775.1017441869941	0.0	0.0	0.012820512987673283	0.007751937955617905	0.47826087474823	675	750	750	775	1495
3.83866672719342	3.8386675166728175	1	1	1	0	0.0075	2.4845955309909205e-05	675.1017441869941	750.1017441869941	750.1017441869941	775.1017441869941	0.0	0.0	0.012820512987673283	0.007751937955617905	0.47826087474823	675	750	750	775	1495
3.8520401134481883	3.852040508187887	1	1	1	0	0.0075	2.4845955309909205e-05	675.1017441869941	750.1017441869941	750.1017441869941	775.1017441869941	0.0	0.0	0.012820512987673283	0.007751937955617905	0.47826087474823	675	750	750	775	1495
3.867624042016093	3.8676248314954904	1	1	1	0	0.0075	0.0	675.0	750.0	750.0	775.0	0.0	0.0	0.012820512987673283	0.0	0.47826087474823	675	750	750	775	1495
3.8826241505695105	3.8826241505695105	1	1	1	0	0.0075	2.4845955309909205e-05	675.1017441869941	750.1017441869941	750.1017441869941	775.1017441869941	0.0	0.0	0.012820512987673283	0.007751937955617905	0.47826087474823	675	750	750	775	1495
3.899759800893296	3.8997605903726935	1	1	1	0	0.0075	2.4845955309909205e-05	675.1017441869941	750.1017441869941	750.1017441869941	775.1017441869941	0.0	0.0	0.012820512987673283	0.007751937955617905	0.47826087474823	675	750	750	775	1495
3.9187148064887314	3.9187148064887314	1	1	1	0	0.0075	2.4845955309909205e-05	675.1017441869941	750.1017441869941	750.1017441869941	775.1017441869941	0.0	0.0	0.012820512987673283	0.007751937955617905	0.47826087474823	675	750	750	775	1495
3.933739783643171	3.9337401783828696	1	1	1	0	0.0075	2.4845955309909205e-05	675.1017441869941	750.1017441869941	750.1017441869941	775.1017441869941	0.0	0.0	0.012820512987673283	0.007751937955617905	0.47826087474823	675	750	750	775	1495
3.9496162143278664	3.949616609067565	1	1	1	0	0.0075	2.4845955309909205e-05	675.1017441869941	750.1017441869941	750.1017441869941	775.1017441869941	0.0	0.0	0.012820512987673283	0.007751937955617905	0.47826087474823	675	750	750	775	1495
3.9666026530455145	3.966603047785213	1	1	1	0	0.0075	2.4845955309909205e-05	675.1017441869941	750.1017441869941	750.1017441869941	775.1017441869941	0.0	0.0	0.012820512987673283	0.007751937955617905	0.47826087474823	675	750	750	775	1495
3.985343314984515	3.985343709724214	1	1	1	0	0.0075	2.4845955309909205e-05	675.1017441869941	750.1017441869941	750.1017441869941	775.1017441869941	0.0	0.0	0.012820512987673283	0.007751937955617905	0.47826087474823	675	750	750	775	1495
3.999662102817849	3.999662497557548	1	1	1	0	0.0075	2.4845955309909205e-05	675.1017441869941	750.1017441869941	750.1017441869941	775.1017441869941	0.0	0.0	0.012820512987673283	0.007751937955617905	0.47826087474823	675	750	750	775	1495
4.016614199181705	4.016614199181705	1	1	1	0	0.0075	2.4845955309909205e-05	675.1017441869941	750.1017441869941	750.1017441869941	775.1017441869941	0.0	0.0	0.012820512987673283	0.007751937955617905	0.47826087474823	675	750	750	775	1495
4.038497383862646	4.038497383862646	1	1	1	0	0.0075	2.4845955309909205e-05	675.1017441869941	750.1017441869941	750.1017441869941	775.1017441869941	0.0	0.0	0.012820512987673283	0.007751937955617905	0.47826087474823	675	750	750	775	1495
4.051521425483999	4.051521425483999	1	1	1	0	0.0075	2.4845955309909205e-05	675.1017441869941	750.1017441869941	750.1017441869941	775.1017441869941	0.0	0.0	0.012820512987673283	0.007751937955617905	0.47826087474823	675	750	750	775	1495
4.066633640111869	4.066633640111869	1	1	1	0	0.0075	2.4845955309909205e-05	675.1017441869941	750.1017441869941	750.1017441869941	775.1017441869941	0.0	0.0	0.012820512987673283	0.007751937955617905	0.47826087474823	675	750	750	775	1495
4.082648624430835	4.082649019170534	1	1	1	0	0.0075	2.4845955309909205e-05	675.1017441869941	750.1017441869941	750.1017441869941	775.1017441869941	0.0	0.0	0.012820512987673283	0.007751937955617905	0.47826087474823	675	750	750	775	1495
4.099579404850955	4.099579404850957	1	1	1	0	0.0075	2.4845955309909205e-05	675.1017441869941	750.1017441869941	750.1017441869941	775.1017441869941	0.0	0.0	0.012820512987673283	0.007751937955617905	0.47826087474823	675	750	750	775	1495
4.118127433816955	4.118127433816955	1	1	1	0	0.0075	2.4845955309909205e-05	675.1017441869941	750.1017441869941	750.1017441869941	775.1017441869941	0.0	0.0	0.012820512987673283	0.007751937955617905	0.47826087474823	675	750	750	775	1495
4.132653854731842	4.132653854731844	1	1	1	0	0.0075	2.4845955309909205e-05	675.1017441869941	750.1017441869941	750.1017441869941	775.1017441869941	0.0	0.0	0.012820512987673283	0.007751937955617905	0.47826087474823	675	750	750	775	1495
4.149845163353156	4.149845558092855	1	1	1	0	0.0075	2.4845955309909205e-05	675.1017441869941	750.1017441869941	750.1017441869941	775.1017441869941	0.0	0.0	0.012820512987673283	0.007751937955617905	0.47826087474823	675	750	750	775	1495
4.1667633121029155	4.1667633121029155	1	1	1	0	0.0075	2.4845955309909205e-05	675.1017441869941	750.1017441869941	750.1017441869941	775.1017441869941	0.0	0.0	0.012820512987673283	0.007751937955617905	0.47826087474823	675	750	750	775	1495
4.184664362702625	4.184664362702625	1	1	1	0	0.0075	2.4845955309909205e-05	675.1017441869941	750.1017441869941	750.1017441869941	775.1017441869941	0.0	0.0	0.012820512987673283	0.007751937955617905	0.47826087474823	675	750	750	775	1495
4.200845927174473	4.200846321914172	1	1	1	0	0.0075	0.0	675.0	750.0	750.0	775.0	0.0	0.0	0.012820512987673283	0.0	0.47826087474823	675	750	750	775	1495
4.216712884106398	4.216712884106398	1	1	1	0	0.0075	2.4845955309909205e-05	675.1017441869941	750.1017441869941	750.1017441869941	775.1017441869941	0.0	0.0	0.012820512987673283	0.007751937955617905	0.47826087474823	675	750	750	775	1495
4.232724315768074	4.232724710507773	1	1	1	0	0.0075	2.4845955309909205e-05	675.1017441869941	750.1017441869941	750.1017441869941	775.1017441869941	0.0	0.0	0.012820512987673283	0.007751937955617905	0.47826087474823	675	750	750	775	1495
4.249725359854578	4.249725754594277	1	1	1	0	0.0075	0.0	675.0	750.0	750.0	775.0	0.0	0.0	0.012820512987673283	0.0	0.47826087474823	675	750	750	775	1495
4.267881412299694	4.267882201779091	1	1	1	0	0.0075	2.4845955309909205e-05	675.1017441869941	750.1017441869941	750.1017441869941	775.1017441869941	0.0	0.0	0.012820512987673283	0.007751937955617905	0.47826087474823	675	750	750	775	1495
4.282821125679199	4.2828215204188975	1	1	1	0	0.0075	2.4845955309909205e-05	675.1017441869941	750.1017441869941	750.1017441869941	775.1017441869941	0.0	0.0	0.012820512987673283	0.007751937955617905	0.47826087474823	675	750	750	775	1495
4.305962345780133	4.305962740519833	1	1	1	0	0.0075	2.4845955309909205e-05	675.1017441869941	750.1017441869941	750.1017441869941	775.1017441869941	0.0	0.0	0.012820512987673283	0.007751937955617905	0.47826087474823	675	750	750	775	1495
4.3181858552923735	4.318186250032072	1	1	1	0	0.0075	2.4845955309909205e-05	675.1017441869941	750.1017441869941	750.1017441869941	775.1017441869941	0.0	0.0	0.012820512987673283	0.007751937955617905	0.47826087474823	675	750	750	775	1495
4.333840442266357	4.333840837006058	1	1	1	0	0.0075	0.0	675.0	750.0	750.0	775.0	0.0	0.0	0.012820512987673283	0.0	0.47826087474823	675	750	750	775	1495
4.349721609827439	4.349722004567138	1	1	1	0	0.0075	2.4845955309909205e-05	675.1017441869941	750.1017441869941	750.1017441869941	775.1017441869941	0.0	0.0	0.012820512987673283	0.007751937955617905	0.52173912525177	675	750	750	775	1504
4.3666812062455715	4.366681995724969	1	1	1	0	0.0075	2.4845955309909205e-05	675.1017441869941	750.1017441869941	750.1017441869941	775.1017441869941	0.0	0.0	0.012820512987673283	0.007751937955617905	0.52173912525177	675	750	750	775	1504
4.385854897634127	4.385855292373826	1	1	1	0	0.0075	0.0	675.0	750.0	750.0	775.0	0.0	0.0	0.012820512987673283	0.0	0.47826087474823	675	750	750	775	1495
4.40269804584112	4.402698835320518	1	1	1	0	0.0075	0.0	675.0	750.0	750.0	775.0	0.0	0.0	0.012820512987673283	0.0	0.47826087474823	675	750	750	775	1495
4.416836437632114	4.416836437632114	1	1	1	0	0.0075	0.0	675.0	750.0	750.0	775.0	0.0	0.0	0.012820512987673283	0.0	0.47826087474823	675	750	750	775	1495
4.4328008952696365	4.432801290009335	1	1	1	0	0.0075	0.0	675.0	750.0	750.0	775.0	0.0	0.0	0.012820512987673283	0.0	0.52173912525177	675	750	750	775	1504
4.451940244304399	4.451940639044098	1	1	1	0	0.0075	0.0	675.0	750.0	750.0	775.0	0.0	0.0	0.012820512987673283	0.0	0.52173912525177	675	750	750	775	1504
4.467079695971483	4.467080090711182	1	1	1	0	0.0075	0.0	675.0	750.0	750.0	775.0	0.0	0.0	0.012820512987673283	0.0	0.47826087474823	675	750	750	775	1504
4.482685729962519	4.482686124702218	1	1	1	0	0.0075	0.0	675.0	750.0	750.0	775.0	0.0	0.0	0.012820512987673283	0.0	0.47826087474823	675	750	750	775	1495
4.499722300621912	4.49972269536161	1	1	1	0	0.0075	0.0	675.0	750.0	750.0	775.0	0.0	0.0	0.012820512987673283	0.0	0.52173912525177	675	750	750	775	1504
4.518064670204849	4.518064670204851	1	1	1	0	0.0075	0.0	675.0	750.0	750.0	775.0	0.0	0.0	0.012820512987673283	0.0	0.52173912525177	675	750	750	775	1504
4.5326447757187704	4.532645170458471	1	1	1	0	0.0075	0.0	675.0	750.0	750.0	775.0	0.0	0.0	0.012820512987673283	0.0	0.47826087474823	675	750	750	775	1495
4.549664767310816	4.549665162050514	1	1	1	0	0.0075	0.0	675.0	750.0	750.0	775.0	0.0	0.0	0.012820512987673283	0.0	0.52173912525177	675	750	750	775	1504
4.567538580871309	4.567539370350707	1	1	1	0	0.0075	0.0	675.0	750.0	750.0	775.0	0.0	0.0	0.012820512987673283	0.0	0.52173912525177	675	750	750	775	1504
4.585564369215829	4.585565158695227	1	1	1	0	0.0075	0.0	675.0	750.0	750.0	775.0	0.0	0.0	0.012820512987673283	0.0	0.47826087474823	675	750	750	775	1495
4.599647102709296	4.599647102709296	1	1	1	0	0.0075	0.0	675.0	750.0	750.0	775.0	0.0	0.0	0.012820512987673283	0.0	0.47826087474823	675	750	750	775	1495
4.616695910299351	4.616695910299351	1	1	1	0	0.0075	0.0	675.0	750.0	750.0	775.0	0.0	0.0	0.012820512987673283	0.0	0.47826087474823	675	750	750	775	1495
4.63289642227674	4.632896817016439	1	1	1	0	0.0075	0.0	675.0	750.0	750.0	775.0	0.0	0.0	0.012820512987673283	0.0	0.52173912525177	675	750	750	775	1504
4.652323931291608	4.652324326031307	1	1	1	0	0.0075	0.0	675.0	750.0	750.0	775.0	0.0	0.0	0.012820512987673283	0.0	0.47826087474823	675	750	750	775	1495
4.666808509798425	4.666808509798425	1	1	1	0	0.0075	0.0	675.0	750.0	750.0	775.0	0.0	0.0	0.012820512987673283	0.0	0.47826087474823	675	750	750	775	1495
4.682829020473173	4.682829415212874	1	1	1	0	0.0075	0.0	675.0	750.0	750.0	775.0	0.0	0.0	0.012820512987673283	0.0	0.47826087474823	675	750	750	775	1495
4.704703520880743	4.704703520880743	1	1	1	0	0.0075	0.0	675.0	750.0	750.0	775.0	0.0	0.0	0.012820512987673283	0.0	0.47826087474823	675	750	750	775	1495
4.717957695746481	4.717957695746483	1	1	1	0	0.0075	0.0	675.0	750.0	750.0	775.0	0.0	0.0	0.012820512987673283	0.0	0.47826087474823	675	750	750	775	1495
4.7328299086374965	4.732830303377195	1	1	1	0	0.0075	0.0	675.0	750.0	750.0	775.0	0.0	0.0	0.012820512987673283	0.0	0.47826087474823	675	750	750	775	1495
4.749793847192315	4.749793847192315	1	1	1	0	0.0075	0.0	675.0	750.0	750.0	775.0	0.0	0.0	0.012820512987673283	0.0	0.47826087474823	675	750	750	775	1495
4.766734101365207	4.766734496104906	1	1	1	0	0.0075	0.0	675.0	750.0	750.0	775.0	0.0	0.0	0.012820512987673283	0.0	0.52173912525177	675	750	750	775	1504
4.784871995784179	4.784872390523878	1	1	1	0	0.0075	0.0	675.0	750.0	750.0	775.0	0.0	0.0	0.012820512987673283	0.0	0.47826087474823	675	750	750	775	1495
4.799913552005968	4.799913946745667	1	1	1	0	0.0075	0.0	675.0	750.0	750.0	775.0	0.0	0.0	0.012820512987673283	0.0	0.52173912525177	675	750	750	775	1504
4.816806832154706	4.816807621634103	1	1	1	0	0.0075	0.0	675.0	750.0	750.0	775.0	0.0	0.0	0.012820512987673283	0.0	0.52173912525177	675	750	750	775	1504
4.8328431324174055	4.832843527157104	1	1	1	0	0.0075	0.0	675.0	750.0	750.0	775.0	0.0	0.0	0.012820512987673283	0.0	0.47826087474823	675	750	750	775	1495
4.851406161491958	4.851406161491958	1	1	1	0	0.0075	0.0	675.0	750.0	750.0	775.0	0.0	0.0	0.012820512987673283	0.0	0.47826087474823	675	750	750	775	1495
4.8665973240595815	4.8665973240595815	1	1	1	0	0.0075	0.0	675.0	750.0	750.0	775.0	0.0	0.0	0.012820512987673283	0.0	0.47826087474823	675	750	750	775	1495
4.882635203281076	4.882635598020775	1	1	1	0	0.0075	0.0	675.0	750.0	750.0	775.0	0.0	0.0	0.012820512987673283	0.0	0.47826087474823	675	750	750	775	1495
4.899672168680167	4.899672168680167	1	1	1	0	0.0075	0.0	675.0	750.0	750.0	775.0	0.0	0.0	0.012820512987673283	0.0	0.52173912525177	675	750	750	775	1504
4.91805835436967	4.91805835436967	1	1	1	0	0.0075	0.0	675.0	750.0	750.0	775.0	0.0	0.0	0.025641025975346565	0.0	0.52173912525177	675	750	750	775	1504
4.93363044074661	4.93363044074661	1	1	1	0	0.0075	0.0	675.0	750.0	750.0	775.0	0.0	0.0	0.025641025975346565	0.0	0.52173912525177	675	750	750	775	1504
4.949606345835397	4.949606345835397	1	1	1	0	0.0075	0.0	675.0	750.0	750.0	775.0	0.0	0.0	0.025641025975346565	0.0	0.52173912525177	675	750	750	775	1504
4.966542652611301	4.966542652611301	1	1	1	0	0.0075	0.0	675.0	750.0	750.0	775.0	0.0	0.0	0.025641025975346565	0.0	0.52173912525177	675	750	750	775	1504
4.984679757550877	4.984680152290576	1	1	1	0	0.0075	0.0	675.0	750.0	750.0	775.0	0.0	0.0	0.025641025975346565	0.0	0.52173912525177	675	750	750	775	1504
4.999599339205744	4.999599733945443	1	1	1	0	0.0075	0.0	675.0	750.0	750.0	775.0	0.0	0.0	0.012820512987673283	0.0	0.52173912525177	675	750	750	775	1504
5.0165830147455015	5.0165830147455015	1	1	1	0	0.0075	0.0	675.0	750.0	750.0	775.0	0.0	0.0	0.012820512987673283	0.0	0.52173912525177	675	750	750	775	1504
5.032669841689643	5.032670236429341	1	1	1	0	0.0075	0.0	675.0	750.0	750.0	775.0	0.0	0.0	0.012820512987673283	0.0	0.52173912525177	675	750	750	775	1504
5.051415635244728	5.051415635244728	1	1	1	0	0.0075	0.0	675.0	750.0	750.0	775.0	0.0	0.0	0.012820512987673283	0.0	0.52173912525177	675	750	750	775	1504
5.06654600789874	5.066546007898742	1	1	1	0	0.0075	0.0	675.0	750.0	750.0	775.0	0.0	0.0	0.012820512987673283	0.0	0.52173912525177	675	750	750	775	1504
5.082553492163429	5.082553492163429	1	1	1	0	0.0075	0.0	675.0	750.0	750.0	775.0	0.0	0.0	0.012820512987673283	0.0	0.52173912525177	675	750	750	775	1504
5.099837959353653	5.099838354093352	1	1	1	0	0.0075	0.0	675.0	750.0	750.0	775.0	0.0	0.0	0.025641025975346565	0.0	0.52173912525177	675	750	750	775	1504
5.118134144391833	5.118134539131534	1	1	1	0	0.0075	0.0	675.0	750.0	750.0	775.0	0.0	0.0	0.012820512987673283	0.0	0.52173912525177	675	750	750	775	1504
5.132606091228292	5.132606091228292	1	1	1	0	0.0075	0.0	675.0	750.0	750.0	775.0	0.0	0.0	0.025641025975346565	0.0	0.52173912525177	675	750	750	775	1504
5.149786741877737	5.1497871366174355	1	1	1	0	0.0075	0.0	675.0	750.0	750.0	775.0	0.0	0.0	0.025641025975346565	0.0	0.52173912525177	675	750	750	775	1504
5.171553873087239	5.171553873087239	1	1	1	0	0.0075	0.0	675.0	750.0	750.0	775.0	0.0	0.0	0.025641025975346565	0.0	0.52173912525177	675	750	750	775	1504
5.1848360744715905	5.184836469211289	1	1	1	0	0.0075	0.0	675.0	750.0	750.0	775.0	0.0	0.0	0.025641025975346565	0.0	0.52173912525177	675	750	750	775	1504
5.199803024890311	5.19980341963001	1	1	1	0	0.0075	0.0	675.0	750.0	750.0	775.0	0.0	0.0	0.025641025975346565	0.0	0.52173912525177	675	750	750	775	1504
5.2165976201143565	5.2165976201143565	1	1	1	0	0.0075	0.0	675.0	750.0	750.0	775.0	0.0	0.0	0.025641025975346565	0.0	0.52173912525177	675	750	750	775	1504
5.233551295437007	5.233551690176705	1	1	1	0	0.0075	0.0	675.0	750.0	750.0	775.0	0.0	0.0	0.025641025975346565	0.0	0.52173912525177	675	750	750	775	1504
5.251592083890081	5.25159247862978	1	1	1	0	0.0075	0.0	675.0	750.0	750.0	775.0	0.0	0.0	0.025641025975346565	0.0	0.52173912525177	675	750	750	775	1504
5.266735088214453	5.266735088214453	1	1	1	0	0.0075	0.0	675.0	750.0	750.0	775.0	0.0	0.0	0.012820512987673283	0.0	0.52173912525177	675	750	750	775	1504
5.282703493248963	5.282703887988662	1	1	1	0	0.0075	0.0	675.0	750.0	750.0	775.0	0.0	0.0	0.012820512987673283	0.0	0.52173912525177	675	750	750	775	1504
5.29962006303993	5.299620457779628	1	1	1	0	0.0075	0.0	675.0	750.0	750.0	775.0	0.0	0.0	0.012820512987673283	0.0	0.52173912525177	675	750	750	775	1504
5.318053222753585	5.318053222753585	1	1	1	0	0.0075	0.0	675.0	750.0	750.0	775.0	0.0	0.0	0.012820512987673283	0.0	0.52173912525177	675	750	750	775	1504
5.332532669644319	5.3325322749046205	1	1	1	0	0.0075	0.0	675.0	750.0	750.0	775.0	0.0	0.0	0.012820512987673283	0.0	0.52173912525177	675	750	750	775	1504
5.3497847681792425	5.349785162918941	1	1	1	0	0.0075	0.0	675.0	750.0	750.0	775.0	0.0	0.0	0.012820512987673283	0.0	0.52173912525177	675	750	750	775	1504
5.366595547730936	5.366595152991238	1	1	1	0	0.0075	0.0	675.0	750.0	750.0	775.0	0.0	0.0	0.012820512987673283	0.0	0.52173912525177	675	750	750	775	1504
5.384635546704613	5.384635546704613	1	1	1	0	0.0075	0.0	675.0	750.0	750.0	775.0	0.0	0.0	0.012820512987673283	0.0	0.52173912525177	675	750	750	775	1504
5.399822367135551	5.3998227618752495	1	1	1	0	0.0075	0.0	675.0	750.0	750.0	775.0	0.0	0.0	0.012820512987673283	0.0	0.52173912525177	675	750	750	775	1504
5.416633936166642	5.416633936166644	1	1	1	0	0.0075	0.0	675.0	750.0	750.0	775.0	0.0	0.0	0.012820512987673283	0.0	0.52173912525177	675	750	750	775	1504
5.432665499552957	5.432665894292656	1	1	1	0	0.0075	0.0	675.0	750.0	750.0	775.0	0.0	0.0	0.012820512987673283	0.0	0.52173912525177	675	750	750	775	1504
5.451738927058024	5.451738927058024	1	1	1	0	0.0075	0.0	675.0	750.0	750.0	775.0	0.0	0.0	0.012820512987673283	0.0	0.52173912525177	675	750	750	775	1504
5.466622192660605	5.466622587400304	1	1	1	0	0.0075	0.0	675.0	750.0	750.0	775.0	0.0	0.0	0.012820512987673283	0.0	0.52173912525177	675	750	750	775	1504
5.482705466947458	5.4827058616871565	1	1	1	0	0.0075	0.0	675.0	750.0	750.0	775.0	0.0	0.0	0.012820512987673283	0.0	0.52173912525177	675	750	750	775	1504
5.499613352465051	5.499614141944448	1	1	1	0	0.0075	0.0	675.0	750.0	750.0	775.0	0.0	0.0	0.012820512987673283	0.0	0.52173912525177	675	750	750	775	1504
5.518063091246054	5.518063091246054	1	0	1	0	0.0075	0.0	675.0	750.0	750.0	775.0	0.0	0.0	0.012820512987673283	0.0	0.52173912525177	675	750	750	775	1504
5.532564248820222	5.532564248820222	1	0	1	0	0.0075	0.0	675.0	750.0	750.0	775.0	0.0	0.0	0.012820512987673283	0.0	0.52173912525177	675	750	750	775	1504
5.549652135640455	5.549652530380154	1	0	1	0	0.0075	0.0	675.0	750.0	750.0	775.0	0.0	0.0	0.012820512987673283	0.0	0.52173912525177	675	750	750	775	1504
5.566601074086719	5.566601074086719	1	0	1	0	0.0075	0.0	675.0	750.0	750.0	775.0	0.0	0.0	0.012820512987673283	0.0	0.52173912525177	675	750	750	775	1504
5.584645809936783	5.584645809936783	1	0	1	0	0.0075	0.0	675.0	750.0	750.0	775.0	0.0	0.0	0.012820512987673283	0.0	0.52173912525177	675	750	750	775	1504
5.599718155855074	5.599718550594774	1	0	1	0	0.0075	0.0	675.0	750.0	750.0	775.0	0.0	0.0	0.012820512987673283	0.0	0.52173912525177	675	750	750	775	1504
5.616797358401936	5.616797358401936	1	0	1	0	0.0075	0.0	675.0	750.0	750.0	775.0	0.0	0.0	0.012820512987673283	0.0	0.52173912525177	675	750	750	775	1504
5.632719578891688	5.632721157850485	1	0	1	0	0.0075	0.0	675.0	750.0	750.0	775.0	0.0	0.0	0.012820512987673283	0.0	0.52173912525177	675	750	750	775	1504
5.64977272861843	5.64977272861843	1	0	1	0	0.0075	0.0	675.0	750.0	750.0	775.0	0.0	0.0	0.012820512987673283	0.0	0.52173912525177	675	750	750	775	1504
5.66684285215222	5.6668432468919185	1	0	1	0	0.0075	0.0	675.0	750.0	750.0	775.0	0.0	0.0	0.025641025975346565	0.0	0.52173912525177	675	750	750	775	1504
5.682786783325405	5.682786783325405	1	0	1	0	0.0075	0.0	675.0	750.0	750.0	775.0	0.0	0.0	0.012820512987673283	0.0	0.52173912525177	675	750	750	775	1504
5.6996638791464935	5.6996638791464935	1	0	1	0	0.0075	0.0	675.0	750.0	750.0	775.0	0.0	0.0	0.025641025975346565	0.0	0.52173912525177	675	750	750	775	1504
5.717728351981494	5.717728351981494	1	0	1	0	0.0075	0.0	675.0	750.0	750.0	775.0	0.0	0.0	0.012820512987673283	0.0	0.52173912525177	675	750	750	775	1504
5.7326033280504	5.732603722790099	1	0	1	0	0.0075	0.0	675.0	750.0	750.0	775.0	0.0	0.0	0.012820512987673283	0.0	0.52173912525177	675	750	750	775	1504
5.749652135640455	5.749652135640455	1	0	1	0	0.0075	0.0	675.0	750.0	750.0	775.0	0.0	0.0	0.025641025975346565	0.0	0.52173912525177	675	750	750	775	1504
5.766710811722978	5.766711206462679	1	0	1	0	0.0075	0.0	675.0	750.0	750.0	775.0	0.0	0.0	0.012820512987673283	0.0	0.52173912525177	675	750	750	775	1504
5.784547125012088	5.784546730272389	1	0	1	0	0.0075	0.0	675.0	750.0	750.0	775.0	0.0	0.0	0.012820512987673283	0.0	0.52173912525177	675	750	750	775	1504
5.7996743397485115	5.79967473448821	1	0	1	0	0.0075	0.0	675.0	750.0	750.0	775.0	0.0	0.0	0.025641025975346565	0.0	0.52173912525177	675	750	750	775	1504
5.816608672825922	5.816608672825922	1	0	1	0	0.0075	0.0	675.0	750.0	750.0	775.0	0.0	0.0	0.012820512987673283	0.0	0.52173912525177	675	750	750	775	1504
5.8328131322002985	5.832813526939997	1	0	1	0	0.0075	0.0	675.0	750.0	750.0	775.0	0.0	0.0	0.025641025975346565	0.0	0.52173912525177	675	750	750	775	1504
5.84966654363946	5.84966654363946	1	0	1	0	0.0075	0.0	675.0	750.0	750.0	775.0	0.0	0.0	0.025641025975346565	0.0	0.52173912525177	675	750	750	775	1504
5.866765483171259	5.866765877910959	1	0	1	0	0.0075	0.0	675.0	750.0	750.0	775.0	0.0	0.0	0.025641025975346565	0.0	0.52173912525177	675	750	750	775	1504
5.882647045472039	5.882647440211738	1	0	1	0	0.0075	0.0	675.0	750.0	750.0	775.0	0.0	0.0	0.025641025975346565	0.0	0.52173912525177	675	750	750	775	1504
5.899633484189687	5.899633878929386	1	0	1	0	0.0075	0.0	675.0	750.0	750.0	775.0	0.0	0.0	0.025641025975346565	0.0	0.52173912525177	675	750	750	775	1504
5.91809032828527	5.918090723024969	1	0	1	0	0.0075	0.0	675.0	750.0	750.0	775.0	0.0	0.0	0.012820512987673283	0.0	0.52173912525177	675	750	750	775	1504
5.932571748874498	5.932571748874498	1	0	1	0	0.0075	0.0	675.0	750.0	750.0	775.0	0.0	0.0	0.012820512987673283	0.0	0.52173912525177	675	750	750	775	1504
5.949614240629373	5.94961463536907	1	0	1	0	0.0075	0.0	675.0	750.0	750.0	775.0	0.0	0.0	0.012820512987673283	0.0	0.52173912525177	675	750	750	775	1504
5.967139499035849	5.967140288515246	1	0	1	0	0.0075	0.0	675.0	750.0	750.0	775.0	0.0	0.0	0.012820512987673283	0.0	0.52173912525177	675	750	750	775	1504
5.984628046650336	5.984628441390036	1	0	1	0	0.0075	0.0	675.0	750.0	750.0	775.0	0.0	0.0	0.012820512987673283	0.0	0.52173912525177	675	750	750	775	1504
5.9998440778189845	5.9998444725586815	1	0	1	0	0.0075	0.0	675.0	750.0	750.0	775.0	0.0	0.0	0.012820512987673283	0.0	0.52173912525177	675	750	750	775	1504
6.016816700647176	6.016817095386873	0	0	1	0	0.0075	0.0	675.0	750.0	750.0	775.0	0.0	0.0	0.012820512987673283	0.0	0.52173912525177	675	750	750	775	1504
6.038089223014115	6.038089617753812	0	0	1	0	0.0074897215106593034	0.0	675.0	750.0	750.0	775.0	0.0	0.0	0.012820512987673283	0.0	0.52173912525177	675	750	750	775	1504
6.049727728292769	6.0497281230324695	0	0	1	0	0.007458914215262049	0.0	675.0	750.0	750.0	775.0	0.0	0.0	0.012820512987673283	0.0	0.52173912525177	675	750	750	775	1504
6.0668582470004715	6.066858641740168	0	0	1	0	0.007407662554463533	0.0	675.0	750.0	750.0	775.0	0.0	0.0	0.012820512987673283	0.0	0.52173912525177	675	750	750	775	1504
6.091426451112476	6.0914268458521725	0	0	1	0	0.007336107005503543	0.0	675.0	750.0	750.0	775.0	0.0	0.0	0.012820512987673283	0.0	0.52173912525177	675	750	750	775	1504
6.100874940542333	6.1008745458026326	0	0	1	0	0.007244443697168012	0.0	675.0	750.0	750.0	775.0	0.0	0.0	0.012820512987673283	0.0	0.52173912525177	675	750	750	775	1504
6.118062696506357	6.118062696506357	0	0	1	0	0.007132923872213651	0.0	675.0	750.0	750.0	775.0	0.0	0.0	0.012820512987673283	0.0	0.52173912525177	675	750	750	775	1504
6.132642012540881	6.132642012540881	0	0	1	0	0.007001853198729013	0.0	675.0	750.0	750.0	775.0	0.0	0.0	0.012820512987673283	0.0	0.52173912525177	675	750	750	775	1504
6.158245618882766	6.158246013622467	0	0	1	0	0.006851590932319507	0.0	675.0	750.0	750.0	775.0	0.0	0.0	0.012820512987673283	0.0	0.52173912525177	675	750	750	775	1504
6.166557652719856	6.166557652719856	0	0	1	0	0.006682548931412759	0.0	675.0	750.0	750.0	775.0	0.0	0.0	0.012820512987673283	0.0	0.52173912525177	675	750	750	775	1504
6.184779626694667	6.184780021434364	0	0	1	0	0.006495190528383289	0.0	675.0	750.0	750.0	775.0	0.0	0.0	0.025641025975346565	0.0	0.52173912525177	675	750	750	775	1504
6.19970394522592	6.199704339965617	0	0	1	0	0.0062900292595906805	0.0	675.0	750.0	750.0	775.0	0.0	0.0	0.012820512987673283	0.0	0.52173912525177	675	750	750	775	1504
6.224774258234763	6.22477465297446	0	0	1	0	0.006067627457812106	0.0	675.0	750.0	750.0	775.0	0.0	0.0	0.025641025975346565	0.0	0.52173912525177	675	750	750	775	1504
6.233813007857293	6.233813007857293	0	0	1	0	0.005828594710927282	0.0	675.0	750.0	750.0	775.0	0.0	0.0	0.012820512987673283	0.0	0.52173912525177	675	750	750	775	1504
6.251358792728105	6.251358792728105	0	0	1	0	0.005573586191080457	0.0	675.0	750.0	750.0	775.0	0.0	0.0	0.025641025975346565	0.0	0.52173912525177	675	750	750	775	1504
6.266636008550062	6.266636008550062	0	0	1	0	0.005303300858899107	0.0	675.0	750.0	750.0	775.0	0.0	0.0	0.025641025975346565	0.0	0.52173912525177	675	750	750	775	1504
6.28390547563173	6.283905870371431	0	0	1	0	0.0050184795476914375	0.0	675.0	750.0	750.0	775.0	0.0	0.0	0.025641025975346565	0.0	0.52173912525177	675	750	750	775	1504
6.304758389698872	6.304758784438572	0	0	1	0	0.004719902932873782	0.0	675.0	750.0	750.0	775.0	0.0	0.0	0.012820512987673283	0.0	0.52173912525177	675	750	750	775	1504
6.317846379151426	6.317846379151426	0	0	1	0	0.00440838939219355	0.0	675.0	750.0	750.0	775.0	0.0	0.0	0.025641025975346565	0.0	0.52173912525177	675	750	750	775	1504
6.332798329461593	6.332798329461596	0	0	1	0	0.004084792762612705	0.0	675.0	750.0	750.0	775.0	0.0	0.0	0.025641025975346565	0.0	0.52173912525177	675	750	750	775	1504
6.349780820782254	6.349781215521954	0	0	1	0	0.0037500000000000025	0.0	675.0	750.0	750.0	775.0	0.0	0.0	0.012820512987673283	0.0	0.52173912525177	675	750	750	775	1504
6.37146663561381	6.371467030353507	0	0	1	0	0.0034049287480466027	0.0	675.0	750.0	750.0	775.0	0.0	0.0	0.012820512987673283	0.0	0.52173912525177	675	750	750	775	1504
6.382556452711171	6.382556847450868	0	0	1	0	0.003050524823068503	0.0	675.0	750.0	750.0	775.0	0.0	0.0	0.012820512987673283	0.0	0.52173912525177	675	750	750	775	1504
6.400725531566348	6.400725926306045	0	0	1	0	0.002687759621589753	0.0	675.0	750.0	750.0	775.0	0.0	0.0	0.012820512987673283	0.0	0.52173912525177	675	750	750	775	1504
6.4166868312862775	6.4166868312862775	0	0	1	0	0.002317627457812106	0.0	675.0	750.0	750.0	775.0	0.0	0.0	0.025641025975346565	0.0	0.52173912525177	675	750	750	775	1504
6.432625630843379	6.432625630843379	0	0	1	0	0.0019411428382689055	0.0	675.0	750.0	750.0	775.0	0.0	0.0	0.025641025975346565	0.0	0.52173912525177	675	750	750	775	1504
6.451381292890936	6.451381687630633	0	0	1	0	0.0015593376811331942	0.0	675.0	750.0	750.0	775.0	0.0	0.0	0.025641025975346565	0.0	0.52173912525177	675	750	750	775	1504
6.4676414105628375	6.467642200042238	0	0	1	0	0.0011732584878017302	0.0	675.0	750.0	750.0	775.0	0.0	0.0	0.025641025975346565	0.0	0.52173912525177	675	750	750	775	1504
6.482645861252944	6.482646255992641	0	0	1	0	0.0007839634745073992	0.0	675.0	750.0	750.0	775.0	0.0	0.0	0.012820512987673283	0.0	0.52173912525177	675	750	750	775	1504
6.504574440999242	6.504574440999242	0	0	1	0	0.0003925196718220764	0.0	675.0	750.0	750.0	775.0	0.0	0.0	0.025641025975346565	0.0	0.52173912525177	675	750	750	775	1504
6.517829405344379	6.517829405344379	0	0	1	0	-2.871426524195212e-18	0.0	675.0	750.0	750.0	775.0	0.0	0.0	0.025641025975346565	0.0	0.52173912525177	675	750	750	775	1504
6.532805434776172	6.532805829515873	0	0	1	0	-0.00039251967182208215	0.0	675.0	750.0	750.0	775.0	0.0	0.0	0.025641025975346565	0.0	0.52173912525177	675	750	750	775	1504
6.5498633213792985	6.549863716118999	0	0	1	0	-0.000783963474507405	0.0	675.0	750.0	750.0	775.0	0.0	0.0	0.025641025975346565	0.0	0.52173912525177	675	750	750	775	1504
6.57145005654646	6.571450451286161	0	0	1	0	-0.0011732584878017358	0.0	675.0	750.0	750.0	775.0	0.0	0.0	0.025641025975346565	0.0	0.52173912525177	675	750	750	775	1504
6.58263697960972	6.58263697960972	0	0	1	0	-0.0015593376811331998	0.0	675.0	750.0	750.0	775.0	0.0	0.0	0.025641025975346565	0.0	0.52173912525177	675	750	750	775	1504
6.599658155420862	6.599658155420862	0	0	1	0	-0.001941142838268911	0.0	675.0	750.0	750.0	775.0	0.0	0.0	0.012820512987673283	0.0	0.52173912525177	675	750	750	775	1504
6.616689199724473	6.616689199724473	0	0	1	0	-0.002317627457812111	0.0	675.0	750.0	750.0	775.0	0.0	0.0	0.012820512987673283	0.0	0.52173912525177	675	750	750	775	1504
6.63806830181008	6.63806830181008	0	0	1	0	-0.002687759621589758	0.0	675.0	750.0	750.0	775.0	0.0	0.0	0.025641025975346565	0.0	0.52173912525177	675	750	750	775	1504
6.649697333335965	6.649697728075662	0	0	1	0	-0.003050524823068508	0.0	675.0	750.0	750.0	775.0	0.0	0.0	0.03846153989434242	0.0	0.52173912525177	675	750	750	775	1504
6.667232854974607	6.667232854974607	0	0	1	0	-0.003404928748046606	0.0019083969527855515	682.8148855216568	757.8148855216568	757.8148855216568	782.8148855216568	0.0	0.007633587811142206	0.06410256773233414	0.0	0.52173912525177	682	757	757	782	1504
6.691309213421938	6.691309608161639	0	0	1	0	-0.003750000000000004	0.015267175622284412	737.5190841732547	812.5190841732547	812.5190841732547	837.5190841732547	0.0	0.06106870248913765	0.12820513546466827	0.0	0.52173912525177	737	812	812	837	1504
6.699650852736433	6.699651247476133	0	0	1	0	-0.004084792762612706	0.022096017375588417	765.4831911530346	840.4831911530346	840.4831911530346	865.4831911530346	0.012048192322254181	0.07633587718009949	0.1666666716337204	0.0	0.52173912525177	765	840	840	865	1504
6.718239145151706	6.718239539891407	0	0	1	0	-0.004408389392193551	0.03238413533274713	807.6130341875995	882.6130341875995	882.6130341875995	907.6130341875995	0.03614457696676254	0.09160305559635162	0.23076923191547394	0.007751937955617905	0.52173912525177	807	882	882	907	1504
6.744808284796797	6.744808679536497	0	0	1	0	-0.004719902932873782	0.05119061912349798	884.6255853107242	959.6255853107242	959.6255853107242	984.6255853107242	0.07228915393352509	0.1221374049782753	0.3333333432674408	0.03100775182247162	0.52173912525177	884	959	959	984	1504
6.752664789021498	6.752665183761199	0	0	1	0	-0.005018479547691437	0.07274059037828073	972.8727175990596	1047.8727175990596	1047.8727175990596	1072.8727175990596	0.1204819306731224	0.1450381726026535	0.41025641560554504	0.06201550364494324	0.52173912525177	972	1047	1047	1072	1504
6.771437030136401	6.771437424876101	0	0	1	0	-0.005303300858899106	0.10714424807593875	1113.7556958709692	1188.7556958709692	1188.7556958709692	1213.7556958709692	0.22891566157341003	0.16030533611774445	0.4615384638309479	0.08527132123708725	0.52173912525177	1113	1188	1188	1213	1504
6.782631453253938	6.782631453253938	0	0	1	0	-0.005573586191080455	0.1305529223755002	1209.6142171276733	1284.6142171276733	1284.6142171276733	1309.6142171276733	0.27710843086242676	0.19083969295024872	0.5	0.10852713137865067	0.52173912525177	1209	1284	1284	1309	1504
6.799662102817848	6.7996628922972455	0	0	1	0	-0.00582859471092728	0.13901116742001474	1244.2507305849604	1319.2507305849604	1319.2507305849604	1344.2507305849604	0.27710843086242676	0.21374045312404633	0.5256410241127014	0.12403100728988647	0.52173912525177	1244	1319	1319	1344	1504
6.824789653083016	6.824789653083016	0	0	1	0	-0.006067627457812103	0.20087757801347905	1497.5936819651968	1572.5936819651968	1572.5936819651968	1597.5936819651968	0.39759036898612976	0.30534350872039795	0.5897436141967773	0.1705426424741745	0.52173912525177	1497	1572	1572	1597	1504
6.832623262405189	6.832623262405189	0	0	1	0	-0.006290029259590677	0.20087757801347905	1497.5936819651968	1572.5936819651968	1572.5936819651968	1597.5936819651968	0.39759036898612976	0.30534350872039795	0.5897436141967773	0.1705426424741745	0.52173912525177	1497	1572	1572	1597	1504
6.8514006351361765	6.8514006351361765	0	0	1	0	-0.006495190528383286	0.27203182380404334	1788.9703184775574	1863.9703184775574	1863.9703184775574	1888.9703184775574	0.5060241222381592	0.4351145029067993	0.6538461446762085	0.22480620443820953	0.5652173757553101	1788	1863	1863	1888	1513
6.866823115167282	6.866823509906979	0	0	1	0	-0.006682548931412756	0.27203182380404334	1788.9703184775574	1863.9703184775574	1863.9703184775574	1888.9703184775574	0.5060241222381592	0.4351145029067993	0.6538461446762085	0.22480620443820953	0.5652173757553101	1788	1863	1863	1888	1513
6.891539741406024	6.891540136145721	0	0	1	0	-0.006851590932319503	0.346903275694721	2095.5689139698825	2170.5689139698825	2170.5689139698825	2195.5689139698825	0.6265060305595398	0.5496183037757874	0.7179487347602844	0.2945736348628998	0.5652173757553101	2095	2170	2170	2195	1513
6.899807959136545	6.899808748615943	0	0	1	0	-0.0070018531987290095	0.346903275694721	2095.5689139698825	2170.5689139698825	2170.5689139698825	2195.5689139698825	0.6265060305595398	0.5496183037757874	0.7179487347602844	0.2945736348628998	0.5652173757553101	2095	2170	2170	2195	1513
6.918113617927499	6.918114012667196	0	0	1	0	-0.007132923872213648	0.37614600580312274	2215.3178937637877	2290.3178937637877	2290.3178937637877	2315.3178937637877	0.6746987700462341	0.5877862572669983	0.7435897588729858	0.3255814015865326	0.5652173757553101	2215	2290	2290	2315	1513
6.932719776261539	6.932719776261539	0	0	1	0	-0.007244443697168009	0.40277423431067216	2324.3604895022027	2399.3604895022027	2399.3604895022027	2424.3604895022027	0.7108433842658997	0.6259542107582092	0.7692307829856873	0.356589138507843	0.5652173757553101	2324	2399	2399	2424	1513
6.958136275986206	6.9581366707259065	0	0	1	0	-0.007336107005503539	0.43752801752847503	2466.6772317791056	2541.6772317791056	2541.6772317791056	2566.6772317791056	0.759036123752594	0.6717557311058044	0.807692289352417	0.39534884691238403	0.6086956262588501	2466	2541	2541	2566	1521
6.966786207005445	6.966786601745145	0	0	1	0	-0.00740766255446353	0.43752801752847503	2466.6772317791056	2541.6772317791056	2541.6772317791056	2566.6772317791056	0.759036123752594	0.6717557311058044	0.807692289352417	0.39534884691238403	0.6086956262588501	2466	2541	2541	2566	1521
6.984543572354799	6.984543177615102	0	0	1	0	-0.007458914215262048	0.44893421907562114	2513.3856271146688	2588.3856271146688	2588.3856271146688	2613.3856271146688	0.7831325531005859	0.6870229244232178	0.807692289352417	0.40310078859329224	0.6086956262588501	2513	2588	2588	2613	1521
6.999635260518332	6.999636049997729	0	0	1	0	-0.007489721510659303	0.4734687347841047	2613.8544689409086	2688.8544689409086	2688.8544689409086	2713.8544689409086	0.7951807379722595	0.7175572514533997	0.8333333134651184	0.45736435055732727	0.6086956262588501	2613	2688	2688	2713	1521
7.024812547985544	7.024812547985544	0	0	1	0	-0.0075	0.49179650620114757	2688.906692893699	2763.906692893699	2763.906692893699	2788.906692893699	0.8072289228439331	0.7404580116271973	0.8589743375778198	0.4883720874786377	0.6086956262588501	2688	2763	2763	2788	1521
7.0327586581218675	7.0327586581218675	0	0	1	0	-0.007489721510659305	0.5035697009775042	2737.1179255028796	2812.1179255028796	2812.1179255028796	2837.1179255028796	0.8192771077156067	0.7557252049446106	0.8717948794364929	0.5038759708404541	0.6086956262588501	2737	2812	2812	2837	1521
7.051435372229665	7.051435372229665	0	0	1	0	-0.007458914215262052	0.5154422572061428	2785.7360432591545	2860.7360432591545	2860.7360432591545	2885.7360432591545	0.8313252925872803	0.7709923386573792	0.8846153616905212	0.5193798542022705	0.6086956262588501	2785	2860	2860	2885	1521
7.067257328835932	7.06725811831533	0	0	1	0	-0.0074076625544635365	0.5190650354948652	2800.571320351473	2875.571320351473	2875.571320351473	2900.571320351473	0.8313252925872803	0.7786259651184082	0.8846153616905212	0.5271317958831787	0.6086956262588501	2800	2875	2875	2900	1521
7.091437109084342	7.091437503824039	0	0	1	0	-0.007336107005503547	0.5274142199370857	2834.761230642366	2909.761230642366	2909.761230642366	2934.761230642366	0.8433734774589539	0.7862595319747925	0.8974359035491943	0.5348837375640869	0.6521739363670349	2834	2909	2909	2934	1530
7.099615326163544	7.099615326163544	0	0	1	0	-0.0072444436971680175	0.529322626552343	2842.5761557318447	2917.5761557318447	2917.5761557318447	2942.5761557318447	0.8433734774589539	0.7938931584358215	0.8974359035491943	0.5348837375640869	0.6521739363670349	2842	2917	2917	2942	1530
7.117991643360575	7.117991643360575	0	0	1	0	-0.007132923872213658	0.5329702359631057	2857.5131162689177	2932.5131162689177	2932.5131162689177	2957.5131162689177	0.8433734774589539	0.8015267252922058	0.8974359035491943	0.5426356792449951	0.6521739363670349	2857	2932	2932	2957	1530
7.1329021460023725	7.1329021460023725	0	0	1	0	-0.007001853198729022	0.531231018266439	2850.391019801068	2925.391019801068	2925.391019801068	2950.391019801068	0.8433734774589539	0.8015267252922058	0.8974359035491943	0.5348837375640869	0.6521739363670349	2850	2925	2925	2950	1530
7.159046940471278	7.159047335210978	0	0	1	0	-0.006851590932319517	0.531231018266439	2850.391019801068	2925.391019801068	2925.391019801068	2950.391019801068	0.8433734774589539	0.8015267252922058	0.8974359035491943	0.5348837375640869	0.6521739363670349	2850	2925	2925	2950	1530
7.167154499144402	7.167154499144402	0	0	1	0	-0.0066825489314127715	0.529322626552343	2842.5761557318447	2917.5761557318447	2917.5761557318447	2942.5761557318447	0.8433734774589539	0.7938931584358215	0.8974359035491943	0.5348837375640869	0.6086956262588501	2842	2917	2917	2942	1521
7.184624493993049	7.184624493993049	0	0	1	0	-0.006495190528383305	0.5244021737191673	2822.4269013799903	2897.4269013799903	2897.4269013799903	2922.4269013799903	0.8313252925872803	0.7862595319747925	0.8974359035491943	0.5348837375640869	0.6086956262588501	2822	2897	2897	2922	1521
7.20061539919039	7.200615793930087	0	0	1	0	-0.006290029259590696	0.5245713626377579	2823.119730001619	2898.119730001619	2898.119730001619	2923.119730001619	0.8313252925872803	0.7938931584358215	0.8974359035491943	0.5271317958831787	0.6086956262588501	2823	2898	2898	2923	1521
7.2248236006971105	7.2248236006971105	0	0	1	0	-0.006067627457812124	0.5245713626377579	2823.119730001619	2898.119730001619	2898.119730001619	2923.119730001619	0.8313252925872803	0.7938931584358215	0.8974359035491943	0.5271317958831787	0.6086956262588501	2823	2898	2898	2923	1521
7.233543005903332	7.233543005903332	0	0	1	0	-0.005828594710927302	0.5245713626377579	2823.119730001619	2898.119730001619	2898.119730001619	2923.119730001619	0.8313252925872803	0.7938931584358215	0.8974359035491943	0.5271317958831787	0.6086956262588501	2823	2898	2898	2923	1521
7.25140260883467	7.25140260883467	0	0	1	0	-0.005573586191080479	0.5179116921079157	2795.8483791819144	2870.8483791819144	2870.8483791819144	2895.8483791819144	0.8192771077156067	0.7862595319747925	0.8974359035491943	0.5193798542022705	0.6521739363670349	2795	2870	2870	2895	1530
7.266808509798427	7.266808904538124	0	0	1	0	-0.005303300858899131	0.5179116921079157	2795.8483791819144	2870.8483791819144	2870.8483791819144	2895.8483791819144	0.8192771077156067	0.7862595319747925	0.8974359035491943	0.5193798542022705	0.6521739363670349	2795	2870	2870	2895	1530
7.292753960719452	7.292755539678247	0	0	1	0	-0.0050184795476914635	0.4929138222530476	2693.4821021262296	2768.4821021262296	2768.4821021262296	2793.4821021262296	0.7831325531005859	0.7633587718009949	0.8846153616905212	0.4806201457977295	0.6086956262588501	2693	2768	2768	2793	1521
7.301495076609108	7.301495076609108	0	0	1	0	-0.004719902932873809	0.47801003178988477	2632.451080179578	2707.451080179578	2707.451080179578	2732.451080179578	0.7710843086242676	0.7480915784835815	0.8589743375778198	0.45736435055732727	0.6086956262588501	2632	2707	2707	2732	1521
7.3180532227535835	7.318053222753587	0	0	1	0	-0.004408389392193576	0.4691992091339676	2596.3707614035975	2671.3707614035975	2671.3707614035975	2696.3707614035975	0.7710843086242676	0.732824444770813	0.8589743375778198	0.43410852551460266	0.6086956262588501	2596	2671	2671	2696	1521
7.332563854080522	7.332563854080522	0	0	1	0	-0.00408479276261273	0.45468728053708407	2536.9444137993596	2611.9444137993596	2611.9444137993596	2636.9444137993596	0.7469879388809204	0.7175572514533997	0.8461538553237915	0.41860464215278625	0.6086956262588501	2536	2611	2611	2636	1521
7.359062335319532	7.359062730059229	0	0	1	0	-0.003750000000000026	0.42425763260930793	2412.3350055351157	2487.3350055351157	2487.3350055351157	2512.3350055351157	0.7108433842658997	0.6793892979621887	0.807692289352417	0.3798449635505676	0.6086956262588501	2412	2487	2487	2512	1521
7.367601344483415	7.367601344483415	0	0	1	0	-0.0034049287480466253	0.42425763260930793	2412.3350055351157	2487.3350055351157	2487.3350055351157	2512.3350055351157	0.7108433842658997	0.6793892979621887	0.807692289352417	0.3798449635505676	0.6086956262588501	2412	2487	2487	2512	1521
7.384503308905526	7.384503308905526	0	0	1	0	-0.0030505248230685246	0.40020864850080073	2313.854415610779	2388.854415610779	2388.854415610779	2413.854415610779	0.6746987700462341	0.6488549709320068	0.7948718070983887	0.3488371968269348	0.6086956262588501	2313	2388	2388	2413	1521
7.399630128902249	7.399630523641946	0	0	1	0	-0.002687759621589774	0.35497196354571736	2128.6101907197126	2203.6101907197126	2203.6101907197126	2228.6101907197126	0.5783132314682007	0.6030534505844116	0.7692307829856873	0.3100775182247162	0.5652173757553101	2128	2203	2203	2228	1513
7.4247209683754285	7.424721363115129	0	0	1	0	-0.002317627457812126	0.30084667071223237	1906.9671165665916	1981.9671165665916	1981.9671165665916	2006.9671165665916	0.5301204919815063	0.5038167834281921	0.7051281929016113	0.24031007289886475	0.5652173757553101	1906	1981	1981	2006	1513
7.432588525311697	7.432588525311697	0	0	1	0	-0.0019411428382689242	0.2668574139937874	1767.7811103045592	1842.7811103045592	1842.7811103045592	1867.7811103045592	0.46987950801849365	0.4580152630805969	0.6666666865348816	0.20930232107639313	0.5652173757553101	1767	1842	1842	1867	1513
7.451784322123384	7.451784716863081	0	0	1	0	-0.0015593376811332115	0.24321072017712897	1670.9478991253432	1745.9478991253432	1745.9478991253432	1770.9478991253432	0.4337349534034729	0.4198473393917084	0.6410256624221802	0.1860465109348297	0.5652173757553101	1670	1745	1745	1770	1513
7.478242934652815	7.478243329392516	0	0	1	0	-0.001173258487801746	0.21995111480666263	1575.6998151332834	1650.6998151332834	1650.6998151332834	1675.6998151332834	0.3855421543121338	0.3893129825592041	0.6153846383094788	0.1705426424741745	0.5652173757553101	1575	1650	1650	1675	1513
7.486084438768966	7.486084438768966	0	0	1	0	-0.0007839634745074134	0.21995111480666263	1575.6998151332834	1650.6998151332834	1650.6998151332834	1675.6998151332834	0.3855421543121338	0.3893129825592041	0.6153846383094788	0.1705426424741745	0.5652173757553101	1575	1650	1650	1675	1513
7.504810890078808	7.504810890078808	0	0	1	0	-0.00039251967182208893	0.210304250500843	1536.195905800952	1611.195905800952	1611.195905800952	1636.195905800952	0.3614457845687866	0.38167938590049744	0.6025640964508057	0.1627907007932663	0.5652173757553101	1536	1611	1611	1636	1513
7.5165508434600525	7.5165508434600525	0	0	1	0	-8.039065796791711e-18	0.19070837923361328	1455.9508129616465	1530.9508129616465	1530.9508129616465	1555.9508129616465	0.33734938502311707	0.35114502906799316	0.5641025900840759	0.13178294897079468	0.5652173757553101	1455	1530	1530	1555	1513
7.532726881576117	7.532727276315814	0	0	1	0	0.00039251967182207294	0.17707080364707117	1400.1049409347565	1475.1049409347565	1475.1049409347565	1500.1049409347565	0.3132530152797699	0.32824426889419556	0.5384615659713745	0.12403100728988647	0.5652173757553101	1400	1475	1475	1500	1513
7.549743715250571	7.549744109990268	0	0	1	0	0.0007839634745073974	0.16353260542693138	1344.666019223284	1419.666019223284	1419.666019223284	1444.666019223284	0.28915661573410034	0.30534350872039795	0.5128205418586731	0.11627907305955887	0.5652173757553101	1344	1419	1419	1444	1513
7.572628354547302	7.572628749287002	0	0	1	0	0.00117325848780173	0.15009379670759943	1289.6340975176197	1364.6340975176197	1364.6340975176197	1389.6340975176197	0.2650602459907532	0.28244274854660034	0.4871794879436493	0.10852713137865067	0.5652173757553101	1289	1364	1364	1389	1513
7.582645663883092	7.582646058622792	0	0	1	0	0.0015593376811331957	0.14066087374809105	1251.0062779984328	1326.0062779984328	1326.0062779984328	1351.0062779984328	0.2530120611190796	0.25954198837280273	0.4615384638309479	0.10852713137865067	0.5652173757553101	1251	1326	1326	1351	1513
7.602102383635671	7.602102383635671	0	0	1	0	0.0019411428382689084	0.12960252789600935	1205.722351734158	1280.722351734158	1280.722351734158	1305.722351734158	0.22891566157341003	0.2442748099565506	0.44871795177459717	0.10077519714832306	0.52173912525177	1205	1280	1280	1305	1504
7.616628409810861	7.616628409810861	0	0	1	0	0.0023176274578121103	0.11859387684042566	1160.6419256615432	1235.6419256615432	1235.6419256615432	1260.6419256615432	0.20481927692890167	0.22900763154029846	0.43589743971824646	0.09302325546741486	0.52173912525177	1160	1235	1235	1260	1504
7.639262389398869	7.639263178878267	0	0	1	0	0.002687759621589759	0.10601025734143416	1109.1120038131728	1184.1120038131728	1184.1120038131728	1209.1120038131728	0.1927710771560669	0.19847328960895538	0.38461539149284363	0.08527132123708725	0.5652173757553101	1109	1184	1184	1209	1513
7.649717465060601	7.649717859800301	0	0	1	0	0.0030505248230685103	0.10601025734143416	1109.1120038131728	1184.1120038131728	1184.1120038131728	1209.1120038131728	0.1927710771560669	0.19847328960895538	0.38461539149284363	0.08527132123708725	0.5652173757553101	1109	1184	1184	1209	1513
7.666709430134034	7.666709824873731	0	0	1	0	0.0034049287480466114	0.10081650645834384	1087.843593946918	1162.843593946918	1162.843593946918	1187.843593946918	0.1807228922843933	0.19083969295024872	0.3717948794364929	0.08527132123708725	0.5652173757553101	1087	1162	1162	1187	1513
7.684564296188984	7.684564296188984	0	0	1	0	0.0037500000000000124	0.08760130859295373	1033.7273586881456	1108.7273586881456	1108.7273586881456	1133.7273586881456	0.15662650763988495	0.1679389327764511	0.3333333432674408	0.07751937955617905	0.5652173757553101	1033	1108	1108	1133	1513
7.704622204502794	7.704622204502794	0	0	1	0	0.004084792762612716	0.0805240045106318	1004.7457984710372	1079.7457984710372	1079.7457984710372	1104.7457984710372	0.14457830786705017	0.15267175436019897	0.3205128312110901	0.07751937955617905	0.5652173757553101	1004	1079	1079	1104	1513
7.718138881268221	7.718139276007918	0	0	1	0	0.004408389392193564	0.0805240045106318	1004.7457984710372	1079.7457984710372	1079.7457984710372	1104.7457984710372	0.14457830786705017	0.15267175436019897	0.3205128312110901	0.07751937955617905	0.5652173757553101	1004	1079	1079	1104	1513
7.73262227555594	7.73262227555594	0	0	1	0	0.004719902932873797	0.0777708468808791	993.4716179771999	1068.4716179772	1068.4716179772	1093.4716179772	0.14457830786705017	0.1450381726026535	0.3076923191547394	0.06976744532585144	0.5652173757553101	993	1068	1068	1093	1513
7.75808693352386	7.75808732826356	0	0	1	0	0.005018479547691453	0.0674931592374812	951.3844870774856	1026.3844870774856	1026.3844870774856	1051.3844870774856	0.1325301229953766	0.1221374049782753	0.28205129504203796	0.05426356568932533	0.52173912525177	951	1026	1026	1051	1504
7.766597521429432	7.766597521429432	0	0	1	0	0.005303300858899124	0.0674931592374812	951.3844870774856	1026.3844870774856	1026.3844870774856	1051.3844870774856	0.1325301229953766	0.1221374049782753	0.28205129504203796	0.05426356568932533	0.52173912525177	951	1026	1026	1051	1504
7.784671073277504	7.784672257496599	0	0	1	0	0.0055735861910804745	0.05776208274224168	911.5357288294797	986.5357288294797	986.5357288294797	1011.5357288294797	0.1204819306731224	0.09923664480447769	0.24358974397182465	0.04651162773370743	0.52173912525177	911	986	986	1011	1504
7.799642365832909	7.79964276057261	0	0	1	0	0.0058285947109273	0.05173873939408688	886.8701378187858	961.8701378187858	961.8701378187858	986.8701378187858	0.1204819306731224	0.07633587718009949	0.21794871985912323	0.04651162773370743	0.52173912525177	886	961	961	986	1504
7.824820837519219	7.824821232258916	0	0	1	0	0.006067627457812124	0.04174877197654406	845.9612212439479	920.9612212439479	920.9612212439479	945.9612212439479	0.09638553857803345	0.06106870248913765	0.20512820780277252	0.04651162773370743	0.52173912525177	845	920	920	945	1504
7.833754191642175	7.833754191642175	0	0	1	0	0.006290029259590699	0.04174877197654406	845.9612212439479	920.9612212439479	920.9612212439479	945.9612212439479	0.09638553857803345	0.06106870248913765	0.20512820780277252	0.04651162773370743	0.52173912525177	845	920	920	945	1504
7.851703005745435	7.851703400485135	0	0	1	0	0.006495190528383307	0.036306561541465346	823.6753695123006	898.6753695123006	898.6753695123006	923.6753695123006	0.08433734625577927	0.05343511328101158	0.19230769574642181	0.03875968977808952	0.52173912525177	823	898	898	923	1504
7.866731930296865	7.866731930296865	0	0	1	0	0.006682548931412777	0.0343981651707564	815.8604863742474	890.8604863742474	890.8604863742474	915.8604863742474	0.08433734625577927	0.04580152779817581	0.19230769574642181	0.03875968977808952	0.52173912525177	815	890	890	915	1504
7.88381271180252	7.88381271180252	0	0	1	0	0.006851590932319523	0.0343981651707564	815.8604863742474	890.8604863742474	890.8604863742474	915.8604863742474	0.08433734625577927	0.04580152779817581	0.19230769574642181	0.03875968977808952	0.52173912525177	815	890	890	915	1504
7.899697037281189	7.89969743202089	0	0	1	0	0.007001853198729028	0.029229260253111136	794.6938207364901	869.6938207364901	869.6938207364901	894.6938207364901	0.07228915393352509	0.038167938590049744	0.1666666716337204	0.03875968977808952	0.52173912525177	794	869	869	894	1504
7.9187984913048695	7.918799280784267	0	0	1	0	0.007132923872213665	0.029105030485586034	794.1850998384748	869.1850998384748	869.1850998384748	894.1850998384748	0.07228915393352509	0.038167938590049744	0.1538461595773697	0.03875968977808952	0.52173912525177	794	869	869	894	1504
7.932666486402205	7.932666486402205	0	0	1	0	0.0072444436971680235	0.02596875356881996	781.3420458643177	856.3420458643177	856.3420458643177	881.3420458643177	0.0602409653365612	0.038167938590049744	0.14102564752101898	0.03875968977808952	0.52173912525177	781	856	856	881	1504
7.949657267256541	7.949657661996238	0	0	1	0	0.007336107005503552	0.02295670455693384	769.007705160644	844.007705160644	844.007705160644	869.007705160644	0.048192769289016724	0.038167938590049744	0.14102564752101898	0.03875968977808952	0.52173912525177	769	844	844	869	1504
7.971903612460352	7.971904007200052	0	0	1	0	0.007407662554463541	0.02295670455693384	769.007705160644	844.007705160644	844.007705160644	869.007705160644	0.048192769289016724	0.038167938590049744	0.14102564752101898	0.03875968977808952	0.52173912525177	769	844	844	869	1504
7.982750664642968	7.982750664642968	0	0	1	0	0.007458914215262055	0.024865101858965358	776.8225921124631	851.8225921124631	851.8225921124631	876.8225921124631	0.048192769289016724	0.04580152779817581	0.14102564752101898	0.03875968977808952	0.52173912525177	776	851	851	876	1504
7.999638813175622	7.999639207915319	0	0	1	0	0.007489721510659307	0.026897727997199403	785.1461961485315	860.1461961485315	860.1461961485315	885.1461961485315	0.048192769289016724	0.05343511328101158	0.1538461595773697	0.03875968977808952	0.52173912525177	785	860	860	885	1504
8.024641230956277	8.024640836216577	0	0	1	0	0.0075	0.03181817431111704	805.2954238040243	880.2954238040243	880.2954238040243	905.2954238040243	0.0602409653365612	0.06106870248913765	0.1538461595773697	0.03875968977808952	0.52173912525177	805	880	880	905	1504
8.032669841689643	8.032670236429343	0	0	1	0	0.007489721510659301	0.0357591977513826	821.4339147919118	896.4339147919118	896.4339147919118	921.4339147919118	0.0602409653365612	0.07633587718009949	0.1666666716337204	0.03875968977808952	0.52173912525177	821	896	896	921	1504
8.052634591434543	8.05263498617424	0	0	1	0	0.007458914215262044	0.04080387197018019	842.0918557178879	917.0918557178879	917.0918557178879	942.0918557178879	0.07228915393352509	0.08396946638822556	0.1794871836900711	0.03875968977808952	0.52173912525177	842	917	917	942	1504
8.066739825090838	8.066740219830539	0	0	1	0	0.007407662554463523	0.04080387197018019	842.0918557178879	917.0918557178879	917.0918557178879	942.0918557178879	0.07228915393352509	0.08396946638822556	0.1794871836900711	0.03875968977808952	0.52173912525177	842	917	917	942	1504
8.082602834625778	8.082602439886077	0	0	1	0	0.007336107005503528	0.04080387197018019	842.0918557178879	917.0918557178879	917.0918557178879	942.0918557178879	0.07228915393352509	0.08396946638822556	0.1794871836900711	0.03875968977808952	0.52173912525177	842	917	917	942	1504
8.104731547399357	8.104731547399357	0	0	1	0	0.007244443697167994	0.04283649903973681	850.4154635677222	925.4154635677222	925.4154635677222	950.4154635677222	0.07228915393352509	0.09160305559635162	0.19230769574642181	0.03875968977808952	0.52173912525177	850	925	925	950	1504
8.116638870412878	8.116639265152575	0	0	1	0	0.00713292387221363	0.04800540395738208	871.5821292054796	946.5821292054796	946.5821292054796	971.5821292054796	0.08433734625577927	0.09923664480447769	0.21794871985912323	0.03875968977808952	0.52173912525177	871	946	946	971	1504
8.132663723224312	8.132664117964012	0	0	1	0	0.007001853198728986	0.055082704314413714	900.5636741675241	975.5636741675241	975.5636741675241	1000.5636741675241	0.09638553857803345	0.11450381577014923	0.24358974397182465	0.03875968977808952	0.52173912525177	900	975	975	1000	1504
8.14965410933895	8.149654504078647	0	0	1	0	0.006851590932319475	0.06216000854112674	929.545234975914	1004.545234975914	1004.545234975914	1029.545234975914	0.10843373835086823	0.12977099418640137	0.26923078298568726	0.03875968977808952	0.52173912525177	929	1004	1004	1029	1504
8.171445714409774	8.171446109149475	0	0	1	0	0.006682548931412723	0.06885419082902838	956.9579114448712	1031.9579114448711	1031.9579114448711	1056.9579114448711	0.10843373835086823	0.15267175436019897	0.3076923191547394	0.04651162773370743	0.52173912525177	956	1031	1031	1056	1504
8.182550926355386	8.182551321095087	0	0	1	0	0.006495190528383249	0.06885419082902838	956.9579114448712	1031.9579114448711	1031.9579114448711	1056.9579114448711	0.10843373835086823	0.15267175436019897	0.3076923191547394	0.04651162773370743	0.52173912525177	956	1031	1031	1056	1504
8.199772629933506	8.199773419412903	0	0	1	0	0.006290029259590635	0.0737746343489783	977.1071276590661	1052.107127659066	1052.107127659066	1077.107127659066	0.1204819306731224	0.16030533611774445	0.3076923191547394	0.04651162773370743	0.52173912525177	977	1052	1052	1077	1504
8.224883995871021	8.224884390610722	0	0	1	0	0.0060676274578120555	0.08200527925419715	1010.8116185459373	1085.8116185459373	1085.8116185459373	1110.8116185459373	0.14457830786705017	0.1679389327764511	0.3333333432674408	0.04651162773370743	0.52173912525177	1010	1085	1085	1110	1504
8.234227484541005	8.234227879280706	0	0	1	0	0.005828594710927226	0.08200527925419715	1010.8116185459373	1085.8116185459373	1085.8116185459373	1110.8116185459373	0.14457830786705017	0.1679389327764511	0.3333333432674408	0.04651162773370743	0.52173912525177	1010	1085	1085	1110	1504
8.251596426026765	8.251596426026769	0	0	1	0	0.0055735861910803965	0.10618019390490652	1109.8078940405921	1184.8078940405921	1184.8078940405921	1209.8078940405921	0.21686747670173645	0.18320611119270325	0.39743590354919434	0.06201550364494324	0.52173912525177	1109	1184	1184	1209	1504
8.266602455675667	8.266602455675667	0	0	1	0	0.005303300858899042	0.10848612460037321	1119.2506802385283	1194.2506802385283	1194.2506802385283	1219.2506802385283	0.21686747670173645	0.19083969295024872	0.42307692766189575	0.06201550364494324	0.52173912525177	1119	1194	1194	1219	1504
8.282690861578605	8.282691651058002	0	0	1	0	0.005018479547691366	0.1174621504371054	1156.0075060399465	1231.0075060399465	1231.0075060399465	1256.0075060399465	0.2409638613462448	0.19847328960895538	0.43589743971824646	0.06976744532585144	0.52173912525177	1156	1231	1231	1256	1504
8.299711247910345	8.299711642650045	0	0	1	0	0.004719902932873706	0.12347581742571667	1180.6334723583097	1255.6334723583097	1255.6334723583097	1280.6334723583097	0.2530120611190796	0.20610687136650085	0.44871795177459717	0.07751937955617905	0.52173912525177	1180	1255	1255	1280	1504
8.317963616841965	8.317964011581662	0	0	1	0	0.004408389392193469	0.12981247893234527	1206.582101227954	1281.582101227954	1281.582101227954	1306.582101227954	0.2650602459907532	0.21374045312404633	0.4743589758872986	0.08527132123708725	0.52173912525177	1206	1281	1281	1306	1504
8.345500658228449	8.345501447707846	0	0	1	0	0.004084792762612619	0.15966762686538882	1328.8389320137671	1403.8389320137671	1403.8389320137671	1428.8389320137671	0.33734938502311707	0.2442748099565506	0.5256410241127014	0.10852713137865067	0.52173912525177	1328	1403	1403	1428	1504
8.35322137199677	8.353221766736471	0	0	1	0	0.0037499999999999114	0.15966762686538882	1328.8389320137671	1403.8389320137671	1403.8389320137671	1428.8389320137671	0.33734938502311707	0.2442748099565506	0.5256410241127014	0.10852713137865067	0.52173912525177	1328	1403	1403	1428	1504
8.371644663217957	8.371645452697354	0	0	1	0	0.0034049287480465078	0.18188768839402503	1419.8300839735325	1494.8300839735325	1494.8300839735325	1519.8300839735325	0.3614457845687866	0.290076345205307	0.5769230723381042	0.13178294897079468	0.52173912525177	1419	1494	1494	1519	1504
8.382609347830805	8.382609347830805	0	0	1	0	0.003050524823068404	0.19219022138476305	1462.0189565706046	1537.0189565706046	1537.0189565706046	1562.0189565706046	0.3734939694404602	0.3129771053791046	0.5897436141967773	0.13953489065170288	0.5652173757553101	1462	1537	1537	1562	1513
8.400676978583398	8.400677768062796	0	0	1	0	0.0026877596215896505	0.19946628462880867	1491.8144355549716	1566.8144355549716	1566.8144355549716	1591.8144355549716	0.3855421543121338	0.32824426889419556	0.6025640964508057	0.13953489065170288	0.52173912525177	1491	1566	1566	1591	1504
8.424737547442778	8.424737942182475	0	0	1	0	0.002317627457812	0.21047494103352715	1536.8948835322935	1611.8948835322935	1611.8948835322935	1636.8948835322935	0.40963855385780334	0.3435114622116089	0.6025640964508057	0.1472868174314499	0.52173912525177	1536	1611	1611	1636	1504
8.43372695460296	8.43372695460296	0	0	1	0	0.0019411428382687965	0.2269899097932686	1604.523680603435	1679.523680603435	1679.523680603435	1704.523680603435	0.4337349534034729	0.37404578924179077	0.6153846383094788	0.1627907007932663	0.52173912525177	1604	1679	1679	1704	1504
8.451425503737198	8.451425503737198	0	0	1	0	0.001559337681133082	0.25019981578226425	1699.568245628372	1774.568245628372	1774.568245628372	1799.568245628372	0.4819277226924896	0.40458014607429504	0.6410256624221802	0.1782945692539215	0.52173912525177	1699	1774	1774	1799	1504
8.466673114081747	8.466673114081747	0	0	1	0	0.0011732584878016152	0.26569610476253924	1763.0255490025982	1838.0255490025982	1838.0255490025982	1863.0255490025982	0.5060241222381592	0.4351145029067993	0.6538461446762085	0.1860465109348297	0.5652173757553101	1763	1838	1838	1863	1513
8.482757572587698	8.482757967327395	0	0	1	0	0.0007839634745072818	0.27330958939491934	1794.2027685721946	1869.2027685721946	1869.2027685721946	1894.2027685721946	0.5060241222381592	0.4580152630805969	0.6666666865348816	0.19379845261573792	0.5652173757553101	1794	1869	1869	1894	1513
8.504516809003224	8.504517203742921	0	0	1	0	0.0003925196718219568	0.2902220883659383	1863.4594518585175	1938.4594518585175	1938.4594518585175	1963.4594518585175	0.5301204919815063	0.4885496199131012	0.6794871687889099	0.20930232107639313	0.5652173757553101	1863	1938	1938	1963	1513
8.517770194389563	8.517770194389563	0	0	1	0	-1.2426921205886656e-16	0.2990634500042946	1899.6648277675863	1974.6648277675863	1974.6648277675863	1999.6648277675863	0.5421686768531799	0.5038167834281921	0.692307710647583	0.21705426275730133	0.5652173757553101	1899	1974	1974	1999	1513
8.532689381304731	8.532689776044432	0	0	1	0	-0.00039251967182220505	0.3072339768011121	1933.123135000554	2008.123135000554	2008.123135000554	2033.123135000554	0.5542168617248535	0.5190839767456055	0.692307710647583	0.22480620443820953	0.5652173757553101	1933	2008	2008	2033	1513
8.54968608325455	8.54968647799425	0	0	1	0	-0.000783963474507529	0.32217397293010386	1994.3024191487752	2069.3024191487752	2069.3024191487752	2094.3024191487752	0.5903614163398743	0.5343511700630188	0.7051281929016113	0.23255814611911774	0.5652173757553101	1994	2069	2069	2094	1513
8.5715988734129	8.5715988734129	0	0	1	0	-0.0011732584878018542	0.337739116035193	2058.0416801641154	2133.0416801641154	2133.0416801641154	2158.0416801641154	0.6024096608161926	0.5648854970932007	0.7179487347602844	0.25581395626068115	0.5652173757553101	2058	2133	2133	2158	1513
8.582558426409665	8.582558426409665	0	0	1	0	-0.0015593376811333186	0.337739116035193	2058.0416801641154	2133.0416801641154	2133.0416801641154	2158.0416801641154	0.6024096608161926	0.5648854970932007	0.7179487347602844	0.25581395626068115	0.5652173757553101	2058	2133	2133	2158	1513
8.599821182916454	8.599821577656154	0	0	1	0	-0.00194114283826903	0.34680409524223244	2095.162770016942	2170.162770016942	2170.162770016942	2195.162770016942	0.6144578456878662	0.580152690410614	0.7307692170143127	0.26356589794158936	0.5652173757553101	2095	2170	2170	2195	1513
8.624686626021635	8.624687020761336	0	0	1	0	-0.00231762745781223	0.3665490247430645	2176.018256322849	2251.018256322849	2251.018256322849	2276.018256322849	0.6385542154312134	0.6106870174407959	0.7564102411270142	0.2868216931819916	0.5652173757553101	2176	2251	2251	2276	1513
8.632581814736817	8.632582209476517	0	0	1	0	-0.002687759621589876	0.3665490247430645	2176.018256322849	2251.018256322849	2251.018256322849	2276.018256322849	0.6385542154312134	0.6106870174407959	0.7564102411270142	0.2868216931819916	0.5652173757553101	2176	2251	2251	2276	1513
8.651391556123102	8.651391950862802	0	0	1	0	-0.003050524823068625	0.3912047491090669	2276.983447601629	2351.983447601629	2351.983447601629	2376.983447601629	0.6867470145225525	0.6335877776145935	0.7692307829856873	0.3178294599056244	0.5652173757553101	2276	2351	2351	2376	1513
8.666720482845598	8.666720877585298	0	0	1	0	-0.0034049287480467233	0.3912047491090669	2276.983447601629	2351.983447601629	2351.983447601629	2376.983447601629	0.6867470145225525	0.6335877776145935	0.7692307829856873	0.3178294599056244	0.5652173757553101	2276	2351	2351	2376	1513
8.691404740429043	8.69140552990844	0	0	1	0	-0.0037500000000001204	0.4230354474629756	2407.330157360885	2482.330157360885	2482.330157360885	2507.330157360885	0.7108433842658997	0.6870229244232178	0.807692289352417	0.3643410801887512	0.5652173757553101	2407	2482	2482	2507	1513
8.699602299753483	8.699602299753483	0	0	1	0	-0.004084792762612822	0.4230354474629756	2407.330157360885	2482.330157360885	2482.330157360885	2507.330157360885	0.7108433842658997	0.6870229244232178	0.807692289352417	0.3643410801887512	0.5652173757553101	2407	2482	2482	2507	1513
8.71821546076978	8.71821585550948	0	0	1	0	-0.004408389392193665	0.4342123234344273	2453.0994644639795	2528.0994644639795	2528.0994644639795	2553.0994644639795	0.7228915691375732	0.7022900581359863	0.8205128312110901	0.3798449635505676	0.5652173757553101	2453	2528	2528	2553	1513
8.744891969612937	8.744892364352637	0	0	1	0	-0.004719902932873894	0.4604124705805335	2560.389067027285	2635.389067027285	2635.389067027285	2660.389067027285	0.7469879388809204	0.7404580116271973	0.8461538553237915	0.41860464215278625	0.5652173757553101	2560	2635	2635	2660	1513
8.754215326558285	8.754215326558285	0	0	1	0	-0.005018479547691547	0.4604124705805335	2560.389067027285	2635.389067027285	2635.389067027285	2660.389067027285	0.7469879388809204	0.7404580116271973	0.8461538553237915	0.41860464215278625	0.5652173757553101	2560	2635	2635	2660	1513
8.77146347769622	8.771463082956522	0	0	1	0	-0.005303300858899213	0.49291476963635494	2693.485981660873	2768.485981660873	2768.485981660873	2793.485981660873	0.7951807379722595	0.7709923386573792	0.8717948794364929	0.4651162922382355	0.5652173757553101	2693	2768	2768	2793	1513
8.784616599199072	8.784616599199072	0	0	1	0	-0.005573586191080559	0.5018450934562075	2730.05565770317	2805.05565770317	2805.05565770317	2830.05565770317	0.7951807379722595	0.7938931584358215	0.8846153616905212	0.4728682041168213	0.5652173757553101	2730	2805	2805	2830	1513
8.801132113456084	8.801132113456084	0	0	1	0	-0.005828594710927379	0.5121026664492483	2772.060419109672	2847.060419109672	2847.060419109672	2872.060419109672	0.8072289228439331	0.8091602921485901	0.8846153616905212	0.4883720874786377	0.5652173757553101	2772	2847	2847	2872	1513
8.81667025221893	8.816670646958627	0	0	1	0	-0.006067627457812198	0.5257144627840518	2827.800725100692	2902.800725100692	2902.800725100692	2927.800725100692	0.8192771077156067	0.8244274854660034	0.8974359035491943	0.5116279125213623	0.5652173757553101	2827	2902	2902	2927	1513
8.839250547207907	8.839251731427005	0	0	1	0	-0.006290029259590766	0.5412393908920308	2891.375305702866	2966.375305702866	2966.375305702866	2991.375305702866	0.8313252925872803	0.8396946787834167	0.9102563858032227	0.5426356792449951	0.5652173757553101	2891	2966	2966	2991	1513
8.85041339114954	8.850413785889241	0	0	1	0	-0.0064951905283833706	0.5551741565258359	2948.438170973298	3023.438170973298	3023.438170973298	3048.438170973298	0.8433734774589539	0.8549618124961853	0.9230769276618958	0.565891444683075	0.6086956262588501	2948	3023	3023	3048	1521
8.867714437407113	8.867714437407113	0	0	1	0	-0.006682548931412833	0.5710717735201554	3013.5389125650363	3088.5389125650363	3088.5389125650363	3113.5389125650363	0.8554216623306274	0.8702290058135986	0.9358974099159241	0.5968992114067078	0.6086956262588501	3013	3088	3088	3113	1521
8.882596518790596	8.882596518790596	0	0	1	0	-0.006851590932319573	0.5834909789167941	3064.395558664272	3139.395558664272	3139.395558664272	3164.395558664272	0.8674699068069458	0.885496199131012	0.9487179517745972	0.6124030947685242	0.6086956262588501	3064	3139	3139	3164	1521
8.904863785198444	8.904864179938144	0	0	1	0	-0.007001853198729073	0.5892256438492236	3087.8790115625707	3162.8790115625707	3162.8790115625707	3187.8790115625707	0.8674699068069458	0.8931297659873962	0.9615384340286255	0.6201550364494324	0.6086956262588501	3087	3162	3162	3187	1521
8.916597422744506	8.916597422744506	0	0	1	0	-0.007132923872213704	0.5948609304955905	3110.9555103794432	3185.9555103794432	3185.9555103794432	3210.9555103794432	0.8674699068069458	0.9007633328437805	0.9615384340286255	0.6356589198112488	0.6086956262588501	3110	3185	3185	3210	1521
8.932533064384018	8.932533064384018	0	0	1	0	-0.0072444436971680565	0.6016448307949016	3138.735582105122	3213.735582105122	3213.735582105122	3238.735582105122	0.8795180916786194	0.9083969593048096	0.9615384340286255	0.643410861492157	0.6086956262588501	3138	3213	3213	3238	1521
8.949669109447502	8.949673056844489	0	0	1	0	-0.007336107005503578	0.6075037349688559	3162.727794697465	3237.727794697465	3237.727794697465	3262.727794697465	0.8795180916786194	0.9160305261611938	0.9743589758872986	0.6511628031730652	0.6086956262588501	3162	3237	3237	3262	1521
8.97180413805626	8.97180453279596	0	0	1	0	-0.007407662554463561	0.609412126682952	3170.5426587666884	3245.5426587666884	3245.5426587666884	3270.5426587666884	0.8795180916786194	0.9236640930175781	0.9743589758872986	0.6511628031730652	0.6086956262588501	3170	3245	3245	3270	1521
8.98263421643183	8.982634611171527	0	0	1	0	-0.007458914215262068	0.6124241729008704	3182.8769880290643	3257.8769880290643	3257.8769880290643	3282.8769880290643	0.891566276550293	0.9236640930175781	0.9743589758872986	0.6511628031730652	0.6086956262588501	3182	3257	3257	3282	1521
9.001663038350934	9.001663038350934	0	0	1	0	-0.007489721510659314	0.605615441479519	3154.99523285863	3229.99523285863	3229.99523285863	3254.99523285863	0.8795180916786194	0.9160305261611938	0.9743589758872986	0.643410861492157	0.6086956262588501	3154	3229	3229	3254	1521
9.016735384269229	9.016735779008926	0	0	1	0	-0.0075	0.599930462786749	3131.715245111737	3206.715245111737	3206.715245111737	3231.715245111737	0.8795180916786194	0.9083969593048096	0.9743589758872986	0.6279069781303406	0.6086956262588501	3131	3206	3206	3231	1521
9.03799330126731	9.03799369600701	0	0	1	0	-0.007489721510659294	0.5674442604237466	2998.6842464352426	3073.6842464352426	3073.6842464352426	3098.6842464352426	0.8554216623306274	0.8702290058135986	0.9615384340286255	0.565891444683075	0.6086956262588501	2998	3073	3073	3098	1521
9.049638911860544	9.049638911860544	0	0	1	0	-0.00745891421526203	0.5674442604237466	2998.6842464352426	3073.6842464352426	3073.6842464352426	3098.6842464352426	0.8554216623306274	0.8702290058135986	0.9615384340286255	0.565891444683075	0.6086956262588501	2998	3073	3073	3098	1521
9.066642324385242	9.066642719124939	0	0	1	0	-0.007407662554463503	0.5496086719151734	2925.6475114926347	3000.6475114926347	3000.6475114926347	3025.6475114926347	0.8433734774589539	0.8549618124961853	0.9487179517745972	0.5271317958831787	0.5652173757553101	2925	3000	3000	3025	1513
9.091430398509463	9.09143079324916	0	0	1	0	-0.007336107005503502	0.5142739450740805	2780.95180507836	2855.95180507836	2855.95180507836	2880.95180507836	0.7951807379722595	0.8244274854660034	0.9102563858032227	0.4806201457977295	0.5652173757553101	2780	2855	2855	2880	1513
9.100869808926248	9.100870203665949	0	0	1	0	-0.007244443697167961	0.4994141651882824	2720.1010064460165	2795.1010064460165	2795.1010064460165	2820.1010064460165	0.7710843086242676	0.8091602921485901	0.8974359035491943	0.4651162922382355	0.6086956262588501	2720	2795	2795	2820	1521
9.11791269542082	9.11791269542082	0	0	1	0	-0.007132923872213591	0.4892368157124145	2678.4247603423373	2753.4247603423373	2753.4247603423373	2778.4247603423373	0.7710843086242676	0.7938931584358215	0.8717948794364929	0.44961240887641907	0.6086956262588501	2678	2753	2753	2778	1521
9.133313464768495	9.133313859508192	0	0	1	0	-0.007001853198728941	0.4674793389705263	2589.3278930843053	2664.3278930843053	2664.3278930843053	2689.3278930843053	0.7469879388809204	0.7633587718009949	0.8589743375778198	0.41860464215278625	0.5652173757553101	2589	2664	2664	2689	1513
9.158098775714823	9.158098775714823	0	0	1	0	-0.006851590932319425	0.39789722563746643	2304.3891389854252	2379.3891389854252	2379.3891389854252	2404.3891389854252	0.650602400302887	0.6717557311058044	0.807692289352417	0.3333333432674408	0.5652173757553101	2304	2379	2379	2404	1513
9.166603442524913	9.166603442524913	0	0	1	0	-0.006682548931412667	0.39789722563746643	2304.3891389854252	2379.3891389854252	2379.3891389854252	2404.3891389854252	0.650602400302887	0.6717557311058044	0.807692289352417	0.3333333432674408	0.5652173757553101	2304	2379	2379	2404	1513
9.184617388678472	9.184617783418169	0	0	1	0	-0.006495190528383187	0.3696043267883131	2188.5297181981423	2263.5297181981423	2263.5297181981423	2288.5297181981423	0.6144578456878662	0.6335877776145935	0.7820512652397156	0.2945736348628998	0.5652173757553101	2188	2263	2263	2288	1513
9.199757235085254	9.199757629824951	0	0	1	0	-0.006290029259590567	0.3402622037836913	2068.373724494216	2143.373724494216	2143.373724494216	2168.373724494216	0.5662650465965271	0.5954198241233826	0.7564102411270142	0.26356589794158936	0.5652173757553101	2068	2143	2143	2168	1513
9.225842818599343	9.225843213339044	0	0	1	0	-0.006067627457811982	0.3170291548744777	1973.2343892109861	2048.234389210986	2048.234389210986	2073.234389210986	0.5542168617248535	0.5496183037757874	0.7307692170143127	0.22480620443820953	0.5652173757553101	1973	2048	2048	2073	1513
9.234838146855008	9.234838146855008	0	0	1	0	-0.005828594710927147	0.29973922522312435	1902.4321272886941	1977.4321272886941	1977.4321272886941	2002.4321272886941	0.5301204919815063	0.5267175436019897	0.7051281929016113	0.20155039429664612	0.5652173757553101	1902	1977	1977	2002	1513
9.251453135516112	9.251452740776415	0	0	1	0	-0.005573586191080312	0.27290655366959404	1792.5523372769876	1867.5523372769876	1867.5523372769876	1892.5523372769876	0.4819277226924896	0.4885496199131012	0.6794871687889099	0.1782945692539215	0.5652173757553101	1792	1867	1867	1892	1513
9.266922194831672	9.266922589571372	0	0	1	0	-0.005303300858898952	0.24587511077161883	1681.8585786097792	1756.8585786097792	1756.8585786097792	1781.8585786097792	0.4337349534034729	0.45038166642189026	0.6410256624221802	0.1550387591123581	0.5652173757553101	1681	1756	1756	1781	1513
9.291572110061324	9.291572504801021	0	0	1	0	-0.005018479547691274	0.20711922993588416	1523.1532465874457	1598.1532465874457	1598.1532465874457	1623.1532465874457	0.3614457845687866	0.3893129825592041	0.5897436141967773	0.13178294897079468	0.5652173757553101	1523	1598	1598	1623	1513
9.299745985003838	9.299746379743539	0	0	1	0	-0.004719902932873609	0.20711922993588416	1523.1532465874457	1598.1532465874457	1598.1532465874457	1623.1532465874457	0.3614457845687866	0.3893129825592041	0.5897436141967773	0.13178294897079468	0.5652173757553101	1523	1598	1598	1623	1513
9.317928879748472	9.317929274488169	0	0	1	0	-0.004408389392193368	0.18961515663851802	1451.4740664347314	1526.4740664347314	1526.4740664347314	1551.4740664347314	0.33734938502311707	0.35114502906799316	0.5641025900840759	0.12403100728988647	0.5652173757553101	1451	1526	1526	1551	1513
9.332788855708824	9.332789250448524	0	0	1	0	-0.004084792762612514	0.18285611853310058	1423.795805393047	1498.795805393047	1498.795805393047	1523.795805393047	0.3253012001514435	0.3435114622116089	0.5384615659713745	0.11627907305955887	0.5652173757553101	1423	1498	1498	1523	1513
9.358082986126874	9.358082986126874	0	0	1	0	-0.0037499999999998025	0.1756545838049669	1394.3055206813394	1469.3055206813394	1469.3055206813394	1494.3055206813394	0.3132530152797699	0.32824426889419556	0.5256410241127014	0.11627907305955887	0.52173912525177	1394	1469	1469	1494	1504
9.366623179509851	9.366623179509851	0	0	1	0	-0.003404928748046396	0.1621909225359559	1339.1718277847394	1414.1718277847394	1414.1718277847394	1439.1718277847394	0.28915661573410034	0.30534350872039795	0.5	0.10852713137865067	0.52173912525177	1339	1414	1414	1439	1504
9.38471409990467	9.384714494644367	0	0	1	0	-0.003050524823068289	0.14850365605536286	1283.122471546711	1358.122471546711	1358.122471546711	1383.122471546711	0.2650602459907532	0.28244274854660034	0.4615384638309479	0.10077519714832306	0.52173912525177	1283	1358	1358	1383	1504
9.399706708403809	9.399707103143509	0	0	1	0	-0.002687759621589533	0.1382756620960962	1241.238836283514	1316.238836283514	1316.238836283514	1341.238836283514	0.2530120611190796	0.25954198837280273	0.43589743971824646	0.09302325546741486	0.52173912525177	1241	1316	1316	1341	1504
9.416665120602847	9.416665515342544	0	0	1	0	-0.0023176274578118805	0.12622822072416917	1191.9045638654727	1266.9045638654727	1266.9045638654727	1291.9045638654727	0.22891566157341003	0.23664122819900513	0.42307692766189575	0.09302325546741486	0.52173912525177	1191	1266	1266	1291	1504
9.43913330951737	9.43913370425707	0	0	1	0	-0.0019411428382686748	0.11719282929545083	1154.9046359648712	1229.9046359648712	1229.9046359648712	1254.9046359648712	0.21686747670173645	0.21374045312404633	0.41025641560554504	0.09302325546741486	0.52173912525177	1154	1229	1229	1254	1504
9.449575753508743	9.44957614824844	0	0	1	0	-0.0015593376811329591	0.11719282929545083	1154.9046359648712	1229.9046359648712	1229.9046359648712	1254.9046359648712	0.21686747670173645	0.21374045312404633	0.41025641560554504	0.09302325546741486	0.52173912525177	1154	1229	1229	1254	1504
9.469797873537242	9.469798268276943	0	0	1	0	-0.0011732584878014912	0.1050164187852759	1105.0422349257049	1180.0422349257049	1180.0422349257049	1205.0422349257049	0.1927710771560669	0.19847328960895538	0.3717948794364929	0.07751937955617905	0.52173912525177	1105	1180	1180	1205	1504
9.482682966784626	9.482683361524327	0	0	1	0	-0.0007839634745071568	0.1050164187852759	1105.0422349257049	1180.0422349257049	1180.0422349257049	1205.0422349257049	0.1927710771560669	0.19847328960895538	0.3717948794364929	0.07751937955617905	0.52173912525177	1105	1180	1180	1205	1504
9.504589835847497	9.504589835847497	0	0	1	0	-0.0003925196718218313	0.09488780565502108	1063.5655641573112	1138.5655641573112	1138.5655641573112	1163.5655641573112	0.1807228922843933	0.17557251453399658	0.3333333432674408	0.06976744532585144	0.52173912525177	1063	1138	1138	1163	1504
9.516682686519442	9.516683081259142	0	0	1	0	2.499161517667739e-16	0.08459968770286053	1021.4357211432139	1096.4357211432139	1096.4357211432139	1121.4357211432139	0.15662650763988495	0.16030533611774445	0.3076923191547394	0.06976744532585144	0.52173912525177	1021	1096	1096	1121	1504
9.533441360430896	9.533441755170596	0	0	1	0	0.00039251967182233054	0.08246767866998894	1012.7051441536047	1087.7051441536046	1087.7051441536046	1112.7051441536046	0.15662650763988495	0.15267175436019897	0.29487180709838867	0.06976744532585144	0.52173912525177	1012	1087	1087	1112	1504
9.55913062528742	9.55913062528742	0	0	1	0	0.0007839634745076539	0.0746698416036442	980.773001366923	1055.773001366923	1055.773001366923	1080.773001366923	0.14457830786705017	0.13740457594394684	0.26923078298568726	0.06201550364494324	0.52173912525177	980	1055	1055	1080	1504
9.566546994747988	9.566546994747988	0	0	1	0	0.0011732584878019847	0.0746698416036442	980.773001366923	1055.773001366923	1055.773001366923	1080.773001366923	0.14457830786705017	0.13740457594394684	0.26923078298568726	0.06201550364494324	0.52173912525177	980	1055	1055	1080	1504
9.586661745578422	9.586662140318122	0	0	1	0	0.001559337681133448	0.06955063231829928	959.8098393434356	1034.8098393434357	1034.8098393434357	1059.8098393434357	0.1325301229953766	0.12977099418640137	0.25641027092933655	0.06201550364494324	0.52173912525177	959	1034	1034	1059	1504
9.612607196499447	9.612607591239147	0	0	1	0	0.0019411428382691577	0.06395934593116469	936.9135215881195	1011.9135215881195	1011.9135215881195	1036.9135215881195	0.1204819306731224	0.1221374049782753	0.24358974397182465	0.05426356568932533	0.52173912525177	936	1011	1011	1036	1504
9.619433035370651	9.619433035370651	0	0	1	0	0.0023176274578123562	0.05650935438003438	906.4058061862407	981.4058061862407	981.4058061862407	1006.4058061862407	0.10843373835086823	0.10687022656202316	0.23076923191547394	0.04651162773370743	0.52173912525177	906	981	981	1006	1504
9.638922913257925	9.638923307997622	0	0	1	0	0.0026877596215899996	0.056360278659004254	905.7953411086224	980.7953411086224	980.7953411086224	1005.7953411086224	0.10843373835086823	0.10687022656202316	0.21794871985912323	0.04651162773370743	0.52173912525177	905	980	980	1005	1504
9.649720622978194	9.64972101771789	0	0	1	0	0.0030505248230687457	0.054451883219617886	897.9804617843353	972.9804617843353	972.9804617843353	997.9804617843353	0.10843373835086823	0.09923664480447769	0.21794871985912323	0.04651162773370743	0.52173912525177	897	972	972	997	1504
9.669392475866601	9.669392870606298	0	0	1	0	0.0034049287480468413	0.05402950198115432	896.250810612827	971.250810612827	971.250810612827	996.250810612827	0.10843373835086823	0.09923664480447769	0.21794871985912323	0.03875968977808952	0.52173912525177	896	971	971	996	1504
9.68270507220776	9.682705466947457	0	0	1	0	0.0037500000000002353	0.0519968749115977	887.9272027629926	962.9272027629926	962.9272027629926	987.9272027629926	0.10843373835086823	0.09160305559635162	0.20512820780277252	0.03875968977808952	0.52173912525177	887	962	962	987	1504
9.704894969634648	9.704894969634648	0	0	1	0	0.004084792762612933	0.04707642766635749	867.7779712937339	942.7779712937339	942.7779712937339	967.7779712937339	0.09638553857803345	0.08396946638822556	0.20512820780277252	0.03875968977808952	0.52173912525177	867	942	942	967	1504
9.716611238633963	9.716611633373663	0	0	1	0	0.004408389392193772	0.046952197898832385	867.2692503957186	942.2692503957186	942.2692503957186	967.2692503957186	0.09638553857803345	0.08396946638822556	0.19230769574642181	0.03875968977808952	0.52173912525177	867	942	942	967	1504
9.732657012649433	9.732657407389134	0	0	1	0	0.0047199029328739974	0.04203175251623732	847.1200265539918	922.1200265539918	922.1200265539918	947.1200265539918	0.08433734625577927	0.07633587718009949	0.19230769574642181	0.03875968977808952	0.52173912525177	847	922	922	947	1504
9.751110304087728	9.751110304087728	0	0	1	0	0.005018479547691645	0.041659063184783796	845.5938637416896	920.5938637416896	920.5938637416896	945.5938637416896	0.08433734625577927	0.07633587718009949	0.19230769574642181	0.03100775182247162	0.52173912525177	845	920	920	945	1504
9.771592952317416	9.771593347057117	0	0	1	0	0.005303300858899306	0.041659063184783796	845.5938637416896	920.5938637416896	920.5938637416896	945.5938637416896	0.08433734625577927	0.07633587718009949	0.19230769574642181	0.03100775182247162	0.52173912525177	845	920	920	945	1504
9.782578163394604	9.782578163394604	0	0	1	0	0.005573586191080647	0.03975066588275228	837.7789767898705	912.7789767898705	912.7789767898705	937.7789767898705	0.08433734625577927	0.06870228797197342	0.19230769574642181	0.03100775182247162	0.52173912525177	837	912	912	937	1504
9.799768682536516	9.799769077276217	0	0	1	0	0.005828594710927462	0.041659063184783796	845.5938637416896	920.5938637416896	920.5938637416896	945.5938637416896	0.08433734625577927	0.07633587718009949	0.19230769574642181	0.03100775182247162	0.52173912525177	845	920	920	945	1504
9.816689594464169	9.81668998920387	0	0	1	0	0.006067627457812276	0.04203175251623732	847.1200265539918	922.1200265539918	922.1200265539918	947.1200265539918	0.08433734625577927	0.07633587718009949	0.19230769574642181	0.03875968977808952	0.52173912525177	847	922	922	947	1504
9.838159486680496	9.838160276159893	0	0	1	0	0.006290029259590839	0.041659063184783796	845.5938637416896	920.5938637416896	920.5938637416896	945.5938637416896	0.08433734625577927	0.07633587718009949	0.19230769574642181	0.03100775182247162	0.52173912525177	845	920	920	945	1504
9.849704043910844	9.84970443865054	0	0	1	0	0.0064951905283834365	0.041659063184783796	845.5938637416896	920.5938637416896	920.5938637416896	945.5938637416896	0.08433734625577927	0.07633587718009949	0.19230769574642181	0.03100775182247162	0.52173912525177	845	920	920	945	1504
9.869170632155889	9.86917102689559	0	0	1	0	0.006682548931412893	0.0399991254466807	838.7964187041575	913.7964187041575	913.7964187041575	938.7964187041575	0.08433734625577927	0.06870228797197342	0.1794871836900711	0.03875968977808952	0.52173912525177	838	913	913	938	1504
9.88264704547204	9.882647440211738	0	0	1	0	0.006851590932319628	0.0399991254466807	838.7964187041575	913.7964187041575	913.7964187041575	938.7964187041575	0.08433734625577927	0.06870228797197342	0.1794871836900711	0.03875968977808952	0.52173912525177	838	913	913	938	1504
9.904536151248461	9.904536151248461	0	0	1	0	0.0070018531987291206	0.040123355214205805	839.3051396021727	914.3051396021727	914.3051396021727	939.3051396021727	0.08433734625577927	0.06870228797197342	0.19230769574642181	0.03875968977808952	0.52173912525177	839	914	914	939	1504
9.917746904747336	9.917746904747336	0	0	1	0	0.007132923872213745	0.040123355214205805	839.3051396021727	914.3051396021727	914.3051396021727	939.3051396021727	0.08433734625577927	0.06870228797197342	0.19230769574642181	0.03875968977808952	0.52173912525177	839	914	914	939	1504
9.932656223170035	9.932656223170035	0	0	1	0	0.007244443697168091	0.040123355214205805	839.3051396021727	914.3051396021727	914.3051396021727	939.3051396021727	0.08433734625577927	0.06870228797197342	0.19230769574642181	0.03875968977808952	0.52173912525177	839	914	914	939	1504
9.949691609610333	9.94969200435003	0	0	1	0	0.007336107005503606	0.040123355214205805	839.3051396021727	914.3051396021727	914.3051396021727	939.3051396021727	0.08433734625577927	0.06870228797197342	0.19230769574642181	0.03875968977808952	0.52173912525177	839	914	914	939	1504
9.971520320212843	9.971520714952543	0	0	1	0	0.007407662554463582	0.04203175251623732	847.1200265539918	922.1200265539918	922.1200265539918	947.1200265539918	0.08433734625577927	0.07633587718009949	0.19230769574642181	0.03875968977808952	0.52173912525177	847	922	922	947	1504
9.982615268926288	9.982615663665985	0	0	1	0	0.007458914215262083	0.04203175251623732	847.1200265539918	922.1200265539918	922.1200265539918	947.1200265539918	0.08433734625577927	0.07633587718009949	0.19230769574642181	0.03875968977808952	0.52173912525177	847	922	922	947	1504
10.000260922940889	10.000261712420286	0	0	1	0	0.00748972151065932	0.04203175251623732	847.1200265539918	922.1200265539918	922.1200265539918	947.1200265539918	0.08433734625577927	0.07633587718009949	0.19230769574642181	0.03875968977808952	0.52173912525177	847	922	922	947	1504
10.024706363006572	10.024706363006572	0	0	1	0	0.0075	0.040123355214205805	839.3051396021727	914.3051396021727	914.3051396021727	939.3051396021727	0.08433734625577927	0.06870228797197342	0.19230769574642181	0.03875968977808952	0.52173912525177	839	914	914	939	1504
10.03260707807754	10.03260707807754	0	0	1	0	0.007489721510659287	0.040123355214205805	839.3051396021727	914.3051396021727	914.3051396021727	939.3051396021727	0.08433734625577927	0.06870228797197342	0.19230769574642181	0.03875968977808952	0.52173912525177	839	914	914	939	1504
10.051363924344187	10.051363924344187	0	0	1	0	0.007458914215262016	0.040123355214205805	839.3051396021727	914.3051396021727	914.3051396021727	939.3051396021727	0.08433734625577927	0.06870228797197342	0.19230769574642181	0.03875968977808952	0.52173912525177	839	914	914	939	1504
10.066693640546081	10.066694035285781	0	0	1	0	0.007407662554463482	0.04203175251623732	847.1200265539918	922.1200265539918	922.1200265539918	947.1200265539918	0.08433734625577927	0.07633587718009949	0.19230769574642181	0.03875968977808952	0.52173912525177	847	922	922	947	1504
10.091386582402897	10.091386977142598	0	0	1	0	0.007336107005503474	0.04707642766635749	867.7779712937339	942.7779712937339	942.7779712937339	967.7779712937339	0.09638553857803345	0.08396946638822556	0.20512820780277252	0.03875968977808952	0.52173912525177	867	942	942	967	1504
10.099551378332343	10.099551378332343	0	0	1	0	0.007244443697167927	0.04707642766635749	867.7779712937339	942.7779712937339	942.7779712937339	967.7779712937339	0.09638553857803345	0.08396946638822556	0.20512820780277252	0.03875968977808952	0.52173912525177	867	942	942	967	1504
10.11805835436967	10.11805835436967	0	0	1	0	0.00713292387221355	0.05254348591758637	890.1655748325162	965.1655748325162	965.1655748325162	990.1655748325162	0.10843373835086823	0.09160305559635162	0.21794871985912323	0.04651162773370743	0.52173912525177	890	965	965	990	1504
10.132549248711669	10.132549248711669	0	0	1	0	0.007001853198728894	0.054451883219617886	897.9804617843353	972.9804617843353	972.9804617843353	997.9804617843353	0.10843373835086823	0.09923664480447769	0.21794871985912323	0.04651162773370743	0.52173912525177	897	972	972	997	1504
10.149633188134914	10.149633188134914	0	0	1	0	0.00685159093231937	0.05952140246059792	918.7401430761485	993.7401430761485	993.7401430761485	1018.7401430761485	0.1204819306731224	0.10687022656202316	0.23076923191547394	0.04651162773370743	0.52173912525177	918	993	993	1018	1504
10.171470583010798	10.171470977750495	0	0	1	0	0.006682548931412607	0.05952140246059792	918.7401430761485	993.7401430761485	993.7401430761485	1018.7401430761485	0.1204819306731224	0.10687022656202316	0.23076923191547394	0.04651162773370743	0.52173912525177	918	993	993	1018	1504
10.182678822017792	10.182679216757489	0	0	1	0	0.00649519052838312	0.05996862965256651	920.5715384272598	995.5715384272598	995.5715384272598	1020.5715384272598	0.1204819306731224	0.10687022656202316	0.23076923191547394	0.05426356568932533	0.52173912525177	920	995	995	1020	1504
10.199632892080139	10.19963328681984	0	0	1	0	0.006290029259590495	0.06506299670969672	941.4329715262081	1016.4329715262081	1016.4329715262081	1041.4329715262081	0.1325301229953766	0.11450381577014923	0.24358974397182465	0.05426356568932533	0.52173912525177	941	1016	1016	1041	1504
10.216668278520437	10.216669067999835	0	0	1	0	0.006067627457811904	0.06714531588841091	949.9600685630427	1024.9600685630426	1024.9600685630426	1049.9600685630426	0.1325301229953766	0.1221374049782753	0.25641027092933655	0.05426356568932533	0.52173912525177	949	1024	1024	1049	1504
10.238205276485552	10.238205671225252	0	0	1	0	0.005828594710927064	0.07033128378086445	963.0066070826399	1038.00660708264	1038.00660708264	1063.00660708264	0.14457830786705017	0.1221374049782753	0.26923078298568726	0.05426356568932533	0.52173912525177	963	1038	1038	1063	1504
10.24955088490772	10.24955088490772	0	0	1	0	0.005573586191080225	0.0754256527006398	983.8680478091201	1058.86804780912	1058.86804780912	1083.86804780912	0.15662650763988495	0.12977099418640137	0.28205129504203796	0.05426356568932533	0.52173912525177	983	1058	1058	1083	1504
10.266650219179215	10.266650613918916	0	0	1	0	0.0053033008588988595	0.08242841519715638	1012.5443602323553	1087.5443602323553	1087.5443602323553	1112.5443602323553	0.16867469251155853	0.1450381726026535	0.29487180709838867	0.05426356568932533	0.52173912525177	1012	1087	1087	1112	1504
10.291311187120431	10.291311581860132	0	0	1	0	0.005018479547691176	0.08752278225428659	1033.4057933313036	1108.4057933313036	1108.4057933313036	1133.4057933313036	0.1807228922843933	0.15267175436019897	0.3076923191547394	0.05426356568932533	0.52173912525177	1033	1108	1108	1133	1504
10.299600326054989	10.299600326054989	0	0	1	0	0.0047199029328735065	0.09152866667016224	1049.8098900143143	1124.8098900143143	1124.8098900143143	1149.8098900143143	0.1927710771560669	0.15267175436019897	0.3333333432674408	0.06201550364494324	0.52173912525177	1049	1124	1124	1149	1504
10.317902037448956	10.317902432188653	0	0	1	0	0.00440838939219326	0.10176709641672299	1091.7362598264806	1166.7362598264806	1166.7362598264806	1191.7362598264806	0.21686747670173645	0.1679389327764511	0.3589743673801422	0.06201550364494324	0.52173912525177	1091	1166	1166	1191	1504
10.332795566283703	10.3327959610234	0	0	1	0	0.004084792762612402	0.11106611588791004	1129.8157445609916	1204.8157445609916	1204.8157445609916	1229.8157445609916	0.2409638613462448	0.17557251453399658	0.39743590354919434	0.06976744532585144	0.52173912525177	1129	1204	1204	1229	1504
10.358096012536933	10.358243250444577	0	0	1	0	0.003749999999999688	0.12844670194035862	1200.9892444457687	1275.9892444457687	1275.9892444457687	1300.9892444457687	0.28915661573410034	0.19083969295024872	0.43589743971824646	0.07751937955617905	0.52173912525177	1200	1275	1275	1300	1504
10.366579758142986	10.366579758142986	0	0	1	0	0.003404928748046278	0.13666692409679942	1234.6510541763937	1309.6510541763937	1309.6510541763937	1334.6510541763937	0.3012048304080963	0.20610687136650085	0.4615384638309479	0.08527132123708725	0.52173912525177	1234	1309	1309	1334	1504
10.384420413568783	10.384420413568783	0	0	1	0	0.0030505248230681685	0.14101022311907074	1252.4368636725947	1327.4368636725947	1327.4368636725947	1352.4368636725947	0.3012048304080963	0.21374045312404633	0.4871794879436493	0.10077519714832306	0.52173912525177	1252	1327	1327	1352	1504
10.39992184153964	10.399923025758739	0	0	1	0	0.00268775962158941	0.15249094350292725	1299.450413644487	1374.450413644487	1374.450413644487	1399.450413644487	0.3253012001514435	0.22900763154029846	0.5128205418586731	0.10852713137865067	0.52173912525177	1299	1374	1374	1399	1504
10.42473320530609	10.42473360004579	0	0	1	0	0.0023176274578117547	0.1841094039500506	1428.9280091754572	1503.9280091754572	1503.9280091754572	1528.9280091754572	0.3734939694404602	0.28244274854660034	0.5769230723381042	0.13953489065170288	0.52173912525177	1428	1503	1503	1528	1504
10.433352741368523	10.43335313610822	0	0	1	0	0.0019411428382685471	0.1841094039500506	1428.9280091754572	1503.9280091754572	1503.9280091754572	1528.9280091754572	0.3734939694404602	0.28244274854660034	0.5769230723381042	0.13953489065170288	0.52173912525177	1428	1503	1503	1528	1504
10.451226949668715	10.451226949668715	0	0	1	0	0.0015593376811328297	0.21808349055444842	1568.0518938204664	1643.0518938204664	1643.0518938204664	1668.0518938204664	0.42168673872947693	0.3435114622116089	0.6282051205635071	0.1705426424741745	0.52173912525177	1568	1643	1643	1668	1504
10.46744443545315	10.46744483019285	0	0	1	0	0.0011732584878013604	0.21987239882583953	1575.377473191813	1650.377473191813	1650.377473191813	1675.377473191813	0.46987950801849365	0.3664122223854065	0.6410256624221802	0.1782945692539215	0.52173912525177	1575	1650	1650	1675	1504
10.49141539840091	10.491415793140607	0	0	1	0	0.0007839634745070253	0.2659187638453504	1763.93733794671	1838.93733794671	1838.93733794671	1863.93733794671	0.4939759075641632	0.42748090624809265	0.6794871687889099	0.20930232107639313	0.52173912525177	1763	1838	1838	1863	1504
10.499821380286303	10.499821775026003	0	0	1	0	0.00039251967182169927	0.2659187638453504	1763.93733794671	1838.93733794671	1838.93733794671	1863.93733794671	0.4939759075641632	0.42748090624809265	0.6794871687889099	0.20930232107639313	0.52173912525177	1763	1838	1838	1863	1504
10.518142039185811	10.518142433925508	0	0	1	0	-3.8222442962243216e-16	0.28427234198065054	1839.095240410764	1914.095240410764	1914.095240410764	1939.095240410764	0.5180723071098328	0.4580152630805969	0.692307710647583	0.23255814611911774	0.52173912525177	1839	1914	1914	1939	1504
10.5326037227901	10.5326037227901	0	0	1	0	-0.00039251967182246265	0.30799832114776926	1936.253125100115	2011.253125100115	2011.253125100115	2036.253125100115	0.5542168617248535	0.4885496199131012	0.7179487347602844	0.26356589794158936	0.52173912525177	1936	2011	2011	2036	1504
10.557944037752904	10.557944037752904	0	0	1	0	-0.0007839634745077855	0.34420854178883165	2084.5339786252653	2159.5339786252653	2159.5339786252653	2184.5339786252653	0.6024096608161926	0.5496183037757874	0.7435897588729858	0.302325576543808	0.5652173757553101	2084	2159	2159	2184	1513
10.566567915952024	10.566567915952024	0	0	1	0	-0.0011732584878021155	0.34420854178883165	2084.5339786252653	2159.5339786252653	2159.5339786252653	2184.5339786252653	0.6024096608161926	0.5496183037757874	0.7435897588729858	0.302325576543808	0.5652173757553101	2084	2159	2159	2184	1513
10.584574362051303	10.584574756791003	0	0	1	0	-0.0015593376811335773	0.37036068890117146	2191.627021050297	2266.627021050297	2266.627021050297	2291.627021050297	0.6626505851745605	0.572519063949585	0.7564102411270142	0.3255814015865326	0.52173912525177	2191	2266	2266	2291	1504
10.60068250493918	10.600683294418577	0	0	1	0	-0.0019411428382692857	0.40057641952264333	2315.3604379452245	2390.3604379452245	2390.3604379452245	2415.3604379452245	0.6867470145225525	0.6259542107582092	0.7948718070983887	0.3643410801887512	0.52173912525177	2315	2390	2390	2415	1504
10.624903732855962	10.62490412759566	0	0	1	0	-0.0023176274578124816	0.4200977384466533	2395.3002389390454	2470.3002389390454	2470.3002389390454	2495.3002389390454	0.7108433842658997	0.6564885377883911	0.807692289352417	0.38759690523147583	0.5652173757553101	2395	2470	2470	2495	1513
10.634317879932027	10.634317879932027	0	0	1	0	-0.002687759621590123	0.4397681477268418	2475.8505649414174	2550.8505649414174	2550.8505649414174	2575.8505649414174	0.7349397540092468	0.6870229244232178	0.8205128312110901	0.41085270047187805	0.5652173757553101	2475	2550	2550	2575	1513
10.65126721311799	10.65126721311799	0	0	1	0	-0.0030505248230688667	0.4609789944247753	2562.708982169455	2637.708982169455	2637.708982169455	2662.708982169455	0.759036123752594	0.7175572514533997	0.8461538553237915	0.43410852551460266	0.5652173757553101	2562	2637	2637	2662	1513
10.666740614570237	10.666740614570237	0	0	1	0	-0.003404928748046959	0.4791137011948683	2636.9706063929857	2711.9706063929857	2711.9706063929857	2736.9706063929857	0.7831325531005859	0.7404580116271973	0.8589743375778198	0.45736435055732727	0.5652173757553101	2636	2711	2711	2736	1513
10.683061127416053	10.683061127416053	0	0	1	0	-0.0037500000000003494	0.4987199896284942	2717.2583575286835	2792.2583575286835	2792.2583575286835	2817.2583575286835	0.8192771077156067	0.7633587718009949	0.8717948794364929	0.4728682041168213	0.5652173757553101	2717	2792	2792	2817	1513
10.699618484081135	10.699618878820832	0	0	1	0	-0.004084792762613043	0.5249842455789455	2824.8104856457817	2899.8104856457817	2899.8104856457817	2924.8104856457817	0.8313252925872803	0.8091602921485901	0.8846153616905212	0.5193798542022705	0.5652173757553101	2824	2899	2899	2924	1513
10.717945064076122	10.71794545881582	0	0	1	0	-0.004408389392193879	0.5406038177206511	2888.7726335660664	2963.7726335660664	2963.7726335660664	2988.7726335660664	0.8433734774589539	0.8320610523223877	0.8974359035491943	0.5426356792449951	0.5652173757553101	2888	2963	2963	2988	1513
10.73261556498106	10.732615564981064	0	0	1	0	-0.0047199029328741	0.5546083939647701	2946.1213732857336	3021.1213732857336	3021.1213732857336	3046.1213732857336	0.8554216623306274	0.8549618124961853	0.9102563858032227	0.5581395626068115	0.5652173757553101	2946	3021	3021	3046	1513
10.749757531140027	10.749757925879727	0	0	1	0	-0.005018479547691743	0.566803971819744	2996.0622646018514	3071.0622646018514	3071.0622646018514	3096.0622646018514	0.8674699068069458	0.8702290058135986	0.9230769276618958	0.5736433863639832	0.5652173757553101	2996	3071	3071	3096	1513
10.77132137140466	10.77132176614436	0	0	1	0	-0.0053033008588994	0.5789995452496859	3046.0031377974638	3121.0031377974638	3121.0031377974638	3146.0031377974638	0.8795180916786194	0.885496199131012	0.9230769276618958	0.5968992114067078	0.5652173757553101	3046	3121	3121	3146	1513
10.78268908524996	10.782689479989656	0	0	1	0	-0.005573586191080736	0.5913690199031079	3096.6561365032267	3171.6561365032267	3171.6561365032267	3196.6561365032267	0.891566276550293	0.9007633328437805	0.9358974099159241	0.6124030947685242	0.5652173757553101	3096	3171	3171	3196	1513
10.799881578090368	10.799881972830065	0	0	1	0	-0.0058285947109275454	0.5950911820536104	3111.8983905095347	3186.8983905095347	3186.8983905095347	3211.8983905095347	0.891566276550293	0.9083969593048096	0.9358974099159241	0.6201550364494324	0.6086956262588501	3111	3186	3186	3211	1521
10.816866437849221	10.816866832588921	0	0	1	0	-0.006067627457812354	0.6026644577855169	3142.9109546316918	3217.9109546316918	3217.9109546316918	3242.9109546316918	0.891566276550293	0.9160305261611938	0.9487179517745972	0.6356589198112488	0.6086956262588501	3142	3217	3217	3242	1521
10.838003959239177	10.838003959239177	0	0	1	0	-0.006290029259590911	0.6152575607403232	3194.4797112316237	3269.4797112316237	3269.4797112316237	3294.4797112316237	0.9036144614219666	0.9312977194786072	0.9615384340286255	0.6511628031730652	0.6086956262588501	3194	3269	3269	3294	1521
10.849656675146992	10.849657069886689	0	0	1	0	-0.006495190528383502	0.6152575607403232	3194.4797112316237	3269.4797112316237	3269.4797112316237	3294.4797112316237	0.9036144614219666	0.9312977194786072	0.9615384340286255	0.6511628031730652	0.6086956262588501	3194	3269	3269	3294	1521
10.866751667281804	10.866751667281804	0	0	1	0	-0.006682548931412953	0.6190293999205547	3209.9253926746715	3284.9253926746715	3284.9253926746715	3309.9253926746715	0.9036144614219666	0.9389312863349915	0.9615384340286255	0.6589147448539734	0.6086956262588501	3209	3284	3284	3309	1521
10.891603689237225	10.891604083976922	0	0	1	0	-0.006851590932319682	0.6228012540019474	3225.3711351379748	3300.3711351379748	3300.3711351379748	3325.3711351379748	0.9036144614219666	0.9465649127960205	0.9615384340286255	0.6666666865348816	0.6086956262588501	3225	3300	3300	3325	1521
10.90041783197115	10.900418226710851	0	0	1	0	-0.007001853198729167	0.6228012540019474	3225.3711351379748	3300.3711351379748	3300.3711351379748	3325.3711351379748	0.9036144614219666	0.9465649127960205	0.9615384340286255	0.6666666865348816	0.6086956262588501	3225	3300	3300	3325	1521
10.9178878268198	10.9178878268198	0	0	1	0	-0.007132923872213786	0.6228012540019474	3225.3711351379748	3300.3711351379748	3300.3711351379748	3325.3711351379748	0.9036144614219666	0.9465649127960205	0.9615384340286255	0.6666666865348816	0.6086956262588501	3225	3300	3300	3325	1521
10.932659775827325	10.932659775827325	0	0	1	0	-0.007244443697168125	0.6141539062365009	3189.9602460384713	3264.9602460384713	3264.9602460384713	3289.9602460384713	0.891566276550293	0.9389312863349915	0.9615384340286255	0.6511628031730652	0.6086956262588501	3189	3264	3264	3289	1521
10.958158381409337	10.958158381409337	0	0	1	0	-0.007336107005503633	0.6122455145224048	3182.145381969248	3257.145381969248	3257.145381969248	3282.145381969248	0.891566276550293	0.9312977194786072	0.9615384340286255	0.6511628031730652	0.6086956262588501	3182	3257	3257	3282	1521
10.968134637816458	10.968135427295856	0	0	1	0	-0.007407662554463602	0.6122455145224048	3182.145381969248	3257.145381969248	3257.145381969248	3282.145381969248	0.891566276550293	0.9312977194786072	0.9615384340286255	0.6511628031730652	0.6086956262588501	3182	3257	3257	3282	1521
10.98449896676884	10.98449896676884	0	0	1	0	-0.007458914215262096	0.6103820670562694	3174.514564595423	3249.514564595423	3249.514564595423	3274.514564595423	0.891566276550293	0.9312977194786072	0.9615384340286255	0.643410861492157	0.6086956262588501	3174	3249	3249	3274	1521
11.000322897073598	11.000323291813295	0	0	1	0	-0.007489721510659327	0.6015608032816946	3138.3914894385393	3213.3914894385393	3213.3914894385393	3238.3914894385393	0.8795180916786194	0.9236640930175781	0.9487179517745972	0.6356589198112488	0.6086956262588501	3138	3213	3213	3238	1521
11.024838206065965	11.024838600805662	0	0	1	0	-0.0075	0.5836305592280926	3064.9671400390394	3139.9671400390394	3139.9671400390394	3164.9671400390394	0.8674699068069458	0.9007633328437805	0.9487179517745972	0.5968992114067078	0.6086956262588501	3064	3139	3139	3164	1521
11.033681164797901	11.033681164797901	0	0	1	0	-0.00748972151065928	0.5608047051612557	2971.495267635342	3046.495267635342	3046.495267635342	3071.495267635342	0.8433734774589539	0.8702290058135986	0.9358974099159241	0.565891444683075	0.6086956262588501	2971	3046	3046	3071	1521
11.051270371035578	11.051270765775278	0	0	1	0	-0.007458914215262003	0.5363887462789414	2871.511916012265	2946.511916012265	2946.511916012265	2971.511916012265	0.8192771077156067	0.8396946787834167	0.9230769276618958	0.5271317958831787	0.5652173757553101	2871	2946	2946	2971	1513
11.06668495627271	11.06668495627271	0	0	1	0	-0.007407662554463461	0.5157493375577928	2786.9935372991617	2861.9935372991617	2861.9935372991617	2886.9935372991617	0.7951807379722595	0.8091602921485901	0.9102563858032227	0.5038759708404541	0.5652173757553101	2786	2861	2861	2886	1513
11.091198686306281	11.091199081045982	0	0	1	0	-0.007336107005503446	0.4819396926655468	2648.5430414654143	2723.5430414654143	2723.5430414654143	2748.5430414654143	0.7469879388809204	0.7633587718009949	0.8974359035491943	0.4651162922382355	0.5652173757553101	2648	2723	2723	2748	1513
11.099779537878234	11.099780327357632	0	0	1	0	-0.007244443697167893	0.4819396926655468	2648.5430414654143	2723.5430414654143	2723.5430414654143	2748.5430414654143	0.7469879388809204	0.7633587718009949	0.8974359035491943	0.4651162922382355	0.5652173757553101	2648	2723	2723	2748	1513
11.118076512395813	11.11807730187521	0	0	1	0	-0.007132923872213509	0.4507798376644767	2520.943435236032	2595.943435236032	2595.943435236032	2620.943435236032	0.7228915691375732	0.7099236845970154	0.8846153616905212	0.41860464215278625	0.5652173757553101	2520	2595	2595	2620	1513
11.144748679102282	11.144748679102282	0	0	1	0	-0.0070018531987288465	0.4211949553941192	2399.793342338918	2474.793342338918	2474.793342338918	2499.793342338918	0.6867470145225525	0.6717557311058044	0.8589743375778198	0.3798449635505676	0.5652173757553101	2399	2474	2474	2499	1513
11.153165318959545	11.153165713699245	0	0	1	0	-0.0068515909323193175	0.38450317785271215	2249.540513306856	2324.540513306856	2324.540513306856	2349.540513306856	0.6385542154312134	0.6259542107582092	0.8205128312110901	0.3333333432674408	0.5652173757553101	2249	2324	2324	2349	1513
11.171560978401818	11.171560978401818	0	0	1	0	-0.006682548931412546	0.34927730363575415	2105.290558388413	2180.290558388413	2180.290558388413	2205.290558388413	0.5903614163398743	0.580152690410614	0.7692307829856873	0.2945736348628998	0.5652173757553101	2105	2180	2180	2205	1513
11.182574215997615	11.182574215997615	0	0	1	0	-0.006495190528383055	0.3158652028585376	1968.4680057057114	2043.4680057057114	2043.4680057057114	2068.468005705711	0.5421686768531799	0.5343511700630188	0.7307692170143127	0.25581395626068115	0.5652173757553101	1968	2043	2043	2068	1513
11.199598154986646	11.19959815498665	0	0	1	0	-0.006290029259590423	0.2918105246078966	1869.9640982693365	1944.9640982693365	1944.9640982693365	1969.9640982693365	0.4939759075641632	0.5038167834281921	0.7051281929016113	0.24031007289886475	0.52173912525177	1869	1944	1944	1969	1504
11.216626041372667	11.216626041372667	0	0	1	0	-0.0060676274578118266	0.27851604916639605	1815.5232213363918	1890.5232213363918	1890.5232213363918	1915.5232213363918	0.46987950801849365	0.4885496199131012	0.692307710647583	0.22480620443820953	0.52173912525177	1815	1890	1890	1915	1504
11.23799409074671	11.23799409074671	0	0	1	0	-0.005828594710926981	0.2608333215579506	1743.1124517798075	1818.1124517798075	1818.1124517798075	1843.1124517798075	0.4457831382751465	0.4580152630805969	0.6666666865348816	0.20930232107639313	0.52173912525177	1743	1818	1818	1843	1504
11.251398266697983	11.25139866143768	0	0	1	0	-0.005573586191080136	0.2507993560139985	1702.023362877324	1777.023362877324	1777.023362877324	1802.023362877324	0.4337349534034729	0.442748099565506	0.6538461446762085	0.19379845261573792	0.52173912525177	1702	1777	1777	1802	1504
11.266789167553185	11.266789562292885	0	0	1	0	-0.005303300858898766	0.2507993560139985	1702.023362877324	1777.023362877324	1777.023362877324	1802.023362877324	0.4337349534034729	0.442748099565506	0.6538461446762085	0.19379845261573792	0.52173912525177	1702	1777	1777	1802	1504
11.291224739126402	11.291224344386702	0	0	1	0	-0.005018479547691077	0.2220535329801292	1584.309217553629	1659.309217553629	1659.309217553629	1684.309217553629	0.3855421543121338	0.40458014607429504	0.6025640964508057	0.1627907007932663	0.52173912525177	1584	1659	1659	1684	1504
11.299571904796679	11.299571904796679	0	0	1	0	-0.004719902932873403	0.2040269512052275	1510.4903651854065	1585.4903651854065	1585.4903651854065	1610.4903651854065	0.33734938502311707	0.3893129825592041	0.5769230723381042	0.1550387591123581	0.52173912525177	1510	1585	1585	1610	1504
11.317900458490161	11.317900853229858	0	0	1	0	-0.004408389392193153	0.1956079661478889	1476.014621375605	1551.014621375605	1551.014621375605	1576.014621375605	0.3253012001514435	0.37404578924179077	0.5641025900840759	0.1472868174314499	0.52173912525177	1476	1551	1551	1576	1504
11.332589512160943	11.33258990690064	0	0	1	0	-0.004084792762612291	0.1917118995662026	1460.0602287235997	1535.0602287235997	1535.0602287235997	1560.0602287235997	0.3253012001514435	0.3664122223854065	0.5384615659713745	0.13953489065170288	0.52173912525177	1460	1535	1535	1560	1504
11.357986669640372	11.357986669640372	0	0	1	0	-0.0037499999999995736	0.18341714215134086	1426.0931971097407	1501.0931971097407	1501.0931971097407	1526.0931971097407	0.3132530152797699	0.35114502906799316	0.5256410241127014	0.13178294897079468	0.52173912525177	1426	1501	1501	1526	1504
11.366732127666712	11.366732522406412	0	0	1	0	-0.00340492874804616	0.18341714215134086	1426.0931971097407	1501.0931971097407	1501.0931971097407	1526.0931971097407	0.3132530152797699	0.35114502906799316	0.5256410241127014	0.13178294897079468	0.52173912525177	1426	1501	1501	1526	1504
11.385497263467037	11.385498052946435	0	0	1	0	-0.0030505248230680475	0.1780743239796605	1404.2143566967097	1479.2143566967097	1479.2143566967097	1504.2143566967097	0.3012048304080963	0.3435114622116089	0.5128205418586731	0.13178294897079468	0.52173912525177	1404	1479	1479	1504	1504
11.39972249799176	11.39972249799176	0	0	1	0	-0.002687759621589286	0.17574354261159897	1394.6698069944978	1469.6698069944978	1469.6698069944978	1494.6698069944978	0.3012048304080963	0.3358778655529022	0.5	0.13178294897079468	0.52173912525177	1394	1469	1469	1494	1504
11.416540382858035	11.416540382858035	0	0	1	0	-0.0023176274578116285	0.17176249623298645	1378.3674220740795	1453.3674220740795	1453.3674220740795	1478.3674220740795	0.28915661573410034	0.3358778655529022	0.5	0.12403100728988647	0.52173912525177	1378	1453	1453	1478	1504
11.4335528743958	11.433553269135501	0	0	1	0	-0.0019411428382684192	0.16131088956379702	1335.5680927637488	1410.5680927637488	1410.5680927637488	1435.5680927637488	0.27710843086242676	0.3129771053791046	0.4743589758872986	0.11627907305955887	0.52173912525177	1335	1410	1410	1435	1504
11.451540372989541	11.451540767729242	0	0	1	0	-0.0015593376811327004	0.15410935570200995	1306.077811599731	1381.077811599731	1381.077811599731	1406.077811599731	0.2650602459907532	0.2977099120616913	0.4615384638309479	0.11627907305955887	0.52173912525177	1306	1381	1381	1406	1504
11.466624166359097	11.466624561098797	0	0	1	0	-0.0011732584878012297	0.14881622845548015	1284.4024555251913	1359.4024555251913	1359.4024555251913	1384.4024555251913	0.2530120611190796	0.290076345205307	0.44871795177459717	0.11627907305955887	0.52173912525177	1284	1359	1359	1384	1504
11.48266244032029	11.48266244032029	0	0	1	0	-0.0007839634745068937	0.14462674081161148	1267.246503623549	1342.246503623549	1342.246503623549	1367.246503623549	0.2530120611190796	0.2748091518878937	0.43589743971824646	0.11627907305955887	0.52173912525177	1267	1342	1342	1367	1504
11.504633651954059	11.504633651954059	0	0	1	0	-0.0003925196718215671	0.13886153627141845	1243.6379910314586	1318.6379910314586	1318.6379910314586	1343.6379910314586	0.2409638613462448	0.2671755850315094	0.43589743971824646	0.10852713137865067	0.52173912525177	1243	1318	1318	1343	1504
11.516721765749619	11.51672216048932	0	0	1	0	5.145327074780904e-16	0.13469689459299483	1226.5837833583137	1301.5837833583137	1301.5837833583137	1326.5837833583137	0.2409638613462448	0.25190839171409607	0.42307692766189575	0.10852713137865067	0.52173912525177	1226	1301	1301	1326	1504
11.532647538896661	11.532647144156964	0	0	1	0	0.00039251967182259476	0.12371309401618868	1181.6051199962926	1256.6051199962926	1256.6051199962926	1281.6051199962926	0.21686747670173645	0.23664122819900513	0.41025641560554504	0.10077519714832306	0.52173912525177	1181	1256	1256	1281	1504
11.551008855985142	11.551008855985142	0	0	1	0	0.0007839634745079172	0.11557784260612902	1148.2912654720983	1223.2912654720983	1223.2912654720983	1248.2912654720983	0.21686747670173645	0.21374045312404633	0.3717948794364929	0.08527132123708725	0.52173912525177	1148	1223	1223	1248	1504
11.571254660395567	11.571254660395567	0	0	1	0	0.0011732584878022462	0.10968840463282076	1124.174016971401	1199.174016971401	1199.174016971401	1224.174016971401	0.20481927692890167	0.20610687136650085	0.3589743673801422	0.07751937955617905	0.52173912525177	1124	1199	1199	1224	1504
11.582583295010686	11.582583295010686	0	0	1	0	0.001559337681133707	0.10778000919343439	1116.3591376471138	1191.3591376471138	1191.3591376471138	1216.3591376471138	0.20481927692890167	0.19847328960895538	0.3589743673801422	0.07751937955617905	0.52173912525177	1116	1191	1191	1216	1504
11.599623813067069	11.599624207806766	0	0	1	0	0.0019411428382694134	0.10261110055049882	1095.1924567542926	1170.1924567542926	1170.1924567542926	1195.1924567542926	0.1927710771560669	0.19083969295024872	0.3461538553237915	0.07751937955617905	0.52173912525177	1095	1170	1170	1195	1504
11.624651099448744	11.624651494188445	0	0	1	0	0.0023176274578126073	0.09679620481969775	1071.3804587366621	1146.3804587366621	1146.3804587366621	1171.3804587366621	0.1807228922843933	0.18320611119270325	0.3333333432674408	0.06976744532585144	0.52173912525177	1071	1146	1146	1171	1504
11.633667743648143	11.633667743648143	0	0	1	0	0.0026877596215902464	0.09103099292444439	1047.7719160255997	1122.7719160255997	1122.7719160255997	1147.7719160255997	0.16867469251155853	0.17557251453399658	0.3205128312110901	0.06201550364494324	0.52173912525177	1047	1122	1122	1147	1504
11.651254581447628	11.651254976187328	0	0	1	0	0.0030505248230689877	0.0816974537789561	1009.5510732248252	1084.5510732248254	1084.5510732248254	1109.5510732248254	0.15662650763988495	0.15267175436019897	0.28205129504203796	0.06201550364494324	0.52173912525177	1009	1084	1084	1109	1504
11.6665586395691	11.666558244829403	0	0	1	0	0.0034049287480470767	0.0816974537789561	1009.5510732248252	1084.5510732248254	1084.5510732248254	1109.5510732248254	0.15662650763988495	0.15267175436019897	0.28205129504203796	0.06201550364494324	0.52173912525177	1009	1084	1084	1109	1504
11.683267181538813	11.683267181538813	0	0	1	0	0.0037500000000004643	0.07698620479095589	990.2585086189644	1065.2585086189642	1065.2585086189642	1090.2585086189642	0.15662650763988495	0.13740457594394684	0.25641027092933655	0.05426356568932533	0.52173912525177	990	1065	1065	1090	1504
11.699913749375817	11.699913749375817	0	0	1	0	0.004084792762613155	0.07141976438620454	967.4639351615076	1042.4639351615076	1042.4639351615076	1067.4639351615076	0.14457830786705017	0.12977099418640137	0.24358974397182465	0.04651162773370743	0.52173912525177	967	1042	1042	1067	1504
11.71785190550721	11.71785190550721	0	0	1	0	0.004408389392193986	0.07141976438620454	967.4639351615076	1042.4639351615076	1042.4639351615076	1067.4639351615076	0.14457830786705017	0.12977099418640137	0.24358974397182465	0.04651162773370743	0.52173912525177	967	1042	1042	1067	1504
11.73281530326864	11.732816092748038	0	0	1	0	0.004719902932874203	0.06602724772078102	945.3815794165982	1020.3815794165982	1020.3815794165982	1045.3815794165982	0.1325301229953766	0.1221374049782753	0.24358974397182465	0.03875968977808952	0.52173912525177	945	1020	1020	1045	1504
11.757989432818263	11.757989432818263	0	0	1	0	0.005018479547691842	0.05894994550110423	916.4000268270219	991.4000268270219	991.4000268270219	1016.4000268270219	0.1204819306731224	0.10687022656202316	0.21794871985912323	0.03875968977808952	0.52173912525177	916	991	991	1016	1504
11.766579758142985	11.766579758142985	0	0	1	0	0.005303300858899494	0.05894994550110423	916.4000268270219	991.4000268270219	991.4000268270219	1016.4000268270219	0.1204819306731224	0.10687022656202316	0.21794871985912323	0.03875968977808952	0.52173912525177	916	991	991	1016	1504
11.784608704405098	11.784609099144795	0	0	1	0	0.005573586191080825	0.05704155006171786	908.5851475027347	983.5851475027347	983.5851475027347	1008.5851475027347	0.1204819306731224	0.09923664480447769	0.21794871985912323	0.03875968977808952	0.52173912525177	908	983	983	1008	1504
11.800604346478824	11.800604741218521	0	0	1	0	0.005828594710927629	0.05159933962663915	886.2992957710874	961.2992957710874	961.2992957710874	986.2992957710874	0.10843373835086823	0.09160305559635162	0.20512820780277252	0.03100775182247162	0.52173912525177	886	961	961	986	1504
11.825934792949159	11.82593518768886	0	0	1	0	0.006067627457812431	0.049690942324607634	878.4844088192683	953.4844088192683	953.4844088192683	978.4844088192683	0.10843373835086823	0.08396946638822556	0.20512820780277252	0.03100775182247162	0.52173912525177	878	953	953	978	1504
11.83468419837249	11.83468419837249	0	0	1	0	0.006290029259590983	0.049690942324607634	878.4844088192683	953.4844088192683	953.4844088192683	978.4844088192683	0.10843373835086823	0.08396946638822556	0.20512820780277252	0.03100775182247162	0.52173912525177	878	953	953	978	1504
11.851364713823585	11.851364713823585	0	0	1	0	0.006495190528383569	0.04657950856737886	865.7430875834164	940.7430875834164	940.7430875834164	965.7430875834164	0.09638553857803345	0.08396946638822556	0.19230769574642181	0.03100775182247162	0.52173912525177	865	940	940	965	1504
11.866696008984274	11.866696403723974	0	0	1	0	0.006682548931413013	0.04467111126534734	857.9282006315973	932.9282006315973	932.9282006315973	957.9282006315973	0.09638553857803345	0.07633587718009949	0.19230769574642181	0.03100775182247162	0.52173912525177	857	932	932	957	1504
11.882844415321426	11.882844020581729	0	0	1	0	0.006851590932319736	0.04467111126534734	857.9282006315973	932.9282006315973	932.9282006315973	957.9282006315973	0.09638553857803345	0.07633587718009949	0.19230769574642181	0.03100775182247162	0.52173912525177	857	932	932	957	1504
11.904610757051532	11.90461115179123	0	0	1	0	0.007001853198729215	0.04467111126534734	857.9282006315973	932.9282006315973	932.9282006315973	957.9282006315973	0.09638553857803345	0.07633587718009949	0.19230769574642181	0.03100775182247162	0.52173912525177	857	932	932	957	1504
11.91780729992125	11.917807694660947	0	0	1	0	0.0071329238722138266	0.04467111126534734	857.9282006315973	932.9282006315973	932.9282006315973	957.9282006315973	0.09638553857803345	0.07633587718009949	0.19230769574642181	0.03100775182247162	0.52173912525177	857	932	932	957	1504
11.93261951237805	11.93261951237805	0	0	1	0	0.00724444369716816	0.042762713963315824	850.1133136797782	925.1133136797782	925.1133136797782	950.1133136797782	0.09638553857803345	0.06870228797197342	0.19230769574642181	0.03100775182247162	0.52173912525177	850	925	925	950	1504
11.94961858276606	11.94961858276606	0	0	1	0	0.007336107005503661	0.04467111126534734	857.9282006315973	932.9282006315973	932.9282006315973	957.9282006315973	0.09638553857803345	0.07633587718009949	0.19230769574642181	0.03100775182247162	0.52173912525177	857	932	932	957	1504
11.97136992438761	11.97137031912731	0	0	1	0	0.007407662554463622	0.04467111126534734	857.9282006315973	932.9282006315973	932.9282006315973	957.9282006315973	0.09638553857803345	0.07633587718009949	0.19230769574642181	0.03100775182247162	0.52173912525177	857	932	932	957	1504
11.982673690401707	11.982674085141404	0	0	1	0	0.00745891421526211	0.04516803036432597	859.9630843419149	934.9630843419149	934.9630843419149	959.9630843419149	0.09638553857803345	0.07633587718009949	0.20512820780277252	0.03875968977808952	0.52173912525177	859	934	934	959	1504
12.00069829452713	12.000699084006527	0	0	1	0	0.007489721510659335	0.04707642766635749	867.7779712937339	942.7779712937339	942.7779712937339	967.7779712937339	0.09638553857803345	0.08396946638822556	0.20512820780277252	0.03875968977808952	0.52173912525177	867	942	942	967	1504
12.024586756877845	12.024586362138148	0	0	1	0	0.0075	0.0519968749115977	887.9272027629926	962.9272027629926	962.9272027629926	987.9272027629926	0.10843373835086823	0.09160305559635162	0.20512820780277252	0.03875968977808952	0.52173912525177	887	962	962	987	1504
12.032673394346933	12.03267378908663	0	0	1	0	0.007489721510659273	0.054451883219617886	897.9804617843353	972.9804617843353	972.9804617843353	997.9804617843353	0.10843373835086823	0.09923664480447769	0.21794871985912323	0.04651162773370743	0.52173912525177	897	972	972	997	1504
12.051217475915944	12.051217475915944	0	0	1	0	0.0074589142152619884	0.05952140246059792	918.7401430761485	993.7401430761485	993.7401430761485	1018.7401430761485	0.1204819306731224	0.10687022656202316	0.23076923191547394	0.04651162773370743	0.52173912525177	918	993	993	1018	1504
12.066608771510847	12.066608771510847	0	0	1	0	0.00740766255446344	0.06459092356422311	939.4998319954937	1014.4998319954937	1014.4998319954937	1039.4998319954937	0.1325301229953766	0.11450381577014923	0.24358974397182465	0.04651162773370743	0.52173912525177	939	1014	1014	1039	1504
12.091254739343508	12.091254739343508	0	0	1	0	0.0073361070055034195	0.07206575940836082	970.1092847772376	1045.1092847772375	1045.1092847772375	1070.1092847772375	0.14457830786705017	0.12977099418640137	0.25641027092933655	0.05426356568932533	0.52173912525177	970	1045	1045	1070	1504
12.0996942741033	12.0996942741033	0	0	1	0	0.007244443697167859	0.07623039736149415	987.1634771953186	1062.1634771953186	1062.1634771953186	1087.1634771953186	0.14457830786705017	0.1450381726026535	0.28205129504203796	0.05426356568932533	0.52173912525177	987	1062	1062	1087	1504
12.117810852578536	12.11781085257854	0	0	1	0	0.007132923872213468	0.08510703525295482	1023.5133093608499	1098.51330936085	1098.51330936085	1123.51330936085	0.16867469251155853	0.15267175436019897	0.3076923191547394	0.06201550364494324	0.52173912525177	1023	1098	1098	1123	1504
12.132555959286545	12.132555959286549	0	0	1	0	0.007001853198728799	0.09022624826359005	1044.4764866394012	1119.4764866394012	1119.4764866394012	1144.4764866394012	0.1807228922843933	0.16030533611774445	0.3205128312110901	0.06201550364494324	0.52173912525177	1044	1119	1119	1144	1504
12.150592800342633	12.150593195082333	0	0	1	0	0.006851590932319263	0.09835751121743397	1077.774008435392	1152.774008435392	1152.774008435392	1177.774008435392	0.20481927692890167	0.1679389327764511	0.3333333432674408	0.06201550364494324	0.52173912525177	1077	1152	1152	1177	1504
12.171320581925265	12.171320976664962	0	0	1	0	0.006682548931412486	0.1034767242280692	1098.7371857139433	1173.7371857139433	1173.7371857139433	1198.7371857139433	0.21686747670173645	0.17557251453399658	0.3461538553237915	0.06976744532585144	0.52173912525177	1098	1173	1173	1198	1504
12.184341860368725	12.184342255108426	0	0	1	0	0.006495190528382989	0.10414756535284209	1101.4842801198884	1176.4842801198884	1176.4842801198884	1201.4842801198884	0.21686747670173645	0.17557251453399658	0.3461538553237915	0.06976744532585144	0.52173912525177	1101	1176	1176	1201	1504
12.199680655583691	12.199681050323392	0	0	1	0	0.00629002925959035	0.11142363336179395	1131.2797786165463	1206.2797786165463	1206.2797786165463	1231.2797786165463	0.22891566157341003	0.19083969295024872	0.3717948794364929	0.06976744532585144	0.52173912525177	1131	1206	1206	1231	1504
12.22466254690001	12.22466294163971	0	0	1	0	0.0060676274578117485	0.12161711433317784	1173.0220831943634	1248.0220831943634	1248.0220831943634	1273.0220831943634	0.2530120611190796	0.19847328960895538	0.41025641560554504	0.08527132123708725	0.52173912525177	1173	1248	1248	1273	1504
12.232723131548976	12.232723526288677	0	0	1	0	0.0058285947109268975	0.12161711433317784	1173.0220831943634	1248.0220831943634	1248.0220831943634	1273.0220831943634	0.2530120611190796	0.19847328960895538	0.41025641560554504	0.08527132123708725	0.52173912525177	1173	1248	1248	1273	1504
12.251216291696846	12.251216686436546	0	0	1	0	0.005573586191080047	0.14427072847607453	1265.788633109525	1340.788633109525	1340.788633109525	1365.788633109525	0.3132530152797699	0.21374045312404633	0.4615384638309479	0.10852713137865067	0.52173912525177	1265	1340	1340	1365	1504
12.266650219179215	12.266650219179219	0	0	1	0	0.005303300858898672	0.14427072847607453	1265.788633109525	1340.788633109525	1340.788633109525	1365.788633109525	0.3132530152797699	0.21374045312404633	0.4615384638309479	0.10852713137865067	0.52173912525177	1265	1340	1340	1365	1504
12.291286318519411	12.291286713259108	0	0	1	0	0.005018479547690979	0.155020491220057	1309.8089115461335	1384.8089115461335	1384.8089115461335	1409.8089115461335	0.33734938502311707	0.25190839171409607	0.5256410241127014	0.12403100728988647	0.52173912525177	1309	1384	1384	1409	1504
12.299563615263004	12.299563615263004	0	0	1	0	0.004719902932873301	0.16361339060769975	1344.9968345385305	1419.9968345385305	1419.9968345385305	1444.9968345385305	0.33734938502311707	0.25190839171409607	0.5256410241127014	0.12403100728988647	0.52173912525177	1344	1419	1419	1444	1504
12.317961248403773	12.31796203788317	0	0	1	0	0.004408389392193047	0.17292684011414572	1383.1354102674268	1458.1354102674268	1458.1354102674268	1483.1354102674268	0.34939759969711304	0.2671755850315094	0.5384615659713745	0.13953489065170288	0.52173912525177	1383	1458	1458	1483	1504
12.332568590956907	12.332568590956907	0	0	1	0	0.004084792762612181	0.18174335207842707	1419.2390267611588	1494.2390267611588	1494.2390267611588	1519.2390267611588	0.3614457845687866	0.28244274854660034	0.5641025900840759	0.1472868174314499	0.52173912525177	1419	1494	1494	1519	1504
12.34971450451286	12.349714899252561	0	0	1	0	0.0037499999999994586	0.196200843570564	1478.4424544214596	1553.4424544214596	1553.4424544214596	1578.4424544214596	0.3855421543121338	0.30534350872039795	0.5769230723381042	0.1627907007932663	0.52173912525177	1478	1553	1553	1578	1504
12.372198483015339	12.372198877755036	0	0	1	0	0.003404928748046042	0.2296683369084076	1615.4918396399291	1690.4918396399291	1690.4918396399291	1715.4918396399291	0.4457831382751465	0.35114502906799316	0.6282051205635071	0.19379845261573792	0.52173912525177	1615	1690	1690	1715	1504
12.38254105786292	12.38254105786292	0	0	1	0	0.0030505248230679265	0.2372569756330991	1646.567315217541	1721.567315217541	1721.567315217541	1746.567315217541	0.4457831382751465	0.37404578924179077	0.6410256624221802	0.20155039429664612	0.52173912525177	1646	1721	1721	1746	1504
12.399626181505262	12.399626576244959	0	0	1	0	0.0026877596215891626	0.24917449881353226	1695.3695726414146	1770.3695726414146	1770.3695726414146	1795.3695726414146	0.45783132314682007	0.39694657921791077	0.6538461446762085	0.21705426275730133	0.52173912525177	1695	1770	1770	1795	1504
12.418139473377767	12.418139868117468	0	0	1	0	0.0023176274578115027	0.26304043542769207	1752.150583076399	1827.150583076399	1827.150583076399	1852.150583076399	0.4819277226924896	0.4122137427330017	0.6794871687889099	0.23255814611911774	0.52173912525177	1752	1827	1827	1852	1504
12.437830273771716	12.437830273771716	0	0	1	0	0.0019411428382682915	0.28337694076764564	1835.428572443509	1910.428572443509	1910.428572443509	1935.428572443509	0.5060241222381592	0.45038166642189026	0.692307710647583	0.25581395626068115	0.5652173757553101	1835	1910	1910	1935	1513
12.451281818486844	12.451281818486844	0	0	1	0	0.001559337681132571	0.29757554707980205	1893.5718652917894	1968.5718652917894	1968.5718652917894	1993.5718652917894	0.5180723071098328	0.48091602325439453	0.7051281929016113	0.27131783962249756	0.52173912525177	1893	1968	1968	1993	1504
12.466625745317895	12.466625745317895	0	0	1	0	0.0011732584878010991	0.3140808375046187	1961.1610295814135	2036.1610295814135	2036.1610295814135	2061.1610295814135	0.5542168617248535	0.49618321657180786	0.7179487347602844	0.2868216931819916	0.5652173757553101	1961	2036	2036	2061	1513
12.491407503606933	12.491407898346633	0	0	1	0	0.0007839634745067622	0.33232933041311785	2035.8886080417176	2110.888608041718	2110.888608041718	2135.888608041718	0.5662650465965271	0.5267175436019897	0.7435897588729858	0.3178294599056244	0.52173912525177	2035	2110	2110	2135	1504
12.499524930772523	12.499524930772527	0	0	1	0	0.000392519671821435	0.3435511604311321	2081.842001965486	2156.842001965486	2156.842001965486	2181.842001965486	0.5783132314682007	0.5496183037757874	0.7564102411270142	0.3255814015865326	0.5652173757553101	2081	2156	2156	2181	1513
12.519316784529362	12.519316784529362	0	0	1	0	-6.468409853337487e-16	0.357417114678777	2138.623084609592	2213.623084609592	2213.623084609592	2238.623084609592	0.6024096608161926	0.5648854970932007	0.7692307829856873	0.341085284948349	0.5652173757553101	2138	2213	2213	2238	1513
12.532897409125987	12.532897803865687	0	0	1	0	-0.00039251967182272687	0.37405629922537553	2206.760545327913	2281.760545327913	2281.760545327913	2306.760545327913	0.6265060305595398	0.5954198241233826	0.7692307829856873	0.356589138507843	0.5652173757553101	2206	2281	2281	2306	1513
12.549898453212489	12.54989884795219	0	0	1	0	-0.0007839634745080487	0.3880713090709298	2264.1520106454573	2339.1520106454573	2339.1520106454573	2364.1520106454573	0.650602400302887	0.6106870174407959	0.7820512652397156	0.3720930218696594	0.5652173757553101	2264	2339	2339	2364	1513
12.572955593757587	12.572955988497284	0	0	1	0	-0.0011732584878023768	0.40519776944196195	2334.2848658648345	2409.2848658648345	2409.2848658648345	2434.2848658648345	0.6867470145225525	0.6259542107582092	0.7948718070983887	0.38759690523147583	0.5652173757553101	2334	2409	2409	2434	1513
12.582716322289173	12.582716322289173	0	0	1	0	-0.0015593376811338364	0.4163994856609712	2380.155893781677	2455.155893781677	2455.155893781677	2480.155893781677	0.6987951993942261	0.6412213444709778	0.807692289352417	0.40310078859329224	0.5652173757553101	2380	2455	2455	2480	1513
12.601472379076426	12.601472773816127	0	0	1	0	-0.0019411428382695413	0.42659696093363353	2421.9145550232292	2496.9145550232292	2496.9145550232292	2521.9145550232292	0.6987951993942261	0.6641221642494202	0.8205128312110901	0.41860464215278625	0.5652173757553101	2421	2496	2496	2521	1513
12.616720384160676	12.616720778900373	0	0	1	0	-0.002317627457812733	0.44262447857926057	2487.547239782072	2562.547239782072	2562.547239782072	2587.547239782072	0.7228915691375732	0.6793892979621887	0.8333333134651184	0.44186046719551086	0.5652173757553101	2487	2562	2562	2587	1513
12.637936458750687	12.637936853490388	0	0	1	0	-0.00268775962159037	0.46934639042437	2596.9734687877954	2671.9734687877954	2671.9734687877954	2696.9734687877954	0.7469879388809204	0.7175572514533997	0.8589743375778198	0.4806201457977295	0.5652173757553101	2596	2671	2671	2696	1513
12.649748649496804	12.649749044236504	0	0	1	0	-0.0030505248230691083	0.46934639042437	2596.9734687877954	2671.9734687877954	2671.9734687877954	2696.9734687877954	0.7469879388809204	0.7175572514533997	0.8589743375778198	0.4806201457977295	0.5652173757553101	2596	2671	2671	2696	1513
12.66672640394108	12.66672679868078	0	0	1	0	-0.003404928748047195	0.4795045944567917	2638.5713143005623	2713.5713143005623	2713.5713143005623	2738.5713143005623	0.759036123752594	0.732824444770813	0.8589743375778198	0.4961240291595459	0.5652173757553101	2638	2713	2713	2738	1513
12.691227502304294	12.691227502304294	0	0	1	0	-0.0037500000000005793	0.522000856408777	2812.593506993942	2887.593506993942	2887.593506993942	2912.593506993942	0.8072289228439331	0.7938931584358215	0.8846153616905212	0.5503876209259033	0.5652173757553101	2812	2887	2887	2912	1513
12.699586115425834	12.699586510165535	0	0	1	0	-0.004084792762613266	0.522000856408777	2812.593506993942	2887.593506993942	2887.593506993942	2912.593506993942	0.8072289228439331	0.7938931584358215	0.8846153616905212	0.5503876209259033	0.5652173757553101	2812	2887	2887	2912	1513
12.717989669662082	12.717990064401782	0	0	1	0	-0.004408389392194093	0.5358113926551944	2869.1476529230213	2944.1476529230213	2944.1476529230213	2969.1476529230213	0.8192771077156067	0.8091602921485901	0.8974359035491943	0.5736433863639832	0.5652173757553101	2869	2944	2944	2969	1513
12.73268109177106	12.73268109177106	0	0	1	0	-0.004719902932874305	0.5480069606249316	2919.0885037590947	2994.0885037590947	2994.0885037590947	3019.0885037590947	0.8313252925872803	0.8244274854660034	0.9102563858032227	0.5891472697257996	0.5652173757553101	2919	2994	2994	3019	1513
12.74965647777714	12.74965647777714	0	0	1	0	-0.005018479547691941	0.5603019212354274	2969.4363674590754	3044.4363674590754	3044.4363674590754	3069.4363674590754	0.8433734774589539	0.8396946787834167	0.9230769276618958	0.604651153087616	0.6086956262588501	2969	3044	3044	3069	1521
12.77122229174027	12.77122229174027	0	0	1	0	-0.005303300858899587	0.5707085701366514	3012.051594709588	3087.051594709588	3087.051594709588	3112.051594709588	0.8674699068069458	0.8625954389572144	0.9358974099159241	0.6356589198112488	0.6086956262588501	3012	3087	3087	3112	1521
12.784367913188845	12.784367913188845	0	0	1	0	-0.0055735861910809125	0.5812442206013655	3055.1950833625915	3130.1950833625915	3130.1950833625915	3155.1950833625915	0.8674699068069458	0.8625954389572144	0.9358974099159241	0.6356589198112488	0.6086956262588501	3055	3130	3130	3155	1521
12.799679471364595	12.799679471364595	0	0	1	0	-0.005828594710927712	0.5975346344853936	3121.9043282176867	3196.9043282176867	3196.9043282176867	3221.9043282176867	0.8795180916786194	0.885496199131012	0.9487179517745972	0.6589147448539734	0.6086956262588501	3121	3196	3196	3221	1521
12.816578277869116	12.816578277869116	0	0	1	0	-0.006067627457812508	0.6012816277579365	3137.24826566875	3212.24826566875	3212.24826566875	3237.24826566875	0.8795180916786194	0.8931297659873962	0.9487179517745972	0.6666666865348816	0.6086956262588501	3137	3212	3212	3237	1521
12.837896195301411	12.837896590041112	0	0	1	0	-0.006290029259591055	0.6050286210304794	3152.592203119813	3227.592203119813	3227.592203119813	3252.592203119813	0.8795180916786194	0.9007633328437805	0.9487179517745972	0.6744186282157898	0.6086956262588501	3152	3227	3227	3252	1521
12.849705228129938	12.849705622869639	0	0	1	0	-0.006495190528383635	0.6080406672483978	3164.9265323821887	3239.9265323821887	3239.9265323821887	3264.9265323821887	0.891566276550293	0.9007633328437805	0.9487179517745972	0.6744186282157898	0.6086956262588501	3164	3239	3239	3264	1521
12.866668771945061	12.866669166684758	0	0	1	0	-0.006682548931413073	0.6062020656899509	3157.397459000349	3232.397459000349	3232.397459000349	3257.397459000349	0.891566276550293	0.9007633328437805	0.9487179517745972	0.6666666865348816	0.6086956262588501	3157	3232	3232	3257	1521
12.891264607835978	12.891264213096278	0	0	1	0	-0.006851590932319789	0.6031900194720325	3145.063129737973	3220.063129737973	3220.063129737973	3245.063129737973	0.8795180916786194	0.9007633328437805	0.9487179517745972	0.6666666865348816	0.6086956262588501	3145	3220	3220	3245	1521
12.899607431369567	12.899607826109268	0	0	1	0	-0.007001853198729263	0.6031900194720325	3145.063129737973	3220.063129737973	3220.063129737973	3245.063129737973	0.8795180916786194	0.9007633328437805	0.9487179517745972	0.6666666865348816	0.6086956262588501	3145	3220	3220	3245	1521
12.918325198406041	12.918325593145738	0	0	1	0	-0.007132923872213867	0.5994430261994896	3129.71919228691	3204.71919228691	3204.71919228691	3229.71919228691	0.8795180916786194	0.8931297659873962	0.9487179517745972	0.6589147448539734	0.6086956262588501	3129	3204	3204	3229	1521
12.932633723007207	12.932633723007207	0	0	1	0	-0.0072444436971681936	0.5976044246410428	3122.1901189050704	3197.1901189050704	3197.1901189050704	3222.1901189050704	0.8795180916786194	0.8931297659873962	0.9487179517745972	0.6511628031730652	0.6086956262588501	3122	3197	3197	3222	1521
12.949722399306836	12.949722794046536	0	0	1	0	-0.007336107005503688	0.5890067835921347	3086.9827788097914	3161.9827788097914	3161.9827788097914	3186.9827788097914	0.8674699068069458	0.885496199131012	0.9487179517745972	0.6356589198112488	0.6086956262588501	3086	3161	3161	3186	1521
12.971341503129299	12.971341503129299	0	0	1	0	-0.007407662554463643	0.5795251012449709	3048.155289598156	3123.155289598156	3123.155289598156	3148.155289598156	0.8674699068069458	0.8702290058135986	0.9358974099159241	0.6201550364494324	0.6086956262588501	3048	3123	3123	3148	1521
12.98258211079159	12.98258250553129	0	0	1	0	-0.007458914215262124	0.5661513355881409	2993.389719233437	3068.389719233437	3068.389719233437	3093.389719233437	0.8433734774589539	0.8625954389572144	0.9358974099159241	0.5968992114067078	0.6086956262588501	2993	3068	3068	3093	1521
13.00004855298295	13.000049342462347	0	0	1	0	-0.007489721510659341	0.5587519757809494	2963.0893408229877	3038.0893408229877	3038.0893408229877	3063.0893408229877	0.8433734774589539	0.8549618124961853	0.9230769276618958	0.5813953280448914	0.6086956262588501	2963	3038	3038	3063	1521
13.025815581560128	13.025816371039525	0	0	1	0	-0.0075	0.5410950478811287	2890.784221073222	2965.784221073222	2965.784221073222	2990.784221073222	0.8313252925872803	0.8320610523223877	0.9102563858032227	0.5503876209259033	0.6086956262588501	2890	2965	2965	2990	1521
13.035347361066428	13.035347361066428	0	0	1	0	-0.007489721510659266	0.527284506463289	2834.2300539671683	2909.2300539671683	2909.2300539671683	2934.2300539671683	0.8192771077156067	0.8167939186096191	0.8974359035491943	0.5271317958831787	0.5652173757553101	2834	2909	2909	2934	1513
13.05124787087275	13.05124787087275	0	0	1	0	-0.0074589142152619746	0.5069882084766029	2751.1167137116886	2826.1167137116886	2826.1167137116886	2851.1167137116886	0.7951807379722595	0.7938931584358215	0.8846153616905212	0.4961240291595459	0.5652173757553101	2751	2826	2826	2851	1513
13.06671337753102	13.06671377227072	0	0	1	0	-0.007407662554463419	0.5069882084766029	2751.1167137116886	2826.1167137116886	2826.1167137116886	2851.1167137116886	0.7951807379722595	0.7938931584358215	0.8846153616905212	0.4961240291595459	0.5652173757553101	2751	2826	2826	2851	1513
13.091180528280137	13.091180528280137	0	0	1	0	-0.007336107005503392	0.4379872156126057	2468.5576479336205	2543.5576479336205	2543.5576479336205	2568.5576479336205	0.6867470145225525	0.7175572514533997	0.8461538553237915	0.41085270047187805	0.5652173757553101	2468	2543	2543	2568	1513
13.09956203630421	13.09956203630421	0	0	1	0	-0.007244443697167825	0.4087357452415823	2348.7728767642793	2423.7728767642793	2423.7728767642793	2448.7728767642793	0.6626505851745605	0.6717557311058044	0.807692289352417	0.3720930218696594	0.5652173757553101	2348	2423	2423	2448	1513
13.117869668793656	13.117870063533353	0	0	1	0	-0.0071329238722134276	0.3956561582320326	2295.2119679601738	2370.2119679601738	2370.2119679601738	2395.2119679601738	0.6626505851745605	0.6488549709320068	0.7948718070983887	0.341085284948349	0.5652173757553101	2295	2370	2370	2395	1513
13.133615835377757	13.133616230117454	0	0	1	0	-0.007001853198728752	0.38320643897367335	2244.2303675971925	2319.2303675971925	2319.2303675971925	2344.2303675971925	0.6385542154312134	0.6335877776145935	0.7820512652397156	0.3333333432674408	0.5652173757553101	2244	2319	2319	2344	1513
13.15796732739513	13.157967722134831	0	0	1	0	-0.006851590932319209	0.3678249005288259	2181.242967665542	2256.242967665542	2256.242967665542	2281.242967665542	0.6144578456878662	0.6183205842971802	0.7692307829856873	0.3100775182247162	0.5652173757553101	2181	2256	2256	2281	1513
13.166603442524913	13.166603442524913	0	0	1	0	-0.006682548931412426	0.3678249005288259	2181.242967665542	2256.242967665542	2256.242967665542	2281.242967665542	0.6144578456878662	0.6183205842971802	0.7692307829856873	0.3100775182247162	0.5652173757553101	2181	2256	2256	2281	1513
13.184728310533824	13.184728705273525	0	0	1	0	-0.006495190528382922	0.35560449437521324	2131.200404466498	2206.200404466498	2206.200404466498	2231.200404466498	0.6024096608161926	0.6030534505844116	0.7564102411270142	0.2868216931819916	0.5652173757553101	2131	2206	2206	2231	1513
13.199766708838023	13.199766708838023	0	0	1	0	-0.006290029259590279	0.3367042994788285	2053.804106365803	2128.804106365803	2128.804106365803	2153.804106365803	0.5783132314682007	0.572519063949585	0.7435897588729858	0.26356589794158936	0.5652173757553101	2053	2128	2128	2153	1513
13.22449201935014	13.22449201935014	0	0	1	0	-0.006067627457811671	0.2947184655425137	1881.8721163965936	1956.8721163965936	1956.8721163965936	1981.8721163965936	0.5060241222381592	0.5114504098892212	0.7179487347602844	0.22480620443820953	0.5652173757553101	1881	1956	1956	1981	1513
13.232578656819225	13.232578656819225	0	0	1	0	-0.005828594710926814	0.2855396773954926	1844.284978934542	1919.284978934542	1919.284978934542	1944.284978934542	0.5060241222381592	0.4885496199131012	0.7051281929016113	0.20930232107639313	0.5652173757553101	1844	1919	1919	1944	1513
13.251322476675817	13.251322476675817	0	0	1	0	-0.0055735861910799584	0.27368626778653216	1795.745266585849	1870.745266585849	1870.745266585849	1895.745266585849	0.4819277226924896	0.47328245639801025	0.692307710647583	0.20155039429664612	0.5652173757553101	1795	1870	1870	1895	1513
13.266544428939945	13.266544428939945	0	0	1	0	-0.0053033008588985785	0.26357774701931325	1754.3508740440877	1829.3508740440877	1829.3508740440877	1854.3508740440877	0.46987950801849365	0.4580152630805969	0.6794871687889099	0.1860465109348297	0.5652173757553101	1754	1829	1829	1854	1513
13.282618229474028	13.282618229474028	0	0	1	0	-0.005018479547690881	0.25314056220673775	1711.6106022365911	1786.6106022365911	1786.6106022365911	1811.6106022365911	0.4457831382751465	0.442748099565506	0.6666666865348816	0.1860465109348297	0.5652173757553101	1711	1786	1786	1811	1513
13.30582142370767	13.30582181844737	0	0	1	0	-0.004719902932873198	0.24444826909373685	1676.0156619388524	1751.0156619388524	1751.0156619388524	1776.0156619388524	0.4337349534034729	0.42748090624809265	0.6538461446762085	0.1782945692539215	0.5652173757553101	1676	1751	1751	1776	1513
13.316546896063063	13.316546896063063	0	0	1	0	-0.00440838939219294	0.23470202590318712	1636.1047960735514	1711.1047960735514	1711.1047960735514	1736.1047960735514	0.40963855385780334	0.4198473393917084	0.6410256624221802	0.1705426424741745	0.5652173757553101	1636	1711	1711	1736	1513
13.334487420632648	13.334487815372349	0	0	1	0	-0.00408479276261207	0.22367896118296282	1590.9653460442328	1665.9653460442328	1665.9653460442328	1690.9653460442328	0.39759036898612976	0.39694657921791077	0.6153846383094788	0.1627907007932663	0.52173912525177	1590	1665	1665	1690	1504
13.352015442217017	13.352015442217017	0	0	1	0	-0.003749999999999344	0.2205779555614107	1578.2667280239766	1653.2667280239766	1653.2667280239766	1678.2667280239766	0.39759036898612976	0.3893129825592041	0.6153846383094788	0.1550387591123581	0.52173912525177	1578	1653	1653	1678	1504
13.366681995724967	13.366681995724967	0	0	1	0	-0.0034049287480459245	0.2205779555614107	1578.2667280239766	1653.2667280239766	1653.2667280239766	1678.2667280239766	0.39759036898612976	0.3893129825592041	0.6153846383094788	0.1550387591123581	0.5652173757553101	1578	1653	1653	1678	1513
13.385327130656865	13.385327920136262	0	0	1	0	-0.003050524823067806	0.2205779555614107	1578.2667280239766	1653.2667280239766	1653.2667280239766	1678.2667280239766	0.39759036898612976	0.3893129825592041	0.6153846383094788	0.1550387591123581	0.52173912525177	1578	1653	1653	1678	1504
13.399675523967606	13.399675918707306	0	0	1	0	-0.002687759621589039	0.2139928220693319	1551.300606373914	1626.300606373914	1626.300606373914	1651.300606373914	0.3855421543121338	0.38167938590049744	0.6025640964508057	0.1472868174314499	0.52173912525177	1551	1626	1626	1651	1504
13.417162097883601	13.417162097883601	0	0	1	0	-0.0023176274578113774	0.2044453461325162	1512.2036924126537	1587.2036924126537	1587.2036924126537	1612.2036924126537	0.3614457845687866	0.37404578924179077	0.5897436141967773	0.13953489065170288	0.52173912525177	1512	1587	1587	1612	1504
13.437822378977742	13.437822773717443	0	0	1	0	-0.0019411428382681635	0.19520644986340407	1474.3704121906399	1549.3704121906399	1549.3704121906399	1574.3704121906399	0.34939759969711304	0.35877862572669983	0.5512820482254028	0.13178294897079468	0.52173912525177	1474	1549	1549	1574	1504
13.44969180698018	13.44969180698018	0	0	1	0	-0.0015593376811324415	0.19520644986340407	1474.3704121906399	1549.3704121906399	1549.3704121906399	1574.3704121906399	0.34939759969711304	0.35877862572669983	0.5512820482254028	0.13178294897079468	0.52173912525177	1474	1549	1549	1574	1504
13.46744443545315	13.467445224932547	0	0	1	0	-0.0011732584878009686	0.1869116944122613	1440.40338861821	1515.40338861821	1515.40338861821	1540.40338861821	0.3253012001514435	0.3358778655529022	0.5128205418586731	0.12403100728988647	0.5652173757553101	1440	1515	1515	1540	1513
13.491949086473653	13.49194948121335	0	0	1	0	-0.0007839634745066304	0.1709577515721321	1375.071992687881	1450.071992687881	1450.071992687881	1475.071992687881	0.3012048304080963	0.3206106722354889	0.5	0.12403100728988647	0.52173912525177	1375	1450	1450	1475	1504
13.500525990648615	13.500525990648615	0	0	1	0	-0.0003925196718213029	0.16469562509623076	1349.4285847690649	1424.4285847690649	1424.4285847690649	1449.4285847690649	0.28915661573410034	0.3129771053791046	0.4871794879436493	0.11627907305955887	0.52173912525177	1349	1424	1424	1449	1504
13.517743352090047	13.517743352090047	0	0	1	0	7.791492631894069e-16	0.1516543525232058	1296.0245735825279	1371.0245735825279	1371.0245735825279	1396.0245735825279	0.2650602459907532	0.290076345205307	0.4743589758872986	0.10852713137865067	0.52173912525177	1296	1371	1371	1396	1504
13.532634512486602	13.532634512486602	0	0	1	0	0.000392519671822859	0.1441298212777935	1265.2116181325644	1340.2116181325644	1340.2116181325644	1365.2116181325644	0.2530120611190796	0.2748091518878937	0.44871795177459717	0.10852713137865067	0.52173912525177	1265	1340	1340	1365	1504
13.557878510962908	13.557878905702605	0	0	1	0	0.0007839634745081803	0.13229158043171274	1216.7340218678637	1291.7340218678637	1291.7340218678637	1316.7340218678637	0.2409638613462448	0.2442748099565506	0.43589743971824646	0.10077519714832306	0.52173912525177	1216	1291	1291	1316	1504
13.566717522297857	13.566717917037558	0	0	1	0	0.0011732584878025075	0.13229158043171274	1216.7340218678637	1291.7340218678637	1291.7340218678637	1316.7340218678637	0.2409638613462448	0.2442748099565506	0.43589743971824646	0.10077519714832306	0.52173912525177	1216	1291	1291	1316	1504
13.58471449464437	13.58471449464437	0	0	1	0	0.0015593376811339657	0.13006018758482107	1207.5964681598423	1282.5964681598423	1282.5964681598423	1307.5964681598423	0.2409638613462448	0.23664122819900513	0.42307692766189575	0.10077519714832306	0.52173912525177	1207	1282	1282	1307	1504
13.611234291827113	13.61123468656681	0	0	1	0	0.001941142838269669	0.11689467785339058	1153.6837058096344	1228.6837058096344	1228.6837058096344	1253.6837058096344	0.21686747670173645	0.21374045312404633	0.39743590354919434	0.09302325546741486	0.52173912525177	1153	1228	1228	1253	1504
13.617084334162943	13.617084334162943	0	0	1	0	0.0023176274578128593	0.11689467785339058	1153.6837058096344	1228.6837058096344	1228.6837058096344	1253.6837058096344	0.21686747670173645	0.21374045312404633	0.39743590354919434	0.09302325546741486	0.52173912525177	1153	1228	1228	1253	1504
13.637922248121534	13.63792264286123	0	0	1	0	0.002687759621590494	0.09818757796329447	1077.078131759691	1152.078131759691	1152.078131759691	1177.078131759691	0.1807228922843933	0.18320611119270325	0.3717948794364929	0.07751937955617905	0.52173912525177	1077	1152	1152	1177	1504
13.64969851755506	13.64969930703446	0	0	1	0	0.0030505248230692293	0.0960307192635676	1068.2457953843093	1143.2457953843093	1143.2457953843093	1168.2457953843093	0.1807228922843933	0.17557251453399658	0.3589743673801422	0.07751937955617905	0.52173912525177	1068	1143	1143	1168	1504
13.666815220373305	13.666815615113002	0	0	1	0	0.0034049287480473127	0.09019097386591124	1044.3320379809065	1119.3320379809065	1119.3320379809065	1144.3320379809065	0.16867469251155853	0.1679389327764511	0.3461538553237915	0.06976744532585144	0.52173912525177	1044	1119	1119	1144	1504
13.691265002575676	13.691265397315377	0	0	1	0	0.0037500000000006933	0.08805896110774936	1035.6014457362335	1110.6014457362335	1110.6014457362335	1135.6014457362335	0.16867469251155853	0.15267175436019897	0.3333333432674408	0.06976744532585144	0.52173912525177	1035	1110	1110	1135	1504
13.699657563311312	13.699657958051013	0	0	1	0	0.004084792762613376	0.08615056566836299	1027.7865664119463	1102.7865664119463	1102.7865664119463	1127.7865664119463	0.16867469251155853	0.15267175436019897	0.3333333432674408	0.06976744532585144	0.52173912525177	1027	1102	1102	1127	1504
13.718009011907323	13.71800940664702	0	0	1	0	0.0044083893921942	0.08291490585695938	1014.5365394842486	1089.5365394842486	1089.5365394842486	1114.5365394842486	0.15662650763988495	0.15267175436019897	0.3205128312110901	0.06976744532585144	0.52173912525177	1014	1089	1089	1114	1504
13.744598678016747	13.744599072756447	0	0	1	0	0.004719902932874409	0.0752661444877647	983.2148616773964	1058.2148616773964	1058.2148616773964	1083.2148616773964	0.14457830786705017	0.13740457594394684	0.3076923191547394	0.06201550364494324	0.52173912525177	983	1058	1058	1083	1504
13.75143083272313	13.751431227462831	0	0	1	0	0.005018479547692039	0.07258752443196625	972.2459125489017	1047.2459125489017	1047.2459125489017	1072.2459125489017	0.14457830786705017	0.12977099418640137	0.29487180709838867	0.05426356568932533	0.52173912525177	972	1047	1047	1072	1504
13.771419266849957	13.771419661589658	0	0	1	0	0.00530330085889968	0.0674931592374812	951.3844870774856	1026.3844870774856	1026.3844870774856	1051.3844870774856	0.1325301229953766	0.1221374049782753	0.28205129504203796	0.05426356568932533	0.52173912525177	951	1026	1026	1051	1504
13.782587242407676	13.782587242407676	0	0	1	0	0.005573586191081001	0.06558476193544968	943.5696001256665	1018.5696001256665	1018.5696001256665	1043.5696001256665	0.1325301229953766	0.11450381577014923	0.28205129504203796	0.05426356568932533	0.52173912525177	943	1018	1018	1043	1504
13.800397108136966	13.800397502876667	0	0	1	0	0.005828594710927795	0.05996862979695761	920.5715390185414	995.5715390185414	995.5715390185414	1020.5715390185414	0.1204819306731224	0.10687022656202316	0.26923078298568726	0.04651162773370743	0.52173912525177	920	995	995	1020	1504
13.81738512581341	13.81738552055311	0	0	1	0	0.006067627457812587	0.060490394878319476	922.7081670267182	997.7081670267182	997.7081670267182	1022.7081670267182	0.1204819306731224	0.10687022656202316	0.26923078298568726	0.05426356568932533	0.52173912525177	922	997	997	1022	1504
13.837684220083172	13.837684220083172	0	0	1	0	0.006290029259591127	0.060490394878319476	922.7081670267182	997.7081670267182	997.7081670267182	1022.7081670267182	0.1204819306731224	0.10687022656202316	0.26923078298568726	0.05426356568932533	0.52173912525177	922	997	997	1022	1504
13.849666148899761	13.849666543639461	0	0	1	0	0.006495190528383701	0.060490394878319476	922.7081670267182	997.7081670267182	997.7081670267182	1022.7081670267182	0.1204819306731224	0.10687022656202316	0.26923078298568726	0.05426356568932533	0.52173912525177	922	997	997	1022	1504
13.866689693149095	13.866689693149095	0	0	1	0	0.006682548931413134	0.060490394878319476	922.7081670267182	997.7081670267182	997.7081670267182	1022.7081670267182	0.1204819306731224	0.10687022656202316	0.26923078298568726	0.05426356568932533	0.52173912525177	922	997	997	1022	1504
13.891263028877184	13.891263028877184	0	0	1	0	0.006851590932319843	0.05858199943893311	914.893287702431	989.893287702431	989.893287702431	1014.893287702431	0.1204819306731224	0.09923664480447769	0.26923078298568726	0.05426356568932533	0.52173912525177	914	989	989	1014	1504
13.899535983484089	13.899535983484089	0	0	1	0	0.0070018531987293105	0.058408077764397964	914.1810784452097	989.1810784452097	989.1810784452097	1014.1810784452097	0.1204819306731224	0.09923664480447769	0.25641027092933655	0.05426356568932533	0.52173912525177	914	989	989	1014	1504
13.917869274053956	13.917869668793657	0	0	1	0	0.007132923872213908	0.058408077764397964	914.1810784452097	989.1810784452097	989.1810784452097	1014.1810784452097	0.1204819306731224	0.09923664480447769	0.25641027092933655	0.05426356568932533	0.52173912525177	914	989	989	1014	1504
13.932686223387144	13.93268661812684	0	0	1	0	0.007244443697168227	0.0534876323818029	894.0318546034829	969.0318546034829	969.0318546034829	994.0318546034829	0.10843373835086823	0.09160305559635162	0.25641027092933655	0.05426356568932533	0.52173912525177	894	969	969	994	1504
13.957792852448275	13.957792852448275	0	0	1	0	0.007336107005503715	0.0534876323818029	894.0318546034829	969.0318546034829	969.0318546034829	994.0318546034829	0.10843373835086823	0.09160305559635162	0.25641027092933655	0.05426356568932533	0.52173912525177	894	969	969	994	1504
13.966611337318888	13.966611337318888	0	0	1	0	0.007407662554463664	0.0534876323818029	894.0318546034829	969.0318546034829	969.0318546034829	994.0318546034829	0.10843373835086823	0.09160305559635162	0.25641027092933655	0.05426356568932533	0.52173912525177	894	969	969	994	1504
13.98456251986034	13.984563309339737	0	0	1	0	0.007458914215262138	0.0534876323818029	894.0318546034829	969.0318546034829	969.0318546034829	994.0318546034829	0.10843373835086823	0.09160305559635162	0.25641027092933655	0.05426356568932533	0.52173912525177	894	969	969	994	1504
13.999841314641092	13.999841709380792	0	0	1	0	0.007489721510659348	0.0534876323818029	894.0318546034829	969.0318546034829	969.0318546034829	994.0318546034829	0.10843373835086823	0.09160305559635162	0.25641027092933655	0.05426356568932533	0.52173912525177	894	969	969	994	1504
14.024728863169404	14.024729652648801	0	0	1	0	0.0075	0.051579235079771385	886.2169676516638	961.2169676516638	961.2169676516638	986.2169676516638	0.10843373835086823	0.08396946638822556	0.25641027092933655	0.05426356568932533	0.52173912525177	886	961	961	986	1504
14.032596420105673	14.032596420105673	0	0	1	0	0.007489721510659259	0.051579235079771385	886.2169676516638	961.2169676516638	961.2169676516638	986.2169676516638	0.10843373835086823	0.08396946638822556	0.25641027092933655	0.05426356568932533	0.52173912525177	886	961	961	986	1504
14.051531688716167	14.051531688716167	0	0	1	0	0.0074589142152619616	0.05649968046236645	906.3661914933906	981.3661914933906	981.3661914933906	1006.3661914933906	0.1204819306731224	0.09160305559635162	0.25641027092933655	0.05426356568932533	0.52173912525177	906	981	981	1006	1504
14.078971624136752	14.078972018876453	0	0	1	0	0.007407662554463399	0.05649968046236645	906.3661914933906	981.3661914933906	981.3661914933906	1006.3661914933906	0.1204819306731224	0.09160305559635162	0.25641027092933655	0.05426356568932533	0.52173912525177	906	981	981	1006	1504
14.088205769910175	14.088205769910175	0	0	1	0	0.007336107005503364	0.05649968046236645	906.3661914933906	981.3661914933906	981.3661914933906	1006.3661914933906	0.1204819306731224	0.09160305559635162	0.25641027092933655	0.05426356568932533	0.52173912525177	906	981	981	1006	1504
14.099663879146494	14.09966427388619	0	0	1	0	0.00724444369716779	0.05858199943893311	914.893287702431	989.893287702431	989.893287702431	1014.893287702431	0.1204819306731224	0.09923664480447769	0.26923078298568726	0.05426356568932533	0.52173912525177	914	989	989	1014	1504
14.117903616407752	14.117904011147449	0	0	1	0	0.007132923872213387	0.05858199943893311	914.893287702431	989.893287702431	989.893287702431	1014.893287702431	0.1204819306731224	0.09923664480447769	0.26923078298568726	0.05426356568932533	0.52173912525177	914	989	989	1014	1504
14.134496894385418	14.134496894385421	0	0	1	0	0.007001853198728705	0.05910376452029498	917.029915710608	992.029915710608	992.029915710608	1017.029915710608	0.1204819306731224	0.09923664480447769	0.26923078298568726	0.06201550364494324	0.52173912525177	917	992	992	1017	1504
14.151751756098236	14.151752150837932	0	0	1	0	0.006851590932319155	0.061012159959681345	924.8447950348951	999.8447950348951	999.8447950348951	1024.844795034895	0.1204819306731224	0.10687022656202316	0.26923078298568726	0.06201550364494324	0.52173912525177	924	999	999	1024	1504
14.171175712455813	14.171175712455813	0	0	1	0	0.006682548931412366	0.06422297566828505	937.9930853616273	1012.9930853616273	1012.9930853616273	1037.9930853616274	0.1325301229953766	0.10687022656202316	0.28205129504203796	0.06201550364494324	0.52173912525177	937	1012	1012	1037	1504
14.184364755271254	14.184364755271254	0	0	1	0	0.006495190528382856	0.06613137297031657	945.8079723134464	1020.8079723134464	1020.8079723134464	1045.8079723134465	0.1325301229953766	0.11450381577014923	0.28205129504203796	0.06201550364494324	0.52173912525177	945	1020	1020	1045	1504
14.199598154986646	14.19959815498665	0	0	1	0	0.006290029259590206	0.06803977027234809	953.6228592652654	1028.6228592652656	1028.6228592652656	1053.6228592652656	0.1325301229953766	0.1221374049782753	0.28205129504203796	0.06201550364494324	0.52173912525177	953	1028	1028	1053	1504
14.224542546031582	14.224542940771283	0	0	1	0	0.006067627457811592	0.07315898142033816	974.5860289162847	1049.5860289162847	1049.5860289162847	1074.5860289162847	0.14457830786705017	0.12977099418640137	0.29487180709838867	0.06201550364494324	0.52173912525177	974	1049	1049	1074	1504
14.232682868099705	14.232683262839402	0	0	1	0	0.005828594710926731	0.07827819443097339	995.549206194836	1070.549206194836	1070.549206194836	1095.549206194836	0.15662650763988495	0.13740457594394684	0.3076923191547394	0.06201550364494324	0.52173912525177	995	1070	1070	1095	1504
14.25128300270594	14.25128339744564	0	0	1	0	0.005573586191079871	0.08038536122369022	1004.1780542110114	1079.1780542110114	1079.1780542110114	1104.1780542110114	0.15662650763988495	0.1450381726026535	0.3205128312110901	0.06201550364494324	0.52173912525177	1004	1079	1079	1104	1504
14.26854339077454	14.268544180253937	0	0	1	0	0.005303300858898486	0.08916261561157168	1040.120910929386	1115.120910929386	1115.120910929386	1140.120910929386	0.1807228922843933	0.15267175436019897	0.3333333432674408	0.06976744532585144	0.52173912525177	1040	1115	1115	1140	1504
14.292073034739065	14.292073824218466	0	0	1	0	0.005018479547690782	0.09453028445584688	1062.101514846693	1137.101514846693	1137.101514846693	1162.101514846693	0.1927710771560669	0.16030533611774445	0.3589743673801422	0.06976744532585144	0.52173912525177	1062	1137	1137	1162	1504
14.301971527425525	14.301971527425525	0	0	1	0	0.004719902932873095	0.10039487952035853	1086.1170316358682	1161.1170316358682	1161.1170316358682	1186.1170316358682	0.20481927692890167	0.1679389327764511	0.3717948794364929	0.07751937955617905	0.52173912525177	1086	1161	1161	1186	1504
14.317896116353474	14.317895721613773	0	0	1	0	0.0044083893921928324	0.11177621984269742	1132.723620255846	1207.723620255846	1207.723620255846	1232.723620255846	0.22891566157341003	0.18320611119270325	0.41025641560554504	0.08527132123708725	0.52173912525177	1132	1207	1207	1232	1504
14.332653065252444	14.332653459992144	0	0	1	0	0.004084792762611958	0.1211000882404577	1170.9048613446744	1245.9048613446744	1245.9048613446744	1270.9048613446744	0.2530120611190796	0.19083969295024872	0.43589743971824646	0.09302325546741486	0.52173912525177	1170	1245	1245	1270	1504
14.358471804730165	14.358639174362445	0	0	1	0	0.0037499999999992296	0.129419686760338	1204.9736172835842	1279.9736172835842	1279.9736172835842	1304.9736172835842	0.2650602459907532	0.20610687136650085	0.4615384638309479	0.10077519714832306	0.52173912525177	1204	1279	1279	1304	1504
14.367572528485404	14.367572528485404	0	0	1	0	0.0034049287480458065	0.14101022311907074	1252.4368636725947	1327.4368636725947	1327.4368636725947	1352.4368636725947	0.3012048304080963	0.21374045312404633	0.4871794879436493	0.10077519714832306	0.52173912525177	1252	1327	1327	1352	1504
14.3845112036995	14.3845112036995	0	0	1	0	0.003050524823067685	0.14757050184562248	1279.301205057824	1354.301205057824	1354.301205057824	1379.301205057824	0.3132530152797699	0.221374049782753	0.5128205418586731	0.10852713137865067	0.52173912525177	1279	1354	1354	1379	1504
14.399702761006822	14.399703155746522	0	0	1	0	0.0026877596215889154	0.15121811464735457	1294.238179480917	1369.238179480917	1369.238179480917	1394.238179480917	0.3132530152797699	0.22900763154029846	0.5384615659713745	0.11627907305955887	0.52173912525177	1294	1369	1369	1394	1504
14.416621699235982	14.416621699235982	0	0	1	0	0.0023176274578112516	0.1693336538033039	1368.4213123245295	1443.4213123245295	1443.4213123245295	1468.4213123245295	0.34939759969711304	0.25190839171409607	0.5769230723381042	0.13178294897079468	0.52173912525177	1368	1443	1443	1468	1504
14.432627999281575	14.432627999281575	0	0	1	0	0.0019411428382680358	0.18783629717184236	1444.1896369186943	1519.1896369186943	1519.1896369186943	1544.1896369186943	0.3734939694404602	0.28244274854660034	0.6153846383094788	0.1550387591123581	0.52173912525177	1444	1519	1519	1544	1504
14.451358792728104	14.451359187467805	0	0	1	0	0.001559337681132312	0.22851973868309683	1610.7883299072814	1685.7883299072814	1685.7883299072814	1710.7883299072814	0.4337349534034729	0.35114502906799316	0.6666666865348816	0.19379845261573792	0.52173912525177	1610	1685	1685	1710	1504
14.46691706321559	14.466918247434684	0	0	1	0	0.0011732584878008379	0.22851973868309683	1610.7883299072814	1685.7883299072814	1685.7883299072814	1710.7883299072814	0.4337349534034729	0.35114502906799316	0.6666666865348816	0.19379845261573792	0.52173912525177	1610	1685	1685	1710	1504
14.491570136362828	14.491570531102528	0	0	1	0	0.0007839634745064989	0.2817170078283251	1828.6311470569913	1903.6311470569913	1903.6311470569913	1928.6311470569913	0.5060241222381592	0.442748099565506	0.7179487347602844	0.24806201457977295	0.52173912525177	1828	1903	1903	1928	1504
14.50127520659689	14.50127481185719	0	0	1	0	0.0003925196718211707	0.2817170078283251	1828.6311470569913	1903.6311470569913	1903.6311470569913	1928.6311470569913	0.5060241222381592	0.442748099565506	0.7179487347602844	0.24806201457977295	0.52173912525177	1828	1903	1903	1928	1504
14.51778124710113	14.51778164184083	0	0	1	0	-9.11457541045065e-16	0.30533885633263047	1925.3626166821218	2000.3626166821218	2000.3626166821218	2025.3626166821218	0.5421686768531799	0.48091602325439453	0.7307692170143127	0.27131783962249756	0.52173912525177	1925	2000	2000	2025	1504
14.532741881684668	14.532742671164069	0	0	1	0	-0.00039251967182299115	0.32513349266551383	2006.421652465279	2081.4216524652793	2081.4216524652793	2106.4216524652793	0.5662650465965271	0.5114504098892212	0.7564102411270142	0.2945736348628998	0.52173912525177	2006	2081	2081	2106	1504
14.558049433252478	14.558049827992175	0	0	1	0	-0.0007839634745083118	0.3619151681215844	2157.0426134578884	2232.0426134578884	2232.0426134578884	2257.0426134578884	0.6144578456878662	0.572519063949585	0.7820512652397156	0.3333333432674408	0.5652173757553101	2157	2232	2232	2257	1513
14.566614889976176	14.566614889976176	0	0	1	0	-0.0011732584878026383	0.3619151681215844	2157.0426134578884	2232.0426134578884	2232.0426134578884	2257.0426134578884	0.6144578456878662	0.572519063949585	0.7820512652397156	0.3333333432674408	0.5652173757553101	2157	2232	2232	2257	1513
14.584390413351674	14.584390413351674	0	0	1	0	-0.0015593376811340951	0.38383781558072627	2246.815854803074	2321.815854803074	2321.815854803074	2346.815854803074	0.6626505851745605	0.5954198241233826	0.7948718070983887	0.3488371968269348	0.5652173757553101	2246	2321	2321	2346	1513
14.599931710032113	14.59993210477181	0	0	1	0	-0.0019411428382697968	0.4111808984583165	2358.7857791868064	2433.7857791868064	2433.7857791868064	2458.7857791868064	0.6867470145225525	0.6335877776145935	0.8205128312110901	0.39534884691238403	0.5652173757553101	2358	2433	2433	2458	1513
14.624583204220556	14.624583204220556	0	0	1	0	-0.002317627457812985	0.4280188652475556	2427.7372531887404	2502.7372531887404	2502.7372531887404	2527.7372531887404	0.7108433842658997	0.6641221642494202	0.8205128312110901	0.41085270047187805	0.5652173757553101	2427	2502	2502	2527	1513
14.632600762242358	14.632600762242358	0	0	1	0	-0.0026877596215906176	0.44431495578906643	2494.469743956227	2569.469743956227	2569.469743956227	2594.469743956227	0.7349397540092468	0.6870229244232178	0.8333333134651184	0.42635658383369446	0.5652173757553101	2494	2569	2569	2594	1513
14.651626031504176	14.651626426243872	0	0	1	0	-0.0030505248230693503	0.4574298175472764	2548.1751028560966	2623.1751028560966	2623.1751028560966	2648.1751028560966	0.7469879388809204	0.7022900581359863	0.8461538553237915	0.44961240887641907	0.5652173757553101	2548	2623	2623	2648	1513
14.666649824439517	14.666650219179218	0	0	1	0	-0.0034049287480474306	0.470937475271092	2603.4889612351217	2678.4889612351217	2678.4889612351217	2703.4889612351217	0.759036123752594	0.7251908183097839	0.8589743375778198	0.4651162922382355	0.5652173757553101	2603	2678	2678	2703	1513
14.69155947839096	14.691559873130661	0	0	1	0	-0.0037500000000008082	0.5005576547595858	2724.783596240504	2799.783596240504	2799.783596240504	2824.783596240504	0.8072289228439331	0.7557252049446106	0.8717948794364929	0.5038759708404541	0.5652173757553101	2724	2799	2799	2824	1513
14.699811906533533	14.699812301273234	0	0	1	0	-0.004084792762613487	0.5060639639535545	2747.3319323898054	2822.3319323898054	2822.3319323898054	2847.3319323898054	0.8072289228439331	0.7709923386573792	0.8717948794364929	0.5116279125213623	0.5652173757553101	2747	2822	2822	2847	1513
14.718697832681684	14.718698227421381	0	0	1	0	-0.004408389392194307	0.5149493347731244	2783.7175258959446	2858.7175258959446	2858.7175258959446	2883.7175258959446	0.8072289228439331	0.7862595319747925	0.8846153616905212	0.5271317958831787	0.5652173757553101	2783	2858	2858	2883	1513
14.73259069638004	14.73259069638004	0	0	1	0	-0.004719902932874511	0.5252069226673264	2825.7223483227017	2900.7223483227017	2900.7223483227017	2925.7223483227017	0.8192771077156067	0.8015267252922058	0.8846153616905212	0.5426356792449951	0.6086956262588501	2825	2900	2900	2925	1521
14.751370832288917	14.751370832288917	0	0	1	0	-0.005018479547692137	0.5372534234678739	2875.0527691009434	2950.0527691009434	2950.0527691009434	2975.0527691009434	0.8313252925872803	0.8167939186096191	0.8974359035491943	0.5581395626068115	0.6086956262588501	2875	2950	2950	2975	1521
14.767794372196114	14.767794766935815	0	0	1	0	-0.005303300858899775	0.5426402372024661	2897.111771344099	2972.111771344099	2972.111771344099	2997.111771344099	0.8313252925872803	0.8244274854660034	0.8974359035491943	0.5736433863639832	0.6086956262588501	2897	2972	2972	2997	1521
14.782565136984545	14.782565136984545	0	0	1	0	-0.00557358619108109	0.5530717415678481	2939.828781720338	3014.828781720338	3014.828781720338	3039.828781720338	0.8433734774589539	0.8396946787834167	0.9102563858032227	0.5813953280448914	0.6086956262588501	2939	3014	3014	3039	1521
14.799728419087241	14.799773024673204	0	0	1	0	-0.0058285947109278785	0.561520306708573	2974.4256559716064	3049.4256559716064	3049.4256559716064	3074.4256559716064	0.8554216623306274	0.847328245639801	0.9102563858032227	0.5968992114067078	0.6086956262588501	2974	3049	3049	3074	1521
14.824627809806518	14.824628204546215	0	0	1	0	-0.006067627457812664	0.5688652322466368	3004.5031260499777	3079.5031260499777	3079.5031260499777	3104.5031260499777	0.8554216623306274	0.8625954389572144	0.9102563858032227	0.6124030947685242	0.6086956262588501	3004	3079	3079	3104	1521
14.832826948089757	14.832826948089757	0	0	1	0	-0.006290029259591199	0.5688652322466368	3004.5031260499777	3079.5031260499777	3079.5031260499777	3104.5031260499777	0.8554216623306274	0.8625954389572144	0.9102563858032227	0.6124030947685242	0.6086956262588501	3004	3079	3079	3104	1521
14.851390371904007	14.851390766643707	0	0	1	0	-0.006495190528383767	0.5781031877211182	3042.3325537179794	3117.3325537179794	3117.3325537179794	3142.3325537179794	0.8554216623306274	0.8778625726699829	0.9230769276618958	0.6356589198112488	0.6086956262588501	3042	3117	3117	3142	1521
14.878094117786379	14.878094907265776	0	0	1	0	-0.006682548931413194	0.5887831661800602	3086.067065507347	3161.067065507347	3161.067065507347	3186.067065507347	0.8674699068069458	0.885496199131012	0.9358974099159241	0.643410861492157	0.6086956262588501	3086	3161	3161	3186	1521
14.886703390616642	14.886703390616642	0	0	1	0	-0.006851590932319897	0.59551735964732	3113.6435877557756	3188.6435877557756	3188.6435877557756	3213.6435877557756	0.8795180916786194	0.8931297659873962	0.9358974099159241	0.6511628031730652	0.6086956262588501	3113	3188	3188	3213	1521
14.904555098754003	14.904555493493703	0	0	1	0	-0.007001853198729357	0.5992395068966614	3128.8857807418285	3203.8857807418285	3203.8857807418285	3228.8857807418285	0.8795180916786194	0.9007633328437805	0.9358974099159241	0.6589147448539734	0.6086956262588501	3128	3203	3203	3228	1521
14.91909217764076	14.919092572380457	0	0	1	0	-0.00713292387221395	0.5992395068966614	3128.8857807418285	3203.8857807418285	3203.8857807418285	3228.8857807418285	0.8795180916786194	0.9007633328437805	0.9358974099159241	0.6589147448539734	0.6086956262588501	3128	3203	3203	3228	1521
14.93431294568579	14.93431334042549	0	0	1	0	-0.007244443697168262	0.6010532624319067	3136.313109658658	3211.313109658658	3211.313109658658	3236.313109658658	0.8795180916786194	0.9007633328437805	0.9358974099159241	0.6666666865348816	0.6086956262588501	3136	3211	3211	3236	1521
14.951601360273003	14.951601360273003	0	0	1	0	-0.007336107005503743	0.6069370276457366	3160.4071282092914	3235.4071282092914	3235.4071282092914	3260.4071282092914	0.8795180916786194	0.9083969593048096	0.9487179517745972	0.6744186282157898	0.6086956262588501	3160	3235	3235	3260	1521
14.966635811180211	14.966636205919912	0	0	1	0	-0.007407662554463685	0.6087756292041835	3167.9362015911315	3242.9362015911315	3242.9362015911315	3267.9362015911315	0.8795180916786194	0.9083969593048096	0.9487179517745972	0.682170569896698	0.6086956262588501	3167	3242	3242	3267	1521
14.984396729186855	14.984396729186855	0	0	1	0	-0.0074589142152621515	0.6106840209182796	3175.751065660355	3250.751065660355	3250.751065660355	3275.751065660355	0.8795180916786194	0.9160305261611938	0.9487179517745972	0.682170569896698	0.6086956262588501	3175	3250	3250	3275	1521
14.999664076516343	14.999664471256043	0	0	1	0	-0.0074897215106593555	0.6106840209182796	3175.751065660355	3250.751065660355	3250.751065660355	3275.751065660355	0.8795180916786194	0.9160305261611938	0.9487179517745972	0.682170569896698	0.6086956262588501	3175	3250	3250	3275	1521
15.016693541861159	15.016693541861159	0	0	1	0	-0.0075	0.6087756292041835	3167.9362015911315	3242.9362015911315	3242.9362015911315	3267.9362015911315	0.8795180916786194	0.9083969593048096	0.9487179517745972	0.682170569896698	0.6086956262588501	3167	3242	3242	3267	1521
15.037854747633041	15.037854747633041	0	0	1	0	-0.007489721510659252	0.6106840209182796	3175.751065660355	3250.751065660355	3250.751065660355	3275.751065660355	0.8795180916786194	0.9160305261611938	0.9487179517745972	0.682170569896698	0.6086956262588501	3175	3250	3250	3275	1521
15.051131422661612	15.05113181740131	0	0	1	0	-0.007458914215261947	0.6088454193598327	3168.221992278515	3243.221992278515	3243.221992278515	3268.221992278515	0.8795180916786194	0.9160305261611938	0.9487179517745972	0.6744186282157898	0.6086956262588501	3168	3243	3243	3268	1521
15.06659456088169	15.06659495562139	0	0	1	0	-0.007407662554463379	0.6088454193598327	3168.221992278515	3243.221992278515	3243.221992278515	3268.221992278515	0.8795180916786194	0.9160305261611938	0.9487179517745972	0.6744186282157898	0.6086956262588501	3168	3243	3243	3268	1521
15.09136408224007	15.09136408224007	0	0	1	0	-0.007336107005503337	0.6020863798693714	3140.543725565076	3215.543725565076	3215.543725565076	3240.543725565076	0.8674699068069458	0.9083969593048096	0.9487179517745972	0.6666666865348816	0.6086956262588501	3140	3215	3215	3240	1521
15.099711247910346	15.099711642650046	0	0	1	0	-0.0072444436971677555	0.6020863798693714	3140.543725565076	3215.543725565076	3215.543725565076	3240.543725565076	0.8674699068069458	0.9083969593048096	0.9487179517745972	0.6666666865348816	0.6086956262588501	3140	3215	3215	3240	1521
15.117647825082944	15.117647825082944	0	0	1	0	-0.007132923872213346	0.5869694106448149	3078.639736590517	3153.639736590517	3153.639736590517	3178.639736590517	0.8674699068069458	0.885496199131012	0.9358974099159241	0.6356589198112488	0.6086956262588501	3078	3153	3153	3178	1521
15.132625433473532	15.132625433473532	0	0	1	0	-0.007001853198728657	0.5766076763047421	3036.208434467919	3111.208434467919	3111.208434467919	3136.208434467919	0.8554216623306274	0.8778625726699829	0.9358974099159241	0.6124030947685242	0.6086956262588501	3036	3111	3111	3136	1521
15.150644511243172	15.15064530072257	0	0	1	0	-0.0068515909323191015	0.5624492920237634	2978.229850837311	3053.229850837311	3053.229850837311	3078.229850837311	0.8433734774589539	0.8625954389572144	0.9230769276618958	0.5891472697257996	0.6086956262588501	2978	3053	3053	3078	1521
15.171448477587667	15.171448872327364	0	0	1	0	-0.006682548931412306	0.5551741565258359	2948.438170973298	3023.438170973298	3023.438170973298	3048.438170973298	0.8433734774589539	0.8549618124961853	0.9230769276618958	0.565891444683075	0.6086956262588501	2948	3023	3023	3048	1521
15.182719085467067	15.182719085467067	0	0	1	0	-0.006495190528382789	0.5466759098148373	2913.6378506917586	2988.6378506917586	2988.6378506917586	3013.6378506917586	0.8313252925872803	0.847328245639801	0.9102563858032227	0.5581395626068115	0.6086956262588501	2913	2988	2988	3013	1521
15.199812103903383	15.19981249864308	0	0	1	0	-0.006290029259590135	0.5414085698320861	2892.0680934623924	2967.0680934623924	2967.0680934623924	2992.0680934623924	0.8313252925872803	0.847328245639801	0.8974359035491943	0.5426356792449951	0.6086956262588501	2892	2967	2967	2992	1521
15.224567809372303	15.224568204112003	0	0	1	0	-0.006067627457811515	0.5257889976903805	2828.1059455421077	2903.1059455421077	2903.1059455421077	2928.1059455421077	0.8192771077156067	0.8244274854660034	0.8846153616905212	0.5193798542022705	0.6086956262588501	2828	2903	2903	2928	1521
15.232581814736818	15.232581814736818	0	0	1	0	-0.005828594710926648	0.5257889976903805	2828.1059455421077	2903.1059455421077	2903.1059455421077	2928.1059455421077	0.8192771077156067	0.8244274854660034	0.8846153616905212	0.5193798542022705	0.6086956262588501	2828	2903	2903	2928	1521
15.251403793053765	15.251404187793465	0	0	1	0	-0.005573586191079782	0.5056169370970132	2745.501357412269	2820.501357412269	2820.501357412269	2845.501357412269	0.7710843086242676	0.7709923386573792	0.8589743375778198	0.44961240887641907	0.5652173757553101	2745	2820	2820	2845	1513
15.278023854119997	15.278024248859694	0	0	1	0	-0.005303300858898391	0.45554740647051384	2540.466629496754	2615.466629496754	2615.466629496754	2640.466629496754	0.7469879388809204	0.732824444770813	0.8333333134651184	0.41085270047187805	0.5652173757553101	2540	2615	2615	2640	1513
15.286932339641933	15.286931944902232	0	0	1	0	-0.005018479547690684	0.4312002772165089	2440.7651352016037	2515.7651352016037	2515.7651352016037	2540.7651352016037	0.7108433842658997	0.7022900581359863	0.8205128312110901	0.3798449635505676	0.5652173757553101	2440	2515	2515	2540	1513
15.299633878929388	15.299634273669085	0	0	1	0	-0.004719902932872991	0.4184581053642624	2388.5859414666547	2463.5859414666547	2463.5859414666547	2488.5859414666547	0.6987951993942261	0.6870229244232178	0.807692289352417	0.356589138507843	0.5652173757553101	2388	2463	2463	2488	1513
15.317991248620878	15.317991643360578	0	0	1	0	-0.004408389392192726	0.405486613954098	2335.4676841420314	2410.4676841420314	2410.4676841420314	2435.4676841420314	0.6746987700462341	0.6717557311058044	0.807692289352417	0.341085284948349	0.5652173757553101	2335	2410	2410	2435	1513
15.3327639871078	15.3327643818475	0	0	1	0	-0.004084792762611848	0.3994041028330919	2310.5598011015113	2385.5598011015113	2385.5598011015113	2410.5598011015113	0.6746987700462341	0.6641221642494202	0.7948718070983887	0.3255814015865326	0.5652173757553101	2310	2385	2385	2410	1513
15.35083201260009	15.35083240733979	0	0	1	0	-0.003749999999999115	0.3885005178891494	2265.909620756067	2340.909620756067	2340.909620756067	2365.909620756067	0.6626505851745605	0.6488549709320068	0.7820512652397156	0.3100775182247162	0.5652173757553101	2265	2340	2340	2365	1513
15.371185580948282	15.371185975687983	0	0	1	0	-0.003404928748045688	0.3678859665270142	2181.4930329281233	2256.4930329281233	2256.4930329281233	2281.4930329281233	0.6024096608161926	0.580152690410614	0.7564102411270142	0.24806201457977295	0.5652173757553101	2181	2256	2256	2281	1513
15.382633821692131	15.382633821692131	0	0	1	0	-0.003050524823067564	0.3425497498723864	2077.7412257274223	2152.7412257274223	2152.7412257274223	2177.7412257274223	0.6024096608161926	0.580152690410614	0.7564102411270142	0.24806201457977295	0.5652173757553101	2077	2152	2152	2177	1513
15.399679076624896	15.399679471364596	0	0	1	0	-0.002687759621588792	0.3151207631603816	1965.4195251417627	2040.4195251417627	2040.4195251417627	2065.4195251417627	0.5542168617248535	0.5419847369194031	0.7307692170143127	0.22480620443820953	0.5652173757553101	1965	2040	2040	2065	1513
15.416932754118616	15.416932754118616	0	0	1	0	-0.0023176274578111254	0.2863444146057663	1847.580377810613	1922.580377810613	1922.580377810613	1947.580377810613	0.4939759075641632	0.5038167834281921	0.7051281929016113	0.20930232107639313	0.5652173757553101	1847	1922	1922	1947	1513
15.438039091072369	15.43803948581207	0	0	1	0	-0.0019411428382679079	0.2610730463566706	1744.0941248305662	1819.0941248305662	1819.0941248305662	1844.0941248305662	0.46987950801849365	0.45038166642189026	0.6666666865348816	0.1860465109348297	0.5652173757553101	1744	1819	1819	1844	1513
15.44956943767356	15.449569437673563	0	0	1	0	-0.0015593376811321826	0.2530220179992395	1711.1251637068858	1786.1251637068858	1786.1251637068858	1811.1251637068858	0.45783132314682007	0.442748099565506	0.6538461446762085	0.1705426424741745	0.5652173757553101	1711	1786	1786	1811	1513
15.466618640003315	15.466619034743015	0	0	1	0	-0.001173258487800707	0.24014992072816943	1658.413925381854	1733.413925381854	1733.413925381854	1758.413925381854	0.4337349534034729	0.42748090624809265	0.6410256624221802	0.1550387591123581	0.5652173757553101	1658	1733	1733	1758	1513
15.491203028442968	15.491203028442968	0	0	1	0	-0.0007839634745063674	0.20475961419392197	1513.4906201241106	1588.4906201241106	1588.4906201241106	1613.4906201241106	0.3855421543121338	0.3664122223854065	0.5769230723381042	0.11627907305955887	0.52173912525177	1513	1588	1588	1613	1504
15.4996615107083	15.499661905448	0	0	1	0	-0.0003925196718210386	0.20475961419392197	1513.4906201241106	1588.4906201241106	1588.4906201241106	1613.4906201241106	0.3855421543121338	0.3664122223854065	0.5769230723381042	0.11627907305955887	0.52173912525177	1513	1588	1588	1613	1504
15.51770111494228	15.51770072020258	0	0	1	0	1.0437658189007235e-15	0.17990418870421876	1411.7076527437757	1486.7076527437757	1486.7076527437757	1511.7076527437757	0.3253012001514435	0.3358778655529022	0.5384615659713745	0.10852713137865067	0.52173912525177	1411	1486	1486	1511	1504
15.53256503829962	15.53256503829962	0	0	1	0	0.00039251967182312326	0.16436863876879215	1348.0895757582039	1423.0895757582039	1423.0895757582039	1448.0895757582039	0.3132530152797699	0.2977099120616913	0.5	0.09302325546741486	0.52173912525177	1348	1423	1423	1448	1504
15.549598056301722	15.549598451041422	0	0	1	0	0.0007839634745084434	0.1594482008367777	1327.9403824266046	1402.9403824266046	1402.9403824266046	1427.9403824266046	0.3012048304080963	0.290076345205307	0.5	0.09302325546741486	0.52173912525177	1327	1402	1402	1427	1504
15.571093606598467	15.571093606598467	0	0	1	0	0.001173258487802769	0.15549674071371555	1311.7591532226652	1386.7591532226652	1386.7591532226652	1411.7591532226652	0.28915661573410034	0.28244274854660034	0.5	0.10077519714832306	0.52173912525177	1311	1386	1386	1411	1504
15.584431466280346	15.584431861020047	0	0	1	0	0.0015593376811342246	0.15517374330621025	1310.436478838931	1385.436478838931	1385.436478838931	1410.436478838931	0.28915661573410034	0.28244274854660034	0.4871794879436493	0.10077519714832306	0.52173912525177	1310	1385	1385	1410	1504
15.599747761332484	15.599748156072181	0	0	1	0	0.0019411428382699247	0.15422959656154178	1306.5701979195137	1381.5701979195137	1381.5701979195137	1406.5701979195137	0.28915661573410034	0.28244274854660034	0.4871794879436493	0.09302325546741486	0.52173912525177	1306	1381	1381	1406	1504
15.624653862626637	15.624654257366338	0	0	1	0	0.002317627457813111	0.15121755034362339	1294.2358686571379	1369.2358686571379	1369.2358686571379	1394.2358686571379	0.27710843086242676	0.28244274854660034	0.4871794879436493	0.09302325546741486	0.52173912525177	1294	1369	1369	1394	1504
15.632646157307718	15.632646552047415	0	0	1	0	0.0026877596215907408	0.1450796536233071	1269.1011815874426	1344.1011815874426	1344.1011815874426	1369.1011815874426	0.2650602459907532	0.2748091518878937	0.4743589758872986	0.08527132123708725	0.52173912525177	1269	1344	1344	1369	1504
15.651447609160329	15.651448003900029	0	0	1	0	0.0030505248230694713	0.13596498866476114	1231.7766285821967	1306.7766285821967	1306.7766285821967	1331.7766285821967	0.2530120611190796	0.25954198837280273	0.44871795177459717	0.06976744532585144	0.52173912525177	1231	1306	1306	1331	1504
15.67784266859826	15.677843458077657	0	0	1	0	0.0034049287480475486	0.12615937220172957	1191.6226291660826	1266.6226291660826	1266.6226291660826	1291.6226291660826	0.2409638613462448	0.23664122819900513	0.43589743971824646	0.06201550364494324	0.52173912525177	1191	1266	1266	1291	1504
15.685067984044622	15.685068378784319	0	0	1	0	0.003750000000000923	0.12104015546580404	1170.6594366324675	1245.6594366324675	1245.6594366324675	1270.6594366324675	0.22891566157341003	0.22900763154029846	0.42307692766189575	0.06201550364494324	0.52173912525177	1170	1245	1245	1270	1504
15.704564572506776	15.704564572506776	0	0	1	0	0.004084792762613599	0.11304355477133021	1137.9133567885972	1212.9133567885972	1212.9133567885972	1237.9133567885972	0.21686747670173645	0.21374045312404633	0.39743590354919434	0.05426356568932533	0.52173912525177	1137	1212	1212	1237	1504
15.716565843568603	15.716565843568606	0	0	1	0	0.0044083893921944145	0.10419175910808426	1101.665253547605	1176.665253547605	1176.665253547605	1201.665253547605	0.1927710771560669	0.20610687136650085	0.38461539149284363	0.04651162773370743	0.52173912525177	1101	1176	1176	1201	1504
15.732606485967992	15.732606880707689	0	0	1	0	0.004719902932874614	0.10213428794766777	1093.2399091456996	1168.2399091456996	1168.2399091456996	1193.2399091456996	0.1927710771560669	0.19847328960895538	0.3717948794364929	0.04651162773370743	0.52173912525177	1093	1168	1168	1193	1504
15.757911669097606	15.757911669097606	0	0	1	0	0.0050184795476922355	0.10007681306196098	1084.8145494887303	1159.8145494887303	1159.8145494887303	1184.8145494887303	0.1927710771560669	0.19083969295024872	0.3589743673801422	0.04651162773370743	0.52173912525177	1084	1159	1159	1184	1504
15.76673923298129	15.766740022460688	0	0	1	0	0.005303300858899867	0.10007681306196098	1084.8145494887303	1159.8145494887303	1159.8145494887303	1184.8145494887303	0.1927710771560669	0.19083969295024872	0.3589743673801422	0.04651162773370743	0.52173912525177	1084	1159	1159	1184	1504
15.785516210972578	15.785516605712278	0	0	1	0	0.005573586191081179	0.0973485010991525	1073.6421120010295	1148.6421120010295	1148.6421120010295	1173.6421120010295	0.1927710771560669	0.18320611119270325	0.3461538553237915	0.03875968977808952	0.52173912525177	1073	1148	1148	1173	1504
15.799651839585682	15.799651839585682	0	0	1	0	0.005828594710927962	0.09230382594903233	1052.9841672612874	1127.9841672612874	1127.9841672612874	1152.9841672612874	0.1807228922843933	0.17557251453399658	0.3333333432674408	0.03875968977808952	0.52173912525177	1052	1127	1127	1152	1504
15.816622488715378	15.816622488715378	0	0	1	0	0.0060676274578127425	0.09039543050964596	1045.1692879370003	1120.1692879370003	1120.1692879370003	1145.1692879370003	0.1807228922843933	0.1679389327764511	0.3333333432674408	0.03875968977808952	0.52173912525177	1045	1120	1120	1145	1504
15.837666456796725	15.837666456796725	0	0	1	0	0.006290029259591271	0.0827218234854471	1013.745867172906	1088.745867172906	1088.745867172906	1113.745867172906	0.16867469251155853	0.15267175436019897	0.3076923191547394	0.03100775182247162	0.52173912525177	1013	1088	1088	1113	1504
15.851215107477753	15.85121550221745	0	0	1	0	0.006495190528383834	0.07780138182814234	993.5966585862429	1068.596658586243	1068.596658586243	1093.596658586243	0.15662650763988495	0.1450381726026535	0.3076923191547394	0.03100775182247162	0.52173912525177	993	1068	1068	1093	1504
15.866576402855546	15.866576402855546	0	0	1	0	0.006682548931413254	0.07770199801412225	993.1896818678306	1068.1896818678306	1068.1896818678306	1093.1896818678306	0.15662650763988495	0.1450381726026535	0.29487180709838867	0.03100775182247162	0.52173912525177	993	1068	1068	1093	1504
15.882843625842028	15.882844020581729	0	0	1	0	0.006851590932319951	0.07579359884944559	985.3747872884796	1060.3747872884796	1060.3747872884796	1085.3747872884796	0.15662650763988495	0.13740457594394684	0.29487180709838867	0.03100775182247162	0.52173912525177	985	1060	1060	1085	1504
15.904772600328027	15.904772995067727	0	0	1	0	0.007001853198729405	0.07579359884944559	985.3747872884796	1060.3747872884796	1060.3747872884796	1085.3747872884796	0.15662650763988495	0.13740457594394684	0.29487180709838867	0.03100775182247162	0.52173912525177	985	1060	1060	1085	1504
15.916638080933481	15.916638080933481	0	0	1	0	0.0071329238722139905	0.07445666039843113	979.9000243315754	1054.9000243315754	1054.9000243315754	1079.9000243315754	0.15662650763988495	0.12977099418640137	0.29487180709838867	0.03875968977808952	0.52173912525177	979	1054	1054	1079	1504
15.932938462054658	15.932938856794358	0	0	1	0	0.007244443697168296	0.07433243063090603	979.3913034335601	1054.39130343356	1054.39130343356	1079.39130343356	0.15662650763988495	0.12977099418640137	0.28205129504203796	0.03875968977808952	0.52173912525177	979	1054	1054	1079	1504
15.950347666989696	15.950347666989696	0	0	1	0	0.007336107005503771	0.07378581959603914	977.1529312457803	1052.1529312457803	1052.1529312457803	1077.1529312457803	0.15662650763988495	0.12977099418640137	0.28205129504203796	0.03100775182247162	0.52173912525177	977	1052	1052	1077	1504
15.971178080894006	15.971178080894006	0	0	1	0	0.007407662554463706	0.07388520341005922	977.5599079641925	1052.5599079641925	1052.5599079641925	1077.5599079641925	0.15662650763988495	0.12977099418640137	0.29487180709838867	0.03100775182247162	0.52173912525177	977	1052	1052	1077	1504
15.98423725434855	15.98423725434855	0	0	1	0	0.007458914215262165	0.07388520341005922	977.5599079641925	1052.5599079641925	1052.5599079641925	1077.5599079641925	0.15662650763988495	0.12977099418640137	0.29487180709838867	0.03100775182247162	0.52173912525177	977	1052	1052	1077	1504
15.999617102492188	15.999617497231888	0	0	1	0	0.0074897215106593616	0.07388520341005922	977.5599079641925	1052.5599079641925	1052.5599079641925	1077.5599079641925	0.15662650763988495	0.12977099418640137	0.29487180709838867	0.03100775182247162	0.52173912525177	977	1052	1052	1077	1504
16.024645178353264	16.02464557309296	0	0	1	0	0.0075	0.07388520341005922	977.5599079641925	1052.5599079641925	1052.5599079641925	1077.5599079641925	0.15662650763988495	0.12977099418640137	0.29487180709838867	0.03100775182247162	0.52173912525177	977	1052	1052	1077	1504
16.033098923742212	16.033098923742212	0	0	1	0	0.007489721510659245	0.07388520341005922	977.5599079641925	1052.5599079641925	1052.5599079641925	1077.5599079641925	0.15662650763988495	0.12977099418640137	0.29487180709838867	0.03100775182247162	0.52173912525177	977	1052	1052	1077	1504
16.051154712303838	16.051154712303838	0	0	1	0	0.007458914215261934	0.079501331823261	1000.5579538162538	1075.5579538162538	1075.5579538162538	1100.5579538162538	0.16867469251155853	0.13740457594394684	0.3076923191547394	0.03875968977808952	0.52173912525177	1000	1075	1075	1100	1504
16.06656574488368	16.06656574488368	0	0	1	0	0.007407662554463358	0.08140973098793766	1008.3728483956047	1083.3728483956047	1083.3728483956047	1108.3728483956047	0.16867469251155853	0.1450381726026535	0.3076923191547394	0.03875968977808952	0.52173912525177	1008	1083	1083	1108	1504
16.082847178499318	16.082847178499318	0	0	1	0	0.007336107005503309	0.08153396075546276	1008.88156929362	1083.88156929362	1083.88156929362	1108.88156929362	0.16867469251155853	0.1450381726026535	0.3205128312110901	0.03875968977808952	0.52173912525177	1008	1083	1083	1108	1504
16.10446588758208	16.10446588758208	0	0	1	0	0.007244443697167722	0.08153396075546276	1008.88156929362	1083.88156929362	1083.88156929362	1108.88156929362	0.16867469251155853	0.1450381726026535	0.3205128312110901	0.03875968977808952	0.52173912525177	1008	1083	1083	1108	1504
16.117593351004512	16.117593351004512	0	0	1	0	0.007132923872213304	0.08153396075546276	1008.88156929362	1083.88156929362	1083.88156929362	1108.88156929362	0.16867469251155853	0.1450381726026535	0.3205128312110901	0.03875968977808952	0.52173912525177	1008	1083	1083	1108	1504
16.13362688808932	16.13362728282902	0	0	1	0	0.00700185319872861	0.08153396075546276	1008.88156929362	1083.88156929362	1083.88156929362	1108.88156929362	0.16867469251155853	0.1450381726026535	0.3205128312110901	0.03875968977808952	0.52173912525177	1008	1083	1083	1108	1504
16.157821273706585	16.157821273706585	0	0	1	0	0.006851590932319048	0.08946645235597622	1041.3651223977226	1116.3651223977226	1116.3651223977226	1141.3651223977226	0.1927710771560669	0.15267175436019897	0.3205128312110901	0.03875968977808952	0.52173912525177	1041	1116	1116	1141	1504
16.166568310691723	16.166568310691723	0	0	1	0	0.006682548931412246	0.09260273206671002	1054.2081878131776	1129.2081878131776	1129.2081878131776	1154.2081878131776	0.20481927692890167	0.15267175436019897	0.3333333432674408	0.03875968977808952	0.52173912525177	1054	1129	1129	1154	1504
16.18442515044517	16.18442515044517	0	0	1	0	0.0064951905283827235	0.09530619807601348	1065.2788811212752	1140.2788811212752	1140.2788811212752	1165.2788811212752	0.20481927692890167	0.16030533611774445	0.3461538553237915	0.04651162773370743	0.52173912525177	1065	1140	1140	1165	1504
16.19966486599574	16.19966526073544	0	0	1	0	0.006290029259590062	0.09736367296172027	1073.7042407782446	1148.7042407782446	1148.7042407782446	1173.7042407782446	0.20481927692890167	0.1679389327764511	0.3589743673801422	0.04651162773370743	0.52173912525177	1073	1148	1148	1173	1504
16.224651888928143	16.224652283667844	0	0	1	0	0.006067627457811438	0.10578265864882619	1108.1799871669432	1183.1799871669432	1183.1799871669432	1208.1799871669432	0.21686747670173645	0.18320611119270325	0.3717948794364929	0.06201550364494324	0.52173912525177	1108	1183	1183	1208	1504
16.232554577697602	16.232554577697602	0	0	1	0	0.0058285947109265645	0.10578265864882619	1108.1799871669432	1183.1799871669432	1183.1799871669432	1208.1799871669432	0.21686747670173645	0.18320611119270325	0.3717948794364929	0.06201550364494324	0.52173912525177	1108	1183	1183	1208	1504
16.251368266480874	16.251368661220575	0	0	1	0	0.005573586191079693	0.11789496043518177	1157.7798629820693	1232.7798629820693	1232.7798629820693	1257.7798629820693	0.2530120611190796	0.19083969295024872	0.39743590354919434	0.06976744532585144	0.52173912525177	1157	1232	1232	1257	1504
16.266589429265608	16.266589429265608	0	0	1	0	0.005303300858898298	0.11789496043518177	1157.7798629820693	1232.7798629820693	1232.7798629820693	1257.7798629820693	0.2530120611190796	0.19083969295024872	0.39743590354919434	0.06976744532585144	0.52173912525177	1157	1232	1232	1257	1504
16.282627703226797	16.282628097966498	0	0	1	0	0.005018479547690586	0.1325512196497684	1217.7972444658017	1292.7972444658017	1292.7972444658017	1317.7972444658017	0.27710843086242676	0.21374045312404633	0.4615384638309479	0.08527132123708725	0.52173912525177	1217	1292	1292	1317	1504
16.30454009864545	16.30454049338515	0	0	1	0	0.004719902932872889	0.1416763240970187	1255.1645471772915	1330.1645471772915	1330.1645471772915	1355.1645471772915	0.3012048304080963	0.221374049782753	0.4743589758872986	0.09302325546741486	0.52173912525177	1255	1330	1330	1355	1504
16.317029662714663	16.317030057454364	0	0	1	0	0.004408389392192618	0.15308250673115253	1301.8728650640696	1376.8728650640696	1376.8728650640696	1401.8728650640696	0.3253012001514435	0.23664122819900513	0.5	0.10077519714832306	0.52173912525177	1301	1376	1376	1401	1504
16.33269017078413	16.332690960263527	0	0	1	0	0.004084792762611737	0.15931978432490868	1327.414516810501	1402.414516810501	1402.414516810501	1427.414516810501	0.33734938502311707	0.2442748099565506	0.5128205418586731	0.10852713137865067	0.52173912525177	1327	1402	1402	1427	1504
16.349709372896776	16.349709767636476	0	0	1	0	0.0037499999999990002	0.16560676061427781	1353.1596847154676	1428.1596847154676	1428.1596847154676	1453.1596847154676	0.34939759969711304	0.25190839171409607	0.5256410241127014	0.11627907305955887	0.52173912525177	1353	1428	1428	1453	1504
16.36697094518447	16.366970945184473	0	0	1	0	0.0034049287480455706	0.18027345177146792	1413.2197850041612	1488.2197850041612	1488.2197850041612	1513.2197850041612	0.3855421543121338	0.2671755850315094	0.5512820482254028	0.12403100728988647	0.5652173757553101	1413	1488	1488	1513	1513
16.3844796245236	16.384480019263297	0	0	1	0	0.003050524823067443	0.20542058605819946	1516.1972999083268	1591.1972999083268	1591.1972999083268	1616.1972999083268	0.40963855385780334	0.3206106722354889	0.5897436141967773	0.1550387591123581	0.5652173757553101	1516	1591	1591	1616	1513
16.41138902978903	16.41138942452873	0	0	1	0	0.002687759621588668	0.22546937242461307	1598.2970800787905	1673.2970800787905	1673.2970800787905	1698.2970800787905	0.46987950801849365	0.38167938590049744	0.6282051205635071	0.1860465109348297	0.5652173757553101	1598	1673	1673	1698	1513
16.418635266439427	16.418635661179128	0	0	1	0	0.0023176274578109997	0.2421085661878064	1666.4345785390674	1741.4345785390674	1741.4345785390674	1766.4345785390674	0.46987950801849365	0.38167938590049744	0.6282051205635071	0.1860465109348297	0.5652173757553101	1666	1741	1741	1766	1513
16.437992117048214	16.437992511787915	0	0	1	0	0.0019411428382677801	0.25459281172247206	1717.557564003523	1792.557564003523	1792.557564003523	1817.557564003523	0.4819277226924896	0.4122137427330017	0.6410256624221802	0.19379845261573792	0.5652173757553101	1717	1792	1792	1817	1513
16.449651543530905	16.449651938270605	0	0	1	0	0.0015593376811320532	0.2727523581425657	1791.9209065938066	1866.9209065938066	1866.9209065938066	1891.9209065938066	0.5060241222381592	0.4351145029067993	0.6666666865348816	0.22480620443820953	0.5652173757553101	1791	1866	1866	1891	1513
16.466786799114992	16.466787193854692	0	0	1	0	0.0011732584878005763	0.3001172155766785	1903.9799977864984	1978.9799977864984	1978.9799977864984	2003.9799977864984	0.5662650465965271	0.4656488597393036	0.6794871687889099	0.24806201457977295	0.5652173757553101	1903	1978	1978	2003	1513
16.49141145100392	16.491412240483317	0	0	1	0	0.0007839634745062358	0.3416437063306197	2074.0309774238876	2149.0309774238876	2149.0309774238876	2174.0309774238876	0.5903614163398743	0.5496183037757874	0.7307692170143127	0.3100775182247162	0.5652173757553101	2074	2149	2149	2174	1513
16.499694274103298	16.499694668843	0	0	1	0	0.00039251967182090644	0.3646988688816881	2168.441868070513	2243.441868070513	2243.441868070513	2268.441868070513	0.6265060305595398	0.580152690410614	0.7564102411270142	0.3333333432674408	0.5652173757553101	2168	2243	2243	2268	1513
16.51789730057257	16.51789730057257	0	0	1	0	-1.1760740967563817e-15	0.3819887982764696	2239.244128942143	2314.244128942143	2314.244128942143	2339.244128942143	0.650602400302887	0.6030534505844116	0.7692307829856873	0.356589138507843	0.5652173757553101	2239	2314	2314	2339	1513
16.532710302508768	16.532710697248465	0	0	1	0	-0.0003925196718232554	0.4013361955001207	2318.471720572994	2393.471720572994	2393.471720572994	2418.471720572994	0.6746987700462341	0.6335877776145935	0.7820512652397156	0.3798449635505676	0.6086956262588501	2318	2393	2393	2418	1521
16.54962095120425	16.54962134594395	0	0	1	0	-0.000783963474508575	0.4202162839903245	2395.785682940379	2470.785682940379	2470.785682940379	2495.785682940379	0.6987951993942261	0.6564885377883911	0.807692289352417	0.40310078859329224	0.5652173757553101	2395	2470	2470	2495	1513
16.571224660178462	16.57122544965786	0	0	1	0	-0.0011732584878028998	0.44294843153483443	2488.8738271351467	2563.8738271351467	2563.8738271351467	2588.8738271351467	0.7349397540092468	0.6870229244232178	0.8205128312110901	0.42635658383369446	0.6086956262588501	2488	2563	2563	2588	1521
16.582764875272122	16.582765270011823	0	0	1	0	-0.0015593376811343538	0.4609092017034073	2562.423180975453	2637.423180975453	2637.423180975453	2662.423180975453	0.759036123752594	0.7099236845970154	0.8333333134651184	0.44961240887641907	0.6086956262588501	2562	2637	2637	2662	1521
16.611548899367033	16.611549294106734	0	0	1	0	-0.0019411428382700524	0.4899065104607345	2681.1671603367076	2756.1671603367076	2756.1671603367076	2781.1671603367076	0.7710843086242676	0.7557252049446106	0.8589743375778198	0.5038759708404541	0.6086956262588501	2681	2756	2756	2781	1521
16.619573957443112	16.619573957443112	0	0	1	0	-0.0023176274578132366	0.5083393758824464	2756.649744238618	2831.649744238618	2831.649744238618	2856.649744238618	0.7951807379722595	0.7786259651184082	0.8717948794364929	0.5271317958831787	0.6086956262588501	2756	2831	2831	2856	1521
16.63776158906413	16.63776158906413	0	0	1	0	-0.0026877596215908644	0.5239092481228731	2820.4083710631653	2895.4083710631653	2895.4083710631653	2920.4083710631653	0.8072289228439331	0.8015267252922058	0.8846153616905212	0.5503876209259033	0.6086956262588501	2820	2895	2895	2920	1521
16.650137073360398	16.650137862839795	0	0	1	0	-0.003050524823069592	0.5239092481228731	2820.4083710631653	2895.4083710631653	2895.4083710631653	2920.4083710631653	0.8072289228439331	0.8015267252922058	0.8846153616905212	0.5503876209259033	0.6086956262588501	2820	2895	2895	2920	1521
16.666735088214455	16.666735088214455	0	0	1	0	-0.003404928748047666	0.535980581573785	2869.8404815446497	2944.8404815446497	2944.8404815446497	2969.8404815446497	0.8192771077156067	0.8167939186096191	0.8974359035491943	0.565891444683075	0.6086956262588501	2869	2944	2944	2969	1521
16.691278423725436	16.691278423725436	0	0	1	0	-0.0037500000000010372	0.5604214033219668	2969.925646603454	3044.925646603454	3044.925646603454	3069.925646603454	0.8433734774589539	0.8625954389572144	0.9230769276618958	0.6201550364494324	0.6086956262588501	2969	3044	3044	3069	1521
16.703533117673878	16.703533512413575	0	0	1	0	-0.0040847927626137094	0.5696049305339903	3007.5321905366905	3082.5321905366905	3082.5321905366905	3107.5321905366905	0.8433734774589539	0.8625954389572144	0.9230769276618958	0.6201550364494324	0.6086956262588501	3007	3082	3082	3107	1521
16.71703124167346	16.717031636413157	0	0	1	0	-0.004408389392194521	0.582048942910478	3058.4904212184074	3133.4904212184074	3133.4904212184074	3158.4904212184074	0.8554216623306274	0.8778625726699829	0.9358974099159241	0.6356589198112488	0.6086956262588501	3058	3133	3133	3158	1521
16.732810961131953	16.732810961131957	0	0	1	0	-0.004719902932874717	0.5875848605962259	3081.1600041415454	3156.1600041415454	3156.1600041415454	3181.1600041415454	0.8554216623306274	0.885496199131012	0.9358974099159241	0.6511628031730652	0.6086956262588501	3081	3156	3156	3181	1521
16.751777808918355	16.751777808918355	0	0	1	0	-0.0050184795476923335	0.6001779732541141	3132.7288004755974	3207.7288004755974	3207.7288004755974	3232.7288004755974	0.8674699068069458	0.9007633328437805	0.9487179517745972	0.6666666865348816	0.6086956262588501	3132	3207	3207	3232	1521
16.76668791682045	16.76668791682045	0	0	1	0	-0.005303300858899961	0.6039249814278183	3148.0727989469156	3223.0727989469156	3223.0727989469156	3248.0727989469156	0.8674699068069458	0.9083969593048096	0.9487179517745972	0.6744186282157898	0.6086956262588501	3148	3223	3223	3248	1521
16.784439361074323	16.784439755814024	0	0	1	0	-0.005573586191081266	0.6128704598396748	3184.7045330434685	3259.7045330434685	3259.7045330434685	3284.7045330434685	0.8795180916786194	0.9160305261611938	0.9615384340286255	0.682170569896698	0.6086956262588501	3184	3259	3259	3284	1521
16.799599733945442	16.799599733945442	0	0	1	0	-0.005828594710928045	0.6147788515537709	3192.519397112692	3267.519397112692	3267.519397112692	3292.519397112692	0.8795180916786194	0.9236640930175781	0.9615384340286255	0.682170569896698	0.6086956262588501	3192	3267	3267	3292	1521
16.816601172771644	16.816601567511345	0	0	1	0	-0.00606762745781282	0.6166422846918671	3200.150155813196	3275.150155813196	3275.150155813196	3300.150155813196	0.8795180916786194	0.9236640930175781	0.9615384340286255	0.6899224519729614	0.6086956262588501	3200	3275	3275	3300	1521
16.83794869568135	16.83794869568135	0	0	1	0	-0.006290029259591343	0.6185506913071244	3207.9650809026743	3282.9650809026743	3282.9650809026743	3307.9650809026743	0.8795180916786194	0.9312977194786072	0.9615384340286255	0.6899224519729614	0.6086956262588501	3207	3282	3282	3307	1521
16.84969220171988	16.84969259645958	0	0	1	0	-0.0064951905283839	0.6185506913071244	3207.9650809026743	3282.9650809026743	3282.9650809026743	3307.9650809026743	0.8795180916786194	0.9312977194786072	0.9615384340286255	0.6899224519729614	0.6086956262588501	3207	3282	3282	3307	1521
16.8692961593801	16.8692965541198	0	0	1	0	-0.006682548931413314	0.6185506913071244	3207.9650809026743	3282.9650809026743	3282.9650809026743	3307.9650809026743	0.8795180916786194	0.9312977194786072	0.9615384340286255	0.6899224519729614	0.6086956262588501	3207	3282	3282	3307	1521
16.88262454530921	16.88262454530921	0	0	1	0	-0.0068515909323200045	0.6185506913071244	3207.9650809026743	3282.9650809026743	3282.9650809026743	3307.9650809026743	0.8795180916786194	0.9312977194786072	0.9615384340286255	0.6899224519729614	0.6086956262588501	3207	3282	3282	3307	1521
16.90449865097708	16.90449865097708	0	0	1	0	-0.007001853198729453	0.6185506913071244	3207.9650809026743	3282.9650809026743	3282.9650809026743	3307.9650809026743	0.8795180916786194	0.9312977194786072	0.9615384340286255	0.6899224519729614	0.6086956262588501	3207	3282	3282	3307	1521
16.916551238199748	16.916551238199748	0	0	1	0	-0.007132923872214031	0.6166872581690281	3200.3343222021704	3275.3343222021704	3275.3343222021704	3300.3343222021704	0.8795180916786194	0.9312977194786072	0.9615384340286255	0.682170569896698	0.6086956262588501	3200	3275	3275	3300	1521
16.932616749200157	16.932617143939858	0	0	1	0	-0.00724444369716833	0.6166872581690281	3200.3343222021704	3275.3343222021704	3275.3343222021704	3300.3343222021704	0.8795180916786194	0.9312977194786072	0.9615384340286255	0.682170569896698	0.6086956262588501	3200	3275	3275	3300	1521
16.949746478428462	16.94974687316816	0	0	1	0	-0.0073361070055037985	0.6129154040876355	3184.888579738867	3259.888579738867	3259.888579738867	3284.888579738867	0.8795180916786194	0.9236640930175781	0.9615384340286255	0.6744186282157898	0.6086956262588501	3184	3259	3259	3284	1521
16.97125742357346	16.97125742357346	0	0	1	0	-0.007407662554463726	0.609143564907404	3169.4428982958193	3244.4428982958193	3244.4428982958193	3269.4428982958193	0.8795180916786194	0.9160305261611938	0.9615384340286255	0.6666666865348816	0.6086956262588501	3169	3244	3244	3269	1521
16.9825793476137	16.9825793476137	0	0	1	0	-0.007458914215262179	0.6042680712233501	3149.4777516596187	3224.4777516596187	3224.4777516596187	3249.4777516596187	0.8674699068069458	0.9160305261611938	0.9615384340286255	0.6589147448539734	0.6086956262588501	3149	3224	3224	3249	1521
16.999704339965618	16.99970473470532	0	0	1	0	-0.0074897215106593685	0.5984091767524777	3125.4855788013965	3200.4855788013965	3200.4855788013965	3225.4855788013965	0.8674699068069458	0.9083969593048096	0.9487179517745972	0.6511628031730652	0.6086956262588501	3125	3200	3200	3225	1521
17.024517282690862	17.02451767743056	0	0	1	0	-0.0075	0.5804789177977145	3052.061168381641	3127.061168381641	3127.061168381641	3152.061168381641	0.8554216623306274	0.885496199131012	0.9487179517745972	0.6124030947685242	0.6086956262588501	3052	3127	3127	3152	1521
17.03270260508464	17.03270299982434	0	0	1	0	-0.007489721510659238	0.5804789177977145	3052.061168381641	3127.061168381641	3127.061168381641	3152.061168381641	0.8554216623306274	0.885496199131012	0.9487179517745972	0.6124030947685242	0.6086956262588501	3052	3127	3127	3152	1521
17.051143264852573	17.051143659592274	0	0	1	0	-0.00745891421526192	0.5625238245176503	2978.535061399778	3053.535061399778	3053.535061399778	3078.535061399778	0.8433734774589539	0.8625954389572144	0.9358974099159241	0.5813953280448914	0.6086956262588501	2978	3053	3053	3078	1521
17.066847194288904	17.066847194288904	0	0	1	0	-0.007407662554463337	0.5625238245176503	2978.535061399778	3053.535061399778	3053.535061399778	3078.535061399778	0.8433734774589539	0.8625954389572144	0.9358974099159241	0.5813953280448914	0.6086956262588501	2978	3053	3053	3078	1521
17.092373036910136	17.092373826389533	0	0	1	0	-0.0073361070055032816	0.5435443847891683	2900.8142557116444	2975.8142557116444	2975.8142557116444	3000.8142557116444	0.8192771077156067	0.8396946787834167	0.9230769276618958	0.5581395626068115	0.6086956262588501	2900	2975	2975	3000	1521
17.102590084533507	17.102590479273204	0	0	1	0	-0.007244443697167687	0.5236103440866486	2819.1843590348262	2894.1843590348262	2894.1843590348262	2919.1843590348262	0.7831325531005859	0.8244274854660034	0.9102563858032227	0.5348837375640869	0.6086956262588501	2819	2894	2894	2919	1521
17.117747299487036	17.117747299487036	0	0	1	0	-0.007132923872213263	0.49954219964241986	2720.625307535709	2795.625307535709	2795.625307535709	2820.625307535709	0.759036123752594	0.7938931584358215	0.8974359035491943	0.4961240291595459	0.6086956262588501	2720	2795	2795	2820	1521
17.13263964410269	17.132640038842386	0	0	1	0	-0.007001853198728562	0.47983821477245625	2639.9374894932084	2714.9374894932084	2714.9374894932084	2739.9374894932084	0.759036123752594	0.7557252049446106	0.8846153616905212	0.45736435055732727	0.6086956262588501	2639	2714	2714	2739	1521
17.15790377430363	17.15790377430363	0	0	1	0	-0.006851590932318994	0.41854212252129575	2388.9299917247063	2463.9299917247063	2463.9299917247063	2488.9299917247063	0.6987951993942261	0.6717557311058044	0.8333333134651184	0.3643410801887512	0.5652173757553101	2388	2463	2463	2488	1513
17.166989103210614	17.166989103210614	0	0	1	0	-0.006682548931412186	0.41854212252129575	2388.9299917247063	2463.9299917247063	2463.9299917247063	2488.9299917247063	0.6987951993942261	0.6717557311058044	0.8333333134651184	0.3643410801887512	0.5652173757553101	2388	2463	2463	2488	1513
17.184315412808907	17.184315412808907	0	0	1	0	-0.006495190528382658	0.3882366917209925	2264.8292525974643	2339.8292525974643	2339.8292525974643	2364.8292525974643	0.6626505851745605	0.6335877776145935	0.807692289352417	0.3178294599056244	0.5652173757553101	2264	2339	2339	2364	1513
17.20145895792667	17.20145935266637	0	0	1	0	-0.00629002925958999	0.3576274363587282	2139.484351888992	2214.484351888992	2214.484351888992	2239.484351888992	0.6144578456878662	0.5954198241233826	0.7692307829856873	0.2868216931819916	0.5652173757553101	2139	2214	2214	2239	1513
17.224463598091827	17.224463598091827	0	0	1	0	-0.00606762745781136	0.2928942692495884	1874.4020325770643	1949.4020325770643	1949.4020325770643	1974.4020325770643	0.4939759075641632	0.5190839767456055	0.7051281929016113	0.22480620443820953	0.5652173757553101	1874	1949	1949	1974	1513
17.23273142108265	17.23273142108265	0	0	1	0	-0.005828594710926481	0.27796070940186857	1813.2491050006518	1888.2491050006518	1888.2491050006518	1913.2491050006518	0.4939759075641632	0.48091602325439453	0.6794871687889099	0.20155039429664612	0.5652173757553101	1813	1888	1888	1913	1513
17.251143264852573	17.251143264852573	0	0	1	0	-0.0055735861910796046	0.256729750486568	1726.308328242496	1801.308328242496	1801.308328242496	1826.308328242496	0.46987950801849365	0.442748099565506	0.6410256624221802	0.1782945692539215	0.5652173757553101	1726	1801	1801	1826	1513
17.266796667607462	17.266797062347162	0	0	1	0	-0.005303300858898205	0.238440297330748	1651.4130175694131	1726.4130175694131	1726.4130175694131	1751.4130175694131	0.4337349534034729	0.4198473393917084	0.6153846383094788	0.1627907007932663	0.5652173757553101	1651	1726	1726	1751	1513
17.291256713042003	17.2912571077817	0	0	1	0	-0.005018479547690488	0.2294250007358194	1614.4953780131805	1689.4953780131805	1689.4953780131805	1714.4953780131805	0.39759036898612976	0.3893129825592041	0.5769230723381042	0.1472868174314499	0.5652173757553101	1614	1689	1689	1714	1513
17.299537562442886	17.299537562442886	0	0	1	0	-0.004719902932872786	0.21796912869319685	1567.583581998641	1642.583581998641	1642.583581998641	1667.583581998641	0.39759036898612976	0.3893129825592041	0.5769230723381042	0.1472868174314499	0.5652173757553101	1567	1642	1642	1667	1513
17.317692430668906	17.317692430668906	0	0	1	0	-0.004408389392192511	0.20355089175857533	1508.540901751366	1583.540901751366	1583.540901751366	1608.540901751366	0.3614457845687866	0.37404578924179077	0.5641025900840759	0.13953489065170288	0.5652173757553101	1508	1583	1583	1608	1513
17.332613986022267	17.332613986022267	0	0	1	0	-0.004084792762611626	0.18842254994617402	1446.5903420295826	1521.5903420295826	1521.5903420295826	1546.5903420295826	0.33734938502311707	0.35114502906799316	0.5256410241127014	0.12403100728988647	0.5652173757553101	1446	1521	1521	1546	1513
17.349888189980323	17.349888189980323	0	0	1	0	-0.0037499999999988857	0.17982965055853128	1411.4024190371856	1486.4024190371856	1486.4024190371856	1511.4024190371856	0.3253012001514435	0.3358778655529022	0.5	0.11627907305955887	0.5652173757553101	1411	1486	1486	1511	1513
17.37105413262859	17.37105413262859	0	0	1	0	-0.0034049287480454526	0.16581938618283532	1354.0303864187106	1429.0303864187106	1429.0303864187106	1454.0303864187106	0.3012048304080963	0.3129771053791046	0.4871794879436493	0.10077519714832306	0.5652173757553101	1354	1429	1429	1454	1513
17.384186727667107	17.38418633292741	0	0	1	0	-0.0030505248230673224	0.1583445393699724	1323.420888720037	1398.420888720037	1398.420888720037	1423.420888720037	0.28915661573410034	0.2977099120616913	0.4615384638309479	0.10077519714832306	0.5652173757553101	1323	1398	1398	1423	1513
17.39970631366411	17.399706708403812	0	0	1	0	-0.002687759621588545	0.15223149518211931	1298.3879727707786	1373.3879727707786	1373.3879727707786	1398.3879727707786	0.27710843086242676	0.290076345205307	0.44871795177459717	0.09302325546741486	0.5652173757553101	1298	1373	1373	1398	1513
17.424450571681767	17.424450571681767	0	0	1	0	-0.002317627457810874	0.14098880219633692	1252.3491449939997	1327.3491449939997	1327.3491449939997	1352.3491449939997	0.2409638613462448	0.28244274854660034	0.43589743971824646	0.09302325546741486	0.5652173757553101	1252	1327	1327	1352	1513
17.43262286766549	17.43262286766549	0	0	1	0	-0.0019411428382676522	0.13522359101748554	1228.7406052166034	1303.7406052166034	1303.7406052166034	1328.7406052166034	0.22891566157341003	0.2748091518878937	0.43589743971824646	0.08527132123708725	0.5652173757553101	1228	1303	1303	1328	1513
17.451095106609323	17.45109629082842	0	0	1	0	-0.0015593376811319237	0.132221976885451	1216.448995345922	1291.448995345922	1291.448995345922	1316.448995345922	0.20481927692890167	0.25954198837280273	0.39743590354919434	0.06976744532585144	0.5652173757553101	1216	1291	1291	1316	1513
17.466612324168135	17.466611929428435	0	0	1	0	-0.0011732584878004458	0.1230223382432758	1178.7764751062143	1253.7764751062143	1253.7764751062143	1278.7764751062143	0.20481927692890167	0.25954198837280273	0.39743590354919434	0.06976744532585144	0.5652173757553101	1178	1253	1253	1278	1513
17.491257897261097	17.491257897261097	0	0	1	0	-0.0007839634745061043	0.10990652416802571	1125.0672164680652	1200.0672164680652	1200.0672164680652	1225.0672164680652	0.1807228922843933	0.23664122819900513	0.3589743673801422	0.06201550364494324	0.5652173757553101	1125	1200	1200	1225	1513
17.499569536358486	17.499569536358486	0	0	1	0	-0.00039251967182077433	0.10730243824745203	1114.403484623316	1189.403484623316	1189.403484623316	1214.403484623316	0.1807228922843933	0.22900763154029846	0.3589743673801422	0.05426356568932533	0.5652173757553101	1114	1189	1189	1214	1513
17.517862168739377	17.517862563479078	0	0	1	0	1.30838237461204e-15	0.09852518417001144	1078.4606291761968	1153.4606291761968	1153.4606291761968	1178.4606291761968	0.15662650763988495	0.221374049782753	0.3461538553237915	0.04651162773370743	0.5652173757553101	1078	1153	1153	1178	1513
17.544599862235845	17.544599862235845	0	0	1	0	0.00039251967182338753	0.09077703928529751	1046.7319758732933	1121.7319758732933	1121.7319758732933	1146.7319758732933	0.14457830786705017	0.20610687136650085	0.3205128312110901	0.03875968977808952	0.5652173757553101	1046	1121	1121	1146	1513
17.55196886293256	17.55196886293256	0	0	1	0	0.0007839634745087067	0.09077703928529751	1046.7319758732933	1121.7319758732933	1121.7319758732933	1146.7319758732933	0.14457830786705017	0.20610687136650085	0.3205128312110901	0.03875968977808952	0.5652173757553101	1046	1121	1121	1146	1513
17.57119229152316	17.57119584418045	0	0	1	0	0.0011732584878030303	0.08585659762799275	1026.5827672866303	1101.5827672866303	1101.5827672866303	1126.5827672866303	0.1204819306731224	0.19083969295024872	0.3076923191547394	0.03100775182247162	0.5652173757553101	1026	1101	1101	1126	1513
17.582600663557432	17.582600663557432	0	0	1	0	0.0015593376811344833	0.0802156176733505	1003.4829543723704	1078.4829543723704	1078.4829543723704	1103.4829543723704	0.1204819306731224	0.19083969295024872	0.3076923191547394	0.03100775182247162	0.5652173757553101	1003	1078	1078	1103	1513
17.599714997937486	17.599715392677183	0	0	1	0	0.0019411428382701804	0.07519579033938051	982.9267614397631	1057.9267614397631	1057.9267614397631	1082.9267614397631	0.10843373835086823	0.18320611119270325	0.29487180709838867	0.03100775182247162	0.5652173757553101	982	1057	1057	1082	1513
17.624473071844598	17.624473071844598	0	0	1	0	0.002317627457813363	0.07017595741747507	962.3705456245605	1037.3705456245605	1037.3705456245605	1062.3705456245605	0.09638553857803345	0.17557251453399658	0.28205129504203796	0.03100775182247162	0.5652173757553101	962	1037	1037	1062	1513
17.6325873410926	17.6325873410926	0	0	1	0	0.002687759621590988	0.07017595741747507	962.3705456245605	1037.3705456245605	1037.3705456245605	1062.3705456245605	0.09638553857803345	0.17557251453399658	0.28205129504203796	0.03100775182247162	0.5652173757553101	962	1037	1037	1062	1513
17.65120326528679	17.651203660026486	0	0	1	0	0.003050524823069713	0.0646343650021432	939.6777246837764	1014.6777246837764	1014.6777246837764	1039.6777246837764	0.08433734625577927	0.1679389327764511	0.26923078298568726	0.023255813866853714	0.5652173757553101	939	1014	1014	1039	1513
17.666722456544093	17.66672285128379	0	0	1	0	0.003404928748047784	0.06265142797695147	931.5575975656163	1006.5575975656163	1006.5575975656163	1031.5575975656163	0.08433734625577927	0.16030533611774445	0.25641027092933655	0.023255813866853714	0.5652173757553101	931	1006	1006	1031	1513
17.691238949755558	17.691238949755558	0	0	1	0	0.003750000000001152	0.05823833409854537	913.4859781335433	988.4859781335433	988.4859781335433	1013.4859781335433	0.08433734625577927	0.1450381726026535	0.23076923191547394	0.01550387591123581	0.5652173757553101	913	988	988	1013	1513
17.69965874753041	17.699659142270107	0	0	1	0	0.0040847927626138205	0.05823833409854537	913.4859781335433	988.4859781335433	988.4859781335433	1013.4859781335433	0.08433734625577927	0.1450381726026535	0.23076923191547394	0.01550387591123581	0.5652173757553101	913	988	988	1013	1513
17.717947037774614	17.717947432514315	0	0	1	0	0.004408389392194629	0.0563299349338687	905.6710835541924	980.6710835541924	980.6710835541924	1005.6710835541924	0.08433734625577927	0.13740457594394684	0.23076923191547394	0.01550387591123581	0.5652173757553101	905	980	980	1005	1513
17.734040575293637	17.734041364773034	0	0	1	0	0.00471990293287482	0.05246345028544078	889.83782891888	964.83782891888	964.83782891888	989.83782891888	0.08433734625577927	0.1221374049782753	0.21794871985912323	0.01550387591123581	0.5652173757553101	889	964	964	989	1513
17.74956647712582	17.74956647712582	0	0	1	0	0.0050184795476924315	0.05055505298340926	882.0229419670609	957.0229419670609	957.0229419670609	982.0229419670609	0.08433734625577927	0.11450381577014923	0.21794871985912323	0.01550387591123581	0.5652173757553101	882	957	957	982	1513
17.771298476502132	17.771298871241832	0	0	1	0	0.005303300858900055	0.05055505298340926	882.0229419670609	957.0229419670609	957.0229419670609	982.0229419670609	0.08433734625577927	0.11450381577014923	0.21794871985912323	0.01550387591123581	0.5652173757553101	882	957	957	982	1513
17.782613295227794	17.782613689967494	0	0	1	0	0.005573586191081356	0.05055505298340926	882.0229419670609	957.0229419670609	957.0229419670609	982.0229419670609	0.08433734625577927	0.11450381577014923	0.21794871985912323	0.01550387591123581	0.5652173757553101	882	957	957	982	1513
17.80018394869963	17.800184343439327	0	0	1	0	0.005828594710928128	0.05055505298340926	882.0229419670609	957.0229419670609	957.0229419670609	982.0229419670609	0.08433734625577927	0.11450381577014923	0.21794871985912323	0.01550387591123581	0.5652173757553101	882	957	957	982	1513
17.817387888991302	17.817387888991302	0	0	1	0	0.006067627457812898	0.05055505298340926	882.0229419670609	957.0229419670609	957.0229419670609	982.0229419670609	0.08433734625577927	0.11450381577014923	0.21794871985912323	0.01550387591123581	0.5652173757553101	882	957	957	982	1513
17.83771027290329	17.837710667642988	0	0	1	0	0.006290029259591415	0.05055505298340926	882.0229419670609	957.0229419670609	957.0229419670609	982.0229419670609	0.08433734625577927	0.11450381577014923	0.21794871985912323	0.01550387591123581	0.5652173757553101	882	957	957	982	1513
17.849951150962276	17.849951940441674	0	0	1	0	0.006495190528383966	0.05055505298340926	882.0229419670609	957.0229419670609	957.0229419670609	982.0229419670609	0.08433734625577927	0.11450381577014923	0.21794871985912323	0.01550387591123581	0.5652173757553101	882	957	957	982	1513
17.86675561467879	17.866756009418488	0	0	1	0	0.0066825489314133735	0.04864665568137774	874.2080550152418	949.2080550152418	949.2080550152418	974.2080550152418	0.08433734625577927	0.10687022656202316	0.21794871985912323	0.01550387591123581	0.5652173757553101	874	949	949	974	1513
17.89130329232646	17.891303687066156	0	0	1	0	0.006851590932320058	0.04716064148045494	868.122826862463	943.122826862463	943.122826862463	968.122826862463	0.08433734625577927	0.09923664480447769	0.21794871985912323	0.023255813866853714	0.5652173757553101	868	943	943	968	1513
17.899584141727342	17.899584141727342	0	0	1	0	0.0070018531987295	0.04716064148045494	868.122826862463	943.122826862463	943.122826862463	968.122826862463	0.08433734625577927	0.09923664480447769	0.21794871985912323	0.023255813866853714	0.5652173757553101	868	943	943	968	1513
17.917755983760408	17.917755983760408	0	0	1	0	0.007132923872214073	0.05215562286091992	888.5772756154671	963.5772756154671	963.5772756154671	988.5772756154671	0.09638553857803345	0.10687022656202316	0.23076923191547394	0.023255813866853714	0.5652173757553101	888	963	963	988	1513
17.932729250014308	17.93272964475401	0	0	1	0	0.007244443697168365	0.052602850052888506	890.4086709665785	965.4086709665785	965.4086709665785	990.4086709665785	0.09638553857803345	0.10687022656202316	0.23076923191547394	0.03100775182247162	0.5652173757553101	890	965	965	990	1513
17.95786508981315	17.95786508981315	0	0	1	0	0.007336107005503826	0.05451124735492002	898.2235579183975	973.2235579183975	973.2235579183975	998.2235579183975	0.09638553857803345	0.11450381577014923	0.23076923191547394	0.03100775182247162	0.5652173757553101	898	973	973	998	1513
17.966543047351	17.966542652611302	0	0	1	0	0.007407662554463747	0.05451124735492002	898.2235579183975	973.2235579183975	973.2235579183975	998.2235579183975	0.09638553857803345	0.11450381577014923	0.23076923191547394	0.03100775182247162	0.5652173757553101	898	973	973	998	1513
17.984188306625903	17.984188306625903	0	0	1	0	0.007458914215262192	0.054610631168940105	898.6305346368097	973.6305346368097	973.6305346368097	998.6305346368097	0.09638553857803345	0.11450381577014923	0.24358974397182465	0.03100775182247162	0.5652173757553101	898	973	973	998	1513
17.99965262906508	17.999652234325378	0	0	1	0	0.007489721510659376	0.05651902847097162	906.4454215886287	981.4454215886287	981.4454215886287	1006.4454215886287	0.09638553857803345	0.1221374049782753	0.24358974397182465	0.03100775182247162	0.5652173757553101	906	981	981	1006	1513
18.024584388439653	18.024584783179353	0	0	1	0	0.0075	0.06153885964574479	927.001630249325	1002.001630249325	1002.001630249325	1027.001630249325	0.10843373835086823	0.12977099418640137	0.25641027092933655	0.03100775182247162	0.5652173757553101	927	1002	1002	1027	1513
18.03259997276296	18.03259997276296	0	0	1	0	0.0074897215106592314	0.06153885964574479	927.001630249325	1002.001630249325	1002.001630249325	1027.001630249325	0.10843373835086823	0.12977099418640137	0.25641027092933655	0.03100775182247162	0.5652173757553101	927	1002	1002	1027	1513
18.05209735070451	18.05209774544421	0	0	1	0	0.007458914215261905	0.08331812642732403	1016.1877277198919	1091.1877277198919	1091.1877277198919	1116.1877277198919	0.16867469251155853	0.15267175436019897	0.3076923191547394	0.03875968977808952	0.5652173757553101	1016	1091	1091	1116	1513
18.07784977391284	18.077850168652535	0	0	1	0	0.007407662554463316	0.09816841762257461	1076.9996701644432	1151.9996701644432	1151.9996701644432	1176.9996701644432	0.1927710771560669	0.18320611119270325	0.3589743673801422	0.04651162773370743	0.5652173757553101	1076	1151	1151	1176	1513
18.08744155385335	18.08744194859305	0	0	1	0	0.007336107005503255	0.09816841762257461	1076.9996701644432	1151.9996701644432	1151.9996701644432	1176.9996701644432	0.1927710771560669	0.18320611119270325	0.3589743673801422	0.04651162773370743	0.5652173757553101	1076	1151	1151	1176	1513
18.104486808786117	18.104486808786117	0	0	1	0	0.007244443697167653	0.10788982171625272	1116.8088199280548	1191.8088199280548	1191.8088199280548	1216.8088199280548	0.21686747670173645	0.19083969295024872	0.38461539149284363	0.06201550364494324	0.5652173757553101	1116	1191	1191	1216	1513
18.11777808918354	18.11777848392324	0	0	1	0	0.007132923872213222	0.11892331868952133	1161.99099003359	1236.99099003359	1236.99099003359	1261.99099003359	0.2409638613462448	0.20610687136650085	0.41025641560554504	0.06976744532585144	0.5652173757553101	1161	1236	1236	1261	1513
18.134246629416396	18.134246629416396	0	0	1	0	0.007001853198728515	0.12925145032650326	1204.284689087031	1279.284689087031	1279.284689087031	1304.284689087031	0.27710843086242676	0.20610687136650085	0.43589743971824646	0.07751937955617905	0.52173912525177	1204	1279	1279	1304	1504
18.151464385597528	18.151464385597528	0	0	1	0	0.00685159093231894	0.15071246275077388	1292.167534964419	1367.167534964419	1367.167534964419	1392.167534964419	0.33734938502311707	0.221374049782753	0.4743589758872986	0.09302325546741486	0.52173912525177	1292	1367	1367	1392	1504
18.1668651549452	18.1668651549452	0	0	1	0	0.006682548931412125	0.1686188068321962	1365.4940139778435	1440.4940139778435	1440.4940139778435	1465.4940139778435	0.3614457845687866	0.25190839171409607	0.5256410241127014	0.11627907305955887	0.5652173757553101	1365	1440	1440	1465	1513
18.184320149685295	18.184320149685295	0	0	1	0	0.006495190528382592	0.182181843485564	1421.0346490733846	1496.0346490733846	1496.0346490733846	1521.0346490733846	0.3855421543121338	0.2748091518878937	0.5512820482254028	0.12403100728988647	0.5652173757553101	1421	1496	1496	1521	1513
18.20075040016737	18.20075079490707	0	0	1	0	0.006290029259589918	0.19651511478580463	1479.72939504787	1554.72939504787	1554.72939504787	1579.72939504787	0.40963855385780334	0.2977099120616913	0.5641025900840759	0.13953489065170288	0.5652173757553101	1479	1554	1554	1579	1513
18.224626230847722	18.224626625587423	0	0	1	0	0.006067627457811282	0.21144468594461685	1540.865988943206	1615.865988943206	1615.865988943206	1640.865988943206	0.4337349534034729	0.3206106722354889	0.5897436141967773	0.1550387591123581	0.5652173757553101	1540	1615	1615	1640	1513
18.23433485373907	18.23433485373907	0	0	1	0	0.005828594710926398	0.2267670459372253	1603.6110531129375	1678.6110531129375	1678.6110531129375	1703.6110531129375	0.45783132314682007	0.35114502906799316	0.6025640964508057	0.1627907007932663	0.5652173757553101	1603	1678	1678	1703	1513
18.251074974884688	18.251074974884688	0	0	1	0	0.005573586191079517	0.24333171190146397	1671.443360236495	1746.443360236495	1746.443360236495	1771.443360236495	0.4819277226924896	0.38167938590049744	0.6153846383094788	0.1782945692539215	0.5652173757553101	1671	1746	1746	1771	1513
18.266617455784218	18.266617455784218	0	0	1	0	0.005303300858898111	0.26664100404472624	1766.894911563154	1841.894911563154	1841.894911563154	1866.894911563154	0.5301204919815063	0.4122137427330017	0.6410256624221802	0.19379845261573792	0.5652173757553101	1766	1841	1841	1866	1513
18.282904415755638	18.28290441575564	0	0	1	0	0.005018479547690389	0.28646616546740367	1848.078947589018	1923.078947589018	1923.078947589018	1948.078947589018	0.5662650465965271	0.47328245639801025	0.6666666865348816	0.23255814611911774	0.5652173757553101	1848	1923	1923	1948	1513
18.304319833893533	18.304319833893533	0	0	1	0	0.004719902932872683	0.3178200435446499	1976.4730783153414	2051.4730783153414	2051.4730783153414	2076.4730783153414	0.5903614163398743	0.5038167834281921	0.692307710647583	0.25581395626068115	0.5652173757553101	1976	2051	2051	2076	1513
18.317785983977515	18.317785983977515	0	0	1	0	0.004408389392192404	0.3372917030368736	2056.2095239359974	2131.2095239359974	2131.2095239359974	2156.2095239359974	0.6144578456878662	0.5343511700630188	0.7179487347602844	0.27906978130340576	0.5652173757553101	2056	2131	2131	2156	1513
18.33263885462329	18.33263885462329	0	0	1	0	0.004084792762611515	0.3560924843446833	2133.1987233914783	2208.1987233914783	2208.1987233914783	2233.1987233914783	0.6385542154312134	0.5648854970932007	0.7307692170143127	0.302325576543808	0.5652173757553101	2133	2208	2208	2233	1513
18.349690425391238	18.349691214870635	0	0	1	0	0.0037499999999987712	0.3727115752115102	2201.253900491134	2276.253900491134	2276.253900491134	2301.253900491134	0.6626505851745605	0.5877862572669983	0.7564102411270142	0.3178294599056244	0.5652173757553101	2201	2276	2276	2301	1513
18.371181633551295	18.371182028290995	0	0	1	0	0.0034049287480453347	0.3929638794101842	2284.187086184704	2359.187086184704	2359.187086184704	2384.187086184704	0.6987951993942261	0.6106870174407959	0.7692307829856873	0.341085284948349	0.5652173757553101	2284	2359	2359	2384	1513
18.38262790059665	18.38262790059665	0	0	1	0	0.0030505248230672014	0.4115209498904946	2360.1782898015754	2435.1782898015754	2435.1782898015754	2460.1782898015754	0.7228915691375732	0.6335877776145935	0.7948718070983887	0.3643410801887512	0.6086956262588501	2360	2435	2435	2460	1521
18.40130106204716	18.401301456786857	0	0	1	0	0.0026877596215884214	0.4246750805453665	2414.044454833276	2489.044454833276	2489.044454833276	2514.044454833276	0.7228915691375732	0.6564885377883911	0.807692289352417	0.39534884691238403	0.6086956262588501	2414	2489	2489	2514	1521
18.42443715053201	18.424437545271708	0	0	1	0	0.002317627457810748	0.46071043654556565	2561.6092376540914	2636.6092376540914	2636.6092376540914	2661.6092376540914	0.759036123752594	0.7099236845970154	0.8461538553237915	0.44186046719551086	0.6086956262588501	2561	2636	2636	2661	1521
18.43325958279961	18.43325997753931	0	0	1	0	0.0019411428382675245	0.46071043654556565	2561.6092376540914	2636.6092376540914	2636.6092376540914	2661.6092376540914	0.759036123752594	0.7099236845970154	0.8461538553237915	0.44186046719551086	0.6086956262588501	2561	2636	2636	2661	1521
18.451545109865926	18.451545504605626	0	0	1	0	0.0015593376811317945	0.4875565784111622	2671.544188593709	2746.544188593709	2746.544188593709	2771.544188593709	0.7831325531005859	0.7480915784835815	0.8717948794364929	0.4806201457977295	0.6086956262588501	2671	2746	2746	2771	1521
18.466614297866627	18.466614297866627	0	0	1	0	0.001173258487800315	0.4875565784111622	2671.544188593709	2746.544188593709	2746.544188593709	2771.544188593709	0.7831325531005859	0.7480915784835815	0.8717948794364929	0.4806201457977295	0.6086956262588501	2671	2746	2746	2771	1521
18.48286257334757	18.48286257334757	0	0	1	0	0.0007839634745059725	0.5059894214233758	2747.026680728724	2822.026680728724	2822.026680728724	2847.026680728724	0.8072289228439331	0.7709923386573792	0.8846153616905212	0.5271317958831787	0.6086956262588501	2747	2822	2822	2847	1521
18.499760195632994	18.49976059037269	0	0	1	0	0.0003925196718206422	0.5305937480154057	2847.7813981230865	2922.7813981230865	2922.7813981230865	2947.7813981230865	0.8192771077156067	0.8091602921485901	0.9102563858032227	0.5426356792449951	0.6086956262588501	2847	2922	2922	2947	1521
18.517984538045997	18.517984932785698	0	0	1	0	-1.4406906524676981e-15	0.544528528550372	2904.8443244137734	2979.8443244137734	2979.8443244137734	3004.8443244137734	0.8313252925872803	0.8244274854660034	0.9230769276618958	0.565891444683075	0.6086956262588501	2904	2979	2979	3004	1521
18.544484598243802	18.544484992983502	0	0	1	0	-0.00039251967182351964	0.5690687307260474	3005.336452323164	3080.336452323164	3080.336452323164	3105.336452323164	0.8554216623306274	0.8549618124961853	0.9358974099159241	0.604651153087616	0.6086956262588501	3005	3080	3080	3105	1521
18.552141758920623	18.552141758920623	0	0	1	0	-0.0007839634745088382	0.5690687307260474	3005.336452323164	3080.336452323164	3080.336452323164	3105.336452323164	0.8554216623306274	0.8549618124961853	0.9358974099159241	0.604651153087616	0.6086956262588501	3005	3080	3080	3105	1521
18.571136633225635	18.571136633225635	0	0	1	0	-0.0011732584878031609	0.5940561932853168	3107.6601115033723	3182.6601115033723	3182.6601115033723	3207.6601115033723	0.8795180916786194	0.885496199131012	0.9615384340286255	0.6356589198112488	0.6086956262588501	3107	3182	3182	3207	1521
18.582732506616825	18.582732506616825	0	0	1	0	-0.0015593376811346127	0.5940561932853168	3107.6601115033723	3182.6601115033723	3182.6601115033723	3207.6601115033723	0.8795180916786194	0.885496199131012	0.9615384340286255	0.6356589198112488	0.6086956262588501	3107	3182	3182	3207	1521
18.59982315661495	18.59982315661495	0	0	1	0	-0.001941142838270308	0.6093719302334337	3170.378054305911	3245.378054305911	3245.378054305911	3270.378054305911	0.8795180916786194	0.9083969593048096	0.9743589758872986	0.6666666865348816	0.6086956262588501	3170	3245	3245	3270	1521
18.624479387679777	18.624479387679777	0	0	1	0	-0.0023176274578134886	0.6183422546684918	3207.111532867474	3282.111532867474	3282.111532867474	3307.111532867474	0.891566276550293	0.9160305261611938	0.9871794581413269	0.6744186282157898	0.6086956262588501	3207	3282	3282	3307	1521
18.632596025365974	18.632595630626273	0	0	1	0	-0.002687759621591111	0.6262882053852081	3239.6502010524273	3314.6502010524273	3314.6502010524273	3339.6502010524273	0.891566276550293	0.9236640930175781	1.0	0.6899224519729614	0.6086956262588501	3239	3314	3314	3339	1521
18.65120287054709	18.651203660026486	0	0	1	0	-0.003050524823069834	0.6320725828409195	3263.3372267335653	3338.3372267335653	3338.3372267335653	3363.3372267335653	0.891566276550293	0.9312977194786072	1.0	0.7054263353347778	0.6086956262588501	3263	3338	3338	3363	1521
18.666609955729943	18.666609955729943	0	0	1	0	-0.003404928748047902	0.638931006193161	3291.4224703609943	3366.4224703609943	3366.4224703609943	3391.4224703609943	0.9036144614219666	0.9389312863349915	1.0	0.713178277015686	0.6086956262588501	3291	3366	3366	3391	1521
18.69133487150236	18.691335660981757	0	0	1	0	-0.003750000000001266	0.6427773982286453	3307.1734457463026	3382.1734457463026	3382.1734457463026	3407.1734457463026	0.9036144614219666	0.9465649127960205	1.0	0.7209302186965942	0.6086956262588501	3307	3382	3382	3407	1521
18.701583103561934	18.701582708822233	0	0	1	0	-0.0040847927626139315	0.6427773982286453	3307.1734457463026	3382.1734457463026	3382.1734457463026	3407.1734457463026	0.9036144614219666	0.9465649127960205	1.0	0.7209302186965942	0.6086956262588501	3307	3382	3382	3407	1521
18.71727913820429	18.71727913820429	0	0	1	0	-0.0044083893921947346	0.6447153836488724	3315.1094960421324	3390.1094960421324	3390.1094960421324	3415.1094960421324	0.9036144614219666	0.9465649127960205	1.0	0.7286821603775024	0.6086956262588501	3315	3390	3390	3415	1521
18.73279951368069	18.73279990842039	0	0	1	0	-0.004719902932874923	0.6466237753629684	3322.924360111356	3397.924360111356	3397.924360111356	3422.924360111356	0.9036144614219666	0.9541984796524048	1.0	0.7286821603775024	0.6086956262588501	3322	3397	3397	3422	1521
18.758468252072877	18.75846943629197	0	0	1	0	-0.0050184795476925295	0.6504701524972916	3338.675274476409	3413.675274476409	3413.675274476409	3438.675274476409	0.9036144614219666	0.9618320465087891	1.0	0.7364341020584106	0.6086956262588501	3338	3413	3413	3438	1521
18.767774635211175	18.767774635211175	0	0	1	0	-0.005303300858900148	0.6485321670770645	3330.739224180579	3405.739224180579	3405.739224180579	3430.739224180579	0.9036144614219666	0.9618320465087891	1.0	0.7286821603775024	0.6086956262588501	3330	3405	3405	3430	1521
18.7827088222349	18.7827088222349	0	0	1	0	-0.005573586191081444	0.6485321670770645	3330.739224180579	3405.739224180579	3405.739224180579	3430.739224180579	0.9036144614219666	0.9618320465087891	1.0	0.7286821603775024	0.6086956262588501	3330	3405	3405	3430	1521
18.800023684381927	18.800023684381927	0	0	1	0	-0.005828594710928212	0.6485321670770645	3330.739224180579	3405.739224180579	3405.739224180579	3430.739224180579	0.9036144614219666	0.9618320465087891	1.0	0.7286821603775024	0.6086956262588501	3330	3405	3405	3430	1521
18.81683130601603	18.816831700755728	0	0	1	0	-0.006067627457812976	0.6485321670770645	3330.739224180579	3405.739224180579	3405.739224180579	3430.739224180579	0.9036144614219666	0.9618320465087891	1.0	0.7286821603775024	0.6086956262588501	3330	3405	3405	3430	1521
18.83765303564697	18.83765303564697	0	0	1	0	-0.006290029259591488	0.6465941816568375	3322.8031738847494	3397.8031738847494	3397.8031738847494	3422.8031738847494	0.9036144614219666	0.9618320465087891	1.0	0.7209302186965942	0.6086956262588501	3322	3397	3397	3422	1521
18.84956904293386	18.84956904293386	0	0	1	0	-0.006495190528384032	0.6465941816568375	3322.8031738847494	3397.8031738847494	3397.8031738847494	3422.8031738847494	0.9036144614219666	0.9618320465087891	1.0	0.7209302186965942	0.6086956262588501	3322	3397	3397	3422	1521
18.866645087563132	18.86664587704253	0	0	1	0	-0.006682548931413433	0.6465941816568375	3322.8031738847494	3397.8031738847494	3397.8031738847494	3422.8031738847494	0.9036144614219666	0.9618320465087891	1.0	0.7209302186965942	0.6086956262588501	3322	3397	3397	3422	1521
18.89119592312839	18.89119631786809	0	0	1	0	-0.006851590932320112	0.639735758304596	3294.7179302573204	3369.7179302573204	3369.7179302573204	3394.7179302573204	0.891566276550293	0.9541984796524048	1.0	0.713178277015686	0.6086956262588501	3294	3369	3369	3394	1521
18.89960032605499	18.89960032605499	0	0	1	0	-0.007001853198729547	0.6320429891347885	3263.216040506959	3338.216040506959	3338.216040506959	3363.216040506959	0.891566276550293	0.9389312863349915	1.0	0.6976743936538696	0.6086956262588501	3263	3338	3338	3363	1521
18.917761115376493	18.917761115376493	0	0	1	0	-0.007132923872214114	0.6262586414813995	3239.529136866331	3314.529136866331	3314.529136866331	3339.529136866331	0.891566276550293	0.9312977194786072	1.0	0.682170569896698	0.6086956262588501	3239	3314	3314	3339	1521
18.932563854080524	18.93256424882022	0	0	1	0	-0.007244443697168399	0.6174622178077698	3203.5077819228172	3278.5077819228172	3278.5077819228172	3303.5077819228172	0.8795180916786194	0.9236640930175781	1.0	0.6666666865348816	0.6086956262588501	3203	3278	3278	3303	1521
18.949822663190325	18.949823057930026	0	0	1	0	-0.007336107005503854	0.6097398698329926	3171.8847669661045	3246.8847669661045	3246.8847669661045	3271.8847669661045	0.8795180916786194	0.9160305261611938	1.0	0.643410861492157	0.6086956262588501	3171	3246	3246	3271	1521
18.971245581382497	18.971245976122194	0	0	1	0	-0.007407662554463767	0.5882710482109923	3083.9699424240134	3158.9699424240134	3158.9699424240134	3183.9699424240134	0.8554216623306274	0.9007633328437805	0.9871794581413269	0.604651153087616	0.6086956262588501	3083	3158	3158	3183	1521
18.982563952765446	18.982563952765446	0	0	1	0	-0.007458914215262207	0.5882710482109923	3083.9699424240134	3158.9699424240134	3158.9699424240134	3183.9699424240134	0.8554216623306274	0.9007633328437805	0.9871794581413269	0.604651153087616	0.6086956262588501	3083	3158	3158	3183	1521
18.999926578416027	18.999927367895424	0	0	1	0	-0.007489721510659382	0.5640185657119305	2984.6560265903554	3059.6560265903554	3059.6560265903554	3084.6560265903554	0.8192771077156067	0.8778625726699829	0.9743589758872986	0.5736433863639832	0.6086956262588501	2984	3059	3059	3084	1521
19.02442057146466	19.02442096620436	0	0	1	0	-0.0075	0.5136670269600749	2778.466475401507	2853.466475401507	2853.466475401507	2878.466475401507	0.7951807379722595	0.8015267252922058	0.9230769276618958	0.4961240291595459	0.5652173757553101	2778	2853	2853	2878	1513
19.03262918350067	19.032629578240368	0	0	1	0	-0.007489721510659225	0.48644249267614015	2666.9820075087937	2741.9820075087937	2741.9820075087937	2766.9820075087937	0.759036123752594	0.7633587718009949	0.9102563858032227	0.4651162922382355	0.5652173757553101	2666	2741	2741	2766	1513
19.051268792076783	19.05126958155618	0	0	1	0	-0.007458914215261892	0.4665685806603359	2585.5983378040755	2660.5983378040755	2660.5983378040755	2685.5983378040755	0.7349397540092468	0.7404580116271973	0.8846153616905212	0.44186046719551086	0.5652173757553101	2585	2660	2660	2685	1513
19.07799622234108	19.07799661708078	0	0	1	0	-0.007407662554463295	0.43707834946999036	2464.8358410796104	2539.8358410796104	2539.8358410796104	2564.8358410796104	0.6987951993942261	0.7099236845970154	0.8589743375778198	0.39534884691238403	0.5652173757553101	2464	2539	2539	2564	1513
19.086114044246372	19.086114044246372	0	0	1	0	-0.007336107005503227	0.43707834946999036	2464.8358410796104	2539.8358410796104	2539.8358410796104	2564.8358410796104	0.6987951993942261	0.7099236845970154	0.8589743375778198	0.39534884691238403	0.5652173757553101	2464	2539	2539	2564	1513
19.104473387636357	19.104474571855455	0	0	1	0	-0.007244443697167619	0.4119257088894992	2361.835777902499	2436.835777902499	2436.835777902499	2461.835777902499	0.650602400302887	0.6870229244232178	0.8333333134651184	0.3720930218696594	0.5652173757553101	2361	2436	2436	2461	1513
19.117619009084933	19.117619009084933	0	0	1	0	-0.007132923872213181	0.36482328514891904	2168.951352684823	2243.951352684823	2243.951352684823	2268.951352684823	0.6144578456878662	0.6106870174407959	0.7948718070983887	0.2945736348628998	0.5652173757553101	2168	2243	2243	2268	1513
19.133491887112342	19.13349228185204	0	0	1	0	-0.007001853198728467	0.3319826283906995	2034.4688632599143	2109.4688632599145	2109.4688632599145	2134.4688632599145	0.5662650465965271	0.5648854970932007	0.7692307829856873	0.25581395626068115	0.5652173757553101	2034	2109	2109	2134	1513
19.157728115137676	19.157728115137676	0	0	1	0	-0.0068515909323188864	0.3055330811309438	1926.1579672312148	2001.1579672312148	2001.1579672312148	2026.1579672312148	0.5301204919815063	0.5190839767456055	0.7435897588729858	0.23255814611911774	0.5652173757553101	1926	2001	2001	2026	1513
19.166570679129915	19.166570679129915	0	0	1	0	-0.0066825489314120655	0.2881189188522886	1854.8469727001218	1929.8469727001218	1929.8469727001218	1954.8469727001218	0.5060241222381592	0.49618321657180786	0.7179487347602844	0.20930232107639313	0.52173912525177	1854	1929	1929	1954	1504
19.184446466388902	19.1844468611286	0	0	1	0	-0.006495190528382525	0.2690945041227639	1776.9419943827183	1851.9419943827183	1851.9419943827183	1876.9419943827183	0.4819277226924896	0.4656488597393036	0.692307710647583	0.1860465109348297	0.52173912525177	1776	1851	1851	1876	1504
19.199888288665246	19.199889078144643	0	0	1	0	-0.006290029259589846	0.24978635755695788	1697.8751341957425	1772.8751341957425	1772.8751341957425	1797.8751341957425	0.4457831382751465	0.442748099565506	0.6794871687889099	0.1627907007932663	0.52173912525177	1697	1772	1772	1797	1504
19.224438334751106	19.224438334751106	0	0	1	0	-0.006067627457811204	0.22234296410553167	1585.4944380121522	1660.4944380121522	1660.4944380121522	1685.4944380121522	0.40963855385780334	0.39694657921791077	0.6282051205635071	0.13178294897079468	0.52173912525177	1585	1660	1660	1685	1504
19.232598393804164	19.232597999064467	0	0	1	0	-0.005828594710926315	0.22234296410553167	1585.4944380121522	1660.4944380121522	1660.4944380121522	1685.4944380121522	0.40963855385780334	0.39694657921791077	0.6282051205635071	0.13178294897079468	0.52173912525177	1585	1660	1660	1685	1504
19.251095106609323	19.251095501349024	0	0	1	0	-0.005573586191079428	0.1987066799336039	1488.703854328108	1563.703854328108	1563.703854328108	1588.703854328108	0.34939759969711304	0.35114502906799316	0.5769230723381042	0.10077519714832306	0.52173912525177	1488	1563	1563	1588	1504
19.26661153468874	19.266611929428436	0	0	1	0	-0.005303300858898017	0.18967054127984873	1451.7008665409805	1526.7008665409805	1526.7008665409805	1551.7008665409805	0.34939759969711304	0.35114502906799316	0.5769230723381042	0.10077519714832306	0.52173912525177	1451	1526	1526	1551	1504
19.28261428207704	19.28261467681674	0	0	1	0	-0.00501847954769029	0.1762068799630776	1396.5671734488028	1471.5671734488028	1471.5671734488028	1496.5671734488028	0.3253012001514435	0.32824426889419556	0.5512820482254028	0.09302325546741486	0.52173912525177	1396	1471	1471	1496	1504
19.299796116945583	19.299796511685283	0	0	1	0	-0.00471990293287258	0.1595572524040766	1328.3869485946936	1403.3869485946936	1403.3869485946936	1428.3869485946936	0.28915661573410034	0.30534350872039795	0.5128205418586731	0.08527132123708725	0.52173912525177	1328	1403	1403	1428	1504
19.317763089074987	19.317763089074987	0	0	1	0	-0.004408389392192297	0.15665501450608488	1316.5022844024174	1391.5022844024174	1391.5022844024174	1416.5022844024174	0.28915661573410034	0.2977099120616913	0.5128205418586731	0.07751937955617905	0.52173912525177	1316	1391	1391	1416	1504
19.33258359106546	19.33258398580516	0	0	1	0	-0.004084792762611404	0.15352917090058327	1303.7019548378885	1378.7019548378885	1378.7019548378885	1403.7019548378885	0.28915661573410034	0.290076345205307	0.5	0.06976744532585144	0.52173912525177	1303	1378	1378	1403	1504
19.349660030434432	19.349660030434432	0	0	1	0	-0.0037499999999986568	0.14533379838711769	1270.141904395247	1345.141904395247	1345.141904395247	1370.141904395247	0.27710843086242676	0.2748091518878937	0.4743589758872986	0.06201550364494324	0.52173912525177	1270	1345	1345	1370	1504
19.371058080025577	19.37105808002558	0	0	1	0	-0.003404928748045217	0.13706389592937893	1236.2766538308067	1311.2766538308067	1311.2766538308067	1336.2766538308067	0.2530120611190796	0.2442748099565506	0.42307692766189575	0.04651162773370743	0.52173912525177	1236	1311	1311	1336	1504
19.384148832656024	19.384148832656024	0	0	1	0	-0.0030505248230670804	0.12924121690944024	1204.2427832441576	1279.2427832441576	1279.2427832441576	1304.2427832441576	0.2530120611190796	0.2442748099565506	0.42307692766189575	0.04651162773370743	0.52173912525177	1204	1279	1279	1304	1504
19.399619470930382	19.39961986567008	0	0	1	0	-0.002687759621588298	0.12211422092010826	1175.0577346678433	1250.0577346678433	1250.0577346678433	1275.0577346678433	0.2409638613462448	0.22900763154029846	0.39743590354919434	0.04651162773370743	0.52173912525177	1175	1250	1250	1275	1504
19.424467545488817	19.424467150749116	0	0	1	0	-0.002317627457810622	0.10824259606024716	1118.2534308667123	1193.2534308667123	1193.2534308667123	1218.2534308667123	0.20481927692890167	0.21374045312404633	0.3717948794364929	0.03875968977808952	0.52173912525177	1118	1193	1193	1218	1504
19.43254234076694	19.43254234076694	0	0	1	0	-0.0019411428382673972	0.1062099708533357	1109.9298306444098	1184.9298306444098	1184.9298306444098	1209.9298306444098	0.20481927692890167	0.20610687136650085	0.3589743673801422	0.03875968977808952	0.52173912525177	1109	1184	1184	1209	1504
19.451263265721	19.4512636604607	0	0	1	0	-0.001559337681131665	0.10430157541394933	1102.1149513201226	1177.1149513201226	1177.1149513201226	1202.1149513201226	0.20481927692890167	0.19847328960895538	0.3589743673801422	0.03875968977808952	0.52173912525177	1102	1177	1177	1202	1504
19.478017538284817	19.478017538284817	0	0	1	0	-0.0011732584878001843	0.09657827648274042	1070.488042196822	1145.488042196822	1145.488042196822	1170.488042196822	0.1927710771560669	0.18320611119270325	0.3333333432674408	0.03100775182247162	0.52173912525177	1070	1145	1145	1170	1504
19.485617461705314	19.485617066965617	0	0	1	0	-0.000783963474505841	0.09657827648274042	1070.488042196822	1145.488042196822	1145.488042196822	1170.488042196822	0.1927710771560669	0.18320611119270325	0.3333333432674408	0.03100775182247162	0.52173912525177	1070	1145	1145	1170	1504
19.504436282104674	19.504436282104674	0	0	1	0	-0.0003925196718205101	0.09256271425063722	1054.0443148563595	1129.0443148563595	1129.0443148563595	1154.0443148563595	0.1927710771560669	0.1679389327764511	0.3076923191547394	0.03100775182247162	0.52173912525177	1054	1129	1129	1154	1504
19.51764348294626	19.517643877685956	0	0	1	0	1.5729989303233564e-15	0.08754288505402208	1033.4881142962204	1108.4881142962204	1108.4881142962204	1133.4881142962204	0.1807228922843933	0.16030533611774445	0.29487180709838867	0.03100775182247162	0.52173912525177	1033	1108	1108	1133	1504
19.532701618235393	19.532702012975093	0	0	1	0	0.00039251967182365175	0.08252305585740694	1012.9319137360815	1087.9319137360815	1087.9319137360815	1112.9319137360815	0.16867469251155853	0.15267175436019897	0.28205129504203796	0.03100775182247162	0.52173912525177	1012	1087	1087	1112	1504
19.557797984064358	19.55779837880406	0	0	1	0	0.0007839634745089697	0.07760261420010217	992.7827051494185	1067.7827051494185	1067.7827051494185	1092.7827051494185	0.15662650763988495	0.1450381726026535	0.28205129504203796	0.03100775182247162	0.52173912525177	992	1067	1067	1092	1504
19.566618047893765	19.56661804789377	0	0	1	0	0.0011732584878032916	0.07760261420010217	992.7827051494185	1067.7827051494185	1067.7827051494185	1092.7827051494185	0.15662650763988495	0.1450381726026535	0.28205129504203796	0.03100775182247162	0.52173912525177	992	1067	1067	1092	1504
19.584334755054147	19.584335149793848	0	0	1	0	0.0015593376811347424	0.07206101619683486	970.0898613260388	1045.0898613260388	1045.0898613260388	1070.0898613260388	0.14457830786705017	0.13740457594394684	0.26923078298568726	0.023255813866853714	0.52173912525177	970	1045	1045	1070	1504
19.60030592326655	19.60030592326655	0	0	1	0	0.0019411428382704356	0.07206101619683486	970.0898613260388	1045.0898613260388	1045.0898613260388	1070.0898613260388	0.14457830786705017	0.13740457594394684	0.26923078298568726	0.023255813866853714	0.52173912525177	970	1045	1045	1070	1504
19.624484519295862	19.62448530877526	0	0	1	0	0.0023176274578136143	0.06706603667901503	949.6354202005666	1024.6354202005666	1024.6354202005666	1049.6354202005666	0.1325301229953766	0.12977099418640137	0.25641027092933655	0.023255813866853714	0.52173912525177	949	1024	1024	1049	1504
19.632560104053383	19.632560104053383	0	0	1	0	0.0026877596215912347	0.06706603667901503	949.6354202005666	1024.6354202005666	1024.6354202005666	1049.6354202005666	0.1325301229953766	0.12977099418640137	0.25641027092933655	0.023255813866853714	0.52173912525177	949	1024	1024	1049	1504
19.65108958025354	19.65108997499324	0	0	1	0	0.0030505248230699544	0.06699149873186531	949.3301873069885	1024.3301873069886	1024.3301873069886	1049.3301873069886	0.1325301229953766	0.12977099418640137	0.24358974397182465	0.023255813866853714	0.52173912525177	949	1024	1024	1049	1504
19.666653771836508	19.666653771836508	0	0	1	0	0.00340492874804802	0.06699149873186531	949.3301873069885	1024.3301873069886	1024.3301873069886	1049.3301873069886	0.1325301229953766	0.12977099418640137	0.24358974397182465	0.023255813866853714	0.52173912525177	949	1024	1024	1049	1504
19.682665203498182	19.682665598237882	0	0	1	0	0.003750000000001381	0.0650831014298338	941.5153003551694	1016.5153003551694	1016.5153003551694	1041.5153003551695	0.1325301229953766	0.1221374049782753	0.24358974397182465	0.023255813866853714	0.52173912525177	941	1016	1016	1041	1504
19.704454834870514	19.704454834870514	0	0	1	0	0.0040847927626140425	0.0650831014298338	941.5153003551694	1016.5153003551694	1016.5153003551694	1041.5153003551695	0.1325301229953766	0.1221374049782753	0.24358974397182465	0.023255813866853714	0.52173912525177	941	1016	1016	1041	1504
19.716566633048004	19.7165674225274	0	0	1	0	0.004408389392194842	0.0650831014298338	941.5153003551694	1016.5153003551694	1016.5153003551694	1041.5153003551695	0.1325301229953766	0.1221374049782753	0.24358974397182465	0.023255813866853714	0.52173912525177	941	1016	1016	1041	1504
19.732748592259547	19.732748592259547	0	0	1	0	0.004719902932875025	0.0650831014298338	941.5153003551694	1016.5153003551694	1016.5153003551694	1041.5153003551695	0.1325301229953766	0.1221374049782753	0.24358974397182465	0.023255813866853714	0.52173912525177	941	1016	1016	1041	1504
19.757806668337732	19.757806668337732	0	0	1	0	0.005018479547692628	0.06317470412780228	933.7004134033504	1008.7004134033504	1008.7004134033504	1033.7004134033505	0.1325301229953766	0.11450381577014923	0.24358974397182465	0.023255813866853714	0.52173912525177	933	1008	1008	1033	1504
19.766567915952024	19.76656831069172	0	0	1	0	0.005303300858900241	0.06317470412780228	933.7004134033504	1008.7004134033504	1008.7004134033504	1033.7004134033505	0.1325301229953766	0.11450381577014923	0.24358974397182465	0.023255813866853714	0.52173912525177	933	1008	1008	1033	1504
19.785235156307053	19.78523555104675	0	0	1	0	0.005573586191081533	0.06317470412780228	933.7004134033504	1008.7004134033504	1008.7004134033504	1033.7004134033505	0.1325301229953766	0.11450381577014923	0.24358974397182465	0.023255813866853714	0.52173912525177	933	1008	1008	1033	1504
19.811145870134585	19.811145870134585	0	0	1	0	0.005828594710928295	0.06317470412780228	933.7004134033504	1008.7004134033504	1008.7004134033504	1033.7004134033505	0.1325301229953766	0.11450381577014923	0.24358974397182465	0.023255813866853714	0.52173912525177	933	1008	1008	1033	1504
19.81876710949882	19.81876710949882	0	0	1	0	0.006067627457813053	0.06317470412780228	933.7004134033504	1008.7004134033504	1008.7004134033504	1033.7004134033505	0.1325301229953766	0.11450381577014923	0.24358974397182465	0.023255813866853714	0.52173912525177	933	1008	1008	1033	1504
19.832602341201152	19.832602341201152	0	0	1	0	0.006290029259591559	0.06317470412780228	933.7004134033504	1008.7004134033504	1008.7004134033504	1033.7004134033505	0.1325301229953766	0.11450381577014923	0.24358974397182465	0.023255813866853714	0.52173912525177	933	1008	1008	1033	1504
19.85114721224956	19.85114721224956	0	0	1	0	0.006495190528384097	0.06364677727327589	935.6335529340647	1010.6335529340647	1010.6335529340647	1035.6335529340647	0.1325301229953766	0.11450381577014923	0.24358974397182465	0.03100775182247162	0.52173912525177	935	1010	1010	1035	1504
19.86661429786663	19.866614692606326	0	0	1	0	0.006682548931413494	0.06565455850484037	943.8554170773214	1018.8554170773214	1018.8554170773214	1043.8554170773214	0.1325301229953766	0.1221374049782753	0.25641027092933655	0.03100775182247162	0.52173912525177	943	1018	1018	1043	1504
19.8910956592449	19.8910960539846	0	0	1	0	0.006851590932320166	0.06866660472275876	956.1897463396972	1031.1897463396972	1031.1897463396972	1056.1897463396972	0.14457830786705017	0.12977099418640137	0.26923078298568726	0.03100775182247162	0.52173912525177	956	1031	1031	1056	1504
19.899576641673065	19.899576641673065	0	0	1	0	0.007001853198729595	0.07067438583881036	964.4116100099284	1039.4116100099284	1039.4116100099284	1064.4116100099284	0.14457830786705017	0.12977099418640137	0.26923078298568726	0.03100775182247162	0.52173912525177	964	1039	1039	1064	1504
19.917698746504087	19.917699141243784	0	0	1	0	0.007132923872214154	0.07067438583881036	964.4116100099284	1039.4116100099284	1039.4116100099284	1064.4116100099284	0.14457830786705017	0.12977099418640137	0.26923078298568726	0.03100775182247162	0.52173912525177	964	1039	1039	1064	1504
19.932906488139057	19.932906882878758	0	0	1	0	0.007244443697168434	0.07559483122140542	984.5608338516552	1059.5608338516552	1059.5608338516552	1084.5608338516552	0.15662650763988495	0.13740457594394684	0.26923078298568726	0.03100775182247162	0.52173912525177	984	1059	1059	1084	1504
19.95780706307743	19.95780745781713	0	0	1	0	0.007336107005503881	0.0756942150354255	984.9678105700675	1059.9678105700675	1059.9678105700675	1084.9678105700675	0.15662650763988495	0.13740457594394684	0.28205129504203796	0.03100775182247162	0.52173912525177	984	1059	1059	1084	1504
19.96659081085455	19.96659081085455	0	0	1	0	0.007407662554463788	0.08071404423204065	1005.5240111302064	1080.5240111302064	1080.5240111302064	1105.5240111302064	0.16867469251155853	0.1450381726026535	0.29487180709838867	0.03100775182247162	0.52173912525177	1005	1080	1080	1105	1504
19.984352518340593	19.98435370255969	0	0	1	0	0.007458914215262221	0.08463021892483347	1021.5607464971931	1096.5607464971931	1096.5607464971931	1121.5607464971931	0.16867469251155853	0.16030533611774445	0.3076923191547394	0.03100775182247162	0.52173912525177	1021	1096	1096	1121	1504
19.999995657863312	19.999996052603013	0	0	1	0	0.007489721510659389	0.09027120074212086	1044.660567038985	1119.660567038985	1119.660567038985	1144.660567038985	0.1807228922843933	0.1679389327764511	0.3205128312110901	0.03875968977808952	0.52173912525177	1044	1119	1119	1144	1504
20.02452123008785	20.02452123008785	0	0	1	0	0.0075	0.09217959618150723	1052.475446363272	1127.475446363272	1127.475446363272	1152.475446363272	0.1807228922843933	0.17557251453399658	0.3205128312110901	0.03875968977808952	0.52173912525177	1052	1127	1127	1152	1504
20.032527340658387	20.032527340658387	0	0	1	0	0.007489721510659218	0.09531587216695073	1065.3184965236633	1140.3184965236633	1140.3184965236633	1165.3184965236633	0.1927710771560669	0.17557251453399658	0.3333333432674408	0.03875968977808952	0.52173912525177	1065	1140	1140	1165	1504
20.051335897825577	20.051336292565274	0	0	1	0	0.007458914215261878	0.10036055104236119	1085.9764565184691	1160.9764565184691	1160.9764565184691	1185.9764565184691	0.20481927692890167	0.18320611119270325	0.3589743673801422	0.04651162773370743	0.52173912525177	1085	1160	1160	1185	1504
20.077979643273732	20.077980038013433	0	0	1	0	0.0074076625544632745	0.11223881011047587	1134.6179274023987	1209.6179274023987	1209.6179274023987	1234.6179274023987	0.22891566157341003	0.19847328960895538	0.39743590354919434	0.05426356568932533	0.52173912525177	1134	1209	1209	1234	1504
20.086754706777484	20.08675510151718	0	0	1	0	0.007336107005503199	0.1215378329368122	1172.697425876246	1247.697425876246	1247.697425876246	1272.697425876246	0.2530120611190796	0.20610687136650085	0.43589743971824646	0.06201550364494324	0.52173912525177	1172	1247	1247	1272	1504
20.10442443991371	20.10442443991371	0	0	1	0	0.007244443697167585	0.13267071004657072	1218.286557640707	1293.286557640707	1293.286557640707	1318.286557640707	0.27710843086242676	0.221374049782753	0.4615384638309479	0.06976744532585144	0.52173912525177	1218	1293	1293	1318	1504
20.117824668467996	20.117824668467996	0	0	1	0	0.0071329238722131405	0.1378147652973607	1239.3514638926922	1314.3514638926922	1314.3514638926922	1339.3514638926922	0.28915661573410034	0.22900763154029846	0.4743589758872986	0.06976744532585144	0.52173912525177	1239	1314	1314	1339	1504
20.13423281352694	20.13423281352694	0	0	1	0	0.00700185319872842	0.1458113730006339	1272.0975724375958	1347.0975724375958	1347.0975724375958	1372.0975724375958	0.3012048304080963	0.2442748099565506	0.4871794879436493	0.07751937955617905	0.52173912525177	1272	1347	1347	1372	1504
20.149684109556055	20.149684899035453	0	0	1	0	0.006851590932318833	0.1579733593389392	1321.900906492956	1396.900906492956	1396.900906492956	1421.900906492956	0.33734938502311707	0.25190839171409607	0.5	0.08527132123708725	0.52173912525177	1321	1396	1396	1421	1504
20.17110229087184	20.17110268561154	0	0	1	0	0.006682548931412006	0.1838266117660441	1427.7699751819505	1502.7699751819505	1502.7699751819505	1527.7699751819505	0.3734939694404602	0.2977099120616913	0.5512820482254028	0.11627907305955887	0.52173912525177	1427	1502	1502	1527	1504
20.184187122406808	20.184186727667107	0	0	1	0	0.006495190528382459	0.1838266117660441	1427.7699751819505	1502.7699751819505	1502.7699751819505	1527.7699751819505	0.3734939694404602	0.2977099120616913	0.5512820482254028	0.11627907305955887	0.52173912525177	1427	1502	1502	1527	1504
20.19969012933646	20.19969052407616	0	0	1	0	0.006290029259589774	0.205386260803178	1516.056737989014	1591.056737989014	1591.056737989014	1616.056737989014	0.40963855385780334	0.3358778655529022	0.5769230723381042	0.13178294897079468	0.52173912525177	1516	1591	1591	1616	1504
20.224584783179353	20.22458517791905	0	0	1	0	0.006067627457811127	0.2411693552598917	1662.5885097892565	1737.5885097892565	1737.5885097892565	1762.5885097892565	0.45783132314682007	0.40458014607429504	0.6282051205635071	0.1627907007932663	0.5652173757553101	1662	1737	1737	1762	1513
20.23295444901246	20.232954843752157	0	0	1	0	0.005828594710926231	0.2411693552598917	1662.5885097892565	1737.5885097892565	1737.5885097892565	1762.5885097892565	0.45783132314682007	0.40458014607429504	0.6282051205635071	0.1627907007932663	0.5652173757553101	1662	1737	1737	1762	1513
20.251352082153225	20.251352871632623	0	0	1	0	0.005573586191079339	0.2527743181118587	1710.1108326680612	1785.1108326680612	1785.1108326680612	1810.1108326680612	0.5180723071098328	0.442748099565506	0.6538461446762085	0.1782945692539215	0.5652173757553101	1710	1785	1785	1810	1513
20.277779510246454	20.277779904986154	0	0	1	0	0.005303300858897924	0.292130487530615	1871.2743464378684	1946.2743464378684	1946.2743464378684	1971.2743464378684	0.5301204919815063	0.49618321657180786	0.6794871687889099	0.20930232107639313	0.5652173757553101	1871	1946	1946	1971	1513
20.285150484641665	20.285150484641665	0	0	1	0	0.005018479547690192	0.292130487530615	1871.2743464378684	1946.2743464378684	1946.2743464378684	1971.2743464378684	0.5301204919815063	0.49618321657180786	0.6794871687889099	0.20930232107639313	0.5652173757553101	1871	1946	1946	1971	1513
20.30456654620527	20.304566940944966	0	0	1	0	0.004719902932872478	0.3060461160756649	1928.2588453298476	2003.2588453298476	2003.2588453298476	2028.2588453298476	0.5542168617248535	0.5114504098892212	0.7051281929016113	0.22480620443820953	0.5652173757553101	1928	2003	2003	2028	1513
20.316590712169628	20.316590712169628	0	0	1	0	0.004408389392192191	0.31689526085599096	1972.686093205283	2047.686093205283	2047.686093205283	2072.686093205283	0.5662650465965271	0.5343511700630188	0.7179487347602844	0.23255814611911774	0.5652173757553101	1972	2047	2047	2072	1513
20.332749776478646	20.332749776478646	0	0	1	0	0.004084792762611293	0.32730190485236044	2015.301300370416	2090.301300370416	2090.301300370416	2115.301300370416	0.5783132314682007	0.5496183037757874	0.7307692170143127	0.24806201457977295	0.5652173757553101	2015	2090	2090	2115	1513
20.35011082317043	20.35011121791013	0	0	1	0	0.0037499999999985423	0.33780795398265084	2058.3235715589553	2133.3235715589553	2133.3235715589553	2158.3235715589553	0.5903614163398743	0.5648854970932007	0.7435897588729858	0.26356589794158936	0.5652173757553101	2058	2133	2133	2158	1513
20.371342292608695	20.371342687348395	0	0	1	0	0.003404928748045099	0.36705069345203833	2178.0725896860968	2253.0725896860968	2253.0725896860968	2278.0725896860968	0.6385542154312134	0.6030534505844116	0.7692307829856873	0.2945736348628998	0.5652173757553101	2178	2253	2253	2278	1513
20.382757375217846	20.382757769957546	0	0	1	0	0.00305052482306696	0.37484282879460595	2209.9813839139115	2284.9813839139115	2284.9813839139115	2309.9813839139115	0.6385542154312134	0.6183205842971802	0.7820512652397156	0.3100775182247162	0.5652173757553101	2209	2284	2284	2309	1513
20.399843683079286	20.399844077818983	0	0	1	0	0.0026877596215881742	0.38574641373854845	2254.631564259356	2329.631564259356	2329.631564259356	2354.631564259356	0.650602400302887	0.6335877776145935	0.7948718070983887	0.3255814015865326	0.5652173757553101	2254	2329	2329	2354	1513
20.417829602714228	20.417829602714228	0	0	1	0	0.002317627457810496	0.3967493776927302	2299.6887016517303	2374.6887016517303	2374.6887016517303	2399.6887016517303	0.6626505851745605	0.6488549709320068	0.807692289352417	0.341085284948349	0.5652173757553101	2299	2374	2374	2399	1513
20.437698430712327	20.437698825452024	0	0	1	0	0.0019411428382672693	0.40594331786270477	2337.337886647776	2412.337886647776	2412.337886647776	2437.337886647776	0.6746987700462341	0.6564885377883911	0.8205128312110901	0.356589138507843	0.5652173757553101	2337	2412	2412	2437	1513
20.451036685133904	20.451037079873604	0	0	1	0	0.0015593376811315356	0.4236804898587616	2409.971605971629	2484.971605971629	2484.971605971629	2509.971605971629	0.6987951993942261	0.6793892979621887	0.8333333134651184	0.3798449635505676	0.5652173757553101	2409	2484	2484	2509	1513
20.466683377313913	20.466683772053614	0	0	1	0	0.0011732584878000535	0.4409503233190488	2480.691573991505	2555.691573991505	2555.691573991505	2580.691573991505	0.7228915691375732	0.694656491279602	0.8589743375778198	0.40310078859329224	0.6086956262588501	2480	2555	2555	2580	1521
20.49110592247707	20.49110631721677	0	0	1	0	0.0007839634745057094	0.46103741065751747	2562.9481966425337	2637.9481966425337	2637.9481966425337	2662.9481966425337	0.7349397540092468	0.7251908183097839	0.8846153616905212	0.43410852551460266	0.6086956262588501	2562	2637	2637	2662	1521
20.499537957182586	20.499537957182586	0	0	1	0	0.00039251967182037795	0.4744752849254308	2617.976291769639	2692.976291769639	2692.976291769639	2717.976291769639	0.7469879388809204	0.7404580116271973	0.8974359035491943	0.45736435055732727	0.6086956262588501	2617	2692	2692	2717	1521
20.51765927253421	20.517659667273907	0	0	1	0	-1.7053072081790148e-15	0.489970613102912	2681.429660656425	2756.429660656425	2756.429660656425	2781.429660656425	0.759036123752594	0.7633587718009949	0.9102563858032227	0.4806201457977295	0.6086956262588501	2681	2756	2756	2781	1521
20.53278017143545	20.53278056617515	0	0	1	0	-0.0003925196718237839	0.5030213840834499	2734.8725678217274	2809.8725678217274	2809.8725678217274	2834.8725678217274	0.7831325531005859	0.7709923386573792	0.9230769276618958	0.4961240291595459	0.6086956262588501	2734	2809	2809	2834	1521
20.55782245792568	20.55782245792568	0	0	1	0	-0.0007839634745091013	0.5138695863464484	2779.295956088706	2854.295956088706	2854.295956088706	2879.295956088706	0.7831325531005859	0.7862595319747925	0.9358974099159241	0.5193798542022705	0.6086956262588501	2779	2854	2854	2879	1521
20.566573047568106	20.566573047568106	0	0	1	0	-0.0011732584878034224	0.5309607547329662	2849.284290631497	2924.284290631497	2924.284290631497	2949.284290631497	0.8072289228439331	0.8091602921485901	0.9487179517745972	0.5348837375640869	0.6086956262588501	2849	2924	2924	2949	1521
20.58444409795071	20.58444449269041	0	0	1	0	-0.0015593376811348716	0.5383104231468465	2879.3811827863365	2954.3811827863365	2954.3811827863365	2979.3811827863365	0.8072289228439331	0.8167939186096191	0.9615384340286255	0.5503876209259033	0.6086956262588501	2879	2954	2954	2979	1521
20.611187712542655	20.611188107282356	0	0	1	0	-0.0019411428382705633	0.556364885729626	2953.3142070628182	3028.3142070628182	3028.3142070628182	3053.3142070628182	0.8192771077156067	0.8396946787834167	0.9743589758872986	0.5813953280448914	0.6086956262588501	2953	3028	3028	3053	1521
20.61824486887734	20.61824486887734	0	0	1	0	-0.00231762745781374	0.556364885729626	2953.3142070628182	3028.3142070628182	3028.3142070628182	3053.3142070628182	0.8192771077156067	0.8396946787834167	0.9743589758872986	0.5813953280448914	0.6086956262588501	2953	3028	3028	3053	1521
20.63782040527925	20.637820800018947	0	0	1	0	-0.0026877596215913587	0.5765809565782547	3036.099017187953	3111.099017187953	3111.099017187953	3136.099017187953	0.8313252925872803	0.8625954389572144	1.0	0.6124030947685242	0.6086956262588501	3036	3111	3111	3136	1521
20.64959904315097	20.64959904315097	0	0	1	0	-0.0030505248230700754	0.5765809565782547	3036.099017187953	3111.099017187953	3111.099017187953	3136.099017187953	0.8313252925872803	0.8625954389572144	1.0	0.6124030947685242	0.6086956262588501	3036	3111	3111	3136	1521
20.666802193963246	20.666802588702943	0	0	1	0	-0.003404928748048138	0.5853773653507233	3072.120311111212	3147.120311111212	3147.120311111212	3172.120311111212	0.8433734774589539	0.8702290058135986	1.0	0.6279069781303406	0.6086956262588501	3072	3147	3147	3172	1521
20.691171844006764	20.691172238746464	0	0	1	0	-0.003750000000001496	0.5961117595434189	3116.0776553303003	3191.0776553303003	3191.0776553303003	3216.0776553303003	0.8554216623306274	0.885496199131012	1.0	0.6589147448539734	0.6086956262588501	3116	3191	3191	3216	1521
20.69956282578361	20.69956282578361	0	0	1	0	-0.0040847927626141535	0.5999581515789032	3131.8286307156086	3206.8286307156086	3206.8286307156086	3231.8286307156086	0.8554216623306274	0.885496199131012	1.0	0.6589147448539734	0.6086956262588501	3131	3206	3206	3231	1521
20.7177595364177	20.717759931157396	0	0	1	0	-0.00440838939219495	0.6057425141334534	3155.5155953764915	3230.5155953764915	3230.5155953764915	3255.5155953764915	0.8554216623306274	0.8931297659873962	1.0	0.6744186282157898	0.6086956262588501	3155	3230	3230	3255	1521
20.73268424968865	20.732685039168047	0	0	1	0	-0.0047199029328751285	0.6096184700727463	3171.387634947896	3246.387634947896	3246.387634947896	3271.387634947896	0.8554216623306274	0.8931297659873962	1.0	0.6899224519729614	0.6521739363670349	3171	3246	3246	3271	1530
20.757953511505676	20.757953906245373	0	0	1	0	-0.005018479547692726	0.6154028326272964	3195.074599608779	3270.074599608779	3270.074599608779	3295.074599608779	0.8554216623306274	0.9007633328437805	1.0	0.7054263353347778	0.6521739363670349	3195	3270	3270	3295	1530
20.766573047568105	20.76657304756811	0	0	1	0	-0.005303300858900336	0.6154028326272964	3195.074599608779	3270.074599608779	3270.074599608779	3295.074599608779	0.8554216623306274	0.9007633328437805	1.0	0.7054263353347778	0.6521739363670349	3195	3270	3270	3295	1530
20.784135411506266	20.784135411506266	0	0	1	0	-0.005573586191081621	0.6241992712020874	3231.096015572548	3306.096015572548	3306.096015572548	3331.096015572548	0.8674699068069458	0.9083969593048096	1.0	0.7209302186965942	0.6521739363670349	3231	3306	3306	3331	1530
20.799830656669226	20.799831051408923	0	0	1	0	-0.005828594710928378	0.6300132274627686	3254.9041664600372	3329.9041664600372	3329.9041664600372	3354.9041664600372	0.8674699068069458	0.9083969593048096	1.0	0.7441860437393188	0.6521739363670349	3254	3329	3329	3354	1530
20.82451728269086	20.82451767743056	0	0	1	0	-0.006067627457813132	0.6338596045970917	3270.6550808250904	3345.6550808250904	3345.6550808250904	3370.6550808250904	0.8674699068069458	0.9160305261611938	1.0	0.751937985420227	0.6521739363670349	3270	3345	3345	3370	1530
20.833989851242343	20.833989851242343	0	0	1	0	-0.006290029259591632	0.6338596045970917	3270.6550808250904	3345.6550808250904	3345.6550808250904	3370.6550808250904	0.8674699068069458	0.9160305261611938	1.0	0.751937985420227	0.6521739363670349	3270	3345	3345	3370	1530
20.851142080633476	20.851142475373177	0	0	1	0	-0.006495190528384164	0.6338596045970917	3270.6550808250904	3345.6550808250904	3345.6550808250904	3370.6550808250904	0.8674699068069458	0.9160305261611938	1.0	0.751937985420227	0.6521739363670349	3270	3345	3345	3370	1530
20.866860220698964	20.866860615438664	0	0	1	0	-0.006682548931413554	0.6319216191768646	3262.7190305292606	3337.7190305292606	3337.7190305292606	3362.7190305292606	0.8674699068069458	0.9160305261611938	1.0	0.7441860437393188	0.6521739363670349	3262	3337	3337	3362	1530
20.88267191407306	20.88267230881276	0	0	1	0	-0.00685159093232022	0.6299836337566376	3254.782980233431	3329.782980233431	3329.782980233431	3354.782980233431	0.8674699068069458	0.9160305261611938	1.0	0.7364341020584106	0.6521739363670349	3254	3329	3329	3354	1530
20.904431150488588	20.904431545228288	0	0	1	0	-0.007001853198729643	0.6261372566223145	3239.0320658683777	3314.0320658683777	3314.0320658683777	3339.0320658683777	0.8674699068069458	0.9083969593048096	1.0	0.7286821603775024	0.6521739363670349	3239	3314	3314	3339	1530
20.9170821630946	20.9170817683549	0	0	1	0	-0.007132923872214195	0.6211872100830078	3218.761625289917	3293.761625289917	3293.761625289917	3318.761625289917	0.8554216623306274	0.9083969593048096	1.0	0.7209302186965942	0.6521739363670349	3218	3293	3293	3318	1530
20.932642012540878	20.93264240728058	0	0	1	0	-0.007244443697168468	0.6173408180475235	3203.0106499046087	3278.0106499046087	3278.0106499046087	3303.0106499046087	0.8554216623306274	0.9007633328437805	1.0	0.713178277015686	0.6521739363670349	3203	3278	3278	3303	1530
20.949801741986292	20.94980213672599	0	0	1	0	-0.007336107005503909	0.6066064238548279	3159.05330568552	3234.05330568552	3234.05330568552	3259.05330568552	0.8433734774589539	0.8931297659873962	1.0	0.6899224519729614	0.6521739363670349	3159	3234	3234	3259	1530
20.971087685502987	20.971088080242687	0	0	1	0	-0.007407662554463809	0.5939340591430664	3107.159972190857	3182.159972190857	3182.159972190857	3207.159972190857	0.8313252925872803	0.885496199131012	1.0	0.6589147448539734	0.6521739363670349	3107	3182	3182	3207	1530
20.98260895309111	20.98260895309111	0	0	1	0	-0.007458914215262234	0.5694828033447266	3007.0320796966553	3082.0320796966553	3082.0320796966553	3107.0320796966553	0.7951807379722595	0.8625954389572144	1.0	0.6201550364494324	0.6521739363670349	3007	3082	3082	3107	1530
20.99986736746121	20.99986776220091	0	0	1	0	-0.007489721510659397	0.5461055934429169	2911.3024051487446	2986.3024051487446	2986.3024051487446	3011.3024051487446	0.7710843086242676	0.8396946787834167	1.0	0.5736433863639832	0.6521739363670349	2911	2986	2986	3011	1530
21.02440438713701	21.02440478187671	0	0	1	0	-0.0075	0.5043909514526135	2740.4809461984523	2815.4809461984523	2815.4809461984523	2840.4809461984523	0.7469879388809204	0.7786259651184082	0.9615384340286255	0.5116279125213623	0.6086956262588501	2740	2815	2815	2840	1521
21.03273536847964	21.03273576321934	0	0	1	0	-0.007489721510659211	0.5043909514526135	2740.4809461984523	2815.4809461984523	2815.4809461984523	2840.4809461984523	0.7469879388809204	0.7786259651184082	0.9615384340286255	0.5116279125213623	0.6086956262588501	2740	2815	2815	2840	1521
21.051297608074794	21.051339450482864	0	0	1	0	-0.0074589142152618635	0.4956986594392063	2704.88601040355	2779.88601040355	2779.88601040355	2804.88601040355	0.7228915691375732	0.7557252049446106	0.9615384340286255	0.4961240291595459	0.6086956262588501	2704	2779	2779	2804	1521
21.06664311386464	21.06664350860434	0	0	1	0	-0.007407662554463255	0.48891477404105643	2677.105999698126	2752.105999698126	2752.105999698126	2777.105999698126	0.7228915691375732	0.7557252049446106	0.9615384340286255	0.4961240291595459	0.6086956262588501	2677	2752	2752	2777	1521
21.085283511920153	21.085283511920153	0	0	1	0	-0.007336107005503172	0.46711730056475087	2587.845345812655	2662.845345812655	2662.845345812655	2687.845345812655	0.6867470145225525	0.7404580116271973	0.9487179517745972	0.4651162922382355	0.6086956262588501	2587	2662	2662	2687	1521
21.09965519487312	21.09965558961282	0	0	1	0	-0.007244443697167551	0.4466222203198744	2503.9179922098856	2578.9179922098856	2578.9179922098856	2603.9179922098856	0.6626505851745605	0.7175572514533997	0.9358974099159241	0.43410852551460266	0.6086956262588501	2503	2578	2578	2603	1521
21.11759098256632	21.11759098256632	0	0	1	0	-0.0071329238722131	0.43235002848173654	2445.473366632711	2520.473366632711	2520.473366632711	2545.473366632711	0.6626505851745605	0.694656491279602	0.9230769276618958	0.40310078859329224	0.6086956262588501	2445	2520	2520	2545	1521
21.132679118072563	21.132679118072566	0	0	1	0	-0.007001853198728373	0.4042310514084697	2330.326155517683	2405.326155517683	2405.326155517683	2430.326155517683	0.6265060305595398	0.6564885377883911	0.8974359035491943	0.3720930218696594	0.6086956262588501	2330	2405	2405	2430	1521
21.149638714490695	21.149639109230396	0	0	1	0	-0.006851590932318779	0.37952166249562014	2229.1412079195643	2304.1412079195643	2304.1412079195643	2329.1412079195643	0.6024096608161926	0.6183205842971802	0.8717948794364929	0.341085284948349	0.6086956262588501	2229	2304	2304	2329	1521
21.171063211641663	21.171063606381363	0	0	1	0	-0.006682548931411946	0.3672267062746135	2178.793362194542	2253.793362194542	2253.793362194542	2278.793362194542	0.5903614163398743	0.6030534505844116	0.8461538553237915	0.3255814015865326	0.6086956262588501	2178	2253	2253	2278	1521
21.18254934739659	21.18254934739659	0	0	1	0	-0.006495190528382392	0.3672267062746135	2178.793362194542	2253.793362194542	2253.793362194542	2278.793362194542	0.5903614163398743	0.6030534505844116	0.8461538553237915	0.3255814015865326	0.6086956262588501	2178	2253	2253	2278	1521
21.201637775010212	21.201637775010212	0	0	1	0	-0.006290029259589702	0.36531829965935625	2170.9784371050637	2245.9784371050637	2245.9784371050637	2270.9784371050637	0.5903614163398743	0.5954198241233826	0.8461538553237915	0.3255814015865326	0.6086956262588501	2170	2245	2245	2270	1521
21.216571172554538	21.216571172554538	0	0	1	0	-0.006067627457811049	0.36531829965935625	2170.9784371050637	2245.9784371050637	2245.9784371050637	2270.9784371050637	0.5903614163398743	0.5954198241233826	0.8461538553237915	0.3255814015865326	0.6086956262588501	2170	2245	2245	2270	1521
21.237733562545518	21.237733562545518	0	0	1	0	-0.005828594710926148	0.3634099079452602	2163.1635730358403	2238.1635730358403	2238.1635730358403	2263.1635730358403	0.5903614163398743	0.5877862572669983	0.8461538553237915	0.3255814015865326	0.6086956262588501	2163	2238	2238	2263	1521
21.24971825454	21.2497186492797	0	0	1	0	-0.005573586191079251	0.3634099079452602	2163.1635730358403	2238.1635730358403	2238.1635730358403	2263.1635730358403	0.5903614163398743	0.5877862572669983	0.8461538553237915	0.3255814015865326	0.6086956262588501	2163	2238	2238	2263	1521
21.266880747163302	21.266881141903	0	0	1	0	-0.00530330085889783	0.3634099079452602	2163.1635730358403	2238.1635730358403	2238.1635730358403	2263.1635730358403	0.5903614163398743	0.5877862572669983	0.8461538553237915	0.3255814015865326	0.6086956262588501	2163	2238	2238	2263	1521
21.291116580448936	21.291116580448936	0	0	1	0	-0.005018479547690093	0.3584894700132457	2143.014379704241	2218.014379704241	2218.014379704241	2243.014379704241	0.5783132314682007	0.580152690410614	0.8461538553237915	0.3255814015865326	0.6086956262588501	2143	2218	2218	2243	1521
21.299724274320404	21.299724669060105	0	0	1	0	-0.004719902932872375	0.3584894700132457	2143.014379704241	2218.014379704241	2218.014379704241	2243.014379704241	0.5783132314682007	0.580152690410614	0.8461538553237915	0.3255814015865326	0.6086956262588501	2143	2218	2218	2243	1521
21.31767743056035	21.317677825300052	0	0	1	0	-0.004408389392192083	0.3634099079452602	2163.1635730358403	2238.1635730358403	2238.1635730358403	2263.1635730358403	0.5903614163398743	0.5877862572669983	0.8461538553237915	0.3255814015865326	0.6086956262588501	2163	2238	2238	2263	1521
21.332743855383164	21.33274425012286	0	0	1	0	-0.004084792762611183	0.36531829965935625	2170.9784371050637	2245.9784371050637	2245.9784371050637	2270.9784371050637	0.5903614163398743	0.5954198241233826	0.8461538553237915	0.3255814015865326	0.6086956262588501	2170	2245	2245	2270	1521
21.35781337891261	21.35781377365231	0	0	1	0	-0.0037499999999984273	0.36367846582446983	2164.2633175512037	2239.2633175512037	2239.2633175512037	2264.2633175512037	0.5903614163398743	0.5954198241233826	0.8461538553237915	0.3178294599056244	0.6086956262588501	2164	2239	2239	2264	1521
21.36700962967495	21.36700962967495	0	0	1	0	-0.003404928748044981	0.36367846582446983	2164.2633175512037	2239.2633175512037	2239.2633175512037	2264.2633175512037	0.5903614163398743	0.5954198241233826	0.8461538553237915	0.3178294599056244	0.6086956262588501	2164	2239	2239	2264	1521
21.384322123383786	21.384322123383786	0	0	1	0	-0.0030505248230668384	0.36405685265820464	2165.812811635348	2240.812811635348	2240.812811635348	2265.812811635348	0.6024096608161926	0.5954198241233826	0.8333333134651184	0.3100775182247162	0.6086956262588501	2165	2240	2240	2265	1521
21.39969368199375	21.39969407673345	0	0	1	0	-0.0026877596215880506	0.359136399825029	2145.663557283494	2220.663557283494	2220.663557283494	2245.663557283494	0.5903614163398743	0.5877862572669983	0.8333333134651184	0.3100775182247162	0.6086956262588501	2145	2220	2220	2245	1521
21.424396492343035	21.424396887082736	0	0	1	0	-0.0023176274578103704	0.359136399825029	2145.663557283494	2220.663557283494	2220.663557283494	2245.663557283494	0.5903614163398743	0.5877862572669983	0.8333333134651184	0.3100775182247162	0.6086956262588501	2145	2220	2220	2245	1521
21.43274207905452	21.43274207905452	0	0	1	0	-0.0019411428382671415	0.359136399825029	2145.663557283494	2220.663557283494	2220.663557283494	2245.663557283494	0.5903614163398743	0.5877862572669983	0.8333333134651184	0.3100775182247162	0.6086956262588501	2145	2220	2220	2245	1521
21.451137343757093	21.45113773849679	0	0	1	0	-0.0015593376811314063	0.3539980324875631	2124.621943036571	2199.621943036571	2199.621943036571	2224.621943036571	0.5903614163398743	0.580152690410614	0.8333333134651184	0.2945736348628998	0.6086956262588501	2124	2199	2199	2224	1521
21.467474830409955	21.467475225149656	0	0	1	0	-0.001173258487799923	0.3539980324875631	2124.621943036571	2199.621943036571	2199.621943036571	2224.621943036571	0.5783132314682007	0.572519063949585	0.8205128312110901	0.27906978130340576	0.6086956262588501	2124	2199	2199	2224	1521
21.49125079194652	21.491251581425917	0	0	1	0	-0.0007839634745055779	0.3390197180162673	2063.2857452766148	2138.2857452766148	2138.2857452766148	2163.2857452766148	0.5783132314682007	0.5648854970932007	0.807692289352417	0.26356589794158936	0.5652173757553101	2063	2138	2138	2163	1513
21.499694274103298	21.499695063582696	0	0	1	0	-0.00039251967182024584	0.3203327288935185	1986.7625248189581	2061.762524818958	2061.762524818958	2086.762524818958	0.5421686768531799	0.5419847369194031	0.7948718070983887	0.24806201457977295	0.6086956262588501	1986	2061	2061	2086	1521
21.517921379694194	21.517921774433894	0	0	1	0	1.8376154860346732e-15	0.2983211271855051	1896.6250158246432	1971.6250158246432	1971.6250158246432	1996.6250158246432	0.5060241222381592	0.5114504098892212	0.7820512652397156	0.22480620443820953	0.5652173757553101	1896	1971	1971	1996	1513
21.532641223061482	21.532641223061482	0	0	1	0	0.000392519671823916	0.2844062494475019	1839.6435914875203	1914.6435914875203	1914.6435914875203	1939.6435914875203	0.5060241222381592	0.47328245639801025	0.7564102411270142	0.20930232107639313	0.5652173757553101	1839	1914	1914	1939	1513
21.551807019656064	21.551807019656064	0	0	1	0	0.000783963474509233	0.25662942079646145	1725.8974781615095	1800.8974781615095	1800.8974781615095	1825.8974781615095	0.45783132314682007	0.4351145029067993	0.7179487347602844	0.1860465109348297	0.5652173757553101	1725	1800	1800	1825	1513
21.571039921999436	21.571040316739133	0	0	1	0	0.001173258487803553	0.23553710552408202	1639.5244471211158	1714.5244471211158	1714.5244471211158	1739.5244471211158	0.3855421543121338	0.3664122223854065	0.6538461446762085	0.1472868174314499	0.5652173757553101	1639	1714	1714	1739	1513
21.584232912211863	21.584233306951564	0	0	1	0	0.001559337681135001	0.2120643236091806	1543.4034051795945	1618.4034051795945	1618.4034051795945	1643.4034051795945	0.3855421543121338	0.3664122223854065	0.6538461446762085	0.1472868174314499	0.5652173757553101	1543	1618	1618	1643	1513
21.599686971418873	21.59968736615857	0	0	1	0	0.0019411428382706912	0.18889936976855992	1448.542919202253	1523.542919202253	1523.542919202253	1548.542919202253	0.33734938502311707	0.3435114622116089	0.6025640964508057	0.12403100728988647	0.5652173757553101	1448	1523	1523	1548	1513
21.624419781985264	21.624420176724964	0	0	1	0	0.002317627457813866	0.14546202402561903	1270.66698838491	1345.66698838491	1345.66698838491	1370.66698838491	0.2530120611190796	0.290076345205307	0.5	0.07751937955617905	0.5652173757553101	1270	1345	1345	1370	1513
21.63269352607157	21.63269352607157	0	0	1	0	0.002687759621591482	0.135294147444468	1229.0295337850964	1304.0295337850964	1304.0295337850964	1329.0295337850964	0.2530120611190796	0.25954198837280273	0.4615384638309479	0.06201550364494324	0.5652173757553101	1229	1304	1304	1329	1513
21.65102129028565	21.65102129028565	0	0	1	0	0.0030505248230701964	0.12195471643252345	1174.4045637911836	1249.4045637911836	1249.4045637911836	1274.4045637911836	0.22891566157341003	0.23664122819900513	0.41025641560554504	0.05426356568932533	0.5652173757553101	1174	1249	1249	1274	1513
21.666571665979163	21.666571665979163	0	0	1	0	0.003404928748048256	0.10705473333026283	1113.3891329874264	1188.3891329874264	1188.3891329874264	1213.3891329874264	0.20481927692890167	0.20610687136650085	0.3717948794364929	0.04651162773370743	0.5652173757553101	1113	1188	1188	1213	1513
21.69110315929918	21.69110355403888	0	0	1	0	0.00375000000000161	0.08823857180991909	1036.3369515616187	1111.3369515616187	1111.3369515616187	1136.3369515616187	0.15662650763988495	0.16030533611774445	0.3076923191547394	0.03875968977808952	0.5652173757553101	1036	1111	1111	1136	1513
21.699623615697217	21.69962361569722	0	0	1	0	0.0040847927626142646	0.082214475648792	1011.6682777818032	1086.6682777818032	1086.6682777818032	1111.6682777818032	0.15662650763988495	0.16030533611774445	0.3076923191547394	0.03875968977808952	0.5652173757553101	1011	1086	1086	1111	1513
21.71729492779224	21.71729571727164	0	0	1	0	0.004408389392195056	0.07716980049867184	991.0103330420611	1066.0103330420611	1066.0103330420611	1091.0103330420611	0.14457830786705017	0.15267175436019897	0.29487180709838867	0.03875968977808952	0.5652173757553101	991	1066	1066	1091	1513
21.732655038950938	21.732655828430335	0	0	1	0	0.004719902932875231	0.07212512907384197	970.3524035573828	1045.3524035573828	1045.3524035573828	1070.3524035573828	0.1325301229953766	0.1450381726026535	0.28205129504203796	0.03875968977808952	0.5652173757553101	970	1045	1045	1070	1513
21.749625293340937	21.749625688080638	0	0	1	0	0.005018479547692824	0.06455090772630834	939.3359671392327	1014.3359671392327	1014.3359671392327	1039.3359671392327	0.1204819306731224	0.12977099418640137	0.25641027092933655	0.03100775182247162	0.52173912525177	939	1014	1014	1039	1504
21.771075053832625	21.771075448572326	0	0	1	0	0.005303300858900429	0.0607341131222453	923.7061932355946	998.7061932355946	998.7061932355946	1023.7061932355946	0.1204819306731224	0.11450381577014923	0.25641027092933655	0.03100775182247162	0.5652173757553101	923	998	998	1023	1513
21.78254974213629	21.78254974213629	0	0	1	0	0.00557358619108171	0.05872633189068083	915.4843290923379	990.4843290923379	990.4843290923379	1015.4843290923379	0.1204819306731224	0.10687022656202316	0.24358974397182465	0.03100775182247162	0.52173912525177	915	990	990	1015	1504
21.79960052342484	21.79960052342484	0	0	1	0	0.005828594710928461	0.05671855263727438	907.2624730496386	982.2624730496386	982.2624730496386	1007.2624730496386	0.1204819306731224	0.09923664480447769	0.23076923191547394	0.03100775182247162	0.5652173757553101	907	982	982	1007	1513
21.816595646415863	21.81659604115556	0	0	1	0	0.006067627457813209	0.05436292814327427	897.6161907467082	972.6161907467082	972.6161907467082	997.6161907467082	0.1204819306731224	0.09160305559635162	0.23076923191547394	0.023255813866853714	0.5652173757553101	897	972	972	997	1513
21.83867027985071	21.838670674590407	0	0	1	0	0.006290029259591703	0.05436292814327427	897.6161907467082	972.6161907467082	972.6161907467082	997.6161907467082	0.1204819306731224	0.09160305559635162	0.23076923191547394	0.023255813866853714	0.52173912525177	897	972	972	997	1504
21.849616411697717	21.849616411697717	0	0	1	0	0.00649519052838423	0.052379992980727694	889.4960712560799	964.4960712560799	964.4960712560799	989.4960712560799	0.1204819306731224	0.08396946638822556	0.21794871985912323	0.023255813866853714	0.52173912525177	889	964	964	989	1504
21.86679508864867	21.866795483388366	0	0	1	0	0.006682548931413614	0.05047159567869618	881.6811843042608	956.6811843042608	956.6811843042608	981.6811843042608	0.1204819306731224	0.07633587718009949	0.21794871985912323	0.023255813866853714	0.52173912525177	881	956	956	981	1504
21.883424682678623	21.883424682678623	0	0	1	0	0.006851590932320274	0.050397057818181115	881.3759517654516	956.3759517654516	956.3759517654516	981.3759517654516	0.1204819306731224	0.07633587718009949	0.20512820780277252	0.023255813866853714	0.52173912525177	881	956	956	981	1504
21.904805758462725	21.904805758462725	0	0	1	0	0.0070018531987296895	0.05047159567869618	881.6811843042608	956.6811843042608	956.6811843042608	981.6811843042608	0.1204819306731224	0.07633587718009949	0.21794871985912323	0.023255813866853714	0.52173912525177	881	956	956	981	1504
21.91673163424209	21.91673163424209	0	0	1	0	0.007132923872214236	0.04745954759813263	869.3468474143531	944.3468474143531	944.3468474143531	969.3468474143531	0.10843373835086823	0.07633587718009949	0.21794871985912323	0.023255813866853714	0.52173912525177	869	944	944	969	1504
21.933747283697446	21.933747678437147	0	0	1	0	0.0072444436971685015	0.050397057818181115	881.3759517654516	956.3759517654516	956.3759517654516	981.3759517654516	0.1204819306731224	0.07633587718009949	0.20512820780277252	0.023255813866853714	0.52173912525177	881	956	956	981	1504
21.957771536504538	21.957771931244242	0	0	1	0	0.007336107005503936	0.048886195801108145	875.1889718055379	950.1889718055379	950.1889718055379	975.1889718055379	0.1204819306731224	0.06870228797197342	0.20512820780277252	0.03100775182247162	0.52173912525177	875	950	950	975	1504
21.966530810420338	21.96653081042034	0	0	1	0	0.00740766255446383	0.048886195801108145	875.1889718055379	950.1889718055379	950.1889718055379	975.1889718055379	0.1204819306731224	0.06870228797197342	0.20512820780277252	0.03100775182247162	0.52173912525177	875	950	950	975	1504
21.984290544207887	21.984290544207884	0	0	1	0	0.007458914215262249	0.0484886605161496	873.5610648136326	948.5610648136326	948.5610648136326	973.5610648136326	0.1204819306731224	0.06870228797197342	0.20512820780277252	0.023255813866853714	0.52173912525177	873	948	948	973	1504
21.99969802413044	21.999698418870135	0	0	1	0	0.007489721510659403	0.048886195801108145	875.1889718055379	950.1889718055379	950.1889718055379	975.1889718055379	0.1204819306731224	0.06870228797197342	0.20512820780277252	0.03100775182247162	0.52173912525177	875	950	950	975	1504
22.025665580474595	22.025667554173086	0	0	1	0	0.0075	0.05079459310313966	883.003858757357	958.003858757357	958.003858757357	983.003858757357	0.1204819306731224	0.07633587718009949	0.20512820780277252	0.03100775182247162	0.52173912525177	883	958	958	983	1504
22.034767488448928	22.03476748844893	0	0	1	0	0.0074897215106592046	0.05079459310313966	883.003858757357	958.003858757357	958.003858757357	983.003858757357	0.1204819306731224	0.07633587718009949	0.20512820780277252	0.03100775182247162	0.52173912525177	883	958	958	983	1504
22.051221818052632	22.05122260753203	0	0	1	0	0.0074589142152618505	0.058269430607774994	913.6133183388386	988.6133183388386	988.6133183388386	1013.6133183388386	0.1325301229953766	0.09160305559635162	0.23076923191547394	0.03875968977808952	0.52173912525177	913	988	988	1013	1504
22.066856668041673	22.066857062781377	0	0	1	0	0.007407662554463234	0.06221045311671798	929.7518055129601	1004.7518055129601	1004.7518055129601	1029.7518055129601	0.1325301229953766	0.10687022656202316	0.24358974397182465	0.03875968977808952	0.52173912525177	929	1004	1004	1029	1504
22.091174607184655	22.09117460718466	0	0	1	0	0.0073361070055031445	0.0672551265485841	950.409743216452	1025.409743216452	1025.409743216452	1050.409743216452	0.15662650763988495	0.1221374049782753	0.26923078298568726	0.04651162773370743	0.52173912525177	950	1025	1025	1050	1504
22.09967769503595	22.099678089775647	0	0	1	0	0.007244443697167517	0.07282156864271128	973.2043235919027	1048.2043235919027	1048.2043235919027	1073.2043235919027	0.15662650763988495	0.1221374049782753	0.26923078298568726	0.04651162773370743	0.52173912525177	973	1048	1048	1073	1504
22.117638746069872	22.11763914080957	0	0	1	0	0.007132923872213059	0.07789108788369131	993.9640048837159	1068.964004883716	1068.964004883716	1093.964004883716	0.16867469251155853	0.12977099418640137	0.28205129504203796	0.04651162773370743	0.52173912525177	993	1068	1068	1093	1504
22.13278056617515	22.132780566175146	0	0	1	0	0.007001853198728325	0.08501808387302329	1023.1490534600304	1098.1490534600302	1098.1490534600302	1123.1490534600302	0.1807228922843933	0.1450381726026535	0.3076923191547394	0.04651162773370743	0.52173912525177	1023	1098	1098	1123	1504
22.157816142090503	22.1578165368302	0	0	1	0	0.006851590932318725	0.10929162432892237	1122.549201626937	1197.549201626937	1197.549201626937	1222.549201626937	0.22891566157341003	0.18320611119270325	0.3589743673801422	0.06976744532585144	0.52173912525177	1122	1197	1197	1222	1504
22.166615679455575	22.166615679455578	0	0	1	0	0.006682548931411886	0.11430102442466189	1143.0626950189903	1218.0626950189903	1218.0626950189903	1243.0626950189903	0.22891566157341003	0.19847328960895538	0.38461539149284363	0.07751937955617905	0.52173912525177	1143	1218	1218	1243	1504
22.18441686091149	22.184417255651194	0	0	1	0	0.006495190528382326	0.12402242851834	1182.8718447826022	1257.8718447826022	1257.8718447826022	1282.8718447826022	0.2530120611190796	0.20610687136650085	0.39743590354919434	0.09302325546741486	0.52173912525177	1182	1257	1257	1282	1504
22.19975091925007	22.19975131398977	0	0	1	0	0.00629002925958963	0.13035908997720846	1208.8204734566687	1283.8204734566687	1283.8204734566687	1308.8204734566687	0.2650602459907532	0.21374045312404633	0.42307692766189575	0.10077519714832306	0.52173912525177	1208	1283	1283	1308	1504
22.224417018807372	22.224417018807376	0	0	1	0	0.0060676274578109705	0.13980718440526352	1247.510420139554	1322.510420139554	1322.510420139554	1347.510420139554	0.28915661573410034	0.221374049782753	0.44871795177459717	0.10852713137865067	0.52173912525177	1247	1322	1322	1347	1504
22.23290076441343	22.232900764413426	0	0	1	0	0.005828594710926065	0.14634262099051287	1274.2730329561502	1349.2730329561502	1349.2730329561502	1374.2730329561502	0.3012048304080963	0.22900763154029846	0.4743589758872986	0.11627907305955887	0.52173912525177	1274	1349	1349	1374	1504
22.251016948148965	22.25101694814897	0	0	1	0	0.005573586191079162	0.15900152921676636	1326.1112621426582	1401.1112621426582	1401.1112621426582	1426.1112621426582	0.33734938502311707	0.23664122819900513	0.5	0.12403100728988647	0.52173912525177	1326	1401	1401	1426	1504
22.266578376554037	22.26657837655404	0	0	1	0	0.005303300858897737	0.16722174867753647	1359.7730608345119	1434.7730608345119	1434.7730608345119	1459.7730608345119	0.34939759969711304	0.25190839171409607	0.5128205418586731	0.13178294897079468	0.5652173757553101	1359	1434	1434	1459	1513
22.28437205795568	22.284372057955682	0	0	1	0	0.005018479547689995	0.18043125528361648	1413.8659903864095	1488.8659903864095	1488.8659903864095	1513.8659903864095	0.3614457845687866	0.2748091518878937	0.5512820482254028	0.1550387591123581	0.52173912525177	1413	1488	1488	1513	1504
22.304476150814246	22.30447654555395	0	0	1	0	0.004719902932872272	0.18583819643329424	1436.0074143943398	1511.0074143943398	1511.0074143943398	1536.0074143943398	0.3614457845687866	0.290076345205307	0.5641025900840759	0.1627907007932663	0.5652173757553101	1436	1511	1511	1536	1513
22.317650588260832	22.317650983000537	0	0	1	0	0.004408389392191976	0.19843697842692576	1487.599426658261	1562.599426658261	1562.599426658261	1587.599426658261	0.3855421543121338	0.30534350872039795	0.5769230723381042	0.1782945692539215	0.5652173757553101	1487	1562	1562	1587	1513
22.33272490787762	22.332725302617323	0	0	1	0	0.004084792762611071	0.20396814207875735	1510.2495418125113	1585.2495418125113	1585.2495418125113	1610.2495418125113	0.3855421543121338	0.3206106722354889	0.5897436141967773	0.1860465109348297	0.5652173757553101	1510	1585	1585	1610	1513
22.357872195127726	22.35787219512773	0	0	1	0	0.003749999999998313	0.21975290887776033	1574.8881618544285	1649.8881618544285	1649.8881618544285	1674.8881618544285	0.42168673872947693	0.3358778655529022	0.6025640964508057	0.20155039429664612	0.5652173757553101	1574	1649	1649	1674	1513
22.366550152665575	22.366550152665578	0	0	1	0	0.0034049287480448632	0.22842035390609916	1610.381349245476	1685.381349245476	1685.381349245476	1710.381349245476	0.4337349534034729	0.35114502906799316	0.6153846383094788	0.20930232107639313	0.5652173757553101	1610	1685	1685	1710	1513
22.38430436009734	22.384304754837043	0	0	1	0	0.003050524823066718	0.23412544377328826	1633.7436922516154	1708.7436922516154	1708.7436922516154	1733.7436922516154	0.4337349534034729	0.3664122223854065	0.6282051205635071	0.21705426275730133	0.5652173757553101	1633	1708	1708	1733	1513
22.399607233999717	22.39960762873942	0	0	1	0	0.002687759621587927	0.2428922675730658	1669.6438357117045	1744.6438357117045	1744.6438357117045	1769.6438357117045	0.4457831382751465	0.38167938590049744	0.6410256624221802	0.22480620443820953	0.5652173757553101	1669	1744	1744	1769	1513
22.416716831503386	22.416716831503383	0	0	1	0	0.0023176274578102446	0.25297592926412804	1710.9364303366044	1785.9364303366044	1785.9364303366044	1810.9364303366044	0.45783132314682007	0.39694657921791077	0.6538461446762085	0.24031007289886475	0.5652173757553101	1710	1785	1785	1810	1513
22.437854352893346	22.437854747633043	0	0	1	0	0.0019411428382670136	0.2772582032362525	1810.372342252454	1885.372342252454	1885.372342252454	1910.372342252454	0.4819277226924896	0.442748099565506	0.6794871687889099	0.27131783962249756	0.5652173757553101	1810	1885	1885	1910	1513
22.449612464300728	22.44961246430073	0	0	1	0	0.0015593376811312766	0.2772582032362525	1810.372342252454	1885.372342252454	1885.372342252454	1910.372342252454	0.4819277226924896	0.442748099565506	0.6794871687889099	0.27131783962249756	0.5652173757553101	1810	1885	1885	1910	1513
22.46782141186548	22.467821806605176	0	0	1	0	0.0011732584877997925	0.31964633422636224	1983.9517386569535	2058.9517386569532	2058.9517386569532	2083.9517386569532	0.5542168617248535	0.49618321657180786	0.7179487347602844	0.3178294599056244	0.5652173757553101	1983	2058	2058	2083	1513
22.49135066109031	22.491350661090312	0	0	1	0	0.0007839634745054463	0.34033940754100733	2068.689873880425	2143.689873880425	2143.689873880425	2168.689873880425	0.5662650465965271	0.5419847369194031	0.7435897588729858	0.356589138507843	0.5652173757553101	2068	2143	2143	2168	1513
22.50113231082593	22.501132310825934	0	0	1	0	0.00039251967182011373	0.34335145375892573	2081.0242031428006	2156.0242031428006	2156.0242031428006	2181.0242031428006	0.5662650465965271	0.5419847369194031	0.7435897588729858	0.356589138507843	0.5652173757553101	2081	2156	2156	2181	1513
22.517596114182403	22.517596114182407	0	0	1	0	-1.9699237638903314e-15	0.3572670797426998	2138.0086915463553	2213.0086915463553	2213.0086915463553	2238.0086915463553	0.5903614163398743	0.5572519302368164	0.7564102411270142	0.3720930218696594	0.5652173757553101	2138	2213	2213	2238	1513
22.5326676706213	22.532668065360998	0	0	1	0	-0.00039251967182404813	0.37808040954665767	2223.239277093563	2298.239277093563	2298.239277093563	2323.239277093563	0.6144578456878662	0.5877862572669983	0.7692307829856873	0.40310078859329224	0.5652173757553101	2223	2298	2298	2323	1513
22.55773877310954	22.55773916784924	0	0	1	0	-0.0007839634745093646	0.4259098004716346	2419.100632931344	2494.100632931344	2494.100632931344	2519.100632931344	0.6867470145225525	0.6412213444709778	0.807692289352417	0.4651162922382355	0.6086956262588501	2419	2494	2494	2519	1521
22.566555679021363	22.56655567902136	0	0	1	0	-0.0011732584878036837	0.4259098004716346	2419.100632931344	2494.100632931344	2494.100632931344	2519.100632931344	0.6867470145225525	0.6412213444709778	0.807692289352417	0.4651162922382355	0.6086956262588501	2419	2494	2494	2519	1521
22.584462255976852	22.58446265071655	0	0	1	0	-0.0015593376811351306	0.4560557230729465	2542.548185983716	2617.548185983716	2617.548185983716	2642.548185983716	0.7108433842658997	0.6870229244232178	0.8333333134651184	0.5116279125213623	0.6086956262588501	2542	2617	2617	2642	1521
22.599746182373686	22.59974657711339	0	0	1	0	-0.001941142838270819	0.4694438909908527	2597.3727336075417	2672.3727336075417	2672.3727336075417	2697.3727336075417	0.7228915691375732	0.7022900581359863	0.8461538553237915	0.5348837375640869	0.6086956262588501	2597	2672	2672	2697	1521
22.616533672283154	22.616533672283158	0	0	1	0	-0.0023176274578139916	0.4813164618896266	2645.9909114380207	2720.9909114380207	2720.9909114380207	2745.9909114380207	0.7349397540092468	0.7175572514533997	0.8589743375778198	0.5503876209259033	0.6086956262588501	2645	2720	2720	2745	1521
22.632779184586205	22.632779579325902	0	0	1	0	-0.0026877596215916055	0.4963004580787578	2707.3503758325132	2782.3503758325132	2782.3503758325132	2807.3503758325132	0.759036123752594	0.732824444770813	0.8717948794364929	0.565891444683075	0.6086956262588501	2707	2782	2782	2807	1521
22.65096563198813	22.650965631988125	0	0	1	0	-0.003050524823070317	0.5119945596665874	2771.617721834675	2846.617721834675	2846.617721834675	2871.617721834675	0.7710843086242676	0.7557252049446106	0.8846153616905212	0.5891472697257996	0.6086956262588501	2771	2846	2846	2871	1521
22.6666245610988	22.666624561098796	0	0	1	0	-0.0034049287480483735	0.5338618531630637	2861.1642887027456	2936.1642887027456	2936.1642887027456	2961.1642887027456	0.8072289228439331	0.7786259651184082	0.8974359035491943	0.6124030947685242	0.6086956262588501	2861	2936	2936	2961	1521
22.682579544983547	22.68257954498355	0	0	1	0	-0.003750000000001725	0.547945714275599	2918.837699958578	2993.837699958578	2993.837699958578	3018.837699958578	0.8192771077156067	0.7938931584358215	0.9102563858032227	0.6356589198112488	0.6086956262588501	2918	2993	2993	3018	1521
22.70435101832974	22.704351807809136	0	0	1	0	-0.004084792762614376	0.5699211008146277	3008.8269078359003	3083.8269078359003	3083.8269078359003	3108.8269078359003	0.8313252925872803	0.8244274854660034	0.9358974099159241	0.6666666865348816	0.6086956262588501	3008	3083	3083	3108	1521
22.716577685759567	22.716578080499264	0	0	1	0	-0.004408389392195164	0.58037745643239	3051.645684090637	3126.645684090637	3126.645684090637	3151.645684090637	0.8433734774589539	0.8396946787834167	0.9358974099159241	0.682170569896698	0.6521739363670349	3051	3126	3126	3151	1530
22.732688986565037	22.732688986565034	0	0	1	0	-0.004719902932875334	0.5949085257033708	3111.1504127553035	3186.1504127553035	3186.1504127553035	3211.1504127553035	0.8554216623306274	0.8549618124961853	0.9487179517745972	0.7054263353347778	0.6521739363670349	3111	3186	3186	3211	1530
22.757822457925684	22.75782245792568	0	0	1	0	-0.005018479547692923	0.6028497479522805	3143.6697178645886	3218.6697178645886	3218.6697178645886	3243.6697178645886	0.8554216623306274	0.8702290058135986	0.9615384340286255	0.713178277015686	0.6521739363670349	3143	3218	3218	3243	1530
22.766569100171118	22.76656870543142	0	0	1	0	-0.005303300858900523	0.6126007502215494	3183.6000721572445	3258.6000721572445	3258.6000721572445	3283.6000721572445	0.8795180916786194	0.8702290058135986	0.9615384340286255	0.7286821603775024	0.6521739363670349	3183	3258	3258	3283	1530
22.784229359554573	22.784229754294277	0	0	1	0	-0.005573586191081798	0.6206413670749367	3216.526398171866	3291.526398171866	3291.526398171866	3316.526398171866	0.8795180916786194	0.885496199131012	0.9743589758872986	0.7364341020584106	0.6521739363670349	3216	3291	3291	3316	1530
22.799641576353515	22.799641971093212	0	0	1	0	-0.005828594710928545	0.6263263457677066	3239.8063859187587	3314.8063859187587	3314.8063859187587	3339.8063859187587	0.8795180916786194	0.8931297659873962	0.9743589758872986	0.751937985420227	0.6521739363670349	3239	3314	3314	3339	1530
22.824354255195267	22.824354649934964	0	0	1	0	-0.006067627457813286	0.6374831143933246	3285.493353440664	3360.493353440664	3360.493353440664	3385.493353440664	0.891566276550293	0.9007633328437805	0.9871794581413269	0.7674418687820435	0.6521739363670349	3285	3360	3360	3385	1530
22.83264142043133	22.832641420431333	0	0	1	0	-0.006290029259591776	0.6374831143933246	3285.493353440664	3360.493353440664	3360.493353440664	3385.493353440664	0.891566276550293	0.9007633328437805	0.9871794581413269	0.7674418687820435	0.6521739363670349	3285	3360	3360	3385	1530
22.85210445601909	22.85210485075879	0	0	1	0	-0.006495190528384297	0.6418512761592865	3303.380975872278	3378.380975872278	3378.380975872278	3403.380975872278	0.891566276550293	0.9083969593048096	1.0	0.7674418687820435	0.6521739363670349	3303	3378	3378	3403	1530
22.86672956185867	22.866729956598373	0	0	1	0	-0.0066825489314136744	0.6418512761592865	3303.380975872278	3378.380975872278	3378.380975872278	3403.380975872278	0.891566276550293	0.9083969593048096	1.0	0.7674418687820435	0.6521739363670349	3303	3378	3378	3403	1530
22.885272064468886	22.885272459208583	0	0	1	0	-0.006851590932320327	0.6432177998026329	3308.976890191782	3383.976890191782	3383.976890191782	3408.976890191782	0.891566276550293	0.9083969593048096	0.9871794581413269	0.7829457521438599	0.6521739363670349	3308	3383	3383	3408	1530
22.89996782871455	22.89996822345425	0	0	1	0	-0.007001853198729737	0.6476356387138367	3327.067940533161	3402.067940533161	3402.067940533161	3427.067940533161	0.891566276550293	0.9160305261611938	1.0	0.7829457521438599	0.6521739363670349	3327	3402	3402	3427	1530
22.924993141397735	22.924993536137432	0	0	1	0	-0.007132923872214277	0.645126191516729	3316.7917542610053	3391.7917542610053	3391.7917542610053	3416.7917542610053	0.891566276550293	0.9160305261611938	0.9871794581413269	0.7829457521438599	0.6521739363670349	3316	3391	3391	3416	1530
22.93339280744795	22.933392807447948	0	0	1	0	-0.007244443697168536	0.645126191516729	3316.7917542610053	3391.7917542610053	3391.7917542610053	3416.7917542610053	0.891566276550293	0.9160305261611938	0.9871794581413269	0.7829457521438599	0.6521739363670349	3316	3391	3391	3416	1530
22.957706799193943	22.95770679919394	0	0	1	0	-0.007336107005503963	0.6374831143933246	3285.493353440664	3360.493353440664	3360.493353440664	3385.493353440664	0.891566276550293	0.9007633328437805	0.9871794581413269	0.7674418687820435	0.6521739363670349	3285	3360	3360	3385	1530
22.96658883715606	22.966588837156056	0	0	1	0	-0.0074076625544638505	0.6374831143933246	3285.493353440664	3360.493353440664	3360.493353440664	3385.493353440664	0.891566276550293	0.9007633328437805	0.9871794581413269	0.7674418687820435	0.6521739363670349	3285	3360	3360	3385	1530
22.984348965683303	22.984349360423	0	0	1	0	-0.007458914215262262	0.6325579287783807	3265.324718347469	3340.324718347469	3340.324718347469	3365.324718347469	0.8795180916786194	0.9007633328437805	0.9871794581413269	0.7596899271011353	0.6521739363670349	3265	3340	3340	3365	1530
23.011187317802957	23.011187712542654	0	0	1	0	-0.00748972151065941	0.6268232582702336	3241.8412426166065	3316.8412426166065	3316.8412426166065	3341.8412426166065	0.8795180916786194	0.885496199131012	0.9871794581413269	0.7364341020584106	0.6521739363670349	3241	3316	3316	3341	1530
23.02118133749652	23.02118173223622	0	0	1	0	-0.0075	0.623001727159112	3226.1920727165634	3301.1920727165634	3301.1920727165634	3326.1920727165634	0.8795180916786194	0.885496199131012	0.9871794581413269	0.7364341020584106	0.6521739363670349	3226	3301	3301	3326	1530
23.03264734152681	23.032647736266515	0	0	1	0	-0.007489721510659197	0.6210885877620864	3218.357766885744	3293.357766885744	3293.357766885744	3318.357766885744	0.8795180916786194	0.885496199131012	0.9871794581413269	0.7286821603775024	0.6521739363670349	3218	3293	3293	3318	1530
23.051414056285935	23.051414845765333	0	0	1	0	-0.007458914215261837	0.6142549955318852	3190.37420670307	3265.37420670307	3265.37420670307	3290.37420670307	0.8674699068069458	0.8778625726699829	0.9871794581413269	0.7209302186965942	0.6521739363670349	3190	3265	3265	3290	1530
23.066560218527897	23.066560218527894	0	0	1	0	-0.007407662554463213	0.5994506022478046	3129.7502162047595	3204.7502162047595	3204.7502162047595	3229.7502162047595	0.8554216623306274	0.8625954389572144	0.9743589758872986	0.6976743936538696	0.6521739363670349	3129	3204	3204	3229	1530
23.08451416424724	23.084514164247242	0	0	1	0	-0.007336107005503117	0.5850685982622652	3070.855909883976	3145.855909883976	3145.855909883976	3170.855909883976	0.8433734774589539	0.847328245639801	0.9743589758872986	0.6666666865348816	0.6521739363670349	3070	3145	3145	3170	1530
23.104500229935873	23.104500229935876	0	0	1	0	-0.0072444436971674814	0.5705126542764614	3011.249319262109	3086.249319262109	3086.249319262109	3111.249319262109	0.8313252925872803	0.8320610523223877	0.9615384340286255	0.643410861492157	0.6086956262588501	3011	3086	3086	3111	1521
23.116604133319385	23.116604133319388	0	0	1	0	-0.007132923872213018	0.5580934822319445	2960.392809739813	3035.392809739813	3035.392809739813	3060.392809739813	0.8192771077156067	0.8167939186096191	0.9615384340286255	0.6201550364494324	0.6521739363670349	2960	3035	3035	3060	1530
23.132819645405327	23.13281964540533	0	0	1	0	-0.0070018531987282775	0.5562300347658091	2952.761992365988	3027.761992365988	3027.761992365988	3052.761992365988	0.8192771077156067	0.8167939186096191	0.9615384340286255	0.6124030947685242	0.6521739363670349	2952	3027	3027	3052	1530
23.15085767068051	23.150857670680512	0	0	1	0	-0.006851590932318671	0.550520200839907	2929.3802224394194	3004.3802224394194	3004.3802224394194	3029.3802224394194	0.8192771077156067	0.8091602921485901	0.9487179517745972	0.604651153087616	0.6521739363670349	2929	3004	3004	3029	1530
23.17099729011197	23.170997684851667	0	0	1	0	-0.006682548931411825	0.5370719120146337	2874.309479699925	2949.309479699925	2949.309479699925	2974.309479699925	0.7951807379722595	0.8015267252922058	0.9487179517745972	0.5813953280448914	0.6521739363670349	2874	2949	2949	2974	1530
23.184123174575603	23.184123569315307	0	0	1	0	-0.006495190528382261	0.5142957490389968	2781.041092314692	2856.041092314692	2856.041092314692	2881.041092314692	0.7710843086242676	0.7709923386573792	0.9358974099159241	0.5503876209259033	0.6086956262588501	2781	2856	2856	2881	1521
23.199818814478263	23.19981920921796	0	0	1	0	-0.006290029259589558	0.47776180106788857	2631.434575373004	2706.434575373004	2706.434575373004	2731.434575373004	0.6987951993942261	0.732824444770813	0.9230769276618958	0.5193798542022705	0.6086956262588501	2631	2706	2706	2731	1521
23.224248464956	23.224248070216294	0	0	1	0	-0.006067627457810893	0.4243981781565771	2412.9105395511833	2487.9105395511833	2487.9105395511833	2512.9105395511833	0.6626505851745605	0.6564885377883911	0.8717948794364929	0.43410852551460266	0.6086956262588501	2412	2487	2487	2512	1521
23.23262642032278	23.232626420322777	0	0	1	0	-0.005828594710925982	0.4243981781565771	2412.9105395511833	2487.9105395511833	2487.9105395511833	2512.9105395511833	0.6626505851745605	0.6564885377883911	0.8717948794364929	0.43410852551460266	0.6086956262588501	2412	2487	2487	2512	1521
23.25122260753203	23.251223397011426	0	0	1	0	-0.005573586191079074	0.40269041476211065	2324.017248450843	2399.017248450843	2399.017248450843	2424.017248450843	0.6144578456878662	0.5954198241233826	0.8333333134651184	0.356589138507843	0.6086956262588501	2324	2399	2399	2424	1521
23.277866747719884	23.277866747719887	0	0	1	0	-0.005303300858897643	0.35142353350117794	2114.0793696873234	2189.0793696873234	2189.0793696873234	2214.0793696873234	0.5903614163398743	0.5648854970932007	0.807692289352417	0.3100775182247162	0.6086956262588501	2114	2189	2189	2214	1521
23.285688120111395	23.2856881201114	0	0	1	0	-0.005018479547689897	0.3099748214743432	1944.3468939374354	2019.3468939374354	2019.3468939374354	2044.3468939374354	0.5180723071098328	0.5190839767456055	0.7692307829856873	0.26356589794158936	0.6086956262588501	1944	2019	2019	2044	1521
23.304278386225164	23.30427838622516	0	0	1	0	-0.004719902932872169	0.2817812999860385	1828.8944234428277	1903.8944234428277	1903.8944234428277	1928.8944234428277	0.4819277226924896	0.48091602325439453	0.7307692170143127	0.22480620443820953	0.6086956262588501	1828	1903	1903	1928	1521
23.31750650827078	23.317506508270785	0	0	1	0	-0.004408389392191869	0.2647109963288603	1758.991529966683	1833.991529966683	1833.991529966683	1858.991529966683	0.4819277226924896	0.442748099565506	0.692307710647583	0.19379845261573792	0.6086956262588501	1758	1833	1833	1858	1521
23.332572538353894	23.332572143614197	0	0	1	0	-0.00408479276261096	0.24237638257319505	1667.5312866372337	1742.5312866372337	1742.5312866372337	1767.5312866372337	0.4457831382751465	0.4122137427330017	0.6538461446762085	0.1705426424741745	0.5652173757553101	1667	1742	1742	1767	1513
23.350576221275283	23.35057701075468	0	0	1	0	-0.0037499999999981984	0.22568748697277163	1599.1902591535	1674.1902591535	1674.1902591535	1699.1902591535	0.42168673872947693	0.38167938590049744	0.6410256624221802	0.1550387591123581	0.5652173757553101	1599	1674	1674	1699	1513
23.371030448246664	23.371030448246668	0	0	1	0	-0.0034049287480447453	0.20432755971392957	1511.7213570285417	1586.7213570285417	1586.7213570285417	1611.7213570285417	0.3855421543121338	0.35114502906799316	0.5897436141967773	0.11627907305955887	0.5652173757553101	1511	1586	1586	1611	1513
23.384139753642955	23.384139753642952	0	0	1	0	-0.0030505248230665973	0.20131550604543058	1499.3869972560383	1574.3869972560383	1574.3869972560383	1599.3869972560383	0.3855421543121338	0.35114502906799316	0.5897436141967773	0.11627907305955887	0.5652173757553101	1499	1574	1574	1599	1513
23.399718155855076	23.399718550594773	0	0	1	0	-0.002687759621587804	0.18663440079764615	1439.267871266361	1514.267871266361	1514.267871266361	1539.267871266361	0.3614457845687866	0.32824426889419556	0.5641025900840759	0.10077519714832306	0.5652173757553101	1439	1514	1514	1539	1513
23.424204254109732	23.424204254109736	0	0	1	0	-0.0023176274578101184	0.15886232351372953	1325.5412147887223	1400.5412147887223	1400.5412147887223	1425.5412147887223	0.3132530152797699	0.28244274854660034	0.5128205418586731	0.07751937955617905	0.5652173757553101	1325	1400	1400	1425	1513
23.43257036728555	23.432570367285553	0	0	1	0	-0.001941142838266886	0.14567196809897198	1271.5267093652901	1346.5267093652901	1346.5267093652901	1371.5267093652901	0.28915661573410034	0.25954198837280273	0.4871794879436493	0.06976744532585144	0.5652173757553101	1271	1346	1346	1371	1513
23.451110106717877	23.451110501457574	0	0	1	0	-0.0015593376811311472	0.13770021290428192	1238.8823718430344	1313.8823718430344	1313.8823718430344	1338.8823718430344	0.27710843086242676	0.2442748099565506	0.4743589758872986	0.06201550364494324	0.5652173757553101	1238	1313	1313	1338	1513
23.46671653544861	23.466716535448608	0	0	1	0	-0.0011732584877996617	0.13448939905832336	1225.7340891438341	1300.7340891438341	1300.7340891438341	1325.7340891438341	0.2650602459907532	0.2442748099565506	0.4615384638309479	0.06201550364494324	0.5652173757553101	1225	1300	1300	1325	1513
23.491001316456895	23.491001711196592	0	0	1	0	-0.0007839634745053146	0.12850058134254627	1201.209880597727	1276.209880597727	1276.209880597727	1301.209880597727	0.2409638613462448	0.23664122819900513	0.44871795177459717	0.05426356568932533	0.5652173757553101	1201	1276	1276	1301	1513
23.499567167920297	23.499567167920294	0	0	1	0	-0.00039251967181998156	0.12548853139933758	1188.8755360802875	1263.8755360802875	1263.8755360802875	1288.8755360802875	0.2409638613462448	0.23664122819900513	0.44871795177459717	0.05426356568932533	0.5652173757553101	1188	1263	1263	1288	1513
23.517670719985475	23.51767071998547	0	0	1	0	2.1022320417459897e-15	0.11419614278125484	1142.6332046892385	1217.6332046892385	1217.6332046892385	1242.6332046892385	0.20481927692890167	0.22900763154029846	0.42307692766189575	0.05426356568932533	0.5652173757553101	1142	1217	1217	1242	1513
23.532682275990155	23.532682275990158	0	0	1	0	0.0003925196718241803	0.10610015454747063	1109.4801328718922	1184.4801328718922	1184.4801328718922	1209.4801328718922	0.1927710771560669	0.21374045312404633	0.38461539149284363	0.04651162773370743	0.5652173757553101	1109	1184	1184	1209	1513
23.5496702936666	23.549670688406298	0	0	1	0	0.0007839634745094961	0.09526542930961354	1065.1119330228676	1140.1119330228676	1140.1119330228676	1165.1119330228676	0.16867469251155853	0.19847328960895538	0.3589743673801422	0.03875968977808952	0.5652173757553101	1065	1140	1140	1165	1513
23.571277950037796	23.571278739517194	0	0	1	0	0.0011732584878038144	0.09323280037741177	1056.7883175455013	1131.7883175455013	1131.7883175455013	1156.7883175455013	0.16867469251155853	0.19083969295024872	0.3461538553237915	0.03875968977808952	0.5652173757553101	1056	1131	1131	1156	1513
23.582586847667976	23.582587242407673	0	0	1	0	0.0015593376811352598	0.0881881289525819	1036.130388060823	1111.130388060823	1111.130388060823	1136.130388060823	0.15662650763988495	0.18320611119270325	0.3333333432674408	0.03875968977808952	0.5652173757553101	1036	1111	1111	1136	1513
23.599718945334473	23.59971934007417	0	0	1	0	0.0019411428382709467	0.0807132895564232	1005.5209207335531	1080.520920733553	1080.520920733553	1105.520920733553	0.14457830786705017	0.1679389327764511	0.3333333432674408	0.03100775182247162	0.5652173757553101	1005	1080	1080	1105	1513
23.624529124881825	23.624529914361222	0	0	1	0	0.0023176274578141174	0.07258202846522444	972.2234065650941	1047.2234065650941	1047.2234065650941	1072.2234065650941	0.1204819306731224	0.16030533611774445	0.3076923191547394	0.03100775182247162	0.5652173757553101	972	1047	1047	1072	1513
23.632839185020416	23.63283918502042	0	0	1	0	0.002687759621591729	0.07248264465120435	971.8164298466818	1046.8164298466818	1046.8164298466818	1071.8164298466818	0.1204819306731224	0.16030533611774445	0.29487180709838867	0.03100775182247162	0.5652173757553101	971	1046	1046	1071	1513
23.651027606120834	23.65102760612083	0	0	1	0	0.0030505248230704384	0.06846708614439145	955.372717761283	1030.372717761283	1030.372717761283	1055.372717761283	0.10843373835086823	0.1450381726026535	0.26923078298568726	0.03100775182247162	0.5652173757553101	955	1030	1030	1055	1513
23.666773772704936	23.666773772704932	0	0	1	0	0.0034049287480484914	0.06545503806382791	943.0383808713752	1018.0383808713752	1018.0383808713752	1043.0383808713752	0.10843373835086823	0.1450381726026535	0.26923078298568726	0.03100775182247162	0.5652173757553101	943	1018	1018	1043	1513
23.682664019279088	23.682664414018785	0	0	1	0	0.003750000000001839	0.06535565424980783	942.6314041529631	1017.6314041529631	1017.6314041529631	1042.6314041529631	0.10843373835086823	0.1450381726026535	0.25641027092933655	0.03100775182247162	0.5652173757553101	942	1017	1017	1042	1513
23.701549550687538	23.701549945427235	0	0	1	0	0.004084792762614487	0.05795535262752953	912.3271690097334	987.3271690097334	987.3271690097334	1012.3271690097334	0.09638553857803345	0.12977099418640137	0.24358974397182465	0.023255813866853714	0.5652173757553101	912	987	987	1012	1513
23.71776506277348	23.717765457513178	0	0	1	0	0.004408389392195271	0.053407596576387995	893.7041079803089	968.7041079803089	968.7041079803089	993.7041079803089	0.08433734625577927	0.1221374049782753	0.23076923191547394	0.03100775182247162	0.5652173757553101	893	968	968	993	1513
23.744513414241815	23.744513808981512	0	0	1	0	0.004719902932875436	0.051399815460336395	885.4822443100775	960.4822443100775	960.4822443100775	985.4822443100775	0.08433734625577927	0.11450381577014923	0.21794871985912323	0.03100775182247162	0.5652173757553101	885	960	960	985	1513
23.7522147857649	23.752214785764895	0	0	1	0	0.005018479547693022	0.051399815460336395	885.4822443100775	960.4822443100775	960.4822443100775	985.4822443100775	0.08433734625577927	0.11450381577014923	0.21794871985912323	0.03100775182247162	0.5652173757553101	885	960	960	985	1513
23.771279923736287	23.77128031847599	0	0	1	0	0.005303300858900616	0.051300431646316313	885.0752675916654	960.0752675916654	960.0752675916654	985.0752675916654	0.08433734625577927	0.11450381577014923	0.20512820780277252	0.03100775182247162	0.5652173757553101	885	960	960	985	1513
23.782619216323276	23.782619216323273	0	0	1	0	0.0055735861910818875	0.051300431646316313	885.0752675916654	960.0752675916654	960.0752675916654	985.0752675916654	0.08433734625577927	0.11450381577014923	0.20512820780277252	0.03100775182247162	0.5652173757553101	885	960	960	985	1513
23.79979986697272	23.799799866972723	0	0	1	0	0.005828594710928628	0.05320882894834783	892.8901545434844	967.8901545434844	967.8901545434844	992.8901545434844	0.08433734625577927	0.1221374049782753	0.20512820780277252	0.03100775182247162	0.5652173757553101	892	967	967	992	1513
23.82438859754906	23.824388992288757	0	0	1	0	0.006067627457813364	0.050196780867784285	880.5558176535767	955.5558176535767	955.5558176535767	980.5558176535767	0.07228915393352509	0.1221374049782753	0.20512820780277252	0.03100775182247162	0.5652173757553101	880	955	955	980	1513
23.833035765390406	23.83303576539041	0	0	1	0	0.006290029259591848	0.050196780867784285	880.5558176535767	955.5558176535767	955.5558176535767	980.5558176535767	0.07228915393352509	0.1221374049782753	0.20512820780277252	0.03100775182247162	0.5652173757553101	880	955	955	980	1513
23.850975895220294	23.850975500480597	0	0	1	0	0.006495190528384363	0.050196780867784285	880.5558176535767	955.5558176535767	955.5558176535767	980.5558176535767	0.07228915393352509	0.1221374049782753	0.20512820780277252	0.03100775182247162	0.5652173757553101	880	955	955	980	1513
23.86681048349692	23.866811272976317	0	0	1	0	0.006682548931413734	0.04979924558282574	878.9279106616714	953.9279106616714	953.9279106616714	978.9279106616714	0.07228915393352509	0.1221374049782753	0.20512820780277252	0.023255813866853714	0.5652173757553101	878	953	953	978	1513
23.891293029094292	23.89129302909429	0	0	1	0	0.006851590932320382	0.04979924558282574	878.9279106616714	953.9279106616714	953.9279106616714	978.9279106616714	0.07228915393352509	0.11450381577014923	0.19230769574642181	0.023255813866853714	0.5652173757553101	878	953	953	978	1513
23.899647694818846	23.899648089558543	0	0	1	0	0.007001853198729785	0.04781631042027916	870.8077911710432	945.8077911710432	945.8077911710432	970.8077911710432	0.07228915393352509	0.11450381577014923	0.19230769574642181	0.023255813866853714	0.5652173757553101	870	945	945	970	1513
23.917697957024686	23.91769795702469	0	0	1	0	0.0071329238722143175	0.045982450978762704	863.2981367580333	938.2981367580333	938.2981367580333	963.2981367580333	0.07228915393352509	0.10687022656202316	0.20512820780277252	0.023255813866853714	0.5652173757553101	863	938	938	963	1513
23.932693723441417	23.93269411818112	0	0	1	0	0.00724444369716857	0.045982450978762704	863.2981367580333	938.2981367580333	938.2981367580333	963.2981367580333	0.07228915393352509	0.10687022656202316	0.20512820780277252	0.023255813866853714	0.5652173757553101	863	938	938	963	1513
23.949645030325875	23.949645425065572	0	0	1	0	0.007336107005503991	0.04637998626372125	864.9260437499386	939.9260437499386	939.9260437499386	964.9260437499386	0.07228915393352509	0.10687022656202316	0.20512820780277252	0.03100775182247162	0.5652173757553101	864	939	939	964	1513
23.97112479103467	23.971125580514066	0	0	1	0	0.007407662554463871	0.04789084828079422	871.1130237098523	946.1130237098523	946.1130237098523	971.1130237098523	0.07228915393352509	0.11450381577014923	0.20512820780277252	0.023255813866853714	0.5652173757553101	871	946	946	971	1513
23.982545005259908	23.982545005259905	0	0	1	0	0.0074589142152622755	0.04828838356575277	872.7409307017576	947.7409307017576	947.7409307017576	972.7409307017576	0.07228915393352509	0.11450381577014923	0.20512820780277252	0.03100775182247162	0.5652173757553101	872	947	947	972	1513
24.00192632973002	24.001926329730015	0	0	1	0	0.007489721510659418	0.04838776737977285	873.1479074201698	948.1479074201698	948.1479074201698	973.1479074201698	0.07228915393352509	0.11450381577014923	0.21794871985912323	0.03100775182247162	0.5652173757553101	873	948	948	973	1513
24.0165498566108	24.016549461871104	0	0	1	0	0.0075	0.04838776737977285	873.1479074201698	948.1479074201698	948.1479074201698	973.1479074201698	0.07228915393352509	0.11450381577014923	0.21794871985912323	0.03100775182247162	0.5652173757553101	873	948	948	973	1513
24.037588298336367	24.03758829833637	0	0	1	0	0.00748972151065919	0.04838776737977285	873.1479074201698	948.1479074201698	948.1479074201698	973.1479074201698	0.07228915393352509	0.11450381577014923	0.21794871985912323	0.03100775182247162	0.5652173757553101	873	948	948	973	1513
24.049885624172276	24.04988601891198	0	0	1	0	0.007458914215261823	0.04796538614130928	871.4182562486615	946.4182562486615	946.4182562486615	971.4182562486615	0.07228915393352509	0.11450381577014923	0.21794871985912323	0.023255813866853714	0.5652173757553101	871	946	946	971	1513
24.06658192921133	24.066581929211328	0	0	1	0	0.007407662554463192	0.04838776737977285	873.1479074201698	948.1479074201698	948.1479074201698	973.1479074201698	0.07228915393352509	0.11450381577014923	0.21794871985912323	0.03100775182247162	0.5652173757553101	873	948	948	973	1513
24.09226803615026	24.092268430889963	0	0	1	0	0.007336107005503089	0.055415377692439594	901.9259716505401	976.9259716505401	976.9259716505401	1001.9259716505401	0.08433734625577927	0.12977099418640137	0.24358974397182465	0.03100775182247162	0.5652173757553101	901	976	976	1001	1513
24.10258534765712	24.102585742396823	0	0	1	0	0.007244443697167448	0.05692623793350207	908.112944337691	983.112944337691	983.112944337691	1008.112944337691	0.08433734625577927	0.13740457594394684	0.25641027092933655	0.023255813866853714	0.5652173757553101	908	983	983	1008	1513
24.117010715209126	24.117011504688524	0	0	1	0	0.007132923872212977	0.06445076737402566	938.9258923966352	1013.9258923966352	1013.9258923966352	1038.9258923966352	0.09638553857803345	0.15267175436019897	0.28205129504203796	0.03100775182247162	0.5652173757553101	938	1013	1013	1038	1513
24.132662144265517	24.132662539005214	0	0	1	0	0.00700185319872823	0.0754946927317679	984.1507667365895	1059.1507667365895	1059.1507667365895	1084.1507667365895	0.1325301229953766	0.16030533611774445	0.29487180709838867	0.03100775182247162	0.5652173757553101	984	1059	1059	1084	1513
24.159019308692365	24.15901970343206	0	0	1	0	0.006851590932318617	0.0837645989725534	1018.0160327926062	1093.0160327926062	1093.0160327926062	1118.0160327926062	0.14457830786705017	0.17557251453399658	0.3205128312110901	0.04651162773370743	0.5652173757553101	1018	1093	1093	1118	1513
24.16683594420749	24.166835944207488	0	0	1	0	0.006682548931411765	0.0837645989725534	1018.0160327926062	1093.0160327926062	1093.0160327926062	1118.0160327926062	0.14457830786705017	0.17557251453399658	0.3205128312110901	0.04651162773370743	0.5652173757553101	1018	1093	1093	1118	1513
24.18414251682084	24.184142911560546	0	0	1	0	0.006495190528382194	0.09008684657574073	1043.9056367276582	1118.9056367276582	1118.9056367276582	1143.9056367276582	0.16867469251155853	0.17557251453399658	0.3461538553237915	0.04651162773370743	0.5652173757553101	1043	1118	1118	1143	1513
24.19965341854448	24.199653418544475	0	0	1	0	0.006290029259589486	0.1027706087056175	1095.8456426495036	1170.8456426495036	1170.8456426495036	1195.8456426495036	0.20481927692890167	0.18320611119270325	0.3717948794364929	0.06201550364494324	0.5652173757553101	1095	1170	1170	1195	1513
24.224178990769012	24.22417899076901	0	0	1	0	0.006067627457810815	0.12625382171343635	1192.009399916522	1267.009399916522	1267.009399916522	1292.009399916522	0.2530120611190796	0.21374045312404633	0.44871795177459717	0.08527132123708725	0.5652173757553101	1192	1267	1267	1292	1513
24.232598393804167	24.232598393804164	0	0	1	0	0.005828594710925898	0.12625382171343635	1192.009399916522	1267.009399916522	1267.009399916522	1292.009399916522	0.2530120611190796	0.21374045312404633	0.44871795177459717	0.08527132123708725	0.5652173757553101	1192	1267	1267	1292	1513
24.25118273882245	24.251183133562147	0	0	1	0	0.005573586191078985	0.15561205060025957	1312.231347208063	1387.231347208063	1387.231347208063	1412.231347208063	0.3253012001514435	0.2442748099565506	0.4871794879436493	0.10852713137865067	0.5652173757553101	1312	1387	1387	1412	1513
24.266614692606325	24.266614297866628	0	0	1	0	0.00530330085889755	0.16020381005780404	1331.0346021867076	1406.0346021867076	1406.0346021867076	1431.0346021867076	0.3253012001514435	0.25190839171409607	0.5128205418586731	0.12403100728988647	0.5652173757553101	1331	1406	1406	1431	1513
24.291011974428763	24.29101236916846	0	0	1	0	0.005018479547689799	0.1748352318282418	1390.9502743366502	1465.9502743366502	1465.9502743366502	1490.9502743366502	0.3855421543121338	0.2977099120616913	0.5641025900840759	0.1627907007932663	0.5652173757553101	1390	1465	1465	1490	1513
24.299650063257033	24.299650457996737	0	0	1	0	0.004719902932872067	0.1937706805832271	1468.4909369883148	1543.4909369883148	1543.4909369883148	1568.4909369883148	0.3855421543121338	0.2977099120616913	0.5641025900840759	0.1627907007932663	0.5652173757553101	1468	1543	1543	1568	1513
24.317508481969277	24.317509271448674	0	0	1	0	0.004408389392191762	0.21075772660386605	1538.0528904428315	1613.0528904428315	1613.0528904428315	1638.0528904428315	0.40963855385780334	0.32824426889419556	0.5897436141967773	0.1782945692539215	0.5652173757553101	1538	1613	1613	1638	1513
24.332572933093594	24.33257332783329	0	0	1	0	0.00408479276261085	0.2334105979723038	1630.816398696584	1705.816398696584	1705.816398696584	1730.816398696584	0.4457831382751465	0.3664122223854065	0.6025640964508057	0.20155039429664612	0.5652173757553101	1630	1705	1705	1730	1513
24.35039148309626	24.350391877835957	0	0	1	0	0.003749999999998084	0.2598313251900859	1739.0092766534017	1814.0092766534017	1814.0092766534017	1839.0092766534017	0.5060241222381592	0.39694657921791077	0.6282051205635071	0.21705426275730133	0.5652173757553101	1739	1814	1814	1839	1513
24.371024132411485	24.37102452715118	0	0	1	0	0.0034049287480446273	0.2847491540303526	1841.047785754294	1916.047785754294	1916.047785754294	1941.047785754294	0.5180723071098328	0.45038166642189026	0.6666666865348816	0.25581395626068115	0.5652173757553101	1841	1916	1916	1941	1513
24.382597110900143	24.382597110900146	0	0	1	0	0.0030505248230664763	0.3061893051429099	1928.845204560216	2003.845204560216	2003.845204560216	2028.845204560216	0.5542168617248535	0.48091602325439453	0.6794871687889099	0.27906978130340576	0.5652173757553101	1928	2003	2003	2028	1513
24.400451582215396	24.400451976955093	0	0	1	0	0.0026877596215876803	0.32573548220342374	2008.8867996230201	2083.88679962302	2083.88679962302	2108.88679962302	0.5783132314682007	0.5114504098892212	0.7051281929016113	0.302325576543808	0.5652173757553101	2008	2083	2083	2108	1513
24.424310439088707	24.424310833828404	0	0	1	0	0.002317627457809993	0.3489044277140727	2103.763631489128	2178.763631489128	2178.763631489128	2203.763631489128	0.6024096608161926	0.5496183037757874	0.7307692170143127	0.3333333432674408	0.5652173757553101	2103	2178	2178	2203	1513
24.432716026234402	24.4327164209741	0	0	1	0	0.001941142838266758	0.37020023890569753	2190.9699783188316	2265.9699783188316	2265.9699783188316	2290.9699783188316	0.6385542154312134	0.572519063949585	0.7564102411270142	0.356589138507843	0.5652173757553101	2190	2265	2265	2290	1513
24.451133001620406	24.451133396360103	0	0	1	0	0.0015593376811310177	0.39698798400025037	2300.665794481025	2375.665794481025	2375.665794481025	2400.665794481025	0.6867470145225525	0.6030534505844116	0.7692307829856873	0.38759690523147583	0.5652173757553101	2300	2375	2375	2400	1513
24.466704693257647	24.466705087997344	0	0	1	0	0.001173258487799531	0.41775159758895697	2385.692792126779	2460.692792126779	2460.692792126779	2485.692792126779	0.7108433842658997	0.6335877776145935	0.7948718070983887	0.41085270047187805	0.5652173757553101	2385	2460	2460	2485	1513
24.48265257182782	24.482652966567517	0	0	1	0	0.0007839634745051831	0.4308808843442873	2439.4572213898564	2514.4572213898564	2514.4572213898564	2539.4572213898564	0.7108433842658997	0.6564885377883911	0.8205128312110901	0.43410852551460266	0.5652173757553101	2439	2514	2514	2539	1513
24.50430917592167	24.504309175921666	0	0	1	0	0.00039251967181984945	0.4707673581954239	2602.792331810261	2677.792331810261	2677.792331810261	2702.792331810261	0.7469879388809204	0.7099236845970154	0.8589743375778198	0.4961240291595459	0.6086956262588501	2602	2677	2677	2702	1521
24.516537027570592	24.516537027570596	0	0	1	0	-2.234540319601648e-15	0.49277328017264566	2692.906582306984	2767.906582306984	2767.906582306984	2792.906582306984	0.7710843086242676	0.7404580116271973	0.8717948794364929	0.5271317958831787	0.6086956262588501	2692	2767	2767	2792	1521
24.532642802020277	24.532643196759974	0	0	1	0	-0.0003925196718243124	0.5064347756001375	2748.850406082563	2823.850406082563	2823.850406082563	2848.850406082563	0.7831325531005859	0.7557252049446106	0.8846153616905212	0.5503876209259033	0.6086956262588501	2748	2823	2823	2848	1521
24.558836149472135	24.558836938951533	0	0	1	0	-0.0007839634745096277	0.530016407111404	2845.4171871211993	2920.4171871211993	2920.4171871211993	2945.4171871211993	0.8192771077156067	0.7786259651184082	0.9102563858032227	0.5736433863639832	0.6086956262588501	2845	2920	2920	2945	1521
24.567214104838918	24.567214104838914	0	0	1	0	-0.0011732584878039452	0.5440505853030535	2902.887146816004	2977.887146816004	2977.887146816004	3002.887146816004	0.8313252925872803	0.7938931584358215	0.9230769276618958	0.5968992114067078	0.6086956262588501	2902	2977	2977	3002	1521
24.5841575169294	24.584157516929398	0	0	1	0	-0.0015593376811353892	0.5534080137385571	2941.205816259391	3016.205816259391	3016.205816259391	3041.205816259391	0.8313252925872803	0.8091602921485901	0.9358974099159241	0.6124030947685242	0.6086956262588501	2941	3016	3016	3041	1521
24.599696445171645	24.599696839911342	0	0	1	0	-0.0019411428382710746	0.5647034516209661	2987.4606343878563	3062.4606343878563	3062.4606343878563	3087.4606343878563	0.8313252925872803	0.8244274854660034	0.9487179517745972	0.6356589198112488	0.6086956262588501	2987	3062	3062	3087	1521
24.62431991284147	24.624319912841475	0	0	1	0	-0.002317627457814243	0.5918773296836166	3098.73766505441	3173.73766505441	3173.73766505441	3198.73766505441	0.8554216623306274	0.8549618124961853	0.9743589758872986	0.6744186282157898	0.6086956262588501	3098	3173	3173	3198	1521
24.632581814736817	24.63258181473682	0	0	1	0	-0.0026877596215918523	0.5918773296836166	3098.73766505441	3173.73766505441	3173.73766505441	3198.73766505441	0.8554216623306274	0.8549618124961853	0.9743589758872986	0.6744186282157898	0.6086956262588501	3098	3173	3173	3198	1521
24.65084839429759	24.650848789037287	0	0	1	0	-0.003050524823070559	0.6016819851106074	3138.8877290279374	3213.8877290279374	3213.8877290279374	3238.8877290279374	0.8674699068069458	0.8778625726699829	0.9871794581413269	0.7054263353347778	0.6521739363670349	3138	3213	3213	3238	1530
24.666699166901864	24.66669956164156	0	0	1	0	-0.0034049287480486094	0.6104287167378342	3174.705595041431	3249.705595041431	3249.705595041431	3274.705595041431	0.8674699068069458	0.8778625726699829	0.9871794581413269	0.7054263353347778	0.6521739363670349	3174	3249	3249	3274	1530
24.69102144818153	24.691021842921234	0	0	1	0	-0.003750000000001954	0.6242584437131882	3231.3383270055056	3306.3383270055056	3306.3383270055056	3331.3383270055056	0.8795180916786194	0.9007633328437805	1.0	0.7441860437393188	0.6521739363670349	3231	3306	3306	3331	1530
24.69952966764891	24.699529667648907	0	0	1	0	-0.004084792762614598	0.6311168670654297	3259.4235706329346	3334.4235706329346	3334.4235706329346	3359.4235706329346	0.8795180916786194	0.9007633328437805	1.0	0.7441860437393188	0.6521739363670349	3259	3334	3334	3359	1530
24.7175005871753	24.717500587175305	0	0	1	0	-0.004408389392195378	0.634963259100914	3275.174546018243	3350.174546018243	3350.174546018243	3375.174546018243	0.8795180916786194	0.9083969593048096	1.0	0.751937985420227	0.6521739363670349	3275	3350	3350	3375	1530
24.732955830601405	24.732956225341102	0	0	1	0	-0.00471990293287554	0.636901244521141	3283.1105963140726	3358.1105963140726	3358.1105963140726	3383.1105963140726	0.8795180916786194	0.9083969593048096	1.0	0.7596899271011353	0.6521739363670349	3283	3358	3358	3383	1530
24.758720490740394	24.75872088548009	0	0	1	0	-0.00501847954769312	0.6476060450077057	3326.946754306555	3401.946754306555	3401.946754306555	3426.946754306555	0.891566276550293	0.9236640930175781	1.0	0.7751938104629517	0.6521739363670349	3326	3401	3401	3426	1530
24.767762003540817	24.767762003540813	0	0	1	0	-0.00530330085890071	0.6476060450077057	3326.946754306555	3401.946754306555	3401.946754306555	3426.946754306555	0.891566276550293	0.9236640930175781	1.0	0.7751938104629517	0.6521739363670349	3326	3401	3401	3426	1530
24.784112911343435	24.78411291134344	0	0	1	0	-0.005573586191081975	0.65145243704319	3342.697729691863	3417.697729691863	3417.697729691863	3442.697729691863	0.891566276550293	0.9312977194786072	1.0	0.7829457521438599	0.6521739363670349	3342	3417	3417	3442	1530
24.799707892622905	24.799708287362602	0	0	1	0	-0.005828594710928711	0.65145243704319	3342.697729691863	3417.697729691863	3417.697729691863	3442.697729691863	0.891566276550293	0.9312977194786072	1.0	0.7829457521438599	0.6521739363670349	3342	3417	3417	3442	1530
24.824323465498765	24.82432346549876	0	0	1	0	-0.0060676274578134425	0.65145243704319	3342.697729691863	3417.697729691863	3417.697729691863	3442.697729691863	0.891566276550293	0.9312977194786072	1.0	0.7829457521438599	0.6521739363670349	3342	3417	3417	3442	1530
24.83272234206958	24.832723131548978	0	0	1	0	-0.00629002925959192	0.65145243704319	3342.697729691863	3417.697729691863	3417.697729691863	3442.697729691863	0.891566276550293	0.9312977194786072	1.0	0.7829457521438599	0.6521739363670349	3342	3417	3417	3442	1530
24.850988132150952	24.850988526890657	0	0	1	0	-0.006495190528384429	0.65145243704319	3342.697729691863	3417.697729691863	3417.697729691863	3442.697729691863	0.891566276550293	0.9312977194786072	1.0	0.7829457521438599	0.6521739363670349	3342	3417	3417	3442	1530
24.8666233768797	24.8666237716194	0	0	1	0	-0.006682548931413794	0.6484403908252716	3330.3634004294872	3405.3634004294872	3405.3634004294872	3430.3634004294872	0.8795180916786194	0.9312977194786072	1.0	0.7829457521438599	0.6521739363670349	3330	3405	3405	3430	1530
24.88259967670819	24.882599676708185	0	0	1	0	-0.006851590932320435	0.6484403908252716	3330.3634004294872	3405.3634004294872	3405.3634004294872	3430.3634004294872	0.8795180916786194	0.9312977194786072	1.0	0.7829457521438599	0.6521739363670349	3330	3405	3405	3430	1530
24.904265359815106	24.904265359815103	0	0	1	0	-0.007001853198729832	0.6445939987897873	3314.612425044179	3389.612425044179	3389.612425044179	3414.612425044179	0.8795180916786194	0.9236640930175781	1.0	0.7751938104629517	0.6521739363670349	3314	3389	3389	3414	1530
24.91662465978372	24.916624265044025	0	0	1	0	-0.007132923872214358	0.6426560133695602	3306.676374748349	3381.676374748349	3381.676374748349	3406.676374748349	0.8795180916786194	0.9236640930175781	1.0	0.7674418687820435	0.6521739363670349	3306	3381	3381	3406	1530
24.932844514006348	24.932844908746052	0	0	1	0	-0.007244443697168604	0.6407180279493332	3298.7403244525194	3373.7403244525194	3373.7403244525194	3398.7403244525194	0.8795180916786194	0.9236640930175781	1.0	0.7596899271011353	0.6521739363670349	3298	3373	3373	3398	1530
24.95772614143918	24.957726141439178	0	0	1	0	-0.007336107005504019	0.6407180279493332	3298.7403244525194	3373.7403244525194	3373.7403244525194	3398.7403244525194	0.8795180916786194	0.9236640930175781	1.0	0.7596899271011353	0.6521739363670349	3298	3373	3373	3398	1530
24.967400816716435	24.96740121145614	0	0	1	0	-0.007407662554463892	0.6368716508150101	3282.9894100874662	3357.9894100874662	3357.9894100874662	3382.9894100874662	0.8795180916786194	0.9160305261611938	1.0	0.751937985420227	0.6521739363670349	3282	3357	3357	3382	1530
24.984279096756623	24.98427909675662	0	0	1	0	-0.00745891421526229	0.6280752420425415	3246.9681161642075	3321.9681161642075	3321.9681161642075	3346.9681161642075	0.8674699068069458	0.9083969593048096	1.0	0.7364341020584106	0.6521739363670349	3246	3321	3321	3346	1530
25.00058303053509	25.000583425274787	0	0	1	0	-0.007489721510659424	0.6241992712020874	3231.096015572548	3306.096015572548	3306.096015572548	3331.096015572548	0.8674699068069458	0.9083969593048096	1.0	0.7209302186965942	0.6521739363670349	3231	3306	3306	3331	1530
25.016693147121458	25.016693936600856	0	0	1	0	-0.0075	0.616476908326149	3199.47293959558	3274.47293959558	3274.47293959558	3299.47293959558	0.8674699068069458	0.9007633328437805	1.0	0.6976743936538696	0.6521739363670349	3199	3274	3274	3299	1530
25.037554350722274	25.03755474546197	0	0	1	0	-0.007489721510659184	0.5892533361911774	3087.9924117028713	3162.9924117028713	3162.9924117028713	3187.9924117028713	0.8433734774589539	0.8702290058135986	1.0	0.643410861492157	0.6521739363670349	3087	3162	3162	3187	1530
25.0512640552004	25.051264449940096	0	0	1	0	-0.007458914215261809	0.581456446712509	3056.0641492877244	3131.0641492877244	3131.0641492877244	3156.0641492877244	0.8433734774589539	0.8625954389572144	0.9871794581413269	0.6279069781303406	0.6521739363670349	3056	3131	3131	3156	1530
25.077911353305844	25.077911748045548	0	0	1	0	-0.007407662554463171	0.5688585958437473	3004.4759499801453	3079.4759499801453	3079.4759499801453	3104.4759499801453	0.8313252925872803	0.8549618124961853	0.9743589758872986	0.604651153087616	0.6086956262588501	3004	3079	3079	3104	1521
25.088589456897388	25.088589456897385	0	0	1	0	-0.007336107005503062	0.5564098266588129	2953.498240167839	3028.498240167839	3028.498240167839	3053.498240167839	0.8192771077156067	0.847328245639801	0.9615384340286255	0.5813953280448914	0.6521739363670349	2953	3028	3028	3053	1530
25.099665852844986	25.09966585284499	0	0	1	0	-0.007244443697167414	0.5452137956696745	2907.6504932673174	2982.6504932673174	2982.6504932673174	3007.6504932673174	0.8192771077156067	0.8320610523223877	0.9487179517745972	0.5581395626068115	0.6521739363670349	2907	2982	2982	3007	1530
25.117773747046854	25.11777414178655	0	0	1	0	-0.007132923872212937	0.5256188688257346	2827.409267841383	2902.409267841383	2902.409267841383	2927.409267841383	0.8072289228439331	0.8091602921485901	0.9358974099159241	0.5193798542022705	0.6521739363670349	2827	2902	2902	2927	1530
25.13498834531039	25.134988345310393	0	0	1	0	-0.007001853198728183	0.4929826593208304	2693.7639899188007	2768.7639899188007	2768.7639899188007	2793.7639899188007	0.7710843086242676	0.7633587718009949	0.9102563858032227	0.4806201457977295	0.6086956262588501	2693	2768	2768	2793	1521
25.151583596986555	25.15158359698656	0	0	1	0	-0.006851590932318564	0.4555062555558602	2540.298116501248	2615.298116501248	2615.298116501248	2640.298116501248	0.7349397540092468	0.7099236845970154	0.8846153616905212	0.42635658383369446	0.6086956262588501	2540	2615	2615	2640	1521
25.170914000035523	25.170914394775227	0	0	1	0	-0.006682548931411705	0.42261592316517316	2405.612205361384	2480.612205361384	2480.612205361384	2505.612205361384	0.6867470145225525	0.6641221642494202	0.8589743375778198	0.39534884691238403	0.6086956262588501	2405	2480	2480	2505	1521
25.184043437156454	25.18404343715645	0	0	1	0	-0.0064951905283821285	0.39203149644364377	2280.3689779367214	2355.3689779367214	2355.3689779367214	2380.3689779367214	0.6385542154312134	0.6259542107582092	0.8333333134651184	0.3643410801887512	0.6086956262588501	2280	2355	2355	2380	1521
25.199663287036948	25.199663681776645	0	0	1	0	-0.006290029259589413	0.37576594159134435	2213.761530816555	2288.761530816555	2288.761530816555	2313.761530816555	0.6265060305595398	0.6030534505844116	0.8205128312110901	0.3333333432674408	0.6086956262588501	2213	2288	2288	2313	1521
25.224319912841473	25.224319912841477	0	0	1	0	-0.006067627457810738	0.36317283088162533	2162.1927424602554	2237.1927424602554	2237.1927424602554	2262.1927424602554	0.6144578456878662	0.5877862572669983	0.807692289352417	0.3100775182247162	0.6086956262588501	2162	2237	2237	2262	1521
25.23319247705082	25.233192871790518	0	0	1	0	-0.005828594710925815	0.3477167394660121	2098.90004811332	2173.90004811332	2173.90004811332	2198.90004811332	0.5903614163398743	0.572519063949585	0.7948718070983887	0.2868216931819916	0.6086956262588501	2098	2173	2173	2198	1521
25.251046158886673	25.251046553626377	0	0	1	0	-0.005573586191078896	0.32859295686879797	2020.5881583777277	2095.5881583777277	2095.5881583777277	2120.5881583777277	0.5662650465965271	0.5419847369194031	0.7820512652397156	0.26356589794158936	0.6086956262588501	2020	2095	2095	2120	1521
25.266612324168136	25.266612324168133	0	0	1	0	-0.005303300858897456	0.310313933751285	1945.735558711512	2020.735558711512	2020.735558711512	2045.735558711512	0.5421686768531799	0.5114504098892212	0.7564102411270142	0.24806201457977295	0.6086956262588501	1945	2020	2020	2045	1521
25.282992837448163	25.282992837448166	0	0	1	0	-0.0050184795476897	0.2855138805424793	1844.1793408214526	1919.1793408214526	1919.1793408214526	1944.1793408214526	0.4939759075641632	0.48091602325439453	0.7435897588729858	0.22480620443820953	0.6086956262588501	1844	1919	1919	1944	1521
25.304341544576964	25.304341939316668	0	0	1	0	-0.0047199029328719635	0.26177821905857357	1746.9818070448587	1821.9818070448587	1821.9818070448587	1846.9818070448587	0.46987950801849365	0.4351145029067993	0.7051281929016113	0.20155039429664612	0.6086956262588501	1746	1821	1821	1846	1521
25.31763914080957	25.317639535549272	0	0	1	0	-0.0044083893921916546	0.24994966018107512	1698.5438584415026	1773.5438584415026	1773.5438584415026	1798.5438584415026	0.4457831382751465	0.4198473393917084	0.692307710647583	0.19379845261573792	0.5652173757553101	1698	1773	1773	1798	1513
25.33296017273809	25.332960567477787	0	0	1	0	-0.004084792762610739	0.2417791333842576	1665.085551208535	1740.085551208535	1740.085551208535	1765.085551208535	0.4337349534034729	0.40458014607429504	0.692307710647583	0.1860465109348297	0.5652173757553101	1665	1740	1740	1765	1513
25.35857325283275	25.358573647572452	0	0	1	0	-0.0037499999999979694	0.23308210407963714	1629.4712162061141	1704.4712162061141	1704.4712162061141	1729.4712162061141	0.42168673872947693	0.39694657921791077	0.6666666865348816	0.1705426424741745	0.6086956262588501	1629	1704	1704	1729	1521
25.366728969749126	25.366728969749122	0	0	1	0	-0.00340492874804451	0.22496126921370974	1596.2163974301413	1671.2163974301413	1671.2163974301413	1696.2163974301413	0.40963855385780334	0.38167938590049744	0.6666666865348816	0.1627907007932663	0.5652173757553101	1596	1671	1671	1696	1513
25.38413462202687	25.384134622026867	0	0	1	0	-0.0030505248230663553	0.21825191328722982	1568.7415849112062	1643.7415849112062	1643.7415849112062	1668.7415849112062	0.39759036898612976	0.37404578924179077	0.6538461446762085	0.1550387591123581	0.5652173757553101	1568	1643	1643	1668	1513
25.39970591892441	25.399706313664115	0	0	1	0	-0.0026877596215875567	0.20968385243722087	1533.6553757304196	1608.6553757304196	1608.6553757304196	1633.6553757304196	0.3855421543121338	0.35877862572669983	0.6410256624221802	0.1472868174314499	0.5652173757553101	1533	1608	1608	1633	1513
25.42425083339419	25.424250833394186	0	0	1	0	-0.0023176274578098673	0.1977062187489116	1484.606965776793	1559.606965776793	1559.606965776793	1584.606965776793	0.3614457845687866	0.3435114622116089	0.6153846383094788	0.13953489065170288	0.5652173757553101	1484	1559	1559	1584	1513
25.43262799928157	25.432627999281575	0	0	1	0	-0.0019411428382666302	0.1977062187489116	1484.606965776793	1559.606965776793	1559.606965776793	1584.606965776793	0.3614457845687866	0.3435114622116089	0.6153846383094788	0.13953489065170288	0.5652173757553101	1484	1559	1559	1584	1513
25.451149580687755	25.45114997542745	0	0	1	0	-0.0015593376811308885	0.19159316690944106	1459.574018494161	1534.574018494161	1534.574018494161	1559.574018494161	0.34939759969711304	0.32824426889419556	0.6025640964508057	0.13178294897079468	0.5652173757553101	1459	1534	1534	1559	1513
25.477670956829293	25.47767135156899	0	0	1	0	-0.0011732584877994002	0.1827766379425526	1423.470332374753	1498.470332374753	1498.470332374753	1523.470332374753	0.33734938502311707	0.3206106722354889	0.5897436141967773	0.12403100728988647	0.5652173757553101	1423	1498	1498	1523	1513
25.485323775369423	25.485324170109127	0	0	1	0	-0.0007839634745050515	0.16729003629887662	1360.0526986439	1435.0526986439	1435.0526986439	1460.0526986439	0.3012048304080963	0.30534350872039795	0.5769230723381042	0.10852713137865067	0.5652173757553101	1360	1435	1435	1460	1513
25.505369841492275	25.505370630971672	0	0	1	0	-0.00039251967181971734	0.15869712950841341	1324.864745336953	1399.864745336953	1399.864745336953	1424.864745336953	0.28915661573410034	0.290076345205307	0.5512820482254028	0.10077519714832306	0.5652173757553101	1324	1399	1399	1424	1513
25.516585580553546	25.516585580553542	0	0	1	0	2.366848597457306e-15	0.1543786733616177	1307.1806674158245	1382.1806674158245	1382.1806674158245	1407.1806674158245	0.28915661573410034	0.28244274854660034	0.5384615659713745	0.08527132123708725	0.5652173757553101	1307	1382	1382	1407	1513
25.532632144048414	25.53263214404841	0	0	1	0	0.0003925196718244446	0.14299734031270261	1260.574108580517	1335.574108580517	1335.574108580517	1360.574108580517	0.2650602459907532	0.2671755850315094	0.5128205418586731	0.07751937955617905	0.5652173757553101	1260	1335	1335	1360	1513
25.550508720786794	25.550508720786798	0	0	1	0	0.0007839634745097593	0.1366358294452168	1234.5237215781626	1309.5237215781626	1309.5237215781626	1334.5237215781626	0.2530120611190796	0.25954198837280273	0.4871794879436493	0.06976744532585144	0.5652173757553101	1234	1309	1309	1334	1513
25.570902157844564	25.57090255258426	0	0	1	0	0.0011732584878040757	0.12846530289719627	1201.0654153640187	1276.0654153640187	1276.0654153640187	1301.0654153640187	0.2409638613462448	0.2442748099565506	0.4615384638309479	0.06201550364494324	0.5652173757553101	1201	1276	1276	1301	1513
25.583977120887056	25.58397712088706	0	0	1	0	0.0015593376811355187	0.11946443523821049	1164.206862300472	1239.206862300472	1239.206862300472	1264.206862300472	0.21686747670173645	0.23664122819900513	0.44871795177459717	0.05426356568932533	0.5652173757553101	1164	1239	1239	1264	1513
25.599618681450984	25.59961907619068	0	0	1	0	0.0019411428382712023	0.09941963849619218	1082.1234196419068	1157.1234196419068	1157.1234196419068	1182.1234196419068	0.15662650763988495	0.221374049782753	0.42307692766189575	0.04651162773370743	0.5652173757553101	1082	1157	1157	1182	1513
25.624223201615273	25.624222806875576	0	0	1	0	0.002317627457814369	0.09139818812292302	1049.2755803633697	1124.2755803633697	1124.2755803633697	1149.2755803633697	0.14457830786705017	0.20610687136650085	0.38461539149284363	0.03875968977808952	0.5652173757553101	1049	1124	1124	1149	1513
25.63255891983429	25.632558919834285	0	0	1	0	0.002687759621591976	0.08444511753341649	1020.8027562993406	1095.8027562993407	1095.8027562993407	1120.8027562993407	0.1325301229953766	0.19083969295024872	0.3717948794364929	0.03875968977808952	0.5652173757553101	1020	1095	1095	1120	1513
25.65101536919017	25.651015763929873	0	0	1	0	0.0030505248230706795	0.08241249232650502	1012.479156077038	1087.4791560770382	1087.4791560770382	1112.4791560770382	0.1325301229953766	0.18320611119270325	0.3589743673801422	0.03875968977808952	0.5652173757553101	1012	1087	1087	1112	1513
25.66653416570778	25.666534165707777	0	0	1	0	0.0034049287480487273	0.07927621447841637	999.6360982891151	1074.6360982891151	1074.6360982891151	1099.6360982891151	0.1204819306731224	0.18320611119270325	0.3461538553237915	0.03875968977808952	0.5652173757553101	999	1074	1074	1099	1513
25.69101473760665	25.691014737606654	0	0	1	0	0.003750000000002069	0.07410730769812596	978.4694250238258	1053.4694250238258	1053.4694250238258	1078.4694250238258	0.10843373835086823	0.17557251453399658	0.3205128312110901	0.03875968977808952	0.5652173757553101	978	1053	1053	1078	1513
25.699599141835897	25.699599141835893	0	0	1	0	0.004084792762614708	0.07410730769812596	978.4694250238258	1053.4694250238258	1053.4694250238258	1078.4694250238258	0.10843373835086823	0.17557251453399658	0.3205128312110901	0.03875968977808952	0.5652173757553101	978	1053	1053	1078	1513
25.717967958978647	25.717968748458045	0	0	1	0	0.004408389392195484	0.07037472504551523	963.1844990613849	1038.184499061385	1038.184499061385	1063.184499061385	0.09638553857803345	0.17557251453399658	0.3076923191547394	0.03100775182247162	0.5652173757553101	963	1038	1038	1063	1513
[truncated: 25,937 more rows]
