# Supplementary material for: Active inference under visuo-proprioceptive conflict: Simulation and empirical results
Source: Sci Rep. 2020 Mar 4;10:4010. doi: 10.1038/s41598-020-61097-w (PMC7055248; doi:10.1038/s41598-020-61097-w)
Supplement: Supplementary file 1 — Supplementary Information. [file 41598_2020_61097_MOESM1_ESM.zip › log_sj08_run2_20190510-124618.csv]

0	0	1	0	0	0	999	0.004472841883472058	693.3162875128181	768.3162875128181	768.3162875128181	793.3162875128181	0.011904762126505375	0.0058139534667134285	0.010416666977107525	0.016574585810303688	0.2631579041481018	693	768	768	793	1452
0.024933733073068787	0.0249337330730679	1	0	2	0	0.004052267294011048	0.004472841883472058	693.3162875128181	768.3162875128181	768.3162875128181	793.3162875128181	0.011904762126505375	0.0058139534667134285	0.010416666977107525	0.016574585810303688	0.2631579041481018	693	768	768	793	1452
0.0379854064733367	0.037985406473335814	1	0	2	0	0.0075	0.004458454222558045	693.2573700413752	768.2573700413752	768.2573700413752	793.2573700413752	0.011904762126505375	0.0058139534667134285	0.010416666977107525	0.01104972418397665	0.2631579041481018	693	768	768	793	1452
0.051177212466669175	0.051177212466669175	1	0	2	0	0.0075	0.004472841883472058	693.3162875128181	768.3162875128181	768.3162875128181	793.3162875128181	0.011904762126505375	0.0058139534667134285	0.010416666977107525	0.016574585810303688	0.2631579041481018	693	768	768	793	1452
0.06638890149862942	0.06638890149862942	1	0	2	0	0.0075	0.004472841883472058	693.3162875128181	768.3162875128181	768.3162875128181	793.3162875128181	0.011904762126505375	0.0058139534667134285	0.010416666977107525	0.016574585810303688	0.2631579041481018	693	768	768	793	1452
0.08239006992813813	0.08239046466783595	1	0	2	0	0.0075	0.004472841883472058	693.3162875128181	768.3162875128181	768.3162875128181	793.3162875128181	0.011904762126505375	0.0058139534667134285	0.010416666977107525	0.016574585810303688	0.2631579041481018	693	768	768	793	1452
0.09947598304987793	0.09947598304987704	1	0	2	0	0.0075	0.007434644754184388	705.4448702683851	780.4448702683851	780.4448702683851	805.4448702683851	0.02380952425301075	0.0058139534667134285	0.010416666977107525	0.01104972418397665	0.2631579041481018	705	780	780	805	1452
0.11615531428187964	0.11615491954218093	1	0	2	0	0.0075	0.007434644754184388	705.4448702683851	780.4448702683851	780.4448702683851	805.4448702683851	0.02380952425301075	0.0058139534667134285	0.010416666977107525	0.01104972418397665	0.2631579041481018	705	780	780	805	1452
0.13233451031553578	0.1323341155758362	1	0	2	0	0.0075	0.004458454222558045	693.2573700413752	768.2573700413752	768.2573700413752	793.2573700413752	0.011904762126505375	0.0058139534667134285	0.010416666977107525	0.01104972418397665	0.2631579041481018	693	768	768	793	1452
0.1494448972985989	0.1494448972985989	1	0	2	0	0.0075	0.007434644754184388	705.4448702683851	780.4448702683851	780.4448702683851	805.4448702683851	0.02380952425301075	0.0058139534667134285	0.010416666977107525	0.01104972418397665	0.2631579041481018	705	780	780	805	1452
0.16616804463716583	0.16616764989746624	1	0	2	0	0.0075	0.004458454222558045	693.2573700413752	768.2573700413752	768.2573700413752	793.2573700413752	0.011904762126505375	0.0058139534667134285	0.010416666977107525	0.01104972418397665	0.2631579041481018	693	768	768	793	1452
0.18478041617406493	0.18478041617406404	1	0	2	0	0.0075	0.004458454222558045	693.2573700413752	768.2573700413752	768.2573700413752	793.2573700413752	0.011904762126505375	0.0058139534667134285	0.010416666977107525	0.01104972418397665	0.2631579041481018	693	768	768	793	1452
0.19936407434527492	0.19936446908497363	1	0	2	0	0.0075	0.0037460977001328786	690.3402700820442	765.3402700820442	765.3402700820442	790.3402700820442	0.011904762126505375	0.0029069767333567142	0.010416666977107525	0.016574585810303688	0.2631579041481018	690	765	765	790	1452
0.21614801159745234	0.21614761685775363	1	0	2	0	0.0075	0.0037460977001328786	690.3402700820442	765.3402700820442	765.3402700820442	790.3402700820442	0.011904762126505375	0.0029069767333567142	0.010416666977107525	0.016574585810303688	0.2631579041481018	690	765	765	790	1452
0.2322087857214763	0.2322083909817767	1	0	2	0	0.0075	0.0037460977001328786	690.3402700820442	765.3402700820442	765.3402700820442	790.3402700820442	0.011904762126505375	0.0029069767333567142	0.010416666977107525	0.016574585810303688	0.2631579041481018	690	765	765	790	1452
0.25128300270594117	0.2512830027059403	1	0	2	0	0.0075	0.0037460977001328786	690.3402700820442	765.3402700820442	765.3402700820442	790.3402700820442	0.011904762126505375	0.0029069767333567142	0.010416666977107525	0.016574585810303688	0.2631579041481018	690	765	765	790	1452
0.26614732080297987	0.2661469260632803	1	0	2	0	0.0075	0.004472841883472058	693.3162875128181	768.3162875128181	768.3162875128181	793.3162875128181	0.011904762126505375	0.0058139534667134285	0.010416666977107525	0.016574585810303688	0.2631579041481018	693	768	768	793	1452
0.28244178082867766	0.28244178082867677	1	0	2	0	0.0075	0.004472841883472058	693.3162875128181	768.3162875128181	768.3162875128181	793.3162875128181	0.011904762126505375	0.0058139534667134285	0.010416666977107525	0.016574585810303688	0.2631579041481018	693	768	768	793	1452
0.2993863771382559	0.2993867718779537	1	0	2	0	0.0075	0.004472841883472058	693.3162875128181	768.3162875128181	768.3162875128181	793.3162875128181	0.011904762126505375	0.0058139534667134285	0.010416666977107525	0.016574585810303688	0.2631579041481018	693	768	768	793	1452
0.31631044698349786	0.31631044698349786	1	0	2	0	0.0075	0.004472841883472058	693.3162875128181	768.3162875128181	768.3162875128181	793.3162875128181	0.011904762126505375	0.0058139534667134285	0.010416666977107525	0.016574585810303688	0.2631579041481018	693	768	768	793	1452
0.33249240619504494	0.33249280093474365	1	0	2	0	0.0075	0.004472841883472058	693.3162875128181	768.3162875128181	768.3162875128181	793.3162875128181	0.011904762126505375	0.0058139534667134285	0.010416666977107525	0.016574585810303688	0.2631579041481018	693	768	768	793	1452
0.349263711776862	0.3492633170371624	1	0	2	0	0.0075	0.004472841883472058	693.3162875128181	768.3162875128181	768.3162875128181	793.3162875128181	0.011904762126505375	0.0058139534667134285	0.010416666977107525	0.016574585810303688	0.2631579041481018	693	768	768	793	1452
0.3661723867738518	0.3661719920341522	1	0	2	0	0.0075	0.004472841883472058	693.3162875128181	768.3162875128181	768.3162875128181	793.3162875128181	0.011904762126505375	0.0058139534667134285	0.010416666977107525	0.016574585810303688	0.2631579041481018	693	768	768	793	1452
0.38477607403737846	0.38477607403737757	1	0	2	0	0.0075	0.0037460977001328786	690.3402700820442	765.3402700820442	765.3402700820442	790.3402700820442	0.011904762126505375	0.0029069767333567142	0.010416666977107525	0.016574585810303688	0.2631579041481018	690	765	765	790	1452
0.3991485464697444	0.3991481517300448	1	0	2	0	0.0075	0.0037460977001328786	690.3402700820442	765.3402700820442	765.3402700820442	790.3402700820442	0.011904762126505375	0.0029069767333567142	0.010416666977107525	0.016574585810303688	0.2631579041481018	690	765	765	790	1452
0.4161649854045004	0.4161645906648008	1	0	2	0	0.0075	0.0037460977001328786	690.3402700820442	765.3402700820442	765.3402700820442	790.3402700820442	0.011904762126505375	0.0029069767333567142	0.010416666977107525	0.016574585810303688	0.2631579041481018	690	765	765	790	1452
0.4324997088794724	0.43250010361917024	1	0	2	0	0.0075	0.0007699071685065349	678.1527698550343	753.1527698550343	753.1527698550343	778.1527698550343	0.0	0.0029069767333567142	0.010416666977107525	0.016574585810303688	0.2631579041481018	678	753	753	778	1452
0.4515091885533389	0.451509188553338	1	0	2	0	0.0075	0.0037460977001328786	690.3402700820442	765.3402700820442	765.3402700820442	790.3402700820442	0.011904762126505375	0.0029069767333567142	0.010416666977107525	0.016574585810303688	0.2631579041481018	690	765	765	790	1452
0.4662092949356875	0.46620890019598793	1	0	2	0	0.0075	0.0037460977001328786	690.3402700820442	765.3402700820442	765.3402700820442	790.3402700820442	0.011904762126505375	0.0029069767333567142	0.010416666977107525	0.016574585810303688	0.2631579041481018	690	765	765	790	1452
0.4825763870659596	0.48257638706595873	1	0	2	0	0.0075	0.0007699071685065349	678.1527698550343	753.1527698550343	753.1527698550343	778.1527698550343	0.0	0.0029069767333567142	0.010416666977107525	0.016574585810303688	0.2631579041481018	678	753	753	778	1452
0.4991886125491698	0.4991886125491698	1	0	2	0	0.0075	0.0037460977001328786	690.3402700820442	765.3402700820442	765.3402700820442	790.3402700820442	0.011904762126505375	0.0029069767333567142	0.010416666977107525	0.016574585810303688	0.2631579041481018	690	765	765	790	1452
0.5161568932406748	0.5161564985009761	1	0	2	0	0.0075	0.0037460977001328786	690.3402700820442	765.3402700820442	765.3402700820442	790.3402700820442	0.011904762126505375	0.0029069767333567142	0.010416666977107525	0.016574585810303688	0.2631579041481018	690	765	765	790	1452
0.5322804309768037	0.5322800362371041	1	0	2	0	0.0075	0.003731710039218866	690.2813526106013	765.2813526106013	765.2813526106013	790.2813526106013	0.011904762126505375	0.0029069767333567142	0.010416666977107525	0.01104972418397665	0.2631579041481018	690	765	765	790	1452
0.5493967390553491	0.5493967390553482	1	0	2	0	0.0075	0.003731710039218866	690.2813526106013	765.2813526106013	765.2813526106013	790.2813526106013	0.011904762126505375	0.0029069767333567142	0.010416666977107525	0.01104972418397665	0.2631579041481018	690	765	765	790	1452
0.5661794920884295	0.5661790973487308	1	0	2	0	0.0075	0.004458454222558045	693.2573700413752	768.2573700413752	768.2573700413752	793.2573700413752	0.011904762126505375	0.0058139534667134285	0.010416666977107525	0.01104972418397665	0.2631579041481018	693	768	768	793	1452
0.5821565813963128	0.5821561866566141	1	0	2	0	0.0075	0.004458454222558045	693.2573700413752	768.2573700413752	768.2573700413752	793.2573700413752	0.011904762126505375	0.0058139534667134285	0.010416666977107525	0.01104972418397665	0.2631579041481018	693	768	768	793	1452
0.5993968377402732	0.5993972324799719	1	0	2	0	0.0075	0.004458454222558045	693.2573700413752	768.2573700413752	768.2573700413752	793.2573700413752	0.011904762126505375	0.0058139534667134285	0.010416666977107525	0.01104972418397665	0.2631579041481018	693	768	768	793	1452
0.6161973540597998	0.6161973540597989	1	0	2	0	0.0075	0.004472841883472058	693.3162875128181	768.3162875128181	768.3162875128181	793.3162875128181	0.011904762126505375	0.0058139534667134285	0.010416666977107525	0.016574585810303688	0.2631579041481018	693	768	768	793	1452
0.632195364571718	0.6321949698320184	1	0	2	0	0.0075	0.003731710039218866	690.2813526106013	765.2813526106013	765.2813526106013	790.2813526106013	0.011904762126505375	0.0029069767333567142	0.010416666977107525	0.01104972418397665	0.2631579041481018	690	765	765	790	1452
0.651279844788351	0.6512798447883501	1	0	2	0	0.0075	0.003731710039218866	690.2813526106013	765.2813526106013	765.2813526106013	790.2813526106013	0.011904762126505375	0.0029069767333567142	0.010416666977107525	0.01104972418397665	0.2631579041481018	690	765	765	790	1452
0.6662736375065874	0.6662736375065865	1	0	2	0	0.0075	0.003731710039218866	690.2813526106013	765.2813526106013	765.2813526106013	790.2813526106013	0.011904762126505375	0.0029069767333567142	0.010416666977107525	0.01104972418397665	0.2631579041481018	690	765	765	790	1452
0.6824192806658473	0.6824192806658465	1	0	2	0	0.0075	0.003731710039218866	690.2813526106013	765.2813526106013	765.2813526106013	790.2813526106013	0.011904762126505375	0.0029069767333567142	0.010416666977107525	0.01104972418397665	0.2631579041481018	690	765	765	790	1452
0.6991894020285674	0.6991890072888687	1	0	2	0	0.0075	0.0007555195075925226	678.0938523835914	753.0938523835914	753.0938523835914	778.0938523835914	0.0	0.0029069767333567142	0.010416666977107525	0.01104972418397665	0.2631579041481018	678	753	753	778	1452
0.7180311173304545	0.7180311173304537	1	0	2	0	0.0075	0.0007555195075925226	678.0938523835914	753.0938523835914	753.0938523835914	778.0938523835914	0.011904762126505375	0.0029069767333567142	0.010416666977107525	0.01104972418397665	0.2631579041481018	678	753	753	778	1452
0.7322595097727689	0.7322591150330693	1	0	2	0	0.0075	0.003731710039218866	690.2813526106013	765.2813526106013	765.2813526106013	790.2813526106013	0.011904762126505375	0.0029069767333567142	0.010416666977107525	0.01104972418397665	0.2631579041481018	690	765	765	790	1452
0.7491681847697587	0.7491677900300591	1	0	2	0	0.0075	0.003731710039218866	690.2813526106013	765.2813526106013	765.2813526106013	790.2813526106013	0.011904762126505375	0.0029069767333567142	0.010416666977107525	0.01104972418397665	0.2631579041481018	690	765	765	790	1452
0.7661960711557789	0.766196071155778	1	0	2	0	0.0075	0.003731710039218866	690.2813526106013	765.2813526106013	765.2813526106013	790.2813526106013	0.011904762126505375	0.0029069767333567142	0.010416666977107525	0.01104972418397665	0.2631579041481018	690	765	765	790	1452
0.7846363361840121	0.7846363361840112	1	0	2	0	0.0075	0.003731710039218866	690.2813526106013	765.2813526106013	765.2813526106013	790.2813526106013	0.011904762126505375	0.0029069767333567142	0.010416666977107525	0.01104972418397665	0.2631579041481018	690	765	765	790	1452
0.7994264432176816	0.7994264432176807	1	0	2	0	0.0075	0.003731710039218866	690.2813526106013	765.2813526106013	765.2813526106013	790.2813526106013	0.011904762126505375	0.0029069767333567142	0.010416666977107525	0.01104972418397665	0.2631579041481018	690	765	765	790	1452
0.8161657748838973	0.8161653801441977	1	0	2	0	0.0075	0.003731710039218866	690.2813526106013	765.2813526106013	765.2813526106013	790.2813526106013	0.011904762126505375	0.0029069767333567142	0.010416666977107525	0.01104972418397665	0.2631579041481018	690	765	765	790	1452
0.8321874697777423	0.8321870750380427	1	0	2	0	0.0075	0.003731710039218866	690.2813526106013	765.2813526106013	765.2813526106013	790.2813526106013	0.011904762126505375	0.0029069767333567142	0.010416666977107525	0.01104972418397665	0.2631579041481018	690	765	765	790	1452
0.851272344734074	0.8512723447340731	1	0	2	0	0.0075	0.0007555195075925226	678.0938523835914	753.0938523835914	753.0938523835914	778.0938523835914	0.0	0.0029069767333567142	0.010416666977107525	0.01104972418397665	0.31578946113586426	678	753	753	778	1463
0.8663900857177262	0.8663900857177254	1	0	2	0	0.0075	2.877532425334399e-05	675.1178349528175	750.1178349528175	750.1178349528175	775.1178349528175	0.0	0.0	0.010416666977107525	0.01104972418397665	0.2631579041481018	675	750	750	775	1452
0.8824271754598225	0.8824275701995212	1	0	2	0	0.0075	2.877532425334399e-05	675.1178349528175	750.1178349528175	750.1178349528175	775.1178349528175	0.0	0.0	0.010416666977107525	0.01104972418397665	0.31578946113586426	675	750	750	775	1463
0.8992679552286234	0.8992679552286234	1	0	2	0	0.0075	2.877532425334399e-05	675.1178349528175	750.1178349528175	750.1178349528175	775.1178349528175	0.0	0.0	0.010416666977107525	0.01104972418397665	0.2631579041481018	675	750	750	775	1452
0.916317552298076	0.9163179470377747	1	0	2	0	0.0075	2.877532425334399e-05	675.1178349528175	750.1178349528175	750.1178349528175	775.1178349528175	0.0	0.0	0.010416666977107525	0.01104972418397665	0.2631579041481018	675	750	750	775	1452
0.9323506946431852	0.932351089382883	1	0	2	0	0.0075	2.877532425334399e-05	675.1178349528175	750.1178349528175	750.1178349528175	775.1178349528175	0.0	0.0	0.010416666977107525	0.01104972418397665	0.2631579041481018	675	750	750	775	1452
0.9493118700201126	0.9493118700201117	1	0	2	0	0.0075	2.877532425334399e-05	675.1178349528175	750.1178349528175	750.1178349528175	775.1178349528175	0.0	0.0	0.010416666977107525	0.01104972418397665	0.2631579041481018	675	750	750	775	1452
0.9661830447457191	0.9661826500060195	1	0	2	0	0.0075	2.877532425334399e-05	675.1178349528175	750.1178349528175	750.1178349528175	775.1178349528175	0.0	0.0	0.010416666977107525	0.01104972418397665	0.2631579041481018	675	750	750	775	1452
0.9822165818305271	0.9822161870908275	1	0	2	0	0.0075	2.877532425334399e-05	675.1178349528175	750.1178349528175	750.1178349528175	775.1178349528175	0.0	0.0	0.010416666977107525	0.01104972418397665	0.2631579041481018	675	750	750	775	1452
0.9994761804197276	0.9994761804197267	1	0	2	0	0.0075	2.877532425334399e-05	675.1178349528175	750.1178349528175	750.1178349528175	775.1178349528175	0.0	0.0	0.010416666977107525	0.01104972418397665	0.31578946113586426	675	750	750	775	1463
1.016155906391428	1.0161555116517285	1	0	2	0	0.0075	2.877532425334399e-05	675.1178349528175	750.1178349528175	750.1178349528175	775.1178349528175	0.0	0.0	0.010416666977107525	0.01104972418397665	0.2631579041481018	675	750	750	775	1452
1.0321728644088877	1.032172469669188	1	0	2	0	0.0075	2.877532425334399e-05	675.1178349528175	750.1178349528175	750.1178349528175	775.1178349528175	0.0	0.0	0.010416666977107525	0.01104972418397665	0.2631579041481018	675	750	750	775	1452
1.051340239962264	1.0513402399622631	1	0	2	0	0.0075	0.0007555195075925226	678.0938523835914	753.0938523835914	753.0938523835914	778.0938523835914	0.0	0.0029069767333567142	0.010416666977107525	0.01104972418397665	0.2631579041481018	678	753	753	778	1452
1.0661741631024961	1.0661737683627965	1	0	2	0	0.0075	0.003731710039218866	690.2813526106013	765.2813526106013	765.2813526106013	790.2813526106013	0.011904762126505375	0.0029069767333567142	0.010416666977107525	0.01104972418397665	0.31578946113586426	690	765	765	790	1463
1.0823821751341631	1.0823821751341622	1	0	2	0	0.0075	0.003731710039218866	690.2813526106013	765.2813526106013	765.2813526106013	790.2813526106013	0.011904762126505375	0.0029069767333567142	0.010416666977107525	0.01104972418397665	0.31578946113586426	690	765	765	790	1463
1.0994128246980734	1.0994132194377713	1	0	2	0	0.0075	2.877532425334399e-05	675.1178349528175	750.1178349528175	750.1178349528175	775.1178349528175	0.0	0.0	0.010416666977107525	0.01104972418397665	0.31578946113586426	675	750	750	775	1463
1.1161797881432038	1.1161793934035042	1	0	2	0	0.0075	2.877532425334399e-05	675.1178349528175	750.1178349528175	750.1178349528175	775.1178349528175	0.0	0.0	0.010416666977107525	0.01104972418397665	0.31578946113586426	675	750	750	775	1463
1.1323755632442074	1.1323775369427018	1	0	2	0	0.0075	2.877532425334399e-05	675.1178349528175	750.1178349528175	750.1178349528175	775.1178349528175	0.0	0.0	0.010416666977107525	0.01104972418397665	0.31578946113586426	675	750	750	775	1463
1.1491512109627111	1.1491508162230115	1	0	2	0	0.0075	2.877532425334399e-05	675.1178349528175	750.1178349528175	750.1178349528175	775.1178349528175	0.0	0.0	0.010416666977107525	0.01104972418397665	0.31578946113586426	675	750	750	775	1463
1.1661787026090318	1.1661783078693322	1	0	2	0	0.0075	2.877532425334399e-05	675.1178349528175	750.1178349528175	750.1178349528175	775.1178349528175	0.0	0.0	0.010416666977107525	0.01104972418397665	0.31578946113586426	675	750	750	775	1463
1.1823172404537141	1.182317635193412	1	0	2	0	0.0075	2.877532425334399e-05	675.1178349528175	750.1178349528175	750.1178349528175	775.1178349528175	0.0	0.0	0.010416666977107525	0.01104972418397665	0.31578946113586426	675	750	750	775	1463
1.1992871001040148	1.199287100104014	1	0	2	0	0.0075	2.877532425334399e-05	675.1178349528175	750.1178349528175	750.1178349528175	775.1178349528175	0.0	0.0	0.010416666977107525	0.01104972418397665	0.31578946113586426	675	750	750	775	1463
1.2161488010768506	1.216148406337151	1	0	2	0	0.0075	2.877532425334399e-05	675.1178349528175	750.1178349528175	750.1178349528175	775.1178349528175	0.0	0.0	0.010416666977107525	0.01104972418397665	0.31578946113586426	675	750	750	775	1463
1.2321669433134064	1.2321669433134055	1	0	2	0	0.0075	2.877532425334399e-05	675.1178349528175	750.1178349528175	750.1178349528175	775.1178349528175	0.0	0.0	0.010416666977107525	0.01104972418397665	0.31578946113586426	675	750	750	775	1463
1.2513011607320843	1.2513007659923847	1	0	2	0	0.0075	2.877532425334399e-05	675.1178349528175	750.1178349528175	750.1178349528175	775.1178349528175	0.0	0.0	0.010416666977107525	0.01104972418397665	0.31578946113586426	675	750	750	775	1463
1.2661658735688226	1.266165478829123	1	0	2	0	0.0075	2.877532425334399e-05	675.1178349528175	750.1178349528175	750.1178349528175	775.1178349528175	0.0	0.0	0.010416666977107525	0.01104972418397665	0.31578946113586426	675	750	750	775	1463
1.282493491729217	1.2824934917292161	1	0	2	0	0.0075	2.877532425334399e-05	675.1178349528175	750.1178349528175	750.1178349528175	775.1178349528175	0.0	0.0	0.010416666977107525	0.01104972418397665	0.31578946113586426	675	750	750	775	1463
1.299168480824533	1.299168480824532	1	0	2	0	0.0075	2.877532425334399e-05	675.1178349528175	750.1178349528175	750.1178349528175	775.1178349528175	0.0	0.0	0.010416666977107525	0.01104972418397665	0.31578946113586426	675	750	750	775	1463
1.3179719063756385	1.317971511635939	1	0	2	0	0.0075	2.877532425334399e-05	675.1178349528175	750.1178349528175	750.1178349528175	775.1178349528175	0.0	0.0	0.010416666977107525	0.01104972418397665	0.31578946113586426	675	750	750	775	1463
1.3323716158472196	1.3323716158472205	1	0	2	0	0.0075	2.877532425334399e-05	675.1178349528175	750.1178349528175	750.1178349528175	775.1178349528175	0.0	0.0	0.010416666977107525	0.01104972418397665	0.2631579041481018	675	750	750	775	1452
1.3491701584682518	1.349170158468251	1	0	2	0	0.0075	0.0007411318454658506	678.0349349071827	753.0349349071827	753.0349349071827	778.0349349071827	0.0	0.0029069767333567142	0.010416666977107525	0.005524862091988325	0.31578946113586426	678	753	753	778	1463
1.3662134397025243	1.3662134397025234	1	0	2	0	0.0075	0.0007555195075925226	678.0938523835914	753.0938523835914	753.0938523835914	778.0938523835914	0.0	0.0029069767333567142	0.010416666977107525	0.01104972418397665	0.31578946113586426	678	753	753	778	1463
1.3821510550405298	1.3821506603008302	1	0	2	0	0.0075	2.877532425334399e-05	675.1178349528175	750.1178349528175	750.1178349528175	775.1178349528175	0.0	0.0	0.010416666977107525	0.01104972418397665	0.31578946113586426	675	750	750	775	1463
1.3994090746709356	1.3994090746709347	1	0	2	0	0.0075	2.877532425334399e-05	675.1178349528175	750.1178349528175	750.1178349528175	775.1178349528175	0.0	0.0	0.010416666977107525	0.01104972418397665	0.31578946113586426	675	750	750	775	1463
1.4163643289523806	1.4163643289523797	1	0	2	0	0.0075	2.877532425334399e-05	675.1178349528175	750.1178349528175	750.1178349528175	775.1178349528175	0.0	0.0	0.010416666977107525	0.01104972418397665	0.31578946113586426	675	750	750	775	1463
1.4323299708089996	1.4323299708089987	1	0	2	0	0.0075	0.0007411318454658506	678.0349349071827	753.0349349071827	753.0349349071827	778.0349349071827	0.0	0.0029069767333567142	0.010416666977107525	0.005524862091988325	0.31578946113586426	678	753	753	778	1463
1.4513248451140113	1.4513248451140104	1	0	2	0	0.0075	1.4387662126671996e-05	675.0589174764087	750.0589174764087	750.0589174764087	775.0589174764087	0.0	0.0	0.010416666977107525	0.005524862091988325	0.31578946113586426	675	750	750	775	1463
1.4661816631567737	1.4661816631567728	1	0	2	0	0.0075	2.877532425334399e-05	675.1178349528175	750.1178349528175	750.1178349528175	775.1178349528175	0.0	0.0	0.010416666977107525	0.01104972418397665	0.31578946113586426	675	750	750	775	1463
1.482299674537118	1.4822996745371189	1	0	2	0	0.0075	2.877532425334399e-05	675.1178349528175	750.1178349528175	750.1178349528175	775.1178349528175	0.0	0.0	0.010416666977107525	0.01104972418397665	0.31578946113586426	675	750	750	775	1463
1.4992126916707962	1.4992122969310966	1	0	2	0	0.0075	2.877532425334399e-05	675.1178349528175	750.1178349528175	750.1178349528175	775.1178349528175	0.0	0.0	0.010416666977107525	0.01104972418397665	0.2631579041481018	675	750	750	775	1452
1.5163890001835538	1.516389000183553	1	0	2	0	0.0075	2.877532425334399e-05	675.1178349528175	750.1178349528175	750.1178349528175	775.1178349528175	0.0	0.0	0.010416666977107525	0.01104972418397665	0.31578946113586426	675	750	750	775	1463
1.5324031950231225	1.5324035897628203	1	0	2	0	0.0075	2.877532425334399e-05	675.1178349528175	750.1178349528175	750.1178349528175	775.1178349528175	0.0	0.0	0.010416666977107525	0.01104972418397665	0.31578946113586426	675	750	750	775	1463
1.5491634478933731	1.5491630531536735	1	0	2	0	0.0075	2.877532425334399e-05	675.1178349528175	750.1178349528175	750.1178349528175	775.1178349528175	0.0	0.0	0.010416666977107525	0.01104972418397665	0.31578946113586426	675	750	750	775	1463
1.5661696235959601	1.5661696235959592	1	0	2	0	0.0075	2.877532425334399e-05	675.1178349528175	750.1178349528175	750.1178349528175	775.1178349528175	0.0	0.0	0.010416666977107525	0.01104972418397665	0.31578946113586426	675	750	750	775	1463
1.5845806778864846	1.584580283146785	1	0	2	0	0.0075	2.877532425334399e-05	675.1178349528175	750.1178349528175	750.1178349528175	775.1178349528175	0.0	0.0	0.010416666977107525	0.01104972418397665	0.31578946113586426	675	750	750	775	1463
1.599385390289009	1.599385390289008	1	0	2	0	0.0075	2.877532425334399e-05	675.1178349528175	750.1178349528175	750.1178349528175	775.1178349528175	0.0	0.0	0.010416666977107525	0.01104972418397665	0.31578946113586426	675	750	750	775	1463
1.6161926171834144	1.6161926171834136	1	0	2	0	0.0075	2.877532425334399e-05	675.1178349528175	750.1178349528175	750.1178349528175	775.1178349528175	0.0	0.0	0.010416666977107525	0.01104972418397665	0.31578946113586426	675	750	750	775	1463
1.6323469446160468	1.6323473393557446	1	0	2	0	0.0075	2.877532425334399e-05	675.1178349528175	750.1178349528175	750.1178349528175	775.1178349528175	0.0	0.0	0.010416666977107525	0.01104972418397665	0.31578946113586426	675	750	750	775	1463
1.651728269086159	1.6517278743464594	1	0	2	0	0.0075	2.877532425334399e-05	675.1178349528175	750.1178349528175	750.1178349528175	775.1178349528175	0.0	0.0	0.010416666977107525	0.01104972418397665	0.31578946113586426	675	750	750	775	1463
1.6662748217256835	1.6662748217256826	1	0	2	0	0.0075	2.877532425334399e-05	675.1178349528175	750.1178349528175	750.1178349528175	775.1178349528175	0.0	0.0	0.010416666977107525	0.01104972418397665	0.31578946113586426	675	750	750	775	1463
1.6824129648306672	1.682413359570365	1	0	2	0	0.0075	2.877532425334399e-05	675.1178349528175	750.1178349528175	750.1178349528175	775.1178349528175	0.0	0.0	0.010416666977107525	0.01104972418397665	0.31578946113586426	675	750	750	775	1463
1.69917558613911	1.6991751913994104	1	0	2	0	0.0075	2.877532425334399e-05	675.1178349528175	750.1178349528175	750.1178349528175	775.1178349528175	0.0	0.0	0.010416666977107525	0.01104972418397665	0.31578946113586426	675	750	750	775	1463
1.7184523045890474	1.7184519098493478	1	0	2	0	0.0075	2.877532425334399e-05	675.1178349528175	750.1178349528175	750.1178349528175	775.1178349528175	0.0	0.0	0.010416666977107525	0.01104972418397665	0.31578946113586426	675	750	750	775	1463
1.732246483362709	1.7322460886230093	1	0	2	0	0.0075	2.877532425334399e-05	675.1178349528175	750.1178349528175	750.1178349528175	775.1178349528175	0.0	0.0	0.010416666977107525	0.01104972418397665	0.31578946113586426	675	750	750	775	1463
1.7493454228945078	1.749345422894507	1	0	2	0	0.0075	2.877532425334399e-05	675.1178349528175	750.1178349528175	750.1178349528175	775.1178349528175	0.0	0.0	0.010416666977107525	0.01104972418397665	0.31578946113586426	675	750	750	775	1463
1.771582294345552	1.771582294345551	1	0	2	0	0.0075	2.877532425334399e-05	675.1178349528175	750.1178349528175	750.1178349528175	775.1178349528175	0.0	0.0	0.010416666977107525	0.01104972418397665	0.31578946113586426	675	750	750	775	1463
1.7853085778910254	1.7853081831513258	1	0	2	0	0.0075	2.877532425334399e-05	675.1178349528175	750.1178349528175	750.1178349528175	775.1178349528175	0.0	0.0	0.010416666977107525	0.01104972418397665	0.31578946113586426	675	750	750	775	1463
1.7993036791713637	1.7993036791713628	1	0	2	0	0.0075	2.877532425334399e-05	675.1178349528175	750.1178349528175	750.1178349528175	775.1178349528175	0.0	0.0	0.010416666977107525	0.01104972418397665	0.31578946113586426	675	750	750	775	1463
1.8161997224979922	1.8161993277582926	1	0	2	0	0.0075	2.877532425334399e-05	675.1178349528175	750.1178349528175	750.1178349528175	775.1178349528175	0.0	0.0	0.010416666977107525	0.01104972418397665	0.31578946113586426	675	750	750	775	1463
1.8325131300292314	1.8325131300292306	1	0	2	0	0.0075	2.877532425334399e-05	675.1178349528175	750.1178349528175	750.1178349528175	775.1178349528175	0.0	0.0	0.010416666977107525	0.01104972418397665	0.31578946113586426	675	750	750	775	1463
1.8517322164831453	1.8517318217434457	1	0	2	0	0.0075	2.877532425334399e-05	675.1178349528175	750.1178349528175	750.1178349528175	775.1178349528175	0.0	0.0	0.010416666977107525	0.01104972418397665	0.31578946113586426	675	750	750	775	1463
1.866223505564844	1.866223505564843	1	0	2	0	0.0075	2.877532425334399e-05	675.1178349528175	750.1178349528175	750.1178349528175	775.1178349528175	0.0	0.0	0.010416666977107525	0.01104972418397665	0.31578946113586426	675	750	750	775	1463
1.8822562531702536	1.8822562531702527	1	0	2	0	0.0075	2.877532425334399e-05	675.1178349528175	750.1178349528175	750.1178349528175	775.1178349528175	0.0	0.0	0.010416666977107525	0.01104972418397665	0.31578946113586426	675	750	750	775	1463
1.8994301932448208	1.8994301932448199	1	0	2	0	0.0075	2.877532425334399e-05	675.1178349528175	750.1178349528175	750.1178349528175	775.1178349528175	0.0	0.0	0.010416666977107525	0.01104972418397665	0.31578946113586426	675	750	750	775	1463
1.9162153147160934	1.9162153147160925	1	0	2	0	0.0075	2.877532425334399e-05	675.1178349528175	750.1178349528175	750.1178349528175	775.1178349528175	0.0	0.0	0.010416666977107525	0.01104972418397665	0.31578946113586426	675	750	750	775	1463
1.9323988528864353	1.9323996423658318	1	0	2	0	0.0075	2.877532425334399e-05	675.1178349528175	750.1178349528175	750.1178349528175	775.1178349528175	0.0	0.0	0.010416666977107525	0.01104972418397665	0.31578946113586426	675	750	750	775	1463
1.9492648959959586	1.9492648959959578	1	0	2	0	0.0075	2.877532425334399e-05	675.1178349528175	750.1178349528175	750.1178349528175	775.1178349528175	0.0	0.0	0.010416666977107525	0.01104972418397665	0.31578946113586426	675	750	750	775	1463
1.9662150186613205	1.966214623921621	1	0	2	0	0.0075	2.877532425334399e-05	675.1178349528175	750.1178349528175	750.1178349528175	775.1178349528175	0.0	0.0	0.010416666977107525	0.01104972418397665	0.31578946113586426	675	750	750	775	1463
1.9856531856480553	1.985653580387753	1	0	2	0	0.0075	2.877532425334399e-05	675.1178349528175	750.1178349528175	750.1178349528175	775.1178349528175	0.0	0.0	0.010416666977107525	0.01104972418397665	0.31578946113586426	675	750	750	775	1463
1.9993692059613588	1.999369205961358	1	0	2	0	0.0075	2.877532425334399e-05	675.1178349528175	750.1178349528175	750.1178349528175	775.1178349528175	0.0	0.0	0.010416666977107525	0.01104972418397665	0.31578946113586426	675	750	750	775	1463
2.016223801619618	2.0162234068799183	1	0	2	0	0.0075	2.877532425334399e-05	675.1178349528175	750.1178349528175	750.1178349528175	775.1178349528175	0.0	0.0	0.010416666977107525	0.01104972418397665	0.2631579041481018	675	750	750	775	1452
2.0323670763406847	2.0323674710803825	1	0	2	0	0.0075	2.877532425334399e-05	675.1178349528175	750.1178349528175	750.1178349528175	775.1178349528175	0.0	0.0	0.010416666977107525	0.01104972418397665	0.31578946113586426	675	750	750	775	1463
2.051755111385675	2.051755111385674	1	0	2	0	0.0075	2.877532425334399e-05	675.1178349528175	750.1178349528175	750.1178349528175	775.1178349528175	0.0	0.0	0.010416666977107525	0.01104972418397665	0.31578946113586426	675	750	750	775	1463
2.0661556103366534	2.066155215596954	1	0	2	0	0.0075	2.877532425334399e-05	675.1178349528175	750.1178349528175	750.1178349528175	775.1178349528175	0.0	0.0	0.010416666977107525	0.01104972418397665	0.2631579041481018	675	750	750	775	1452
2.082420464884943	2.0824208596246425	1	0	2	0	0.0075	2.877532425334399e-05	675.1178349528175	750.1178349528175	750.1178349528175	775.1178349528175	0.0	0.0	0.010416666977107525	0.01104972418397665	0.31578946113586426	675	750	750	775	1463
2.0993670348930165	2.0993674296327143	1	0	2	0	0.0075	2.877532425334399e-05	675.1178349528175	750.1178349528175	750.1178349528175	775.1178349528175	0.0	0.0	0.010416666977107525	0.01104972418397665	0.31578946113586426	675	750	750	775	1463
2.1162843941633787	2.116283999423679	1	0	2	0	0.0075	2.877532425334399e-05	675.1178349528175	750.1178349528175	750.1178349528175	775.1178349528175	0.0	0.0	0.010416666977107525	0.01104972418397665	0.31578946113586426	675	750	750	775	1463
2.132330168178849	2.1323301681788482	1	0	2	0	0.0075	2.877532425334399e-05	675.1178349528175	750.1178349528175	750.1178349528175	775.1178349528175	0.0	0.0	0.010416666977107525	0.01104972418397665	0.31578946113586426	675	750	750	775	1463
2.149178842741626	2.1491784480019263	1	0	2	0	0.0075	2.877532425334399e-05	675.1178349528175	750.1178349528175	750.1178349528175	775.1178349528175	0.0	0.0	0.010416666977107525	0.01104972418397665	0.31578946113586426	675	750	750	775	1463
2.166152255049215	2.166152255049214	1	0	2	0	0.0075	2.877532425334399e-05	675.1178349528175	750.1178349528175	750.1178349528175	775.1178349528175	0.0	0.0	0.010416666977107525	0.01104972418397665	0.31578946113586426	675	750	750	775	1463
2.1856531856480546	2.1856535803877524	1	0	2	0	0.0075	2.877532425334399e-05	675.1178349528175	750.1178349528175	750.1178349528175	775.1178349528175	0.0	0.0	0.010416666977107525	0.01104972418397665	0.31578946113586426	675	750	750	775	1463
2.1994299958749712	2.199430390614669	1	0	2	0	0.0075	2.877532425334399e-05	675.1178349528175	750.1178349528175	750.1178349528175	775.1178349528175	0.0	0.0	0.010416666977107525	0.01104972418397665	0.2631579041481018	675	750	750	775	1452
2.2162336701120866	2.216233275372387	1	0	2	0	0.0075	2.877532425334399e-05	675.1178349528175	750.1178349528175	750.1178349528175	775.1178349528175	0.0	0.0	0.010416666977107525	0.01104972418397665	0.31578946113586426	675	750	750	775	1463
2.2321993119687056	2.232198917229006	1	0	2	0	0.0075	2.877532425334399e-05	675.1178349528175	750.1178349528175	750.1178349528175	775.1178349528175	0.0	0.0	0.010416666977107525	0.01104972418397665	0.31578946113586426	675	750	750	775	1463
2.251778401027903	2.2517784010279023	1	0	2	0	0.0075	2.877532425334399e-05	675.1178349528175	750.1178349528175	750.1178349528175	775.1178349528175	0.0	0.0	0.010416666977107525	0.01104972418397665	0.31578946113586426	675	750	750	775	1463
2.266516007681635	2.266516402421333	1	0	2	0	0.0075	2.877532425334399e-05	675.1178349528175	750.1178349528175	750.1178349528175	775.1178349528175	0.0	0.0	0.010416666977107525	0.01104972418397665	0.31578946113586426	675	750	750	775	1463
2.2821626998616447	2.282162305121945	1	0	2	0	0.0075	2.877532425334399e-05	675.1178349528175	750.1178349528175	750.1178349528175	775.1178349528175	0.0	0.0	0.010416666977107525	0.01104972418397665	0.31578946113586426	675	750	750	775	1463
2.3051160238659625	2.3051164186056603	1	0	2	0	0.0075	2.877532425334399e-05	675.1178349528175	750.1178349528175	750.1178349528175	775.1178349528175	0.0	0.0	0.010416666977107525	0.01104972418397665	0.31578946113586426	675	750	750	775	1463
2.3184033568663986	2.3184033568663978	1	0	2	0	0.0075	2.877532425334399e-05	675.1178349528175	750.1178349528175	750.1178349528175	775.1178349528175	0.0	0.0	0.010416666977107525	0.01104972418397665	0.31578946113586426	675	750	750	775	1463
2.3322180621043964	2.3322176673646986	1	0	2	0	0.0075	2.877532425334399e-05	675.1178349528175	750.1178349528175	750.1178349528175	775.1178349528175	0.0	0.0	0.010416666977107525	0.01104972418397665	0.31578946113586426	675	750	750	775	1463
2.3492929225145707	2.34929292251457	1	0	2	0	0.0075	2.877532425334399e-05	675.1178349528175	750.1178349528175	750.1178349528175	775.1178349528175	0.0	0.0	0.010416666977107525	0.01104972418397665	0.31578946113586426	675	750	750	775	1463
2.36620199225126	2.3662015975115605	1	0	2	0	0.0075	2.877532425334399e-05	675.1178349528175	750.1178349528175	750.1178349528175	775.1178349528175	0.0	0.0	0.010416666977107525	0.01104972418397665	0.31578946113586426	675	750	750	775	1463
2.385115550178324	2.385115944918022	1	0	2	0	0.0075	2.877532425334399e-05	675.1178349528175	750.1178349528175	750.1178349528175	775.1178349528175	0.0	0.0	0.010416666977107525	0.01104972418397665	0.31578946113586426	675	750	750	775	1463
2.3992803895291344	2.3992803895291352	1	0	2	0	0.0075	2.877532425334399e-05	675.1178349528175	750.1178349528175	750.1178349528175	775.1178349528175	0.0	0.0	0.010416666977107525	0.01104972418397665	0.31578946113586426	675	750	750	775	1463
2.416155116912031	2.4161547221723314	1	0	2	0	0.0075	2.877532425334399e-05	675.1178349528175	750.1178349528175	750.1178349528175	775.1178349528175	0.0	0.0	0.010416666977107525	0.01104972418397665	0.31578946113586426	675	750	750	775	1463
2.4322581281838227	2.432258128183822	1	0	2	0	0.0075	2.877532425334399e-05	675.1178349528175	750.1178349528175	750.1178349528175	775.1178349528175	0.0	0.0	0.010416666977107525	0.01104972418397665	0.31578946113586426	675	750	750	775	1463
2.4517728746721206	2.4517732694118184	1	0	2	0	0.0075	2.877532425334399e-05	675.1178349528175	750.1178349528175	750.1178349528175	775.1178349528175	0.0	0.0	0.010416666977107525	0.01104972418397665	0.31578946113586426	675	750	750	775	1463
2.466310348298573	2.4663099535588735	1	0	2	0	0.0075	2.877532425334399e-05	675.1178349528175	750.1178349528175	750.1178349528175	775.1178349528175	0.0	0.0	0.010416666977107525	0.01104972418397665	0.31578946113586426	675	750	750	775	1463
2.48229296396224	2.482292963962239	1	0	2	0	0.0075	2.877532425334399e-05	675.1178349528175	750.1178349528175	750.1178349528175	775.1178349528175	0.0	0.0	0.010416666977107525	0.01104972418397665	0.31578946113586426	675	750	750	775	1463
2.4992411129291066	2.4992411129291057	1	0	2	0	0.0075	2.877532425334399e-05	675.1178349528175	750.1178349528175	750.1178349528175	775.1178349528175	0.0	0.0	0.010416666977107525	0.01104972418397665	0.31578946113586426	675	750	750	775	1463
2.5184376992201924	2.5184376992201916	1	0	2	0	0.0075	2.877532425334399e-05	675.1178349528175	750.1178349528175	750.1178349528175	775.1178349528175	0.0	0.0	0.010416666977107525	0.01104972418397665	0.31578946113586426	675	750	750	775	1463
2.53227845727831	2.5322784572783092	1	0	2	0	0.0075	2.877532425334399e-05	675.1178349528175	750.1178349528175	750.1178349528175	775.1178349528175	0.0	0.0	0.010416666977107525	0.01104972418397665	0.31578946113586426	675	750	750	775	1463
2.549399896972939	2.549399896972938	1	0	2	0	0.0075	2.877532425334399e-05	675.1178349528175	750.1178349528175	750.1178349528175	775.1178349528175	0.0	0.0	0.010416666977107525	0.01104972418397665	0.31578946113586426	675	750	750	775	1463
2.5662197555377046	2.566219360798005	1	0	2	0	0.0075	2.877532425334399e-05	675.1178349528175	750.1178349528175	750.1178349528175	775.1178349528175	0.0	0.0	0.010416666977107525	0.01104972418397665	0.31578946113586426	675	750	750	775	1463
2.5821585550948063	2.5821581603551067	1	0	2	0	0.0075	2.877532425334399e-05	675.1178349528175	750.1178349528175	750.1178349528175	775.1178349528175	0.0	0.0	0.010416666977107525	0.01104972418397665	0.31578946113586426	675	750	750	775	1463
2.599379863933227	2.599379863933226	1	0	2	0	0.0075	2.877532425334399e-05	675.1178349528175	750.1178349528175	750.1178349528175	775.1178349528175	0.0	0.0	0.010416666977107525	0.01104972418397665	0.31578946113586426	675	750	750	775	1463
2.616220248962329	2.6162198542226296	1	0	2	0	0.0075	2.877532425334399e-05	675.1178349528175	750.1178349528175	750.1178349528175	775.1178349528175	0.0	0.0	0.010416666977107525	0.01104972418397665	0.31578946113586426	675	750	750	775	1463
2.6324918140854967	2.632491814085496	1	0	2	0	0.0075	2.877532425334399e-05	675.1178349528175	750.1178349528175	750.1178349528175	775.1178349528175	0.0	0.0	0.010416666977107525	0.01104972418397665	0.31578946113586426	675	750	750	775	1463
2.6513469505371416	2.6513469505371425	1	0	2	0	0.0075	2.877532425334399e-05	675.1178349528175	750.1178349528175	750.1178349528175	775.1178349528175	0.0	0.0	0.010416666977107525	0.01104972418397665	0.31578946113586426	675	750	750	775	1463
2.6663111377779716	2.666310743038272	1	0	2	0	0.0075	2.877532425334399e-05	675.1178349528175	750.1178349528175	750.1178349528175	775.1178349528175	0.0	0.0	0.010416666977107525	0.01104972418397665	0.31578946113586426	675	750	750	775	1463
2.6824623072930143	2.682462702032712	1	0	2	0	0.0075	2.877532425334399e-05	675.1178349528175	750.1178349528175	750.1178349528175	775.1178349528175	0.0	0.0	0.010416666977107525	0.01104972418397665	0.31578946113586426	675	750	750	775	1463
2.6992075600547105	2.6992071653150127	1	0	2	0	0.0075	1.4387662126671996e-05	675.0589174764087	750.0589174764087	750.0589174764087	775.0589174764087	0.0	0.0	0.010416666977107525	0.005524862091988325	0.31578946113586426	675	750	750	775	1463
2.718417567495554	2.7184171727558546	1	0	2	0	0.0075	2.877532425334399e-05	675.1178349528175	750.1178349528175	750.1178349528175	775.1178349528175	0.0	0.0	0.010416666977107525	0.01104972418397665	0.31578946113586426	675	750	750	775	1463
2.7323293786994514	2.7323293786994505	1	0	2	0	0.0075	2.877532425334399e-05	675.1178349528175	750.1178349528175	750.1178349528175	775.1178349528175	0.0	0.0	0.010416666977107525	0.01104972418397665	0.31578946113586426	675	750	750	775	1463
2.749173316385842	2.749172921646144	1	0	2	0	0.0075	1.4387662126671996e-05	675.0589174764087	750.0589174764087	750.0589174764087	775.0589174764087	0.0	0.0	0.010416666977107525	0.005524862091988325	0.31578946113586426	675	750	750	775	1463
2.7662134397025246	2.766213044962825	1	0	2	0	0.0075	2.877532425334399e-05	675.1178349528175	750.1178349528175	750.1178349528175	775.1178349528175	0.0	0.0	0.010416666977107525	0.01104972418397665	0.31578946113586426	675	750	750	775	1463
2.7853409465463246	2.7853409465463237	1	0	2	0	0.0075	2.877532425334399e-05	675.1178349528175	750.1178349528175	750.1178349528175	775.1178349528175	0.0	0.0	0.010416666977107525	0.01104972418397665	0.31578946113586426	675	750	750	775	1463
2.799282757967327	2.799282757967328	1	0	2	0	0.0075	2.877532425334399e-05	675.1178349528175	750.1178349528175	750.1178349528175	775.1178349528175	0.0	0.0	0.010416666977107525	0.01104972418397665	0.31578946113586426	675	750	750	775	1463
2.816225775318112	2.8162257753181112	1	0	2	0	0.0075	1.4387662126671996e-05	675.0589174764087	750.0589174764087	750.0589174764087	775.0589174764087	0.0	0.0	0.010416666977107525	0.005524862091988325	0.31578946113586426	675	750	750	775	1463
2.8322498386501485	2.832249443910449	1	0	2	0	0.0075	2.877532425334399e-05	675.1178349528175	750.1178349528175	750.1178349528175	775.1178349528175	0.0	0.0	0.010416666977107525	0.01104972418397665	0.31578946113586426	675	750	750	775	1463
2.8518439278178986	2.8518443225575965	1	0	2	0	0.0075	2.877532425334399e-05	675.1178349528175	750.1178349528175	750.1178349528175	775.1178349528175	0.0	0.0	0.010416666977107525	0.01104972418397665	0.31578946113586426	675	750	750	775	1463
2.866345085392065	2.866345085392066	1	0	2	0	0.0075	2.877532425334399e-05	675.1178349528175	750.1178349528175	750.1178349528175	775.1178349528175	0.0	0.0	0.010416666977107525	0.01104972418397665	0.31578946113586426	675	750	750	775	1463
2.8825598079986117	2.882559807998611	1	0	2	0	0.0075	2.877532425334399e-05	675.1178349528175	750.1178349528175	750.1178349528175	775.1178349528175	0.0	0.0	0.010416666977107525	0.01104972418397665	0.31578946113586426	675	750	750	775	1463
2.8995655889615	2.899565983701198	1	0	2	0	0.0075	1.4387662126671996e-05	675.0589174764087	750.0589174764087	750.0589174764087	775.0589174764087	0.0	0.0	0.010416666977107525	0.005524862091988325	0.31578946113586426	675	750	750	775	1463
2.916269394054825	2.916268999315127	1	0	2	0	0.0075	1.4387662126671996e-05	675.0589174764087	750.0589174764087	750.0589174764087	775.0589174764087	0.0	0.0	0.010416666977107525	0.005524862091988325	0.31578946113586426	675	750	750	775	1463
2.932310431193911	2.93231043119391	1	0	2	0	0.0075	2.877532425334399e-05	675.1178349528175	750.1178349528175	750.1178349528175	775.1178349528175	0.0	0.0	0.010416666977107525	0.01104972418397665	0.31578946113586426	675	750	750	775	1463
2.9499560852085116	2.9499560852085107	1	0	2	0	0.0075	2.877532425334399e-05	675.1178349528175	750.1178349528175	750.1178349528175	775.1178349528175	0.0	0.0	0.010416666977107525	0.01104972418397665	0.31578946113586426	675	750	750	775	1463
2.966274624355834	2.966275019095532	1	0	2	0	0.0075	1.4387662126671996e-05	675.0589174764087	750.0589174764087	750.0589174764087	775.0589174764087	0.0	0.0	0.010416666977107525	0.005524862091988325	0.31578946113586426	675	750	750	775	1463
2.9822761875250423	2.9822761875250414	1	0	2	0	0.0075	1.4387662126671996e-05	675.0589174764087	750.0589174764087	750.0589174764087	775.0589174764087	0.0	0.0	0.010416666977107525	0.005524862091988325	0.31578946113586426	675	750	750	775	1463
2.9992369681622693	2.99923696816227	1	0	2	0	0.0075	1.4387662126671996e-05	675.0589174764087	750.0589174764087	750.0589174764087	775.0589174764087	0.0	0.0	0.010416666977107525	0.005524862091988325	0.31578946113586426	675	750	750	775	1463
3.0163966976076813	3.0163966976076804	1	0	2	0	0.0075	2.877532425334399e-05	675.1178349528175	750.1178349528175	750.1178349528175	775.1178349528175	0.0	0.0	0.010416666977107525	0.01104972418397665	0.31578946113586426	675	750	750	775	1463
3.0323240497135187	3.0323244444532165	1	0	2	0	0.0075	1.4387662126671996e-05	675.0589174764087	750.0589174764087	750.0589174764087	775.0589174764087	0.0	0.0	0.010416666977107525	0.005524862091988325	0.31578946113586426	675	750	750	775	1463
3.0491450924973806	3.049144697757681	1	0	2	0	0.0075	2.877532425334399e-05	675.1178349528175	750.1178349528175	750.1178349528175	775.1178349528175	0.0	0.0	0.010416666977107525	0.01104972418397665	0.31578946113586426	675	750	750	775	1463
3.066244426768878	3.0662444267688773	1	0	2	0	0.0075	1.4387662126671996e-05	675.0589174764087	750.0589174764087	750.0589174764087	775.0589174764087	0.0	0.0	0.010416666977107525	0.005524862091988325	0.31578946113586426	675	750	750	775	1463
3.0822961218798293	3.0822961218798284	1	0	2	0	0.0075	1.4387662126671996e-05	675.0589174764087	750.0589174764087	750.0589174764087	775.0589174764087	0.0	0.0	0.010416666977107525	0.005524862091988325	0.31578946113586426	675	750	750	775	1463
3.0991933494255557	3.099192954685856	1	0	2	0	0.0075	2.877532425334399e-05	675.1178349528175	750.1178349528175	750.1178349528175	775.1178349528175	0.0	0.0	0.010416666977107525	0.01104972418397665	0.31578946113586426	675	750	750	775	1463
3.1162236042497673	3.1162232095100677	1	0	2	0	0.0075	1.4387662126671996e-05	675.0589174764087	750.0589174764087	750.0589174764087	775.0589174764087	0.0	0.0	0.010416666977107525	0.005524862091988325	0.31578946113586426	675	750	750	775	1463
3.1322476675818054	3.132247272842106	1	0	2	0	0.0075	1.4387662126671996e-05	675.0589174764087	750.0589174764087	750.0589174764087	775.0589174764087	0.0	0.0	0.010416666977107525	0.005524862091988325	0.31578946113586426	675	750	750	775	1463
3.149229369423069	3.149229369423068	1	0	2	0	0.0075	1.4387662126671996e-05	675.0589174764087	750.0589174764087	750.0589174764087	775.0589174764087	0.0	0.0	0.010416666977107525	0.005524862091988325	0.31578946113586426	675	750	750	775	1463
3.166149491871324	3.1661490971316244	1	0	2	0	0.0075	1.4387662126671996e-05	675.0589174764087	750.0589174764087	750.0589174764087	775.0589174764087	0.0	0.0	0.010416666977107525	0.005524862091988325	0.31578946113586426	675	750	750	775	1463
3.182198818544083	3.1821984238043832	1	0	2	0	0.0075	1.4387662126671996e-05	675.0589174764087	750.0589174764087	750.0589174764087	775.0589174764087	0.0	0.0	0.010416666977107525	0.005524862091988325	0.31578946113586426	675	750	750	775	1463
3.1992953896376894	3.1992953896376886	1	0	2	0	0.0075	1.4387662126671996e-05	675.0589174764087	750.0589174764087	750.0589174764087	775.0589174764087	0.0	0.0	0.010416666977107525	0.005524862091988325	0.31578946113586426	675	750	750	775	1463
3.216260512411604	3.216260512411603	1	0	2	0	0.0075	1.4387662126671996e-05	675.0589174764087	750.0589174764087	750.0589174764087	775.0589174764087	0.0	0.0	0.010416666977107525	0.005524862091988325	0.31578946113586426	675	750	750	775	1463
3.232510366851339	3.232510366851338	1	0	2	0	0.0075	1.4387662126671996e-05	675.0589174764087	750.0589174764087	750.0589174764087	775.0589174764087	0.0	0.0	0.010416666977107525	0.005524862091988325	0.31578946113586426	675	750	750	775	1463
3.2517255059082677	3.251725505908267	1	0	2	0	0.0075	1.4387662126671996e-05	675.0589174764087	750.0589174764087	750.0589174764087	775.0589174764087	0.0	0.0	0.010416666977107525	0.005524862091988325	0.31578946113586426	675	750	750	775	1463
3.266312716736766	3.266312716736765	1	0	2	0	0.0075	1.4387662126671996e-05	675.0589174764087	750.0589174764087	750.0589174764087	775.0589174764087	0.0	0.0	0.010416666977107525	0.005524862091988325	0.31578946113586426	675	750	750	775	1463
3.282146910273693	3.282146910273692	1	0	2	0	0.0075	0.0007411318454658506	678.0349349071827	753.0349349071827	753.0349349071827	778.0349349071827	0.0	0.0029069767333567142	0.010416666977107525	0.005524862091988325	0.31578946113586426	678	753	753	778	1463
3.299140849045618	3.2991408490456173	1	0	2	0	0.0075	0.0007411318454658506	678.0349349071827	753.0349349071827	753.0349349071827	778.0349349071827	0.0	0.0029069767333567142	0.010416666977107525	0.005524862091988325	0.31578946113586426	678	753	753	778	1463
3.318448357192058	3.318448751931758	1	0	2	0	0.0075	0.0007411318454658506	678.0349349071827	753.0349349071827	753.0349349071827	778.0349349071827	0.0	0.0029069767333567142	0.010416666977107525	0.005524862091988325	0.31578946113586426	678	753	753	778	1463
3.3322646413888526	3.3322646413888517	1	0	2	0	0.0075	0.0007411318454658506	678.0349349071827	753.0349349071827	753.0349349071827	778.0349349071827	0.0	0.0029069767333567142	0.010416666977107525	0.005524862091988325	0.31578946113586426	678	753	753	778	1463
3.3493442386754113	3.3493438439357117	1	0	2	0	0.0075	0.0007411318454658506	678.0349349071827	753.0349349071827	753.0349349071827	778.0349349071827	0.0	0.0029069767333567142	0.010416666977107525	0.005524862091988325	0.31578946113586426	678	753	753	778	1463
3.3662252818934872	3.3662248871537876	1	0	2	0	0.0075	0.0007411318454658506	678.0349349071827	753.0349349071827	753.0349349071827	778.0349349071827	0.0	0.0029069767333567142	0.010416666977107525	0.005524862091988325	0.31578946113586426	678	753	753	778	1463
3.3851033132476624	3.3851033132476616	1	0	2	0	0.0075	0.0007411318454658506	678.0349349071827	753.0349349071827	753.0349349071827	778.0349349071827	0.0	0.0029069767333567142	0.010416666977107525	0.005524862091988325	0.31578946113586426	678	753	753	778	1463
3.3993009159934706	3.39930131073317	1	0	2	0	0.0075	0.0007411318454658506	678.0349349071827	753.0349349071827	753.0349349071827	778.0349349071827	0.0	0.0029069767333567142	0.010416666977107525	0.005524862091988325	0.31578946113586426	678	753	753	778	1463
3.4161922224437147	3.416191827704017	1	0	2	0	0.0075	0.0007411318454658506	678.0349349071827	753.0349349071827	753.0349349071827	778.0349349071827	0.0	0.0029069767333567142	0.010416666977107525	0.005524862091988325	0.31578946113586426	678	753	753	778	1463
3.432357997327613	3.4323576025879134	1	0	2	0	0.0075	0.0007411318454658506	678.0349349071827	753.0349349071827	753.0349349071827	778.0349349071827	0.0	0.0029069767333567142	0.010416666977107525	0.005524862091988325	0.31578946113586426	678	753	753	778	1463
3.4517416902359157	3.451741295496218	1	0	2	0	0.0075	0.0007411318454658506	678.0349349071827	753.0349349071827	753.0349349071827	778.0349349071827	0.0	0.0029069767333567142	0.010416666977107525	0.005524862091988325	0.31578946113586426	678	753	753	778	1463
3.466168636746713	3.466168242007015	1	0	2	0	0.0075	0.0007411318454658506	678.0349349071827	753.0349349071827	753.0349349071827	778.0349349071827	0.0	0.0029069767333567142	0.010416666977107525	0.005524862091988325	0.31578946113586426	678	753	753	778	1463
3.482544807890057	3.482544807890056	1	0	2	0	0.0075	0.0007411318454658506	678.0349349071827	753.0349349071827	753.0349349071827	778.0349349071827	0.0	0.0029069767333567142	0.010416666977107525	0.005524862091988325	0.31578946113586426	678	753	753	778	1463
3.499180323015495	3.4991799282757956	1	0	2	0	0.0075	0.0007411318454658506	678.0349349071827	753.0349349071827	753.0349349071827	778.0349349071827	0.0	0.0029069767333567142	0.010416666977107525	0.005524862091988325	0.31578946113586426	678	753	753	778	1463
3.5184282254674217	3.518428225467421	1	1	2	0	0.0075	0.0007411318454658506	678.0349349071827	753.0349349071827	753.0349349071827	778.0349349071827	0.0	0.0029069767333567142	0.010416666977107525	0.005524862091988325	0.31578946113586426	678	753	753	778	1463
3.7531554504670757	3.7531558452067735	1	1	2	0	0.0075	0.0007411318454658506	678.0349349071827	753.0349349071827	753.0349349071827	778.0349349071827	0.0	0.0029069767333567142	0.010416666977107525	0.005524862091988325	0.31578946113586426	678	753	753	778	1463
3.754038877912932	3.7540388779129312	1	1	2	0	0.0075	0.0007411318454658506	678.0349349071827	753.0349349071827	753.0349349071827	778.0349349071827	0.0	0.0029069767333567142	0.010416666977107525	0.005524862091988325	0.31578946113586426	678	753	753	778	1463
3.7548153309004215	3.754814936160722	1	1	2	0	0.0075	0.0007411318454658506	678.0349349071827	753.0349349071827	753.0349349071827	778.0349349071827	0.0	0.0029069767333567142	0.010416666977107525	0.005524862091988325	0.31578946113586426	678	753	753	778	1463
3.75552428339942	3.75552388865972	1	1	2	0	0.0075	0.0007411318454658506	678.0349349071827	753.0349349071827	753.0349349071827	778.0349349071827	0.0	0.0029069767333567142	0.010416666977107525	0.005524862091988325	0.31578946113586426	678	753	753	778	1463
3.756088366428968	3.7560879716892686	1	1	2	0	0.0075	0.0007411318454658506	678.0349349071827	753.0349349071827	753.0349349071827	778.0349349071827	0.0	0.0029069767333567142	0.010416666977107525	0.005524862091988325	0.31578946113586426	678	753	753	778	1463
3.7716158472199472	3.7716158472199464	1	1	2	0	0.0075	0.0007411318454658506	678.0349349071827	753.0349349071827	753.0349349071827	778.0349349071827	0.0	0.0029069767333567142	0.010416666977107525	0.005524862091988325	0.31578946113586426	678	753	753	778	1463
3.7851285765883835	3.785128181848684	1	1	2	0	0.0075	0.0007411318454658506	678.0349349071827	753.0349349071827	753.0349349071827	778.0349349071827	0.0	0.0029069767333567142	0.010416666977107525	0.005524862091988325	0.31578946113586426	678	753	753	778	1463
3.799305652869857	3.7993056528698563	1	1	2	0	0.0075	0.0007411318454658506	678.0349349071827	753.0349349071827	753.0349349071827	778.0349349071827	0.0	0.0029069767333567142	0.010416666977107525	0.005524862091988325	0.31578946113586426	678	753	753	778	1463
3.8162905126287106	3.8162905126287097	1	1	2	0	0.0075	0.0007411318454658506	678.0349349071827	753.0349349071827	753.0349349071827	778.0349349071827	0.0	0.0029069767333567142	0.010416666977107525	0.005524862091988325	0.31578946113586426	678	753	753	778	1463
3.8322632597999062	3.8322632597999053	1	1	2	0	0.0075	0.0007411318454658506	678.0349349071827	753.0349349071827	753.0349349071827	778.0349349071827	0.0	0.0029069767333567142	0.010416666977107525	0.005524862091988325	0.31578946113586426	678	753	753	778	1463
3.849175882193884	3.8491754874541844	1	1	2	0	0.0075	0.0007411318454658506	678.0349349071827	753.0349349071827	753.0349349071827	778.0349349071827	0.0	0.0029069767333567142	0.010416666977107525	0.005524862091988325	0.31578946113586426	678	753	753	778	1463
3.8663806119649555	3.8663810067046533	1	1	2	0	0.0075	0.0007555195075925226	678.0938523835914	753.0938523835914	753.0938523835914	778.0938523835914	0.0	0.0029069767333567142	0.02083333395421505	0.005524862091988325	0.31578946113586426	678	753	753	778	1463
3.8822996745371183	3.8822992797974187	1	1	2	0	0.0075	0.0007411318454658506	678.0349349071827	753.0349349071827	753.0349349071827	778.0349349071827	0.0	0.0029069767333567142	0.010416666977107525	0.005524862091988325	0.31578946113586426	678	753	753	778	1463
3.899205586356218	3.8992051916165185	1	1	2	0	0.0075	0.0007411318454658506	678.0349349071827	753.0349349071827	753.0349349071827	778.0349349071827	0.0	0.0029069767333567142	0.010416666977107525	0.005524862091988325	0.31578946113586426	678	753	753	778	1463
3.918334277419114	3.918334277419113	1	1	2	0	0.0075	0.0007411318454658506	678.0349349071827	753.0349349071827	753.0349349071827	778.0349349071827	0.0	0.0029069767333567142	0.010416666977107525	0.005524862091988325	0.31578946113586426	678	753	753	778	1463
3.9324091161186034	3.9324095108583013	1	1	2	0	0.0075	0.0007411318454658506	678.0349349071827	753.0349349071827	753.0349349071827	778.0349349071827	0.0	0.0029069767333567142	0.010416666977107525	0.005524862091988325	0.31578946113586426	678	753	753	778	1463
3.94934147549752	3.949341475497519	1	1	2	0	0.0075	0.0007411318454658506	678.0349349071827	753.0349349071827	753.0349349071827	778.0349349071827	0.0	0.0029069767333567142	0.010416666977107525	0.005524862091988325	0.31578946113586426	678	753	753	778	1463
3.966239097782945	3.9662387030432456	1	1	2	0	0.0075	0.0007411318454658506	678.0349349071827	753.0349349071827	753.0349349071827	778.0349349071827	0.0	0.0029069767333567142	0.010416666977107525	0.005524862091988325	0.31578946113586426	678	753	753	778	1463
3.9850973921521797	3.9850973921521806	1	1	2	0	0.0075	0.0007411318454658506	678.0349349071827	753.0349349071827	753.0349349071827	778.0349349071827	0.0	0.0029069767333567142	0.010416666977107525	0.005524862091988325	0.31578946113586426	678	753	753	778	1463
3.999467890886053	3.999467890886052	1	1	2	0	0.0075	0.0007411318454658506	678.0349349071827	753.0349349071827	753.0349349071827	778.0349349071827	0.0	0.0029069767333567142	0.010416666977107525	0.005524862091988325	0.31578946113586426	678	753	753	778	1463
4.016173274938175	4.016172880198475	1	1	2	0	0.0075	0.0007411318454658506	678.0349349071827	753.0349349071827	753.0349349071827	778.0349349071827	0.0	0.0029069767333567142	0.010416666977107525	0.005524862091988325	0.31578946113586426	678	753	753	778	1463
4.032422734638211	4.032423129377909	1	1	2	0	0.0075	0.0007411318454658506	678.0349349071827	753.0349349071827	753.0349349071827	778.0349349071827	0.0	0.0029069767333567142	0.010416666977107525	0.005524862091988325	0.31578946113586426	678	753	753	778	1463
4.051790637958564	4.051791427437962	1	1	2	0	0.0075	0.0007411318454658506	678.0349349071827	753.0349349071827	753.0349349071827	778.0349349071827	0.0	0.0029069767333567142	0.010416666977107525	0.005524862091988325	0.31578946113586426	678	753	753	778	1463
4.066156399816051	4.066156399816052	1	1	2	0	0.0075	0.0007555195075925226	678.0938523835914	753.0938523835914	753.0938523835914	778.0938523835914	0.0	0.0029069767333567142	0.010416666977107525	0.01104972418397665	0.31578946113586426	678	753	753	778	1463
4.082187963202366	4.082187963202365	1	1	2	0	0.0075	0.0007411318454658506	678.0349349071827	753.0349349071827	753.0349349071827	778.0349349071827	0.0	0.0029069767333567142	0.010416666977107525	0.005524862091988325	0.31578946113586426	678	753	753	778	1463
4.09944282491518	4.099442430175481	1	1	2	0	0.0075	0.0007411318454658506	678.0349349071827	753.0349349071827	753.0349349071827	778.0349349071827	0.0	0.0029069767333567142	0.010416666977107525	0.005524862091988325	0.31578946113586426	678	753	753	778	1463
4.118239145151709	4.11823875041201	1	1	2	0	0.0075	0.0007411318454658506	678.0349349071827	753.0349349071827	753.0349349071827	778.0349349071827	0.0	0.0029069767333567142	0.010416666977107525	0.005524862091988325	0.31578946113586426	678	753	753	778	1463
4.1322097725707225	4.132209377831023	1	1	2	0	0.0075	0.0007411318454658506	678.0349349071827	753.0349349071827	753.0349349071827	778.0349349071827	0.0	0.0029069767333567142	0.010416666977107525	0.005524862091988325	0.31578946113586426	678	753	753	778	1463
4.149250290627104	4.1492498958874044	1	1	2	0	0.0075	0.0007411318454658506	678.0349349071827	753.0349349071827	753.0349349071827	778.0349349071827	0.0	0.0029069767333567142	0.010416666977107525	0.005524862091988325	0.31578946113586426	678	753	753	778	1463
4.166232781947765	4.1662323872080655	1	1	2	0	0.0075	0.0007555195075925226	678.0938523835914	753.0938523835914	753.0938523835914	778.0938523835914	0.0	0.0029069767333567142	0.010416666977107525	0.01104972418397665	0.31578946113586426	678	753	753	778	1463
4.1850014704053775	4.18500107566568	1	1	2	0	0.0075	0.0007411318454658506	678.0349349071827	753.0349349071827	753.0349349071827	778.0349349071827	0.0	0.0029069767333567142	0.010416666977107525	0.005524862091988325	0.31578946113586426	678	753	753	778	1463
4.199208546903958	4.199208152164259	1	1	2	0	0.0075	0.0007411318454658506	678.0349349071827	753.0349349071827	753.0349349071827	778.0349349071827	0.0	0.0029069767333567142	0.010416666977107525	0.005524862091988325	0.31578946113586426	678	753	753	778	1463
4.218897373599414	4.218897768339113	1	1	2	0	0.0075	0.0007555195075925226	678.0938523835914	753.0938523835914	753.0938523835914	778.0938523835914	0.0	0.0029069767333567142	0.010416666977107525	0.01104972418397665	0.31578946113586426	678	753	753	778	1463
4.238294092917777	4.238293698178079	1	1	2	0	0.0075	0.0007411318454658506	678.0349349071827	753.0349349071827	753.0349349071827	778.0349349071827	0.0	0.0029069767333567142	0.010416666977107525	0.005524862091988325	0.31578946113586426	678	753	753	778	1463
4.249168776879308	4.249168776879307	1	1	2	0	0.0075	0.0007411318454658506	678.0349349071827	753.0349349071827	753.0349349071827	778.0349349071827	0.0	0.0029069767333567142	0.010416666977107525	0.005524862091988325	0.31578946113586426	678	753	753	778	1463
4.266200215922615	4.2662002159226144	1	1	2	0	0.0075	0.0007411318454658506	678.0349349071827	753.0349349071827	753.0349349071827	778.0349349071827	0.0	0.0029069767333567142	0.010416666977107525	0.005524862091988325	0.31578946113586426	678	753	753	778	1463
4.282217963419472	4.282217568679773	1	1	2	0	0.0075	0.0007555195075925226	678.0938523835914	753.0938523835914	753.0938523835914	778.0938523835914	0.0	0.0029069767333567142	0.010416666977107525	0.01104972418397665	0.31578946113586426	678	753	753	778	1463
4.29923677079242	4.299236376052722	1	1	2	0	0.0075	0.0007555195075925226	678.0938523835914	753.0938523835914	753.0938523835914	778.0938523835914	0.0	0.0029069767333567142	0.010416666977107525	0.01104972418397665	0.31578946113586426	678	753	753	778	1463
4.318288487614056	4.318288092874356	1	1	2	0	0.0075	1.4387662126671996e-05	675.0589174764087	750.0589174764087	750.0589174764087	775.0589174764087	0.0	0.0	0.010416666977107525	0.005524862091988325	0.31578946113586426	675	750	750	775	1463
4.332332141877344	4.332332141877343	1	1	2	0	0.0075	0.0007411318454658506	678.0349349071827	753.0349349071827	753.0349349071827	778.0349349071827	0.0	0.0029069767333567142	0.010416666977107525	0.005524862091988325	0.31578946113586426	678	753	753	778	1463
4.349270422351741	4.34927042235174	1	1	2	0	0.0075	0.0007411318454658506	678.0349349071827	753.0349349071827	753.0349349071827	778.0349349071827	0.0	0.0029069767333567142	0.010416666977107525	0.005524862091988325	0.31578946113586426	678	753	753	778	1463
4.366413572729804	4.366413572729803	1	1	2	0	0.0075	0.0007411318454658506	678.0349349071827	753.0349349071827	753.0349349071827	778.0349349071827	0.0	0.0029069767333567142	0.010416666977107525	0.005524862091988325	0.31578946113586426	678	753	753	778	1463
4.388818998032224	4.388818998032223	1	1	2	0	0.0075	0.0007555195075925226	678.0938523835914	753.0938523835914	753.0938523835914	778.0938523835914	0.0	0.0029069767333567142	0.02083333395421505	0.005524862091988325	0.31578946113586426	678	753	753	778	1463
4.399154467565226	4.399154467565225	1	1	2	0	0.0075	0.0007411318454658506	678.0349349071827	753.0349349071827	753.0349349071827	778.0349349071827	0.0	0.0029069767333567142	0.010416666977107525	0.005524862091988325	0.31578946113586426	678	753	753	778	1463
4.4163331445161775	4.416333539255875	1	1	2	0	0.0075	0.0007411318454658506	678.0349349071827	753.0349349071827	753.0349349071827	778.0349349071827	0.0	0.0029069767333567142	0.010416666977107525	0.005524862091988325	0.31578946113586426	678	753	753	778	1463
4.43240378713267	4.432404181872368	1	1	2	0	0.0075	0.0007411318454658506	678.0349349071827	753.0349349071827	753.0349349071827	778.0349349071827	0.0	0.0029069767333567142	0.010416666977107525	0.005524862091988325	0.31578946113586426	678	753	753	778	1463
4.451570373206649	4.451569978466949	1	1	2	0	0.0075	0.0007411318454658506	678.0349349071827	753.0349349071827	753.0349349071827	778.0349349071827	0.0	0.0029069767333567142	0.010416666977107525	0.005524862091988325	0.31578946113586426	678	753	753	778	1463
4.466337585337789	4.4663371905980895	1	1	2	0	0.0075	0.0007411318454658506	678.0349349071827	753.0349349071827	753.0349349071827	778.0349349071827	0.0	0.0029069767333567142	0.010416666977107525	0.005524862091988325	0.31578946113586426	678	753	753	778	1463
4.482182436846583	4.482182042106883	1	1	2	0	0.0075	0.0007555195075925226	678.0938523835914	753.0938523835914	753.0938523835914	778.0938523835914	0.0	0.0029069767333567142	0.02083333395421505	0.005524862091988325	0.31578946113586426	678	753	753	778	1463
4.49944006173729	4.499440456476988	1	1	2	0	0.0075	0.0007411318454658506	678.0349349071827	753.0349349071827	753.0349349071827	778.0349349071827	0.0	0.0029069767333567142	0.010416666977107525	0.005524862091988325	0.31578946113586426	678	753	753	778	1463
4.516262683479947	4.516262288740247	1	1	2	0	0.0075	0.0007555195075925226	678.0938523835914	753.0938523835914	753.0938523835914	778.0938523835914	0.0	0.0029069767333567142	0.02083333395421505	0.005524862091988325	0.31578946113586426	678	753	753	778	1463
4.5321541142731965	4.532153719533497	1	1	2	0	0.0075	0.0007411318454658506	678.0349349071827	753.0349349071827	753.0349349071827	778.0349349071827	0.0	0.0029069767333567142	0.010416666977107525	0.005524862091988325	0.31578946113586426	678	753	753	778	1463
4.549208842958733	4.549208448219034	1	1	2	0	0.0075	0.0007411318454658506	678.0349349071827	753.0349349071827	753.0349349071827	778.0349349071827	0.0	0.0029069767333567142	0.010416666977107525	0.005524862091988325	0.31578946113586426	678	753	753	778	1463
4.566203571210056	4.566203571210055	1	1	2	0	0.0075	0.0007411318454658506	678.0349349071827	753.0349349071827	753.0349349071827	778.0349349071827	0.0	0.0029069767333567142	0.010416666977107525	0.005524862091988325	0.31578946113586426	678	753	753	778	1463
4.585048444429533	4.585048444429532	1	1	2	0	0.0075	0.0007411318454658506	678.0349349071827	753.0349349071827	753.0349349071827	778.0349349071827	0.0	0.0029069767333567142	0.010416666977107525	0.005524862091988325	0.31578946113586426	678	753	753	778	1463
4.599171441372273	4.5991710466325735	1	1	2	0	0.0075	0.0007411318454658506	678.0349349071827	753.0349349071827	753.0349349071827	778.0349349071827	0.0	0.0029069767333567142	0.010416666977107525	0.005524862091988325	0.31578946113586426	678	753	753	778	1463
4.61634853936443	4.616348539364429	1	1	2	0	0.0075	0.0007411318454658506	678.0349349071827	753.0349349071827	753.0349349071827	778.0349349071827	0.0	0.0029069767333567142	0.010416666977107525	0.005524862091988325	0.31578946113586426	678	753	753	778	1463
4.632372997436167	4.632372997436166	1	1	2	0	0.0075	0.0007411318454658506	678.0349349071827	753.0349349071827	753.0349349071827	778.0349349071827	0.0	0.0029069767333567142	0.010416666977107525	0.005524862091988325	0.31578946113586426	678	753	753	778	1463
4.649211014027075	4.649210619287377	1	1	2	0	0.0075	0.0007411318454658506	678.0349349071827	753.0349349071827	753.0349349071827	778.0349349071827	0.0	0.0029069767333567142	0.010416666977107525	0.005524862091988325	0.31578946113586426	678	753	753	778	1463
4.666234953016107	4.666234953016106	1	1	2	0	0.0075	0.0007411318454658506	678.0349349071827	753.0349349071827	753.0349349071827	778.0349349071827	0.0	0.0029069767333567142	0.010416666977107525	0.005524862091988325	0.31578946113586426	678	753	753	778	1463
4.682183226325981	4.68218322632598	1	1	2	0	0.0075	0.0007555195075925226	678.0938523835914	753.0938523835914	753.0938523835914	778.0938523835914	0.0	0.0029069767333567142	0.02083333395421505	0.005524862091988325	0.31578946113586426	678	753	753	778	1463
4.699238349751215	4.699238349751216	1	1	2	0	0.0075	0.0007555195075925226	678.0938523835914	753.0938523835914	753.0938523835914	778.0938523835914	0.0	0.0029069767333567142	0.02083333395421505	0.005524862091988325	0.31578946113586426	678	753	753	778	1463
4.718262040054237	4.718261645314538	1	1	2	0	0.0075	0.0007411318454658506	678.0349349071827	753.0349349071827	753.0349349071827	778.0349349071827	0.0	0.0029069767333567142	0.010416666977107525	0.005524862091988325	0.31578946113586426	678	753	753	778	1463
4.732229509555661	4.732229114815961	1	1	2	0	0.0075	0.0007411318454658506	678.0349349071827	753.0349349071827	753.0349349071827	778.0349349071827	0.0	0.0029069767333567142	0.010416666977107525	0.005524862091988325	0.31578946113586426	678	753	753	778	1463
4.749196211288372	4.7491958165486725	1	1	2	0	0.0075	0.0007411318454658506	678.0349349071827	753.0349349071827	753.0349349071827	778.0349349071827	0.0	0.0029069767333567142	0.010416666977107525	0.005524862091988325	0.31578946113586426	678	753	753	778	1463
4.766236729344752	4.766236334605052	1	1	2	0	0.0075	0.0007411318454658506	678.0349349071827	753.0349349071827	753.0349349071827	778.0349349071827	0.0	0.0029069767333567142	0.010416666977107525	0.005524862091988325	0.31578946113586426	678	753	753	778	1463
4.785077260427543	4.785077260427542	1	1	2	0	0.0075	0.0007555195075925226	678.0938523835914	753.0938523835914	753.0938523835914	778.0938523835914	0.0	0.0029069767333567142	0.02083333395421505	0.005524862091988325	0.31578946113586426	678	753	753	778	1463
4.799219204875825	4.799219204875824	1	1	2	0	0.0075	0.0007555195075925226	678.0938523835914	753.0938523835914	753.0938523835914	778.0938523835914	0.0	0.0029069767333567142	0.02083333395421505	0.005524862091988325	0.31578946113586426	678	753	753	778	1463
4.81617130123968	4.8161709064999805	1	1	2	0	0.0075	0.0007411318454658506	678.0349349071827	753.0349349071827	753.0349349071827	778.0349349071827	0.0	0.0029069767333567142	0.010416666977107525	0.005524862091988325	0.31578946113586426	678	753	753	778	1463
4.832154311643046	4.832154311643045	1	1	2	0	0.0075	0.0007411318454658506	678.0349349071827	753.0349349071827	753.0349349071827	778.0349349071827	0.0	0.0029069767333567142	0.010416666977107525	0.005524862091988325	0.31578946113586426	678	753	753	778	1463
4.851636294736344	4.851635899996644	1	1	2	0	0.0075	0.0007411318454658506	678.0349349071827	753.0349349071827	753.0349349071827	778.0349349071827	0.0	0.0029069767333567142	0.010416666977107525	0.005524862091988325	0.31578946113586426	678	753	753	778	1463
4.8661406102281015	4.866140215488402	1	1	2	0	0.0075	0.003717322377092194	690.2224351341926	765.2224351341926	765.2224351341926	790.2224351341926	0.011904762126505375	0.0029069767333567142	0.010416666977107525	0.005524862091988325	0.31578946113586426	690	765	765	790	1463
4.882235331966219	4.882234937226519	1	1	2	0	0.0075	0.0007555195075925226	678.0938523835914	753.0938523835914	753.0938523835914	778.0938523835914	0.0	0.0029069767333567142	0.02083333395421505	0.005524862091988325	0.31578946113586426	678	753	753	778	1463
4.89915663863357	4.89915624389387	1	1	2	0	0.0075	0.0007411318454658506	678.0349349071827	753.0349349071827	753.0349349071827	778.0349349071827	0.0	0.0029069767333567142	0.010416666977107525	0.005524862091988325	0.31578946113586426	678	753	753	778	1463
4.91848348902525	4.91848309428555	1	1	2	0	0.0075	0.0007411318454658506	678.0349349071827	753.0349349071827	753.0349349071827	778.0349349071827	0.0	0.0029069767333567142	0.010416666977107525	0.005524862091988325	0.31578946113586426	678	753	753	778	1463
4.93221371996771	4.932213325228011	1	1	2	0	0.0075	0.0007555195075925226	678.0938523835914	753.0938523835914	753.0938523835914	778.0938523835914	0.0	0.0029069767333567142	0.02083333395421505	0.005524862091988325	0.31578946113586426	678	753	753	778	1463
4.949191869151686	4.949191474411986	1	1	2	0	0.0075	0.0007411318454658506	678.0349349071827	753.0349349071827	753.0349349071827	778.0349349071827	0.0	0.0029069767333567142	0.010416666977107525	0.005524862091988325	0.31578946113586426	678	753	753	778	1463
4.966203965949753	4.966203571210055	1	1	2	0	0.0075	0.0007411318454658506	678.0349349071827	753.0349349071827	753.0349349071827	778.0349349071827	0.0	0.0029069767333567142	0.010416666977107525	0.005524862091988325	0.31578946113586426	678	753	753	778	1463
4.985046470731038	4.98504607599134	1	1	2	0	0.0075	0.0007411318454658506	678.0349349071827	753.0349349071827	753.0349349071827	778.0349349071827	0.0	0.0029069767333567142	0.010416666977107525	0.005524862091988325	0.31578946113586426	678	753	753	778	1463
4.999370390180455	4.9993707849201545	1	1	2	0	0.0075	0.0007411318454658506	678.0349349071827	753.0349349071827	753.0349349071827	778.0349349071827	0.0	0.0029069767333567142	0.010416666977107525	0.005524862091988325	0.31578946113586426	678	753	753	778	1463
5.016320512845817	5.016320512845816	1	1	2	0	0.0075	0.0007411318454658506	678.0349349071827	753.0349349071827	753.0349349071827	778.0349349071827	0.0	0.0029069767333567142	0.010416666977107525	0.005524862091988325	0.31578946113586426	678	753	753	778	1463
5.032202075146597	5.032202469886295	1	1	2	0	0.0075	0.0007411318454658506	678.0349349071827	753.0349349071827	753.0349349071827	778.0349349071827	0.0	0.0029069767333567142	0.010416666977107525	0.005524862091988325	0.31578946113586426	678	753	753	778	1463
5.051599978684057	5.051599583944357	1	1	2	0	0.0075	0.003717322377092194	690.2224351341926	765.2224351341926	765.2224351341926	790.2224351341926	0.011904762126505375	0.0029069767333567142	0.010416666977107525	0.005524862091988325	0.31578946113586426	690	765	765	790	1463
5.067025221893053	5.0670252218930525	1	1	2	0	0.0075	0.0007411318454658506	678.0349349071827	753.0349349071827	753.0349349071827	778.0349349071827	0.0	0.0029069767333567142	0.010416666977107525	0.005524862091988325	0.31578946113586426	678	753	753	778	1463
5.082189147421462	5.082188752681763	1	1	2	0	0.0075	0.0007555195075925226	678.0938523835914	753.0938523835914	753.0938523835914	778.0938523835914	0.0	0.0029069767333567142	0.02083333395421505	0.005524862091988325	0.31578946113586426	678	753	753	778	1463
5.099157033373268	5.099157033373267	1	1	2	0	0.0075	0.0007555195075925226	678.0938523835914	753.0938523835914	753.0938523835914	778.0938523835914	0.0	0.0029069767333567142	0.02083333395421505	0.005524862091988325	0.31578946113586426	678	753	753	778	1463
5.118256908438153	5.118256513698453	1	1	2	0	0.0075	0.0007411318454658506	678.0349349071827	753.0349349071827	753.0349349071827	778.0349349071827	0.0	0.0029069767333567142	0.010416666977107525	0.005524862091988325	0.31578946113586426	678	753	753	778	1463
5.132216483145602	5.132216483145601	1	1	2	0	0.0075	0.0007411318454658506	678.0349349071827	753.0349349071827	753.0349349071827	778.0349349071827	0.0	0.0029069767333567142	0.010416666977107525	0.005524862091988325	0.31578946113586426	678	753	753	778	1463
5.149187527014999	5.1491871322753	1	1	2	0	0.0075	0.0007411318454658506	678.0349349071827	753.0349349071827	753.0349349071827	778.0349349071827	0.0	0.0029069767333567142	0.010416666977107525	0.005524862091988325	0.31578946113586426	678	753	753	778	1463
5.166274624355835	5.1662742296161355	1	1	2	0	0.0075	0.0007411318454658506	678.0349349071827	753.0349349071827	753.0349349071827	778.0349349071827	0.0	0.0029069767333567142	0.010416666977107525	0.005524862091988325	0.31578946113586426	678	753	753	778	1463
5.184970285969174	5.184970285969175	1	1	2	0	0.0075	0.0007411318454658506	678.0349349071827	753.0349349071827	753.0349349071827	778.0349349071827	0.0	0.0029069767333567142	0.010416666977107525	0.005524862091988325	0.31578946113586426	678	753	753	778	1463
5.199168678194382	5.199168283454682	1	1	2	0	0.0075	0.0007411318454658506	678.0349349071827	753.0349349071827	753.0349349071827	778.0349349071827	0.0	0.0029069767333567142	0.010416666977107525	0.005524862091988325	0.31578946113586426	678	753	753	778	1463
5.216179196033656	5.216178801293957	1	1	2	0	0.0075	0.0007555195075925226	678.0938523835914	753.0938523835914	753.0938523835914	778.0938523835914	0.0	0.0029069767333567142	0.02083333395421505	0.005524862091988325	0.31578946113586426	678	753	753	778	1463
5.23218825925714	5.2321878645174404	1	1	2	0	0.0075	0.0007411318454658506	678.0349349071827	753.0349349071827	753.0349349071827	778.0349349071827	0.0	0.0029069767333567142	0.010416666977107525	0.005524862091988325	0.31578946113586426	678	753	753	778	1463
5.251574320603637	5.251573925863937	1	1	2	0	0.0075	0.0007411318454658506	678.0349349071827	753.0349349071827	753.0349349071827	778.0349349071827	0.0	0.0029069767333567142	0.010416666977107525	0.005524862091988325	0.31578946113586426	678	753	753	778	1463
5.2661946895668335	5.266194689566833	1	1	2	0	0.0075	0.0007555195075925226	678.0938523835914	753.0938523835914	753.0938523835914	778.0938523835914	0.0	0.0029069767333567142	0.02083333395421505	0.005524862091988325	0.31578946113586426	678	753	753	778	1463
5.282410201652776	5.282410201652775	1	1	2	0	0.0075	0.0007555195075925226	678.0938523835914	753.0938523835914	753.0938523835914	778.0938523835914	0.0	0.0029069767333567142	0.02083333395421505	0.005524862091988325	0.31578946113586426	678	753	753	778	1463
5.299151112277786	5.299150717538087	1	1	2	0	0.0075	0.0007555195075925226	678.0938523835914	753.0938523835914	753.0938523835914	778.0938523835914	0.0	0.0029069767333567142	0.010416666977107525	0.01104972418397665	0.31578946113586426	678	753	753	778	1463
5.318460199383023	5.318460199383022	1	1	2	0	0.0075	0.0007411318454658506	678.0349349071827	753.0349349071827	753.0349349071827	778.0349349071827	0.0	0.0029069767333567142	0.010416666977107525	0.005524862091988325	0.31578946113586426	678	753	753	778	1463
5.332200693557652	5.332200298817952	1	1	2	0	0.0075	0.0007555195075925226	678.0938523835914	753.0938523835914	753.0938523835914	778.0938523835914	0.0	0.0029069767333567142	0.02083333395421505	0.005524862091988325	0.31578946113586426	678	753	753	778	1463
5.349225422026081	5.34922542202608	1	1	2	0	0.0075	0.0007411318454658506	678.0349349071827	753.0349349071827	753.0349349071827	778.0349349071827	0.0	0.0029069767333567142	0.010416666977107525	0.005524862091988325	0.31578946113586426	678	753	753	778	1463
5.366173570992948	5.366173176253248	1	1	2	0	0.0075	0.0007842948318458665	678.2116873364088	753.2116873364088	753.2116873364088	778.2116873364088	0.0	0.0029069767333567142	0.02083333395421505	0.01104972418397665	0.31578946113586426	678	753	753	778	1463
5.3850184442124265	5.385018444212426	1	1	2	0	0.0075	0.0007411318454658506	678.0349349071827	753.0349349071827	753.0349349071827	778.0349349071827	0.0	0.0029069767333567142	0.010416666977107525	0.005524862091988325	0.31578946113586426	678	753	753	778	1463
5.399192362576309	5.399192362576308	1	1	2	0	0.0075	0.0007555195075925226	678.0938523835914	753.0938523835914	753.0938523835914	778.0938523835914	0.0	0.0029069767333567142	0.02083333395421505	0.005524862091988325	0.31578946113586426	678	753	753	778	1463
5.416172880198476	5.416172880198475	1	1	2	0	0.0075	0.0007555195075925226	678.0938523835914	753.0938523835914	753.0938523835914	778.0938523835914	0.0	0.0029069767333567142	0.02083333395421505	0.005524862091988325	0.31578946113586426	678	753	753	778	1463
5.4321708907103945	5.432170495970695	1	1	2	0	0.0075	0.0007555195075925226	678.0938523835914	753.0938523835914	753.0938523835914	778.0938523835914	0.0	0.0029069767333567142	0.02083333395421505	0.005524862091988325	0.31578946113586426	678	753	753	778	1463
5.451552215180505	5.451551820440805	1	1	2	0	0.0075	0.0007411318454658506	678.0349349071827	753.0349349071827	753.0349349071827	778.0349349071827	0.0	0.0029069767333567142	0.010416666977107525	0.005524862091988325	0.31578946113586426	678	753	753	778	1463
5.466188373731652	5.466188373731653	1	1	2	0	0.0075	0.0007411318454658506	678.0349349071827	753.0349349071827	753.0349349071827	778.0349349071827	0.0	0.0029069767333567142	0.010416666977107525	0.005524862091988325	0.31578946113586426	678	753	753	778	1463
5.482145331314897	5.482145331314898	1	1	2	0	0.0075	0.0007411318454658506	678.0349349071827	753.0349349071827	753.0349349071827	778.0349349071827	0.0	0.0029069767333567142	0.010416666977107525	0.005524862091988325	0.31578946113586426	678	753	753	778	1463
5.4993922982337375	5.499393087713134	1	1	2	0	0.0075	0.0007555195075925226	678.0938523835914	753.0938523835914	753.0938523835914	778.0938523835914	0.0	0.0029069767333567142	0.02083333395421505	0.005524862091988325	0.31578946113586426	678	753	753	778	1463
5.518227697700444	5.518227697700443	1	0	2	0	0.0075	0.0007555195075925226	678.0938523835914	753.0938523835914	753.0938523835914	778.0938523835914	0.0	0.0029069767333567142	0.02083333395421505	0.005524862091988325	0.31578946113586426	678	753	753	778	1463
5.532146614218919	5.53214621947922	1	0	2	0	0.0075	0.0007555195075925226	678.0938523835914	753.0938523835914	753.0938523835914	778.0938523835914	0.0	0.0029069767333567142	0.02083333395421505	0.005524862091988325	0.31578946113586426	678	753	753	778	1463
5.549403054890528	5.549403054890529	1	0	2	0	0.0075	0.0007411318454658506	678.0349349071827	753.0349349071827	753.0349349071827	778.0349349071827	0.0	0.0029069767333567142	0.010416666977107525	0.005524862091988325	0.31578946113586426	678	753	753	778	1463
5.566418309606189	5.56641791486649	1	0	2	0	0.0075	0.0007411318454658506	678.0349349071827	753.0349349071827	753.0349349071827	778.0349349071827	0.0	0.0029069767333567142	0.010416666977107525	0.005524862091988325	0.31578946113586426	678	753	753	778	1463
5.582368161874856	5.582367767135157	1	0	2	0	0.0075	0.0007555195075925226	678.0938523835914	753.0938523835914	753.0938523835914	778.0938523835914	0.0	0.0029069767333567142	0.02083333395421505	0.005524862091988325	0.31578946113586426	678	753	753	778	1463
5.5991994678908865	5.599199073151187	1	0	2	0	0.0075	0.0007411318454658506	678.0349349071827	753.0349349071827	753.0349349071827	778.0349349071827	0.0	0.0029069767333567142	0.010416666977107525	0.005524862091988325	0.31578946113586426	678	753	753	778	1463
5.616197748799498	5.616197354059798	1	0	2	0	0.0075	0.0007411318454658506	678.0349349071827	753.0349349071827	753.0349349071827	778.0349349071827	0.0	0.0029069767333567142	0.010416666977107525	0.005524862091988325	0.31578946113586426	678	753	753	778	1463
5.632386023846226	5.632386418585924	1	0	2	0	0.0075	0.0007555195075925226	678.0938523835914	753.0938523835914	753.0938523835914	778.0938523835914	0.0	0.0029069767333567142	0.02083333395421505	0.005524862091988325	0.31578946113586426	678	753	753	778	1463
5.649376409960863	5.649376409960862	1	0	2	0	0.0075	0.0007411318454658506	678.0349349071827	753.0349349071827	753.0349349071827	778.0349349071827	0.0	0.0029069767333567142	0.010416666977107525	0.005524862091988325	0.31578946113586426	678	753	753	778	1463
5.666190742169845	5.666190347430145	1	0	2	0	0.0075	0.0007411318454658506	678.0349349071827	753.0349349071827	753.0349349071827	778.0349349071827	0.0	0.0029069767333567142	0.010416666977107525	0.005524862091988325	0.31578946113586426	678	753	753	778	1463
5.682659282402702	5.682659282402701	1	0	2	0	0.0075	0.0007411318454658506	678.0349349071827	753.0349349071827	753.0349349071827	778.0349349071827	0.0	0.0029069767333567142	0.010416666977107525	0.005524862091988325	0.31578946113586426	678	753	753	778	1463
5.699291639610551	5.699291244870851	1	0	2	0	0.0075	0.0007555195075925226	678.0938523835914	753.0938523835914	753.0938523835914	778.0938523835914	0.0	0.0029069767333567142	0.02083333395421505	0.005524862091988325	0.31578946113586426	678	753	753	778	1463
5.718224539782853	5.7182241450431555	1	0	2	0	0.0075	0.0007411318454658506	678.0349349071827	753.0349349071827	753.0349349071827	778.0349349071827	0.0	0.0029069767333567142	0.010416666977107525	0.005524862091988325	0.31578946113586426	678	753	753	778	1463
5.73225595711548	5.732255957115479	1	0	2	0	0.0075	0.0007411318454658506	678.0349349071827	753.0349349071827	753.0349349071827	778.0349349071827	0.0	0.0029069767333567142	0.010416666977107525	0.005524862091988325	0.31578946113586426	678	753	753	778	1463
5.74919029019289	5.74918989545319	1	0	2	0	0.0075	0.0007411318454658506	678.0349349071827	753.0349349071827	753.0349349071827	778.0349349071827	0.0	0.0029069767333567142	0.010416666977107525	0.005524862091988325	0.31578946113586426	678	753	753	778	1463
5.766248176796016	5.766248571535714	1	0	2	0	0.0075	0.0007411318454658506	678.0349349071827	753.0349349071827	753.0349349071827	778.0349349071827	0.0	0.0029069767333567142	0.010416666977107525	0.005524862091988325	0.31578946113586426	678	753	753	778	1463
5.785031075882787	5.785031075882786	1	0	2	0	0.0075	0.0007411318454658506	678.0349349071827	753.0349349071827	753.0349349071827	778.0349349071827	0.0	0.0029069767333567142	0.010416666977107525	0.005524862091988325	0.31578946113586426	678	753	753	778	1463
5.799210125862753	5.7992101258627535	1	0	2	0	0.0075	0.001467876028805029	681.0109523379566	756.0109523379566	756.0109523379566	781.0109523379566	0.0	0.0058139534667134285	0.010416666977107525	0.005524862091988325	0.31578946113586426	681	756	756	781	1463
5.8162241963593155	5.816223801619616	1	0	2	0	0.0075	0.0007411318454658506	678.0349349071827	753.0349349071827	753.0349349071827	778.0349349071827	0.0	0.0029069767333567142	0.010416666977107525	0.005524862091988325	0.31578946113586426	678	753	753	778	1463
5.832147995807865	5.832147601068165	1	0	2	0	0.0075	0.0007555195075925226	678.0938523835914	753.0938523835914	753.0938523835914	778.0938523835914	0.0	0.0029069767333567142	0.02083333395421505	0.005524862091988325	0.31578946113586426	678	753	753	778	1463
5.851458267132197	5.851457872392498	1	0	2	0	0.0075	0.0007555195075925226	678.0938523835914	753.0938523835914	753.0938523835914	778.0938523835914	0.0	0.0029069767333567142	0.010416666977107525	0.01104972418397665	0.31578946113586426	678	753	753	778	1463
5.866171399924606	5.866171005184906	1	0	2	0	0.0075	0.0007555195075925226	678.0938523835914	753.0938523835914	753.0938523835914	778.0938523835914	0.0	0.0029069767333567142	0.02083333395421505	0.005524862091988325	0.31578946113586426	678	753	753	778	1463
5.882243621499893	5.882243621499892	1	0	2	0	0.0075	0.0007411318454658506	678.0349349071827	753.0349349071827	753.0349349071827	778.0349349071827	0.0	0.0029069767333567142	0.010416666977107525	0.005524862091988325	0.31578946113586426	678	753	753	778	1463
5.899199270521037	5.899198875781337	1	0	2	0	0.0075	0.0014822636909317011	681.0698698143653	756.0698698143653	756.0698698143653	781.0698698143653	0.0	0.0058139534667134285	0.02083333395421505	0.005524862091988325	0.31578946113586426	681	756	756	781	1463
5.918153486637075	5.918153091897375	1	0	2	0	0.0075	0.001467876028805029	681.0109523379566	756.0109523379566	756.0109523379566	781.0109523379566	0.0	0.0058139534667134285	0.010416666977107525	0.005524862091988325	0.31578946113586426	681	756	756	781	1463
5.9321872724078935	5.932186877668194	1	0	2	0	0.0075	0.001467876028805029	681.0109523379566	756.0109523379566	756.0109523379566	781.0109523379566	0.0	0.0058139534667134285	0.010416666977107525	0.005524862091988325	0.31578946113586426	681	756	756	781	1463
5.949190290192891	5.949189895453191	1	0	2	0	0.0075	0.0014822636909317011	681.0698698143653	756.0698698143653	756.0698698143653	781.0698698143653	0.0	0.0058139534667134285	0.02083333395421505	0.005524862091988325	0.31578946113586426	681	756	756	781	1463
5.966142781296443	5.966142386556745	1	0	2	0	0.0075	0.0007555195075925226	678.0938523835914	753.0938523835914	753.0938523835914	778.0938523835914	0.0	0.0029069767333567142	0.02083333395421505	0.005524862091988325	0.31578946113586426	678	753	753	778	1463
5.984920154027431	5.984919759287731	1	0	2	0	0.0075	0.0014822636909317011	681.0698698143653	756.0698698143653	756.0698698143653	781.0698698143653	0.0	0.0058139534667134285	0.02083333395421505	0.005524862091988325	0.31578946113586426	681	756	756	781	1463
5.999232231285885	5.999231836546185	1	0	2	0	0.0075	0.0014822636909317011	681.0698698143653	756.0698698143653	756.0698698143653	781.0698698143653	0.0	0.0058139534667134285	0.02083333395421505	0.005524862091988325	0.31578946113586426	681	756	756	781	1463
6.016203275155282	6.016203275155281	0	0	2	0	0.0075	0.0014822636909317011	681.0698698143653	756.0698698143653	756.0698698143653	781.0698698143653	0.0	0.0058139534667134285	0.02083333395421505	0.005524862091988325	0.31578946113586426	681	756	756	781	1463
6.038151986626219	6.038151591886519	0	0	2	0	0.0074897215106593034	0.0014822636909317011	681.0698698143653	756.0698698143653	756.0698698143653	781.0698698143653	0.0	0.0058139534667134285	0.02083333395421505	0.005524862091988325	0.31578946113586426	681	756	756	781	1463
6.051403793053766	6.051403398314067	0	0	2	0	0.007458914215262049	0.0014822636909317011	681.0698698143653	756.0698698143653	756.0698698143653	781.0698698143653	0.0	0.0058139534667134285	0.02083333395421505	0.005524862091988325	0.31578946113586426	681	756	756	781	1463
6.066409822702664	6.0664098227026635	0	0	2	0	0.007407662554463533	0.0014822636909317011	681.0698698143653	756.0698698143653	756.0698698143653	781.0698698143653	0.0	0.0058139534667134285	0.02083333395421505	0.005524862091988325	0.31578946113586426	681	756	756	781	1463
6.0914722409175335	6.091471846177834	0	0	2	0	0.007336107005503543	0.001511039015185045	681.1877047671827	756.1877047671827	756.1877047671827	781.1877047671827	0.0	0.0058139534667134285	0.02083333395421505	0.01104972418397665	0.31578946113586426	681	756	756	781	1463
6.099161375509955	6.099160980770256	0	0	2	0	0.007244443697168012	0.001511039015185045	681.1877047671827	756.1877047671827	756.1877047671827	781.1877047671827	0.0	0.0058139534667134285	0.02083333395421505	0.01104972418397665	0.31578946113586426	681	756	756	781	1463
6.118235592494419	6.118235592494418	0	0	2	0	0.007132923872213651	0.001511039015185045	681.1877047671827	756.1877047671827	756.1877047671827	781.1877047671827	0.0	0.0058139534667134285	0.02083333395421505	0.01104972418397665	0.31578946113586426	681	756	756	781	1463
6.132243720184818	6.132243325445119	0	0	2	0	0.007001853198729013	0.0015398143368656747	681.3055397094649	756.3055397094649	756.3055397094649	781.3055397094649	0.0	0.0058139534667134285	0.03125	0.01104972418397665	0.31578946113586426	681	756	756	781	1463
6.1491638426330715	6.149163447893372	0	0	2	0	0.006851590932319507	0.001496651351772016	681.1287872855064	756.1287872855064	756.1287872855064	781.1287872855064	0.0	0.0058139534667134285	0.03125	0.005524862091988325	0.31578946113586426	681	756	756	781	1463
6.171311108172493	6.171310713432794	0	0	2	0	0.006682548931412759	0.0022377833149395455	684.1637226746774	759.1637226746774	759.1637226746774	784.1637226746774	0.0	0.00872093066573143	0.0416666679084301	0.005524862091988325	0.31578946113586426	684	759	759	784	1463
6.18218026577824	6.1821798710385405	0	0	2	0	0.006495190528383289	0.002266558636620175	684.2815576169596	759.2815576169596	759.2815576169596	784.2815576169596	0.0	0.00872093066573143	0.0625	0.005524862091988325	0.31578946113586426	684	759	759	784	1463
6.199180520385345	6.199180125645645	0	0	2	0	0.0062900292595906805	0.006739400520018535	702.5978451294759	777.5978451294759	777.5978451294759	802.5978451294759	0.011904762126505375	0.014534884132444859	0.09375	0.005524862091988325	0.31578946113586426	702	777	777	802	1463
6.2161934066628115	6.216193406662811	0	0	2	0	0.006067627457812106	0.013447301442682424	730.0666994077845	805.0666994077845	805.0666994077845	830.0666994077845	0.0357142873108387	0.01744186133146286	0.1145833358168602	0.005524862091988325	0.31578946113586426	730	805	805	830	1463
6.238238434620251	6.238238039880551	0	0	2	0	0.005828594710927282	0.01511660451228929	736.9024954778247	811.9024954778247	811.9024954778247	836.9024954778247	0.0357142873108387	0.023255813866853714	0.1354166716337204	0.01104972418397665	0.31578946113586426	736	811	811	836	1463
6.251470109323161	6.25147010932316	0	0	2	0	0.005573586191080457	0.01511660451228929	736.9024954778247	811.9024954778247	811.9024954778247	836.9024954778247	0.0357142873108387	0.023255813866853714	0.1354166716337204	0.01104972418397665	0.31578946113586426	736	811	811	836	1463
6.266226663482434	6.266226663482433	0	0	2	0	0.005303300858899107	0.014929564903356196	736.1365682792436	811.1365682792436	811.1365682792436	836.1365682792436	0.0357142873108387	0.023255813866853714	0.1354166716337204	0.005524862091988325	0.31578946113586426	736	811	811	836	1463
6.282197042215437	6.2821970422154365	0	0	2	0	0.0050184795476914375	0.014929564903356196	736.1365682792436	811.1365682792436	811.1365682792436	836.1365682792436	0.0357142873108387	0.023255813866853714	0.1354166716337204	0.005524862091988325	0.31578946113586426	736	811	811	836	1463
6.3049099697432025	6.304909575003503	0	0	2	0	0.004719902932873782	0.014929564903356196	736.1365682792436	811.1365682792436	811.1365682792436	836.1365682792436	0.0357142873108387	0.023255813866853714	0.1354166716337204	0.005524862091988325	0.31578946113586426	736	811	811	836	1463
6.318074143957621	6.3180737492179215	0	0	2	0	0.00440838939219355	0.014929564903356196	736.1365682792436	811.1365682792436	811.1365682792436	836.1365682792436	0.0357142873108387	0.023255813866853714	0.1354166716337204	0.005524862091988325	0.31578946113586426	736	811	811	836	1463
6.332210562050121	6.33221056205012	0	0	2	0	0.004084792762612705	0.01420282083643234	733.1605513251905	808.1605513251905	808.1605513251905	833.1605513251905	0.0357142873108387	0.020348837599158287	0.1354166716337204	0.005524862091988325	0.31578946113586426	733	808	808	833	1463
6.3492056850411425	6.349205290301443	0	0	2	0	0.0037500000000000025	0.014188433167873882	733.1016338224435	808.1016338224435	808.1016338224435	833.1016338224435	0.0357142873108387	0.020348837599158287	0.125	0.005524862091988325	0.31578946113586426	733	808	808	833	1463
6.3713111081724945	6.371310713432795	0	0	2	0	0.0034049287480466027	0.013447301442682424	730.0666994077845	805.0666994077845	805.0666994077845	830.0666994077845	0.0357142873108387	0.01744186133146286	0.1145833358168602	0.005524862091988325	0.31578946113586426	730	805	805	830	1463
6.384809626911774	6.384809232172074	0	0	2	0	0.003050524823068503	0.012720557142927923	727.0906815002899	802.0906815002899	802.0906815002899	827.0906815002899	0.0357142873108387	0.014534884132444859	0.1145833358168602	0.005524862091988325	0.31578946113586426	727	802	802	827	1463
6.399222362793416	6.399221968053716	0	0	2	0	0.002687759621589753	0.01256229286082089	726.4425892650615	801.4425892650615	801.4425892650615	826.4425892650615	0.0357142873108387	0.014534884132444859	0.1145833358168602	0.0	0.31578946113586426	726	801	801	826	1463
6.416234459591485	6.4162340648517855	0	0	2	0	0.002317627457812106	0.010485498336493038	717.938115687939	792.938115687939	792.938115687939	817.938115687939	0.02380952425301075	0.01744186133146286	0.125	0.005524862091988325	0.31578946113586426	717	792	792	817	1463
6.438147249749835	6.438147249749834	0	0	2	0	0.0019411428382689055	0.011967761786875952	724.007984517257	799.007984517257	799.007984517257	824.007984517257	0.02380952425301075	0.023255813866853714	0.1458333283662796	0.005524862091988325	0.31578946113586426	724	799	799	824	1463
6.451373398096961	6.451373003357261	0	0	2	0	0.0015593376811331942	0.011967761786875952	724.007984517257	799.007984517257	799.007984517257	824.007984517257	0.02380952425301075	0.023255813866853714	0.1458333283662796	0.005524862091988325	0.31578946113586426	724	799	799	824	1463
6.466195873785929	6.466195873785928	0	0	2	0	0.0011732584878017302	0.012723281190916725	727.101836476804	802.101836476804	802.101836476804	827.101836476804	0.02380952425301075	0.02616279013454914	0.1666666716337204	0.005524862091988325	0.3684210479259491	727	802	802	827	1473
6.482217173940074	6.482216779200375	0	0	2	0	0.0007839634745073992	0.016454991804494057	742.3831914394032	817.3831914394032	817.3831914394032	842.3831914394032	0.0357142873108387	0.029069768264889717	0.1875	0.005524862091988325	0.31578946113586426	742	817	817	842	1463
6.504908785524106	6.504908390784406	0	0	2	0	0.0003925196718220764	0.029906594643222886	797.4675050639977	872.4675050639977	872.4675050639977	897.4675050639977	0.0833333358168602	0.031976744532585144	0.2604166567325592	0.016574585810303688	0.31578946113586426	797	872	872	897	1463
6.518144012884304	6.518143618144604	0	0	2	0	-2.871426524195212e-18	0.05289105172158634	891.5888567998961	966.5888567998961	966.5888567998961	991.5888567998961	0.1666666716337204	0.03488372266292572	0.3020833432674408	0.033149171620607376	0.31578946113586426	891	966	966	991	1463
6.532209377831024	6.532209377831023	0	0	2	0	-0.00039251967182208215	0.05289105172158634	891.5888567998961	966.5888567998961	966.5888567998961	991.5888567998961	0.1666666716337204	0.03488372266292572	0.3020833432674408	0.033149171620607376	0.31578946113586426	891	966	966	991	1463
6.549533713730823	6.549533318991124	0	0	2	0	-0.000783963474507405	0.06703565089806227	949.510990427565	1024.510990427565	1024.510990427565	1049.510990427565	0.2023809552192688	0.04360464960336685	0.3645833432674408	0.06077348068356514	0.3684210479259491	949	1024	1024	1049	1473
6.571398740385622	6.571398345645923	0	0	2	0	-0.0011732584878017358	0.07529039231815476	983.3141565428438	1058.3141565428436	1058.3141565428436	1083.3141565428436	0.2261904776096344	0.049418605864048004	0.3854166567325592	0.06629834324121475	0.3684210479259491	983	1058	1058	1083	1473
6.584859758853518	6.5848597588535185	0	0	2	0	-0.0015593376811331998	0.08416380279231817	1019.6507724345429	1094.650772434543	1094.650772434543	1119.650772434543	0.25	0.05523255839943886	0.40625	0.07734806835651398	0.3684210479259491	1019	1094	1094	1119	1473
6.599239731340162	6.599239336600462	0	0	2	0	-0.001941142838268911	0.09446895295253682	1061.8503623406382	1136.8503623406382	1136.8503623406382	1161.8503623406382	0.2738095223903656	0.06395348906517029	0.4270833432674408	0.09392265230417252	0.3684210479259491	1061	1136	1136	1161	1473
6.616401829223764	6.616401829223763	0	0	2	0	-0.002317627457812111	0.10999510635445614	1125.4299605214978	1200.4299605214978	1200.4299605214978	1225.4299605214978	0.3095238208770752	0.07848837226629257	0.4479166567325592	0.11602210253477097	0.3684210479259491	1125	1200	1200	1225	1473
6.638153960324714	6.638153565585014	0	0	2	0	-0.002687759621589758	0.14851818911059766	1283.1819844078973	1358.1819844078973	1358.1819844078973	1383.1819844078973	0.4047619104385376	0.11627907305955887	0.4895833432674408	0.14917127788066864	0.3684210479259491	1283	1358	1358	1383	1473
6.6492556196130375	6.649255619613037	0	0	2	0	-0.003050524823068508	0.1564755686916819	1315.7674537924372	1390.7674537924372	1390.7674537924372	1415.7674537924372	0.4047619104385376	0.13372093439102173	0.5104166865348816	0.1712707132101059	0.3684210479259491	1315	1390	1390	1415	1473
6.666236137235203	6.666236137235204	0	0	2	0	-0.003404928748046606	0.16988175979349762	1370.6658063543728	1445.6658063543728	1445.6658063543728	1470.6658063543728	0.4285714328289032	0.151162788271904	0.53125	0.18784530460834503	0.3684210479259491	1370	1445	1445	1470	1473
6.682177699970198	6.682177305230498	0	0	2	0	-0.003750000000000004	0.18792608314842107	1444.5573104927844	1519.5573104927844	1519.5573104927844	1544.5573104927844	0.4642857015132904	0.17151163518428802	0.5520833134651184	0.20994475483894348	0.42105263471603394	1444	1519	1519	1544	1484
6.704947470014585	6.704947470014586	0	0	2	0	-0.004084792762612706	0.20322442204930735	1507.2040082919136	1582.2040082919136	1582.2040082919136	1607.2040082919136	0.488095223903656	0.19186046719551086	0.5729166865348816	0.23204420506954193	0.42105263471603394	1507	1582	1582	1607	1484
6.718064670204851	6.718064275465151	0	0	2	0	-0.004408389392193551	0.218752967659384	1570.7934025651775	1645.7934025651775	1645.7934025651775	1670.7934025651775	0.511904776096344	0.2122092992067337	0.59375	0.2541436553001404	0.42105263471603394	1570	1645	1645	1670	1484
6.732173061778737	6.732172667039038	0	0	2	0	-0.004719902932873782	0.23233883282166268	1626.4275204047085	1701.4275204047085	1701.4275204047085	1726.4275204047085	0.5357142686843872	0.22674418985843658	0.6041666865348816	0.27624309062957764	0.42105263471603394	1626	1701	1701	1726	1484
6.749234895778851	6.749234501039153	0	0	2	0	-0.005018479547691437	0.25190585758537054	1706.5544868120924	1781.5544868120924	1781.5544868120924	1806.5544868120924	0.5833333134651184	0.24127906560897827	0.625	0.2928176820278168	0.42105263471603394	1706	1781	1781	1806	1484
6.771329266198637	6.7713288714589375	0	0	2	0	-0.005303300858899106	0.2690267992157893	1776.6647427886573	1851.6647427886573	1851.6647427886573	1876.6647427886573	0.5952380895614624	0.27034884691238403	0.6458333134651184	0.32596686482429504	0.42105263471603394	1776	1851	1851	1876	1484
6.784885022194239	6.7848850221942385	0	0	2	0	-0.005573586191080455	0.28308746474795043	1834.243168142857	1909.243168142857	1909.243168142857	1934.243168142857	0.6190476417541504	0.2848837077617645	0.65625	0.3480663001537323	0.42105263471603394	1834	1909	1909	1934	1484
6.799467890886054	6.799467496146354	0	0	2	0	-0.00582859471092728	0.2926394783687636	1873.3586639200869	1948.3586639200869	1948.3586639200869	1973.3586639200869	0.6309523582458496	0.29651162028312683	0.6666666865348816	0.36464089155197144	0.42105263471603394	1873	1948	1948	1973	1484
6.8249337330730695	6.824933733073069	0	0	2	0	-0.006067627457812103	0.30525402139579016	1925.0152176157608	2000.0152176157608	2000.0152176157608	2025.0152176157608	0.6547619104385376	0.30813953280448914	0.6770833134651184	0.38121548295021057	0.42105263471603394	1925	2000	2000	2025	1484
6.83220444358479	6.832204048845091	0	0	2	0	-0.006290029259590677	0.3095994312316179	1942.8096708934754	2017.8096708934754	2017.8096708934754	2042.8096708934754	0.6547619104385376	0.3139534890651703	0.6875	0.3922652006149292	0.42105263471603394	1942	2017	2017	2042	1484
6.851652873803693	6.851652479063993	0	0	2	0	-0.006495190528383286	0.31971753407724224	1984.243302046307	2059.243302046307	2059.243302046307	2084.243302046307	0.6785714030265808	0.322674423456192	0.6979166865348816	0.3977900445461273	0.42105263471603394	1984	2059	2059	2084	1484
6.866404296346881	6.8664042963468805	0	0	2	0	-0.006682548931412756	0.3268019124838948	2013.2538316215491	2088.253831621549	2088.253831621549	2113.253831621549	0.6904761791229248	0.33139535784721375	0.6979166865348816	0.40883979201316833	0.42105263471603394	2013	2088	2088	2113	1484
6.891703163641316	6.891702768901617	0	0	2	0	-0.006851590932319503	0.3337086520447614	2041.536930123298	2116.5369301232977	2116.5369301232977	2141.5369301232977	0.6904761791229248	0.34302327036857605	0.7083333134651184	0.4254143536090851	0.42105263471603394	2041	2116	2116	2141	1484
6.89918190197429	6.899181507234591	0	0	2	0	-0.0070018531987290095	0.3337086520447614	2041.536930123298	2116.5369301232977	2116.5369301232977	2141.5369301232977	0.6904761791229248	0.34302327036857605	0.7083333134651184	0.4254143536090851	0.42105263471603394	2041	2116	2116	2141	1484
6.918365461855317	6.918365067115618	0	0	2	0	-0.007132923872213648	0.3398434352455575	2066.6588673305578	2141.6588673305578	2141.6588673305578	2166.6588673305578	0.7023809552192688	0.3517441749572754	0.7083333134651184	0.4309392273426056	0.42105263471603394	2066	2141	2141	2166	1484
6.932226746377769	6.9322263516380715	0	0	2	0	-0.007244443697168009	0.3398434352455575	2066.6588673305578	2141.6588673305578	2141.6588673305578	2166.6588673305578	0.7023809552192688	0.3517441749572754	0.7083333134651184	0.4309392273426056	0.42105263471603394	2066	2141	2141	2166	1484
6.949255422243188	6.949255816982886	0	0	2	0	-0.007336107005503539	0.3381383276834371	2059.6764518636746	2134.6764518636746	2134.6764518636746	2159.6764518636746	0.7023809552192688	0.3488371968269348	0.7083333134651184	0.4254143536090851	0.42105263471603394	2059	2134	2134	2159	1484
6.971514399117363	6.9715140043776636	0	0	2	0	-0.00740766255446353	0.3187275199257318	1980.1891940958717	2055.1891940958717	2055.1891940958717	2080.1891940958717	0.6666666865348816	0.3343023359775543	0.7083333134651184	0.3867403268814087	0.42105263471603394	1980	2055	2055	2080	1484
6.982163686710892	6.982163291971192	0	0	2	0	-0.007458914215262048	0.31095751819953765	1948.3710370271067	2023.3710370271067	2023.3710370271067	2048.3710370271065	0.6666666865348816	0.322674423456192	0.6979166865348816	0.36464089155197144	0.42105263471603394	1948	2023	2023	2048	1484
6.99933012673118	6.999330126731181	0	0	2	0	-0.007489721510659303	0.30032641300931573	1904.836661273148	1979.836661273148	1979.836661273148	2004.836661273148	0.6547619104385376	0.3110465109348297	0.6875	0.3425414264202118	0.42105263471603394	1904	1979	1979	2004	1484
7.025012681012824	7.025012286273125	0	0	2	0	-0.0075	0.2781959963031113	1814.2126048612408	1889.2126048612408	1889.2126048612408	1914.2126048612408	0.6190476417541504	0.2906976640224457	0.65625	0.3093922734260559	0.42105263471603394	1814	1889	1889	1914	1484
7.032116416631962	7.032116021892264	0	0	2	0	-0.007489721510659305	0.2781959963031113	1814.2126048612408	1889.2126048612408	1889.2126048612408	1914.2126048612408	0.6190476417541504	0.2906976640224457	0.65625	0.3093922734260559	0.42105263471603394	1814	1889	1889	1914	1484
7.051819848696273	7.051820243435971	0	0	2	0	-0.007458914215262052	0.26350929522989786	1754.0705639664318	1829.0705639664318	1829.0705639664318	1854.0705639664318	0.5952380895614624	0.2732558250427246	0.6458333134651184	0.28729280829429626	0.42105263471603394	1754	1829	1829	1854	1484
7.066248374165865	7.0662479794261674	0	0	2	0	-0.0074076625544635365	0.23245236290143678	1626.8924260813837	1701.8924260813837	1701.8924260813837	1726.8924260813837	0.511904776096344	0.2529069781303406	0.6354166865348816	0.2596684992313385	0.42105263471603394	1626	1701	1701	1726	1484
7.082482044277952	7.082481649538252	0	0	2	0	-0.007336107005503547	0.19728709489572793	1482.8906535980059	1557.8906535980059	1557.8906535980059	1582.8906535980059	0.4642857015132904	0.20348836481571198	0.59375	0.20441989600658417	0.42105263471603394	1482	1557	1557	1582	1484
7.104899706511035	7.1048993117713355	0	0	2	0	-0.0072444436971680175	0.17783980956301093	1403.2540201605298	1478.2540201605298	1478.2540201605298	1503.2540201605298	0.4285714328289032	0.18023255467414856	0.5625	0.18232044577598572	0.42105263471603394	1403	1478	1478	1503	1484
7.118052038534489	7.118051643794791	0	0	2	0	-0.007132923872213658	0.16092508006840944	1333.9882028801367	1408.9882028801367	1408.9882028801367	1433.9882028801367	0.3928571343421936	0.1627907007932663	0.53125	0.16574585437774658	0.3684210479259491	1333	1408	1408	1433	1473
7.132221220021987	7.132220825282287	0	0	2	0	-0.007001853198729022	0.14572282321751118	1271.7349610757083	1346.7349610757083	1346.7349610757083	1371.7349610757083	0.3571428656578064	0.151162788271904	0.5	0.14917127788066864	0.42105263471603394	1271	1346	1346	1371	1484
7.14925463276379	7.14925423802409	0	0	2	0	-0.006851590932319517	0.13039809766201504	1208.9802099259516	1283.9802099259516	1283.9802099259516	1308.9802099259516	0.3214285671710968	0.1366279125213623	0.4791666567325592	0.1325966864824295	0.3684210479259491	1208	1283	1283	1308	1473
7.1713565032378535	7.171356108498154	0	0	2	0	-0.0066825489314127715	0.10273698263335973	1095.707943883608	1170.707943883608	1170.707943883608	1195.707943883608	0.2380952388048172	0.12209302186965942	0.4375	0.11602210253477097	0.3684210479259491	1095	1170	1170	1195	1473
7.18230263508486	7.182302635084859	0	0	2	0	-0.006495190528383305	0.08037568954750896	1004.1384486970492	1079.1384486970492	1079.1384486970492	1104.1384486970492	0.2023809552192688	0.09011627733707428	0.375	0.07734806835651398	0.3684210479259491	1004	1079	1079	1104	1473
7.19942683795738	7.199426837957379	0	0	2	0	-0.006290029259590696	0.06516606809012249	941.8550488290516	1016.8550488290516	1016.8550488290516	1041.8550488290516	0.1666666716337204	0.075581394135952	0.3333333432674408	0.05524861812591553	0.3684210479259491	941	1016	1016	1041	1473
7.225028470600775	7.225028470600774	0	0	2	0	-0.006067627457812124	0.0489731132274521	875.5448986664163	950.5448986664163	950.5448986664163	975.5448986664163	0.1190476194024086	0.06395348906517029	0.2916666567325592	0.0441988967359066	0.3684210479259491	875	950	950	975	1473
7.2321720749294895	7.23217168018979	0	0	2	0	-0.005828594710927302	0.03904906843200842	834.9059352290744	909.9059352290744	909.9059352290744	934.9059352290744	0.095238097012043	0.05232558026909828	0.2604166567325592	0.033149171620607376	0.3684210479259491	834	909	909	934	1473
7.251723532209772	7.2517235322097715	0	0	2	0	-0.005573586191080479	0.033727355144498185	813.11351931672	888.11351931672	888.11351931672	913.11351931672	0.0833333358168602	0.04651162773370743	0.2291666716337204	0.0220994483679533	0.3684210479259491	813	888	888	913	1473
7.266215610770868	7.2662156107708675	0	0	2	0	-0.005303300858899131	0.022899277640405218	768.7725419374593	843.7725419374593	843.7725419374593	868.7725419374593	0.0476190485060215	0.040697675198316574	0.1979166716337204	0.016574585810303688	0.3684210479259491	768	843	843	868	1473
7.282153226108874	7.282152831369174	0	0	2	0	-0.0050184795476914635	0.01810990768149461	749.1600719557205	824.1600719557205	824.1600719557205	849.1600719557205	0.0357142873108387	0.03488372266292572	0.1666666716337204	0.01104972418397665	0.3684210479259491	749	824	824	849	1473
7.304966417520126	7.3049660227804285	0	0	2	0	-0.004719902932873809	0.01726806184160523	745.7127132413734	820.7127132413734	820.7127132413734	845.7127132413734	0.0357142873108387	0.031976744532585144	0.125	0.01104972418397665	0.31578946113586426	745	820	820	845	1463
7.318249408383877	7.318249013644177	0	0	2	0	-0.004408389392193576	0.01350757635657227	730.3135251801634	805.3135251801634	805.3135251801634	830.3135251801634	0.02380952425301075	0.029069768264889717	0.1041666641831398	0.01104972418397665	0.31578946113586426	730	805	805	830	1463
7.332229509555662	7.3322295095556616	0	0	2	0	-0.00408479276261273	0.01350757635657227	730.3135251801634	805.3135251801634	805.3135251801634	830.3135251801634	0.02380952425301075	0.029069768264889717	0.1041666641831398	0.01104972418397665	0.31578946113586426	730	805	805	830	1463
7.349238843175839	7.3492384484361395	0	0	2	0	-0.003750000000000026	0.013349312084756093	729.6654329870762	804.6654329870762	804.6654329870762	829.6654329870762	0.02380952425301075	0.029069768264889717	0.09375	0.005524862091988325	0.31578946113586426	729	804	804	829	1463
7.371388871893152	7.371388477153452	0	0	2	0	-0.0034049287480466253	0.013421250386384953	729.9600203322464	804.9600203322464	804.9600203322464	829.9600203322464	0.02380952425301075	0.029069768264889717	0.0729166641831398	0.01104972418397665	0.31578946113586426	729	804	804	829	1463
7.384806863733883	7.384806468994183	0	0	2	0	-0.0030505248230685246	0.013392475069849752	729.8421854110347	804.8421854110347	804.8421854110347	829.8421854110347	0.02380952425301075	0.029069768264889717	0.0625	0.01104972418397665	0.31578946113586426	729	804	804	829	1463
7.399207362684861	7.399206967945162	0	0	2	0	-0.002687759621589774	0.014205545099684969	733.17170718321	808.17170718321	808.17170718321	833.17170718321	0.02380952425301075	0.031976744532585144	0.0625	0.016574585810303688	0.31578946113586426	733	808	808	833	1463
7.4162352490708825	7.416235249070882	0	0	2	0	-0.002317627457812126	0.017210511187953116	745.477043314668	820.477043314668	820.477043314668	845.477043314668	0.0357142873108387	0.031976744532585144	0.0520833320915699	0.0220994483679533	0.31578946113586426	745	820	820	845	1463
7.438200934348868	7.438200539609168	0	0	2	0	-0.0019411428382689242	0.017138572875115526	745.1824559235981	820.1824559235981	820.1824559235981	845.1824559235981	0.0357142873108387	0.031976744532585144	0.0520833320915699	0.016574585810303688	0.31578946113586426	745	820	820	845	1463
7.451404582533164	7.451404582533163	0	0	2	0	-0.0015593376811332115	0.017138572875115526	745.1824559235981	820.1824559235981	820.1824559235981	845.1824559235981	0.0357142873108387	0.031976744532585144	0.0520833320915699	0.016574585810303688	0.31578946113586426	745	820	820	845	1463
7.466210084415086	7.466209689675386	0	0	2	0	-0.001173258487801746	0.017138572875115526	745.1824559235981	820.1824559235981	820.1824559235981	845.1824559235981	0.0357142873108387	0.031976744532585144	0.0520833320915699	0.016574585810303688	0.31578946113586426	745	820	820	845	1463
7.482176910490799	7.482176515751101	0	0	2	0	-0.0007839634745074134	0.02012915085367841	757.4288727458131	832.4288727458131	832.4288727458131	857.4288727458131	0.0476190485060215	0.031976744532585144	0.0416666679084301	0.0220994483679533	0.31578946113586426	757	832	832	857	1463
7.504993654559343	7.5049936545593425	0	0	2	0	-0.00039251967182208893	0.019402406786754554	754.4528557917599	829.4528557917599	829.4528557917599	854.4528557917599	0.0476190485060215	0.029069768264889717	0.0416666679084301	0.0220994483679533	0.31578946113586426	754	829	829	854	1463
7.518086380888284	7.518085986148584	0	0	2	0	-8.039065796791711e-18	0.016426216487958854	742.2653565181915	817.2653565181915	817.2653565181915	842.2653565181915	0.0357142873108387	0.029069768264889717	0.0416666679084301	0.0220994483679533	0.31578946113586426	742	817	817	842	1463
7.532196746160664	7.532196351420964	0	0	2	0	0.00039251967182207294	0.016426216487958854	742.2653565181915	817.2653565181915	817.2653565181915	842.2653565181915	0.0357142873108387	0.029069768264889717	0.0416666679084301	0.0220994483679533	0.31578946113586426	742	817	817	842	1463
7.549191079672288	7.549191079672287	0	0	2	0	0.0007839634745073974	0.015641921302016387	739.0536677317571	814.0536677317571	814.0536677317571	839.0536677317571	0.0357142873108387	0.02616279013454914	0.0416666679084301	0.016574585810303688	0.2631579041481018	739	814	814	839	1452
7.5714326879997165	7.571432293260017	0	0	2	0	0.00117325848780173	0.015641921302016387	739.0536677317571	814.0536677317571	814.0536677317571	839.0536677317571	0.0357142873108387	0.02616279013454914	0.0416666679084301	0.016574585810303688	0.2631579041481018	739	814	814	839	1452
7.584844364005266	7.584844364005265	0	0	2	0	0.0015593376811331957	0.015641921302016387	739.0536677317571	814.0536677317571	814.0536677317571	839.0536677317571	0.0357142873108387	0.02616279013454914	0.0416666679084301	0.016574585810303688	0.2631579041481018	739	814	814	839	1452
7.599228283888897	7.599227889149198	0	0	2	0	0.0019411428382689084	0.014188433168168672	733.1016338236507	808.1016338236507	808.1016338236507	833.1016338236507	0.0357142873108387	0.020348837599158287	0.0416666679084301	0.016574585810303688	0.2631579041481018	733	808	808	833	1452
7.616252617617628	7.6162526176176275	0	0	2	0	0.0023176274578121103	0.014188433168168672	733.1016338236507	808.1016338236507	808.1016338236507	833.1016338236507	0.0357142873108387	0.020348837599158287	0.0416666679084301	0.016574585810303688	0.2631579041481018	733	808	808	833	1452
7.638206065964952	7.638206065964951	0	0	2	0	0.002687759621589759	0.014188433168168672	733.1016338236507	808.1016338236507	808.1016338236507	833.1016338236507	0.0357142873108387	0.020348837599158287	0.0416666679084301	0.016574585810303688	0.2631579041481018	733	808	808	833	1452
7.65108681707565	7.651086817075649	0	0	2	0	0.0030505248230685103	0.013461689101244815	730.1256168695975	805.1256168695975	805.1256168695975	830.1256168695975	0.0357142873108387	0.01744186133146286	0.0416666679084301	0.016574585810303688	0.2631579041481018	730	805	805	830	1452
7.666159557733642	7.666159162993942	0	0	2	0	0.0034049287480466114	0.013461689101244815	730.1256168695975	805.1256168695975	805.1256168695975	830.1256168695975	0.0357142873108387	0.01744186133146286	0.0416666679084301	0.016574585810303688	0.2631579041481018	730	805	805	830	1452
7.682216384460678	7.682215989720978	0	0	2	0	0.0037500000000000124	0.013461689101244815	730.1256168695975	805.1256168695975	805.1256168695975	830.1256168695975	0.0357142873108387	0.01744186133146286	0.0416666679084301	0.016574585810303688	0.2631579041481018	730	805	805	830	1452
7.705282209279146	7.705281814539447	0	0	2	0	0.004084792762612716	0.014188433168168672	733.1016338236507	808.1016338236507	808.1016338236507	833.1016338236507	0.0357142873108387	0.020348837599158287	0.0416666679084301	0.016574585810303688	0.2631579041481018	733	808	808	833	1452
7.716176630225614	7.716176235485914	0	0	2	0	0.004408389392193564	0.014188433168168672	733.1016338236507	808.1016338236507	808.1016338236507	833.1016338236507	0.0357142873108387	0.020348837599158287	0.0416666679084301	0.016574585810303688	0.2631579041481018	733	808	808	833	1452
7.732155693231991	7.73215569323199	0	0	2	0	0.004719902932873797	0.011154691760055634	720.6784627574278	795.6784627574278	795.6784627574278	820.6784627574278	0.02380952425301075	0.020348837599158287	0.0416666679084301	0.01104972418397665	0.2631579041481018	720	795	795	820	1452
7.7492337115597545	7.749233711559754	0	0	2	0	0.005018479547691453	0.011212242403711685	720.9141326431993	795.9141326431993	795.9141326431993	820.9141326431993	0.02380952425301075	0.020348837599158287	0.0416666679084301	0.016574585810303688	0.2631579041481018	720	795	795	820	1452
7.770820841466617	7.770820841466616	0	0	2	0	0.005303300858899124	0.0104423353477614	717.7613632490829	792.7613632490829	792.7613632490829	817.7613632490829	0.02380952425301075	0.01744186133146286	0.03125	0.016574585810303688	0.2631579041481018	717	792	792	817	1452
7.784278702016922	7.7842787020169215	0	0	2	0	0.0055735861910804745	0.007466144816135056	705.573863022073	780.573863022073	780.573863022073	805.573863022073	0.011904762126505375	0.01744186133146286	0.03125	0.016574585810303688	0.2631579041481018	705	780	780	805	1452
7.799276442132148	7.799276442132147	0	0	2	0	0.0058285947109273	0.007422981834679376	705.397110613012	780.397110613012	780.397110613012	805.397110613012	0.011904762126505375	0.01744186133146286	0.03125	0.01104972418397665	0.2631579041481018	705	780	780	805	1452
7.816230117454798	7.816229722715098	0	0	2	0	0.006067627457812124	0.007422981834679376	705.397110613012	780.397110613012	780.397110613012	805.397110613012	0.011904762126505375	0.01744186133146286	0.03125	0.01104972418397665	0.2631579041481018	705	780	780	805	1452
7.837729615148532	7.837729615148531	0	0	2	0	0.006290029259590699	0.01037039704462509	717.4667758977397	792.4667758977397	792.4667758977397	817.4667758977397	0.011904762126505375	0.01744186133146286	0.0520833320915699	0.0	0.2631579041481018	717	792	792	817	1452
7.850931684374031	7.850931289634332	0	0	2	0	0.006495190528383307	0.007336655864492059	705.043605765095	780.043605765095	780.043605765095	805.043605765095	0.011904762126505375	0.01744186133146286	0.0520833320915699	0.0	0.2631579041481018	705	780	780	805	1452
7.86620218962111	7.866201794881411	0	0	2	0	0.006682548931412777	0.010312846396118402	717.2311059921049	792.2311059921049	792.2311059921049	817.2311059921049	0.02380952425301075	0.01744186133146286	0.0625	0.0	0.2631579041481018	717	792	792	817	1452
7.882256647909952	7.882256253170253	0	0	2	0	0.006851590932319523	0.014015781227499247	732.3946241266094	807.3946241266094	807.3946241266094	832.3946241266094	0.0357142873108387	0.020348837599158287	0.0833333358168602	0.0	0.2631579041481018	732	807	807	832	1452
7.90445009799413	7.9044504927338295	0	0	2	0	0.007001853198729028	0.028302203277347317	790.8975224207372	865.8975224207372	865.8975224207372	890.8975224207372	0.0833333358168602	0.029069768264889717	0.1458333283662796	0.005524862091988325	0.2631579041481018	790	865	865	890	1452
7.917627693358308	7.917627693358307	0	0	2	0	0.007132923872213665	0.03004344510395347	798.0279077006894	873.0279077006894	873.0279077006894	898.0279077006894	0.0833333358168602	0.03488372266292572	0.1770833283662796	0.01104972418397665	0.2631579041481018	798	873	873	898	1452
7.932169509121448	7.932169509121447	0	0	2	0	0.0072444436971680235	0.037535639805579904	828.7084450038496	903.7084450038496	903.7084450038496	928.7084450038496	0.1071428582072258	0.040697675198316574	0.2083333283662796	0.01104972418397665	0.2631579041481018	828	903	903	928	1452
7.949173316385843	7.949172921646143	0	0	2	0	0.007336107005503552	0.04647396400105208	865.3108825843083	940.3108825843083	940.3108825843083	965.3108825843083	0.130952388048172	0.049418605864048004	0.25	0.0220994483679533	0.31578946113586426	865	940	940	965	1463
7.97089663148878	7.970896236749082	0	0	2	0	0.007407662554463541	0.05444095144048333	897.9356961487792	972.9356961487792	972.9356961487792	997.9356961487792	0.1547619104385376	0.05523255839943886	0.28125	0.027624309062957764	0.31578946113586426	897	972	972	997	1463
7.984335939273245	7.984335544533545	0	0	2	0	0.007458914215262055	0.0666288296924904	947.8450575907482	1022.8450575907482	1022.8450575907482	1047.8450575907482	0.190476194024086	0.06395348906517029	0.3125	0.03867403417825699	0.31578946113586426	947	1022	1022	1047	1463
7.9992326260255835	7.999232626025583	0	0	2	0	0.007489721510659307	0.081965548946755	1010.6489229369618	1085.6489229369618	1085.6489229369618	1110.6489229369618	0.2380952388048172	0.07267441600561142	0.34375	0.049723755568265915	0.31578946113586426	1010	1085	1085	1110	1463
8.016476829766532	8.016476435026831	0	0	2	0	0.0075	0.0979089415224842	1075.9371155345727	1150.9371155345727	1150.9371155345727	1175.9371155345727	0.2738095223903656	0.0872092992067337	0.3958333432674408	0.07734806835651398	0.31578946113586426	1075	1150	1150	1175	1463
8.037658956742451	8.03765895674245	0	0	2	0	0.007489721510659301	0.10759542286173057	1115.6032566187866	1190.6032566187866	1190.6032566187866	1215.6032566187866	0.2976190447807312	0.09593023359775543	0.4166666567325592	0.0883977934718132	0.31578946113586426	1115	1190	1190	1215	1463
8.050942342345898	8.050942342345898	0	0	2	0	0.007458914215262044	0.12197758956974403	1174.4982292881018	1249.4982292881018	1249.4982292881018	1274.4982292881018	0.3333333432674408	0.10755813866853714	0.4479166567325592	0.10497237741947174	0.2631579041481018	1174	1249	1249	1274	1452
8.066212452853279	8.066212452853277	0	0	2	0	0.007407662554463523	0.1384031327906996	1241.7608287779149	1316.7608287779149	1316.7608287779149	1341.7608287779149	0.369047611951828	0.125	0.46875	0.1270718276500702	0.2631579041481018	1241	1316	1316	1341	1452
8.08222862139134	8.082228621391339	0	0	2	0	0.007336107005503528	0.15544735081493855	1311.5569015871733	1386.5569015871733	1386.5569015871733	1411.5569015871733	0.4047619104385376	0.14244185388088226	0.5	0.14917127788066864	0.2631579041481018	1311	1386	1386	1411	1452
8.10453457228967	8.104534572289667	0	0	2	0	0.007244443697167994	0.1705130933634731	1373.2511173234222	1448.2511173234222	1448.2511173234222	1473.2511173234222	0.4404761791229248	0.15697674453258514	0.5104166865348816	0.16574585437774658	0.2631579041481018	1373	1448	1448	1473	1452
8.117828221125286	8.117828221125285	0	0	2	0	0.00713292387221363	0.18930796431150276	1450.216113855604	1525.216113855604	1525.216113855604	1550.216113855604	0.4642857015132904	0.18313953280448914	0.5520833134651184	0.19889502227306366	0.2631579041481018	1450	1525	1525	1550	1452
8.132205825173735	8.132205825173735	0	0	2	0	0.007001853198728986	0.18930796431150276	1450.216113855604	1525.216113855604	1525.216113855604	1550.216113855604	0.4642857015132904	0.18313953280448914	0.5520833134651184	0.19889502227306366	0.2631579041481018	1450	1525	1525	1550	1452
8.149182000659216	8.149181605919516	0	0	2	0	0.006851590932319475	0.20699963136576116	1522.663490442792	1597.663490442792	1597.663490442792	1622.663490442792	0.5	0.2005814015865326	0.5625	0.22651933133602142	0.2631579041481018	1522	1597	1597	1622	1452
8.17094202655414	8.17094163181444	0	0	2	0	0.006682548931412723	0.2329554499592632	1628.9525675831828	1703.9525675831828	1703.9525675831828	1728.9525675831828	0.5476190447807312	0.22674418985843658	0.59375	0.265193372964859	0.31578946113586426	1628	1703	1703	1728	1463
8.18427988623602	8.18427949149632	0	0	2	0	0.006495190528383249	0.24574264340466279	1681.316124742094	1756.316124742094	1756.316124742094	1781.316124742094	0.5714285969734192	0.2383720874786377	0.6145833134651184	0.28176796436309814	0.3684210479259491	1681	1756	1756	1781	1473
8.199229468107994	8.199229468107992	0	0	2	0	0.006290029259590635	0.26176499761641026	1746.9276652392	1821.9276652392	1821.9276652392	1846.9276652392	0.6071428656578064	0.25	0.625	0.3038673996925354	0.3684210479259491	1746	1821	1821	1846	1473
8.216175248636667	8.216174853896968	0	0	2	0	0.0060676274578120555	0.27717571347500813	1810.0345466801582	1885.0345466801582	1885.0345466801582	1910.0345466801582	0.6428571343421936	0.25872093439102173	0.6354166865348816	0.32596686482429504	0.42105263471603394	1810	1885	1885	1910	1484
8.237718957176664	8.237718562436966	0	0	2	0	0.005828594710927226	0.2863125472795218	1847.4498811096419	1922.4498811096419	1922.4498811096419	1947.4498811096419	0.6666666865348816	0.2761628031730652	0.6666666865348816	0.37569060921669006	0.42105263471603394	1847	1922	1922	1947	1484
8.250943526564996	8.250943131825295	0	0	2	0	0.0055735861910803965	0.29832247582917715	1896.6305385204805	1971.6305385204805	1971.6305385204805	1996.6305385204805	0.6666666865348816	0.2761628031730652	0.6666666865348816	0.37569060921669006	0.42105263471603394	1896	1971	1971	1996	1484
8.266209294935688	8.266209294935686	0	0	2	0	0.005303300858899042	0.3131597233004868	1957.3890669154935	2032.3890669154935	2032.3890669154935	2057.3890669154935	0.6904761791229248	0.2848837077617645	0.6875	0.4033149182796478	0.4736842215061188	1957	2032	2032	2057	1494
8.28246980734729	8.282470202086989	0	0	2	0	0.005018479547691366	0.32322234336182154	1998.5954960666593	2073.5954960666595	2073.5954960666595	2098.5954960666595	0.7023809552192688	0.29360464215278625	0.6979166865348816	0.4254143536090851	0.5263158082962036	1998	2073	2073	2098	1505
8.304377465889555	8.304377465889555	0	0	2	0	0.004719902932873706	0.3464722803328186	2093.8039879628923	2168.8039879628923	2168.8039879628923	2193.8039879628923	0.75	0.302325576543808	0.71875	0.46408841013908386	0.5789473652839661	2093	2168	2168	2193	1515
8.318014143523406	8.318013748783708	0	0	2	0	0.004408389392193469	0.3554123277710768	2130.4134822225597	2205.4134822225597	2205.4134822225597	2230.4134822225597	0.761904776096344	0.30523255467414856	0.7291666865348816	0.4861878454685211	0.5789473652839661	2130	2205	2205	2230	1515
8.332195167201867	8.332194772462168	0	0	2	0	0.004084792762612619	0.36046975446113727	2151.123644518357	2226.123644518357	2226.123644518357	2251.123644518357	0.761904776096344	0.30813953280448914	0.7395833134651184	0.5027624368667603	0.5789473652839661	2151	2226	2226	2251	1515
8.34921002717783	8.349210027177827	0	0	2	0	0.0037499999999999114	0.36962561681866646	2188.616900872439	2263.616900872439	2263.616900872439	2288.616900872439	0.773809552192688	0.3110465109348297	0.75	0.5248618721961975	0.5789473652839661	2188	2263	2263	2288	1515
8.3709554477039	8.370955052964199	0	0	2	0	0.0034049287480465078	0.37381979483942995	2205.7920598674655	2280.7920598674655	2280.7920598674655	2305.7920598674655	0.773809552192688	0.3139534890651703	0.7604166865348816	0.5359116196632385	0.6315789222717285	2205	2280	2280	2305	1526
8.384354886778787	8.384355281518484	0	0	2	0	0.003050524823068404	0.3796233102528319	2229.5574554853465	2304.5574554853465	2304.5574554853465	2329.5574554853465	0.7857142686843872	0.31686046719551086	0.7604166865348816	0.5469613075256348	0.6315789222717285	2229	2304	2304	2329	1526
8.399245652435642	8.399245257695943	0	0	2	0	0.0026877596215896505	0.3854268518984867	2253.322958524303	2328.322958524303	2328.322958524303	2353.322958524303	0.7976190447807312	0.31976744532585144	0.7604166865348816	0.5580110549926758	0.6315789222717285	2253	2328	2328	2353	1526
8.416448803247917	8.416448803247919	0	0	2	0	0.002317627457812	0.388671433858395	2266.609521650127	2341.609521650127	2341.609521650127	2366.609521650127	0.7976190447807312	0.322674423456192	0.7708333134651184	0.5635359287261963	0.6315789222717285	2266	2341	2341	2366	1526
8.43770435180781	8.43770435180781	0	0	2	0	0.0019411428382687965	0.39152754526791167	2278.305297872098	2353.305297872098	2353.305297872098	2378.305297872098	0.7976190447807312	0.3255814015865326	0.7708333134651184	0.5745856165885925	0.6315789222717285	2278	2353	2353	2378	1526
8.450921421141864	8.450921026402165	0	0	2	0	0.001559337681133082	0.39556842847361917	2294.8527145994703	2369.8527145994703	2369.8527145994703	2394.8527145994703	0.8095238208770752	0.3255814015865326	0.7708333134651184	0.580110490322113	0.6315789222717285	2294	2369	2369	2394	1526
8.466230610879421	8.466230610879421	0	0	2	0	0.0011732584878016152	0.3973598621878258	2302.1886356591467	2377.1886356591467	2377.1886356591467	2402.1886356591467	0.8095238208770752	0.32848837971687317	0.7708333134651184	0.5856353640556335	0.6315789222717285	2302	2377	2377	2402	1526
8.48275994102589	8.48275954628619	0	0	2	0	0.0007839634745072818	0.39761182198877254	2303.2204110440234	2378.2204110440234	2378.2204110440234	2403.2204110440234	0.8095238208770752	0.33139535784721375	0.7604166865348816	0.591160237789154	0.6315789222717285	2303	2378	2378	2403	1526
8.504442597939853	8.504442597939853	0	0	2	0	0.0003925196718219568	0.39761182198877254	2303.2204110440234	2378.2204110440234	2378.2204110440234	2403.2204110440234	0.8095238208770752	0.33139535784721375	0.7604166865348816	0.591160237789154	0.6315789222717285	2303	2378	2378	2403	1526
8.517659667273907	8.517659272534209	0	0	2	0	-1.2426921205886656e-16	0.3998780404346176	2312.5005755797592	2387.5005755797592	2387.5005755797592	2412.5005755797592	0.8095238208770752	0.3343023359775543	0.7708333134651184	0.591160237789154	0.6315789222717285	2312	2387	2387	2412	1526
8.53222319372048	8.532222798980781	0	0	2	0	-0.00039251967182220505	0.39808660672041096	2305.164654520083	2380.164654520083	2380.164654520083	2405.164654520083	0.8095238208770752	0.33139535784721375	0.7708333134651184	0.5856353640556335	0.6315789222717285	2305	2380	2380	2405	1526
8.549185948056202	8.549185553316503	0	0	2	0	-0.000783963474507529	0.3955112188997889	2294.6184413946357	2369.6184413946357	2369.6184413946357	2394.6184413946357	0.8095238208770752	0.33139535784721375	0.7604166865348816	0.580110490322113	0.6315789222717285	2294	2369	2369	2394	1526
8.570869394449566	8.570868999709866	0	0	2	0	-0.0011732584878018542	0.39373417282271195	2287.3414377090057	2362.3414377090057	2362.3414377090057	2387.3414377090057	0.8095238208770752	0.32848837971687317	0.7604166865348816	0.5745856165885925	0.6315789222717285	2287	2362	2362	2387	1526
8.584313439110414	8.584313044370715	0	0	2	0	-0.0015593376811333186	0.39416580612927277	2289.108976099372	2364.108976099372	2364.108976099372	2389.108976099372	0.8095238208770752	0.32848837971687317	0.7708333134651184	0.5690608024597168	0.6315789222717285	2289	2364	2364	2389	1526
8.599219204875826	8.599218810136126	0	0	2	0	-0.00194114283826903	0.39268388260931175	2283.040499285132	2358.040499285132	2358.040499285132	2383.040499285132	0.8095238208770752	0.32848837971687317	0.7604166865348816	0.5690608024597168	0.6315789222717285	2283	2358	2358	2383	1526
8.616245117563352	8.616244722823652	0	0	2	0	-0.00231762745781223	0.39268388260931175	2283.040499285132	2358.040499285132	2358.040499285132	2383.040499285132	0.8095238208770752	0.32848837971687317	0.7604166865348816	0.5690608024597168	0.6315789222717285	2283	2358	2358	2383	1526
8.637711062382689	8.637711062382689	0	0	2	0	-0.002687759621589876	0.388079488910666	2264.185507089177	2339.185507089177	2339.185507089177	2364.185507089177	0.8095238208770752	0.322674423456192	0.7604166865348816	0.5524861812591553	0.6315789222717285	2264	2339	2339	2364	1526
8.65096721094692	8.650967210946922	0	0	2	0	-0.003050524823068625	0.388079488910666	2264.185507089177	2339.185507089177	2339.185507089177	2364.185507089177	0.8095238208770752	0.322674423456192	0.7604166865348816	0.5524861812591553	0.6315789222717285	2264	2339	2339	2364	1526
8.666209294935687	8.666208900195988	0	0	2	0	-0.0034049287480467233	0.383002703128688	2243.396069311977	2318.396069311977	2318.396069311977	2343.396069311977	0.7976190447807312	0.322674423456192	0.7604166865348816	0.541436493396759	0.6315789222717285	2243	2318	2318	2343	1526
8.682191121119956	8.682190726380256	0	0	2	0	-0.0037500000000001204	0.3804989125190259	2233.143046765411	2308.143046765411	2308.143046765411	2333.143046765411	0.7976190447807312	0.31686046719551086	0.7604166865348816	0.5359116196632385	0.5789473652839661	2233	2308	2308	2333	1515
8.704375097451365	8.704375097451363	0	0	2	0	-0.004084792762612822	0.3722926266491413	2199.5383061282337	2274.5383061282337	2274.5383061282337	2299.5383061282337	0.7857142686843872	0.3139534890651703	0.75	0.519336998462677	0.6315789222717285	2199	2274	2274	2299	1526
8.717611509030657	8.717611114290959	0	0	2	0	-0.004408389392193665	0.3722926266491413	2199.5383061282337	2274.5383061282337	2274.5383061282337	2299.5383061282337	0.773809552192688	0.3110465109348297	0.7395833134651184	0.5082873106002808	0.5789473652839661	2199	2274	2274	2299	1515
8.73223385169235	8.732233851692348	0	0	2	0	-0.004719902932873894	0.3651942191233868	2170.4703273102687	2245.4703273102687	2245.4703273102687	2270.4703273102687	0.773809552192688	0.3110465109348297	0.7395833134651184	0.5082873106002808	0.5789473652839661	2170	2245	2245	2270	1515
8.749182790138612	8.749182395398913	0	0	2	0	-0.005018479547691547	0.3554505137362196	2130.5698537498192	2205.5698537498192	2205.5698537498192	2230.5698537498192	0.75	0.30813953280448914	0.7395833134651184	0.4917127192020416	0.5789473652839661	2130	2205	2205	2230	1515
8.77088755247571	8.77088715773601	0	0	2	0	-0.005303300858899213	0.33562536514364183	2049.3858702632133	2124.3858702632133	2124.3858702632133	2149.3858702632133	0.738095223903656	0.2906976640224457	0.71875	0.4364641010761261	0.5789473652839661	2049	2124	2124	2149	1515
8.784280280975718	8.78427988623602	0	0	2	0	-0.005573586191080559	0.3234210471566046	1999.4091881062957	2074.409188106296	2074.409188106296	2099.409188106296	0.7142857313156128	0.28197672963142395	0.7083333134651184	0.41988950967788696	0.5789473652839661	1999	2074	2074	2099	1515
8.799152493866732	8.799152099127033	0	0	2	0	-0.005828594710927379	0.3160562877068176	1969.2504981594182	2044.2504981594182	2044.2504981594182	2069.2504981594184	0.7023809552192688	0.2761628031730652	0.7083333134651184	0.4033149182796478	0.5263158082962036	1969	2044	2044	2069	1505
8.816217485784438	8.816217485784437	0	0	2	0	-0.006067627457812198	0.3113749861206112	1950.0805681639029	2025.0805681639029	2025.0805681639029	2050.080568163903	0.6904761791229248	0.2732558250427246	0.7083333134651184	0.3977900445461273	0.5263158082962036	1950	2025	2025	2050	1505
8.83768461482287	8.83768461482287	0	0	2	0	-0.006290029259590766	0.3031017526780113	1916.2016772164563	1991.2016772164563	1991.2016772164563	2016.2016772164563	0.6666666865348816	0.2645348906517029	0.6979166865348816	0.36464089155197144	0.5263158082962036	1916	1991	1991	2016	1505
8.850905631553914	8.850905236814214	0	0	2	0	-0.0064951905283833706	0.29642263499841537	1888.850690318511	1963.850690318511	1963.850690318511	1988.850690318511	0.6666666865348816	0.2645348906517029	0.6979166865348816	0.36464089155197144	0.5263158082962036	1888	1963	1963	1988	1505
8.866291795532732	8.86629179553273	0	0	2	0	-0.006682548931412833	0.2748586254659182	1800.5460712829351	1875.5460712829351	1875.5460712829351	1900.5460712829351	0.6428571343421936	0.24709302186965942	0.6770833134651184	0.3093922734260559	0.5263158082962036	1800	1875	1875	1900	1505
8.882209673885797	8.8822092791461	0	0	2	0	-0.006851590932319573	0.25687955040484667	1726.921758907847	1801.921758907847	1801.921758907847	1826.921758907847	0.6071428656578064	0.23546510934829712	0.65625	0.28176796436309814	0.5263158082962036	1726	1801	1801	1826	1505
8.904416939859434	8.904416939859432	0	0	2	0	-0.007001853198729073	0.24304205564306924	1670.2572178583687	1745.2572178583687	1745.2572178583687	1770.2572178583687	0.5833333134651184	0.223837211728096	0.6354166865348816	0.2596684992313385	0.4736842215061188	1670	1745	1745	1770	1494
8.917578350895962	8.917577956156261	0	0	2	0	-0.007132923872213704	0.23078019078820944	1620.0448812777176	1695.0448812777176	1695.0448812777176	1720.0448812777176	0.5595238208770752	0.21511627733707428	0.625	0.23756906390190125	0.4736842215061188	1620	1695	1695	1720	1494
8.93220740413253	8.932207009392831	0	0	2	0	-0.0072444436971680565	0.2203311532117087	1577.2560724019472	1652.2560724019472	1652.2560724019472	1677.2560724019472	0.5357142686843872	0.20639534294605255	0.6145833134651184	0.22651933133602142	0.4736842215061188	1577	1652	1652	1677	1494
8.949220290409997	8.949220290409997	0	0	2	0	-0.007336107005503578	0.2113931758631995	1540.655055159802	1615.655055159802	1615.655055159802	1640.655055159802	0.511904776096344	0.20348836481571198	0.6041666865348816	0.2154696136713028	0.4736842215061188	1540	1615	1615	1640	1494
8.970894657790286	8.970894263050587	0	0	2	0	-0.007407662554463561	0.2011649313401671	1498.7703938379843	1573.7703938379843	1573.7703938379843	1598.7703938379843	0.5	0.19186046719551086	0.5833333134651184	0.19337016344070435	0.4736842215061188	1498	1573	1573	1598	1494
8.984302386398848	8.984302386398848	0	0	2	0	-0.007458914215262068	0.18969438201747835	1451.7984943615738	1526.7984943615738	1526.7984943615738	1551.7984943615738	0.4761904776096344	0.18313953280448914	0.5625	0.1767955869436264	0.4736842215061188	1451	1526	1526	1551	1494
8.999376311275938	8.999379074453827	0	0	2	0	-0.007489721510659314	0.17987138487769094	1411.5733210741444	1486.5733210741444	1486.5733210741444	1511.5733210741444	0.4523809552192688	0.17732557654380798	0.5416666865348816	0.16574585437774658	0.4736842215061188	1411	1486	1486	1511	1494
9.016322486544311	9.016322486544311	0	0	2	0	-0.0075	0.1694367478368375	1368.8434823918496	1443.8434823918496	1443.8434823918496	1468.8434823918496	0.4285714328289032	0.16860465705394745	0.5208333134651184	0.15469613671302795	0.4736842215061188	1368	1443	1443	1468	1494
9.037632114442935	9.037631719703235	0	0	2	0	-0.007489721510659294	0.1609230301534572	1333.9798084784074	1408.9798084784074	1408.9798084784074	1433.9798084784074	0.4047619104385376	0.1627907007932663	0.5104166865348816	0.14917127788066864	0.42105263471603394	1333	1408	1408	1433	1484
9.050831025750846	9.050831025750846	0	0	2	0	-0.00745891421526203	0.1583904642611742	1323.6089511495084	1398.6089511495084	1398.6089511495084	1423.6089511495084	0.4047619104385376	0.15697674453258514	0.5	0.14364640414714813	0.42105263471603394	1323	1398	1398	1423	1484
9.066232584577914	9.066232189838214	0	0	2	0	-0.007407662554463503	0.1554142702370882	1311.4214366208762	1386.4214366208762	1386.4214366208762	1411.4214366208762	0.3928571343421936	0.15697674453258514	0.5	0.14364640414714813	0.4736842215061188	1311	1386	1386	1411	1494
9.082195857996343	9.082195463256642	0	0	2	0	-0.007336107005503502	0.15399691835045815	1305.617380645126	1380.617380645126	1380.617380645126	1405.617380645126	0.3928571343421936	0.15406976640224457	0.5	0.13812154531478882	0.4736842215061188	1305	1380	1380	1405	1494
9.10463759935105	9.104637599351047	0	0	2	0	-0.007244443697167961	0.15223426292208753	1298.3993066659484	1373.3993066659484	1373.3993066659484	1398.3993066659484	0.3928571343421936	0.151162788271904	0.4895833432674408	0.1325966864824295	0.42105263471603394	1298	1373	1373	1398	1484
9.116189656635676	9.116189656635672	0	0	2	0	-0.007132923872213591	0.15223426292208753	1298.3993066659484	1373.3993066659484	1373.3993066659484	1398.3993066659484	0.3928571343421936	0.151162788271904	0.4895833432674408	0.1325966864824295	0.42105263471603394	1298	1373	1373	1398	1484
9.132208983091328	9.132208588351627	0	0	2	0	-0.007001853198728941	0.15122712635851943	1294.275082438137	1369.275082438137	1369.275082438137	1394.275082438137	0.3928571343421936	0.151162788271904	0.4791666567325592	0.1270718276500702	0.42105263471603394	1294	1369	1369	1394	1484
9.1492518695859	9.1492518695859	0	0	2	0	-0.006851590932319425	0.14613561779342105	1273.425354864059	1348.425354864059	1348.425354864059	1373.425354864059	0.380952388048172	0.14534883201122284	0.4791666567325592	0.12154696136713028	0.42105263471603394	1273	1348	1348	1373	1484
9.170810972974149	9.170811367713846	0	0	2	0	-0.006682548931412667	0.1407419657916762	1251.338349916914	1326.338349916914	1326.338349916914	1351.338349916914	0.369047611951828	0.13953489065170288	0.46875	0.11602210253477097	0.42105263471603394	1251	1326	1326	1351	1484
9.18423843856765	9.18423804382795	0	0	2	0	-0.006495190528383187	0.13971308065521743	1247.1250652831154	1322.1250652831154	1322.1250652831154	1347.1250652831154	0.369047611951828	0.1366279125213623	0.4583333432674408	0.11602210253477097	0.42105263471603394	1247	1322	1322	1347	1484
9.199241310298959	9.199240915559258	0	0	2	0	-0.006290029259590567	0.13610383647307067	1232.3452103572245	1307.3452103572245	1307.3452103572245	1332.3452103572245	0.3571428656578064	0.1366279125213623	0.4583333432674408	0.11049723625183105	0.42105263471603394	1232	1307	1307	1332	1484
9.216243143864858	9.216242749125158	0	0	2	0	-0.006067627457811982	0.135089338172234	1228.1908398152982	1303.1908398152982	1303.1908398152982	1328.1908398152982	0.3571428656578064	0.13372093439102173	0.4479166567325592	0.11049723625183105	0.42105263471603394	1228	1303	1303	1328	1484
9.237591456253963	9.237591061514262	0	0	2	0	-0.005828594710927147	0.1304943652357906	1209.3744256405625	1284.3744256405625	1284.3744256405625	1309.3744256405625	0.3333333432674408	0.12790697813034058	0.4270833432674408	0.09392265230417252	0.42105263471603394	1209	1284	1284	1309	1484
9.250835367887532	9.250835367887529	0	0	2	0	-0.005573586191080312	0.1253382804380982	1188.260258394012	1263.260258394012	1263.260258394012	1288.260258394012	0.3333333432674408	0.12790697813034058	0.4270833432674408	0.09392265230417252	0.42105263471603394	1188	1263	1263	1288	1484
9.266244821508579	9.266244426768878	0	0	2	0	-0.005303300858898952	0.11413611992970657	1142.3874111121484	1217.3874111121484	1217.3874111121484	1242.3874111121484	0.2976190447807312	0.12209302186965942	0.4166666567325592	0.0883977934718132	0.42105263471603394	1142	1217	1217	1242	1484
9.282155199807367	9.28215480506767	0	0	2	0	-0.005018479547691274	0.10687910290422092	1112.6699263927846	1187.6699263927846	1187.6699263927846	1212.6699263927846	0.2857142984867096	0.11337209492921829	0.3958333432674408	0.07182320207357407	0.42105263471603394	1112	1187	1187	1212	1484
9.304379044848353	9.30437943958805	0	0	2	0	-0.004719902932873609	0.10173003671445985	1091.584500345713	1166.584500345713	1166.584500345713	1191.584500345713	0.2738095223903656	0.10755813866853714	0.3854166567325592	0.06629834324121475	0.42105263471603394	1091	1166	1166	1191	1484
9.31751479780446	9.31751440306476	0	0	2	0	-0.004408389392193368	0.09733649797271937	1073.5929591982858	1148.5929591982858	1148.5929591982858	1173.5929591982858	0.261904776096344	0.10465116053819656	0.375	0.06077348068356514	0.42105263471603394	1073	1148	1148	1173	1484
9.332208588351627	9.332208588351627	0	0	2	0	-0.004084792762612514	0.093194903395772	1056.6331294056863	1131.6331294056863	1131.6331294056863	1156.6331294056863	0.25	0.10465116053819656	0.3645833432674408	0.049723755568265915	0.42105263471603394	1056	1131	1131	1156	1484
9.34931305423921	9.349313054239207	0	0	2	0	-0.0037499999999998025	0.09112274680407992	1048.1476481627074	1123.1476481627074	1123.1476481627074	1148.1476481627074	0.25	0.09883721172809601	0.3541666567325592	0.0441988967359066	0.42105263471603394	1048	1123	1123	1148	1484
9.371091238160279	9.371091632899976	0	0	2	0	-0.003404928748046396	0.08385372761404142	1018.3810145794996	1093.3810145794996	1093.3810145794996	1118.3810145794996	0.2261904776096344	0.09593023359775543	0.34375	0.03867403417825699	0.3684210479259491	1018	1093	1093	1118	1473
9.382245397828537	9.382245003088837	0	0	2	0	-0.003050524823068289	0.08175279365497226	1009.7776900171114	1084.7776900171114	1084.7776900171114	1109.7776900171114	0.2261904776096344	0.09011627733707428	0.3229166567325592	0.033149171620607376	0.3684210479259491	1009	1084	1084	1109	1473
9.399341968922144	9.399342363661841	0	0	2	0	-0.002687759621589533	0.0775319030508399	992.4931429931894	1067.4931429931894	1067.4931429931894	1092.4931429931894	0.2142857164144516	0.0872092992067337	0.3125	0.027624309062957764	0.3684210479259491	992	1067	1067	1092	1473
9.424426097820447	9.424426492560144	0	0	2	0	-0.0023176274578118805	0.07328223899183932	975.090768671582	1050.090768671582	1050.090768671582	1075.090768671582	0.2023809552192688	0.08430232852697372	0.2916666567325592	0.0220994483679533	0.3684210479259491	975	1050	1050	1075	1473
9.432509182632245	9.432509577371942	0	0	2	0	-0.0019411428382686748	0.06840654213738162	955.1247900525777	1030.1247900525777	1030.1247900525777	1055.1247900525777	0.190476194024086	0.07848837226629257	0.28125	0.016574585810303688	0.3684210479259491	955	1030	1030	1055	1473
9.450922605360962	9.450922210621261	0	0	2	0	-0.0015593376811329591	0.06461728129707535	939.6077669115235	1014.6077669115235	1014.6077669115235	1039.6077669115234	0.1785714328289032	0.075581394135952	0.2604166567325592	0.016574585810303688	0.3684210479259491	939	1014	1014	1039	1473
9.466165478829126	9.466165478829122	0	0	2	0	-0.0011732584878014912	0.0597991370013915	919.8774660206982	994.8774660206982	994.8774660206982	1019.8774660206982	0.1666666716337204	0.06976744532585144	0.25	0.01104972418397665	0.3684210479259491	919	994	994	1019	1473
9.482202963310922	9.482202568571221	0	0	2	0	-0.0007839634745071568	0.056067426832893744	904.5961128806998	979.5961128806998	979.5961128806998	1004.5961128806998	0.1547619104385376	0.06686046719551086	0.2395833283662796	0.01104972418397665	0.3684210479259491	904	979	979	1004	1473
9.504532993330873	9.50453338807057	0	0	2	0	-0.0003925196718218313	0.05425424623899744	897.1711383486945	972.1711383486945	972.1711383486945	997.1711383486945	0.1547619104385376	0.06104651093482971	0.21875	0.005524862091988325	0.3684210479259491	897	972	972	997	1473
9.516272551972417	9.516272946712114	0	0	2	0	2.499161517667739e-16	0.05425424623899744	897.1711383486945	972.1711383486945	972.1711383486945	997.1711383486945	0.1547619104385376	0.06104651093482971	0.21875	0.005524862091988325	0.3684210479259491	897	972	972	997	1473
9.532944777889842	9.532945172629539	0	0	2	0	0.00039251967182233054	0.04981018013779557	878.9726876642728	953.9726876642728	953.9726876642728	978.9726876642728	0.1428571492433548	0.05523255839943886	0.2083333283662796	0.005524862091988325	0.3684210479259491	878	953	953	978	1473
9.55776206275177	9.55776206275177	0	0	2	0	0.0007839634745076539	0.045092748478055	859.6548050176352	934.6548050176352	934.6548050176352	959.6548050176352	0.130952388048172	0.049418605864048004	0.1875	0.0	0.3684210479259491	859	934	934	959	1473
9.566190544799998	9.566190150060297	0	0	2	0	0.0011732584878019847	0.045092748478055	859.6548050176352	934.6548050176352	934.6548050176352	959.6548050176352	0.130952388048172	0.049418605864048004	0.1875	0.0	0.3684210479259491	859	934	934	959	1473
9.584608309665398	9.584608704405099	0	0	2	0	0.001559337681133448	0.04138981178402901	844.4912792555988	919.4912792555988	919.4912792555988	944.4912792555988	0.1190476194024086	0.04651162773370743	0.1770833283662796	0.0	0.3684210479259491	844	919	919	944	1473
9.599257494626606	9.599257494626606	0	0	2	0	0.0019411428382691577	0.04066306725144386	841.5152603946626	916.5152603946626	916.5152603946626	941.5152603946626	0.1190476194024086	0.04360464960336685	0.1770833283662796	0.0	0.3684210479259491	841	916	916	941	1473
9.61682577966025	9.616825779660246	0	0	2	0	0.0023176274578123562	0.04066306725144386	841.5152603946626	916.5152603946626	916.5152603946626	941.5152603946626	0.1190476194024086	0.04360464960336685	0.1666666716337204	0.0	0.3684210479259491	841	916	916	941	1473
9.632186680298346	9.632186285558646	0	0	2	0	0.0026877596215899996	0.039936323650181293	838.5392453474924	913.5392453474924	913.5392453474924	938.5392453474924	0.1190476194024086	0.040697675198316574	0.1666666716337204	0.0	0.31578946113586426	838	913	913	938	1463
9.651329976730096	9.651329581990396	0	0	2	0	0.0030505248230687457	0.039936323650181293	838.5392453474924	913.5392453474924	913.5392453474924	938.5392453474924	0.1190476194024086	0.040697675198316574	0.15625	0.0	0.3684210479259491	838	913	913	938	1473
9.666511665544949	9.666511270805248	0	0	2	0	0.0034049287480468413	0.03920957911759615	835.5632264865562	910.5632264865562	910.5632264865562	935.5632264865562	0.1190476194024086	0.037790697067976	0.15625	0.0	0.31578946113586426	835	910	910	935	1463
9.682308358810491	9.682307964070791	0	0	2	0	0.0037500000000002353	0.03623338881880045	823.3757272129878	898.3757272129878	898.3757272129878	923.3757272129878	0.1071428582072258	0.037790697067976	0.15625	0.0	0.3684210479259491	823	898	898	923	1473
9.704466677061479	9.704466677061479	0	0	2	0	0.004084792762612933	0.03550664521753788	820.3997121658176	895.3997121658176	895.3997121658176	920.3997121658176	0.1071428582072258	0.03488372266292572	0.1458333283662796	0.0	0.31578946113586426	820	895	895	920	1463
9.716195182991456	9.716194788251755	0	0	2	0	0.004408389392193772	0.034779900684952736	817.4236933048815	892.4236933048815	892.4236933048815	917.4236933048815	0.1071428582072258	0.031976744532585144	0.1458333283662796	0.0	0.31578946113586426	817	892	892	917	1463
9.732329378699454	9.732328983959754	0	0	2	0	0.0047199029328739974	0.034779900684952736	817.4236933048815	892.4236933048815	892.4236933048815	917.4236933048815	0.1071428582072258	0.031976744532585144	0.1458333283662796	0.0	0.31578946113586426	817	892	892	917	1463
9.757820484227189	9.757820089487488	0	0	2	0	0.005018479547691645	0.034779900684952736	817.4236933048815	892.4236933048815	892.4236933048815	917.4236933048815	0.1071428582072258	0.031976744532585144	0.1458333283662796	0.0	0.3684210479259491	817	892	892	917	1473
9.766190544799997	9.766190150060297	0	0	2	0	0.005303300858899306	0.034779900684952736	817.4236933048815	892.4236933048815	892.4236933048815	917.4236933048815	0.1071428582072258	0.031976744532585144	0.1458333283662796	0.0	0.3684210479259491	817	892	892	917	1473
9.784380939598908	9.784380939598904	0	0	2	0	0.005573586191080647	0.034779900684952736	817.4236933048815	892.4236933048815	892.4236933048815	917.4236933048815	0.1071428582072258	0.031976744532585144	0.1458333283662796	0.0	0.31578946113586426	817	892	892	917	1463
9.799379863933225	9.799379863933225	0	0	2	0	0.005828594710927462	0.034779900684952736	817.4236933048815	892.4236933048815	892.4236933048815	917.4236933048815	0.1071428582072258	0.031976744532585144	0.1458333283662796	0.0	0.31578946113586426	817	892	892	917	1463
9.816321697064915	9.816321697064911	0	0	2	0	0.006067627457812276	0.03550664521753788	820.3997121658176	895.3997121658176	895.3997121658176	920.3997121658176	0.1071428582072258	0.03488372266292572	0.15625	0.0	0.31578946113586426	820	895	895	920	1463
9.837924616559725	9.837924616559725	0	0	2	0	0.006290029259590839	0.03550664521753788	820.3997121658176	895.3997121658176	895.3997121658176	920.3997121658176	0.1071428582072258	0.03488372266292572	0.1666666716337204	0.0	0.31578946113586426	820	895	895	920	1463
9.849239830025088	9.849239435285387	0	0	2	0	0.0064951905283834365	0.03573684781156463	821.3423917883572	896.3423917883572	896.3423917883572	921.3423917883572	0.1071428582072258	0.03488372266292572	0.1666666716337204	0.005524862091988325	0.3684210479259491	821	896	896	921	1473
9.86652390247561	9.86652350773591	0	0	2	0	0.006682548931412893	0.03573684781156463	821.3423917883572	896.3423917883572	896.3423917883572	921.3423917883572	0.1071428582072258	0.03488372266292572	0.1666666716337204	0.005524862091988325	0.3684210479259491	821	896	896	921	1473
9.882294542921034	9.882294542921034	0	0	2	0	0.006851590932319628	0.03871303811036033	833.5298910619256	908.5298910619256	908.5298910619256	933.5298910619256	0.1190476194024086	0.03488372266292572	0.1666666716337204	0.005524862091988325	0.3684210479259491	833	908	908	933	1473
9.90448246664943	9.90448246664943	0	0	2	0	0.0070018531987291206	0.03969875960160314	837.5664205685648	912.5664205685648	912.5664205685648	937.5664205685648	0.1190476194024086	0.037790697067976	0.1770833283662796	0.01104972418397665	0.3684210479259491	837	912	912	937	1473
9.917932432405763	9.91793243240576	0	0	2	0	0.007132923872213745	0.039727534938720055	837.6842555740586	912.6842555740586	912.6842555740586	937.6842555740586	0.1190476194024086	0.037790697067976	0.1875	0.01104972418397665	0.3684210479259491	837	912	912	937	1473
9.932366878970836	9.932366878970836	0	0	2	0	0.007244443697168091	0.039727534938720055	837.6842555740586	912.6842555740586	912.6842555740586	937.6842555740586	0.1190476194024086	0.037790697067976	0.1875	0.01104972418397665	0.3684210479259491	837	912	912	937	1473
9.949384502124687	9.949384502124687	0	0	2	0	0.007336107005503606	0.04048305480842211	840.7781094404886	915.7781094404886	915.7781094404886	940.7781094404886	0.1190476194024086	0.040697675198316574	0.1979166716337204	0.01104972418397665	0.3684210479259491	840	915	915	940	1473
9.970995711153176	9.970995316413475	0	0	2	0	0.007407662554463582	0.04450251906992298	857.2378155913345	932.2378155913345	932.2378155913345	957.2378155913345	0.130952388048172	0.04360464960336685	0.2083333283662796	0.016574585810303688	0.3684210479259491	857	932	932	957	1473
9.982195265886794	9.98219526588679	0	0	2	0	0.007458914215262083	0.044545682074385695	857.4145680946094	932.4145680946094	932.4145680946094	957.4145680946094	0.130952388048172	0.04360464960336685	0.21875	0.016574585810303688	0.31578946113586426	857	932	932	957	1463
9.999313547663832	9.999313547663832	0	0	2	0	0.00748972151065932	0.0515269481256837	886.0028525746748	961.0028525746748	961.0028525746748	986.0028525746748	0.1547619104385376	0.04651162773370743	0.21875	0.0220994483679533	0.3684210479259491	886	961	961	986	1473
10.016322881284012	10.016322881284008	0	0	2	0	0.0075	0.05231124333250268	889.2145414465984	964.2145414465984	964.2145414465984	989.2145414465984	0.1547619104385376	0.049418605864048004	0.2291666716337204	0.0220994483679533	0.3684210479259491	889	964	964	989	1473
10.037833431689311	10.037833431689307	0	0	2	0	0.007489721510659287	0.05612927849870175	904.8493954521837	979.8493954521837	979.8493954521837	1004.8493954521837	0.1666666716337204	0.05232558026909828	0.25	0.0220994483679533	0.3684210479259491	904	979	979	1004	1473
10.049221277259246	10.049221277259242	0	0	2	0	0.007458914215262016	0.05612927849870175	904.8493954521837	979.8493954521837	979.8493954521837	1004.8493954521837	0.1666666716337204	0.05232558026909828	0.25	0.0220994483679533	0.3684210479259491	904	979	979	1004	1473
10.066159162993944	10.06615916299394	0	0	2	0	0.007407662554463482	0.05727326506097041	909.5340204246738	984.5340204246738	984.5340204246738	1009.5340204246738	0.1666666716337204	0.05523255839943886	0.2604166567325592	0.027624309062957764	0.3684210479259491	909	984	984	1009	1473
10.08243783343169	10.08243783343169	0	0	2	0	0.007336107005503474	0.06104813833441414	924.9921264794259	999.9921264794259	999.9921264794259	1024.992126479426	0.1785714328289032	0.058139536529779434	0.2708333432674408	0.027624309062957764	0.3684210479259491	924	999	999	1024	1473
10.104435492625278	10.104435492625274	0	0	2	0	0.007244443697167927	0.0815097811864689	1008.7825539585901	1083.7825539585901	1083.7825539585901	1108.7825539585901	0.25	0.06395348906517029	0.3125	0.03867403417825699	0.3684210479259491	1008	1083	1083	1108	1473
10.11777572074535	10.117775326005649	0	0	2	0	0.00713292387221355	0.08408550775230864	1019.3301542457039	1094.3301542457039	1094.3301542457039	1119.3301542457039	0.261904776096344	0.06976744532585144	0.3333333432674408	0.049723755568265915	0.3684210479259491	1019	1094	1094	1119	1473
10.132282404675298	10.132282009935597	0	0	2	0	0.007001853198728894	0.08926334715076134	1040.5334065823677	1115.5334065823677	1115.5334065823677	1140.5334065823677	0.261904776096344	0.075581394135952	0.3541666567325592	0.05524861812591553	0.3684210479259491	1040	1115	1115	1140	1473
10.149170947947653	10.149170553207952	0	0	2	0	0.00685159093231937	0.09782023012882929	1075.573842377556	1150.573842377556	1150.573842377556	1175.573842377556	0.2857142984867096	0.08139535039663315	0.3645833432674408	0.06629834324121475	0.3684210479259491	1075	1150	1150	1175	1473
10.170915578994322	10.170915184254621	0	0	2	0	0.006682548931412607	0.1022137685213238	1093.565382094821	1168.565382094821	1168.565382094821	1193.565382094821	0.2976190447807312	0.08430232852697372	0.375	0.07182320207357407	0.3684210479259491	1093	1168	1168	1193	1473
10.182239871472756	10.182239476733056	0	0	2	0	0.00649519052838312	0.1110871780859255	1129.901994261865	1204.901994261865	1204.901994261865	1229.901994261865	0.3214285671710968	0.09011627733707428	0.3958333432674408	0.08287292718887329	0.3684210479259491	1129	1204	1204	1229	1473
10.199369995440758	10.199370390180455	0	0	2	0	0.006290029259590495	0.11782624813064274	1157.4984860949821	1232.4984860949821	1232.4984860949821	1257.4984860949821	0.3333333432674408	0.09883721172809601	0.4166666567325592	0.09392265230417252	0.3684210479259491	1157	1232	1232	1257	1473
10.216320907585516	10.216320907585516	0	0	2	0	0.006067627457811904	0.1286998778842321	1202.0259999359305	1277.0259999359305	1277.0259999359305	1302.0259999359305	0.3571428656578064	0.11046511679887772	0.4270833432674408	0.11049723625183105	0.3684210479259491	1202	1277	1277	1302	1473
10.237776983912386	10.237776983912383	0	0	2	0	0.005828594710927064	0.1413361631377993	1253.771588049288	1328.771588049288	1328.771588049288	1353.771588049288	0.380952388048172	0.125	0.4479166567325592	0.1325966864824295	0.3684210479259491	1253	1328	1328	1353	1473
10.249179829590872	10.249179434851172	0	0	2	0	0.005573586191080225	0.14737725681599578	1278.5098666615027	1353.5098666615027	1353.5098666615027	1378.5098666615027	0.3928571343421936	0.13081395626068115	0.4583333432674408	0.14364640414714813	0.3684210479259491	1278	1353	1353	1378	1473
10.266158768254247	10.266158768254243	0	0	2	0	0.0053033008588988595	0.14985227084252983	1288.6450491001597	1363.6450491001597	1363.6450491001597	1388.6450491001597	0.3928571343421936	0.1366279125213623	0.46875	0.14917127788066864	0.3684210479259491	1288	1363	1363	1388	1473
10.282377832997476	10.282377832997476	0	0	2	0	0.005018479547691176	0.15969701187940688	1328.9592636461712	1403.9592636461712	1403.9592636461712	1428.9592636461712	0.4166666567325592	0.14534883201122284	0.4791666567325592	0.16022099554538727	0.42105263471603394	1328	1403	1403	1428	1484
10.304458782267506	10.304458782267503	0	0	2	0	0.0047199029328735065	0.1636469278780016	1345.1341696604168	1420.1341696604168	1420.1341696604168	1445.1341696604168	0.4166666567325592	0.15406976640224457	0.4895833432674408	0.1712707132101059	0.42105263471603394	1345	1420	1420	1445	1484
10.317744931048843	10.317744931048843	0	0	2	0	0.00440838939219326	0.17288003116846085	1382.9437276348472	1457.9437276348472	1457.9437276348472	1482.9437276348472	0.4404761791229248	0.15988372266292572	0.5	0.18232044577598572	0.42105263471603394	1382	1457	1457	1482	1484
10.33231753650849	10.332317536508487	0	0	2	0	0.004084792762612402	0.1792162475581358	1408.8905337505662	1483.8905337505662	1483.8905337505662	1508.8905337505662	0.4523809552192688	0.16860465705394745	0.5104166865348816	0.18784530460834503	0.42105263471603394	1408	1483	1483	1508	1484
10.349262527557766	10.349262132818065	0	0	2	0	0.003749999999999688	0.1820797229674087	1420.6164655515386	1495.6164655515386	1495.6164655515386	1520.6164655515386	0.4523809552192688	0.1744185984134674	0.5104166865348816	0.19889502227306366	0.42105263471603394	1420	1495	1495	1520	1484
10.370914789514927	10.370914789514924	0	0	2	0	0.003404928748046278	0.19491007551550865	1473.156759236008	1548.156759236008	1548.156759236008	1573.156759236008	0.4761904776096344	0.1860465109348297	0.53125	0.2209944725036621	0.42105263471603394	1473	1548	1548	1573	1484
10.382152633999326	10.382152239259625	0	0	2	0	0.0030505248230681685	0.20141157669720156	1499.7804065750404	1574.7804065750404	1574.7804065750404	1599.7804065750404	0.488095223903656	0.19186046719551086	0.5416666865348816	0.23204420506954193	0.42105263471603394	1499	1574	1574	1599	1484
10.399348284757327	10.399348284757323	0	0	2	0	0.00268775962158941	0.20945992057587315	1532.7383747582005	1607.7383747582005	1607.7383747582005	1632.7383747582005	0.5	0.2005814015865326	0.5520833134651184	0.24861878156661987	0.42105263471603394	1532	1607	1607	1632	1484
10.416362355253888	10.416362355253888	0	0	2	0	0.0023176274578117547	0.21681765699759126	1562.8683054051362	1637.8683054051362	1637.8683054051362	1662.8683054051362	0.511904776096344	0.20930232107639313	0.5625	0.2596684992313385	0.42105263471603394	1562	1637	1637	1662	1484
10.43782711585413	10.437827115854127	0	0	2	0	0.0019411428382685471	0.22648238672610743	1602.4453736434098	1677.4453736434098	1677.4453736434098	1702.4453736434098	0.5357142686843872	0.21511627733707428	0.5729166865348816	0.2707182466983795	0.42105263471603394	1602	1677	1677	1702	1484
10.44917430323509	10.44917390849539	0	0	2	0	0.0015593376811328297	0.23403418604387438	1633.3699918496654	1708.3699918496654	1708.3699918496654	1733.3699918496654	0.5476190447807312	0.22093023359775543	0.5833333134651184	0.28729280829429626	0.4736842215061188	1633	1708	1708	1733	1494
10.466168636746715	10.466168242007015	0	0	2	0	0.0011732584878013604	0.23942287033423781	1655.4366540187038	1730.4366540187038	1730.4366540187038	1755.4366540187038	0.5476190447807312	0.22965116798877716	0.59375	0.3038673996925354	0.4736842215061188	1655	1730	1730	1755	1494
10.482456386197534	10.48245638619753	0	0	2	0	0.0007839634745070253	0.2501235205764174	1699.2558167604293	1774.2558167604293	1774.2558167604293	1799.2558167604293	0.5714285969734192	0.23546510934829712	0.6041666865348816	0.32044199109077454	0.4736842215061188	1699	1774	1774	1799	1494
10.504390887039314	10.504390887039314	0	0	2	0	0.00039251967182169927	0.267284887842834	1769.5316157164052	1844.5316157164052	1844.5316157164052	1869.5316157164052	0.5952380895614624	0.2529069781303406	0.625	0.3535911738872528	0.4736842215061188	1769	1844	1844	1869	1494
10.516155709021579	10.516155314281878	0	0	2	0	-3.8222442962243216e-16	0.267284887842834	1769.5316157164052	1844.5316157164052	1844.5316157164052	1869.5316157164052	0.5952380895614624	0.2529069781303406	0.625	0.3535911738872528	0.4736842215061188	1769	1844	1844	1869	1494
10.53261714393986	10.532616749200159	0	0	2	0	-0.00039251967182246265	0.27439067678347673	1798.6298214283372	1873.6298214283372	1873.6298214283372	1898.6298214283372	0.6071428656578064	0.25872093439102173	0.6354166865348816	0.36464089155197144	0.4736842215061188	1798	1873	1873	1898	1494
10.557797984064358	10.557797984064358	0	0	2	0	-0.0007839634745077855	0.3017919531184665	1910.8380480201204	1985.8380480201204	1985.8380480201204	2010.8380480201204	0.6547619104385376	0.2761628031730652	0.6666666865348816	0.41436463594436646	0.4736842215061188	1910	1985	1985	2010	1494
10.56623159772867	10.566231597728667	0	0	2	0	-0.0011732584878021155	0.3017919531184665	1910.8380480201204	1985.8380480201204	1985.8380480201204	2010.8380480201204	0.6547619104385376	0.2761628031730652	0.6666666865348816	0.41436463594436646	0.4736842215061188	1910	1985	1985	2010	1494
10.58438922913258	10.58438922913258	0	0	2	0	-0.0015593376811335773	0.311039427545738	1948.7064557997971	2023.7064557997971	2023.7064557997971	2048.7064557997974	0.6785714030265808	0.28197672963142395	0.6666666865348816	0.4254143536090851	0.4736842215061188	1948	2023	2023	2048	1494
10.59935262689401	10.59935262689401	0	0	2	0	-0.0019411428382692857	0.3186558065713001	1979.895527909474	2054.895527909474	2054.895527909474	2079.895527909474	0.6904761791229248	0.2848837077617645	0.6770833134651184	0.4419889450073242	0.4736842215061188	1979	2054	2054	2079	1494
10.624446624284783	10.62444701902448	0	0	2	0	-0.0023176274578124816	0.3346370694580836	2045.3387994308523	2120.3387994308523	2120.3387994308523	2145.3387994308523	0.7142857313156128	0.29651162028312683	0.6979166865348816	0.469613254070282	0.4736842215061188	2045	2120	2120	2145	1494
10.632153916903349	10.632153916903345	0	0	2	0	-0.002687759621590123	0.3346370694580836	2045.3387994308523	2120.3387994308523	2120.3387994308523	2145.3387994308523	0.7142857313156128	0.29651162028312683	0.6979166865348816	0.469613254070282	0.4736842215061188	2045	2120	2120	2145	1494
10.651353661112022	10.651353661112022	0	0	2	0	-0.0030505248230688667	0.34376414003781974	2082.714153454872	2157.714153454872	2157.714153454872	2182.714153454872	0.726190447807312	0.2994185984134674	0.71875	0.4861878454685211	0.4736842215061188	2082	2157	2157	2182	1494
10.666417717496643	10.666417717496639	0	0	2	0	-0.003404928748046959	0.35348848816398437	2122.5353590315162	2197.5353590315162	2197.5353590315162	2222.5353590315162	0.738095223903656	0.30523255467414856	0.7291666865348816	0.5082873106002808	0.4736842215061188	2122	2197	2197	2222	1494
10.682423622802535	10.682423622802535	0	0	2	0	-0.0037500000000003494	0.3605581277331362	2151.4855330671926	2226.4855330671926	2226.4855330671926	2251.4855330671926	0.75	0.30813953280448914	0.7395833134651184	0.519336998462677	0.4736842215061188	2151	2226	2226	2251	1494
10.704375492191062	10.704375492191062	0	0	2	0	-0.004084792762613043	0.3663041185009641	2175.015365261448	2250.015365261448	2250.015365261448	2275.015365261448	0.761904776096344	0.3110465109348297	0.7395833134651184	0.530386745929718	0.4736842215061188	2175	2250	2250	2275	1494
10.717735852035773	10.717735457296072	0	0	2	0	-0.004408389392193879	0.37418684735894203	2207.2951399348676	2282.2951399348676	2282.2951399348676	2307.2951399348676	0.773809552192688	0.31686046719551086	0.75	0.541436493396759	0.4736842215061188	2207	2282	2282	2307	1494
10.732364115792944	10.732364115792944	0	0	2	0	-0.0047199029328741	0.37802132219076157	2222.9973143711686	2297.9973143711686	2297.9973143711686	2322.9973143711686	0.773809552192688	0.31976744532585144	0.75	0.5580110549926758	0.4736842215061188	2222	2297	2297	2322	1494
10.749371870454326	10.749371870454326	0	0	2	0	-0.005018479547691743	0.38452281802892685	2249.6209398284554	2324.6209398284554	2324.6209398284554	2349.6209398284554	0.7857142686843872	0.3255814015865326	0.75	0.5690608024597168	0.4736842215061188	2249	2324	2324	2349	1494
10.770885184037517	10.770885184037517	0	0	2	0	-0.0053033008588994	0.39326176940828805	2285.4069457269397	2360.4069457269397	2360.4069457269397	2385.4069457269397	0.7976190447807312	0.3343023359775543	0.7604166865348816	0.580110490322113	0.4736842215061188	2285	2360	2360	2385	1494
10.782320398371304	10.782320003631604	0	0	2	0	-0.005573586191080736	0.396815861562442	2299.9609530981998	2374.9609530981998	2374.9609530981998	2399.9609530981998	0.7976190447807312	0.3401162922382355	0.7604166865348816	0.591160237789154	0.4736842215061188	2299	2374	2374	2399	1494
10.799371179659854	10.799370784920153	0	0	2	0	-0.0058285947109275454	0.4022958387456095	2322.4014596632705	2397.4014596632705	2397.4014596632705	2422.4014596632705	0.8095238208770752	0.34593021869659424	0.7604166865348816	0.5966851115226746	0.5263158082962036	2322	2397	2397	2422	1505
10.816415250373524	10.81641564511322	0	0	2	0	-0.006067627457812354	0.4040728734915948	2329.6784169480807	2404.6784169480807	2404.6784169480807	2429.6784169480807	0.8095238208770752	0.3488371968269348	0.7604166865348816	0.6022099256515503	0.4736842215061188	2329	2404	2404	2429	1494
10.8378361948672	10.837836589606898	0	0	2	0	-0.006290029259590911	0.4065766641012569	2339.931439494647	2414.931439494647	2414.931439494647	2439.931439494647	0.8095238208770752	0.35465115308761597	0.7604166865348816	0.6077347993850708	0.4736842215061188	2339	2414	2414	2439	1494
10.849187724384848	10.849187329645147	0	0	2	0	-0.006495190528383502	0.4113299042024199	2359.3959577089095	2434.3959577089095	2434.3959577089095	2459.3959577089095	0.8214285969734192	0.35755813121795654	0.7604166865348816	0.6132596731185913	0.4736842215061188	2359	2434	2434	2459	1494
10.86615758403515	10.866157584035147	0	0	2	0	-0.006682548931412953	0.40980719924350417	2353.1604809021496	2428.1604809021496	2428.1604809021496	2453.1604809021496	0.8095238208770752	0.3633720874786377	0.7604166865348816	0.6132596731185913	0.5263158082962036	2353	2428	2428	2453	1505
10.882242437280798	10.882242042541098	0	0	2	0	-0.006851590932319682	0.4105339437760893	2356.136499763086	2431.136499763086	2431.136499763086	2456.136499763086	0.8095238208770752	0.36627906560897827	0.7604166865348816	0.6132596731185913	0.5263158082962036	2356	2431	2431	2456	1505
10.904444966378048	10.904444966378048	0	0	2	0	-0.007001853198729167	0.4094836422315975	2351.8355149383915	2426.8355149383915	2426.8355149383915	2451.8355149383915	0.8095238208770752	0.36627906560897827	0.7604166865348816	0.6077347993850708	0.5263158082962036	2351	2426	2426	2451	1505
10.917895721613775	10.917895721613775	0	0	2	0	-0.007132923872213786	0.4103395343684415	2355.3403932387682	2430.3403932387682	2430.3403932387682	2455.3403932387682	0.8095238208770752	0.3633720874786377	0.7708333134651184	0.6077347993850708	0.4736842215061188	2355	2430	2430	2455	1494
10.932278852018008	10.932278457278308	0	0	2	0	-0.007244443697168125	0.4103395343684415	2355.3403932387682	2430.3403932387682	2430.3403932387682	2455.3403932387682	0.8095238208770752	0.3633720874786377	0.7708333134651184	0.6077347993850708	0.4736842215061188	2355	2430	2430	2455	1494
10.949431870888542	10.949431870888539	0	0	2	0	-0.007336107005503633	0.40770659615452054	2344.5585112527615	2419.5585112527615	2419.5585112527615	2444.5585112527615	0.8095238208770752	0.3633720874786377	0.7604166865348816	0.6022099256515503	0.5263158082962036	2344	2419	2419	2444	1505
10.97088123664053	10.97088123664053	0	0	2	0	-0.007407662554463602	0.4059295614085352	2337.2815539679514	2412.2815539679514	2412.2815539679514	2437.2815539679514	0.8095238208770752	0.3604651093482971	0.7604166865348816	0.5966851115226746	0.5263158082962036	2337	2412	2412	2437	1505
10.982234345116971	10.982234345116971	0	0	2	0	-0.007458914215262096	0.4048792598640434	2332.9805691432575	2407.9805691432575	2407.9805691432575	2432.9805691432575	0.8095238208770752	0.3604651093482971	0.7604166865348816	0.591160237789154	0.5263158082962036	2332	2407	2407	2432	1505
10.99921762591703	10.999218020656727	0	0	2	0	-0.007489721510659327	0.4023754692543813	2322.7275465966914	2397.7275465966914	2397.7275465966914	2422.7275465966914	0.8095238208770752	0.35465115308761597	0.7604166865348816	0.5856353640556335	0.4736842215061188	2322	2397	2397	2422	1494
11.016379723800632	11.016380118540333	0	0	2	0	-0.0075	0.39882137710022736	2308.1735392254313	2383.1735392254313	2383.1735392254313	2408.1735392254313	0.8095238208770752	0.3488371968269348	0.7604166865348816	0.5745856165885925	0.5263158082962036	2308	2383	2383	2408	1505
11.037699220191726	11.037698825452026	0	0	2	0	-0.00748972151065928	0.3859096812590286	2255.3001447557217	2330.3001447557217	2330.3001447557217	2355.3001447557217	0.7976190447807312	0.3343023359775543	0.7604166865348816	0.541436493396759	0.5263158082962036	2255	2330	2330	2355	1505
11.050962079330837	11.050962079330837	0	0	2	0	-0.007458914215262003	0.3859096812590286	2255.3001447557217	2330.3001447557217	2330.3001447557217	2355.3001447557217	0.7976190447807312	0.3343023359775543	0.7604166865348816	0.541436493396759	0.5263158082962036	2255	2330	2330	2355	1505
11.066241663590986	11.066241268851286	0	0	2	0	-0.007407662554463461	0.3816288445722895	2237.7701185235255	2312.7701185235255	2312.7701185235255	2337.7701185235255	0.7976190447807312	0.3255814015865326	0.7604166865348816	0.530386745929718	0.4736842215061188	2237	2312	2312	2337	1494
11.08230204297531	11.08230204297531	0	0	2	0	-0.007336107005503446	0.37582530292663474	2214.0046154845695	2289.0046154845695	2289.0046154845695	2314.0046154845695	0.7857142686843872	0.322674423456192	0.7604166865348816	0.519336998462677	0.4736842215061188	2214	2289	2289	2314	1494
11.10441259772275	11.104412202983049	0	0	2	0	-0.007244443697167893	0.36646769535907886	2175.685212495428	2250.685212495428	2250.685212495428	2275.685212495428	0.773809552192688	0.3139534890651703	0.7604166865348816	0.49723756313323975	0.4736842215061188	2175	2250	2250	2275	1494
11.11772045718752	11.11772006244782	0	0	2	0	-0.007132923872213509	0.35690863989293575	2136.540880361572	2211.540880361572	2211.540880361572	2236.540880361572	0.761904776096344	0.30523255467414856	0.75	0.4806629717350006	0.5263158082962036	2136	2211	2211	2236	1505
11.132258325553671	11.132258325553671	0	0	2	0	-0.0070018531987288465	0.34359646029770374	2082.027504919097	2157.027504919097	2157.027504919097	2182.027504919097	0.738095223903656	0.29651162028312683	0.75	0.45303866267204285	0.4736842215061188	2082	2157	2157	2182	1494
11.158098380975126	11.158098380975126	0	0	2	0	-0.0068515909323193175	0.3049885822497789	1923.9282443128445	1998.9282443128445	1998.9282443128445	2023.9282443128445	0.6785714030265808	0.26744186878204346	0.7083333134651184	0.3867403268814087	0.4736842215061188	1923	1998	1998	2023	1494
11.166216597620117	11.166216597620114	0	0	2	0	-0.006682548931412546	0.3049885822497789	1923.9282443128445	1998.9282443128445	1998.9282443128445	2023.9282443128445	0.6785714030265808	0.26744186878204346	0.7083333134651184	0.3867403268814087	0.4736842215061188	1923	1998	1998	2023	1494
11.184793837323824	11.184793837323824	0	0	2	0	-0.006495190528383055	0.2748363562859595	1800.454878991004	1875.454878991004	1875.454878991004	1900.454878991004	0.6071428656578064	0.2529069781303406	0.6875	0.3480663001537323	0.42105263471603394	1800	1875	1875	1900	1484
11.199238152381366	11.199237757641669	0	0	2	0	-0.006290029259590423	0.2566226252820343	1725.8696505299304	1800.8696505299304	1800.8696505299304	1825.8696505299304	0.5952380895614624	0.23546510934829712	0.65625	0.2983425557613373	0.42105263471603394	1725	1800	1800	1825	1484
11.216441303193644	11.21644130319364	0	0	2	0	-0.0060676274578118266	0.245524098656293	1680.4211839975196	1755.4211839975196	1755.4211839975196	1780.4211839975196	0.5833333134651184	0.22674418985843658	0.6354166865348816	0.2707182466983795	0.42105263471603394	1680	1755	1755	1780	1484
11.239138835873156	11.239138835873153	0	0	2	0	-0.005828594710926981	0.2348234597593546	1636.602067714557	1711.602067714557	1711.602067714557	1736.602067714557	0.5595238208770752	0.22093023359775543	0.625	0.2541436553001404	0.42105263471603394	1636	1711	1711	1736	1484
11.249177066412983	11.249176671673283	0	0	2	0	-0.005573586191080136	0.22263351607828485	1586.6842483405765	1661.6842483405765	1661.6842483405765	1686.6842483405765	0.5357142686843872	0.2122092992067337	0.6145833134651184	0.23204420506954193	0.42105263471603394	1586	1661	1661	1686	1484
11.266326137886526	11.266326137886523	0	0	2	0	-0.005303300858898766	0.20576229276783886	1517.5965888843002	1592.5965888843002	1592.5965888843002	1617.5965888843002	0.5	0.2005814015865326	0.5833333134651184	0.20994475483894348	0.42105263471603394	1517	1592	1592	1617	1484
11.282251121554172	11.282250726814471	0	0	2	0	-0.005018479547691077	0.18455009628087282	1430.7326442701742	1505.7326442701742	1505.7326442701742	1530.7326442701742	0.4404761791229248	0.1889534890651703	0.5625	0.19337016344070435	0.42105263471603394	1430	1505	1505	1530	1484
11.30447654555395	11.304477335033344	0	0	2	0	-0.004719902932873403	0.16489196382462978	1350.232591861859	1425.232591861859	1425.232591861859	1450.232591861859	0.4166666567325592	0.1627907007932663	0.5	0.16022099554538727	0.42105263471603394	1350	1425	1425	1450	1484
11.316175840746219	11.316175840746215	0	0	2	0	-0.004408389392193153	0.16489196382462978	1350.232591861859	1425.232591861859	1425.232591861859	1450.232591861859	0.4166666567325592	0.1627907007932663	0.5	0.16022099554538727	0.42105263471603394	1350	1425	1425	1450	1484
11.332185298709401	11.3321849039697	0	0	2	0	-0.004084792762612291	0.15321262246023515	1302.405688974663	1377.405688974663	1377.405688974663	1402.405688974663	0.3928571343421936	0.151162788271904	0.4791666567325592	0.14364640414714813	0.42105263471603394	1302	1377	1377	1402	1484
11.349211211396927	11.349210816657227	0	0	2	0	-0.0037499999999995736	0.13778016622026895	1239.2097806720012	1314.2097806720012	1314.2097806720012	1339.2097806720012	0.3571428656578064	0.13953489065170288	0.4479166567325592	0.12154696136713028	0.42105263471603394	1239	1314	1314	1339	1484
11.370879657681733	11.370879262942033	0	0	2	0	-0.00340492874804616	0.11276895882759902	1136.7888863990179	1211.7888863990179	1211.7888863990179	1236.7888863990179	0.2976190447807312	0.11627907305955887	0.3958333432674408	0.09392265230417252	0.3684210479259491	1136	1211	1211	1236	1473
11.382260003197391	11.382260397937092	0	0	2	0	-0.0030505248230680475	0.09664091607555747	1070.7445513294078	1145.7445513294078	1145.7445513294078	1170.7445513294078	0.25	0.10755813866853714	0.375	0.07734806835651398	0.3684210479259491	1070	1145	1145	1170	1473
11.399383811330214	11.399383811330214	0	0	2	0	-0.002687759621589286	0.08785383064753477	1034.7614365016548	1109.7614365016548	1109.7614365016548	1134.7614365016548	0.2261904776096344	0.10174418240785599	0.3541666567325592	0.06629834324121475	0.3684210479259491	1034	1109	1109	1134	1473
11.416305512737264	11.416305117997563	0	0	2	0	-0.0023176274578116285	0.08513422944955185	1023.6246695959148	1098.6246695959148	1098.6246695959148	1123.6246695959148	0.2261904776096344	0.09593023359775543	0.3333333432674408	0.05524861812591553	0.3684210479259491	1023	1098	1098	1123	1473
11.437814089444071	11.437814089444068	0	0	2	0	-0.0019411428382684192	0.06882617526571266	956.8431877130934	1031.8431877130934	1031.8431877130934	1056.8431877130934	0.1785714328289032	0.08430232852697372	0.28125	0.0441988967359066	0.3684210479259491	956	1031	1031	1056	1473
11.449231935231111	11.449231540491411	0	0	2	0	-0.0015593376811327004	0.06882617526571266	956.8431877130934	1031.8431877130934	1031.8431877130934	1056.8431877130934	0.1785714328289032	0.08430232852697372	0.28125	0.0441988967359066	0.3684210479259491	956	1031	1031	1056	1473
11.46622192660605	11.46622153186635	0	0	2	0	-0.0011732584878012297	0.0639073154685374	936.7004568436606	1011.7004568436606	1011.7004568436606	1036.7004568436605	0.1666666716337204	0.07848837226629257	0.2708333432674408	0.03867403417825699	0.3684210479259491	936	1011	1011	1036	1473
11.482331648452721	11.482331648452718	0	0	2	0	-0.0007839634745068937	0.05965764936991036	919.2980741697829	994.2980741697829	994.2980741697829	1019.2980741697829	0.1547619104385376	0.075581394135952	0.25	0.033149171620607376	0.3684210479259491	919	994	994	1019	1473
11.50440509766847	11.50440509766847	0	0	2	0	-0.0003925196718215671	0.04915073765413904	876.2722706936994	951.2722706936994	951.2722706936994	976.2722706936994	0.130952388048172	0.06104651093482971	0.2083333283662796	0.0220994483679533	0.3684210479259491	876	951	951	976	1473
11.517719272968424	11.51771927296842	0	0	2	0	5.145327074780904e-16	0.04804991485434584	871.7644013285462	946.7644013285462	946.7644013285462	971.7644013285462	0.130952388048172	0.058139536529779434	0.1875	0.016574585810303688	0.3684210479259491	871	946	946	971	1473
11.532290694208971	11.53229029946927	0	0	2	0	0.00039251967182259476	0.044303815155857136	856.4241230632349	931.4241230632349	931.4241230632349	956.4241230632349	0.1190476194024086	0.05523255839943886	0.1770833283662796	0.016574585810303688	0.3684210479259491	856	931	931	956	1473
11.549373844152822	11.549374238892518	0	0	2	0	0.0007839634745079172	0.039629546501825444	837.2829929249751	912.2829929249751	912.2829929249751	937.2829929249751	0.1071428582072258	0.049418605864048004	0.1770833283662796	0.01104972418397665	0.3684210479259491	837	912	912	937	1473
11.57083860475306	11.570838210013363	0	0	2	0	0.0011732584878022462	0.03957199586875504	837.0473230825519	912.0473230825519	912.0473230825519	937.0473230825519	0.1071428582072258	0.049418605864048004	0.15625	0.01104972418397665	0.3684210479259491	837	912	912	937	1473
11.5821932921883	11.5821928974486	0	0	2	0	0.001559337681133707	0.03584028570025728	821.7659699425535	896.7659699425535	896.7659699425535	921.7659699425535	0.095238097012043	0.04651162773370743	0.1458333283662796	0.01104972418397665	0.31578946113586426	821	896	896	921	1463
11.599347890017626	11.599347495277925	0	0	2	0	0.0019411428382694134	0.031921535963989854	805.7186897725385	880.7186897725385	880.7186897725385	905.7186897725385	0.0833333358168602	0.04360464960336685	0.1354166716337204	0.005524862091988325	0.31578946113586426	805	880	880	905	1463
11.616478013985628	11.616478013985628	0	0	2	0	0.0023176274578126073	0.030439272503316083	799.6488209010794	874.6488209010794	874.6488209010794	899.6488209010794	0.0833333358168602	0.037790697067976	0.1145833358168602	0.005524862091988325	0.31578946113586426	799	874	874	899	1463
11.63760764058161	11.63760764058161	0	0	2	0	0.0026877596215902464	0.03028100822120905	799.000728665851	874.000728665851	874.000728665851	899.000728665851	0.0833333358168602	0.037790697067976	0.1145833358168602	0.0	0.31578946113586426	799	874	874	899	1463
11.650973526782103	11.650973526782103	0	0	2	0	0.0030505248230689877	0.03028100822120905	799.000728665851	874.000728665851	874.000728665851	899.000728665851	0.0833333358168602	0.037790697067976	0.1145833358168602	0.0	0.31578946113586426	799	874	874	899	1463
11.666412980620255	11.666412980620255	0	0	2	0	0.0034049287480470767	0.02730481792241335	786.8132293922827	861.8132293922827	861.8132293922827	886.8132293922827	0.0714285746216774	0.037790697067976	0.1145833358168602	0.0	0.31578946113586426	786	861	861	886	1463
11.682362832888924	11.682362832888924	0	0	2	0	0.0037500000000004643	0.02730481792241335	786.8132293922827	861.8132293922827	861.8132293922827	886.8132293922827	0.0714285746216774	0.037790697067976	0.1145833358168602	0.0	0.31578946113586426	786	861	861	886	1463
11.704385755423232	11.704385755423228	0	0	2	0	0.004084792762613155	0.02730481792241335	786.8132293922827	861.8132293922827	861.8132293922827	886.8132293922827	0.0714285746216774	0.037790697067976	0.1041666641831398	0.0	0.31578946113586426	786	861	861	886	1463
11.717804536743358	11.717804536743358	0	0	2	0	0.004408389392193986	0.02657807432115078	783.8372143451124	858.8372143451124	858.8372143451124	883.8372143451124	0.0714285746216774	0.03488372266292572	0.1041666641831398	0.0	0.31578946113586426	783	858	858	883	1463
11.732267404566745	11.732267009827044	0	0	2	0	0.004719902932874203	0.02657807432115078	783.8372143451124	858.8372143451124	858.8372143451124	883.8372143451124	0.0714285746216774	0.03488372266292572	0.1041666641831398	0.0	0.31578946113586426	783	858	858	883	1463
11.749326870128666	11.749326870128666	0	0	2	0	0.005018479547691842	0.02657807432115078	783.8372143451124	858.8372143451124	858.8372143451124	883.8372143451124	0.0714285746216774	0.03488372266292572	0.1041666641831398	0.0	0.31578946113586426	783	858	858	883	1463
11.770873736586253	11.770873341846553	0	0	2	0	0.005303300858899494	0.025851329788565636	780.8611954841763	855.8611954841763	855.8611954841763	880.8611954841763	0.0714285746216774	0.031976744532585144	0.1041666641831398	0.0	0.31578946113586426	780	855	855	880	1463
11.782262766375283	11.782262371635586	0	0	2	0	0.005573586191080825	0.02512458572164178	777.8851785301231	852.8851785301231	852.8851785301231	877.8851785301231	0.0714285746216774	0.029069768264889717	0.1041666641831398	0.0	0.31578946113586426	777	852	852	877	1463
11.799396443000575	11.799396048260874	0	0	2	0	0.005828594710927629	0.02512458572164178	777.8851785301231	852.8851785301231	852.8851785301231	877.8851785301231	0.0714285746216774	0.029069768264889717	0.1041666641831398	0.0	0.31578946113586426	777	852	852	877	1463
11.816209985730161	11.816210380469858	0	0	2	0	0.006067627457812431	0.024397841189056635	774.9091596691869	849.9091596691869	849.9091596691869	874.9091596691869	0.0714285746216774	0.02616279013454914	0.1041666641831398	0.0	0.31578946113586426	774	849	849	874	1463
11.837667246276126	11.837666851536426	0	0	2	0	0.006290029259590983	0.024397841189056635	774.9091596691869	849.9091596691869	849.9091596691869	874.9091596691869	0.0714285746216774	0.02616279013454914	0.1041666641831398	0.0	0.31578946113586426	774	849	849	874	1463
11.850966026727825	11.850966026727825	0	0	2	0	0.006495190528383569	0.024397841189056635	774.9091596691869	849.9091596691869	849.9091596691869	874.9091596691869	0.0714285746216774	0.02616279013454914	0.1041666641831398	0.0	0.31578946113586426	774	849	849	874	1463
11.866393243635319	11.866393243635315	0	0	2	0	0.006682548931413013	0.023671097122132778	771.9331427151337	846.9331427151337	846.9331427151337	871.9331427151337	0.0714285746216774	0.023255813866853714	0.1041666641831398	0.0	0.31578946113586426	771	846	846	871	1463
11.88215085767068	11.88215085767068	0	0	2	0	0.006851590932319736	0.023671097122132778	771.9331427151337	846.9331427151337	846.9331427151337	871.9331427151337	0.0714285746216774	0.023255813866853714	0.1041666641831398	0.0	0.31578946113586426	771	846	846	871	1463
11.90443746632377	11.90443746632377	0	0	2	0	0.007001853198729215	0.026805551703035512	784.7687342239304	859.7687342239304	859.7687342239304	884.7687342239304	0.0833333358168602	0.023255813866853714	0.1145833358168602	0.005524862091988325	0.31578946113586426	784	859	859	884	1463
11.917753220582519	11.917753220582519	0	0	2	0	0.0071329238722138266	0.026805551703035512	784.7687342239304	859.7687342239304	859.7687342239304	884.7687342239304	0.0833333358168602	0.023255813866853714	0.125	0.005524862091988325	0.31578946113586426	784	859	859	884	1463
11.932397273927641	11.932397668667338	0	0	2	0	0.00724444369716816	0.02850363053425715	791.722367037783	866.722367037783	866.722367037783	891.722367037783	0.0833333358168602	0.029069768264889717	0.1458333283662796	0.01104972418397665	0.31578946113586426	791	866	866	891	1463
11.949297659390957	11.949297659390957	0	0	2	0	0.007336107005503661	0.03322106268141988	811.0402516804145	886.0402516804145	886.0402516804145	911.0402516804145	0.095238097012043	0.03488372266292572	0.1666666716337204	0.016574585810303688	0.31578946113586426	811	886	886	911	1463
11.97093650019836	11.970936500198356	0	0	2	0	0.007407662554463622	0.03778023006570629	829.7100421190673	904.7100421190673	904.7100421190673	929.7100421190673	0.1071428582072258	0.040697675198316574	0.1979166716337204	0.016574585810303688	0.31578946113586426	829	904	904	929	1463
11.982411977981421	11.982411977981418	0	0	2	0	0.00745891421526211	0.04259837536665145	849.4403471264377	924.4403471264377	924.4403471264377	949.4403471264377	0.1190476194024086	0.04651162773370743	0.21875	0.0220994483679533	0.31578946113586426	849	924	924	949	1463
12.001589616766964	12.001589222027263	0	0	2	0	0.007489721510659335	0.0507811795954758	882.9489304434734	957.9489304434734	957.9489304434734	982.9489304434734	0.1428571492433548	0.05232558026909828	0.2395833283662796	0.033149171620607376	0.3684210479259491	882	957	957	982	1473
12.016177222335163	12.016176827595462	0	0	2	0	0.0075	0.06467177330923196	939.8309117013049	1014.8309117013049	1014.8309117013049	1039.830911701305	0.190476194024086	0.058139536529779434	0.2604166567325592	0.03867403417825699	0.3684210479259491	939	1014	1014	1039	1473
12.037654614605763	12.037654219866063	0	0	2	0	0.007489721510659273	0.07591948273516017	985.8902818004808	1060.8902818004808	1060.8902818004808	1085.8902818004808	0.2142857164144516	0.06976744532585144	0.3229166567325592	0.06077348068356514	0.3684210479259491	985	1060	1060	1085	1473
12.051007869135898	12.051007869135894	0	0	2	0	0.0074589142152619884	0.08949593722354621	1041.4858629304217	1116.4858629304217	1116.4858629304217	1141.4858629304217	0.25	0.08139535039663315	0.34375	0.07734806835651398	0.3684210479259491	1041	1116	1116	1141	1473
12.066393243635318	12.066393638375015	0	0	2	0	0.00740766255446344	0.09926874306984246	1081.5055028710049	1156.5055028710049	1156.5055028710049	1181.5055028710049	0.2738095223903656	0.09011627733707428	0.375	0.0883977934718132	0.3684210479259491	1081	1156	1156	1181	1473
12.082227437172243	12.082227042432542	0	0	2	0	0.0073361070055034195	0.10850184528319196	1119.315056434671	1194.315056434671	1194.315056434671	1219.315056434671	0.2976190447807312	0.09593023359775543	0.3854166567325592	0.10497237741947174	0.3684210479259491	1119	1194	1194	1219	1473
12.104398387093593	12.104398387093589	0	0	2	0	0.007244443697167859	0.11959128972375765	1164.7263314187876	1239.7263314187876	1239.7263314187876	1264.7263314187876	0.3214285671710968	0.10755813866853714	0.40625	0.12154696136713028	0.3684210479259491	1164	1239	1239	1264	1473
12.117695588586496	12.117695193846796	0	0	2	0	0.007132923872213468	0.1405087053170342	1250.3831482732548	1325.3831482732548	1325.3831482732548	1350.3831482732548	0.380952388048172	0.12209302186965942	0.4270833432674408	0.13812154531478882	0.3684210479259491	1250	1325	1325	1350	1473
12.132411879296495	12.132412274036195	0	0	2	0	0.007001853198728799	0.15256212437315286	1299.741899308061	1374.741899308061	1374.741899308061	1399.741899308061	0.4047619104385376	0.13372093439102173	0.4479166567325592	0.16022099554538727	0.3684210479259491	1299	1374	1374	1399	1473
12.1492514748462	12.1492518695859	0	0	2	0	0.006851590932319263	0.16034685191698372	1331.6203586000483	1406.6203586000483	1406.6203586000483	1431.6203586000483	0.4047619104385376	0.151162788271904	0.46875	0.18232044577598572	0.3684210479259491	1331	1406	1406	1431	1473
12.170889131434507	12.170888736694806	0	0	2	0	0.006682548931412486	0.17993065528571606	1411.8160333950073	1486.8160333950073	1486.8160333950073	1511.8160333950073	0.4404761791229248	0.17151163518428802	0.5	0.2154696136713028	0.42105263471603394	1411	1486	1486	1511	1484
12.182293950811488	12.182293556071787	0	0	2	0	0.006495190528382989	0.19146611714974893	1459.0537497282219	1534.0537497282219	1534.0537497282219	1559.0537497282219	0.4642857015132904	0.18313953280448914	0.5104166865348816	0.23204420506954193	0.42105263471603394	1459	1534	1534	1559	1484
12.199443417024728	12.199443417024728	0	0	2	0	0.00629002925959035	0.20075916266068816	1497.108771095518	1572.108771095518	1572.108771095518	1597.108771095518	0.4761904776096344	0.19476744532585144	0.53125	0.24861878156661987	0.42105263471603394	1497	1572	1572	1597	1484
12.216443671631836	12.216443671631833	0	0	2	0	0.0060676274578117485	0.2154866336668202	1557.4177648656287	1632.4177648656287	1632.4177648656287	1657.4177648656287	0.511904776096344	0.20639534294605255	0.5416666865348816	0.265193372964859	0.42105263471603394	1557	1632	1632	1657	1484
12.23779790511642	12.237798299856117	0	0	2	0	0.0058285947109268975	0.2281393683515489	1609.2307133995928	1684.2307133995928	1684.2307133995928	1709.2307133995928	0.523809552192688	0.22093023359775543	0.5625	0.2983425557613373	0.42105263471603394	1609	1684	1684	1709	1484
12.249220882519545	12.249220487779844	0	0	2	0	0.005573586191080047	0.2281393683515489	1609.2307133995928	1684.2307133995928	1684.2307133995928	1709.2307133995928	0.523809552192688	0.22093023359775543	0.5625	0.2983425557613373	0.42105263471603394	1609	1684	1684	1709	1484
12.266172189404003	12.266171794664302	0	0	2	0	0.005303300858898672	0.2386315522250646	1652.1962063616395	1727.1962063616395	1727.1962063616395	1752.1962063616395	0.5476190447807312	0.22965116798877716	0.5729166865348816	0.3093922734260559	0.42105263471603394	1652	1727	1727	1752	1484
12.282374675079886	12.282374675079886	0	0	2	0	0.005018479547690979	0.24543519658516777	1680.057130016262	1755.057130016262	1755.057130016262	1780.057130016262	0.5595238208770752	0.23546510934829712	0.5729166865348816	0.32596686482429504	0.4736842215061188	1680	1755	1755	1780	1494
12.304388518601122	12.30438891334082	0	0	2	0	0.004719902932873301	0.26257481200802335	1750.2438551728555	1825.2438551728555	1825.2438551728555	1850.2438551728555	0.5833333134651184	0.25	0.6041666865348816	0.3591160178184509	0.4736842215061188	1750	1825	1825	1850	1494
12.317684141135235	12.317683746395534	0	0	2	0	0.004408389392193047	0.26257481200802335	1750.2438551728555	1825.2438551728555	1825.2438551728555	1850.2438551728555	0.6071428656578064	0.25872093439102173	0.6041666865348816	0.37016573548316956	0.4736842215061188	1750	1825	1825	1850	1494
12.332241351746625	12.332241351746625	0	0	2	0	0.004084792762612181	0.27237640148111053	1790.3813640651476	1865.3813640651476	1865.3813640651476	1890.3813640651476	0.6071428656578064	0.25872093439102173	0.6041666865348816	0.37016573548316956	0.4736842215061188	1790	1865	1865	1890	1494
12.349373844152822	12.349373844152819	0	0	2	0	0.0037499999999994586	0.284503816626966	1840.0431290874258	1915.0431290874258	1915.0431290874258	1940.0431290874258	0.6190476417541504	0.27034884691238403	0.625	0.3977900445461273	0.4736842215061188	1840	1915	1915	1940	1494
12.370848078505833	12.370847683766133	0	0	2	0	0.003404928748046042	0.29397414633738395	1878.8241292515872	1953.8241292515872	1953.8241292515872	1978.8241292515872	0.6428571343421936	0.2732558250427246	0.6354166865348816	0.40883979201316833	0.4736842215061188	1878	1953	1953	1978	1494
12.382320398371306	12.382320003631605	0	0	2	0	0.0030505248230679265	0.3019793183486188	1911.605308637594	1986.605308637594	1986.605308637594	2011.605308637594	0.6547619104385376	0.28197672963142395	0.6458333134651184	0.41988950967788696	0.4736842215061188	1911	1986	1986	2011	1494
12.399353021633711	12.39935262689401	0	0	2	0	0.0026877596215891626	0.3111281543970108	1949.0697922557592	2024.0697922557592	2024.0697922557592	2049.0697922557592	0.6666666865348816	0.2877906858921051	0.65625	0.4419889450073242	0.4736842215061188	1949	2024	2024	2049	1494
12.416295644244794	12.416295644244794	0	0	2	0	0.0023176274578115027	0.31855045732378295	1979.4641227408913	2054.464122740891	2054.464122740891	2079.464122740891	0.6785714030265808	0.29360464215278625	0.6666666865348816	0.45303866267204285	0.4736842215061188	1979	2054	2054	2079	1494
12.437821984238045	12.437822378977742	0	0	2	0	0.0019411428382682915	0.3299417129364448	2026.1113144747414	2101.1113144747414	2101.1113144747414	2126.1113144747414	0.7142857313156128	0.30523255467414856	0.6875	0.4806629717350006	0.4736842215061188	2026	2101	2101	2126	1494
12.449236672107496	12.449236277367795	0	0	2	0	0.001559337681132571	0.3401194396428764	2067.789105337579	2142.789105337579	2142.789105337579	2167.789105337579	0.7142857313156128	0.30813953280448914	0.6875	0.4917127192020416	0.4736842215061188	2067	2142	2142	2167	1494
12.466205742278401	12.466205742278397	0	0	2	0	0.0011732584878010991	0.34478137860825875	2086.8797454008195	2161.8797454008195	2161.8797454008195	2186.8797454008195	0.7142857313156128	0.3139534890651703	0.6979166865348816	0.5027624368667603	0.4736842215061188	2086	2161	2161	2186	1494
12.482374280340188	12.482373885600488	0	0	2	0	0.0007839634745067622	0.35149868201073353	2114.3871028339536	2189.3871028339536	2189.3871028339536	2214.3871028339536	0.726190447807312	0.31976744532585144	0.7083333134651184	0.5082873106002808	0.4736842215061188	2114	2189	2189	2214	1494
12.504399966052386	12.504399966052386	0	0	2	0	0.000392519671821435	0.3571583360714863	2137.563386212736	2212.563386212736	2212.563386212736	2237.563386212736	0.738095223903656	0.322674423456192	0.7083333134651184	0.519336998462677	0.4736842215061188	2137	2212	2212	2237	1494
12.517703878120173	12.517703483380473	0	0	2	0	-6.468409853337487e-16	0.3602302740328014	2150.1429721643217	2225.1429721643217	2225.1429721643217	2250.1429721643217	0.738095223903656	0.3255814015865326	0.71875	0.5248618721961975	0.4736842215061188	2150	2225	2225	2250	1494
12.532396089708545	12.532396089708545	0	0	2	0	-0.00039251967182272687	0.3649259633384645	2169.371819871012	2244.371819871012	2244.371819871012	2269.371819871012	0.75	0.32848837971687317	0.71875	0.530386745929718	0.4736842215061188	2169	2244	2244	2269	1494
12.549346607113606	12.549347001853302	0	0	2	0	-0.0007839634745080487	0.36565270787104964	2172.3478387319483	2247.3478387319483	2247.3478387319483	2272.3478387319483	0.75	0.33139535784721375	0.71875	0.530386745929718	0.4736842215061188	2172	2247	2247	2272	1494
12.570856368039507	12.570855973299807	0	0	2	0	-0.0011732584878023768	0.36909169843420386	2186.430505088065	2261.430505088065	2261.430505088065	2286.430505088065	0.75	0.3372093141078949	0.71875	0.541436493396759	0.4736842215061188	2186	2261	2261	2286	1494
12.582205529118962	12.582205134379262	0	0	2	0	-0.0015593376811338364	0.37206789245828986	2198.618019616697	2273.618019616697	2273.618019616697	2298.618019616697	0.761904776096344	0.3372093141078949	0.71875	0.541436493396759	0.4736842215061188	2198	2273	2273	2298	1494
12.59939131138449	12.59939131138449	0	0	2	0	-0.0019411428382695413	0.37378737702965736	2205.659308936447	2280.659308936447	2280.659308936447	2305.659308936447	0.761904776096344	0.3401162922382355	0.71875	0.5469613075256348	0.4736842215061188	2205	2280	2280	2305	1494
12.62441543984858	12.624415439848576	0	0	2	0	-0.002317627457812733	0.3745141215622425	2208.635327797383	2283.635327797383	2283.635327797383	2308.635327797383	0.761904776096344	0.34302327036857605	0.71875	0.5469613075256348	0.4736842215061188	2208	2283	2283	2308	1494
12.632128653562624	12.632128653562624	0	0	2	0	-0.00268775962159037	0.3755068723112345	2212.700642114505	2287.700642114505	2287.700642114505	2312.700642114505	0.761904776096344	0.34302327036857605	0.71875	0.5524861812591553	0.4736842215061188	2212	2287	2287	2312	1494
12.651041027270594	12.65104102727059	0	0	2	0	-0.0030505248230691083	0.377226360142231	2219.741944782436	2294.741944782436	2294.741944782436	2319.741944782436	0.761904776096344	0.34593021869659424	0.71875	0.5580110549926758	0.4736842215061188	2219	2294	2294	2319	1494
12.666225479263339	12.666225084523639	0	0	2	0	-0.003404928748047195	0.377226360142231	2219.741944782436	2294.741944782436	2294.741944782436	2319.741944782436	0.761904776096344	0.34593021869659424	0.71875	0.5580110549926758	0.4736842215061188	2219	2294	2294	2319	1494
12.682184410545077	12.682184410545077	0	0	2	0	-0.0037500000000005793	0.377226360142231	2219.741944782436	2294.741944782436	2294.741944782436	2319.741944782436	0.761904776096344	0.34593021869659424	0.71875	0.5580110549926758	0.4736842215061188	2219	2294	2294	2319	1494
12.704425624132806	12.704425624132806	0	0	2	0	-0.004084792762613266	0.3786795167029453	2225.692620898561	2300.692620898561	2300.692620898561	2325.692620898561	0.761904776096344	0.34593021869659424	0.7291666865348816	0.5580110549926758	0.4736842215061188	2225	2300	2300	2325	1494
12.717725194063906	12.717724799324206	0	0	2	0	-0.004408389392194093	0.3786795167029453	2225.692620898561	2300.692620898561	2300.692620898561	2325.692620898561	0.761904776096344	0.34593021869659424	0.71875	0.5580110549926758	0.4736842215061188	2225	2300	2300	2325	1494
12.732235035911444	12.732234641171743	0	0	2	0	-0.004719902932874305	0.377226360142231	2219.741944782436	2294.741944782436	2294.741944782436	2319.741944782436	0.761904776096344	0.34593021869659424	0.71875	0.5580110549926758	0.4736842215061188	2219	2294	2294	2319	1494
12.749413318122699	12.749413318122695	0	0	2	0	-0.005018479547691941	0.37795277962094076	2222.7166325477524	2297.7166325477524	2297.7166325477524	2322.7166325477524	0.761904776096344	0.34302327036857605	0.7291666865348816	0.5524861812591553	0.4736842215061188	2222	2297	2297	2322	1494
12.770821630946013	12.770821236206313	0	0	2	0	-0.005303300858899587	0.3755068723112345	2212.700642114505	2287.700642114505	2287.700642114505	2312.700642114505	0.761904776096344	0.34302327036857605	0.71875	0.5524861812591553	0.4736842215061188	2212	2287	2287	2312	1494
12.782200792242577	12.782200397502876	0	0	2	0	-0.0055735861910809125	0.3759385026840434	2214.4681684911575	2289.4681684911575	2289.4681684911575	2314.4681684911575	0.761904776096344	0.34302327036857605	0.7291666865348816	0.5469613075256348	0.4736842215061188	2214	2289	2289	2314	1494
12.799375521796541	12.799375521796538	0	0	2	0	-0.005828594710927712	0.3745141215622425	2208.635327797383	2283.635327797383	2283.635327797383	2308.635327797383	0.761904776096344	0.34302327036857605	0.71875	0.5469613075256348	0.4736842215061188	2208	2283	2283	2308	1494
12.816377750102141	12.816377750102138	0	0	2	0	-0.006067627457812508	0.3745141215622425	2208.635327797383	2283.635327797383	2283.635327797383	2308.635327797383	0.761904776096344	0.34302327036857605	0.71875	0.5469613075256348	0.4736842215061188	2208	2283	2283	2308	1494
12.837763562762628	12.837763168022928	0	0	2	0	-0.006290029259591055	0.37352138152346015	2204.5700573385693	2279.5700573385693	2279.5700573385693	2304.5700573385693	0.761904776096344	0.34302327036857605	0.71875	0.541436493396759	0.4736842215061188	2204	2279	2279	2304	1494
12.849224829916533	12.849224829916533	0	0	2	0	-0.006495190528383635	0.37352138152346015	2204.5700573385693	2279.5700573385693	2279.5700573385693	2304.5700573385693	0.761904776096344	0.34302327036857605	0.71875	0.541436493396759	0.4736842215061188	2204	2279	2279	2304	1494
12.866178110499487	12.866177715759786	0	0	2	0	-0.006682548931413073	0.372794636990875	2201.594038477633	2276.594038477633	2276.594038477633	2301.594038477633	0.761904776096344	0.3401162922382355	0.71875	0.541436493396759	0.4736842215061188	2201	2276	2276	2301	1494
12.88234506960248	12.882345069602476	0	0	2	0	-0.006851590932319789	0.3683628956787288	2183.4460578043945	2258.4460578043945	2258.4460578043945	2283.4460578043945	0.761904776096344	0.3343023359775543	0.71875	0.5248618721961975	0.4736842215061188	2183	2258	2258	2283	1494
12.90440549240817	12.904405887147867	0	0	2	0	-0.007001853198729263	0.36267446633428335	2160.1519396388903	2235.1519396388903	2235.1519396388903	2260.1519396388903	0.75	0.33139535784721375	0.71875	0.5138121843338013	0.4736842215061188	2160	2235	2235	2260	1494
12.91768137795734	12.91768137795734	0	0	2	0	-0.007132923872213867	0.35923547577112913	2146.069273282774	2221.069273282774	2221.069273282774	2246.069273282774	0.75	0.3255814015865326	0.71875	0.5027624368667603	0.4736842215061188	2146	2221	2221	2246	1494
12.93241345825529	12.93241345825529	0	0	2	0	-0.0072444436971681936	0.35652323509566486	2134.9626477167476	2209.9626477167476	2209.9626477167476	2234.9626477167476	0.75	0.322674423456192	0.71875	0.4917127192020416	0.4736842215061188	2134	2209	2209	2234	1494
12.949357265085471	12.949357265085471	0	0	2	0	-0.007336107005503688	0.35128817372675814	2113.5250714110744	2188.5250714110744	2188.5250714110744	2213.5250714110744	0.738095223903656	0.322674423456192	0.7083333134651184	0.4861878454685211	0.4736842215061188	2113	2188	2188	2213	1494
12.970846894286737	12.970847289026434	0	0	2	0	-0.007407662554463643	0.34660687214055175	2094.3551414155595	2169.3551414155595	2169.3551414155595	2194.3551414155595	0.726190447807312	0.31976744532585144	0.7083333134651184	0.4806629717350006	0.4736842215061188	2094	2169	2169	2194	1494
12.982231187199382	12.982231187199382	0	0	2	0	-0.007458914215262124	0.3390817947991871	2063.539949702671	2138.539949702671	2138.539949702671	2163.539949702671	0.726190447807312	0.3139534890651703	0.6979166865348816	0.45303866267204285	0.4736842215061188	2063	2138	2138	2163	1494
12.999421706341298	12.999422101080995	0	0	2	0	-0.007489721510659341	0.3289472511969507	2022.038993651513	2097.038993651513	2097.038993651513	2122.038993651513	0.7142857313156128	0.30523255467414856	0.6875	0.4309392273426056	0.4736842215061188	2022	2097	2097	2122	1494
13.016289723149313	13.016289723149313	0	0	2	0	-0.0075	0.3142896556286021	1962.0161397991258	2037.0161397991258	2037.0161397991258	2062.016139799126	0.6904761791229248	0.29360464215278625	0.6770833134651184	0.4033149182796478	0.4736842215061188	1962	2037	2037	2062	1494
13.037731194107327	13.037731194107327	0	0	2	0	-0.007489721510659266	0.29515221402131386	1883.6483164172803	1958.6483164172803	1958.6483164172803	1983.6483164172803	0.6547619104385376	0.27906978130340576	0.6666666865348816	0.37016573548316956	0.4736842215061188	1883	1958	1958	1983	1494
13.04924219846328	13.049241803723579	0	0	2	0	-0.0074589142152619746	0.2800700149964541	1821.8867114104796	1896.8867114104796	1896.8867114104796	1921.8867114104796	0.6309523582458496	0.2645348906517029	0.65625	0.3425414264202118	0.42105263471603394	1821	1896	1896	1921	1484
13.06631508517496	13.066315479914657	0	0	2	0	-0.007407662554463419	0.25620314058578453	1724.1518606987877	1799.1518606987877	1799.1518606987877	1824.1518606987877	0.5714285969734192	0.25	0.6458333134651184	0.31491711735725403	0.42105263471603394	1724	1799	1799	1824	1484
13.08230875355019	13.08230875355019	0	0	2	0	-0.007336107005503392	0.24138728436082602	1663.4809294575825	1738.4809294575825	1738.4809294575825	1763.4809294575825	0.5476190447807312	0.2383720874786377	0.625	0.28729280829429626	0.42105263471603394	1663	1738	1738	1763	1484
13.104357728904617	13.104357728904617	0	0	2	0	-0.007244443697167825	0.2216358077712357	1582.5986328232102	1657.5986328232102	1657.5986328232102	1682.5986328232102	0.523809552192688	0.21511627733707428	0.59375	0.24861878156661987	0.42105263471603394	1582	1657	1657	1682	1484
13.117690456970415	13.117690062230714	0	0	2	0	-0.0071329238722134276	0.2216358077712357	1582.5986328232102	1657.5986328232102	1657.5986328232102	1682.5986328232102	0.488095223903656	0.20348836481571198	0.5833333134651184	0.23204420506954193	0.42105263471603394	1582	1657	1657	1682	1484
13.132325826042162	13.132325431302462	0	0	2	0	-0.007001853198728752	0.20673567593324083	1521.5825929466212	1596.5825929466212	1596.5825929466212	1621.5825929466212	0.488095223903656	0.20348836481571198	0.5833333134651184	0.23204420506954193	0.42105263471603394	1521	1596	1596	1621	1484
13.149159895236085	13.149160289975782	0	0	2	0	-0.006851590932319209	0.19301329115122678	1465.3894272642738	1540.3894272642738	1540.3894272642738	1565.3894272642738	0.4642857015132904	0.19186046719551086	0.5520833134651184	0.20994475483894348	0.42105263471603394	1465	1540	1540	1565	1484
13.170844920588241	13.170844920588241	0	0	2	0	-0.006682548931412426	0.15948870964348316	1328.1062659900635	1403.1062659900635	1403.1062659900635	1428.1062659900635	0.380952388048172	0.16860465705394745	0.5	0.1767955869436264	0.42105263471603394	1328	1403	1403	1428	1484
13.182188950051614	13.182188555311914	0	0	2	0	-0.006495190528382922	0.1483848742749645	1282.6360601559795	1357.6360601559795	1357.6360601559795	1382.6360601559795	0.3571428656578064	0.15697674453258514	0.4791666567325592	0.16574585437774658	0.3684210479259491	1282	1357	1357	1382	1473
13.199345916319132	13.199345916319132	0	0	2	0	-0.006290029259590279	0.1448020128649874	1267.9642426821233	1342.9642426821233	1342.9642426821233	1367.9642426821233	0.3571428656578064	0.151162788271904	0.4583333432674408	0.15469613671302795	0.3684210479259491	1267	1342	1342	1367	1473
13.224546493428573	13.22454688816827	0	0	2	0	-0.006067627457811671	0.13332410249859095	1220.96219973173	1295.96219973173	1295.96219973173	1320.96219973173	0.3333333432674408	0.13953489065170288	0.4375	0.13812154531478882	0.3684210479259491	1220	1295	1295	1320	1473
13.232197733009912	13.232197338270211	0	0	2	0	-0.005828594710926814	0.13332410249859095	1220.96219973173	1295.96219973173	1295.96219973173	1320.96219973173	0.3333333432674408	0.13953489065170288	0.4375	0.13812154531478882	0.3684210479259491	1220	1295	1295	1320	1473
13.250865368104638	13.250864973364937	0	0	2	0	-0.0055735861910799584	0.1279448344328048	1198.9340970023356	1273.9340970023356	1273.9340970023356	1298.9340970023356	0.3214285671710968	0.13372093439102173	0.4270833432674408	0.1325966864824295	0.3684210479259491	1198	1273	1273	1298	1473
13.266277979643274	13.266277979643274	0	0	2	0	-0.0053033008588985785	0.11904264723497887	1162.4796404272383	1237.4796404272383	1237.4796404272383	1262.4796404272383	0.2976190447807312	0.12790697813034058	0.4166666567325592	0.12154696136713028	0.3684210479259491	1162	1237	1237	1262	1473
13.282377043518078	13.282376648778378	0	0	2	0	-0.005018479547690881	0.10693407210334449	1112.8950252631957	1187.8950252631957	1187.8950252631957	1212.8950252631957	0.261904776096344	0.12209302186965942	0.3958333432674408	0.11049723625183105	0.3684210479259491	1112	1187	1187	1212	1473
13.30504970759657	13.305049707596567	0	0	2	0	-0.004719902932873198	0.09795019331353444	1076.1060416189234	1151.1060416189234	1151.1060416189234	1176.1060416189234	0.25	0.10755813866853714	0.3645833432674408	0.09392265230417252	0.3684210479259491	1076	1151	1151	1176	1473
13.316214919976396	13.316214525236695	0	0	2	0	-0.00440838939219294	0.09400266777525929	1059.9409245396869	1134.9409245396869	1134.9409245396869	1159.9409245396869	0.2380952388048172	0.10465116053819656	0.3541666567325592	0.09392265230417252	0.3684210479259491	1059	1134	1134	1159	1473
13.332364115792945	13.332364115792942	0	0	2	0	-0.00408479276261207	0.08958035038085654	1041.8315348096075	1116.8315348096075	1116.8315348096075	1141.8315348096075	0.2261904776096344	0.10174418240785599	0.34375	0.0883977934718132	0.3684210479259491	1041	1116	1116	1141	1473
13.357732457274363	13.357732062534662	0	0	2	0	-0.003749999999999344	0.0839996600581906	1018.9786079382905	1093.9786079382905	1093.9786079382905	1118.9786079382905	0.2023809552192688	0.09593023359775543	0.3333333432674408	0.07734806835651398	0.3684210479259491	1018	1093	1093	1118	1473
13.366224097674394	13.366223702934693	0	0	2	0	-0.0034049287480459245	0.0810234697593949	1006.7911086647221	1081.791108664722	1081.791108664722	1106.791108664722	0.2023809552192688	0.09593023359775543	0.3333333432674408	0.07734806835651398	0.3684210479259491	1006	1081	1081	1106	1473
13.38429212316668	13.384292912646078	0	0	2	0	-0.003050524823067806	0.0796492797440273	1001.1638005517918	1076.1638005517918	1076.1638005517918	1101.1638005517918	0.2023809552192688	0.09302325546741486	0.3229166567325592	0.07182320207357407	0.3684210479259491	1001	1076	1076	1101	1473
13.399376311275937	13.399375916536236	0	0	2	0	-0.002687759621589039	0.06974698527343914	960.6139046947333	1035.6139046947333	1035.6139046947333	1060.6139046947333	0.1785714328289032	0.08430232852697372	0.2916666567325592	0.05524861812591553	0.3684210479259491	960	1035	1035	1060	1473
13.424874522118252	13.424874522118252	0	0	2	0	-0.0023176274578113774	0.06167928341629916	927.5766655897451	1002.5766655897451	1002.5766655897451	1027.576665589745	0.1547619104385376	0.07848837226629257	0.2708333432674408	0.049723755568265915	0.3684210479259491	927	1002	1002	1027	1473
13.432190232955634	13.432189838215933	0	0	2	0	-0.0019411428382681635	0.057487168074634803	910.4099532656295	985.4099532656295	985.4099532656295	1010.4099532656295	0.1428571492433548	0.075581394135952	0.2604166567325592	0.0441988967359066	0.3684210479259491	910	985	985	1010	1473
13.450940763387106	13.450940368647405	0	0	2	0	-0.0015593376811324415	0.05557327577844262	902.5725643127225	977.5725643127225	977.5725643127225	1002.5725643127225	0.1428571492433548	0.06976744532585144	0.25	0.03867403417825699	0.3684210479259491	902	977	977	1002	1473
13.466336795858393	13.466336795858389	0	0	2	0	-0.0011732584878009686	0.05166891373374069	886.5842017396681	961.5842017396681	961.5842017396681	986.5842017396681	0.130952388048172	0.06686046719551086	0.2291666716337204	0.03867403417825699	0.3684210479259491	886	961	961	986	1473
13.48220217383152	13.48220217383152	0	0	2	0	-0.0007839634745066304	0.047260981518775225	868.5337193193845	943.5337193193845	943.5337193193845	968.5337193193845	0.1190476194024086	0.06395348906517029	0.21875	0.027624309062957764	0.3684210479259491	868	943	943	968	1473
13.504394439696604	13.504394439696604	0	0	2	0	-0.0003925196718213029	0.04241406100073295	848.6855797980014	923.6855797980014	923.6855797980014	948.6855797980014	0.1071428582072258	0.058139536529779434	0.1979166716337204	0.0220994483679533	0.3684210479259491	848	923	923	948	1473
13.516213735757301	13.5162133410176	0	0	2	0	7.791492631894069e-16	0.041629765793913975	845.4738909260777	920.4738909260777	920.4738909260777	945.4738909260777	0.1071428582072258	0.05523255839943886	0.1875	0.0220994483679533	0.3684210479259491	845	920	920	945	1473
13.532402405543724	13.532402405543724	0	0	2	0	0.000392519671822859	0.04060088032447629	841.2606049287303	916.2606049287303	916.2606049287303	941.2606049287303	0.1071428582072258	0.05232558026909828	0.1770833283662796	0.016574585810303688	0.3684210479259491	841	916	916	941	1473
13.549408581246311	13.549408186506614	0	0	2	0	0.0007839634745081803	0.03689794642441802	826.0970906079917	901.0970906079917	901.0970906079917	926.0970906079917	0.095238097012043	0.049418605864048004	0.1770833283662796	0.016574585810303688	0.3684210479259491	826	901	901	926	1473
13.570839394232461	13.570839394232458	0	0	2	0	0.0011732584878025075	0.03589783637449111	822.0016399535411	897.0016399535411	897.0016399535411	922.0016399535411	0.095238097012043	0.04651162773370743	0.1666666716337204	0.01104972418397665	0.3684210479259491	822	897	897	922	1473
13.582253687362211	13.582254082101908	0	0	2	0	0.0015593376811339657	0.03589783637449111	822.0016399535411	897.0016399535411	897.0016399535411	922.0016399535411	0.095238097012043	0.04651162773370743	0.1666666716337204	0.01104972418397665	0.31578946113586426	822	897	897	922	1463
13.599368021742265	13.599368021742261	0	0	2	0	0.001941142838269669	0.03589783637449111	822.0016399535411	897.0016399535411	897.0016399535411	922.0016399535411	0.095238097012043	0.04651162773370743	0.1666666716337204	0.01104972418397665	0.3684210479259491	822	897	897	922	1473
13.616427882043883	13.61642827678358	0	0	2	0	0.0023176274578128593	0.03589783637449111	822.0016399535411	897.0016399535411	897.0016399535411	922.0016399535411	0.095238097012043	0.04651162773370743	0.1666666716337204	0.01104972418397665	0.31578946113586426	822	897	897	922	1463
13.637882774151656	13.637882774151656	0	0	2	0	0.002687759621590494	0.03517109184190596	819.025621092605	894.025621092605	894.025621092605	919.025621092605	0.095238097012043	0.04360464960336685	0.1666666716337204	0.01104972418397665	0.31578946113586426	819	894	894	919	1463
13.649200750794908	13.649200356055207	0	0	2	0	0.0030505248230692293	0.03517109184190596	819.025621092605	894.025621092605	894.025621092605	919.025621092605	0.095238097012043	0.04360464960336685	0.1666666716337204	0.01104972418397665	0.31578946113586426	819	894	894	919	1463
13.666189952690448	13.666189952690448	0	0	2	0	0.0034049287480473127	0.03517109184190596	819.025621092605	894.025621092605	894.025621092605	919.025621092605	0.095238097012043	0.04360464960336685	0.1666666716337204	0.01104972418397665	0.31578946113586426	819	894	894	919	1463
13.682482044277954	13.68248204427795	0	0	2	0	0.0037500000000006933	0.03517109184190596	819.025621092605	894.025621092605	894.025621092605	919.025621092605	0.095238097012043	0.04360464960336685	0.1666666716337204	0.01104972418397665	0.31578946113586426	819	894	894	919	1463
13.704366018438293	13.70436601843829	0	0	2	0	0.004084792762613376	0.03517109184190596	819.025621092605	894.025621092605	894.025621092605	919.025621092605	0.095238097012043	0.04360464960336685	0.1666666716337204	0.01104972418397665	0.31578946113586426	819	894	894	919	1463
13.71617189334923	13.71617149860953	0	0	2	0	0.0044083893921942	0.03517109184190596	819.025621092605	894.025621092605	894.025621092605	919.025621092605	0.095238097012043	0.04360464960336685	0.1666666716337204	0.01104972418397665	0.31578946113586426	819	894	894	919	1463
13.732392931790955	13.732392931790955	0	0	2	0	0.004719902932874409	0.035199867137859456	819.1434559295344	894.1434559295344	894.1434559295344	919.1434559295344	0.095238097012043	0.04360464960336685	0.1770833283662796	0.01104972418397665	0.3684210479259491	819	894	894	919	1473
13.75784614230761	13.75784614230761	0	0	2	0	0.005018479547692039	0.035199867137859456	819.1434559295344	894.1434559295344	894.1434559295344	919.1434559295344	0.095238097012043	0.04360464960336685	0.1770833283662796	0.01104972418397665	0.31578946113586426	819	894	894	919	1463
13.766216202880418	13.766215808140718	0	0	2	0	0.00530330085889968	0.035199867137859456	819.1434559295344	894.1434559295344	894.1434559295344	919.1434559295344	0.095238097012043	0.04360464960336685	0.1770833283662796	0.01104972418397665	0.31578946113586426	819	894	894	919	1463
13.784288570509393	13.78428896524909	0	0	2	0	0.005573586191081001	0.034473123536596886	816.1674408823642	891.1674408823642	891.1674408823642	916.1674408823642	0.095238097012043	0.040697675198316574	0.1770833283662796	0.01104972418397665	0.31578946113586426	816	891	891	916	1463
13.799341968922146	13.799342363661843	0	0	2	0	0.005828594710927795	0.034717713757985165	817.1690378389492	892.1690378389492	892.1690378389492	917.1690378389492	0.095238097012043	0.040697675198316574	0.1770833283662796	0.016574585810303688	0.31578946113586426	817	892	892	917	1463
13.816418408291113	13.81641880303081	0	0	2	0	0.006067627457812587	0.034717713757985165	817.1690378389492	892.1690378389492	892.1690378389492	917.1690378389492	0.095238097012043	0.040697675198316574	0.1770833283662796	0.016574585810303688	0.31578946113586426	817	892	892	917	1463
13.837596982609742	13.837596587870042	0	0	2	0	0.006290029259591127	0.034717713757985165	817.1690378389492	892.1690378389492	892.1690378389492	917.1690378389492	0.095238097012043	0.040697675198316574	0.1770833283662796	0.016574585810303688	0.31578946113586426	817	892	892	917	1463
13.85094944766048	13.850949447660476	0	0	2	0	0.006495190528383701	0.034717713757985165	817.1690378389492	892.1690378389492	892.1690378389492	917.1690378389492	0.095238097012043	0.040697675198316574	0.1770833283662796	0.016574585810303688	0.3684210479259491	817	892	892	917	1473
13.86634153273478	13.866341137995079	0	0	2	0	0.006682548931413134	0.03476087676244788	817.3457903422241	892.3457903422241	892.3457903422241	917.3457903422241	0.095238097012043	0.040697675198316574	0.1875	0.016574585810303688	0.31578946113586426	817	892	892	917	1463
13.882507307618674	13.882507702358371	0	0	2	0	0.006851590932319843	0.03476087676244788	817.3457903422241	892.3457903422241	892.3457903422241	917.3457903422241	0.095238097012043	0.040697675198316574	0.1875	0.016574585810303688	0.31578946113586426	817	892	892	917	1463
13.904383386985039	13.904383386985039	0	0	2	0	0.0070018531987293105	0.03476087676244788	817.3457903422241	892.3457903422241	892.3457903422241	917.3457903422241	0.095238097012043	0.040697675198316574	0.1875	0.016574585810303688	0.31578946113586426	817	892	892	917	1463
13.917664009410597	13.917663614670897	0	0	2	0	0.007132923872213908	0.03476087676244788	817.3457903422241	892.3457903422241	892.3457903422241	917.3457903422241	0.095238097012043	0.040697675198316574	0.1875	0.016574585810303688	0.31578946113586426	817	892	892	917	1463
13.93242727414475	13.93242687940505	0	0	2	0	0.007244443697168227	0.03548762036371045	820.3218053893943	895.3218053893943	895.3218053893943	920.3218053893943	0.095238097012043	0.04360464960336685	0.1875	0.016574585810303688	0.31578946113586426	820	895	895	920	1463
13.949375817851315	13.949375817851312	0	0	2	0	0.007336107005503715	0.03548762036371045	820.3218053893943	895.3218053893943	895.3218053893943	920.3218053893943	0.095238097012043	0.04360464960336685	0.1979166716337204	0.016574585810303688	0.3684210479259491	820	895	895	920	1463
13.971057685285881	13.971057685285881	0	0	2	0	0.007407662554463664	0.038780339269129806	833.8054893070865	908.8054893070865	908.8054893070865	933.8054893070865	0.1071428582072258	0.04360464960336685	0.1979166716337204	0.0220994483679533	0.31578946113586426	833	908	908	933	1463
13.98221539761143	13.98221500287173	0	0	2	0	0.007458914215262138	0.03883788986103678	834.0411589809456	909.0411589809456	909.0411589809456	934.0411589809456	0.1071428582072258	0.04360464960336685	0.2083333283662796	0.0220994483679533	0.31578946113586426	834	909	909	934	1463
13.999954210194943	13.999953815455243	0	0	2	0	0.007489721510659348	0.04254082469241762	849.2046771154502	924.2046771154502	924.2046771154502	949.2046771154502	0.1190476194024086	0.04651162773370743	0.2083333283662796	0.0220994483679533	0.31578946113586426	849	924	924	949	1463
14.02437083426262	14.024370834262616	0	0	2	0	0.0075	0.04587670834735036	862.8651206823997	937.8651206823997	937.8651206823997	962.8651206823997	0.130952388048172	0.04651162773370743	0.21875	0.027624309062957764	0.31578946113586426	862	937	937	962	1463
14.032148785287262	14.032148390547562	0	0	2	0	0.007489721510659259	0.04965158151788551	878.3232263157412	953.3232263157412	953.3232263157412	978.3232263157412	0.1428571492433548	0.049418605864048004	0.2291666716337204	0.027624309062957764	0.31578946113586426	878	953	953	978	1463
14.050983790014271	14.05098339527457	0	0	2	0	0.0074589142152619616	0.0507811795954758	882.9489304434734	957.9489304434734	957.9489304434734	982.9489304434734	0.1428571492433548	0.05232558026909828	0.2395833283662796	0.033149171620607376	0.31578946113586426	882	957	957	982	1463
14.066347848569958	14.066347848569958	0	0	2	0	0.007407662554463399	0.054570440435782075	898.4659535845276	973.4659535845276	973.4659535845276	998.4659535845276	0.1547619104385376	0.05523255839943886	0.25	0.033149171620607376	0.31578946113586426	898	973	973	998	1463
14.082340332726094	14.08234033272609	0	0	2	0	0.007336107005503364	0.05954685013567168	918.8443513055755	993.8443513055755	993.8443513055755	1018.8443513055755	0.1666666716337204	0.06104651093482971	0.2708333432674408	0.03867403417825699	0.31578946113586426	918	993	993	1018	1463
14.104364834219197	14.104365228958894	0	0	2	0	0.00724444369716779	0.06868660022418013	956.2716279180177	1031.2716279180177	1031.2716279180177	1056.2716279180177	0.190476194024086	0.06976744532585144	0.2916666567325592	0.049723755568265915	0.31578946113586426	956	1031	1031	1056	1463
14.117644667165354	14.117644667165354	0	0	2	0	0.007132923872213387	0.06868660022418013	956.2716279180177	1031.2716279180177	1031.2716279180177	1056.2716279180177	0.2261904776096344	0.07267441600561142	0.3125	0.05524861812591553	0.31578946113586426	956	1031	1031	1056	1463
14.13241701091258	14.13241701091258	0	0	2	0	0.007001853198728705	0.0790325216948986	998.6381763406098	1073.6381763406098	1073.6381763406098	1098.6381763406098	0.2261904776096344	0.07267441600561142	0.3125	0.05524861812591553	0.31578946113586426	998	1073	1073	1098	1463
14.149344633415112	14.149345028154809	0	0	2	0	0.006851590932319155	0.08604495372856036	1027.3540855184547	1102.3540855184547	1102.3540855184547	1127.3540855184547	0.2380952388048172	0.08139535039663315	0.34375	0.07182320207357407	0.3684210479259491	1027	1102	1102	1127	1473
14.170754525197221	14.170754130457524	0	0	2	0	0.006682548931412366	0.09485379005199157	1063.4262702629055	1138.4262702629055	1138.4262702629055	1163.4262702629055	0.261904776096344	0.09011627733707428	0.3541666567325592	0.07734806835651398	0.31578946113586426	1063	1138	1138	1163	1463
14.184260543990781	14.184260543990778	0	0	2	0	0.006495190528382856	0.10274147925888572	1095.726357565137	1170.726357565137	1170.726357565137	1195.726357565137	0.2857142984867096	0.09302325546741486	0.3645833432674408	0.0883977934718132	0.3684210479259491	1095	1170	1170	1195	1473
14.199161572879806	14.199161178140105	0	0	2	0	0.006290029259590206	0.10916401096619666	1122.0266249065753	1197.0266249065753	1197.0266249065753	1222.0266249065753	0.2976190447807312	0.10174418240785599	0.375	0.09944751113653183	0.3684210479259491	1122	1197	1197	1222	1473
14.21618511712914	14.216184722389439	0	0	2	0	0.006067627457811592	0.11438501557497338	1143.406638779516	1218.406638779516	1218.406638779516	1243.406638779516	0.3095238208770752	0.10755813866853714	0.3854166567325592	0.10497237741947174	0.3684210479259491	1143	1218	1218	1243	1473
14.237467113248847	14.237467113248847	0	0	2	0	0.005828594710926731	0.12668063114315758	1193.7571845312305	1268.7571845312305	1268.7571845312305	1293.7571845312305	0.369047611951828	0.12209302186965942	0.40625	0.1325966864824295	0.3684210479259491	1193	1268	1268	1293	1473
14.250727603949766	14.250727603949766	0	0	2	0	0.005573586191079871	0.13992855879503885	1248.0074482656842	1323.0074482656842	1323.0074482656842	1348.0074482656842	0.369047611951828	0.13081395626068115	0.4166666567325592	0.14364640414714813	0.3684210479259491	1248	1323	1323	1348	1473
14.266202189621112	14.266201794881411	0	0	2	0	0.005303300858898486	0.14704170962795615	1277.1358009264804	1352.1358009264804	1352.1358009264804	1377.1358009264804	0.380952388048172	0.13953489065170288	0.4375	0.15469613671302795	0.3684210479259491	1277	1352	1352	1377	1473
14.282403885817597	14.282404280557294	0	0	2	0	0.005018479547690782	0.15267994441092014	1300.224372362718	1375.224372362718	1375.224372362718	1400.224372362718	0.3928571343421936	0.14534883201122284	0.4375	0.16574585437774658	0.3684210479259491	1300	1375	1375	1400	1473
14.304341544576967	14.304341544576967	0	0	2	0	0.004719902932873095	0.15507565817815416	1310.0348202395412	1385.0348202395412	1385.0348202395412	1410.0348202395412	0.3928571343421936	0.14825581014156342	0.4479166567325592	0.1767955869436264	0.3684210479259491	1310	1385	1385	1410	1473
14.317490718682834	14.317490323943133	0	0	2	0	0.0044083893921928324	0.16357499064833037	1344.8395867049128	1419.8395867049128	1419.8395867049128	1444.8395867049128	0.4166666567325592	0.15406976640224457	0.4583333432674408	0.18232044577598572	0.3684210479259491	1344	1419	1419	1444	1473
14.332257930813974	14.332257930813974	0	0	2	0	0.004084792762611958	0.17339798586908728	1385.0647521339124	1460.0647521339124	1460.0647521339124	1485.0647521339124	0.4404761791229248	0.15988372266292572	0.46875	0.19889502227306366	0.3684210479259491	1385	1460	1460	1485	1473
14.349545555921786	14.349545950661486	0	0	2	0	0.0037499999999992296	0.1803960346369824	1413.721761838443	1488.721761838443	1488.721761838443	1513.721761838443	0.4523809552192688	0.17732557654380798	0.4895833432674408	0.22651933133602142	0.3684210479259491	1413	1488	1488	1513	1473
14.370769920045475	14.370769525305775	0	0	2	0	0.0034049287480458065	0.19155244156718254	1459.4072482176125	1534.4072482176125	1534.4072482176125	1559.4072482176125	0.4642857015132904	0.18313953280448914	0.5	0.23756906390190125	0.3684210479259491	1459	1534	1534	1559	1473
14.382183423695832	14.382183028956131	0	0	2	0	0.003050524823067685	0.19730579030839812	1482.9672113128904	1557.9672113128904	1557.9672113128904	1582.9672113128904	0.4761904776096344	0.1889534890651703	0.5104166865348816	0.24309392273426056	0.42105263471603394	1482	1557	1557	1582	1484
14.400343028798236	14.400343423537933	0	0	2	0	0.0026877596215889154	0.20016927134441165	1494.6931661553658	1569.6931661553658	1569.6931661553658	1594.6931661553658	0.4761904776096344	0.19476744532585144	0.5104166865348816	0.2541436553001404	0.42105263471603394	1494	1569	1569	1594	1484
14.424318333882681	14.424318728622378	0	0	2	0	0.0023176274578112516	0.20525341305425515	1515.5127264571747	1590.5127264571747	1590.5127264571747	1615.5127264571747	0.488095223903656	0.19767442345619202	0.5208333134651184	0.2596684992313385	0.42105263471603394	1515	1590	1590	1615	1484
14.432363918423096	14.432363918423093	0	0	2	0	0.0019411428382680358	0.20669954216011677	1521.4346251456782	1596.4346251456782	1596.4346251456782	1621.4346251456782	0.488095223903656	0.2005814015865326	0.5208333134651184	0.265193372964859	0.42105263471603394	1521	1596	1596	1621	1484
14.451018132368066	14.451018527107763	0	0	2	0	0.001559337681132312	0.21699030976742506	1563.5753184976056	1638.5753184976056	1638.5753184976056	1663.5753184976056	0.511904776096344	0.20930232107639313	0.53125	0.27624309062957764	0.42105263471603394	1563	1638	1638	1663	1484
14.466261400575927	14.466261400575924	0	0	2	0	0.0011732584878008379	0.21993275470928753	1575.6246305345326	1650.6246305345326	1650.6246305345326	1675.6246305345326	0.511904776096344	0.2122092992067337	0.5416666865348816	0.28729280829429626	0.42105263471603394	1575	1650	1650	1675	1484
14.490982368951357	14.490982368951354	0	0	2	0	0.0007839634745064989	0.2273624331307036	1606.0491636702313	1681.0491636702313	1681.0491636702313	1706.0491636702313	0.523809552192688	0.22093023359775543	0.5520833134651184	0.2983425557613373	0.42105263471603394	1606	1681	1681	1706	1484
14.499238744490917	14.499238349751217	0	0	2	0	0.0003925196718211707	0.2273624331307036	1606.0491636702313	1681.0491636702313	1681.0491636702313	1706.0491636702313	0.523809552192688	0.22093023359775543	0.5520833134651184	0.2983425557613373	0.42105263471603394	1606	1681	1681	1706	1484
14.517553877034636	14.517553482294936	0	0	2	0	-9.11457541045065e-16	0.22812497666668197	1609.1717794500628	1684.1717794500628	1684.1717794500628	1709.1717794500628	0.5357142686843872	0.223837211728096	0.5520833134651184	0.3093922734260559	0.42105263471603394	1609	1684	1684	1709	1484
14.532285957332586	14.532285562592886	0	0	2	0	-0.00039251967182299115	0.23259044797151152	1627.4578844433397	1702.4578844433397	1702.4578844433397	1727.4578844433397	0.5357142686843872	0.223837211728096	0.5520833134651184	0.3093922734260559	0.42105263471603394	1627	1702	1702	1727	1484
14.549478055433298	14.549478450172995	0	0	2	0	-0.0007839634745083118	0.23407973604007504	1633.5565190841073	1708.5565190841073	1708.5565190841073	1733.5565190841073	0.5357142686843872	0.22674418985843658	0.5520833134651184	0.31491711735725403	0.42105263471603394	1633	1708	1708	1733	1484
14.57187913859903	14.571879533338727	0	0	2	0	-0.0011732584878026383	0.23407973604007504	1633.5565190841073	1708.5565190841073	1708.5565190841073	1733.5565190841073	0.5357142686843872	0.22674418985843658	0.5520833134651184	0.31491711735725403	0.42105263471603394	1633	1708	1708	1733	1484
14.582224476624503	14.5822244766245	0	0	2	0	-0.0015593376811340951	0.2348998342640698	1636.9148213113658	1711.9148213113658	1711.9148213113658	1736.9148213113658	0.5357142686843872	0.22674418985843658	0.5625	0.31491711735725403	0.42105263471603394	1636	1711	1711	1736	1484
14.599201441589383	14.599201046849682	0	0	2	0	-0.0019411428382697968	0.2348998342640698	1636.9148213113658	1711.9148213113658	1711.9148213113658	1736.9148213113658	0.5357142686843872	0.22674418985843658	0.5625	0.31491711735725403	0.42105263471603394	1636	1711	1711	1736	1484
14.616316960188527	14.616316960188527	0	0	2	0	-0.002317627457812985	0.2348998342640698	1636.9148213113658	1711.9148213113658	1711.9148213113658	1736.9148213113658	0.5357142686843872	0.22674418985843658	0.5625	0.31491711735725403	0.42105263471603394	1636	1711	1711	1736	1484
14.637576850885107	14.637576456145407	0	0	2	0	-0.0026877596215906176	0.23562657879665494	1639.890840172302	1714.890840172302	1714.890840172302	1739.890840172302	0.5357142686843872	0.22965116798877716	0.5625	0.32044199109077454	0.42105263471603394	1639	1714	1714	1739	1484
14.650801815013136	14.650801815013136	0	0	2	0	-0.0030505248230693503	0.23640351416543126	1643.072390507441	1718.072390507441	1718.072390507441	1743.072390507441	0.5357142686843872	0.22965116798877716	0.5625	0.32044199109077454	0.42105263471603394	1643	1718	1718	1743	1484
14.666270084849298	14.666270084849298	0	0	2	0	-0.0034049287480474306	0.23937970818951726	1655.2599050360732	1730.2599050360732	1730.2599050360732	1755.2599050360732	0.5476190447807312	0.22965116798877716	0.5625	0.32044199109077454	0.42105263471603394	1655	1730	1730	1755	1484
14.682228226651642	14.682227831911941	0	0	2	0	-0.0037500000000008082	0.23937970818951726	1655.2599050360732	1730.2599050360732	1730.2599050360732	1755.2599050360732	0.5476190447807312	0.22965116798877716	0.5625	0.32044199109077454	0.42105263471603394	1655	1730	1730	1755	1484
14.704448124295638	14.704448124295634	0	0	2	0	-0.004084792762613487	0.23937970818951726	1655.2599050360732	1730.2599050360732	1730.2599050360732	1755.2599050360732	0.5476190447807312	0.22965116798877716	0.5625	0.32044199109077454	0.42105263471603394	1655	1730	1730	1755	1484
14.716177024965315	14.716176630225615	0	0	2	0	-0.004408389392194307	0.23860277282074094	1652.0783547009341	1727.0783547009341	1727.0783547009341	1752.0783547009341	0.5476190447807312	0.22965116798877716	0.5625	0.31491711735725403	0.42105263471603394	1652	1727	1727	1752	1484
14.732502274687516	14.732502669427213	0	0	2	0	-0.004719902932874511	0.23860277282074094	1652.0783547009341	1727.0783547009341	1727.0783547009341	1752.0783547009341	0.5476190447807312	0.22965116798877716	0.5625	0.31491711735725403	0.42105263471603394	1652	1727	1727	1752	1484
14.757910879618208	14.757910484878508	0	0	2	0	-0.005018479547692137	0.23860277282074094	1652.0783547009341	1727.0783547009341	1727.0783547009341	1752.0783547009341	0.5476190447807312	0.22965116798877716	0.5625	0.31491711735725403	0.42105263471603394	1652	1727	1727	1752	1484
14.766419099085585	14.766419099085585	0	0	2	0	-0.005303300858899775	0.23860277282074094	1652.0783547009341	1727.0783547009341	1727.0783547009341	1752.0783547009341	0.5476190447807312	0.22965116798877716	0.5625	0.31491711735725403	0.42105263471603394	1652	1727	1727	1752	1484
14.78433791297174	14.78433791297174	0	0	2	0	-0.00557358619108109	0.23860277282074094	1652.0783547009341	1727.0783547009341	1727.0783547009341	1752.0783547009341	0.5476190447807312	0.22965116798877716	0.5625	0.31491711735725403	0.42105263471603394	1652	1727	1727	1752	1484
14.799169467673781	14.799169467673778	0	0	2	0	-0.0058285947109278785	0.23860277282074094	1652.0783547009341	1727.0783547009341	1727.0783547009341	1752.0783547009341	0.5476190447807312	0.22965116798877716	0.5625	0.31491711735725403	0.42105263471603394	1652	1727	1727	1752	1484
14.816301170600578	14.816301565340275	0	0	2	0	-0.006067627457812664	0.23860277282074094	1652.0783547009341	1727.0783547009341	1727.0783547009341	1752.0783547009341	0.5476190447807312	0.22965116798877716	0.5625	0.31491711735725403	0.42105263471603394	1652	1727	1727	1752	1484
14.8376115879786	14.837611587978596	0	0	2	0	-0.006290029259591199	0.23709909711033106	1645.9208026668057	1720.9208026668057	1720.9208026668057	1745.9208026668057	0.5476190447807312	0.22674418985843658	0.5625	0.3093922734260559	0.42105263471603394	1645	1720	1720	1745	1484
14.850812078245305	14.850812078245301	0	0	2	0	-0.006495190528383767	0.23412290308624506	1633.7332881381735	1708.7332881381735	1708.7332881381735	1733.7332881381735	0.5357142686843872	0.22674418985843658	0.5625	0.3093922734260559	0.42105263471603394	1633	1708	1708	1733	1484
14.866403112127788	14.866403506867485	0	0	2	0	-0.006682548931413194	0.23412290308624506	1633.7332881381735	1708.7332881381735	1708.7332881381735	1733.7332881381735	0.5357142686843872	0.22674418985843658	0.5625	0.3093922734260559	0.42105263471603394	1633	1708	1708	1733	1484
14.891134343735384	14.89113434373538	0	0	2	0	-0.006851590932319897	0.23412290308624506	1633.7332881381735	1708.7332881381735	1708.7332881381735	1733.7332881381735	0.5357142686843872	0.22674418985843658	0.5625	0.3093922734260559	0.42105263471603394	1633	1708	1708	1733	1484
14.89923716553212	14.89923677079242	0	0	2	0	-0.007001853198729357	0.23412290308624506	1633.7332881381735	1708.7332881381735	1708.7332881381735	1733.7332881381735	0.5357142686843872	0.22674418985843658	0.5625	0.3093922734260559	0.42105263471603394	1633	1708	1708	1733	1484
14.917916642817811	14.917917037557508	0	0	2	0	-0.00713292387221395	0.2348998342640698	1636.9148213113658	1711.9148213113658	1711.9148213113658	1736.9148213113658	0.5357142686843872	0.22674418985843658	0.5625	0.31491711735725403	0.42105263471603394	1636	1711	1711	1736	1484
14.932333720836137	14.932333326096437	0	0	2	0	-0.007244443697168262	0.2348998342640698	1636.9148213113658	1711.9148213113658	1711.9148213113658	1736.9148213113658	0.5357142686843872	0.22674418985843658	0.5625	0.31491711735725403	0.42105263471603394	1636	1711	1711	1736	1484
14.957641272403947	14.957641272403944	0	0	2	0	-0.007336107005503743	0.23412290308624506	1633.7332881381735	1708.7332881381735	1708.7332881381735	1733.7332881381735	0.5357142686843872	0.22674418985843658	0.5625	0.3093922734260559	0.42105263471603394	1633	1708	1708	1733	1484
14.96622528189349	14.966224887153789	0	0	2	0	-0.007407662554463685	0.23412290308624506	1633.7332881381735	1708.7332881381735	1708.7332881381735	1733.7332881381735	0.5357142686843872	0.22674418985843658	0.5625	0.3093922734260559	0.42105263471603394	1633	1708	1708	1733	1484
14.984940680491768	14.984940680491768	0	0	2	0	-0.0074589142152621515	0.23412290308624506	1633.7332881381735	1708.7332881381735	1708.7332881381735	1733.7332881381735	0.5357142686843872	0.22674418985843658	0.5625	0.3093922734260559	0.42105263471603394	1633	1708	1708	1733	1484
14.999438680148344	14.999438680148344	0	0	2	0	-0.0074897215106593555	0.23412290308624506	1633.7332881381735	1708.7332881381735	1708.7332881381735	1733.7332881381735	0.5357142686843872	0.22674418985843658	0.5625	0.3093922734260559	0.42105263471603394	1633	1708	1708	1733	1484
15.02446320335213	15.024463598091828	0	0	2	0	-0.0075	0.23412290308624506	1633.7332881381735	1708.7332881381735	1708.7332881381735	1733.7332881381735	0.5357142686843872	0.22674418985843658	0.5625	0.3093922734260559	0.42105263471603394	1633	1708	1708	1733	1484
15.032232470103402	15.032232470103402	0	0	2	0	-0.007489721510659252	0.23412290308624506	1633.7332881381735	1708.7332881381735	1708.7332881381735	1733.7332881381735	0.5357142686843872	0.22674418985843658	0.5625	0.3093922734260559	0.42105263471603394	1633	1708	1708	1733	1484
15.050957342454453	15.05095773719415	0	0	2	0	-0.007458914215261947	0.23114672396332026	1621.5458346297964	1696.5458346297964	1696.5458346297964	1721.5458346297964	0.523809552192688	0.22674418985843658	0.5625	0.3093922734260559	0.42105263471603394	1621	1696	1696	1721	1484
15.066713377531023	15.06671337753102	0	0	2	0	-0.007407662554463379	0.23114672396332026	1621.5458346297964	1696.5458346297964	1696.5458346297964	1721.5458346297964	0.523809552192688	0.22674418985843658	0.5625	0.3093922734260559	0.42105263471603394	1621	1696	1696	1721	1484
15.082281911250675	15.082281911250675	0	0	2	0	-0.007336107005503337	0.23114672396332026	1621.5458346297964	1696.5458346297964	1696.5458346297964	1721.5458346297964	0.523809552192688	0.22674418985843658	0.5625	0.3093922734260559	0.42105263471603394	1621	1696	1696	1721	1484
15.10434746567245	15.104347465672447	0	0	2	0	-0.0072444436971677555	0.2304199794307351	1618.5698157688603	1693.5698157688603	1693.5698157688603	1718.5698157688603	0.523809552192688	0.223837211728096	0.5625	0.3093922734260559	0.42105263471603394	1618	1693	1693	1718	1484
15.1162780783282	15.116278078328197	0	0	2	0	-0.007132923872213346	0.23339615855365992	1630.7572692772374	1705.7572692772374	1705.7572692772374	1730.7572692772374	0.5357142686843872	0.223837211728096	0.5625	0.3093922734260559	0.42105263471603394	1630	1705	1705	1730	1484
15.133865310867382	15.13386610034678	0	0	2	0	-0.007001853198728657	0.2304199794307351	1618.5698157688603	1693.5698157688603	1693.5698157688603	1718.5698157688603	0.523809552192688	0.223837211728096	0.5625	0.3093922734260559	0.42105263471603394	1618	1693	1693	1718	1484
15.15782995797996	15.15782956324026	0	0	2	0	-0.0068515909323191015	0.2296430440619588	1615.3882654337212	1690.3882654337212	1690.3882654337212	1715.3882654337212	0.523809552192688	0.223837211728096	0.5625	0.3038673996925354	0.42105263471603394	1615	1690	1690	1715	1484
15.16624383465933	15.16624383465933	0	0	2	0	-0.006682548931412306	0.2296430440619588	1615.3882654337212	1690.3882654337212	1690.3882654337212	1715.3882654337212	0.523809552192688	0.223837211728096	0.5625	0.3038673996925354	0.42105263471603394	1615	1690	1690	1715	1484
15.184483571920588	15.184483571920588	0	0	2	0	-0.006495190528382789	0.2288517211992671	1612.147798310999	1687.147798310999	1687.147798310999	1712.147798310999	0.523809552192688	0.223837211728096	0.5520833134651184	0.3038673996925354	0.42105263471603394	1612	1687	1687	1712	1484
15.19920854690396	15.199208941643658	0	0	2	0	-0.006290029259590135	0.2288517211992671	1612.147798310999	1687.147798310999	1687.147798310999	1712.147798310999	0.523809552192688	0.223837211728096	0.5520833134651184	0.3038673996925354	0.42105263471603394	1612	1687	1687	1712	1484
15.216224591099017	15.216224196359317	0	0	2	0	-0.006067627457811515	0.2296430440619588	1615.3882654337212	1690.3882654337212	1690.3882654337212	1715.3882654337212	0.523809552192688	0.223837211728096	0.5625	0.3038673996925354	0.42105263471603394	1615	1690	1690	1715	1484
15.237895405822016	15.237895405822016	0	0	2	0	-0.005828594710926648	0.2288517211992671	1612.147798310999	1687.147798310999	1687.147798310999	1712.147798310999	0.523809552192688	0.223837211728096	0.5520833134651184	0.3038673996925354	0.42105263471603394	1612	1687	1687	1712	1484
15.249285225090446	15.249285619830143	0	0	2	0	-0.005573586191079782	0.2288517211992671	1612.147798310999	1687.147798310999	1687.147798310999	1712.147798310999	0.523809552192688	0.223837211728096	0.5520833134651184	0.3038673996925354	0.42105263471603394	1612	1687	1687	1712	1484
15.266312716736767	15.266313111476464	0	0	2	0	-0.005303300858898391	0.22812497666668197	1609.1717794500628	1684.1717794500628	1684.1717794500628	1709.1717794500628	0.523809552192688	0.22093023359775543	0.5520833134651184	0.3038673996925354	0.42105263471603394	1609	1684	1684	1709	1484
15.291028158756415	15.291028553496112	0	0	2	0	-0.005018479547690684	0.22514878264259597	1596.9842649214306	1671.9842649214306	1671.9842649214306	1696.9842649214306	0.511904776096344	0.22093023359775543	0.5520833134651184	0.3038673996925354	0.42105263471603394	1596	1671	1671	1696	1484
15.299784274754622	15.299784669494318	0	0	2	0	-0.004719902932872991	0.22514878264259597	1596.9842649214306	1671.9842649214306	1671.9842649214306	1696.9842649214306	0.511904776096344	0.22093023359775543	0.5520833134651184	0.3038673996925354	0.42105263471603394	1596	1671	1671	1696	1484
15.317487560765244	15.31748795550494	0	0	2	0	-0.004408389392192726	0.22514878264259597	1596.9842649214306	1671.9842649214306	1671.9842649214306	1696.9842649214306	0.511904776096344	0.22093023359775543	0.5520833134651184	0.3038673996925354	0.42105263471603394	1596	1671	1671	1696	1484
15.332263457169756	15.332263457169756	0	0	2	0	-0.004084792762611848	0.22514878264259597	1596.9842649214306	1671.9842649214306	1671.9842649214306	1696.9842649214306	0.511904776096344	0.22093023359775543	0.5520833134651184	0.3038673996925354	0.42105263471603394	1596	1671	1671	1696	1484
15.349257001201984	15.349257395941681	0	0	2	0	-0.003749999999999115	0.22514878264259597	1596.9842649214306	1671.9842649214306	1671.9842649214306	1696.9842649214306	0.511904776096344	0.22093023359775543	0.5520833134651184	0.3038673996925354	0.42105263471603394	1596	1671	1671	1696	1484
15.370876499764144	15.37087689450384	0	0	2	0	-0.003404928748045688	0.22514878264259597	1596.9842649214306	1671.9842649214306	1671.9842649214306	1696.9842649214306	0.511904776096344	0.22093023359775543	0.5520833134651184	0.3038673996925354	0.42105263471603394	1596	1671	1671	1696	1484
15.38220592385866	15.38220592385866	0	0	2	0	-0.003050524823067564	0.22514878264259597	1596.9842649214306	1671.9842649214306	1671.9842649214306	1696.9842649214306	0.511904776096344	0.22093023359775543	0.5520833134651184	0.3038673996925354	0.42105263471603394	1596	1671	1671	1696	1484
15.399425258998587	15.399425258998583	0	0	2	0	-0.002687759621588792	0.2214100450825316	1581.674134612967	1656.674134612967	1656.674134612967	1681.674134612967	0.5	0.22093023359775543	0.5520833134651184	0.2983425557613373	0.42105263471603394	1581	1656	1656	1681	1484
15.424479782419478	15.424479782419478	0	0	2	0	-0.0023176274578111254	0.21618698922913815	1560.2857208933206	1635.2857208933206	1635.2857208933206	1660.2857208933206	0.5	0.21511627733707428	0.5416666865348816	0.27624309062957764	0.42105263471603394	1560	1635	1635	1660	1484
15.432166943313408	15.432166943313405	0	0	2	0	-0.0019411428382679079	0.21618698922913815	1560.2857208933206	1635.2857208933206	1635.2857208933206	1660.2857208933206	0.5	0.21511627733707428	0.5416666865348816	0.27624309062957764	0.42105263471603394	1560	1635	1635	1660	1484
15.451073001186195	15.451073001186192	0	0	2	0	-0.0015593376811321826	0.20653664356553803	1520.7675554008783	1595.7675554008783	1595.7675554008783	1620.7675554008783	0.4761904776096344	0.20930232107639313	0.5416666865348816	0.2596684992313385	0.42105263471603394	1520	1595	1595	1620	1484
15.46651166554495	15.466512060284646	0	0	2	0	-0.001173258487800707	0.19922942819539458	1490.8445084601408	1565.8445084601408	1565.8445084601408	1590.8445084601408	0.4642857015132904	0.20348836481571198	0.53125	0.24309392273426056	0.42105263471603394	1490	1565	1565	1590	1484
15.482317832563265	15.482318227302962	0	0	2	0	-0.0007839634745063674	0.18911629381356332	1449.4312231665417	1524.4312231665417	1524.4312231665417	1549.4312231665417	0.4523809552192688	0.19186046719551086	0.5208333134651184	0.2154696136713028	0.42105263471603394	1449	1524	1524	1549	1484
15.50447694029365	15.504476940293646	0	0	2	0	-0.0003925196718210386	0.15312644730482428	1302.0528017132556	1377.0528017132556	1377.0528017132556	1402.0528017132556	0.3571428656578064	0.17151163518428802	0.4895833432674408	0.1712707132101059	0.42105263471603394	1302	1377	1377	1402	1484
15.516248078111094	15.51624807811109	0	0	2	0	1.0437658189007235e-15	0.14571613124546012	1271.7075574501591	1346.7075574501591	1346.7075574501591	1371.7075574501591	0.3571428656578064	0.15988372266292572	0.4583333432674408	0.14364640414714813	0.42105263471603394	1271	1346	1346	1371	1484
15.53232740500096	15.532327405000956	0	0	2	0	0.00039251967182312326	0.12865752272773534	1201.8525555700762	1276.8525555700762	1276.8525555700762	1301.8525555700762	0.3214285671710968	0.14244185388088226	0.4375	0.11602210253477097	0.3684210479259491	1201	1276	1276	1301	1473
15.549286211939695	15.549286211939691	0	0	2	0	0.0007839634745084434	0.10868028149707243	1120.0457527305116	1195.0457527305116	1195.0457527305116	1220.0457527305116	0.2738095223903656	0.125	0.40625	0.0883977934718132	0.3684210479259491	1120	1195	1195	1220	1473
15.570869789189267	15.570870183928964	0	0	2	0	0.001173258487802769	0.09318290680891733	1056.5840033825166	1131.5840033825166	1131.5840033825166	1156.5840033825166	0.2380952388048172	0.11046511679887772	0.3645833432674408	0.06629834324121475	0.3684210479259491	1056	1131	1131	1156	1473
15.582171581504866	15.582171186765166	0	0	2	0	0.0015593376811342246	0.07561576413253321	984.6465541227235	1059.6465541227235	1059.6465541227235	1084.6465541227235	0.190476194024086	0.09593023359775543	0.3229166567325592	0.049723755568265915	0.3684210479259491	984	1059	1059	1084	1473
15.599304073911064	15.59930407391106	0	0	2	0	0.0019411428382699247	0.05623080615879553	905.2651512202676	980.2651512202676	980.2651512202676	1005.2651512202676	0.130952388048172	0.08430232852697372	0.2916666567325592	0.033149171620607376	0.3684210479259491	905	980	980	1005	1473
15.616357223637802	15.616357618377503	0	0	2	0	0.002317627457813111	0.04409775166686227	855.580293075801	930.580293075801	930.580293075801	955.580293075801	0.1071428582072258	0.06395348906517029	0.2395833283662796	0.0220994483679533	0.3684210479259491	855	930	930	955	1473
15.637759220625941	15.637760010105335	0	0	2	0	0.0026877596215907408	0.03925083104695659	835.7321531372872	910.7321531372872	910.7321531372872	935.7321531372872	0.095238097012043	0.058139536529779434	0.21875	0.016574585810303688	0.3684210479259491	835	910	910	935	1473
15.649246935339665	15.649246935339665	0	0	2	0	0.0030505248230694713	0.03518820471231558	819.0956982969324	894.0956982969324	894.0956982969324	919.0956982969324	0.0833333358168602	0.05523255839943886	0.1979166716337204	0.01104972418397665	0.3684210479259491	819	894	894	919	1473
15.666439033440376	15.666439033440373	0	0	2	0	0.0034049287480475486	0.033705941241350956	813.0258293833322	888.0258293833322	888.0258293833322	913.0258293833322	0.0833333358168602	0.049418605864048004	0.1875	0.01104972418397665	0.3684210479259491	813	888	888	913	1473
15.682484412716146	15.682484412716143	0	0	2	0	0.003750000000000923	0.0327058311296454	808.9303784758979	883.9303784758979	883.9303784758979	908.9303784758979	0.0833333358168602	0.04651162773370743	0.1770833283662796	0.005524862091988325	0.3684210479259491	808	883	883	908	1473
15.704469440239372	15.704469440239372	0	0	2	0	0.004084792762613599	0.03196469894908351	805.895442196497	880.895442196497	880.895442196497	905.895442196497	0.0833333358168602	0.04360464960336685	0.1666666716337204	0.005524862091988325	0.3684210479259491	805	880	880	905	1473
15.716341236680005	15.716341236680002	0	0	2	0	0.0044083893921944145	0.031007752753794193	801.9767475267872	876.9767475267872	876.9767475267872	901.9767475267872	0.0833333358168602	0.040697675198316574	0.15625	0.0	0.3684210479259491	801	876	876	901	1473
15.732559511943837	15.732559511943837	0	0	2	0	0.004719902932874614	0.031223567679262487	802.8605096465799	877.8605096465799	877.8605096465799	902.8605096465799	0.0833333358168602	0.040697675198316574	0.15625	0.005524862091988325	0.3684210479259491	802	877	877	902	1473
15.749472529077515	15.749472923817212	0	0	2	0	0.0050184795476922355	0.030496823146677343	799.8844907856437	874.8844907856437	874.8844907856437	899.8844907856437	0.0833333358168602	0.037790697067976	0.15625	0.005524862091988325	0.3684210479259491	799	874	874	899	1473
15.770927421185288	15.770928210664682	0	0	2	0	0.005303300858899867	0.027520632847881643	787.6969915120753	862.6969915120753	862.6969915120753	887.6969915120753	0.0714285746216774	0.037790697067976	0.15625	0.005524862091988325	0.3684210479259491	787	862	862	887	1473
15.782185002654625	15.782185002654625	0	0	2	0	0.005573586191081179	0.027520632847881643	787.6969915120753	862.6969915120753	862.6969915120753	887.6969915120753	0.0714285746216774	0.037790697067976	0.15625	0.005524862091988325	0.31578946113586426	787	862	862	887	1463
15.799405916753347	15.799405916753344	0	0	2	0	0.005828594710927962	0.030496823146677343	799.8844907856437	874.8844907856437	874.8844907856437	899.8844907856437	0.0833333358168602	0.037790697067976	0.15625	0.005524862091988325	0.3684210479259491	799	874	874	899	1473
15.816376171143347	15.816376565883044	0	0	2	0	0.0060676274578127425	0.029770079545414774	796.9084757384735	871.9084757384735	871.9084757384735	896.9084757384735	0.0833333358168602	0.03488372266292572	0.15625	0.005524862091988325	0.31578946113586426	796	871	871	896	1463
15.837771062816902	15.837771062816902	0	0	2	0	0.006290029259591271	0.029770079545414774	796.9084757384735	871.9084757384735	871.9084757384735	896.9084757384735	0.0714285746216774	0.03488372266292572	0.15625	0.005524862091988325	0.31578946113586426	796	871	871	896	1463
15.849233908929605	15.849233514189905	0	0	2	0	0.006495190528383834	0.026793889246619074	784.7209764649051	859.7209764649051	859.7209764649051	884.7209764649051	0.0714285746216774	0.03488372266292572	0.15625	0.005524862091988325	0.31578946113586426	784	859	859	884	1463
15.86631784835285	15.86631784835285	0	0	2	0	0.006682548931413254	0.02606714471403393	781.7449576039689	856.7449576039689	856.7449576039689	881.7449576039689	0.0714285746216774	0.031976744532585144	0.15625	0.005524862091988325	0.31578946113586426	781	856	856	881	1463
15.882348227520069	15.882347832780368	0	0	2	0	0.006851590932319951	0.026793889246619074	784.7209764649051	859.7209764649051	859.7209764649051	884.7209764649051	0.0714285746216774	0.03488372266292572	0.15625	0.005524862091988325	0.31578946113586426	784	859	859	884	1463
15.90443391366648	15.90443391366648	0	0	2	0	0.007001853198729405	0.029259149938297924	794.81621899733	869.81621899733	869.81621899733	894.81621899733	0.0833333358168602	0.031976744532585144	0.15625	0.01104972418397665	0.31578946113586426	794	869	869	894	1463
15.916218867373384	15.916218472633684	0	0	2	0	0.0071329238722139905	0.029259149938297924	794.81621899733	869.81621899733	869.81621899733	894.81621899733	0.0833333358168602	0.031976744532585144	0.15625	0.01104972418397665	0.31578946113586426	794	869	869	894	1463
15.932355826259272	15.932355826259268	0	0	2	0	0.007244443697168296	0.030014669807999984	797.91007286376	872.91007286376	872.91007286376	897.91007286376	0.0833333358168602	0.03488372266292572	0.1666666716337204	0.01104972418397665	0.31578946113586426	797	872	872	897	1463
15.94940897598601	15.94940897598601	0	0	2	0	0.007336107005503771	0.030014669807999984	797.91007286376	872.91007286376	872.91007286376	897.91007286376	0.0833333358168602	0.03488372266292572	0.1666666716337204	0.01104972418397665	0.3684210479259491	797	872	872	897	1473
15.97093650019836	15.970936500198356	0	0	2	0	0.007407662554463706	0.030014669807999984	797.91007286376	872.91007286376	872.91007286376	897.91007286376	0.0833333358168602	0.03488372266292572	0.1666666716337204	0.01104972418397665	0.3684210479259491	797	872	872	897	1473
15.982192897448602	15.982192502708902	0	0	2	0	0.007458914215262165	0.03374637900401174	813.191422021428	888.191422021428	888.191422021428	913.191422021428	0.095238097012043	0.037790697067976	0.1770833283662796	0.01104972418397665	0.31578946113586426	813	888	888	913	1463
15.999512496472015	15.999512496472015	0	0	2	0	0.0074897215106593616	0.034034132229862735	814.3697714812879	889.3697714812879	889.3697714812879	914.3697714812879	0.095238097012043	0.037790697067976	0.1875	0.016574585810303688	0.31578946113586426	814	889	889	914	1463
16.024293860021356	16.024293860021356	0	0	2	0	0.0075	0.04181408015983248	846.228658254514	921.228658254514	921.228658254514	946.228658254514	0.1190476194024086	0.04360464960336685	0.2083333283662796	0.0220994483679533	0.3684210479259491	846	921	921	946	1473
16.032142864191783	16.032142469452083	0	0	2	0	0.007489721510659245	0.042655926040885285	849.6760171374252	924.6760171374252	924.6760171374252	949.6760171374252	0.1190476194024086	0.04651162773370743	0.2291666716337204	0.0220994483679533	0.3684210479259491	849	924	924	949	1473
16.050885894568975	16.05088628930867	0	0	2	0	0.007458914215261934	0.04674732945533555	866.4303141195991	941.4303141195991	941.4303141195991	966.4303141195991	0.130952388048172	0.049418605864048004	0.2395833283662796	0.027624309062957764	0.3684210479259491	866	941	941	966	1473
16.066409822702667	16.066410217442364	0	0	2	0	0.007407662554463358	0.04789131530560553	871.1149361764546	946.1149361764546	946.1149361764546	971.1149361764546	0.130952388048172	0.05232558026909828	0.25	0.033149171620607376	0.3684210479259491	871	946	946	971	1473
16.08232849053513	16.082328885274826	0	0	2	0	0.007336107005503309	0.051680576022421515	886.631958811816	961.631958811816	961.631958811816	986.631958811816	0.1428571492433548	0.05523255839943886	0.2604166567325592	0.033149171620607376	0.3684210479259491	886	961	961	986	1473
16.104436282104675	16.104436676844372	0	0	2	0	0.007244443697167722	0.05584391623561341	903.6808369848369	978.6808369848369	978.6808369848369	1003.6808369848369	0.1547619104385376	0.058139536529779434	0.2708333432674408	0.03867403417825699	0.3684210479259491	903	978	978	1003	1473
16.1162129462779	16.1162129462779	0	0	2	0	0.007132923872213304	0.06498366539279929	941.1081097835131	1016.1081097835131	1016.1081097835131	1041.108109783513	0.1785714328289032	0.06686046719551086	0.2916666567325592	0.049723755568265915	0.3684210479259491	941	1016	1016	1041	1473
16.133687678002936	16.13368886222203	0	0	2	0	0.00700185319872861	0.07962241570389586	1001.0537923074535	1076.0537923074535	1076.0537923074535	1101.0537923074535	0.2261904776096344	0.07848837226629257	0.3333333432674408	0.07182320207357407	0.3684210479259491	1001	1076	1076	1101	1473
16.157546140136542	16.15754614013654	0	0	2	0	0.006851590932319048	0.09091328902077445	1047.2899185400713	1122.2899185400713	1122.2899185400713	1147.2899185400713	0.25	0.08430232852697372	0.3541666567325592	0.08287292718887329	0.3684210479259491	1047	1122	1122	1147	1473
16.16618699214271	16.166186992142705	0	0	2	0	0.006682548931412246	0.10051344311796129	1086.6025495680515	1161.6025495680515	1161.6025495680515	1186.6025495680515	0.2738095223903656	0.09302325546741486	0.375	0.09392265230417252	0.3684210479259491	1086	1161	1161	1186	1473
16.184403834501435	16.184403834501435	0	0	2	0	0.0064951905283827235	0.11293152650980309	1137.4546010576437	1212.4546010576437	1212.4546010576437	1237.4546010576437	0.3095238208770752	0.10174418240785599	0.3854166567325592	0.10497237741947174	0.3684210479259491	1137	1212	1212	1237	1473
16.19921802065673	16.19921802065673	0	0	2	0	0.006290029259590062	0.12402097281301394	1182.865883669292	1257.865883669292	1257.865883669292	1282.865883669292	0.3333333432674408	0.11337209492921829	0.40625	0.12154696136713028	0.3684210479259491	1182	1257	1257	1282	1473
16.21619459088191	16.21619459088191	0	0	2	0	0.006067627457811438	0.13362112639447876	1222.1785125853905	1297.1785125853905	1297.1785125853905	1322.1785125853905	0.3571428656578064	0.12209302186965942	0.4166666567325592	0.1325966864824295	0.3684210479259491	1222	1297	1297	1322	1473
16.23755908759866	16.23755908759866	0	0	2	0	0.0058285947109265645	0.15020957519300282	1290.1082104153465	1365.1082104153465	1365.1082104153465	1390.1082104153465	0.4047619104385376	0.13081395626068115	0.4375	0.14917127788066864	0.3684210479259491	1290	1365	1365	1390	1473
16.250785235945788	16.250785235945788	0	0	2	0	0.005573586191079693	0.16131340391748683	1335.5783890421085	1410.5783890421085	1410.5783890421085	1435.5783890421085	0.4285714328289032	0.14244185388088226	0.4479166567325592	0.16574585437774658	0.3684210479259491	1335	1410	1410	1435	1473
16.26632140101014	16.26632140101014	0	0	2	0	0.005303300858898298	0.16767342144157737	1361.6226608032594	1436.6226608032594	1436.6226608032594	1461.6226608032594	0.4285714328289032	0.15406976640224457	0.46875	0.18784530460834503	0.3684210479259491	1361	1436	1436	1461	1473
16.291073948561472	16.29107394856147	0	0	2	0	0.005018479547690586	0.18302195077388106	1424.474888419043	1499.474888419043	1499.474888419043	1524.474888419043	0.4523809552192688	0.17151163518428802	0.4895833432674408	0.2209944725036621	0.3684210479259491	1424	1499	1499	1524	1473
16.300462832296812	16.30046362177621	0	0	2	0	0.004719902932872889	0.18302195077388106	1424.474888419043	1499.474888419043	1499.474888419043	1524.474888419043	0.4523809552192688	0.17151163518428802	0.4895833432674408	0.2209944725036621	0.3684210479259491	1424	1499	1499	1524	1473
16.31764032502867	16.317640719768367	0	0	2	0	0.004408389392192618	0.19311128370463848	1465.7907067704946	1540.7907067704946	1540.7907067704946	1565.7907067704946	0.488095223903656	0.1860465109348297	0.5104166865348816	0.23756906390190125	0.42105263471603394	1465	1540	1540	1565	1473
16.33247187973071	16.332471879730708	0	0	2	0	0.004084792762611737	0.19885023731462192	1489.2917218033767	1564.2917218033767	1564.2917218033767	1589.2917218033767	0.488095223903656	0.1860465109348297	0.5104166865348816	0.23756906390190125	0.42105263471603394	1489	1564	1564	1589	1484
16.35758206144913	16.35758206144913	0	0	2	0	0.0037499999999990002	0.21120580110242715	1539.887755514439	1614.887755514439	1614.887755514439	1639.887755514439	0.511904776096344	0.20348836481571198	0.53125	0.2707182466983795	0.42105263471603394	1539	1614	1614	1639	1484
16.36620238699096	16.36620238699096	0	0	2	0	0.0034049287480455706	0.21480305236764252	1554.6184994454961	1629.6184994454961	1629.6184994454961	1654.6184994454961	0.511904776096344	0.20348836481571198	0.53125	0.2707182466983795	0.42105263471603394	1554	1629	1629	1654	1484
16.384436597896432	16.38443738737583	0	0	2	0	0.003050524823067443	0.22143404822432977	1581.7724274786306	1656.7724274786306	1656.7724274786306	1681.7724274786306	0.523809552192688	0.20930232107639313	0.5416666865348816	0.28176796436309814	0.42105263471603394	1581	1656	1656	1681	1484
16.399512891211714	16.399512891211714	0	0	2	0	0.002687759621588668	0.22661187238888347	1602.975617432478	1677.975617432478	1677.975617432478	1702.975617432478	0.5357142686843872	0.21511627733707428	0.5416666865348816	0.28729280829429626	0.42105263471603394	1602	1677	1677	1702	1484
16.424435571573216	16.424435571573216	0	0	2	0	0.0023176274578109997	0.23258806174512925	1627.4481128463044	1702.4481128463044	1702.4481128463044	1727.4481128463044	0.5476190447807312	0.21802325546741486	0.5520833134651184	0.2983425557613373	0.42105263471603394	1627	1702	1702	1727	1484
16.43216575909431	16.43216536435461	0	0	2	0	0.0019411428382677801	0.23258806174512925	1627.4481128463044	1702.4481128463044	1702.4481128463044	1727.4481128463044	0.5476190447807312	0.21802325546741486	0.5520833134651184	0.2983425557613373	0.42105263471603394	1627	1702	1702	1727	1484
16.451101422444506	16.451101422444506	0	0	2	0	0.0015593376811320532	0.23407734981369277	1633.546747487072	1708.546747487072	1708.546747487072	1733.546747487072	0.5476190447807312	0.22093023359775543	0.5520833134651184	0.3038673996925354	0.42105263471603394	1633	1708	1708	1733	1484
16.46640469108658	16.46640469108658	0	0	2	0	0.0011732584878005763	0.24012547777965665	1658.313831507694	1733.313831507694	1733.313831507694	1758.313831507694	0.5595238208770752	0.223837211728096	0.5625	0.31491711735725403	0.42105263471603394	1658	1733	1733	1758	1484
16.491069606424784	16.491069606424784	0	0	2	0	0.0007839634745062358	0.24240609304979444	1667.6529510389082	1742.6529510389082	1742.6529510389082	1767.6529510389082	0.5595238208770752	0.22674418985843658	0.5625	0.32596686482429504	0.42105263471603394	1667	1742	1742	1767	1484
16.499631115751498	16.499631115751495	0	0	2	0	0.00039251967182090644	0.24847596862163002	1692.5090915055748	1767.5090915055748	1767.5090915055748	1792.5090915055748	0.5714285969734192	0.23255814611911774	0.5729166865348816	0.33149170875549316	0.42105263471603394	1692	1767	1767	1792	1484
16.517703878120173	16.51770427285987	0	0	2	0	-1.1760740967563817e-15	0.2499940325171579	1698.7255631577616	1773.7255631577616	1773.7255631577616	1798.7255631577616	0.5714285969734192	0.23546510934829712	0.5729166865348816	0.33701658248901367	0.42105263471603394	1698	1773	1773	1798	1484
16.532418589871376	16.532418589871373	0	0	2	0	-0.0003925196718232554	0.2499940325171579	1698.7255631577616	1773.7255631577616	1773.7255631577616	1798.7255631577616	0.5714285969734192	0.23546510934829712	0.5729166865348816	0.33701658248901367	0.42105263471603394	1698	1773	1773	1798	1484
16.55757614035365	16.557576535093347	0	0	2	0	-0.000783963474508575	0.25448827499233895	1717.129486093628	1792.129486093628	1792.129486093628	1817.129486093628	0.5833333134651184	0.23546510934829712	0.5833333134651184	0.3425414264202118	0.42105263471603394	1717	1792	1792	1817	1484
16.56617080781506	16.56617041307536	0	0	2	0	-0.0011732584878028998	0.2561860172794943	1724.081740759529	1799.081740759529	1799.081740759529	1824.081740759529	0.5833333134651184	0.2383720874786377	0.5833333134651184	0.3480663001537323	0.42105263471603394	1724	1799	1799	1824	1484
16.58436317631246	16.58436317631246	0	0	2	0	-0.0015593376811343538	0.2561860172794943	1724.081740759529	1799.081740759529	1799.081740759529	1824.081740759529	0.5833333134651184	0.2383720874786377	0.5833333134651184	0.3480663001537323	0.42105263471603394	1724	1799	1799	1824	1484
16.59951091751322	16.599510917513218	0	0	2	0	-0.0019411428382700524	0.25852417891663304	1733.6565126636124	1808.6565126636124	1808.6565126636124	1833.6565126636124	0.5833333134651184	0.24127906560897827	0.5833333134651184	0.3591160178184509	0.42105263471603394	1733	1808	1808	1833	1484
16.624320702320873	16.624320702320873	0	0	2	0	-0.0023176274578132366	0.2592509234492182	1736.6325315245485	1811.6325315245485	1811.6325315245485	1836.6325315245485	0.5833333134651184	0.24418604373931885	0.5833333134651184	0.3591160178184509	0.42105263471603394	1736	1811	1811	1836	1484
16.632191811914428	16.63219141717473	0	0	2	0	-0.0026877596215908644	0.2610062216408551	1743.8204776193015	1818.8204776193015	1818.8204776193015	1843.8204776193015	0.5833333134651184	0.24418604373931885	0.59375	0.36464089155197144	0.42105263471603394	1743	1818	1818	1843	1484
16.650919842183068	16.650919447443368	0	0	2	0	-0.003050524823069592	0.26255306019447744	1750.154781496385	1825.154781496385	1825.154781496385	1850.154781496385	0.5833333134651184	0.24709302186965942	0.59375	0.37016573548316956	0.42105263471603394	1750	1825	1825	1850	1484
16.666326137886525	16.666326927365922	0	0	2	0	-0.003404928748047666	0.26716945110820234	1769.0589022880886	1844.0589022880886	1844.0589022880886	1869.0589022880886	0.5952380895614624	0.24709302186965942	0.59375	0.38121548295021057	0.42105263471603394	1769	1844	1844	1869	1484
16.68236046445073	16.682360464450728	0	0	2	0	-0.0037500000000010372	0.2705579140149812	1782.934657891348	1857.934657891348	1857.934657891348	1882.934657891348	0.5952380895614624	0.25	0.6041666865348816	0.3922652006149292	0.42105263471603394	1782	1857	1857	1882	1484
16.70479746892905	16.704797863668748	0	0	2	0	-0.0040847927626137094	0.2755795399684966	1803.4982161709936	1878.4982161709936	1878.4982161709936	1903.4982161709936	0.5952380895614624	0.25581395626068115	0.6145833134651184	0.40883979201316833	0.42105263471603394	1803	1878	1878	1903	1484
16.71623031482465	16.71622992008495	0	0	2	0	-0.004408389392194521	0.2755795399684966	1803.4982161709936	1878.4982161709936	1878.4982161709936	1903.4982161709936	0.5952380895614624	0.25581395626068115	0.6145833134651184	0.40883979201316833	0.42105263471603394	1803	1878	1878	1903	1484
16.732306878536622	16.73230727327632	0	0	2	0	-0.004719902932874717	0.27909749187529087	1817.9042292293161	1892.9042292293161	1892.9042292293161	1917.9042292293161	0.5952380895614624	0.25872093439102173	0.625	0.41988950967788696	0.42105263471603394	1817	1892	1892	1917	1484
16.749307527883428	16.749307922623125	0	0	2	0	-0.0050184795476923335	0.27909749187529087	1817.9042292293161	1892.9042292293161	1892.9042292293161	1917.9042292293161	0.5952380895614624	0.25872093439102173	0.625	0.41988950967788696	0.42105263471603394	1817	1892	1892	1917	1484
16.770767551607282	16.770767551607282	0	0	2	0	-0.005303300858899961	0.27909749187529087	1817.9042292293161	1892.9042292293161	1892.9042292293161	1917.9042292293161	0.5952380895614624	0.25872093439102173	0.625	0.41988950967788696	0.42105263471603394	1817	1892	1892	1917	1484
16.782168423587276	16.782168028847575	0	0	2	0	-0.005573586191081266	0.2799607487395406	1821.4392660884187	1896.4392660884187	1896.4392660884187	1921.4392660884187	0.5952380895614624	0.25872093439102173	0.625	0.4254143536090851	0.42105263471603394	1821	1896	1896	1921	1484
16.799442627545332	16.79944341702473	0	0	2	0	-0.005828594710928045	0.28082401026040316	1824.974322016351	1899.974322016351	1899.974322016351	1924.974322016351	0.5952380895614624	0.25872093439102173	0.625	0.4309392273426056	0.42105263471603394	1824	1899	1899	1924	1484
16.824218859478588	16.82421846473889	0	0	2	0	-0.00606762745781282	0.28168727178126574	1828.5093779442832	1903.5093779442832	1903.5093779442832	1928.5093779442832	0.5952380895614624	0.25872093439102173	0.625	0.4364641010761261	0.42105263471603394	1828	1903	1903	1928	1484
16.832176417066176	16.832176417066176	0	0	2	0	-0.006290029259591343	0.28168727178126574	1828.5093779442832	1903.5093779442832	1903.5093779442832	1928.5093779442832	0.5952380895614624	0.25872093439102173	0.625	0.4364641010761261	0.42105263471603394	1828	1903	1903	1928	1484
16.850918657963973	16.850918263224273	0	0	2	0	-0.0064951905283839	0.2835506437450106	1836.1398861358184	1911.1398861358184	1911.1398861358184	1936.1398861358184	0.5952380895614624	0.2616279125213623	0.6354166865348816	0.4364641010761261	0.42105263471603394	1836	1911	1911	1936	1484
16.86625745317894	16.86625705843924	0	0	2	0	-0.006682548931413314	0.2837015437185215	1836.7578215273456	1911.7578215273456	1911.7578215273456	1936.7578215273456	0.5952380895614624	0.25872093439102173	0.6354166865348816	0.4419889450073242	0.42105263471603394	1836	1911	1911	1936	1484
16.88246033359452	16.88246072833422	0	0	2	0	-0.0068515909323200045	0.2835506437450106	1836.1398861358184	1911.1398861358184	1911.1398861358184	1936.1398861358184	0.5952380895614624	0.2616279125213623	0.6354166865348816	0.4364641010761261	0.42105263471603394	1836	1911	1911	1936	1484
16.90427680726637	16.904276807266367	0	0	2	0	-0.007001853198729453	0.2835506437450106	1836.1398861358184	1911.1398861358184	1911.1398861358184	1936.1398861358184	0.5952380895614624	0.2616279125213623	0.6354166865348816	0.4364641010761261	0.42105263471603394	1836	1911	1911	1936	1484
16.917864142437875	16.91786414243787	0	0	2	0	-0.007132923872214031	0.28194624997210616	1829.5698936357746	1904.5698936357746	1904.5698936357746	1929.5698936357746	0.5952380895614624	0.25872093439102173	0.6354166865348816	0.4309392273426056	0.42105263471603394	1829	1904	1904	1929	1484
16.93232306286427	16.93232306286427	0	0	2	0	-0.00724444369716833	0.2826729945046913	1832.5459124967108	1907.5459124967108	1907.5459124967108	1932.5459124967108	0.5952380895614624	0.2616279125213623	0.6354166865348816	0.4309392273426056	0.42105263471603394	1832	1907	1907	1932	1484
16.949152789921506	16.949152395181805	0	0	2	0	-0.0073361070055037985	0.2826729945046913	1832.5459124967108	1907.5459124967108	1907.5459124967108	1932.5459124967108	0.5952380895614624	0.2616279125213623	0.6354166865348816	0.4309392273426056	0.42105263471603394	1832	1907	1907	1932	1484
16.970919131651613	16.97091913165161	0	0	2	0	-0.007407662554463726	0.28194624997210616	1829.5698936357746	1904.5698936357746	1904.5698936357746	1929.5698936357746	0.5952380895614624	0.25872093439102173	0.6354166865348816	0.4309392273426056	0.42105263471603394	1829	1904	1904	1929	1484
16.982230397719984	16.982230002980284	0	0	2	0	-0.007458914215262179	0.28194624997210616	1829.5698936357746	1904.5698936357746	1904.5698936357746	1929.5698936357746	0.5952380895614624	0.25872093439102173	0.6354166865348816	0.4309392273426056	0.42105263471603394	1829	1904	1904	1929	1484
16.9991627570989	16.9991627570989	0	0	2	0	-0.0074897215106593685	0.2803418561992017	1822.999901135731	1897.999901135731	1897.999901135731	1922.999901135731	0.5952380895614624	0.25581395626068115	0.6354166865348816	0.4254143536090851	0.42105263471603394	1822	1897	1897	1922	1484
17.016405381881054	17.01640577662075	0	0	2	0	-0.0075	0.2803418561992017	1822.999901135731	1897.999901135731	1897.999901135731	1922.999901135731	0.5952380895614624	0.25581395626068115	0.6354166865348816	0.4254143536090851	0.42105263471603394	1822	1897	1897	1922	1484
17.037503034561436	17.037502639821735	0	0	2	0	-0.007489721510659238	0.27946421169310565	1819.4059468832677	1894.4059468832677	1894.4059468832677	1919.4059468832677	0.5952380895614624	0.25581395626068115	0.6354166865348816	0.41988950967788696	0.42105263471603394	1819	1894	1894	1919	1484
17.050834578408136	17.050834578408132	0	0	2	0	-0.00745891421526192	0.2778598179202012	1812.835954383224	1887.835954383224	1887.835954383224	1912.835954383224	0.5952380895614624	0.2529069781303406	0.6354166865348816	0.41436463594436646	0.42105263471603394	1812	1887	1887	1912	1484
17.066387717279536	17.066387717279532	0	0	2	0	-0.007407662554463337	0.2759174844250083	1804.882098720409	1879.882098720409	1879.882098720409	1904.882098720409	0.5952380895614624	0.2529069781303406	0.625	0.40883979201316833	0.42105263471603394	1804	1879	1879	1904	1484
17.08215756824556	17.08215717350586	0	0	2	0	-0.0073361070055032816	0.2720780288800597	1789.1595282638445	1864.1595282638445	1864.1595282638445	1889.1595282638445	0.5833333134651184	0.2529069781303406	0.625	0.4033149182796478	0.42105263471603394	1789	1864	1864	1889	1484
17.104197069847217	17.104196675107517	0	0	2	0	-0.007244443697167687	0.2696247659623623	1779.1134166158736	1854.1134166158736	1854.1134166158736	1879.1134166158736	0.5833333134651184	0.25	0.625	0.3922652006149292	0.42105263471603394	1779	1854	1854	1879	1484
17.117595719442708	17.117595719442708	0	0	2	0	-0.007132923872213263	0.2696247659623623	1779.1134166158736	1854.1134166158736	1854.1134166158736	1879.1134166158736	0.5714285969734192	0.24709302186965942	0.6145833134651184	0.3867403268814087	0.42105263471603394	1779	1854	1854	1879	1484
17.132466748114627	17.132467142854324	0	0	2	0	-0.007001853198728562	0.26405144259710944	1756.2906574351632	1831.2906574351632	1831.2906574351632	1856.2906574351632	0.5714285969734192	0.24709302186965942	0.6145833134651184	0.3867403268814087	0.42105263471603394	1756	1831	1831	1856	1484
17.14938608108348	17.14938608108348	0	0	2	0	-0.006851590932318994	0.26090021050812995	1743.386362030792	1818.386362030792	1818.386362030792	1843.386362030792	0.5714285969734192	0.24127906560897827	0.6145833134651184	0.37569060921669006	0.42105263471603394	1743	1818	1818	1843	1484
17.17078136749674	17.170781367496737	0	0	2	0	-0.006682548931412186	0.2415181626231302	1664.0168759417181	1739.0168759417181	1739.0168759417181	1764.0168759417181	0.5357142686843872	0.22674418985843658	0.6041666865348816	0.33701658248901367	0.42105263471603394	1664	1739	1739	1764	1484
17.182168423587278	17.182168028847578	0	0	2	0	-0.006495190528382658	0.22552457894198596	1598.5231507674325	1673.5231507674325	1673.5231507674325	1698.5231507674325	0.5	0.21511627733707428	0.59375	0.31491711735725403	0.42105263471603394	1598	1673	1673	1698	1484
17.199406706232743	17.199406706232743	0	0	2	0	-0.00629002925958999	0.21254332158817446	1545.3649019035743	1620.3649019035743	1620.3649019035743	1645.3649019035743	0.4761904776096344	0.20639534294605255	0.5833333134651184	0.28729280829429626	0.42105263471603394	1545	1620	1620	1645	1484
17.216440513714247	17.216440513714243	0	0	2	0	-0.00606762745781136	0.2057590433396399	1517.5832824758254	1592.5832824758254	1592.5832824758254	1617.5832824758254	0.4761904776096344	0.19767442345619202	0.5625	0.265193372964859	0.42105263471603394	1517	1592	1592	1617	1484
17.237471060645834	17.237470665906134	0	0	2	0	-0.005828594710926481	0.19315889112511564	1465.9856591573484	1540.9856591573484	1540.9856591573484	1565.9856591573484	0.4404761791229248	0.18023255467414856	0.5416666865348816	0.2209944725036621	0.42105263471603394	1465	1540	1540	1565	1473
17.25081049928651	17.25081049928651	0	0	2	0	-0.0055735861910796046	0.185103519365164	1432.9989118003466	1507.9989118003466	1507.9989118003466	1532.9989118003466	0.4404761791229248	0.18023255467414856	0.5416666865348816	0.2209944725036621	0.42105263471603394	1432	1507	1507	1532	1484
17.266251926823156	17.266251532083455	0	0	2	0	-0.005303300858898205	0.17366910215705622	1386.1749733331453	1461.1749733331453	1461.1749733331453	1486.1749733331453	0.4166666567325592	0.1744185984134674	0.5208333134651184	0.19889502227306366	0.3684210479259491	1386	1461	1461	1486	1473
17.282372701381394	17.28237309612109	0	0	2	0	-0.005018479547690488	0.16173815168440342	1337.317731147632	1412.317731147632	1412.317731147632	1437.317731147632	0.3928571343421936	0.16569767892360687	0.5	0.1767955869436264	0.3684210479259491	1337	1412	1412	1437	1473
17.304192332970832	17.30419193823113	0	0	2	0	-0.004719902932872786	0.1317940326733429	1214.696563797339	1289.696563797339	1289.696563797339	1314.696563797339	0.3214285671710968	0.14244185388088226	0.4583333432674408	0.13812154531478882	0.3684210479259491	1214	1289	1289	1314	1473
17.316185314498988	17.316185314498988	0	0	2	0	-0.004408389392192511	0.12635482975747436	1192.4230278568575	1267.4230278568575	1267.4230278568575	1292.4230278568575	0.3214285671710968	0.13081395626068115	0.4375	0.12154696136713028	0.3684210479259491	1192	1267	1267	1292	1473
17.33252990646643	17.332529906466426	0	0	2	0	-0.004084792762611626	0.1173157935234646	1155.4081744785876	1230.4081744785876	1230.4081744785876	1255.4081744785876	0.2976190447807312	0.12209302186965942	0.4270833432674408	0.11602210253477097	0.3684210479259491	1155	1230	1230	1255	1473
17.35762706177479	17.35762706177479	0	0	2	0	-0.0037499999999988857	0.11143296527372704	1131.3179927959122	1206.3179927959122	1206.3179927959122	1231.3179927959122	0.2738095223903656	0.11337209492921829	0.40625	0.09944751113653183	0.3684210479259491	1131	1206	1206	1231	1473
17.366354756514685	17.366354756514685	0	0	2	0	-0.0034049287480454526	0.10689554217969999	1112.7372452258714	1187.7372452258714	1187.7372452258714	1212.7372452258714	0.2738095223903656	0.11337209492921829	0.40625	0.09944751113653183	0.3684210479259491	1112	1187	1187	1212	1473
17.384063568881093	17.384063174141392	0	0	2	0	-0.0030505248230673224	0.10238690259133193	1094.2743661115042	1169.2743661115042	1169.2743661115042	1194.2743661115042	0.261904776096344	0.11046511679887772	0.3958333432674408	0.09392265230417252	0.3684210479259491	1094	1169	1169	1194	1473
17.399358547989493	17.399358547989493	0	0	2	0	-0.002687759621588545	0.09420409534136381	1060.7657704228848	1135.7657704228848	1135.7657704228848	1160.7657704228848	0.2380952388048172	0.10465116053819656	0.3854166567325592	0.0883977934718132	0.3684210479259491	1060	1135	1135	1160	1473
17.41649064565599	17.416490645655987	0	0	2	0	-0.002317627457810874	0.0883068766736067	1036.6166599784194	1111.6166599784194	1111.6166599784194	1136.6166599784194	0.2261904776096344	0.09883721172809601	0.3645833432674408	0.07734806835651398	0.3684210479259491	1036	1111	1111	1136	1473
17.437600535267034	17.437600140527334	0	0	2	0	-0.0019411428382676522	0.08342415314621393	1016.621907133746	1091.621907133746	1091.621907133746	1116.621907133746	0.2142857164144516	0.09593023359775543	0.3541666567325592	0.06629834324121475	0.3684210479259491	1016	1091	1091	1116	1473
17.45080418345133	17.450804578191025	0	0	2	0	-0.0015593376811319237	0.08132321943412535	1008.0185835827433	1083.0185835827433	1083.0185835827433	1108.0185835827433	0.2142857164144516	0.09011627733707428	0.34375	0.06077348068356514	0.3684210479259491	1008	1083	1083	1108	1473
17.466219558167857	17.466219163428157	0	0	2	0	-0.0011732584878004458	0.07772835978679016	993.2976333269057	1068.2976333269057	1068.2976333269057	1093.2976333269057	0.2023809552192688	0.09011627733707428	0.3333333432674408	0.05524861812591553	0.3684210479259491	993	1068	1068	1093	1473
17.482290200784348	17.482290200784348	0	0	2	0	-0.0007839634745061043	0.07388154807128355	977.5449393519061	1052.5449393519061	1052.5449393519061	1077.5449393519061	0.190476194024086	0.0872092992067337	0.3229166567325592	0.05524861812591553	0.3684210479259491	977	1052	1052	1077	1473
17.504152859000953	17.504152464261253	0	0	2	0	-0.00039251967182077433	0.06590017391135916	944.8612121670158	1019.8612121670158	1019.8612121670158	1044.8612121670158	0.1666666716337204	0.08139535039663315	0.3125	0.049723755568265915	0.3684210479259491	944	1019	1019	1044	1473
17.51753729796729	17.517537297967287	0	0	2	0	1.30838237461204e-15	0.06153540678676492	926.9874907918023	1001.9874907918023	1001.9874907918023	1026.9874907918024	0.1547619104385376	0.07848837226629257	0.2916666567325592	0.0441988967359066	0.3684210479259491	926	1001	1001	1026	1473
17.532301746920538	17.532301746920538	0	0	2	0	0.00039251967182338753	0.05957834963919595	918.9733417725074	993.9733417725074	993.9733417725074	1018.9733417725074	0.1547619104385376	0.07267441600561142	0.28125	0.03867403417825699	0.3684210479259491	918	993	993	1018	1473
17.549285027720597	17.549284632980896	0	0	2	0	0.0007839634745087067	0.054587553221439516	898.5360304417948	973.5360304417948	973.5360304417948	998.5360304417948	0.1428571492433548	0.06686046719551086	0.2604166567325592	0.033149171620607376	0.3684210479259491	898	973	973	998	1473
17.570634919068496	17.570634919068493	0	0	2	0	0.0011732584878030303	0.043313456542370156	852.3686045410058	927.3686045410058	927.3686045410058	952.3686045410058	0.1071428582072258	0.06104651093482971	0.2291666716337204	0.0220994483679533	0.3684210479259491	852	927	927	952	1473
17.584191859283195	17.584191464543494	0	0	2	0	0.0015593376811344833	0.03925083104695659	835.7321531372872	910.7321531372872	910.7321531372872	935.7321531372872	0.095238097012043	0.058139536529779434	0.21875	0.016574585810303688	0.3684210479259491	835	910	910	935	1473
17.599561444194663	17.599561444194663	0	0	2	0	0.0019411428382701804	0.03446146017973044	816.1196794359962	891.1196794359962	891.1196794359962	916.1196794359962	0.0833333358168602	0.05232558026909828	0.1979166716337204	0.01104972418397665	0.3684210479259491	816	891	891	916	1473
17.62421806999919	17.62421806999919	0	0	2	0	0.002317627457813363	0.0327058311296454	808.9303784758979	883.9303784758979	883.9303784758979	908.9303784758979	0.0833333358168602	0.04651162773370743	0.1770833283662796	0.005524862091988325	0.3684210479259491	808	883	883	908	1473
17.632148390547563	17.632148390547563	0	0	2	0	0.002687759621590988	0.0327058311296454	808.9303784758979	883.9303784758979	883.9303784758979	908.9303784758979	0.0833333358168602	0.04651162773370743	0.1770833283662796	0.005524862091988325	0.3684210479259491	808	883	883	908	1473
17.65088747352777	17.65088707878807	0	0	2	0	0.003050524823069713	0.03269144348166866	808.8714610574332	883.8714610574332	883.8714610574332	908.8714610574332	0.0833333358168602	0.04651162773370743	0.1666666716337204	0.005524862091988325	0.31578946113586426	808	883	883	908	1463
17.6663995594705	17.666399559470495	0	0	2	0	0.003404928748047784	0.028974120981729357	793.6490254201817	868.6490254201817	868.6490254201817	893.6490254201817	0.0714285746216774	0.04360464960336685	0.15625	0.005524862091988325	0.31578946113586426	793	868	868	893	1463
17.68219348955815	17.68219348955815	0	0	2	0	0.003750000000001152	0.028758306056261063	792.765263300389	867.765263300389	867.765263300389	892.765263300389	0.0714285746216774	0.04360464960336685	0.15625	0.0	0.31578946113586426	792	867	867	892	1463
17.70427680726637	17.704276807266368	0	0	2	0	0.0040847927626138205	0.02730481792241335	786.8132293922827	861.8132293922827	861.8132293922827	886.8132293922827	0.0714285746216774	0.037790697067976	0.1458333283662796	0.0	0.31578946113586426	786	861	861	886	1463
17.71751163988687	17.71751163988687	0	0	2	0	0.004408389392194629	0.02730481792241335	786.8132293922827	861.8132293922827	861.8132293922827	886.8132293922827	0.0714285746216774	0.037790697067976	0.1458333283662796	0.0	0.31578946113586426	786	861	861	886	1463
17.732293457386863	17.732293062647162	0	0	2	0	0.00471990293287482	0.02730481792241335	786.8132293922827	861.8132293922827	861.8132293922827	886.8132293922827	0.0714285746216774	0.037790697067976	0.1354166716337204	0.0	0.31578946113586426	786	861	861	886	1463
17.74924200109343	17.74924160635373	0	0	2	0	0.0050184795476924315	0.02730481792241335	786.8132293922827	861.8132293922827	861.8132293922827	886.8132293922827	0.0714285746216774	0.037790697067976	0.1354166716337204	0.0	0.31578946113586426	786	861	861	886	1463
17.77073952508867	17.77073952508867	0	0	2	0	0.005303300858900055	0.02730481792241335	786.8132293922827	861.8132293922827	861.8132293922827	886.8132293922827	0.0714285746216774	0.037790697067976	0.1354166716337204	0.0	0.31578946113586426	786	861	861	886	1463
17.78215184451993	17.78215144978023	0	0	2	0	0.005573586191081356	0.02730481792241335	786.8132293922827	861.8132293922827	861.8132293922827	886.8132293922827	0.0714285746216774	0.037790697067976	0.1354166716337204	0.0	0.31578946113586426	786	861	861	886	1463
17.799404337794552	17.79940473253425	0	0	2	0	0.005828594710928128	0.02749185753134644	787.5791565908637	862.5791565908637	862.5791565908637	887.5791565908637	0.0714285746216774	0.037790697067976	0.1354166716337204	0.005524862091988325	0.31578946113586426	787	862	862	887	1463
17.816174064417574	17.816173669677873	0	0	2	0	0.006067627457812898	0.02730481792241335	786.8132293922827	861.8132293922827	861.8132293922827	886.8132293922827	0.0714285746216774	0.037790697067976	0.1354166716337204	0.0	0.31578946113586426	786	861	861	886	1463
17.8375472454077	17.837546850667998	0	0	2	0	0.006290029259591415	0.02730481792241335	786.8132293922827	861.8132293922827	861.8132293922827	886.8132293922827	0.0714285746216774	0.037790697067976	0.1354166716337204	0.0	0.31578946113586426	786	861	861	886	1463
17.850834578408133	17.850834973147833	0	0	2	0	0.006495190528383966	0.02657807432115078	783.8372143451124	858.8372143451124	858.8372143451124	883.8372143451124	0.0714285746216774	0.03488372266292572	0.1354166716337204	0.0	0.31578946113586426	783	858	858	883	1463
17.866276795424177	17.866276795424177	0	0	2	0	0.0066825489314133735	0.02955426461994648	796.0247136186808	871.0247136186808	871.0247136186808	896.0247136186808	0.0833333358168602	0.03488372266292572	0.1458333283662796	0.0	0.31578946113586426	796	871	871	896	1463
17.88239914894121	17.882399543680908	0	0	2	0	0.006851590932320058	0.02955426461994648	796.0247136186808	871.0247136186808	871.0247136186808	896.0247136186808	0.0833333358168602	0.03488372266292572	0.1458333283662796	0.0	0.31578946113586426	796	871	871	896	1463
17.90421522787336	17.90421562261306	0	0	2	0	0.0070018531987295	0.029755691876856318	796.8495582357266	871.8495582357266	871.8495582357266	896.8495582357266	0.0833333358168602	0.03488372266292572	0.1458333283662796	0.005524862091988325	0.31578946113586426	796	871	871	896	1463
17.917521903119038	17.917521903119034	0	0	2	0	0.007132923872214073	0.029770079545414774	796.9084757384735	871.9084757384735	871.9084757384735	896.9084757384735	0.0833333358168602	0.03488372266292572	0.15625	0.005524862091988325	0.31578946113586426	796	871	871	896	1463
17.93227924675771	17.932279246757705	0	0	2	0	0.007244443697168365	0.032746269844210474	809.0959750120419	884.0959750120419	884.0959750120419	909.0959750120419	0.095238097012043	0.03488372266292572	0.15625	0.005524862091988325	0.31578946113586426	809	884	884	909	1463
17.949421607656372	17.949421607656372	0	0	2	0	0.007336107005503826	0.03276065751276893	809.1548925147888	884.1548925147888	884.1548925147888	909.1548925147888	0.095238097012043	0.037790697067976	0.1875	0.005524862091988325	0.31578946113586426	809	884	884	909	1463
17.970792420208305	17.970792420208305	0	0	2	0	0.007407662554463747	0.03750686450962641	828.5906101669202	903.5906101669202	903.5906101669202	928.5906101669202	0.1071428582072258	0.040697675198316574	0.1979166716337204	0.01104972418397665	0.31578946113586426	828	903	903	928	1463
17.98218697635312	17.98218697635312	0	0	2	0	0.007458914215262192	0.041267349042755086	843.9897943300821	918.9897943300821	918.9897943300821	943.9897943300821	0.1190476194024086	0.04360464960336685	0.21875	0.01104972418397665	0.31578946113586426	843	918	918	943	1463
18.000162632755895	18.000163027495592	0	0	2	0	0.007489721510659376	0.042339397449992704	848.3798325577202	923.3798325577202	923.3798325577202	948.3798325577202	0.1190476194024086	0.04651162773370743	0.2291666716337204	0.016574585810303688	0.31578946113586426	848	923	923	948	1463
18.024261886105755	18.024262280845452	0	0	2	0	0.0075	0.0460423341440187	863.5433583197566	938.5433583197566	938.5433583197566	963.5433583197566	0.130952388048172	0.049418605864048004	0.2291666716337204	0.016574585810303688	0.31578946113586426	863	938	938	963	1463
18.032222206871236	18.032221812131535	0	0	2	0	0.0074897215106592314	0.05011934722687652	880.2387268940594	955.2387268940594	955.2387268940594	980.2387268940594	0.1428571492433548	0.05232558026909828	0.2395833283662796	0.0220994483679533	0.31578946113586426	880	955	955	980	1463
18.050882736651385	18.050882341911684	0	0	2	0	0.007458914215261905	0.05727326506097041	909.5340204246738	984.5340204246738	984.5340204246738	1009.5340204246738	0.1666666716337204	0.05523255839943886	0.2604166567325592	0.027624309062957764	0.31578946113586426	909	984	984	1009	1463
18.066200610662314	18.066200215922613	0	0	2	0	0.007407662554463316	0.058446027285013774	914.3364817321315	989.3364817321315	989.3364817321315	1014.3364817321315	0.1666666716337204	0.058139536529779434	0.2708333432674408	0.033149171620607376	0.31578946113586426	914	989	989	1014	1463
18.082409806913077	18.082410201652774	0	0	2	0	0.007336107005503255	0.06345121203630161	934.8327132886551	1009.8327132886551	1009.8327132886551	1034.8327132886552	0.1785714328289032	0.06395348906517029	0.2916666567325592	0.03867403417825699	0.31578946113586426	934	1009	1009	1034	1463
18.104191938231132	18.104191938231132	0	0	2	0	0.007244443697167653	0.0730801410973072	974.263177793473	1049.263177793473	1049.263177793473	1074.263177793473	0.2023809552192688	0.07267441600561142	0.3125	0.05524861812591553	0.31578946113586426	974	1049	1049	1074	1463
18.11752466629693	18.117525061036627	0	0	2	0	0.007132923872213222	0.0730801410973072	974.263177793473	1049.263177793473	1049.263177793473	1074.263177793473	0.2023809552192688	0.07267441600561142	0.3229166567325592	0.06077348068356514	0.31578946113586426	974	1049	1049	1074	1463
18.132216877885302	18.132216877885302	0	0	2	0	0.007001853198728515	0.0773729699376853	991.8423118948213	1066.8423118948213	1066.8423118948213	1091.8423118948213	0.2142857164144516	0.075581394135952	0.3229166567325592	0.06077348068356514	0.31578946113586426	991	1066	1066	1091	1463
18.149295290952765	18.149295290952765	0	0	2	0	0.00685159093231894	0.08467076486919906	1021.7267821393701	1096.7267821393702	1096.7267821393702	1121.7267821393702	0.2380952388048172	0.07848837226629257	0.3333333432674408	0.06629834324121475	0.31578946113586426	1021	1096	1096	1121	1463
18.170781762236437	18.170781762236437	0	0	2	0	0.006682548931412125	0.09185584701690308	1051.1496935342182	1126.1496935342182	1126.1496935342182	1151.1496935342182	0.25	0.0872092992067337	0.3645833432674408	0.08287292718887329	0.3684210479259491	1051	1126	1126	1151	1473
18.1821925027089	18.1821921079692	0	0	2	0	0.006495190528382592	0.10201712081268427	1092.760109727942	1167.760109727942	1167.760109727942	1192.760109727942	0.2738095223903656	0.09593023359775543	0.3854166567325592	0.09944751113653183	0.31578946113586426	1092	1167	1167	1192	1463
18.199255915667813	18.199255520928112	0	0	2	0	0.006290029259589918	0.10852598736807018	1119.4139182722474	1194.4139182722474	1194.4139182722474	1219.4139182722474	0.2857142984867096	0.10465116053819656	0.3958333432674408	0.11049723625183105	0.31578946113586426	1119	1194	1194	1219	1463
18.216304723257867	18.216304723257867	0	0	2	0	0.006067627457811282	0.1183851204587843	1159.7870682787216	1234.7870682787216	1234.7870682787216	1259.7870682787216	0.3095238208770752	0.11337209492921829	0.4166666567325592	0.12154696136713028	0.3684210479259491	1159	1234	1234	1259	1473
18.237571324529323	18.237571324529323	0	0	2	0	0.005828594710926398	0.12396580724021622	1182.6399806486854	1257.6399806486854	1257.6399806486854	1282.6399806486854	0.3571428656578064	0.12790697813034058	0.4270833432674408	0.13812154531478882	0.3684210479259491	1182	1257	1257	1282	1473
18.249267067064302	18.249267067064302	0	0	2	0	0.005573586191079517	0.13600981378461308	1231.9601874479904	1306.9601874479904	1306.9601874479904	1331.9601874479904	0.3571428656578064	0.12790697813034058	0.4270833432674408	0.13812154531478882	0.3684210479259491	1231	1306	1306	1331	1473
18.26615758403515	18.26615718929545	0	0	2	0	0.005303300858898111	0.15056701790726645	1291.5719383302562	1366.5719383302562	1366.5719383302562	1391.5719383302562	0.380952388048172	0.14534883201122284	0.4583333432674408	0.16574585437774658	0.3684210479259491	1291	1366	1366	1391	1473
18.282426385980425	18.282426385980425	0	0	2	0	0.005018479547690389	0.158824146958068	1325.3848817932885	1400.3848817932885	1400.3848817932885	1425.3848817932885	0.3928571343421936	0.15697674453258514	0.46875	0.18232044577598572	0.3684210479259491	1325	1400	1400	1425	1473
18.304358123644317	18.304358518384014	0	0	2	0	0.004719902932872683	0.1692587866904094	1368.1147314972263	1443.1147314972263	1443.1147314972263	1468.1147314972263	0.4166666567325592	0.16569767892360687	0.4895833432674408	0.19337016344070435	0.3684210479259491	1368	1443	1443	1468	1473
18.316192814553265	18.316192419813564	0	0	2	0	0.004408389392192404	0.17576765183991416	1394.7685342844484	1469.7685342844484	1469.7685342844484	1494.7685342844484	0.4285714328289032	0.1744185984134674	0.4895833432674408	0.20441989600658417	0.3684210479259491	1394	1469	1469	1494	1473
18.332395300229148	18.332395300229145	0	0	2	0	0.004084792762611515	0.18142027780413628	1417.916037607938	1492.916037607938	1492.916037607938	1517.916037607938	0.4404761791229248	0.18023255467414856	0.5	0.20994475483894348	0.3684210479259491	1417	1492	1492	1517	1473
18.34940621280812	18.349406607547817	0	0	2	0	0.0037499999999987712	0.19519080330285843	1474.3063395252052	1549.3063395252052	1549.3063395252052	1574.3063395252052	0.4761904776096344	0.1889534890651703	0.5104166865348816	0.22651933133602142	0.3684210479259491	1474	1549	1549	1574	1473
18.370722551281624	18.37072255128162	0	0	2	0	0.0034049287480453347	0.21246761271925596	1545.0548740853533	1620.0548740853533	1620.0548740853533	1645.0548740853533	0.5	0.2122092992067337	0.5416666865348816	0.2541436553001404	0.42105263471603394	1545	1620	1620	1645	1484
18.38221263443354	18.38221223969384	0	0	2	0	0.0030505248230672014	0.22057350908670204	1578.248519710045	1653.248519710045	1653.248519710045	1678.248519710045	0.511904776096344	0.22093023359775543	0.5520833134651184	0.2707182466983795	0.42105263471603394	1578	1653	1653	1678	1484
18.399422890560395	18.39942289056039	0	0	2	0	0.0026877596215884214	0.22798880003392696	1608.614136138931	1683.614136138931	1683.614136138931	1708.614136138931	0.523809552192688	0.22965116798877716	0.5625	0.28176796436309814	0.42105263471603394	1608	1683	1683	1708	1484
18.424465966530022	18.42446636126972	0	0	2	0	0.002317627457810748	0.23546162307730656	1639.2153465015704	1714.2153465015704	1714.2153465015704	1739.2153465015704	0.5357142686843872	0.2383720874786377	0.5729166865348816	0.2928176820278168	0.42105263471603394	1639	1714	1714	1739	1484
18.432960370107942	18.43295997536824	0	0	2	0	0.0019411428382675245	0.24218630456257584	1666.7529171837482	1741.7529171837482	1741.7529171837482	1766.7529171837482	0.5476190447807312	0.24709302186965942	0.5833333134651184	0.2983425557613373	0.42105263471603394	1666	1741	1741	1766	1484
18.450881947171986	18.450881947171986	0	0	2	0	0.0015593376811317945	0.2534530333708114	1712.8901716534726	1787.8901716534726	1787.8901716534726	1812.8901716534726	0.5833333134651184	0.25	0.5833333134651184	0.3093922734260559	0.42105263471603394	1712	1787	1787	1812	1484
18.46618640003316	18.46618600529346	0	0	2	0	0.001173258487800315	0.26032861950807273	1741.0456968855578	1816.0456968855578	1816.0456968855578	1841.0456968855578	0.5952380895614624	0.25581395626068115	0.59375	0.32044199109077454	0.42105263471603394	1741	1816	1816	1841	1484
18.48244770192416	18.48244770192416	0	0	2	0	0.0007839634745059725	0.2650123068764394	1760.2253966590192	1835.2253966590192	1835.2253966590192	1860.2253966590192	0.5952380895614624	0.2645348906517029	0.6041666865348816	0.33149170875549316	0.42105263471603394	1760	1835	1835	1860	1484
18.504122858783848	18.504122464044148	0	0	2	0	0.0003925196718206422	0.28136797063052654	1827.2018397320062	1902.2018397320062	1902.2018397320062	1927.2018397320062	0.6190476417541504	0.28197672963142395	0.625	0.3591160178184509	0.42105263471603394	1827	1902	1902	1927	1484
18.51750492931199	18.51750492931199	0	0	2	0	-1.4406906524676981e-15	0.28136797063052654	1827.2018397320062	1902.2018397320062	1902.2018397320062	1927.2018397320062	0.6190476417541504	0.28197672963142395	0.625	0.3591160178184509	0.42105263471603394	1827	1902	1902	1927	1484
18.53228832577078	18.532288720510476	0	0	2	0	-0.00039251967182351964	0.29146432633594044	1868.546416345676	1943.546416345676	1943.546416345676	1968.546416345676	0.6428571343421936	0.2877906858921051	0.6354166865348816	0.37016573548316956	0.42105263471603394	1868	1943	1943	1968	1484
18.54937344941312	18.549373844152818	0	0	2	0	-0.0007839634745088382	0.29477382187078094	1882.0988005608478	1957.0988005608478	1957.0988005608478	1982.0988005608478	0.6428571343421936	0.29360464215278625	0.6458333134651184	0.37569060921669006	0.42105263471603394	1882	1957	1957	1982	1484
18.570706366953974	18.57070636695397	0	0	2	0	-0.0011732584878031609	0.309580254368484	1942.731141638942	2017.731141638942	2017.731141638942	2042.731141638942	0.6785714030265808	0.302325576543808	0.65625	0.3922652006149292	0.42105263471603394	1942	2017	2017	2042	1484
18.582221318706914	18.582220923967213	0	0	2	0	-0.0015593376811346127	0.3138968890076623	1960.4077604863771	2035.4077604863771	2035.4077604863771	2060.407760486377	0.6785714030265808	0.30813953280448914	0.6666666865348816	0.4033149182796478	0.42105263471603394	1960	2035	2035	2060	1484
18.599373153358346	18.599373153358346	0	0	2	0	-0.001941142838270308	0.3201681917625896	1986.0887452678044	2061.0887452678044	2061.0887452678044	2086.0887452678044	0.6904761791229248	0.3139534890651703	0.6666666865348816	0.41436463594436646	0.4736842215061188	1986	2061	2061	2086	1494
18.616401434484068	18.616401039744368	0	0	2	0	-0.0023176274578134886	0.3275473401705953	2016.3063579985876	2091.3063579985874	2091.3063579985874	2116.3063579985874	0.7023809552192688	0.31976744532585144	0.6770833134651184	0.4254143536090851	0.42105263471603394	2016	2091	2091	2116	1484
18.637560666557455	18.637561061297152	0	0	2	0	-0.002687759621591111	0.3312811120413244	2031.5961538092233	2106.5961538092233	2106.5961538092233	2131.5961538092233	0.7142857313156128	0.3255814015865326	0.6875	0.4419889450073242	0.42105263471603394	2031	2106	2106	2131	1484
18.649331804374903	18.649331409635202	0	0	2	0	-0.003050524823069834	0.3359336331486702	2050.6482277438045	2125.6482277438045	2125.6482277438045	2150.6482277438045	0.7142857313156128	0.3255814015865326	0.6875	0.4419889450073242	0.42105263471603394	2050	2125	2125	2150	1484
18.666254690001047	18.666254690001047	0	0	2	0	-0.003404928748047902	0.3427155174621128	2078.420044007352	2153.420044007352	2153.420044007352	2178.420044007352	0.726190447807312	0.32848837971687317	0.6979166865348816	0.45303866267204285	0.4736842215061188	2078	2153	2153	2178	1494
18.682421254364343	18.68242125436434	0	0	2	0	-0.003750000000001266	0.34706092750461526	2096.2144981313995	2171.2144981313995	2171.2144981313995	2196.2144981313995	0.726190447807312	0.3343023359775543	0.6979166865348816	0.469613254070282	0.42105263471603394	2096	2171	2171	2196	1484
18.70409996388132	18.70409956914162	0	0	2	0	-0.0040847927626139315	0.35071572611660695	2111.1808984475056	2186.1808984475056	2186.1808984475056	2211.1808984475056	0.726190447807312	0.3401162922382355	0.7083333134651184	0.4751381278038025	0.42105263471603394	2111	2186	2186	2211	1484
18.717538087446687	18.717538087446684	0	0	2	0	-0.0044083893921947346	0.35369192014069295	2123.3684129761377	2198.3684129761377	2198.3684129761377	2223.3684129761377	0.738095223903656	0.3401162922382355	0.7083333134651184	0.4751381278038025	0.4736842215061188	2123	2198	2198	2223	1494
18.732364510532644	18.73236451053264	0	0	2	0	-0.004719902932874923	0.3553970224253189	2130.350806831681	2205.350806831681	2205.350806831681	2230.350806831681	0.738095223903656	0.34302327036857605	0.7083333134651184	0.4806629717350006	0.4736842215061188	2130	2205	2205	2230	1494
18.749422791875467	18.749423186615164	0	0	2	0	-0.0050184795476925295	0.3553970224253189	2130.350806831681	2205.350806831681	2205.350806831681	2230.350806831681	0.738095223903656	0.34302327036857605	0.7083333134651184	0.4806629717350006	0.42105263471603394	2130	2205	2205	2230	1484
18.770679524654454	18.770679129914754	0	0	2	0	-0.005303300858900148	0.3553970224253189	2130.350806831681	2205.350806831681	2205.350806831681	2230.350806831681	0.738095223903656	0.34302327036857605	0.7083333134651184	0.4806629717350006	0.4736842215061188	2130	2205	2205	2230	1494
18.782226055583298	18.782226055583298	0	0	2	0	-0.005573586191081444	0.3553970224253189	2130.350806831681	2205.350806831681	2205.350806831681	2230.350806831681	0.738095223903656	0.34302327036857605	0.7083333134651184	0.4806629717350006	0.4736842215061188	2130	2205	2205	2230	1494
18.799364863824675	18.79936486382467	0	0	2	0	-0.005828594710928212	0.35369192014069295	2123.3684129761377	2198.3684129761377	2198.3684129761377	2223.3684129761377	0.738095223903656	0.3401162922382355	0.7083333134651184	0.4751381278038025	0.4736842215061188	2123	2198	2198	2223	1494
18.824178201289616	18.824177806549915	0	0	2	0	-0.006067627457812976	0.3529651756081078	2120.3923941152016	2195.3923941152016	2195.3923941152016	2220.3923941152016	0.738095223903656	0.3372093141078949	0.7083333134651184	0.4751381278038025	0.4736842215061188	2120	2195	2195	2220	1494
18.83217483810738	18.83217483810738	0	0	2	0	-0.006290029259591488	0.3482838740219014	2101.2224641196863	2176.2224641196863	2176.2224641196863	2201.2224641196863	0.726190447807312	0.3343023359775543	0.7083333134651184	0.469613254070282	0.4736842215061188	2101	2176	2176	2201	1494
18.85088747352777	18.85088747352777	0	0	2	0	-0.006495190528384032	0.34657877173727547	2094.240070264143	2169.240070264143	2169.240070264143	2194.240070264143	0.726190447807312	0.33139535784721375	0.7083333134651184	0.46408841013908386	0.4736842215061188	2094	2169	2169	2194	1494
18.866268900630203	18.866268505890503	0	0	2	0	-0.006682548931413433	0.3436794928545184	2082.3675232392525	2157.3675232392525	2157.3675232392525	2182.3675232392525	0.726190447807312	0.32848837971687317	0.6979166865348816	0.45856353640556335	0.4736842215061188	2082	2157	2157	2182	1494
18.882330464233625	18.882330464233622	0	0	2	0	-0.006851590932320112	0.33804862361408183	2059.3091136996654	2134.3091136996654	2134.3091136996654	2159.3091136996654	0.7142857313156128	0.3255814015865326	0.6979166865348816	0.4475138187408447	0.42105263471603394	2059	2134	2134	2159	1484
18.904181674998966	18.904181280259266	0	0	2	0	-0.007001853198729547	0.3260292774066329	2010.0898909801617	2085.0898909801617	2085.0898909801617	2110.0898909801617	0.7023809552192688	0.31686046719551086	0.6875	0.41436463594436646	0.4736842215061188	2010	2085	2085	2110	1494
18.91762019330403	18.91762019330403	0	0	2	0	-0.007132923872214114	0.3260292774066329	2010.0898909801617	2085.0898909801617	2085.0898909801617	2110.0898909801617	0.7023809552192688	0.3139534890651703	0.6770833134651184	0.3977900445461273	0.42105263471603394	2010	2085	2085	2110	1484
18.932438721596014	18.93243872159601	0	0	2	0	-0.007244443697168399	0.321417861427292	1991.2061425447607	2066.206142544761	2066.206142544761	2091.206142544761	0.7023809552192688	0.3139534890651703	0.6770833134651184	0.3977900445461273	0.42105263471603394	1991	2066	2066	2091	1484
18.949182000659217	18.949182000659214	0	0	2	0	-0.007336107005503854	0.3085660928273728	1938.5781501280917	2013.5781501280917	2013.5781501280917	2038.5781501280917	0.6785714030265808	0.30523255467414856	0.6666666865348816	0.37569060921669006	0.42105263471603394	1938	2013	2013	2038	1484
18.97081097297415	18.97081057823445	0	0	2	0	-0.007407662554463767	0.280356719298374	1823.0607655268416	1898.0607655268416	1898.0607655268416	1923.0607655268416	0.6428571343421936	0.28197672963142395	0.6354166865348816	0.3093922734260559	0.42105263471603394	1823	1898	1898	1923	1484
18.98220000276318	18.98219960802348	0	0	2	0	-0.007458914215262207	0.2507077258639381	1701.6481374128264	1776.6481374128264	1776.6481374128264	1801.6481374128264	0.5714285969734192	0.2616279125213623	0.6145833134651184	0.27624309062957764	0.42105263471603394	1701	1776	1776	1801	1484
18.999354600592504	18.999354600592504	0	0	2	0	-0.007489721510659382	0.2346685845837937	1635.9678538706353	1710.9678538706353	1710.9678538706353	1735.9678538706353	0.5476190447807312	0.24418604373931885	0.6041666865348816	0.24309392273426056	0.42105263471603394	1635	1710	1710	1735	1484
19.024815311163437	19.024815311163437	0	0	2	0	-0.0075	0.21192413661628962	1542.829339443706	1617.829339443706	1617.829339443706	1642.829339443706	0.523809552192688	0.21511627733707428	0.5625	0.19337016344070435	0.42105263471603394	1542	1617	1617	1642	1484
19.032115232412867	19.032114837673166	0	0	2	0	-0.007489721510659225	0.21192413661628962	1542.829339443706	1617.829339443706	1617.829339443706	1642.829339443706	0.523809552192688	0.21511627733707428	0.5625	0.19337016344070435	0.42105263471603394	1542	1617	1617	1642	1484
19.05082392043627	19.050823920436265	0	0	2	0	-0.007458914215261892	0.20023776144865546	1494.9736331322442	1569.9736331322442	1569.9736331322442	1594.9736331322442	0.5	0.20639534294605255	0.5520833134651184	0.1712707132101059	0.42105263471603394	1494	1569	1569	1594	1484
19.066349822268453	19.06634982226845	0	0	2	0	-0.007407662554463295	0.18974557623732835	1452.0081346918596	1527.0081346918596	1527.0081346918596	1552.0081346918596	0.4761904776096344	0.19767442345619202	0.53125	0.16022099554538727	0.42105263471603394	1452	1527	1527	1552	1484
19.082168620957127	19.082168620957123	0	0	2	0	-0.007336107005503227	0.18312160798814148	1424.8829847114393	1499.8829847114393	1499.8829847114393	1524.8829847114393	0.4642857015132904	0.1889534890651703	0.53125	0.14917127788066864	0.3684210479259491	1424	1499	1499	1524	1473
19.104178517081376	19.104178517081372	0	0	2	0	-0.007244443697167619	0.15517035213418728	1310.422591989497	1385.422591989497	1385.422591989497	1410.422591989497	0.3928571343421936	0.16860465705394745	0.5104166865348816	0.11602210253477097	0.3684210479259491	1310	1385	1385	1410	1473
19.11754400854217	19.11754400854217	0	0	2	0	-0.007132923872213181	0.15058001689612865	1291.6251691896468	1366.6251691896468	1366.6251691896468	1391.6251691896468	0.3928571343421936	0.15697674453258514	0.5	0.10497237741947174	0.3684210479259491	1291	1366	1366	1391	1473
19.132458063841252	19.132458063841252	0	0	2	0	-0.007001853198728467	0.1393681079890831	1245.7124022152952	1320.7124022152952	1320.7124022152952	1345.7124022152952	0.369047611951828	0.14244185388088226	0.4895833432674408	0.09392265230417252	0.3684210479259491	1245	1320	1320	1345	1473
19.149343054456317	19.149342659716616	0	0	2	0	-0.0068515909323188864	0.1319166913433052	1215.1988510508347	1290.1988510508347	1290.1988510508347	1315.1988510508347	0.3571428656578064	0.13081395626068115	0.4791666567325592	0.08287292718887329	0.3684210479259491	1215	1290	1290	1315	1473
19.170692156324815	19.170691761585115	0	0	2	0	-0.0066825489314120655	0.12292081804480404	1178.3607498934725	1253.3607498934725	1253.3607498934725	1278.3607498934725	0.3333333432674408	0.12209302186965942	0.46875	0.07734806835651398	0.3684210479259491	1178	1253	1253	1278	1473
19.182181844737034	19.182181844737034	0	0	2	0	-0.006495190528382525	0.11765665214030246	1156.8039905145386	1231.8039905145386	1231.8039905145386	1256.8039905145386	0.3214285671710968	0.11627907305955887	0.4583333432674408	0.07182320207357407	0.3684210479259491	1156	1231	1231	1256	1473
19.19931038974624	19.19931038974624	0	0	2	0	-0.006290029259589846	0.10646888688427497	1110.990091791106	1185.990091791106	1185.990091791106	1210.990091791106	0.2857142984867096	0.11046511679887772	0.4479166567325592	0.06629834324121475	0.3684210479259491	1110	1185	1185	1210	1473
19.224087411158898	19.224087411158898	0	0	2	0	-0.006067627457811204	0.09594056120701477	1067.8765981427255	1142.8765981427255	1142.8765981427255	1167.8765981427255	0.261904776096344	0.09883721172809601	0.4166666567325592	0.05524861812591553	0.3684210479259491	1067	1142	1142	1167	1473
19.23222733848732	19.23222694374762	0	0	2	0	-0.005828594710926315	0.09153262732434087	1049.8261088931758	1124.8261088931758	1124.8261088931758	1149.8261088931758	0.25	0.09593023359775543	0.40625	0.049723755568265915	0.3684210479259491	1049	1124	1124	1149	1473
19.250847210078494	19.250846815338797	0	0	2	0	-0.005573586191079428	0.08631162678827806	1028.4461116979987	1103.4461116979987	1103.4461116979987	1128.4461116979987	0.2380952388048172	0.09011627733707428	0.3854166567325592	0.0441988967359066	0.3684210479259491	1028	1103	1103	1128	1473
19.266178505239186	19.266178110499485	0	0	2	0	-0.005303300858898017	0.08249359077308327	1012.811254215776	1087.811254215776	1087.811254215776	1112.811254215776	0.2261904776096344	0.0872092992067337	0.375	0.0441988967359066	0.3684210479259491	1012	1087	1087	1112	1473
19.282507702358373	19.282507702358373	0	0	2	0	-0.00501847954769029	0.07436833975079399	979.5383512795014	1054.5383512795015	1054.5383512795015	1079.5383512795015	0.2023809552192688	0.08139535039663315	0.3541666567325592	0.03867403417825699	0.31578946113586426	979	1054	1054	1079	1463
19.304149701083364	19.304149306343664	0	0	2	0	-0.00471990293287258	0.06702738232450975	949.4771306188675	1024.4771306188675	1024.4771306188675	1049.4771306188675	0.1785714328289032	0.07848837226629257	0.3333333432674408	0.033149171620607376	0.31578946113586426	949	1024	1024	1049	1463
19.316256762384466	19.316256367644765	0	0	2	0	-0.004408389392192297	0.062425050942692906	930.6305836103274	1005.6305836103274	1005.6305836103274	1030.6305836103274	0.1666666716337204	0.07267441600561142	0.3125	0.033149171620607376	0.31578946113586426	930	1005	1005	1030	1463
19.332448590088482	19.332448590088482	0	0	2	0	-0.004084792762611404	0.05749180531780995	910.4289427764318	985.4289427764318	985.4289427764318	1010.4289427764318	0.1547619104385376	0.06686046719551086	0.3020833432674408	0.027624309062957764	0.31578946113586426	910	985	985	1010	1463
19.349394765356855	19.349395160096552	0	0	2	0	-0.0037499999999986568	0.05623271733929869	905.2729775044281	980.2729775044281	980.2729775044281	1005.2729775044281	0.1547619104385376	0.06395348906517029	0.28125	0.0220994483679533	0.31578946113586426	905	980	980	1005	1463
19.370864657573183	19.37086505231288	0	0	2	0	-0.003404928748045217	0.04753898522058398	869.6721444782913	944.6721444782913	944.6721444782913	969.6721444782913	0.130952388048172	0.05523255839943886	0.2395833283662796	0.016574585810303688	0.31578946113586426	869	944	944	969	1463
19.38223513459637	19.38223473985667	0	0	2	0	-0.0030505248230670804	0.0437497225793777	854.1551139625517	929.1551139625517	929.1551139625517	954.1551139625517	0.1190476194024086	0.05232558026909828	0.21875	0.016574585810303688	0.31578946113586426	854	929	929	954	1463
19.399486443651895	19.399486443651895	0	0	2	0	-0.002687759621588298	0.04000362567485672	838.8148471385382	913.8148471385382	913.8148471385382	938.8148471385382	0.1071428582072258	0.049418605864048004	0.2083333283662796	0.016574585810303688	0.31578946113586426	838	913	913	938	1463
19.424049516147814	19.424049121408114	0	0	2	0	-0.002317627457810622	0.035984162344678425	822.3551448014582	897.3551448014582	897.3551448014582	922.3551448014582	0.095238097012043	0.04651162773370743	0.1979166716337204	0.01104972418397665	0.31578946113586426	822	897	897	922	1463
19.43215312742395	19.43215312742395	0	0	2	0	-0.0019411428382673972	0.03595538700756151	822.2373097959644	897.2373097959644	897.2373097959644	922.2373097959644	0.095238097012043	0.04651162773370743	0.1875	0.01104972418397665	0.31578946113586426	822	897	897	922	1463
19.45088115769259	19.45088115769259	0	0	2	0	-0.001559337681131665	0.035199867137859456	819.1434559295344	894.1434559295344	894.1434559295344	919.1434559295344	0.095238097012043	0.04360464960336685	0.1770833283662796	0.01104972418397665	0.31578946113586426	819	894	894	919	1463
19.466156005076353	19.466155610336653	0	0	2	0	-0.0011732584878001843	0.035199867137859456	819.1434559295344	894.1434559295344	894.1434559295344	919.1434559295344	0.095238097012043	0.04360464960336685	0.1770833283662796	0.01104972418397665	0.31578946113586426	819	894	894	919	1463
19.482391648886935	19.48239243836633	0	0	2	0	-0.000783963474505841	0.03517109184190596	819.025621092605	894.025621092605	894.025621092605	919.025621092605	0.095238097012043	0.04360464960336685	0.1666666716337204	0.01104972418397665	0.31578946113586426	819	894	894	919	1463
19.5041066744562	19.5041062797165	0	0	2	0	-0.0003925196718205101	0.03441557290352648	815.9317710399409	890.9317710399409	890.9317710399409	915.9317710399409	0.095238097012043	0.040697675198316574	0.15625	0.01104972418397665	0.31578946113586426	815	890	890	915	1463
19.517477297533077	19.517477297533073	0	0	2	0	1.5729989303233564e-15	0.03441557290352648	815.9317710399409	890.9317710399409	890.9317710399409	915.9317710399409	0.095238097012043	0.040697675198316574	0.15625	0.01104972418397665	0.31578946113586426	815	890	890	915	1463
19.53241661617288	19.53241661617288	0	0	2	0	0.00039251967182365175	0.03143938260473078	803.7442717663725	878.7442717663725	878.7442717663725	903.7442717663725	0.0833333358168602	0.040697675198316574	0.15625	0.01104972418397665	0.31578946113586426	803	878	878	903	1463
19.5493813442071	19.549388054781975	0	0	2	0	0.0007839634745089697	0.030712638072145637	800.7682529054364	875.7682529054364	875.7682529054364	900.7682529054364	0.0833333358168602	0.037790697067976	0.15625	0.01104972418397665	0.31578946113586426	800	875	875	900	1463
19.570695708982107	19.570695314242407	0	0	2	0	0.0011732584878032916	0.03068386273502872	800.6504178999426	875.6504178999426	875.6504178999426	900.6504178999426	0.0833333358168602	0.037790697067976	0.1458333283662796	0.01104972418397665	0.31578946113586426	800	875	875	900	1463
19.582165265669687	19.582165265669687	0	0	2	0	0.0015593376811347424	0.03068386273502872	800.6504178999426	875.6504178999426	875.6504178999426	900.6504178999426	0.0833333358168602	0.037790697067976	0.1458333283662796	0.01104972418397665	0.31578946113586426	800	875	875	900	1463
19.59937591653624	19.59937591653624	0	0	2	0	0.0019411428382704356	0.03068386273502872	800.6504178999426	875.6504178999426	875.6504178999426	900.6504178999426	0.0833333358168602	0.037790697067976	0.1458333283662796	0.01104972418397665	0.31578946113586426	800	875	875	900	1463
19.624223596354973	19.624223596354973	0	0	2	0	0.0023176274578136143	0.03068386273502872	800.6504178999426	875.6504178999426	875.6504178999426	900.6504178999426	0.0833333358168602	0.037790697067976	0.1458333283662796	0.01104972418397665	0.31578946113586426	800	875	875	900	1463
19.63214286419178	19.63214246945208	0	0	2	0	0.0026877596215912347	0.03068386273502872	800.6504178999426	875.6504178999426	875.6504178999426	900.6504178999426	0.0833333358168602	0.037790697067976	0.1458333283662796	0.01104972418397665	0.31578946113586426	800	875	875	900	1463
19.650846815338795	19.650846420599095	0	0	2	0	0.0030505248230699544	0.029957119133766152	797.6744028527723	872.6744028527723	872.6744028527723	897.6744028527723	0.0833333358168602	0.03488372266292572	0.1458333283662796	0.01104972418397665	0.31578946113586426	797	872	872	897	1463
19.66638179618405	19.66638179618405	0	0	2	0	0.00340492874804802	0.029957119133766152	797.6744028527723	872.6744028527723	872.6744028527723	897.6744028527723	0.0833333358168602	0.03488372266292572	0.1458333283662796	0.01104972418397665	0.31578946113586426	797	872	872	897	1463
19.691014342866957	19.691014737606654	0	0	2	0	0.003750000000001381	0.029957119133766152	797.6744028527723	872.6744028527723	872.6744028527723	897.6744028527723	0.0833333358168602	0.03488372266292572	0.1458333283662796	0.01104972418397665	0.31578946113586426	797	872	872	897	1463
19.699239139230613	19.699239139230613	0	0	2	0	0.0040847927626140425	0.029755691876856318	796.8495582357266	871.8495582357266	871.8495582357266	896.8495582357266	0.0833333358168602	0.03488372266292572	0.1458333283662796	0.005524862091988325	0.31578946113586426	796	871	871	896	1463
19.717586640429637	19.717586640429634	0	0	2	0	0.004408389392194842	0.029755691876856318	796.8495582357266	871.8495582357266	871.8495582357266	896.8495582357266	0.0833333358168602	0.03488372266292572	0.1458333283662796	0.005524862091988325	0.31578946113586426	796	871	871	896	1463
19.73237477376481	19.732375168504507	0	0	2	0	0.004719902932875025	0.029755691876856318	796.8495582357266	871.8495582357266	871.8495582357266	896.8495582357266	0.0833333358168602	0.03488372266292572	0.1458333283662796	0.005524862091988325	0.31578946113586426	796	871	871	896	1463
19.749330817525653	19.749330422785953	0	0	2	0	0.005018479547692628	0.029755691876856318	796.8495582357266	871.8495582357266	871.8495582357266	896.8495582357266	0.0833333358168602	0.03488372266292572	0.1458333283662796	0.005524862091988325	0.31578946113586426	796	871	871	896	1463
19.770682287832347	19.770682287832347	0	0	2	0	0.005303300858900241	0.029755691876856318	796.8495582357266	871.8495582357266	871.8495582357266	896.8495582357266	0.0833333358168602	0.03488372266292572	0.1458333283662796	0.005524862091988325	0.31578946113586426	796	871	871	896	1463
19.782220134487815	19.782220134487815	0	0	2	0	0.005573586191081533	0.029755691876856318	796.8495582357266	871.8495582357266	871.8495582357266	896.8495582357266	0.0833333358168602	0.03488372266292572	0.1458333283662796	0.005524862091988325	0.31578946113586426	796	871	871	896	1463
19.79933446886787	19.799334468867865	0	0	2	0	0.005828594710928295	0.029028947344271173	793.8735393747904	868.8735393747904	868.8735393747904	893.8735393747904	0.0833333358168602	0.031976744532585144	0.1458333283662796	0.005524862091988325	0.31578946113586426	793	868	868	893	1463
19.816234459591485	19.816234459591485	0	0	2	0	0.006067627457813053	0.029028947344271173	793.8735393747904	868.8735393747904	868.8735393747904	893.8735393747904	0.0833333358168602	0.031976744532585144	0.1458333283662796	0.005524862091988325	0.31578946113586426	793	868	868	893	1463
19.837550403325288	19.837550008585588	0	0	2	0	0.006290029259591559	0.02904333501282963	793.9324568775373	868.9324568775373	868.9324568775373	893.9324568775373	0.0833333358168602	0.031976744532585144	0.15625	0.005524862091988325	0.31578946113586426	793	868	868	893	1463
19.849234698409003	19.849234698409003	0	0	2	0	0.006495190528384097	0.02904333501282963	793.9324568775373	868.9324568775373	868.9324568775373	893.9324568775373	0.0833333358168602	0.031976744532585144	0.15625	0.005524862091988325	0.31578946113586426	793	868	868	893	1463
19.86642442807152	19.866424428071518	0	0	2	0	0.006682548931413494	0.029057722681388086	793.9913743802842	868.9913743802842	868.9913743802842	893.9913743802842	0.0833333358168602	0.031976744532585144	0.1666666716337204	0.005524862091988325	0.31578946113586426	793	868	868	893	1463
19.882349016999466	19.882348622259766	0	0	2	0	0.006851590932320166	0.032033912980183786	806.1788736538526	881.1788736538526	881.1788736538526	906.1788736538526	0.095238097012043	0.031976744532585144	0.1666666716337204	0.005524862091988325	0.31578946113586426	806	881	881	906	1463
19.904240491214082	19.904240491214082	0	0	2	0	0.007001853198729595	0.032775045160745676	809.2138099332535	884.2138099332535	884.2138099332535	909.2138099332535	0.095238097012043	0.03488372266292572	0.1770833283662796	0.005524862091988325	0.31578946113586426	809	884	884	909	1463
19.91745321841145	19.91745321841145	0	0	2	0	0.007132923872214154	0.032775045160745676	809.2138099332535	884.2138099332535	884.2138099332535	909.2138099332535	0.095238097012043	0.03488372266292572	0.1770833283662796	0.005524862091988325	0.31578946113586426	809	884	884	909	1463
19.932290694208973	19.93229108894867	0	0	2	0	0.007244443697168434	0.032775045160745676	809.2138099332535	884.2138099332535	884.2138099332535	909.2138099332535	0.095238097012043	0.03488372266292572	0.1770833283662796	0.005524862091988325	0.31578946113586426	809	884	884	909	1463
19.949180026960722	19.94917963222102	0	0	2	0	0.007336107005503881	0.032775045160745676	809.2138099332535	884.2138099332535	884.2138099332535	909.2138099332535	0.095238097012043	0.03488372266292572	0.1770833283662796	0.005524862091988325	0.31578946113586426	809	884	884	909	1463
19.970679129914757	19.970679129914757	0	0	2	0	0.007407662554463788	0.03680889527299476	825.7324261429135	900.7324261429135	900.7324261429135	925.7324261429135	0.1071428582072258	0.037790697067976	0.2083333283662796	0.01104972418397665	0.31578946113586426	825	900	900	925	1463
19.982169607806373	19.982169213066673	0	0	2	0	0.007458914215262221	0.04054060544149252	841.0137792829119	916.0137792829119	916.0137792829119	941.0137792829119	0.1190476194024086	0.040697675198316574	0.21875	0.01104972418397665	0.31578946113586426	841	916	916	941	1463
19.999345521579432	19.999345521579432	0	0	2	0	0.007489721510659389	0.04165581586012513	845.5805659472123	920.5805659472123	920.5805659472123	945.5805659472123	0.1190476194024086	0.04360464960336685	0.2395833283662796	0.016574585810303688	0.31578946113586426	845	920	920	945	1463
20.016433408399667	20.016433803139364	0	0	2	0	0.0075	0.04647396400105208	865.3108825843083	940.3108825843083	940.3108825843083	965.3108825843083	0.130952388048172	0.049418605864048004	0.25	0.0220994483679533	0.31578946113586426	865	940	940	965	1463
20.03749277132927	20.037492771329266	0	0	2	0	0.007489721510659218	0.05132088446337901	885.159021877537	960.159021877537	960.159021877537	985.159021877537	0.1428571492433548	0.05523255839943886	0.2604166567325592	0.027624309062957764	0.31578946113586426	885	960	960	985	1463
20.049173513755694	20.04917351375569	0	0	2	0	0.007458914215261878	0.05211956743802704	888.4296286587207	963.4296286587207	963.4296286587207	988.4296286587207	0.1428571492433548	0.058139536529779434	0.2708333432674408	0.027624309062957764	0.31578946113586426	888	963	963	988	1463
20.066507323408263	20.06650771814796	0	0	2	0	0.0074076625544632745	0.062321612955942324	930.2070050545838	1005.2070050545838	1005.2070050545838	1030.2070050545838	0.1785714328289032	0.06104651093482971	0.2916666567325592	0.033149171620607376	0.31578946113586426	930	1005	1005	1030	1463
20.082238884623507	20.082238884623507	0	0	2	0	0.007336107005503199	0.07205125736335291	970.0498989029302	1045.0498989029302	1045.0498989029302	1070.0498989029302	0.2023809552192688	0.06976744532585144	0.3229166567325592	0.049723755568265915	0.31578946113586426	970	1045	1045	1070	1463
20.104223912146733	20.104223912146733	0	0	2	0	0.007244443697167585	0.07721470575779676	991.1942200781778	1066.1942200781778	1066.1942200781778	1091.1942200781778	0.2142857164144516	0.075581394135952	0.34375	0.05524861812591553	0.31578946113586426	991	1066	1066	1091	1463
20.11745913950693	20.11745913950693	0	0	2	0	0.0071329238722131405	0.08574281294352476	1026.1168190037338	1101.1168190037338	1101.1168190037338	1126.1168190037338	0.2380952388048172	0.08139535039663315	0.3541666567325592	0.06629834324121475	0.31578946113586426	1026	1101	1101	1126	1463
20.13238187907939	20.13238187907939	0	0	2	0	0.00700185319872842	0.09084871058572258	1047.025469848534	1122.025469848534	1122.025469848534	1147.025469848534	0.25	0.0872092992067337	0.3645833432674408	0.07182320207357407	0.31578946113586426	1047	1122	1122	1147	1463
20.149301606787944	20.149301606787944	0	0	2	0	0.006851590932318833	0.0967171595236338	1071.0567682492804	1146.0567682492804	1146.0567682492804	1171.0567682492804	0.261904776096344	0.09302325546741486	0.3854166567325592	0.08287292718887329	0.31578946113586426	1071	1146	1146	1171	1463
20.170778999058548	20.170778999058545	0	0	2	0	0.006682548931412006	0.1143608740923247	1143.3077794080696	1218.3077794080696	1218.3077794080696	1243.3077794080696	0.3214285671710968	0.09883721172809601	0.3958333432674408	0.09392265230417252	0.31578946113586426	1143	1218	1218	1243	1463
20.182214213392335	20.182213818652635	0	0	2	0	0.006495190528382459	0.1296735985721693	1206.0133861530335	1281.0133861530335	1281.0133861530335	1306.0133861530335	0.3452380895614624	0.11918604373931885	0.4270833432674408	0.1270718276500702	0.31578946113586426	1206	1281	1281	1306	1463
20.19945644343479	20.199459996092077	0	0	2	0	0.006290029259589774	0.14105079632743844	1252.6030109608605	1327.6030109608605	1327.6030109608605	1352.6030109608605	0.369047611951828	0.13081395626068115	0.4479166567325592	0.14364640414714813	0.31578946113586426	1252	1327	1327	1352	1463
20.22420346463034	20.224203464630335	0	0	2	0	0.006067627457811127	0.15218340319325774	1298.1910360763904	1373.1910360763904	1373.1910360763904	1398.1910360763904	0.3928571343421936	0.14244185388088226	0.4583333432674408	0.16022099554538727	0.3684210479259491	1298	1373	1373	1398	1473
20.232222206871235	20.232221812131534	0	0	2	0	0.005828594710926231	0.1601598122578224	1330.8544311957826	1405.8544311957826	1405.8544311957826	1430.8544311957826	0.4047619104385376	0.151162788271904	0.4791666567325592	0.1767955869436264	0.3684210479259491	1330	1405	1405	1430	1473
20.250841288983015	20.25084128898301	0	0	2	0	0.005573586191079339	0.1707814916493251	1374.3502083039862	1449.3502083039862	1449.3502083039862	1474.3502083039862	0.4285714328289032	0.15988372266292572	0.4895833432674408	0.19337016344070435	0.3684210479259491	1374	1449	1449	1474	1473
20.266236137235204	20.266236137235204	0	0	2	0	0.005303300858897924	0.1887153547285485	1447.789377613406	1522.789377613406	1522.789377613406	1547.789377613406	0.4761904776096344	0.17151163518428802	0.5104166865348816	0.20994475483894348	0.3684210479259491	1447	1522	1522	1547	1473
20.28221283180339	20.282212437063688	0	0	2	0	0.005018479547690192	0.20027958667703305	1495.1449074424504	1570.1449074424504	1570.1449074424504	1595.1449074424504	0.5	0.18313953280448914	0.5208333134651184	0.22651933133602142	0.3684210479259491	1495	1570	1570	1595	1473
20.30423733329649	20.30423733329649	0	0	2	0	0.004719902932872478	0.21766414061663797	1566.3346558251324	1641.3346558251324	1641.3346558251324	1666.3346558251324	0.523809552192688	0.20348836481571198	0.5520833134651184	0.2596684992313385	0.3684210479259491	1566	1641	1641	1666	1473
20.31760756163367	20.317607561633668	0	0	2	0	0.004408389392192191	0.21766414061663797	1566.3346558251324	1641.3346558251324	1641.3346558251324	1666.3346558251324	0.5357142686843872	0.21511627733707428	0.5625	0.27624309062957764	0.3684210479259491	1566	1641	1641	1666	1473
20.33237240532662	20.33237201058692	0	0	2	0	0.004084792762611293	0.22655432112514973	1602.7399450074881	1677.7399450074881	1677.7399450074881	1702.7399450074881	0.5357142686843872	0.21511627733707428	0.5625	0.27624309062957764	0.3684210479259491	1602	1677	1677	1702	1473
20.349324501690475	20.349324896430172	0	0	2	0	0.0037499999999985423	0.237053547655258	1645.7342776482815	1720.7342776482815	1720.7342776482815	1745.7342776482815	0.5595238208770752	0.22093023359775543	0.5729166865348816	0.2928176820278168	0.3684210479259491	1645	1720	1720	1745	1473
20.370708340652467	20.370708340652467	0	0	2	0	0.003404928748045099	0.2567882507573813	1726.5478868514765	1801.5478868514765	1801.5478868514765	1826.5478868514765	0.5952380895614624	0.2383720874786377	0.59375	0.32596686482429504	0.3684210479259491	1726	1801	1801	1826	1473
20.38218381843553	20.382183423695828	0	0	2	0	0.00305052482306696	0.26373577533670556	1754.9980000038092	1829.9980000038092	1829.9980000038092	1854.9980000038092	0.6071428656578064	0.24418604373931885	0.6041666865348816	0.33701658248901367	0.3684210479259491	1754	1829	1829	1854	1473
20.399343153141242	20.39934354788094	0	0	2	0	0.0026877596215881742	0.2668582322290356	1767.7844609779008	1842.7844609779008	1842.7844609779008	1867.7844609779008	0.6071428656578064	0.25	0.6041666865348816	0.3480663001537323	0.3684210479259491	1767	1842	1842	1867	1473
20.424709915663865	20.424709915663865	0	0	2	0	0.002317627457810496	0.2771440278738737	1809.9047941435128	1884.9047941435128	1884.9047941435128	1909.9047941435128	0.6190476417541504	0.2616279125213623	0.625	0.36464089155197144	0.42105263471603394	1809	1884	1884	1909	1484
20.432151943204854	20.432151548465153	0	0	2	0	0.0019411428382672693	0.2771440278738737	1809.9047941435128	1884.9047941435128	1884.9047941435128	1909.9047941435128	0.6190476417541504	0.2616279125213623	0.625	0.36464089155197144	0.42105263471603394	1809	1884	1884	1909	1484
20.450788788603077	20.450788393863377	0	0	2	0	0.0015593376811315356	0.2833002144470811	1835.114378160797	1910.114378160797	1910.114378160797	1935.114378160797	0.6309523582458496	0.26744186878204346	0.625	0.37569060921669006	0.42105263471603394	1835	1910	1910	1935	1484
20.466244821508578	20.466244426768878	0	0	2	0	0.0011732584878000535	0.293439748134416	1876.6357686104334	1951.6357686104334	1951.6357686104334	1976.6357686104334	0.6547619104385376	0.2732558250427246	0.6354166865348816	0.3867403268814087	0.42105263471603394	1876	1951	1951	1976	1484
20.482384938312055	20.48238493831205	0	0	2	0	0.0007839634745057094	0.2999338880601523	1903.2292716063237	1978.2292716063237	1978.2292716063237	2003.2292716063237	0.6666666865348816	0.2761628031730652	0.6458333134651184	0.3977900445461273	0.42105263471603394	1903	1978	1978	2003	1484
20.504142595768787	20.504142595768784	0	0	2	0	0.00039251967182037795	0.30586929665878415	1927.534769817721	2002.534769817721	2002.534769817721	2027.534769817721	0.6666666865348816	0.2848837077617645	0.65625	0.41436463594436646	0.42105263471603394	1927	2002	2002	2027	1484
20.51740229699031	20.51740229699031	0	0	2	0	-1.7053072081790148e-15	0.31211180915124714	1953.097858474357	2028.097858474357	2028.097858474357	2053.097858474357	0.6785714030265808	0.2906976640224457	0.65625	0.4254143536090851	0.42105263471603394	1953	2028	2028	2053	1484
20.53236806318993	20.53236885266933	0	0	2	0	-0.0003925196718237839	0.317843412016527	1976.568772207678	2051.568772207678	2051.568772207678	2076.568772207678	0.6904761791229248	0.29360464215278625	0.6666666865348816	0.4309392273426056	0.42105263471603394	1976	2051	2051	2076	1484
20.549333580703546	20.549333580703543	0	0	2	0	-0.0007839634745091013	0.31949096886547457	1983.3155175041184	2058.3155175041184	2058.3155175041184	2083.3155175041184	0.6904761791229248	0.29651162028312683	0.6666666865348816	0.4364641010761261	0.42105263471603394	1983	2058	2058	2083	1484
20.570773077963064	20.570773077963064	0	0	2	0	-0.0011732584878034224	0.31949096886547457	1983.3155175041184	2058.3155175041184	2058.3155175041184	2083.3155175041184	0.6904761791229248	0.29651162028312683	0.6666666865348816	0.4364641010761261	0.42105263471603394	1983	2058	2058	2083	1484
20.582198818544082	20.582198423804382	0	0	2	0	-0.0015593376811348716	0.31949096886547457	1983.3155175041184	2058.3155175041184	2058.3155175041184	2083.3155175041184	0.6904761791229248	0.29651162028312683	0.6666666865348816	0.4364641010761261	0.42105263471603394	1983	2058	2058	2083	1484
20.599277626351245	20.599277626351242	0	0	2	0	-0.0019411428382705633	0.32322472918771794	1998.6052660237049	2073.6052660237046	2073.6052660237046	2098.6052660237046	0.6904761791229248	0.2994185984134674	0.6770833134651184	0.4475138187408447	0.42105263471603394	1998	2073	2073	2098	1484
20.616340249830756	20.616339855091056	0	0	2	0	-0.00231762745781374	0.3248866686291314	2005.410908036293	2080.410908036293	2080.410908036293	2105.410908036293	0.6904761791229248	0.302325576543808	0.6770833134651184	0.45303866267204285	0.42105263471603394	2005	2080	2080	2105	1484
20.63749553450716	20.637495929246857	0	0	2	0	-0.0026877596215913587	0.3278628626532174	2017.5984225649252	2092.5984225649254	2092.5984225649254	2117.5984225649254	0.7023809552192688	0.302325576543808	0.6770833134651184	0.45303866267204285	0.42105263471603394	2017	2092	2092	2117	1484
20.649190882302438	20.649190487562738	0	0	2	0	-0.0030505248230700754	0.3278628626532174	2017.5984225649252	2092.5984225649254	2092.5984225649254	2117.5984225649254	0.7023809552192688	0.302325576543808	0.6770833134651184	0.45303866267204285	0.42105263471603394	2017	2092	2092	2117	1484
20.66622468978394	20.66622429504424	0	0	2	0	-0.003404928748048138	0.3299922407604754	2026.3182259141468	2101.3182259141468	2101.3182259141468	2126.3182259141468	0.7023809552192688	0.302325576543808	0.6875	0.45856353640556335	0.42105263471603394	2026	2101	2101	2126	1484
20.682462307293015	20.68246309677241	0	0	2	0	-0.003750000000001496	0.33071898529306054	2029.294244775083	2104.294244775083	2104.294244775083	2129.294244775083	0.7023809552192688	0.30523255467414856	0.6875	0.45856353640556335	0.42105263471603394	2029	2104	2104	2129	1484
20.70417614864318	20.70417614864318	0	0	2	0	-0.0040847927626141535	0.3316685729660094	2033.1828062958084	2108.1828062958084	2108.1828062958084	2133.1828062958084	0.7023809552192688	0.30523255467414856	0.6875	0.46408841013908386	0.42105263471603394	2033	2108	2108	2133	1484
20.71750413983259	20.71750413983259	0	0	2	0	-0.00440838939219495	0.3316685729660094	2033.1828062958084	2108.1828062958084	2108.1828062958084	2133.1828062958084	0.7023809552192688	0.30523255467414856	0.6875	0.45856353640556335	0.42105263471603394	2033	2108	2108	2133	1484
20.73222043054259	20.73222003580289	0	0	2	0	-0.0047199029328751285	0.33071898529306054	2029.294244775083	2104.294244775083	2104.294244775083	2129.294244775083	0.7023809552192688	0.30523255467414856	0.6875	0.45856353640556335	0.42105263471603394	2029	2104	2104	2129	1484
20.74927002761204	20.74926963287234	0	0	2	0	-0.005018479547692726	0.32904265308752656	2022.4296643934213	2097.4296643934213	2097.4296643934213	2122.4296643934213	0.7023809552192688	0.302325576543808	0.6875	0.45303866267204285	0.42105263471603394	2022	2097	2097	2122	1484
20.77073557769168	20.77073557769168	0	0	2	0	-0.005303300858900336	0.3269276677443891	2013.7687994132732	2088.768799413273	2088.768799413273	2113.768799413273	0.7023809552192688	0.302325576543808	0.6770833134651184	0.4475138187408447	0.42105263471603394	2013	2088	2088	2113	1484
20.782248950485826	20.782248950485826	0	0	2	0	-0.005573586191081621	0.32620092321180394	2010.792780552337	2085.792780552337	2085.792780552337	2110.792780552337	0.7023809552192688	0.2994185984134674	0.6770833134651184	0.4475138187408447	0.42105263471603394	2010	2085	2085	2110	1484
20.79923420498438	20.79923381024468	0	0	2	0	-0.005828594710928378	0.3222895292342258	1994.7756222141547	2069.7756222141547	2069.7756222141547	2094.7756222141547	0.6904761791229248	0.2994185984134674	0.6770833134651184	0.4419889450073242	0.42105263471603394	1994	2069	2069	2094	1484
20.816263670329196	20.816263670329192	0	0	2	0	-0.006067627457813132	0.3213543343253975	1990.9459990625028	2065.945999062503	2065.945999062503	2090.945999062503	0.6904761791229248	0.2994185984134674	0.6770833134651184	0.4364641010761261	0.42105263471603394	1990	2065	2065	2090	1484
20.83752435050517	20.837524350505166	0	0	2	0	-0.006290029259591632	0.31969238983932025	1984.1403363920165	2059.1403363920163	2059.1403363920163	2084.1403363920163	0.6785714030265808	0.29360464215278625	0.6770833134651184	0.4254143536090851	0.42105263471603394	1984	2059	2059	2084	1484
20.849176276933584	20.849175882193883	0	0	2	0	-0.006495190528384164	0.315054251329157	1965.1471591928978	2040.1471591928978	2040.1471591928978	2065.1471591928976	0.6785714030265808	0.29360464215278625	0.6770833134651184	0.4254143536090851	0.42105263471603394	1965	2040	2040	2065	1484
20.86617732102009	20.86617692628039	0	0	2	0	-0.006682548931413554	0.3115219170254231	1950.6822502191076	2025.6822502191076	2025.6822502191076	2050.6822502191076	0.6785714030265808	0.2906976640224457	0.6770833134651184	0.40883979201316833	0.42105263471603394	1950	2025	2025	2050	1484
20.88241533326886	20.882415728008556	0	0	2	0	-0.00685159093232022	0.30234432164202296	1913.099997124084	1988.099997124084	1988.099997124084	2013.099997124084	0.6666666865348816	0.2848837077617645	0.6666666865348816	0.3867403268814087	0.42105263471603394	1913	1988	1988	2013	1484
20.904289044197032	20.904326544468415	0	0	2	0	-0.007001853198729643	0.2741176418494433	1797.5117433734704	1872.5117433734704	1872.5117433734704	1897.5117433734704	0.6071428656578064	0.2645348906517029	0.65625	0.3425414264202118	0.42105263471603394	1797	1872	1872	1897	1484
20.916211762058804	20.916211367319104	0	0	2	0	-0.007132923872214195	0.2668582305777818	1767.7844542160165	1842.7844542160165	1842.7844542160165	1867.7844542160165	0.6071428656578064	0.25	0.65625	0.32044199109077454	0.42105263471603394	1767	1842	1842	1867	1484
20.932340431411017	20.932340826150714	0	0	2	0	-0.007244443697168468	0.2528193097944933	1710.2950736084501	1785.2950736084501	1785.2950736084501	1810.2950736084501	0.5833333134651184	0.2383720874786377	0.6354166865348816	0.2983425557613373	0.3684210479259491	1710	1785	1785	1810	1473
20.949187527015	20.949187527015	0	0	2	0	-0.007336107005503909	0.23986650258302689	1657.253328077495	1732.253328077495	1732.253328077495	1757.253328077495	0.5595238208770752	0.223837211728096	0.625	0.28176796436309814	0.3684210479259491	1657	1732	1732	1757	1473
20.970638471725785	20.97063847172578	0	0	2	0	-0.007407662554463809	0.22772674743921373	1607.5410307635802	1682.5410307635802	1682.5410307635802	1707.5410307635802	0.5357142686843872	0.2122092992067337	0.6145833134651184	0.265193372964859	0.3684210479259491	1607	1682	1682	1707	1473
20.98214868660234	20.98214829186264	0	0	2	0	-0.007458914215262234	0.2151192487217486	1555.9133235155605	1630.9133235155605	1630.9133235155605	1655.9133235155605	0.511904776096344	0.19767442345619202	0.59375	0.2541436553001404	0.3684210479259491	1555	1630	1630	1655	1473
20.99936999544076	20.999369995440755	0	0	2	0	-0.007489721510659397	0.19581855238654566	1476.8769720229045	1551.8769720229045	1551.8769720229045	1576.8769720229045	0.4642857015132904	0.1860465109348297	0.5729166865348816	0.23204420506954193	0.3684210479259491	1476	1551	1551	1576	1473
21.016456303302196	21.016456303302196	0	0	2	0	-0.0075	0.1797576678930104	1411.1076500218776	1486.1076500218776	1486.1076500218776	1511.1076500218776	0.4404761791229248	0.16569767892360687	0.5520833134651184	0.20441989600658417	0.3684210479259491	1411	1486	1486	1511	1473
21.037496323986556	21.037496718726253	0	0	2	0	-0.007489721510659211	0.17329933279936593	1384.6607678134035	1459.6607678134035	1459.6607678134035	1484.6607678134035	0.4285714328289032	0.15988372266292572	0.5416666865348816	0.19337016344070435	0.3684210479259491	1384	1459	1459	1484	1473
21.049211803506473	21.049211408766773	0	0	2	0	-0.0074589142152618635	0.1713352488586679	1376.617844076245	1451.617844076245	1451.617844076245	1476.617844076245	0.4285714328289032	0.15697674453258514	0.53125	0.18784530460834503	0.3684210479259491	1376	1451	1451	1476	1473
21.06624758468647	21.06624718994677	0	0	2	0	-0.007407662554463255	0.1661717954557389	1355.4735023912508	1430.4735023912508	1430.4735023912508	1455.4735023912508	0.4166666567325592	0.151162788271904	0.53125	0.18232044577598572	0.31578946113586426	1355	1430	1430	1455	1463
21.08238335935326	21.082382964613558	0	0	2	0	-0.007336107005503172	0.16055530341021362	1332.473967464825	1407.473967464825	1407.473967464825	1432.473967464825	0.4047619104385376	0.14825581014156342	0.5208333134651184	0.1712707132101059	0.31578946113586426	1332	1407	1407	1432	1463
21.10415996431553	21.10416035905523	0	0	2	0	-0.007244443697167551	0.14789999090135098	1280.6504627410322	1355.6504627410322	1355.6504627410322	1380.6504627410322	0.369047611951828	0.14244185388088226	0.5	0.16022099554538727	0.31578946113586426	1280	1355	1355	1380	1463
21.11745282367175	21.11745282367175	0	0	2	0	-0.0071329238722131	0.1394006634713365	1245.845716915123	1320.845716915123	1320.845716915123	1345.845716915123	0.3452380895614624	0.1366279125213623	0.4791666567325592	0.15469613671302795	0.31578946113586426	1245	1320	1320	1345	1463
21.132401221324628	21.132401221324628	0	0	2	0	-0.007001853198728373	0.13681757458250687	1235.2679679153657	1310.2679679153657	1310.2679679153657	1335.2679679153657	0.3452380895614624	0.12790697813034058	0.4791666567325592	0.15469613671302795	0.31578946113586426	1235	1310	1310	1335	1463
21.149365159879448	21.149365159879448	0	0	2	0	-0.006851590932318779	0.13167587844449102	1214.2127222301906	1289.2127222301906	1289.2127222301906	1314.2127222301906	0.3333333432674408	0.11918604373931885	0.4583333432674408	0.14917127788066864	0.31578946113586426	1214	1289	1289	1314	1463
21.170645182300664	21.17064518230066	0	0	2	0	-0.006682548931411946	0.12551231433197507	1188.972927189438	1263.972927189438	1263.972927189438	1288.972927189438	0.3214285671710968	0.11627907305955887	0.4479166567325592	0.14364640414714813	0.31578946113586426	1188	1263	1263	1288	1463
21.18216408145059	21.18216368671089	0	0	2	0	-0.006495190528382392	0.1202267415355891	1167.3285065882374	1242.3285065882374	1242.3285065882374	1267.3285065882374	0.3095238208770752	0.11337209492921829	0.4375	0.1325966864824295	0.31578946113586426	1167	1242	1242	1267	1463
21.199409864150333	21.199409864150333	0	0	2	0	-0.006290029259589702	0.11188567453578568	1133.1718372240423	1208.1718372240423	1208.1718372240423	1233.1718372240423	0.2857142984867096	0.10755813866853714	0.4270833432674408	0.1270718276500702	0.31578946113586426	1133	1208	1208	1233	1463
21.22471504727995	21.224715442019647	0	0	2	0	-0.006067627457811049	0.10409630614145904	1101.2743736492748	1176.2743736492748	1176.2743736492748	1201.2743736492748	0.2738095223903656	0.09883721172809601	0.3958333432674408	0.11049723625183105	0.31578946113586426	1101	1176	1176	1201	1463
21.232121942987746	21.232121548248045	0	0	2	0	-0.005828594710926148	0.10409630614145904	1101.2743736492748	1176.2743736492748	1176.2743736492748	1201.2743736492748	0.2738095223903656	0.09883721172809601	0.3958333432674408	0.11049723625183105	0.31578946113586426	1101	1176	1176	1201	1463
21.250701156389947	21.250701156389947	0	0	2	0	-0.005573586191079251	0.09831418970659372	1077.5966068485013	1152.5966068485013	1152.5966068485013	1177.5966068485013	0.261904776096344	0.09302325546741486	0.3854166567325592	0.09944751113653183	0.31578946113586426	1077	1152	1152	1177	1463
21.26642127015393	21.266421270153927	0	0	2	0	-0.00530330085889783	0.09383431798778474	1059.2515321599785	1134.2515321599785	1134.2515321599785	1159.2515321599785	0.25	0.09011627733707428	0.375	0.09392265230417252	0.31578946113586426	1059	1134	1134	1159	1463
21.282365201327117	21.282365201327114	0	0	2	0	-0.005018479547690093	0.0931075734551996	1056.2755132990424	1131.2755132990424	1131.2755132990424	1156.2755132990424	0.25	0.0872092992067337	0.375	0.09392265230417252	0.31578946113586426	1056	1131	1131	1156	1463
21.304271280910587	21.304271280910584	0	0	2	0	-0.004719902932872375	0.08472334474567872	1021.9420967335543	1096.9420967335543	1096.9420967335543	1121.9420967335543	0.2261904776096344	0.08139535039663315	0.3541666567325592	0.0883977934718132	0.31578946113586426	1021	1096	1096	1121	1463
21.316227946386455	21.316227551646755	0	0	2	0	-0.004408389392192083	0.08472334474567872	1021.9420967335543	1096.9420967335543	1096.9420967335543	1121.9420967335543	0.2261904776096344	0.08139535039663315	0.3541666567325592	0.0883977934718132	0.31578946113586426	1021	1096	1096	1121	1463
21.33238108959999	21.33238108959999	0	0	2	0	-0.004084792762611183	0.07593625989394404	985.9589842657008	1060.9589842657008	1060.9589842657008	1085.9589842657008	0.2023809552192688	0.075581394135952	0.3333333432674408	0.07734806835651398	0.31578946113586426	985	1060	1060	1085	1463
21.34935173872969	21.349352133469388	0	0	2	0	-0.0037499999999984273	0.07067209749948233	964.4022392603802	1039.4022392603802	1039.4022392603802	1064.4022392603802	0.190476194024086	0.06976744532585144	0.3125	0.07182320207357407	0.31578946113586426	964	1039	1039	1064	1463
21.37065268235494	21.37065228761524	0	0	2	0	-0.003404928748044981	0.06506262995576242	941.4314696688471	1016.4314696688471	1016.4314696688471	1041.431469668847	0.1785714328289032	0.06395348906517029	0.2916666567325592	0.06077348068356514	0.31578946113586426	941	1016	1016	1041	1463
21.38217750260035	21.382177502600346	0	0	2	0	-0.0030505248230668384	0.056966153731566216	908.2763995307637	983.2763995307637	983.2763995307637	1008.2763995307637	0.1547619104385376	0.058139536529779434	0.2708333432674408	0.05524861812591553	0.31578946113586426	908	983	983	1008	1463
21.399386574508107	21.399386574508103	0	0	2	0	-0.0026877596215880506	0.055606351932510734	902.7080111636315	977.7080111636315	977.7080111636315	1002.7080111636315	0.1547619104385376	0.05523255839943886	0.25	0.049723755568265915	0.31578946113586426	902	977	977	1002	1463
21.424259517667565	21.424259912407262	0	0	2	0	-0.0023176274578103704	0.04658170386828983	865.7520773406468	940.7520773406468	940.7520773406468	965.7520773406468	0.130952388048172	0.04651162773370743	0.2291666716337204	0.03867403417825699	0.31578946113586426	865	940	940	965	1463
21.433046028622577	21.433046423362274	0	0	2	0	-0.0019411428382671415	0.045653531978311596	861.951213451186	936.951213451186	936.951213451186	961.951213451186	0.130952388048172	0.04360464960336685	0.2083333283662796	0.03867403417825699	0.31578946113586426	861	936	936	961	1463
21.45067234039194	21.45067194565224	0	0	2	0	-0.0015593376811314063	0.04455270924026354	857.4433443388792	932.4433443388792	932.4433443388792	957.4433443388792	0.130952388048172	0.040697675198316574	0.1979166716337204	0.033149171620607376	0.2631579041481018	857	932	932	957	1452
21.46629534819002	21.46629534819002	0	0	2	0	-0.001173258487799923	0.04123121313750744	843.841817798093	918.841817798093	918.841817798093	943.841817798093	0.1190476194024086	0.040697675198316574	0.1875	0.027624309062957764	0.31578946113586426	843	918	918	943	1463
21.482351780177357	21.482351780177357	0	0	2	0	-0.0007839634745055779	0.037456339966972285	828.3837121647515	903.3837121647515	903.3837121647515	928.3837121647515	0.1071428582072258	0.037790697067976	0.1770833283662796	0.027624309062957764	0.31578946113586426	828	903	903	928	1463
21.504201411983903	21.5042018067236	0	0	2	0	-0.00039251967182024584	0.037384401730726546	828.0891250873252	903.0891250873252	903.0891250873252	928.0891250873252	0.1071428582072258	0.037790697067976	0.1666666716337204	0.027624309062957764	0.31578946113586426	828	903	903	928	1463
21.51744334991898	21.51744334991898	0	0	2	0	1.8376154860346732e-15	0.03368146783066828	812.9256107665866	887.9256107665866	887.9256107665866	912.9256107665866	0.095238097012043	0.03488372266292572	0.1666666716337204	0.027624309062957764	0.31578946113586426	812	887	887	912	1463
21.53236214209445	21.53236174735475	0	0	2	0	0.000392519671823916	0.03360952949151397	812.6310232677497	887.6310232677497	887.6310232677497	912.6310232677497	0.095238097012043	0.03488372266292572	0.15625	0.027624309062957764	0.31578946113586426	812	887	887	912	1463
21.549157921537592	21.54915792153759	0	0	2	0	0.000783963474509233	0.03360952949151397	812.6310232677497	887.6310232677497	887.6310232677497	912.6310232677497	0.095238097012043	0.03488372266292572	0.15625	0.027624309062957764	0.31578946113586426	812	887	887	912	1463
21.570666498244396	21.570666498244396	0	0	2	0	0.001173258487803553	0.029834656320978814	797.1729176344082	872.1729176344082	872.1729176344082	897.1729176344082	0.0833333358168602	0.031976744532585144	0.1458333283662796	0.027624309062957764	0.2631579041481018	797	872	872	897	1452
21.58217000254607	21.58216960780637	0	0	2	0	0.001559337681135001	0.029762718084733075	796.878330556982	871.878330556982	871.878330556982	896.878330556982	0.0833333358168602	0.031976744532585144	0.1354166716337204	0.027624309062957764	0.2631579041481018	796	871	871	896	1452
21.599302889691966	21.599303679171364	0	0	2	0	0.0019411428382706912	0.02957567852309371	796.1124035520687	871.1124035520687	871.1124035520687	896.1124035520687	0.0833333358168602	0.031976744532585144	0.1354166716337204	0.0220994483679533	0.31578946113586426	796	871	871	896	1463
21.616443671631835	21.616443671631835	0	0	2	0	0.002317627457813866	0.02957567852309371	796.1124035520687	871.1124035520687	871.1124035520687	896.1124035520687	0.0833333358168602	0.031976744532585144	0.1354166716337204	0.0220994483679533	0.2631579041481018	796	871	871	896	1452
21.637491192370472	21.63749158711017	0	0	2	0	0.002687759621591482	0.03236482919719174	807.5339755625002	882.5339755625002	882.5339755625002	907.5339755625002	0.095238097012043	0.029069768264889717	0.1354166716337204	0.016574585810303688	0.2631579041481018	807	882	882	907	1452
21.649192856000933	21.64919285600093	0	0	2	0	0.0030505248230701964	0.03163808513026788	804.557958608447	879.557958608447	879.557958608447	904.557958608447	0.095238097012043	0.029069768264889717	0.1354166716337204	0.016574585810303688	0.2631579041481018	804	879	879	904	1452
21.666326927365922	21.666326532626222	0	0	2	0	0.003404928748048256	0.03182512475496555	805.3238858715839	880.3238858715839	880.3238858715839	905.3238858715839	0.095238097012043	0.029069768264889717	0.1354166716337204	0.0220994483679533	0.2631579041481018	805	880	880	905	1452
21.68231309568688	21.68231270094718	0	0	2	0	0.00375000000000161	0.03182512475496555	805.3238858715839	880.3238858715839	880.3238858715839	905.3238858715839	0.095238097012043	0.029069768264889717	0.1354166716337204	0.0220994483679533	0.2631579041481018	805	880	880	905	1452
21.704169043328605	21.7041690433286	0	0	2	0	0.0040847927626142646	0.02884893445616985	793.1363865980155	868.1363865980155	868.1363865980155	893.1363865980155	0.0833333358168602	0.029069768264889717	0.1354166716337204	0.0220994483679533	0.2631579041481018	793	868	868	893	1452
21.71746229742452	21.71746229742452	0	0	2	0	0.004408389392195056	0.02884893445616985	793.1363865980155	868.1363865980155	868.1363865980155	893.1363865980155	0.095238097012043	0.029069768264889717	0.1354166716337204	0.0220994483679533	0.2631579041481018	793	868	868	893	1452
21.732219641063192	21.732219246323492	0	0	2	0	0.004719902932875231	0.03182512475496555	805.3238858715839	880.3238858715839	880.3238858715839	905.3238858715839	0.095238097012043	0.029069768264889717	0.1354166716337204	0.0220994483679533	0.2631579041481018	805	880	880	905	1452
21.749249501147705	21.749249106408005	0	0	2	0	0.005018479547692824	0.03182512475496555	805.3238858715839	880.3238858715839	880.3238858715839	905.3238858715839	0.095238097012043	0.029069768264889717	0.1354166716337204	0.0220994483679533	0.31578946113586426	805	880	880	905	1463
21.770731235554994	21.770731235554994	0	0	2	0	0.005303300858900429	0.03182512475496555	805.3238858715839	880.3238858715839	880.3238858715839	905.3238858715839	0.095238097012043	0.029069768264889717	0.1354166716337204	0.0220994483679533	0.2631579041481018	805	880	880	905	1452
21.78222171344661	21.782221318706913	0	0	2	0	0.00557358619108171	0.03182512475496555	805.3238858715839	880.3238858715839	880.3238858715839	905.3238858715839	0.095238097012043	0.029069768264889717	0.1354166716337204	0.0220994483679533	0.2631579041481018	805	880	880	905	1452
21.799358942729192	21.799358942729192	0	0	2	0	0.005828594710928461	0.03182512475496555	805.3238858715839	880.3238858715839	880.3238858715839	905.3238858715839	0.095238097012043	0.029069768264889717	0.1354166716337204	0.0220994483679533	0.2631579041481018	805	880	880	905	1452
21.816359986815694	21.81636077629509	0	0	2	0	0.006067627457813209	0.03115593081428738	802.5835366845068	877.5835366845068	877.5835366845068	902.5835366845068	0.095238097012043	0.02616279013454914	0.1458333283662796	0.0220994483679533	0.31578946113586426	802	877	877	902	1463
21.837448560483004	21.837448560483004	0	0	2	0	0.006290029259591703	0.03188267534687252	805.559555545443	880.559555545443	880.559555545443	905.559555545443	0.095238097012043	0.029069768264889717	0.1458333283662796	0.0220994483679533	0.31578946113586426	805	880	880	905	1452
21.849184566467258	21.849184171727558	0	0	2	0	0.00649519052838423	0.03188267534687252	805.559555545443	880.559555545443	880.559555545443	905.559555545443	0.095238097012043	0.029069768264889717	0.1458333283662796	0.0220994483679533	0.31578946113586426	805	880	880	905	1463
21.866155215596955	21.866154820857258	0	0	2	0	0.006682548931413614	0.031940226021106355	805.7952255564305	880.7952255564305	880.7952255564305	905.7952255564305	0.095238097012043	0.029069768264889717	0.15625	0.0220994483679533	0.31578946113586426	805	880	880	905	1463
21.88230283245471	21.88230243771501	0	0	2	0	0.006851590932320274	0.035700711061059744	821.1944117950396	896.1944117950396	896.1944117950396	921.1944117950396	0.1071428582072258	0.031976744532585144	0.1666666716337204	0.0220994483679533	0.31578946113586426	821	896	896	921	1463
21.90417733286228	21.904177332862275	0	0	2	0	0.0070018531987296895	0.035700711061059744	821.1944117950396	896.1944117950396	896.1944117950396	921.1944117950396	0.1071428582072258	0.031976744532585144	0.1666666716337204	0.0220994483679533	0.31578946113586426	821	896	896	921	1463
21.917403086469704	21.917403481209405	0	0	2	0	0.007132923872214236	0.035758261652966715	821.4300814688987	896.4300814688987	896.4300814688987	921.4300814688987	0.1071428582072258	0.031976744532585144	0.1770833283662796	0.0220994483679533	0.31578946113586426	821	896	896	921	1463
21.932169903861148	21.932169903861148	0	0	2	0	0.0072444436971685015	0.039259769226191565	835.7687549812545	910.7687549812545	910.7687549812545	935.7687549812545	0.1190476194024086	0.03488372266292572	0.1875	0.016574585810303688	0.31578946113586426	835	910	910	935	1463
21.94923844843614	21.94923805369644	0	0	2	0	0.007336107005503936	0.04227912439209513	848.1330143856296	923.1330143856296	923.1330143856296	948.1330143856296	0.130952388048172	0.03488372266292572	0.1979166716337204	0.016574585810303688	0.2631579041481018	848	923	923	948	1452
21.97072057758313	21.970720972322827	0	0	2	0	0.00740766255446383	0.04788156396853669	871.0750044511577	946.0750044511577	946.0750044511577	971.0750044511577	0.1428571492433548	0.04360464960336685	0.2291666716337204	0.0220994483679533	0.31578946113586426	871	946	946	971	1463
21.982178292079748	21.982178292079745	0	0	2	0	0.007458914215262249	0.05169960006605834	886.7098622705089	961.7098622705089	961.7098622705089	986.7098622705089	0.1547619104385376	0.04651162773370743	0.25	0.0220994483679533	0.2631579041481018	886	961	961	986	1452
21.99935894272919	21.99935894272919	0	0	2	0	0.007489721510659403	0.05546008548934615	902.1090500788725	977.1090500788725	977.1090500788725	1002.1090500788725	0.1666666716337204	0.049418605864048004	0.2604166567325592	0.0220994483679533	0.31578946113586426	902	977	977	1002	1463
22.024139122059438	22.024139122059434	0	0	2	0	0.0075	0.059220570145965115	917.5082347477271	992.5082347477271	992.5082347477271	1017.5082347477271	0.1785714328289032	0.05232558026909828	0.2708333432674408	0.0220994483679533	0.2631579041481018	917	992	992	1017	1452
22.03220365410539	22.032203259365694	0	0	2	0	0.0074897215106592046	0.06336952233687043	934.4981939694844	1009.4981939694844	1009.4981939694844	1034.4981939694844	0.190476194024086	0.05523255839943886	0.28125	0.027624309062957764	0.2631579041481018	934	1009	1009	1034	1452
22.050799841314642	22.050799841314642	0	0	2	0	0.0074589142152618505	0.07389545804541386	977.6019006959698	1052.6019006959698	1052.6019006959698	1077.6019006959698	0.2261904776096344	0.06104651093482971	0.3020833432674408	0.027624309062957764	0.31578946113586426	977	1052	1052	1077	1463
22.066335611639296	22.066336006378993	0	0	2	0	0.007407662554463234	0.08107815129915252	1007.0150295700296	1082.0150295700296	1082.0150295700296	1107.0150295700296	0.25	0.06395348906517029	0.3125	0.033149171620607376	0.31578946113586426	1007	1082	1082	1107	1463
22.082336780068804	22.082336385329103	0	0	2	0	0.0073361070055031445	0.08233723925367858	1012.1709947438138	1087.170994743814	1087.170994743814	1112.170994743814	0.25	0.06686046719551086	0.3229166567325592	0.03867403417825699	0.31578946113586426	1012	1087	1087	1112	1463
22.104120885085354	22.10412127982505	0	0	2	0	0.007244443697167517	0.09175035319902933	1050.717696350025	1125.717696350025	1125.717696350025	1150.717696350025	0.2738095223903656	0.075581394135952	0.3541666567325592	0.049723755568265915	0.2631579041481018	1050	1125	1125	1150	1452
22.11741492866067	22.117415323400365	0	0	2	0	0.007132923872213059	0.09175035319902933	1050.717696350025	1125.717696350025	1125.717696350025	1150.717696350025	0.2738095223903656	0.075581394135952	0.3541666567325592	0.049723755568265915	0.31578946113586426	1050	1125	1125	1150	1452
22.132340826150717	22.132340826150717	0	0	2	0	0.007001853198728325	0.10045111260842532	1086.3473061315017	1161.3473061315017	1161.3473061315017	1186.3473061315017	0.2976190447807312	0.08139535039663315	0.375	0.06077348068356514	0.31578946113586426	1086	1161	1161	1186	1463
22.149417660259385	22.149417660259385	0	0	2	0	0.006851590932318725	0.1048446588007464	1104.3388777890564	1179.3388777890564	1179.3388777890564	1204.3388777890564	0.3095238208770752	0.08430232852697372	0.3854166567325592	0.06629834324121475	0.31578946113586426	1104	1179	1179	1204	1463
22.17066255084741	22.170662550847407	0	0	2	0	0.006682548931411886	0.12560380229633816	1189.3475704035047	1264.3475704035047	1264.3475704035047	1289.3475704035047	0.369047611951828	0.09883721172809601	0.4166666567325592	0.08287292718887329	0.31578946113586426	1189	1264	1264	1289	1463
22.182213029173237	22.182213029173237	0	0	2	0	0.006495190528382326	0.128452893211159	1201.014597699696	1276.014597699696	1276.014597699696	1301.014597699696	0.369047611951828	0.10465116053819656	0.4270833432674408	0.09392265230417252	0.31578946113586426	1201	1276	1276	1301	1463
22.199410258890033	22.19941025889003	0	0	2	0	0.00629002925958963	0.13533583983009712	1229.2002641042477	1304.2002641042477	1304.2002641042477	1329.2002641042477	0.380952388048172	0.11337209492921829	0.4479166567325592	0.10497237741947174	0.31578946113586426	1229	1304	1304	1329	1463
22.22412964830667	22.224129648306665	0	0	2	0	0.0060676274578109705	0.1547375770751387	1308.650378122693	1383.650378122693	1383.650378122693	1408.650378122693	0.4285714328289032	0.13081395626068115	0.46875	0.1270718276500702	0.31578946113586426	1308	1383	1383	1408	1463
22.23217325914859	22.232172864408888	0	0	2	0	0.005828594710926065	0.1547375770751387	1308.650378122693	1383.650378122693	1383.650378122693	1408.650378122693	0.4285714328289032	0.13081395626068115	0.46875	0.1270718276500702	0.31578946113586426	1308	1383	1383	1408	1463
22.250782867507596	22.250782472767895	0	0	2	0	0.005573586191079162	0.16293715005766252	1342.227629486128	1417.227629486128	1417.227629486128	1442.227629486128	0.4404761791229248	0.14244185388088226	0.4791666567325592	0.14364640414714813	0.31578946113586426	1342	1417	1417	1442	1463
22.266252321562856	22.266251926823156	0	0	2	0	0.005303300858897737	0.1761753335595131	1396.437990926206	1471.437990926206	1471.437990926206	1496.437990926206	0.4761904776096344	0.151162788271904	0.5	0.15469613671302795	0.31578946113586426	1396	1471	1471	1496	1463
22.2824346755141	22.282435070253797	0	0	2	0	0.005018479547689995	0.18936809605076688	1450.4623533278905	1525.4623533278905	1525.4623533278905	1550.4623533278905	0.488095223903656	0.1744185984134674	0.5208333134651184	0.18232044577598572	0.31578946113586426	1450	1525	1525	1550	1463
22.304309570661367	22.304309570661367	0	0	2	0	0.004719902932872272	0.20069477914594125	1496.8451206026293	1571.8451206026293	1571.8451206026293	1596.8451206026293	0.511904776096344	0.18313953280448914	0.5416666865348816	0.19889502227306366	0.31578946113586426	1496	1571	1571	1596	1463
22.316232288523143	22.316231893783442	0	0	2	0	0.004408389392191976	0.20789425382107618	1526.326969397307	1601.326969397307	1601.326969397307	1626.326969397307	0.523809552192688	0.19186046719551086	0.5520833134651184	0.20994475483894348	0.31578946113586426	1526	1601	1601	1626	1463
22.332428853103544	22.332428853103544	0	0	2	0	0.004084792762611071	0.21515126526355743	1556.0444312542677	1631.0444312542677	1631.0444312542677	1656.0444312542677	0.5357142686843872	0.2005814015865326	0.5625	0.2209944725036621	0.31578946113586426	1556	1631	1631	1656	1463
22.34929726465126	22.349297659390956	0	0	2	0	0.003749999999998313	0.22246584073879672	1585.9976178253726	1660.9976178253726	1660.9976178253726	1685.9976178253726	0.5476190447807312	0.20930232107639313	0.5729166865348816	0.23204420506954193	0.31578946113586426	1585	1660	1660	1685	1463
22.370536234143803	22.370535839404102	0	0	2	0	0.0034049287480448632	0.2291112204114898	1613.2104475850506	1688.2104475850506	1688.2104475850506	1713.2104475850506	0.5595238208770752	0.21511627733707428	0.5833333134651184	0.24309392273426056	0.31578946113586426	1613	1688	1688	1713	1463
22.38406712153838	22.38406712153838	0	0	2	0	0.003050524823066718	0.2373609950300306	1646.9932746479753	1721.9932746479753	1721.9932746479753	1746.9932746479753	0.5714285969734192	0.223837211728096	0.59375	0.2596684992313385	0.3684210479259491	1646	1721	1721	1746	1473
22.39933052147088	22.39933052147088	0	0	2	0	0.002687759621587927	0.24261076166294515	1668.4910690097604	1743.4910690097604	1743.4910690097604	1768.4910690097604	0.5833333134651184	0.22965116798877716	0.59375	0.265193372964859	0.31578946113586426	1668	1743	1743	1768	1463
22.416359986815696	22.416359986815692	0	0	2	0	0.0023176274578102446	0.24569708308201577	1681.1295552208544	1756.1295552208544	1756.1295552208544	1781.1295552208544	0.5833333134651184	0.23255814611911774	0.6041666865348816	0.27624309062957764	0.3684210479259491	1681	1756	1756	1781	1473
22.43737632311813	22.43737592837843	0	0	2	0	0.0019411428382670136	0.2509612486102579	1702.6863130590061	1777.6863130590061	1777.6863130590061	1802.6863130590061	0.5952380895614624	0.2383720874786377	0.6041666865348816	0.28176796436309814	0.31578946113586426	1702	1777	1777	1802	1463
22.450697998472357	22.450698393212058	0	0	2	0	0.0015593376811312766	0.2548462486406531	1718.5953881834744	1793.5953881834744	1793.5953881834744	1818.5953881834744	0.5952380895614624	0.24418604373931885	0.6145833134651184	0.2928176820278168	0.3684210479259491	1718	1793	1793	1818	1473
22.466329295804115	22.466329690543812	0	0	2	0	0.0011732584877997925	0.2593980609987301	1737.2350597897996	1812.2350597897996	1812.2350597897996	1837.2350597897996	0.6071428656578064	0.24709302186965942	0.6145833134651184	0.2983425557613373	0.3684210479259491	1737	1812	1812	1837	1473
22.482365201327116	22.482365596066813	0	0	2	0	0.0007839634745054463	0.2610382530838251	1743.9516463782638	1818.9516463782638	1818.9516463782638	1843.9516463782638	0.6071428656578064	0.24709302186965942	0.625	0.3038673996925354	0.3684210479259491	1743	1818	1818	1843	1473
22.50414496420698	22.50414496420698	0	0	2	0	0.00039251967182011373	0.26176499761641026	1746.9276652392	1821.9276652392	1821.9276652392	1846.9276652392	0.6071428656578064	0.25	0.625	0.3038673996925354	0.3684210479259491	1746	1821	1821	1846	1473
22.517354533486756	22.517354533486756	0	0	2	0	-1.9699237638903314e-15	0.26176499761641026	1746.9276652392	1821.9276652392	1821.9276652392	1846.9276652392	0.6071428656578064	0.25	0.625	0.3038673996925354	0.3684210479259491	1746	1821	1821	1846	1473
22.532365300012042	22.53236569475174	0	0	2	0	-0.00039251967182404813	0.26262825913727283	1750.4627211671323	1825.4627211671323	1825.4627211671323	1850.4627211671323	0.6071428656578064	0.25	0.625	0.3093922734260559	0.3684210479259491	1750	1825	1825	1850	1473
22.54936476513975	22.549364765139746	0	0	2	0	-0.0007839634745093646	0.263355003669858	1753.4387400280684	1828.4387400280684	1828.4387400280684	1853.4387400280684	0.6190476417541504	0.25581395626068115	0.625	0.3093922734260559	0.3684210479259491	1753	1828	1828	1853	1473
22.570633340109698	22.57063294537	0	0	2	0	-0.0011732584878036837	0.2687412973147736	1775.4956125039978	1850.4956125039978	1850.4956125039978	1875.4956125039978	0.6190476417541504	0.25581395626068115	0.6354166865348816	0.31491711735725403	0.3684210479259491	1775	1850	1850	1875	1473
22.58216329197119	22.58216289723149	0	0	2	0	-0.0015593376811351306	0.2687412973147736	1775.4956125039978	1850.4956125039978	1850.4956125039978	1875.4956125039978	0.6190476417541504	0.25581395626068115	0.6354166865348816	0.31491711735725403	0.3684210479259491	1775	1850	1850	1875	1473
22.599347890017626	22.599347495277925	0	0	2	0	-0.001941142838270819	0.26946804184735873	1778.471631364934	1853.471631364934	1853.471631364934	1878.471631364934	0.6190476417541504	0.25872093439102173	0.6354166865348816	0.31491711735725403	0.3684210479259491	1778	1853	1853	1878	1473
22.61632959185889	22.61632959185889	0	0	2	0	-0.0023176274578139916	0.27034569108767803	1782.0656050040416	1857.0656050040416	1857.0656050040416	1882.0656050040416	0.6190476417541504	0.25872093439102173	0.6354166865348816	0.32044199109077454	0.3684210479259491	1782	1857	1857	1882	1473
22.637509745136313	22.637509745136313	0	0	2	0	-0.0026877596215916055	0.2719500848605825	1788.6355975040851	1863.6355975040851	1863.6355975040851	1888.6355975040851	0.6309523582458496	0.2616279125213623	0.6354166865348816	0.33149170875549316	0.3684210479259491	1788	1863	1863	1888	1473
22.64915535572955	22.649155355729548	0	0	2	0	-0.003050524823070317	0.27580390848960334	1804.4170052649256	1879.4170052649256	1879.4170052649256	1904.4170052649256	0.6309523582458496	0.2616279125213623	0.6354166865348816	0.33149170875549316	0.3684210479259491	1804	1879	1879	1904	1473
22.66620218962111	22.66620179488141	0	0	2	0	-0.0034049287480483735	0.27828594626478065	1814.5809499542768	1889.5809499542768	1889.5809499542768	1914.5809499542768	0.6309523582458496	0.2645348906517029	0.6458333134651184	0.33701658248901367	0.3684210479259491	1814	1889	1889	1914	1473
22.682246779417483	22.682246384677782	0	0	2	0	-0.003750000000001725	0.27828594626478065	1814.5809499542768	1889.5809499542768	1889.5809499542768	1914.5809499542768	0.6309523582458496	0.2645348906517029	0.6458333134651184	0.33701658248901367	0.3684210479259491	1814	1889	1889	1914	1473
22.704158780096435	22.704158780096435	0	0	2	0	-0.004084792762614376	0.2799047228629816	1821.2098401239098	1896.2098401239098	1896.2098401239098	1921.2098401239098	0.6309523582458496	0.26744186878204346	0.6458333134651184	0.3425414264202118	0.3684210479259491	1821	1896	1896	1921	1473
22.717391244278744	22.71739163901844	0	0	2	0	-0.004408389392195164	0.2828809168870676	1833.397354652542	1908.397354652542	1908.397354652542	1933.397354652542	0.6428571343421936	0.26744186878204346	0.6458333134651184	0.3425414264202118	0.3684210479259491	1833	1908	1908	1933	1473
22.732353457821077	22.732353457821077	0	0	2	0	-0.004719902932875334	0.2863125472795218	1847.4498811096419	1922.4498811096419	1922.4498811096419	1947.4498811096419	0.6428571343421936	0.27034884691238403	0.65625	0.3535911738872528	0.3684210479259491	1847	1922	1922	1947	1473
22.749350159770895	22.749350554510592	0	0	2	0	-0.005018479547692923	0.28703929181210697	1850.425899970578	1925.425899970578	1925.425899970578	1950.425899970578	0.6428571343421936	0.2732558250427246	0.65625	0.3535911738872528	0.3684210479259491	1850	1925	1925	1950	1473
22.770619129480544	22.770619129480544	0	0	2	0	-0.005303300858900523	0.2886724560521543	1857.1137075335719	1932.1137075335719	1932.1137075335719	1957.1137075335719	0.6428571343421936	0.2761628031730652	0.65625	0.3591160178184509	0.3684210479259491	1857	1932	1932	1957	1473
22.78216763410788	22.782167239368178	0	0	2	0	-0.005573586191081798	0.2888809112663866	1857.967331635853	1932.967331635853	1932.967331635853	1957.967331635853	0.6428571343421936	0.2732558250427246	0.6666666865348816	0.3591160178184509	0.3684210479259491	1857	1932	1932	1957	1473
22.799365653304072	22.79936565330407	0	0	2	0	-0.005828594710928545	0.28703929181210697	1850.425899970578	1925.425899970578	1925.425899970578	1950.425899970578	0.6428571343421936	0.2732558250427246	0.65625	0.3535911738872528	0.3684210479259491	1850	1925	1925	1950	1473
22.82417662233082	22.824176622330818	0	0	2	0	-0.006067627457813286	0.28703929181210697	1850.425899970578	1925.425899970578	1925.425899970578	1950.425899970578	0.6428571343421936	0.2732558250427246	0.65625	0.3535911738872528	0.3684210479259491	1850	1925	1925	1950	1473
22.8321693117516	22.8321689170119	0	0	2	0	-0.006290029259591776	0.28703929181210697	1850.425899970578	1925.425899970578	1925.425899970578	1950.425899970578	0.6428571343421936	0.2732558250427246	0.65625	0.3535911738872528	0.3684210479259491	1850	1925	1925	1950	1473
22.85076865687844	22.85076826213874	0	0	2	0	-0.006495190528384297	0.2863125472795218	1847.4498811096419	1922.4498811096419	1922.4498811096419	1947.4498811096419	0.6428571343421936	0.27034884691238403	0.65625	0.3535911738872528	0.3684210479259491	1847	1922	1922	1947	1473
22.866370743472487	22.866370743472487	0	0	2	0	-0.0066825489314136744	0.2854061226826161	1843.738072385313	1918.738072385313	1918.738072385313	1943.738072385313	0.6428571343421936	0.27034884691238403	0.65625	0.3480663001537323	0.3684210479259491	1843	1918	1918	1943	1473
22.882169805176222	22.88216941043652	0	0	2	0	-0.006851590932320327	0.28079675952903926	1824.8627302714158	1899.8627302714158	1899.8627302714158	1924.8627302714158	0.6309523582458496	0.26744186878204346	0.65625	0.3425414264202118	0.3684210479259491	1824	1899	1899	1924	1473
22.90414141154969	22.904141411549688	0	0	2	0	-0.007001853198729737	0.2727989536662059	1792.1117152631132	1867.1117152631132	1867.1117152631132	1892.1117152631132	0.6190476417541504	0.2616279125213623	0.6458333134651184	0.32596686482429504	0.3684210479259491	1792	1867	1867	1892	1473
22.917367954636514	22.91736834937621	0	0	2	0	-0.007132923872214277	0.2727989536662059	1792.1117152631132	1867.1117152631132	1867.1117152631132	1892.1117152631132	0.6190476417541504	0.2616279125213623	0.6458333134651184	0.32596686482429504	0.3684210479259491	1792	1867	1867	1892	1473
22.932442668993	22.932442668992998	0	0	2	0	-0.007244443697168536	0.2719069167887569	1788.4588242499594	1863.4588242499594	1863.4588242499594	1888.4588242499594	0.6190476417541504	0.2616279125213623	0.6458333134651184	0.32044199109077454	0.3684210479259491	1788	1863	1863	1888	1473
22.949326080649268	22.949326475388965	0	0	2	0	-0.007336107005503963	0.26561420331717667	1762.6901625838384	1837.6901625838384	1837.6901625838384	1862.6901625838384	0.6071428656578064	0.25872093439102173	0.6354166865348816	0.3093922734260559	0.3684210479259491	1762	1837	1837	1862	1473
22.97063965594488	22.97063926120518	0	0	2	0	-0.0074076625544638505	0.2616284852847457	1746.3686472410336	1821.3686472410336	1821.3686472410336	1846.3686472410336	0.6071428656578064	0.2529069781303406	0.625	0.2983425557613373	0.3684210479259491	1746	1821	1821	1846	1473
22.98215066030083	22.98215026556113	0	0	2	0	-0.007458914215262262	0.2532228296622634	1711.9474874669686	1786.9474874669686	1786.9474874669686	1811.9474874669686	0.5833333134651184	0.25	0.625	0.28729280829429626	0.3684210479259491	1711	1786	1786	1811	1473
22.999200257370283	22.99920104684968	0	0	2	0	-0.00748972151065941	0.24409044906497002	1674.5503889210522	1749.5503889210522	1749.5503889210522	1774.5503889210522	0.5595238208770752	0.24418604373931885	0.625	0.27624309062957764	0.3684210479259491	1674	1749	1749	1774	1473
23.01648314560171	23.01648314560171	0	0	2	0	-0.0075	0.23864421422137072	1652.248057236513	1727.248057236513	1727.248057236513	1752.248057236513	0.5595238208770752	0.23546510934829712	0.6145833134651184	0.2596684992313385	0.3684210479259491	1652	1727	1727	1752	1473
23.037433560374453	23.03743395511415	0	0	2	0	-0.007489721510659197	0.22504395411073697	1596.5549920834678	1671.5549920834678	1671.5549920834678	1696.5549920834678	0.511904776096344	0.20930232107639313	0.5833333134651184	0.20994475483894348	0.31578946113586426	1596	1671	1671	1696	1473
23.049199171836115	23.049198777096414	0	0	2	0	-0.007458914215261837	0.21091871666439	1538.712144740677	1613.712144740677	1613.712144740677	1638.712144740677	0.511904776096344	0.20930232107639313	0.5833333134651184	0.20994475483894348	0.31578946113586426	1538	1613	1613	1638	1463
23.066223505564846	23.066223110825145	0	0	2	0	-0.007407662554463213	0.1946444081082086	1472.0688512031143	1547.0688512031143	1547.0688512031143	1572.0688512031143	0.4761904776096344	0.19476744532585144	0.5729166865348816	0.18784530460834503	0.31578946113586426	1472	1547	1547	1572	1463
23.08233204319242	23.082332043192416	0	0	2	0	-0.007336107005503117	0.17732681903617653	1401.153323953143	1476.153323953143	1476.153323953143	1501.153323953143	0.4404761791229248	0.17732557654380798	0.5520833134651184	0.16574585437774658	0.3684210479259491	1401	1476	1476	1501	1473
23.10414456946728	23.10414456946728	0	0	2	0	-0.0072444436971674814	0.1403151147636117	1249.5903949569897	1324.5903949569897	1324.5903949569897	1349.5903949569897	0.3452380895614624	0.151162788271904	0.5104166865348816	0.1270718276500702	0.31578946113586426	1249	1324	1324	1349	1463
23.117413349701874	23.11741374444157	0	0	2	0	-0.007132923872213018	0.13331468239264532	1220.9236243978826	1295.9236243978826	1295.9236243978826	1320.9236243978826	0.3452380895614624	0.1366279125213623	0.4895833432674408	0.10497237741947174	0.31578946113586426	1220	1295	1295	1320	1463
23.13243595841812	23.13243595841812	0	0	2	0	-0.0070018531987282775	0.11899007164174691	1162.2643433729536	1237.2643433729536	1237.2643433729536	1262.2643433729536	0.3095238208770752	0.125	0.46875	0.0883977934718132	0.31578946113586426	1162	1237	1237	1262	1463
23.14943897620312	23.14943897620312	0	0	2	0	-0.006851590932318671	0.10465106705669314	1103.5461195971584	1178.5461195971584	1178.5461195971584	1203.5461195971584	0.2738095223903656	0.11337209492921829	0.4375	0.07182320207357407	0.31578946113586426	1103	1178	1178	1203	1463
23.17059465561922	23.17059465561922	0	0	2	0	-0.006682548931411825	0.09483509676647373	1063.34972125871	1138.34972125871	1138.34972125871	1163.34972125871	0.25	0.10465116053819656	0.40625	0.06077348068356514	0.31578946113586426	1063	1138	1138	1163	1463
23.182175528901855	23.182175528901855	0	0	2	0	-0.006495190528382261	0.08287742192484782	1014.3830427822518	1089.3830427822518	1089.3830427822518	1114.3830427822518	0.2142857164144516	0.09593023359775543	0.3854166567325592	0.05524861812591553	0.31578946113586426	1014	1089	1089	1114	1463
23.199425653738285	23.19942604847798	0	0	2	0	-0.006290029259589558	0.07035862688096514	963.1185770775522	1038.1185770775523	1038.1185770775523	1063.1185770775523	0.1785714328289032	0.0872092992067337	0.3541666567325592	0.0441988967359066	0.31578946113586426	963	1038	1038	1063	1463
23.216475250807736	23.216475250807736	0	0	2	0	-0.006067627457810893	0.060607235063798726	923.1866275862558	998.1866275862558	998.1866275862558	1023.1866275862558	0.1547619104385376	0.075581394135952	0.3125	0.03867403417825699	0.31578946113586426	923	998	998	1023	1463
23.23743671829204	23.23743671829204	0	0	2	0	-0.005828594710925982	0.055573275657310656	902.5725638166871	977.5725638166871	977.5725638166871	1002.5725638166871	0.1428571492433548	0.06976744532585144	0.2916666567325592	0.033149171620607376	0.31578946113586426	902	977	977	1002	1463
23.249204698191896	23.249204303452196	0	0	2	0	-0.005573586191079074	0.05097094452247439	883.7260178195327	958.7260178195327	958.7260178195327	983.7260178195327	0.130952388048172	0.06395348906517029	0.2708333432674408	0.033149171620607376	0.31578946113586426	883	958	958	983	1463
23.266174952581895	23.266174952581892	0	0	2	0	-0.005303300858897643	0.04377386160194874	854.2539632599801	929.2539632599801	929.2539632599801	954.2539632599801	0.1071428582072258	0.06104651093482971	0.25	0.027624309062957764	0.31578946113586426	854	929	929	954	1463
23.28245007036235	23.28245007036235	0	0	2	0	-0.005018479547689897	0.04264426353301456	849.6282591676946	924.6282591676946	924.6282591676946	949.6282591676946	0.1071428582072258	0.058139536529779434	0.2395833283662796	0.0220994483679533	0.31578946113586426	849	924	924	949	1463
23.304094042785838	23.304094042785835	0	0	2	0	-0.004719902932872169	0.0351808432783459	819.0655532248264	894.0655532248264	894.0655532248264	919.0655532248264	0.0833333358168602	0.05232558026909828	0.2291666716337204	0.0220994483679533	0.31578946113586426	819	894	894	919	1463
23.317390060059648	23.317390454799344	0	0	2	0	-0.004408389392191869	0.035123292604112066	818.8298832138389	893.8298832138389	893.8298832138389	918.8298832138389	0.0833333358168602	0.05232558026909828	0.21875	0.0220994483679533	0.31578946113586426	818	893	893	918	1463
23.332318720727585	23.332319115467282	0	0	2	0	-0.00408479276261096	0.0343965490028495	815.8538681666687	890.8538681666687	890.8538681666687	915.8538681666687	0.0833333358168602	0.049418605864048004	0.21875	0.0220994483679533	0.31578946113586426	815	890	890	915	1463
23.34939437061716	23.349394370617155	0	0	2	0	-0.0037499999999981984	0.034338998328615665	815.6181981556812	890.6181981556812	890.6181981556812	915.6181981556812	0.0833333358168602	0.04651162773370743	0.2083333283662796	0.0220994483679533	0.31578946113586426	815	890	890	915	1463
23.370624261096626	23.370624261096626	0	0	2	0	-0.0034049287480447453	0.033324500544680176	811.4638297304652	886.4638297304652	886.4638297304652	911.4638297304652	0.0833333358168602	0.04651162773370743	0.2083333283662796	0.016574585810303688	0.31578946113586426	811	886	886	911	1463
23.382175134162157	23.382174739422457	0	0	2	0	-0.0030505248230665973	0.03255459306937746	808.3110586191008	883.3110586191008	883.3110586191008	908.3110586191008	0.0833333358168602	0.04360464960336685	0.1979166716337204	0.016574585810303688	0.31578946113586426	808	883	883	908	1463
23.399332495169375	23.39933249516937	0	0	2	0	-0.002687759621587804	0.03255459306937746	808.3110586191008	883.3110586191008	883.3110586191008	908.3110586191008	0.0833333358168602	0.04360464960336685	0.1979166716337204	0.016574585810303688	0.31578946113586426	808	883	883	908	1463
23.41624867022064	23.416248275480942	0	0	2	0	-0.0023176274578101184	0.03251143006491475	808.1343061158259	883.1343061158259	883.1343061158259	908.1343061158259	0.0833333358168602	0.04360464960336685	0.1875	0.016574585810303688	0.31578946113586426	808	883	883	908	1463
23.437447771003608	23.437447771003605	0	0	2	0	-0.001941142838266886	0.03251143006491475	808.1343061158259	883.1343061158259	883.1343061158259	908.1343061158259	0.0714285746216774	0.04360464960336685	0.1875	0.016574585810303688	0.31578946113586426	808	883	883	908	1463
23.449250093257255	23.449250093257252	0	0	2	0	-0.0015593376811311472	0.029535239766119048	795.9468068422575	870.9468068422575	870.9468068422575	895.9468068422575	0.0714285746216774	0.04360464960336685	0.1875	0.016574585810303688	0.31578946113586426	795	870	870	895	1463
23.466255084740745	23.466255084740745	0	0	2	0	-0.0011732584877996617	0.02880849616485648	792.9707917950873	867.9707917950873	867.9707917950873	892.9707917950873	0.0714285746216774	0.040697675198316574	0.1875	0.016574585810303688	0.2631579041481018	792	867	867	892	1452
23.482452833540243	23.482452833540243	0	0	2	0	-0.0007839634745053146	0.028520742939005483	791.7924423352274	866.7924423352274	866.7924423352274	891.7924423352274	0.0714285746216774	0.040697675198316574	0.1770833283662796	0.01104972418397665	0.31578946113586426	791	866	866	891	1463
23.50411259555168	23.504112990291375	0	0	2	0	-0.00039251967181998156	0.0285495182761224	791.9102773407212	866.9102773407212	866.9102773407212	891.9102773407212	0.0714285746216774	0.040697675198316574	0.1875	0.01104972418397665	0.31578946113586426	791	866	866	891	1463
23.517383744224468	23.517384138964164	0	0	2	0	2.1022320417459897e-15	0.0285495182761224	791.9102773407212	866.9102773407212	866.9102773407212	891.9102773407212	0.0714285746216774	0.040697675198316574	0.1770833283662796	0.01104972418397665	0.31578946113586426	791	866	866	891	1463
23.53243674789752	23.532436747897517	0	0	2	0	0.0003925196718241803	0.02803858862780862	789.8180204308763	864.8180204308763	864.8180204308763	889.8180204308763	0.0714285746216774	0.037790697067976	0.1770833283662796	0.016574585810303688	0.31578946113586426	789	864	864	889	1463
23.549343054456315	23.549343054456315	0	0	2	0	0.0007839634745094961	0.028081751632271335	789.9947729341511	864.9947729341511	864.9947729341511	889.9947729341511	0.0714285746216774	0.037790697067976	0.1875	0.016574585810303688	0.31578946113586426	789	864	864	889	1463
23.570613208385062	23.570613208385062	0	0	2	0	0.0011732584878038144	0.028081751632271335	789.9947729341511	864.9947729341511	864.9947729341511	889.9947729341511	0.0714285746216774	0.037790697067976	0.1875	0.016574585810303688	0.31578946113586426	789	864	864	889	1463
23.58222881876119	23.58222842402149	0	0	2	0	0.0015593376811352598	0.031057941931067035	802.1822722077195	877.1822722077195	877.1822722077195	902.1822722077195	0.0833333358168602	0.037790697067976	0.1875	0.016574585810303688	0.31578946113586426	802	877	877	902	1463
23.59943118009407	23.599431180094065	0	0	2	0	0.0019411428382709467	0.030798964042332955	801.1217577533534	876.1217577533534	876.1217577533534	901.1217577533534	0.0833333358168602	0.037790697067976	0.1875	0.01104972418397665	0.31578946113586426	801	876	876	901	1463
23.616353670980516	23.616353670980512	0	0	2	0	0.0023176274578141174	0.031057941931067035	802.1822722077195	877.1822722077195	877.1822722077195	902.1822722077195	0.0833333358168602	0.037790697067976	0.1875	0.016574585810303688	0.31578946113586426	802	877	877	902	1463
23.637406323335235	23.637406323335235	0	0	2	0	0.002687759621591729	0.031057941931067035	802.1822722077195	877.1822722077195	877.1822722077195	902.1822722077195	0.0833333358168602	0.037790697067976	0.1875	0.016574585810303688	0.31578946113586426	802	877	877	902	1463
23.64914588197678	23.649145487237078	0	0	2	0	0.0030505248230704384	0.031057941931067035	802.1822722077195	877.1822722077195	877.1822722077195	902.1822722077195	0.0833333358168602	0.037790697067976	0.1875	0.016574585810303688	0.31578946113586426	802	877	877	902	1463
23.66615363663816	23.66615324189846	0	0	2	0	0.0034049287480484914	0.031057941931067035	802.1822722077195	877.1822722077195	877.1822722077195	902.1822722077195	0.0833333358168602	0.037790697067976	0.1875	0.016574585810303688	0.31578946113586426	802	877	877	902	1463
23.682220726597365	23.682220331857664	0	0	2	0	0.003750000000001839	0.031057941931067035	802.1822722077195	877.1822722077195	877.1822722077195	902.1822722077195	0.0833333358168602	0.037790697067976	0.1875	0.016574585810303688	0.31578946113586426	802	877	877	902	1463
23.704076279499393	23.70407627949939	0	0	2	0	0.004084792762614487	0.03110110493552975	802.3590247109943	877.3590247109943	877.3590247109943	902.3590247109943	0.0833333358168602	0.037790697067976	0.1979166716337204	0.016574585810303688	0.31578946113586426	802	877	877	902	1463
23.717360454582238	23.717360059842537	0	0	2	0	0.004408389392195271	0.03110110493552975	802.3590247109943	877.3590247109943	877.3590247109943	902.3590247109943	0.0833333358168602	0.037790697067976	0.1979166716337204	0.016574585810303688	0.31578946113586426	802	877	877	902	1463
23.732385431736677	23.732385431736677	0	0	2	0	0.004719902932875436	0.03407729523432545	814.5465239845628	889.5465239845628	889.5465239845628	914.5465239845628	0.095238097012043	0.037790697067976	0.1979166716337204	0.016574585810303688	0.31578946113586426	814	889	889	914	1463
23.749182395398915	23.749182395398915	0	0	2	0	0.005018479547693022	0.03407729523432545	814.5465239845628	889.5465239845628	889.5465239845628	914.5465239845628	0.095238097012043	0.037790697067976	0.1979166716337204	0.016574585810303688	0.31578946113586426	814	889	889	914	1463
23.770524391952836	23.770524391952836	0	0	2	0	0.005303300858900616	0.034408211428393363	815.9016257992708	890.9016257992708	890.9016257992708	915.9016257992708	0.095238097012043	0.037790697067976	0.2083333283662796	0.0220994483679533	0.2631579041481018	815	890	890	915	1452
23.783932910040797	23.783932515301096	0	0	2	0	0.0055735861910818875	0.034408211428393363	815.9016257992708	890.9016257992708	890.9016257992708	915.9016257992708	0.095238097012043	0.037790697067976	0.2083333283662796	0.0220994483679533	0.2631579041481018	815	890	890	915	1452
23.7992274944095	23.7992270996698	0	0	2	0	0.005828594710928628	0.03811114625977421	831.0651439337754	906.0651439337754	906.0651439337754	931.0651439337754	0.1071428582072258	0.040697675198316574	0.2083333283662796	0.0220994483679533	0.2631579041481018	831	906	906	931	1452
23.81646893497256	23.816469329712255	0	0	2	0	0.006067627457813364	0.037384401727189064	828.0891250728392	903.0891250728392	903.0891250728392	928.0891250728392	0.1071428582072258	0.037790697067976	0.2083333283662796	0.0220994483679533	0.2631579041481018	828	903	903	928	1452
23.837223558854703	23.837223164115002	0	0	2	0	0.006290029259591848	0.03811114625977421	831.0651439337754	906.0651439337754	906.0651439337754	931.0651439337754	0.1071428582072258	0.040697675198316574	0.2083333283662796	0.0220994483679533	0.2631579041481018	831	906	906	931	1452
23.850460759913396	23.850460759913393	0	0	2	0	0.006495190528384363	0.03816869693400804	831.3008139447629	906.3008139447629	906.3008139447629	931.3008139447629	0.1071428582072258	0.040697675198316574	0.21875	0.0220994483679533	0.2631579041481018	831	906	906	931	1452
23.866210873894484	23.866210479154784	0	0	2	0	0.006682548931413734	0.038542776092420405	832.8326680984616	907.8326680984616	907.8326680984616	932.8326680984616	0.1071428582072258	0.040697675198316574	0.2291666716337204	0.027624309062957764	0.2631579041481018	832	907	907	932	1452
23.88221638446068	23.882216384460676	0	0	2	0	0.006851590932320382	0.042317648228724414	848.2907694966265	923.2907694966265	923.2907694966265	948.2907694966265	0.1190476194024086	0.04360464960336685	0.2395833283662796	0.027624309062957764	0.2631579041481018	848	923	923	948	1452
23.904104306018006	23.904104700757703	0	0	2	0	0.007001853198729785	0.04761794963199817	869.9955037430325	944.9955037430325	944.9955037430325	969.9955037430325	0.130952388048172	0.05232558026909828	0.2604166567325592	0.027624309062957764	0.2631579041481018	869	944	944	969	1452
23.917274796067606	23.917274401327905	0	0	2	0	0.0071329238722143175	0.04761794963199817	869.9955037430325	944.9955037430325	944.9955037430325	969.9955037430325	0.130952388048172	0.05232558026909828	0.2604166567325592	0.027624309062957764	0.2631579041481018	869	944	944	969	1452
23.932187272407894	23.93218727240789	0	0	2	0	0.00724444369716857	0.04797764119104067	871.4684406773115	946.4684406773115	946.4684406773115	971.4684406773115	0.130952388048172	0.05232558026909828	0.2604166567325592	0.033149171620607376	0.2631579041481018	871	946	946	971	1452
23.949210816657228	23.949210421917527	0	0	2	0	0.007336107005503991	0.05474309245363293	899.1729635976269	974.1729635976269	974.1729635976269	999.1729635976269	0.1547619104385376	0.05523255839943886	0.2708333432674408	0.033149171620607376	0.2631579041481018	899	974	974	999	1452
23.970458470423143	23.970458075683442	0	0	2	0	0.007407662554463871	0.0601511317526949	921.3188845272856	996.3188845272856	996.3188845272856	1021.3188845272856	0.1666666716337204	0.06104651093482971	0.2916666567325592	0.0441988967359066	0.31578946113586426	921	996	996	1021	1463
23.983940410095073	23.983940015355373	0	0	2	0	0.0074589142152622755	0.06524264340987429	942.1686247634352	1017.1686247634352	1017.1686247634352	1042.1686247634352	0.1785714328289032	0.06686046719551086	0.3125	0.049723755568265915	0.31578946113586426	942	1017	1017	1042	1463
23.999148546469744	23.999148151730044	0	0	2	0	0.007489721510659418	0.07322401756979868	974.8523519483256	1049.8523519483256	1049.8523519483256	1074.8523519483256	0.2023809552192688	0.07267441600561142	0.3229166567325592	0.05524861812591553	0.31578946113586426	974	1049	1049	1074	1463
24.016166959102996	24.016166564363296	0	0	2	0	0.0075	0.07768949863384478	993.1384969055944	1068.1384969055944	1068.1384969055944	1093.1384969055944	0.2142857164144516	0.075581394135952	0.34375	0.06077348068356514	0.31578946113586426	993	1068	1068	1093	1463
24.03730171731506	24.03730132257536	0	0	2	0	0.00748972151065919	0.08203987811214392	1010.9533008692293	1085.9533008692292	1085.9533008692292	1110.9533008692292	0.2261904776096344	0.07848837226629257	0.3541666567325592	0.06629834324121475	0.31578946113586426	1010	1085	1085	1110	1463
24.050518786649114	24.050518391909414	0	0	2	0	0.007458914215261823	0.09360173049500353	1058.2990863770394	1133.2990863770394	1133.2990863770394	1158.2990863770394	0.261904776096344	0.08430232852697372	0.3645833432674408	0.07734806835651398	0.31578946113586426	1058	1133	1133	1158	1463
24.066190742169844	24.066190742169844	0	0	2	0	0.007407662554463192	0.10652576932987168	1111.2230254058245	1186.2230254058245	1186.2230254058245	1211.2230254058245	0.2857142984867096	0.09883721172809601	0.3958333432674408	0.10497237741947174	0.31578946113586426	1111	1186	1186	1211	1463
24.08220296331092	24.08220296331092	0	0	2	0	0.007336107005503089	0.12063456249970456	1168.99853343629	1243.99853343629	1243.99853343629	1268.99853343629	0.3214285671710968	0.11046511679887772	0.4166666567325592	0.12154696136713028	0.31578946113586426	1168	1243	1243	1268	1463
24.104033647611924	24.104033647611924	0	0	2	0	0.007244443697167448	0.1286039441218514	1201.6331511789813	1276.6331511789813	1276.6331511789813	1301.6331511789813	0.3333333432674408	0.12209302186965942	0.4270833432674408	0.13812154531478882	0.31578946113586426	1201	1276	1276	1301	1463
24.11724084845351	24.11724045371381	0	0	2	0	0.007132923872212977	0.13830481399782002	1241.358213321073	1316.358213321073	1316.358213321073	1341.358213321073	0.3571428656578064	0.13081395626068115	0.4375	0.14917127788066864	0.31578946113586426	1241	1316	1316	1341	1463
24.132237009609938	24.132236614870237	0	0	2	0	0.00700185319872823	0.14508703881664575	1269.1314239541643	1344.1314239541643	1344.1314239541643	1369.1314239541643	0.369047611951828	0.13953489065170288	0.4479166567325592	0.16022099554538727	0.31578946113586426	1269	1344	1344	1369	1463
24.149543976962992	24.149543976962992	0	0	2	0	0.006851590932318617	0.16194884956348687	1338.1805389624787	1413.1805389624787	1413.1805389624787	1438.1805389624787	0.4166666567325592	0.14825581014156342	0.46875	0.1767955869436264	0.3684210479259491	1338	1413	1413	1438	1473
24.170527549870428	24.170527155130728	0	0	2	0	0.006682548931411765	0.17854944057762623	1406.1599591653794	1481.1599591653794	1481.1599591653794	1506.1599591653794	0.4404761791229248	0.17151163518428802	0.5	0.20441989600658417	0.31578946113586426	1406	1481	1481	1506	1463
24.1839001466458	24.1838997519061	0	0	2	0	0.006495190528382194	0.1900561251789057	1453.2798326076188	1528.2798326076188	1528.2798326076188	1553.2798326076188	0.4642857015132904	0.18313953280448914	0.5104166865348816	0.2209944725036621	0.3684210479259491	1453	1528	1528	1553	1473
24.199695655692246	24.199695655692246	0	0	2	0	0.006290029259589486	0.20164913798958528	1500.7532200673518	1575.7532200673518	1575.7532200673518	1600.7532200673518	0.488095223903656	0.19476744532585144	0.5208333134651184	0.23756906390190125	0.3684210479259491	1500	1575	1575	1600	1473
24.224719389416634	24.224719389416634	0	0	2	0	0.006067627457810815	0.21028737912150053	1536.1268175025448	1611.1268175025448	1611.1268175025448	1636.1268175025448	0.5	0.20348836481571198	0.5416666865348816	0.2541436553001404	0.3684210479259491	1536	1611	1611	1636	1473
24.232169706491298	24.232169311751598	0	0	2	0	0.005828594710925898	0.21991631675607648	1575.5573171161332	1650.5573171161332	1650.5573171161332	1675.5573171161332	0.523809552192688	0.2122092992067337	0.5416666865348816	0.265193372964859	0.3684210479259491	1575	1650	1650	1675	1473
24.250797078136753	24.25079707813675	0	0	2	0	0.005573586191078985	0.2332408138178632	1630.12113258415	1705.12113258415	1705.12113258415	1730.12113258415	0.5595238208770752	0.22093023359775543	0.5520833134651184	0.27624309062957764	0.3684210479259491	1630	1705	1705	1730	1473
24.266291400793033	24.266291400793033	0	0	2	0	0.00530330085889755	0.24591289893260937	1682.0133211290354	1757.0133211290354	1757.0133211290354	1782.0133211290354	0.5833333134651184	0.23255814611911774	0.5729166865348816	0.2928176820278168	0.3684210479259491	1682	1757	1757	1782	1473
24.282305200892903	24.282304806153203	0	0	2	0	0.005018479547689799	0.2519995443056411	1706.9381339316003	1781.9381339316003	1781.9381339316003	1806.9381339316003	0.5833333134651184	0.24418604373931885	0.5833333134651184	0.3093922734260559	0.3684210479259491	1706	1781	1781	1806	1473
24.304123253523546	24.304122858783845	0	0	2	0	0.004719902932872067	0.2648516565095633	1759.5675334066618	1834.5675334066618	1834.5675334066618	1859.5675334066618	0.6071428656578064	0.25872093439102173	0.59375	0.32596686482429504	0.42105263471603394	1759	1834	1834	1859	1484
24.317345454473685	24.317345454473685	0	0	2	0	0.004408389392191762	0.2648516565095633	1759.5675334066618	1834.5675334066618	1834.5675334066618	1859.5675334066618	0.6071428656578064	0.25872093439102173	0.59375	0.32596686482429504	0.42105263471603394	1759	1834	1834	1859	1484
24.332335299794934	24.332334905055234	0	0	2	0	0.00408479276261085	0.27179918108888756	1788.0176465589946	1863.0176465589946	1863.0176465589946	1888.0176465589946	0.6190476417541504	0.2645348906517029	0.6041666865348816	0.33701658248901367	0.42105263471603394	1788	1863	1863	1888	1484
24.349284632980897	24.349285027720594	0	0	2	0	0.003749999999998084	0.27419489344863246	1797.82808867215	1872.82808867215	1872.82808867215	1897.82808867215	0.6190476417541504	0.26744186878204346	0.6041666865348816	0.3480663001537323	0.42105263471603394	1797	1872	1872	1897	1484
24.370573339675484	24.370573339675484	0	0	2	0	0.0034049287480446273	0.2958625117316842	1886.5569855412468	1961.5569855412468	1961.5569855412468	1986.5569855412468	0.6666666865348816	0.28197672963142395	0.625	0.37569060921669006	0.42105263471603394	1886	1961	1961	1986	1484
24.382140791808364	24.38214079180836	0	0	2	0	0.0030505248230664763	0.30077640190343224	1906.679365794555	1981.679365794555	1981.679365794555	2006.679365794555	0.6666666865348816	0.2906976640224457	0.6354166865348816	0.3867403268814087	0.42105263471603394	1906	1981	1981	2006	1484
24.399301310733172	24.39930091599347	0	0	2	0	0.0026877596215876803	0.3072705269280074	1933.2728077701902	2008.2728077701902	2008.2728077701902	2033.2728077701902	0.6785714030265808	0.29360464215278625	0.6458333134651184	0.3977900445461273	0.42105263471603394	1933	2008	2008	2033	1484
24.41636511843178	24.416365118431777	0	0	2	0	0.002317627457809993	0.30961605287062666	1942.8777365052163	2017.8777365052163	2017.8777365052163	2042.8777365052163	0.6785714030265808	0.2994185984134674	0.6458333134651184	0.4033149182796478	0.42105263471603394	1942	2017	2017	2042	1484
24.437496323986558	24.437496718726255	0	0	2	0	0.001941142838266758	0.31050808974807564	1946.5306275183698	2021.5306275183698	2021.5306275183698	2046.5306275183698	0.6785714030265808	0.302325576543808	0.65625	0.41436463594436646	0.42105263471603394	1946	2021	2021	2046	1484
24.4492035139728	24.449203513972797	0	0	2	0	0.0015593376811310177	0.3132059429772198	1957.5783364917152	2032.5783364917152	2032.5783364917152	2057.578336491715	0.6785714030265808	0.302325576543808	0.65625	0.41436463594436646	0.42105263471603394	1957	2032	2032	2057	1484
24.466159557733643	24.46615955773364	0	0	2	0	0.001173258487799531	0.31872172583825886	1980.16546730767	2055.16546730767	2055.16546730767	2080.16546730767	0.6904761791229248	0.30523255467414856	0.65625	0.4254143536090851	0.42105263471603394	1980	2055	2055	2080	1484
24.482169410436523	24.482169015696822	0	0	2	0	0.0007839634745051831	0.3231246915284003	1998.1956118087992	2073.195611808799	2073.195611808799	2098.195611808799	0.6904761791229248	0.3110465109348297	0.6666666865348816	0.4364641010761261	0.42105263471603394	1998	2073	2073	2098	1484
24.504222727927637	24.504222727927637	0	0	2	0	0.00039251967181984945	0.32682763008507143	2013.3591451983675	2088.3591451983675	2088.3591451983675	2113.3591451983675	0.7023809552192688	0.3139534890651703	0.6666666865348816	0.4364641010761261	0.42105263471603394	2013	2088	2088	2113	1484
24.51620978836031	24.51620939362061	0	0	2	0	-2.234540319601648e-15	0.3296261904538227	2024.819249908404	2099.819249908404	2099.819249908404	2124.819249908404	0.7023809552192688	0.31686046719551086	0.6770833134651184	0.4419889450073242	0.42105263471603394	2024	2099	2099	2124	1484
24.532328983959754	24.53232937869945	0	0	2	0	-0.0003925196718243124	0.3296261904538227	2024.819249908404	2099.819249908404	2099.819249908404	2124.819249908404	0.7023809552192688	0.31686046719551086	0.6770833134651184	0.4419889450073242	0.42105263471603394	2024	2099	2099	2124	1484
24.549326870128667	24.549326870128667	0	0	2	0	-0.0007839634745096277	0.33222332984872827	2035.4545357305421	2110.4545357305424	2110.4545357305424	2135.4545357305424	0.7023809552192688	0.31976744532585144	0.6770833134651184	0.45303866267204285	0.42105263471603394	2035	2110	2110	2135	1484
24.570552023731754	24.57055202373175	0	0	2	0	-0.0011732584878039452	0.33222332984872827	2035.4545357305421	2110.4545357305424	2110.4545357305424	2135.4545357305424	0.7023809552192688	0.31976744532585144	0.6770833134651184	0.45303866267204285	0.42105263471603394	2035	2110	2110	2135	1484
24.58220276594107	24.58220237120137	0	0	2	0	-0.0015593376811353892	0.33222332984872827	2035.4545357305421	2110.4545357305424	2110.4545357305424	2135.4545357305424	0.7023809552192688	0.31976744532585144	0.6770833134651184	0.45303866267204285	0.42105263471603394	2035	2110	2110	2135	1484
24.599288284323112	24.59928828432311	0	0	2	0	-0.0019411428382710746	0.33222332984872827	2035.4545357305421	2110.4545357305424	2110.4545357305424	2135.4545357305424	0.7023809552192688	0.31976744532585144	0.6770833134651184	0.45303866267204285	0.42105263471603394	2035	2110	2110	2135	1484
24.61643025048208	24.616430250482075	0	0	2	0	-0.002317627457814243	0.33222332984872827	2035.4545357305421	2110.4545357305424	2110.4545357305424	2135.4545357305424	0.7023809552192688	0.31976744532585144	0.6770833134651184	0.45303866267204285	0.4736842215061188	2035	2110	2110	2135	1494
24.637464350070957	24.637464350070953	0	0	2	0	-0.0026877596215918523	0.33222332984872827	2035.4545357305421	2110.4545357305424	2110.4545357305424	2135.4545357305424	0.7023809552192688	0.31976744532585144	0.6770833134651184	0.45303866267204285	0.42105263471603394	2035	2110	2110	2135	1484
24.649246935339665	24.649246935339665	0	0	2	0	-0.003050524823070559	0.33222332984872827	2035.4545357305421	2110.4545357305424	2110.4545357305424	2135.4545357305424	0.7023809552192688	0.31976744532585144	0.6770833134651184	0.45303866267204285	0.42105263471603394	2035	2110	2110	2135	1484
[truncated: 25,995 more rows]
