# Supplementary material for: Active inference under visuo-proprioceptive conflict: Simulation and empirical results
Source: Sci Rep. 2020 Mar 4;10:4010. doi: 10.1038/s41598-020-61097-w (PMC7055248; doi:10.1038/s41598-020-61097-w)
Supplement: Supplementary file 1 — Supplementary Information. [file 41598_2020_61097_MOESM1_ESM.zip › log_sj09_run1_20190510-132806.csv]

0	0	1	0	0	0	999	0.0421468753409677	847.5914545212627	922.5914545212627	922.5914545212627	947.5914545212627	0.10000000149011612	0.06106870248913765	0.2857142984867096	0.02631578966975212	0.6666666865348816	847	922	922	947	1533
0.020354357827590874	0.02035475256728958	1	0	2	30	0.004052267294011048	0.04405527171167664	855.4063376593158	930.4063376593158	930.4063376593158	955.4063376593158	0.10000000149011612	0.06870228797197342	0.2857142984867096	0.02631578966975212	0.6666666865348816	847	922	922	947	1533
0.033440768321350234	0.03344037358165153	1	0	2	30	0.0075	0.04405527171167664	855.4063376593158	930.4063376593158	930.4063376593158	955.4063376593158	0.10000000149011612	0.06870228797197342	0.2857142984867096	0.02631578966975212	0.6666666865348816	847	922	922	947	1533
0.049107592225997365	0.049107592225997365	1	0	2	30	0.0075	0.04405527171167664	855.4063376593158	930.4063376593158	930.4063376593158	955.4063376593158	0.10000000149011612	0.06870228797197342	0.2857142984867096	0.02631578966975212	0.6666666865348816	847	922	922	947	1533
0.06613389965322192	0.06613350491352321	1	0	2	30	0.0075	0.04405527171167664	855.4063376593158	930.4063376593158	930.4063376593158	955.4063376593158	0.10000000149011612	0.06870228797197342	0.2857142984867096	0.02631578966975212	0.6666666865348816	847	922	922	947	1533
0.08206204123845673	0.08206164649875802	1	0	2	30	0.0075	0.04405527171167664	855.4063376593158	930.4063376593158	930.4063376593158	955.4063376593158	0.10000000149011612	0.06870228797197342	0.2857142984867096	0.02631578966975212	0.5	847	922	922	947	1533
0.10012335615586743	0.10012335615586743	1	0	2	30	0.0075	0.04905527066859536	875.8813333878979	950.8813333878979	950.8813333878979	975.8813333878979	0.11999999731779099	0.06870228797197342	0.2857142984867096	0.02631578966975212	0.5	847	922	922	947	1533
0.11617820918440991	0.11617820918440991	1	0	2	30	0.0075	0.04905527066859536	875.8813333878979	950.8813333878979	950.8813333878979	975.8813333878979	0.11999999731779099	0.06870228797197342	0.2857142984867096	0.02631578966975212	0.5	847	922	922	947	1533
0.1321687196420509	0.1321687196420509	1	0	2	30	0.0075	0.04905527066859536	875.8813333878979	950.8813333878979	950.8813333878979	975.8813333878979	0.11999999731779099	0.06870228797197342	0.2857142984867096	0.02631578966975212	0.5	847	922	922	947	1533
0.14912200022500244	0.14912160548530373	1	0	2	30	0.0075	0.050963667970626875	883.696220339717	958.696220339717	958.696220339717	983.696220339717	0.11999999731779099	0.07633587718009949	0.2857142984867096	0.02631578966975212	0.5	847	922	922	947	1533
0.16684581269996102	0.1668454179602623	1	0	2	30	0.0075	0.050963667970626875	883.696220339717	958.696220339717	958.696220339717	983.696220339717	0.11999999731779099	0.07633587718009949	0.2857142984867096	0.02631578966975212	0.6666666865348816	847	922	922	947	1533
0.18217434468275862	0.18217434468275862	1	0	2	30	0.0075	0.050963667970626875	883.696220339717	958.696220339717	958.696220339717	983.696220339717	0.11999999731779099	0.07633587718009949	0.2857142984867096	0.02631578966975212	0.6666666865348816	847	922	922	947	1533
0.19904670362746124	0.19904670362746124	1	0	2	30	0.0075	0.050963667970626875	883.696220339717	958.696220339717	958.696220339717	983.696220339717	0.11999999731779099	0.07633587718009949	0.2857142984867096	0.02631578966975212	0.5	847	922	922	947	1533
0.21617445915727096	0.21617406441757225	1	0	2	30	0.0075	0.050963667970626875	883.696220339717	958.696220339717	958.696220339717	983.696220339717	0.11999999731779099	0.07633587718009949	0.2857142984867096	0.02631578966975212	0.5	847	922	922	947	1533
0.23346918957966167	0.23346879483996297	1	0	2	30	0.0075	0.050963667970626875	883.696220339717	958.696220339717	958.696220339717	983.696220339717	0.11999999731779099	0.07633587718009949	0.2857142984867096	0.02631578966975212	0.5	847	922	922	947	1533
0.24912298707424974	0.24912298707424974	1	0	2	30	0.0075	0.050963667970626875	883.696220339717	958.696220339717	958.696220339717	983.696220339717	0.11999999731779099	0.07633587718009949	0.2857142984867096	0.02631578966975212	0.5	847	922	922	947	1533
0.26607232026021244	0.26607192552051373	1	0	2	30	0.0075	0.050963667970626875	883.696220339717	958.696220339717	958.696220339717	983.696220339717	0.11999999731779099	0.07633587718009949	0.2857142984867096	0.02631578966975212	0.6666666865348816	847	922	922	947	1533
0.28205888332086637	0.28205848858116767	1	0	2	30	0.0075	0.050963667970626875	883.696220339717	958.696220339717	958.696220339717	983.696220339717	0.11999999731779099	0.07633587718009949	0.2857142984867096	0.02631578966975212	0.5	847	922	922	947	1533
0.3001565142905651	0.3001561195508664	1	0	2	30	0.0075	0.050963667970626875	883.696220339717	958.696220339717	958.696220339717	983.696220339717	0.11999999731779099	0.07633587718009949	0.2857142984867096	0.02631578966975212	0.5	847	922	922	947	1533
0.3161284719823634	0.3161280772426647	1	0	2	30	0.0075	0.050963667970626875	883.696220339717	958.696220339717	958.696220339717	983.696220339717	0.11999999731779099	0.07633587718009949	0.2857142984867096	0.02631578966975212	0.6666666865348816	847	922	922	947	1533
0.33210200863295825	0.33210200863295825	1	0	2	30	0.0075	0.050963667970626875	883.696220339717	958.696220339717	958.696220339717	983.696220339717	0.11999999731779099	0.07633587718009949	0.2857142984867096	0.02631578966975212	0.5	847	922	922	947	1533
0.3491354213747613	0.3491354213747613	1	0	2	30	0.0075	0.050963667970626875	883.696220339717	958.696220339717	958.696220339717	983.696220339717	0.11999999731779099	0.07633587718009949	0.2857142984867096	0.02631578966975212	0.6666666865348816	847	922	922	947	1533
0.36681975987984217	0.36681936514014346	1	0	2	30	0.0075	0.050963667970626875	883.696220339717	958.696220339717	958.696220339717	983.696220339717	0.11999999731779099	0.07633587718009949	0.2857142984867096	0.02631578966975212	0.6666666865348816	847	922	922	947	1533
0.3821088178927621	0.3821088178927621	1	0	2	30	0.0075	0.050963667970626875	883.696220339717	958.696220339717	958.696220339717	983.696220339717	0.11999999731779099	0.07633587718009949	0.2857142984867096	0.02631578966975212	0.5	847	922	922	947	1533
0.3991623623592009	0.39916196761950395	1	0	2	30	0.0075	0.050963667970626875	883.696220339717	958.696220339717	958.696220339717	983.696220339717	0.11999999731779099	0.07633587718009949	0.2857142984867096	0.02631578966975212	0.6666666865348816	847	922	922	947	1533
0.4161160376818529	0.4161164324215516	1	0	2	30	0.0075	0.05106809570118723	884.1238518963617	959.1238518963617	959.1238518963617	984.1238518963617	0.11999999731779099	0.07633587718009949	0.30158731341362	0.02631578966975212	0.6666666865348816	847	922	922	947	1533
0.43347668963393815	0.43347629489423944	1	0	2	30	0.0075	0.05596366879019074	904.171223695831	979.171223695831	979.171223695831	1004.171223695831	0.14000000059604645	0.07633587718009949	0.2857142984867096	0.02631578966975212	0.6666666865348816	847	922	922	947	1533
0.44907088143401097	0.44907048669431227	1	0	2	30	0.0075	0.05596366879019074	904.171223695831	979.171223695831	979.171223695831	1004.171223695831	0.14000000059604645	0.07633587718009949	0.2857142984867096	0.02631578966975212	0.6666666865348816	847	922	922	947	1533
0.46638574358103924	0.46638613832073794	1	0	2	30	0.0075	0.05596366879019074	904.171223695831	979.171223695831	979.171223695831	1004.171223695831	0.14000000059604645	0.07633587718009949	0.2857142984867096	0.02631578966975212	0.6666666865348816	847	922	922	947	1533
0.48213033120634385	0.48213033120634563	1	0	2	30	0.0075	0.050963667970626875	883.696220339717	958.696220339717	958.696220339717	983.696220339717	0.11999999731779099	0.07633587718009949	0.2857142984867096	0.02631578966975212	0.5	847	922	922	947	1533
0.5001679617418286	0.5001675670021299	1	0	2	30	0.0075	0.050963667970626875	883.696220339717	958.696220339717	958.696220339717	983.696220339717	0.11999999731779099	0.07633587718009949	0.2857142984867096	0.02631578966975212	0.6666666865348816	847	922	922	947	1533
0.5161564985009761	0.5161564985009761	1	0	2	30	0.0075	0.050963667970626875	883.696220339717	958.696220339717	958.696220339717	983.696220339717	0.11999999731779099	0.07633587718009949	0.2857142984867096	0.02631578966975212	0.6666666865348816	855	930	930	955	1533
0.5321324035897632	0.5321324035897632	1	0	2	30	0.0075	0.050963667970626875	883.696220339717	958.696220339717	958.696220339717	983.696220339717	0.11999999731779099	0.07633587718009949	0.2857142984867096	0.02631578966975212	0.6666666865348816	855	930	930	955	1533
0.5491500267436145	0.5491496320039158	1	0	2	30	0.0075	0.050963667970626875	883.696220339717	958.696220339717	958.696220339717	983.696220339717	0.11999999731779099	0.07633587718009949	0.2857142984867096	0.02631578966975212	0.6666666865348816	855	930	930	955	1533
0.5668477863984549	0.5668473916587562	1	0	2	30	0.0075	0.050963667970626875	883.696220339717	958.696220339717	958.696220339717	983.696220339717	0.11999999731779099	0.07633587718009949	0.2857142984867096	0.02631578966975212	0.6666666865348816	855	930	930	955	1533
0.5820669754846914	0.5820665807449927	1	0	2	30	0.0075	0.050963667970626875	883.696220339717	958.696220339717	958.696220339717	983.696220339717	0.11999999731779099	0.07633587718009949	0.2857142984867096	0.02631578966975212	0.6666666865348816	855	930	930	955	1500
0.5991011777058919	0.5991011777058919	1	0	2	30	0.0075	0.04905527066859536	875.8813333878979	950.8813333878979	950.8813333878979	975.8813333878979	0.11999999731779099	0.06870228797197342	0.2857142984867096	0.02631578966975212	0.6666666865348816	875	950	950	975	1500
0.6160888006426362	0.6160888006426362	1	0	2	30	0.0075	0.04405527171167664	855.4063376593158	930.4063376593158	930.4063376593158	955.4063376593158	0.10000000149011612	0.06870228797197342	0.2857142984867096	0.02631578966975212	0.6666666865348816	875	950	950	975	1500
0.6335157688641164	0.6335153741244195	1	0	2	30	0.0075	0.04405527171167664	855.4063376593158	930.4063376593158	930.4063376593158	955.4063376593158	0.10000000149011612	0.06870228797197342	0.2857142984867096	0.02631578966975212	0.6666666865348816	875	950	950	975	1500
0.6492157509034602	0.6492161456431607	1	0	2	30	0.0075	0.04405527171167664	855.4063376593158	930.4063376593158	930.4063376593158	955.4063376593158	0.10000000149011612	0.06870228797197342	0.2857142984867096	0.02631578966975212	0.6666666865348816	883	958	958	983	1500
0.6662112686341821	0.6662112686341821	1	0	2	30	0.0075	0.04405527171167664	855.4063376593158	930.4063376593158	930.4063376593158	955.4063376593158	0.10000000149011612	0.06870228797197342	0.2857142984867096	0.02631578966975212	0.6666666865348816	883	958	958	983	1533
0.6821587524646571	0.6821583577249584	1	0	2	30	0.0075	0.0421468753409677	847.5914545212627	922.5914545212627	922.5914545212627	947.5914545212627	0.10000000149011612	0.06106870248913765	0.2857142984867096	0.02631578966975212	0.6666666865348816	883	958	958	983	1533
0.7001320404292404	0.7001320404292404	1	0	2	30	0.0075	0.0421468753409677	847.5914545212627	922.5914545212627	922.5914545212627	947.5914545212627	0.10000000149011612	0.06106870248913765	0.2857142984867096	0.02631578966975212	0.6666666865348816	883	958	958	983	1500
0.7161422878718202	0.7161418931321215	1	0	2	30	0.0075	0.0421468753409677	847.5914545212627	922.5914545212627	922.5914545212627	947.5914545212627	0.10000000149011612	0.06106870248913765	0.2857142984867096	0.02631578966975212	0.6666666865348816	883	958	958	983	1500
0.7321292456721729	0.7321288509324742	1	0	2	30	0.0075	0.04405527171167664	855.4063376593158	930.4063376593158	930.4063376593158	955.4063376593158	0.10000000149011612	0.06870228797197342	0.2857142984867096	0.02631578966975212	0.6666666865348816	883	958	958	983	1500
0.7491251581425917	0.7491251581425917	1	0	2	30	0.0075	0.0421468753409677	847.5914545212627	922.5914545212627	922.5914545212627	947.5914545212627	0.10000000149011612	0.06106870248913765	0.2857142984867096	0.02631578966975212	0.6666666865348816	883	958	958	983	1500
0.7668391021250809	0.7668387073853822	1	0	2	30	0.0075	0.04405527171167664	855.4063376593158	930.4063376593158	930.4063376593158	955.4063376593158	0.10000000149011612	0.06870228797197342	0.2857142984867096	0.02631578966975212	0.6666666865348816	883	958	958	983	1533
0.7821250022204111	0.7821250022204111	1	0	2	30	0.0075	0.04405527171167664	855.4063376593158	930.4063376593158	930.4063376593158	955.4063376593158	0.10000000149011612	0.06870228797197342	0.2857142984867096	0.02631578966975212	0.6666666865348816	883	958	958	983	1500
0.7991970994526945	0.7991970994526945	1	0	2	30	0.0075	0.04405527171167664	855.4063376593158	930.4063376593158	930.4063376593158	955.4063376593158	0.10000000149011612	0.06870228797197342	0.2857142984867096	0.02631578966975212	0.6666666865348816	883	958	958	983	1500
0.8161377483652839	0.8161373536255869	1	0	2	30	0.0075	0.04405527171167664	855.4063376593158	930.4063376593158	930.4063376593158	955.4063376593158	0.10000000149011612	0.06870228797197342	0.2857142984867096	0.02631578966975212	0.6666666865348816	883	958	958	983	1533
0.8334873476058053	0.8334873476058053	1	0	2	30	0.0075	0.04405527171167664	855.4063376593158	930.4063376593158	930.4063376593158	955.4063376593158	0.10000000149011612	0.06870228797197342	0.2857142984867096	0.02631578966975212	0.6666666865348816	883	958	958	983	1500
0.849295488322614	0.8492958830623127	1	0	2	30	0.0075	0.04405527171167664	855.4063376593158	930.4063376593158	930.4063376593158	955.4063376593158	0.10000000149011612	0.06870228797197342	0.2857142984867096	0.02631578966975212	0.5	883	958	958	983	1533
0.8660821887526815	0.8660817940129828	1	0	2	30	0.0075	0.04405527171167664	855.4063376593158	930.4063376593158	930.4063376593158	955.4063376593158	0.10000000149011612	0.06870228797197342	0.2857142984867096	0.02631578966975212	0.6666666865348816	883	958	958	983	1533
0.8821575682455602	0.8821575682455602	1	0	2	30	0.0075	0.04405527171167664	855.4063376593158	930.4063376593158	930.4063376593158	955.4063376593158	0.10000000149011612	0.06870228797197342	0.2857142984867096	0.02631578966975212	0.6666666865348816	883	958	958	983	1500
0.9000937506784599	0.9000933559387612	1	0	2	30	0.0075	0.04405527171167664	855.4063376593158	930.4063376593158	930.4063376593158	955.4063376593158	0.10000000149011612	0.06870228797197342	0.2857142984867096	0.02631578966975212	0.6666666865348816	883	958	958	983	1533
0.9161750512668192	0.9161750512668192	1	0	2	30	0.0075	0.04405527171167664	855.4063376593158	930.4063376593158	930.4063376593158	955.4063376593158	0.10000000149011612	0.06870228797197342	0.2857142984867096	0.02631578966975212	0.6666666865348816	884	959	959	984	1533
0.932094113838982	0.9320945085786807	1	0	2	30	0.0075	0.04405527171167664	855.4063376593158	930.4063376593158	930.4063376593158	955.4063376593158	0.10000000149011612	0.06870228797197342	0.2857142984867096	0.02631578966975212	0.6666666865348816	904	979	979	1004	1533
0.9538130868052335	0.9538134815449322	1	0	2	30	0.0075	0.04905527066859536	875.8813333878979	950.8813333878979	950.8813333878979	975.8813333878979	0.11999999731779099	0.06870228797197342	0.2857142984867096	0.02631578966975212	0.6666666865348816	904	979	979	1004	1533
0.9668288388929138	0.9668284441532151	1	0	2	30	0.0075	0.04405527171167664	855.4063376593158	930.4063376593158	930.4063376593158	955.4063376593158	0.10000000149011612	0.06870228797197342	0.2857142984867096	0.02631578966975212	0.6666666865348816	904	979	979	1004	1533
0.982156581396314	0.982156581396314	1	0	2	30	0.0075	0.04405527171167664	855.4063376593158	930.4063376593158	930.4063376593158	955.4063376593158	0.10000000149011612	0.06870228797197342	0.2857142984867096	0.02631578966975212	0.6666666865348816	883	958	958	983	1500
0.9992547314487155	0.9992547314487155	1	0	2	30	0.0075	0.04405527171167664	855.4063376593158	930.4063376593158	930.4063376593158	955.4063376593158	0.10000000149011612	0.06870228797197342	0.2857142984867096	0.02631578966975212	0.6666666865348816	883	958	958	983	1533
1.0164456453303288	1.01644525059063	1	0	2	30	0.0075	0.044159699442236994	855.8339692159605	930.8339692159605	930.8339692159605	955.8339692159605	0.10000000149011612	0.06870228797197342	0.30158731341362	0.02631578966975212	0.6666666865348816	883	958	958	983	1533
1.0337822181607894	1.0337822181607894	1	0	2	30	0.0075	0.044159699442236994	855.8339692159605	930.8339692159605	930.8339692159605	955.8339692159605	0.10000000149011612	0.06870228797197342	0.30158731341362	0.02631578966975212	0.6666666865348816	883	958	958	983	1533
1.0491332503064168	1.0491332503064168	1	0	2	30	0.0075	0.04405527171167664	855.4063376593158	930.4063376593158	930.4063376593158	955.4063376593158	0.10000000149011612	0.06870228797197342	0.2857142984867096	0.02631578966975212	0.6666666865348816	883	958	958	983	1533
1.0663253484071262	1.0663257431468267	1	0	2	30	0.0075	0.044159699442236994	855.8339692159605	930.8339692159605	930.8339692159605	955.8339692159605	0.10000000149011612	0.06870228797197342	0.30158731341362	0.02631578966975212	0.6666666865348816	883	958	958	983	1533
1.0868186546086847	1.086818259868986	1	0	2	30	0.0075	0.04405527171167664	855.4063376593158	930.4063376593158	930.4063376593158	955.4063376593158	0.10000000149011612	0.06870228797197342	0.2857142984867096	0.02631578966975212	0.6666666865348816	883	958	958	983	1533
1.100210198889597	1.1002101988895987	1	0	2	30	0.0075	0.039055270892112776	834.9313343032018	909.9313343032018	909.9313343032018	934.9313343032018	0.07999999821186066	0.06870228797197342	0.2857142984867096	0.02631578966975212	0.6666666865348816	875	950	950	975	1533
1.1163897896629518	1.1163897896629518	1	0	2	30	0.0075	0.044159699442236994	855.8339692159605	930.8339692159605	930.8339692159605	955.8339692159605	0.10000000149011612	0.06870228797197342	0.30158731341362	0.02631578966975212	0.6666666865348816	855	930	930	955	1533
1.132163588025966	1.132163588025966	1	0	2	30	0.0075	0.04405527171167664	855.4063376593158	930.4063376593158	930.4063376593158	955.4063376593158	0.10000000149011612	0.06870228797197342	0.2857142984867096	0.02631578966975212	0.6666666865348816	855	930	930	955	1533
1.149315422677402	1.1493158174171008	1	0	2	30	0.0075	0.039055270892112776	834.9313343032018	909.9313343032018	909.9313343032018	934.9313343032018	0.07999999821186066	0.06870228797197342	0.2857142984867096	0.02631578966975212	0.6666666865348816	855	930	930	955	1533
1.1668343652486968	1.166833970508998	1	0	2	30	0.0075	0.04405527171167664	855.4063376593158	930.4063376593158	930.4063376593158	955.4063376593158	0.10000000149011612	0.06870228797197342	0.2857142984867096	0.02631578966975212	0.6666666865348816	855	930	930	955	1533
1.182211844954141	1.182211844954141	1	0	2	30	0.0075	0.044159699442236994	855.8339692159605	930.8339692159605	930.8339692159605	955.8339692159605	0.10000000149011612	0.06870228797197342	0.30158731341362	0.02631578966975212	0.6666666865348816	847	922	922	947	1533
1.1991434148536602	1.1991434148536602	1	0	2	30	0.0075	0.039055270892112776	834.9313343032018	909.9313343032018	909.9313343032018	934.9313343032018	0.07999999821186066	0.06870228797197342	0.2857142984867096	0.02631578966975212	0.6666666865348816	847	922	922	947	1533
1.216174459157271	1.216174459157271	1	0	2	30	0.0075	0.0421468753409677	847.5914545212627	922.5914545212627	922.5914545212627	947.5914545212627	0.10000000149011612	0.06106870248913765	0.2857142984867096	0.02631578966975212	0.6666666865348816	847	922	922	947	1533
1.233619980144594	1.2336195854048952	1	0	2	30	0.0075	0.039055270892112776	834.9313343032018	909.9313343032018	909.9313343032018	934.9313343032018	0.07999999821186066	0.06870228797197342	0.2857142984867096	0.02631578966975212	0.6666666865348816	855	930	930	955	1533
1.2490843025837695	1.2490839078440708	1	0	2	30	0.0075	0.04405527171167664	855.4063376593158	930.4063376593158	930.4063376593158	955.4063376593158	0.10000000149011612	0.06870228797197342	0.2857142984867096	0.02631578966975212	0.6666666865348816	847	922	922	947	1533
1.2663190325719462	1.266319427311645	1	0	2	30	0.0075	0.03714687452140383	827.1164511651486	902.1164511651486	902.1164511651486	927.1164511651486	0.07999999821186066	0.06106870248913765	0.2857142984867096	0.02631578966975212	0.6666666865348816	855	930	930	955	1533
1.2869007604660307	1.286900365726332	1	0	2	30	0.0075	0.03714687452140383	827.1164511651486	902.1164511651486	902.1164511651486	927.1164511651486	0.07999999821186066	0.06106870248913765	0.2857142984867096	0.02631578966975212	0.6666666865348816	855	930	930	955	1533
1.3002137515468863	1.3002133568071876	1	0	2	30	0.0075	0.03714687452140383	827.1164511651486	902.1164511651486	902.1164511651486	927.1164511651486	0.07999999821186066	0.06106870248913765	0.2857142984867096	0.02631578966975212	0.6666666865348816	855	930	930	955	1533
1.316265841397536	1.3162662361372366	1	0	2	30	0.0075	0.03714687452140383	827.1164511651486	902.1164511651486	902.1164511651486	927.1164511651486	0.07999999821186066	0.06106870248913765	0.2857142984867096	0.02631578966975212	0.6666666865348816	855	930	930	955	1533
1.3322318779938538	1.3322318779938538	1	0	2	30	0.0075	0.03714687452140383	827.1164511651486	902.1164511651486	902.1164511651486	927.1164511651486	0.07999999821186066	0.06106870248913765	0.2857142984867096	0.02631578966975212	0.6666666865348816	855	930	930	955	1533
1.349120421266207	1.3491200265265082	1	0	2	30	0.0075	0.03714687452140383	827.1164511651486	902.1164511651486	902.1164511651486	927.1164511651486	0.07999999821186066	0.06106870248913765	0.2857142984867096	0.02631578966975212	0.6666666865348816	855	930	930	955	1500
1.3668608128085147	1.366860418068816	1	0	2	30	0.0075	0.03714687452140383	827.1164511651486	902.1164511651486	902.1164511651486	927.1164511651486	0.07999999821186066	0.06106870248913765	0.2857142984867096	0.02631578966975212	0.6666666865348816	855	930	930	955	1533
1.3821577656154087	1.3821573708757118	1	0	2	30	0.0075	0.03714687452140383	827.1164511651486	902.1164511651486	902.1164511651486	927.1164511651486	0.07999999821186066	0.06106870248913765	0.2857142984867096	0.02631578966975212	0.6666666865348816	855	930	930	955	1533
1.3991576254828164	1.3991576254828164	1	0	2	30	0.0075	0.03714687452140383	827.1164511651486	902.1164511651486	902.1164511651486	927.1164511651486	0.07999999821186066	0.06106870248913765	0.2857142984867096	0.02631578966975212	0.6666666865348816	855	930	930	955	1533
1.4161997224979928	1.416199327758294	1	0	2	30	0.0075	0.03714687452140383	827.1164511651486	902.1164511651486	902.1164511651486	927.1164511651486	0.07999999821186066	0.06106870248913765	0.2857142984867096	0.02631578966975212	0.6666666865348816	855	930	930	955	1533
1.4338347185407265	1.4338351132804252	1	0	2	30	0.0075	0.03714687452140383	827.1164511651486	902.1164511651486	902.1164511651486	927.1164511651486	0.07999999821186066	0.06106870248913765	0.2857142984867096	0.02631578966975212	0.6666666865348816	855	930	930	955	1533
1.4491158817596705	1.4491154870199718	1	0	2	30	0.0075	0.03714687452140383	827.1164511651486	902.1164511651486	902.1164511651486	927.1164511651486	0.07999999821186066	0.06106870248913765	0.2857142984867096	0.02631578966975212	0.6666666865348816	875	950	950	975	1533
1.4663162693940546	1.4663162693940563	1	0	2	30	0.0075	0.03714687452140383	827.1164511651486	902.1164511651486	902.1164511651486	927.1164511651486	0.07999999821186066	0.06106870248913765	0.2857142984867096	0.02631578966975212	0.6666666865348816	855	930	930	955	1533
1.4822807270315774	1.4822807270315774	1	0	2	30	0.0075	0.0421468753409677	847.5914545212627	922.5914545212627	922.5914545212627	947.5914545212627	0.10000000149011612	0.06106870248913765	0.2857142984867096	0.02631578966975212	0.6666666865348816	855	930	930	955	1533
1.4991767703582077	1.4991767703582077	1	0	2	30	0.0075	0.0421468753409677	847.5914545212627	922.5914545212627	922.5914545212627	947.5914545212627	0.10000000149011612	0.06106870248913765	0.2857142984867096	0.02631578966975212	0.6666666865348816	855	930	930	955	1533
1.516379526430784	1.516379526430784	1	0	2	30	0.0075	0.04405527171167664	855.4063376593158	930.4063376593158	930.4063376593158	955.4063376593158	0.10000000149011612	0.06870228797197342	0.2857142984867096	0.02631578966975212	0.6666666865348816	855	930	930	955	1533
1.532132798329462	1.532132798329462	1	0	2	30	0.0075	0.03714687452140383	827.1164511651486	902.1164511651486	902.1164511651486	927.1164511651486	0.07999999821186066	0.06106870248913765	0.2857142984867096	0.02631578966975212	0.6666666865348816	855	930	930	955	1533
1.5492787118854157	1.5492798961045118	1	0	2	30	0.0075	0.04405527171167664	855.4063376593158	930.4063376593158	930.4063376593158	955.4063376593158	0.10000000149011612	0.06870228797197342	0.2857142984867096	0.02631578966975212	0.6666666865348816	855	930	930	955	1533
1.5669421291864616	1.5669421291864616	1	0	2	30	0.0075	0.03714687452140383	827.1164511651486	902.1164511651486	902.1164511651486	927.1164511651486	0.07999999821186066	0.06106870248913765	0.2857142984867096	0.02631578966975212	0.6666666865348816	855	930	930	955	1533
1.5823302668637744	1.5823310563431718	1	0	2	30	0.0075	0.0421468753409677	847.5914545212627	922.5914545212627	922.5914545212627	947.5914545212627	0.10000000149011612	0.06106870248913765	0.2857142984867096	0.02631578966975212	0.6666666865348816	855	930	930	955	1533
1.5990936776516147	1.599093282911916	1	0	2	30	0.0075	0.03714687452140383	827.1164511651486	902.1164511651486	902.1164511651486	927.1164511651486	0.07999999821186066	0.06106870248913765	0.2857142984867096	0.02631578966975212	0.6666666865348816	834	909	909	934	1533
1.6166311729887521	1.6166311729887521	1	0	2	30	0.0075	0.03714687452140383	827.1164511651486	902.1164511651486	902.1164511651486	927.1164511651486	0.07999999821186066	0.06106870248913765	0.2857142984867096	0.02631578966975212	0.6666666865348816	855	930	930	955	1533
1.6340609043881251	1.6340609043881251	1	0	2	30	0.0075	0.03714687452140383	827.1164511651486	902.1164511651486	902.1164511651486	927.1164511651486	0.07999999821186066	0.06106870248913765	0.2857142984867096	0.02631578966975212	0.6666666865348816	855	930	930	955	1533
1.6491000921717198	1.6490996974320211	1	0	2	30	0.0075	0.03714687452140383	827.1164511651486	902.1164511651486	902.1164511651486	927.1164511651486	0.07999999821186066	0.06106870248913765	0.2857142984867096	0.02631578966975212	0.6666666865348816	834	909	909	934	1533
1.6662835059990577	1.6662839007387564	1	0	2	30	0.0075	0.03714687452140383	827.1164511651486	902.1164511651486	902.1164511651486	927.1164511651486	0.07999999821186066	0.06106870248913765	0.2857142984867096	0.02631578966975212	0.6666666865348816	855	930	930	955	1533
1.6822716480185065	1.6822720427582052	1	0	2	30	0.0075	0.03714687452140383	827.1164511651486	902.1164511651486	902.1164511651486	927.1164511651486	0.07999999821186066	0.06106870248913765	0.2857142984867096	0.02631578966975212	0.6666666865348816	855	930	930	955	1533
1.700682702309031	1.7006830970487297	1	0	2	30	0.0075	0.03714687452140383	827.1164511651486	902.1164511651486	902.1164511651486	927.1164511651486	0.07999999821186066	0.06106870248913765	0.2857142984867096	0.02631578966975212	0.6666666865348816	834	909	909	934	1533
1.716297815313137	1.716297815313137	1	0	2	30	0.0075	0.03714687452140383	827.1164511651486	902.1164511651486	902.1164511651486	927.1164511651486	0.07999999821186066	0.06106870248913765	0.2857142984867096	0.02631578966975212	0.6666666865348816	847	922	922	947	1533
1.7325685909569088	1.7325689856966076	1	0	2	30	0.0075	0.03714687452140383	827.1164511651486	902.1164511651486	902.1164511651486	927.1164511651486	0.07999999821186066	0.06106870248913765	0.2857142984867096	0.02631578966975212	0.6666666865348816	834	909	909	934	1533
1.749252264325598	1.7492526590652968	1	0	2	30	0.0075	0.03714687452140383	827.1164511651486	902.1164511651486	902.1164511651486	927.1164511651486	0.07999999821186066	0.06106870248913765	0.2857142984867096	0.02631578966975212	0.6666666865348816	855	930	930	955	1533
1.7673597637877645	1.7673597637877645	1	0	2	30	0.0075	0.03714687452140383	827.1164511651486	902.1164511651486	902.1164511651486	927.1164511651486	0.07999999821186066	0.06106870248913765	0.2857142984867096	0.02631578966975212	0.6666666865348816	827	902	902	927	1533
1.7823342142607608	1.7823342142607626	1	0	2	30	0.0075	0.0421468753409677	847.5914545212627	922.5914545212627	922.5914545212627	947.5914545212627	0.10000000149011612	0.06106870248913765	0.2857142984867096	0.02631578966975212	0.6666666865348816	827	902	902	927	1533
1.7992559156678105	1.799256310407511	1	0	2	30	0.0075	0.0421468753409677	847.5914545212627	922.5914545212627	922.5914545212627	947.5914545212627	0.10000000149011612	0.06106870248913765	0.2857142984867096	0.02631578966975212	0.6666666865348816	827	902	902	927	1533
1.8206914655303432	1.8206910707906445	1	0	2	30	0.0075	0.04405527171167664	855.4063376593158	930.4063376593158	930.4063376593158	955.4063376593158	0.10000000149011612	0.06870228797197342	0.2857142984867096	0.02631578966975212	0.6666666865348816	827	902	902	927	1533
1.8340269567740304	1.8340269567740304	1	0	2	30	0.0075	0.04405527171167664	855.4063376593158	930.4063376593158	930.4063376593158	955.4063376593158	0.10000000149011612	0.06870228797197342	0.2857142984867096	0.02631578966975212	0.6666666865348816	827	902	902	927	1533
1.8491537767707538	1.8491541715104525	1	0	2	30	0.0075	0.04405527171167664	855.4063376593158	930.4063376593158	930.4063376593158	955.4063376593158	0.10000000149011612	0.06870228797197342	0.2857142984867096	0.02631578966975212	0.6666666865348816	827	902	902	927	1533
1.866394427854413	1.866394427854413	1	0	2	30	0.0075	0.04405527171167664	855.4063376593158	930.4063376593158	930.4063376593158	955.4063376593158	0.10000000149011612	0.06870228797197342	0.2857142984867096	0.02631578966975212	0.6666666865348816	827	902	902	927	1533
1.8822913850034446	1.882292174482842	1	0	2	30	0.0075	0.04405527171167664	855.4063376593158	930.4063376593158	930.4063376593158	955.4063376593158	0.10000000149011612	0.06870228797197342	0.2857142984867096	0.02631578966975212	0.6666666865348816	827	902	902	927	1533
1.9006669127210802	1.9006669127210802	1	0	2	30	0.0075	0.0421468753409677	847.5914545212627	922.5914545212627	922.5914545212627	947.5914545212627	0.10000000149011612	0.06106870248913765	0.2857142984867096	0.02631578966975212	0.6666666865348816	827	902	902	927	1533
1.9163199207362691	1.9163207102156665	1	0	2	30	0.0075	0.04405527171167664	855.4063376593158	930.4063376593158	930.4063376593158	955.4063376593158	0.10000000149011612	0.06870228797197342	0.2857142984867096	0.02631578966975212	0.6666666865348816	827	902	902	927	1533
1.9321837197506042	1.932184114490303	1	0	2	30	0.0075	0.04405527171167664	855.4063376593158	930.4063376593158	930.4063376593158	955.4063376593158	0.10000000149011612	0.06870228797197342	0.2857142984867096	0.02631578966975212	0.6666666865348816	827	902	902	927	1533
1.9540886151149781	1.9540886151149781	1	0	2	30	0.0075	0.0421468753409677	847.5914545212627	922.5914545212627	922.5914545212627	947.5914545212627	0.10000000149011612	0.06106870248913765	0.2857142984867096	0.02631578966975212	0.6666666865348816	827	902	902	927	1533
1.9672958159565628	1.9672958159565628	1	0	2	30	0.0075	0.0421468753409677	847.5914545212627	922.5914545212627	922.5914545212627	947.5914545212627	0.10000000149011612	0.06106870248913765	0.2857142984867096	0.02631578966975212	0.6666666865348816	827	902	902	927	1533
1.9823346090004605	1.982335398479858	1	0	2	30	0.0075	0.0421468753409677	847.5914545212627	922.5914545212627	922.5914545212627	947.5914545212627	0.10000000149011612	0.06106870248913765	0.2857142984867096	0.02631578966975212	0.6666666865348816	847	922	922	947	1533
1.9993581532497942	1.9993585479894929	1	0	2	30	0.0075	0.0421468753409677	847.5914545212627	922.5914545212627	922.5914545212627	947.5914545212627	0.10000000149011612	0.06106870248913765	0.2857142984867096	0.02631578966975212	0.6666666865348816	847	922	922	947	1533
2.0164081450589446	2.0164085397986433	1	0	2	30	0.0075	0.0421468753409677	847.5914545212627	922.5914545212627	922.5914545212627	947.5914545212627	0.10000000149011612	0.06106870248913765	0.2857142984867096	0.02631578966975212	0.6666666865348816	855	930	930	955	1533
2.0340522201147504	2.034052220114752	1	0	2	30	0.0075	0.0421468753409677	847.5914545212627	922.5914545212627	922.5914545212627	947.5914545212627	0.10000000149011612	0.06106870248913765	0.2857142984867096	0.02631578966975212	0.6666666865348816	827	902	902	927	1533
2.049214961424063	2.049214961424063	1	0	2	30	0.0075	0.0421468753409677	847.5914545212627	922.5914545212627	922.5914545212627	947.5914545212627	0.10000000149011612	0.06106870248913765	0.2857142984867096	0.02631578966975212	0.6666666865348816	855	930	930	955	1533
2.0662507426040584	2.066251137343757	1	0	2	30	0.0075	0.0421468753409677	847.5914545212627	922.5914545212627	922.5914545212627	947.5914545212627	0.10000000149011612	0.06106870248913765	0.2857142984867096	0.02631578966975212	0.6666666865348816	827	902	902	927	1533
2.0873910271719076	2.0873910271719076	1	0	2	30	0.0075	0.0421468753409677	847.5914545212627	922.5914545212627	922.5914545212627	947.5914545212627	0.10000000149011612	0.06106870248913765	0.2857142984867096	0.02631578966975212	0.6666666865348816	847	922	922	947	1533
2.1006550705301166	2.1006550705301166	1	0	2	30	0.0075	0.0421468753409677	847.5914545212627	922.5914545212627	922.5914545212627	947.5914545212627	0.10000000149011612	0.06106870248913765	0.2857142984867096	0.02631578966975212	0.6666666865348816	827	902	902	927	1533
2.1162662361372355	2.1162662361372355	1	0	2	30	0.0075	0.0421468753409677	847.5914545212627	922.5914545212627	922.5914545212627	947.5914545212627	0.10000000149011612	0.06106870248913765	0.2857142984867096	0.02631578966975212	0.6666666865348816	827	902	902	927	1533
2.132289904729575	2.132289904729575	1	0	2	30	0.0075	0.0421468753409677	847.5914545212627	922.5914545212627	922.5914545212627	947.5914545212627	0.10000000149011612	0.06106870248913765	0.2857142984867096	0.02631578966975212	0.6666666865348816	827	902	902	927	1533
2.154249274172379	2.154249668912078	1	0	2	30	0.0075	0.0421468753409677	847.5914545212627	922.5914545212627	922.5914545212627	947.5914545212627	0.10000000149011612	0.06106870248913765	0.2857142984867096	0.02631578966975212	0.6666666865348816	827	902	902	927	1533
2.167197920511267	2.167197920511267	1	0	2	30	0.0075	0.0421468753409677	847.5914545212627	922.5914545212627	922.5914545212627	947.5914545212627	0.10000000149011612	0.06106870248913765	0.2857142984867096	0.02631578966975212	0.6666666865348816	827	902	902	927	1533
2.182275792785344	2.1822761875250425	1	0	2	30	0.0075	0.0421468753409677	847.5914545212627	922.5914545212627	922.5914545212627	947.5914545212627	0.10000000149011612	0.06106870248913765	0.2857142984867096	0.02631578966975212	0.6666666865348816	827	902	902	927	1533
2.1993632848658784	2.199364074345276	1	0	2	30	0.0075	0.0421468753409677	847.5914545212627	922.5914545212627	922.5914545212627	947.5914545212627	0.10000000149011612	0.06106870248913765	0.2857142984867096	0.02631578966975212	0.6666666865348816	827	902	902	927	1533
2.216308670654854	2.2163090653945527	1	0	2	30	0.0075	0.0421468753409677	847.5914545212627	922.5914545212627	922.5914545212627	947.5914545212627	0.10000000149011612	0.06106870248913765	0.2857142984867096	0.02631578966975212	0.5	827	902	902	927	1533
2.234039588444391	2.2340391937046924	1	0	2	30	0.0075	0.0421468753409677	847.5914545212627	922.5914545212627	922.5914545212627	947.5914545212627	0.10000000149011612	0.06106870248913765	0.2857142984867096	0.02631578966975212	0.6666666865348816	827	902	902	927	1533
2.2492370668471953	2.2492370668471953	1	0	2	30	0.0075	0.0421468753409677	847.5914545212627	922.5914545212627	922.5914545212627	947.5914545212627	0.10000000149011612	0.06106870248913765	0.2857142984867096	0.02631578966975212	0.6666666865348816	827	902	902	927	1533
2.266286663916647	2.2662874533960444	1	0	2	30	0.0075	0.0421468753409677	847.5914545212627	922.5914545212627	922.5914545212627	947.5914545212627	0.10000000149011612	0.06106870248913765	0.2857142984867096	0.02631578966975212	0.6666666865348816	827	902	902	927	1533
2.2873740533648608	2.287373658625162	1	0	2	30	0.0075	0.0421468753409677	847.5914545212627	922.5914545212627	922.5914545212627	947.5914545212627	0.10000000149011612	0.06106870248913765	0.2857142984867096	0.02631578966975212	0.6666666865348816	847	922	922	947	1533
2.3005773068094584	2.3005773068094584	1	0	2	30	0.0075	0.0421468753409677	847.5914545212627	922.5914545212627	922.5914545212627	947.5914545212627	0.10000000149011612	0.06106870248913765	0.2857142984867096	0.02631578966975212	0.6666666865348816	847	922	922	947	1533
2.316362157884038	2.316362552623737	1	0	2	30	0.0075	0.0421468753409677	847.5914545212627	922.5914545212627	922.5914545212627	947.5914545212627	0.10000000149011612	0.06106870248913765	0.2857142984867096	0.02631578966975212	0.6666666865348816	855	930	930	955	1533
2.332296615304454	2.3322970100441527	1	0	2	30	0.0075	0.0421468753409677	847.5914545212627	922.5914545212627	922.5914545212627	947.5914545212627	0.10000000149011612	0.06106870248913765	0.2857142984867096	0.02631578966975212	0.6666666865348816	855	930	930	955	1533
2.354057825418474	2.354057825418474	1	0	2	30	0.0075	0.0421468753409677	847.5914545212627	922.5914545212627	922.5914545212627	947.5914545212627	0.10000000149011612	0.06106870248913765	0.2857142984867096	0.02631578966975212	0.6666666865348816	855	930	930	955	1533
2.3672796316289144	2.3672796316289144	1	0	2	30	0.0075	0.0421468753409677	847.5914545212627	922.5914545212627	922.5914545212627	947.5914545212627	0.10000000149011612	0.06106870248913765	0.2857142984867096	0.02631578966975212	0.6666666865348816	855	930	930	955	1533
2.382303029824559	2.382303029824559	1	0	2	30	0.0075	0.04405527171167664	855.4063376593158	930.4063376593158	930.4063376593158	955.4063376593158	0.10000000149011612	0.06870228797197342	0.2857142984867096	0.02631578966975212	0.6666666865348816	855	930	930	955	1533
2.399455259215692	2.399455653955391	1	0	2	30	0.0075	0.0421468753409677	847.5914545212627	922.5914545212627	922.5914545212627	947.5914545212627	0.10000000149011612	0.06106870248913765	0.2857142984867096	0.02631578966975212	0.6666666865348816	847	922	922	947	1533
2.420808308481181	2.42080870322088	1	0	2	30	0.0075	0.0421468753409677	847.5914545212627	922.5914545212627	922.5914545212627	947.5914545212627	0.10000000149011612	0.06106870248913765	0.2857142984867096	0.02631578966975212	0.6666666865348816	855	930	930	955	1533
2.434001298693609	2.43400090395391	1	0	2	30	0.0075	0.0421468753409677	847.5914545212627	922.5914545212627	922.5914545212627	947.5914545212627	0.10000000149011612	0.06106870248913765	0.2857142984867096	0.02631578966975212	0.6666666865348816	855	930	930	955	1533
2.4492015402743057	2.4492015402743057	1	0	2	30	0.0075	0.0421468753409677	847.5914545212627	922.5914545212627	922.5914545212627	947.5914545212627	0.10000000149011612	0.06106870248913765	0.2857142984867096	0.02631578966975212	0.6666666865348816	847	922	922	947	1533
2.466320611530742	2.4663565328433297	1	0	2	30	0.0075	0.0421468753409677	847.5914545212627	922.5914545212627	922.5914545212627	947.5914545212627	0.10000000149011612	0.06106870248913765	0.2857142984867096	0.02631578966975212	0.6666666865348816	847	922	922	947	1533
2.487466817194072	2.487466817194072	1	0	2	30	0.0075	0.0421468753409677	847.5914545212627	922.5914545212627	922.5914545212627	947.5914545212627	0.10000000149011612	0.06106870248913765	0.2857142984867096	0.02631578966975212	0.5	847	922	922	947	1533
2.5007375711271607	2.5007375711271607	1	0	2	30	0.0075	0.0421468753409677	847.5914545212627	922.5914545212627	922.5914545212627	947.5914545212627	0.10000000149011612	0.06106870248913765	0.2857142984867096	0.02631578966975212	0.6666666865348816	847	922	922	947	1533
2.5162903152588605	2.5162903152588605	1	0	2	30	0.0075	0.0421468753409677	847.5914545212627	922.5914545212627	922.5914545212627	947.5914545212627	0.10000000149011612	0.06106870248913765	0.2857142984867096	0.02631578966975212	0.6666666865348816	847	922	922	947	1533
2.5324008265849294	2.5324008265849294	1	0	2	30	0.0075	0.0421468753409677	847.5914545212627	922.5914545212627	922.5914545212627	947.5914545212627	0.10000000149011612	0.06106870248913765	0.2857142984867096	0.02631578966975212	0.6666666865348816	847	922	922	947	1533
2.549356475606073	2.5493568703457736	1	0	2	30	0.0075	0.0421468753409677	847.5914545212627	922.5914545212627	922.5914545212627	947.5914545212627	0.10000000149011612	0.06106870248913765	0.2857142984867096	0.02631578966975212	0.5	847	922	922	947	1533
2.567374369156619	2.567374369156619	1	0	2	30	0.0075	0.0421468753409677	847.5914545212627	922.5914545212627	922.5914545212627	947.5914545212627	0.10000000149011612	0.06106870248913765	0.2857142984867096	0.02631578966975212	0.6666666865348816	847	922	922	947	1533
2.5824139516799143	2.5824139516799143	1	0	2	30	0.0075	0.03714687452140383	827.1164511651486	902.1164511651486	902.1164511651486	927.1164511651486	0.07999999821186066	0.06106870248913765	0.2857142984867096	0.02631578966975212	0.6666666865348816	847	922	922	947	1533
2.5992192048758245	2.5992192048758263	1	0	2	30	0.0075	0.03714687452140383	827.1164511651486	902.1164511651486	902.1164511651486	927.1164511651486	0.07999999821186066	0.06106870248913765	0.2857142984867096	0.02631578966975212	0.6666666865348816	847	922	922	947	1533
2.6163765658830425	2.616376960622741	1	0	2	30	0.0075	0.03714687452140383	827.1164511651486	902.1164511651486	902.1164511651486	927.1164511651486	0.07999999821186066	0.06106870248913765	0.2857142984867096	0.02631578966975212	0.6666666865348816	847	922	922	947	1533
2.634009982966983	2.634009982966983	1	0	2	30	0.0075	0.03714687452140383	827.1164511651486	902.1164511651486	902.1164511651486	927.1164511651486	0.07999999821186066	0.06106870248913765	0.2857142984867096	0.02631578966975212	0.6666666865348816	847	922	922	947	1533
2.649237856326593	2.649237856326593	1	0	2	30	0.0075	0.03714687452140383	827.1164511651486	902.1164511651486	902.1164511651486	927.1164511651486	0.07999999821186066	0.06106870248913765	0.2857142984867096	0.02631578966975212	0.6666666865348816	847	922	922	947	1533
2.666375480348872	2.666375875088571	1	0	2	30	0.0075	0.03714687452140383	827.1164511651486	902.1164511651486	902.1164511651486	927.1164511651486	0.07999999821186066	0.06106870248913765	0.2857142984867096	0.02631578966975212	0.6666666865348816	847	922	922	947	1533
2.6823553328346463	2.6823561223140437	1	0	2	30	0.0075	0.03714687452140383	827.1164511651486	902.1164511651486	902.1164511651486	927.1164511651486	0.07999999821186066	0.06106870248913765	0.2857142984867096	0.02631578966975212	0.6666666865348816	847	922	922	947	1533
2.7006732285562602	2.7006732285562602	1	0	2	30	0.0075	0.03714687452140383	827.1164511651486	902.1164511651486	902.1164511651486	927.1164511651486	0.07999999821186066	0.06106870248913765	0.2857142984867096	0.02631578966975212	0.6666666865348816	847	922	922	947	1533
2.7163309734478354	2.716331368187534	1	0	2	30	0.0075	0.0421468753409677	847.5914545212627	922.5914545212627	922.5914545212627	947.5914545212627	0.10000000149011612	0.06106870248913765	0.2857142984867096	0.02631578966975212	0.6666666865348816	847	922	922	947	1500
2.7322338516923477	2.7322338516923477	1	0	2	30	0.0075	0.0421468753409677	847.5914545212627	922.5914545212627	922.5914545212627	947.5914545212627	0.10000000149011612	0.06106870248913765	0.2857142984867096	0.02631578966975212	0.6666666865348816	847	922	922	947	1533
2.74940621280812	2.74940621280812	1	0	2	30	0.0075	0.03714687452140383	827.1164511651486	902.1164511651486	902.1164511651486	927.1164511651486	0.07999999821186066	0.06106870248913765	0.2857142984867096	0.02631578966975212	0.6666666865348816	847	922	922	947	1533
2.7673945008812577	2.7673945008812577	1	0	2	30	0.0075	0.03714687452140383	827.1164511651486	902.1164511651486	902.1164511651486	927.1164511651486	0.07999999821186066	0.06106870248913765	0.2857142984867096	0.02631578966975212	0.6666666865348816	847	922	922	947	1533
2.7824021094889506	2.7824025042286493	1	0	2	30	0.0075	0.03714687452140383	827.1164511651486	902.1164511651486	902.1164511651486	927.1164511651486	0.07999999821186066	0.06106870248913765	0.2857142984867096	0.02631578966975212	0.6666666865348816	847	922	922	947	1533
2.7992874948437123	2.799287889583413	1	0	2	30	0.0075	0.03714687452140383	827.1164511651486	902.1164511651486	902.1164511651486	927.1164511651486	0.07999999821186066	0.06106870248913765	0.2857142984867096	0.02631578966975212	0.6666666865348816	847	922	922	947	1533
2.820653965258959	2.820653965258959	1	0	2	30	0.0075	0.035238477219372316	819.3015642133296	894.3015642133296	894.3015642133296	919.3015642133296	0.07999999821186066	0.05343511328101158	0.2857142984867096	0.02631578966975212	0.6666666865348816	847	922	922	947	1533
2.8340020881730066	2.8340020881730066	1	0	2	30	0.0075	0.03714687452140383	827.1164511651486	902.1164511651486	902.1164511651486	927.1164511651486	0.07999999821186066	0.06106870248913765	0.2857142984867096	0.02631578966975212	0.6666666865348816	847	922	922	947	1533
2.849097723733527	2.849097328993828	1	0	2	30	0.0075	0.035238477219372316	819.3015642133296	894.3015642133296	894.3015642133296	919.3015642133296	0.07999999821186066	0.05343511328101158	0.2857142984867096	0.02631578966975212	0.6666666865348816	847	922	922	947	1533
2.866072714999911	2.866072320260214	1	0	2	30	0.0075	0.03714687452140383	827.1164511651486	902.1164511651486	902.1164511651486	927.1164511651486	0.07999999821186066	0.06106870248913765	0.2857142984867096	0.02631578966975212	0.6666666865348816	847	922	922	947	1533
2.8823071745913964	2.882307569331095	1	0	2	30	0.0075	0.035238477219372316	819.3015642133296	894.3015642133296	894.3015642133296	919.3015642133296	0.07999999821186066	0.05343511328101158	0.2857142984867096	0.02631578966975212	0.6666666865348816	855	930	930	955	1533
2.9007190183613183	2.9007186236216196	1	0	2	30	0.0075	0.03429862754629519	815.4528798020788	890.4528798020788	890.4528798020788	915.4528798020788	0.07999999821186066	0.05343511328101158	0.2857142984867096	0.01315789483487606	0.6666666865348816	847	922	922	947	1533
2.916381500129278	2.9163818948689766	1	0	2	30	0.0075	0.035238477219372316	819.3015642133296	894.3015642133296	894.3015642133296	919.3015642133296	0.07999999821186066	0.05343511328101158	0.2857142984867096	0.02631578966975212	0.6666666865348816	847	922	922	947	1533
2.932139508904342	2.9321391141646433	1	0	2	30	0.0075	0.035238477219372316	819.3015642133296	894.3015642133296	894.3015642133296	919.3015642133296	0.07999999821186066	0.05343511328101158	0.2857142984867096	0.02631578966975212	0.6666666865348816	847	922	922	947	1533
2.949432660367938	2.9494330551076366	1	0	2	30	0.0075	0.035238477219372316	819.3015642133296	894.3015642133296	894.3015642133296	919.3015642133296	0.07999999821186066	0.05343511328101158	0.2857142984867096	0.02631578966975212	0.6666666865348816	847	922	922	947	1533
2.967332132008851	2.967332132008851	1	0	2	30	0.0075	0.03714687452140383	827.1164511651486	902.1164511651486	902.1164511651486	927.1164511651486	0.07999999821186066	0.06106870248913765	0.2857142984867096	0.02631578966975212	0.6666666865348816	847	922	922	947	1533
2.9823831619834102	2.9823831619834102	1	0	2	30	0.0075	0.035238477219372316	819.3015642133296	894.3015642133296	894.3015642133296	919.3015642133296	0.07999999821186066	0.05343511328101158	0.2857142984867096	0.02631578966975212	0.6666666865348816	847	922	922	947	1500
2.999243283997451	2.99924367873715	1	0	2	30	0.0075	0.035238477219372316	819.3015642133296	894.3015642133296	894.3015642133296	919.3015642133296	0.07999999821186066	0.05343511328101158	0.2857142984867096	0.02631578966975212	0.6666666865348816	847	922	922	947	1533
3.016288538930217	3.0162881441905185	1	0	2	30	0.0075	0.035238477219372316	819.3015642133296	894.3015642133296	894.3015642133296	919.3015642133296	0.07999999821186066	0.05343511328101158	0.2857142984867096	0.02631578966975212	0.6666666865348816	847	922	922	947	1533
3.0340312989107154	3.034031693650416	1	0	2	30	0.0075	0.035238477219372316	819.3015642133296	894.3015642133296	894.3015642133296	919.3015642133296	0.07999999821186066	0.05343511328101158	0.2857142984867096	0.02631578966975212	0.6666666865348816	847	922	922	947	1533
3.0492204877798468	3.0492208825195455	1	0	2	30	0.0075	0.035238477219372316	819.3015642133296	894.3015642133296	894.3015642133296	919.3015642133296	0.07999999821186066	0.05343511328101158	0.2857142984867096	0.02631578966975212	0.6666666865348816	847	922	922	947	1500
3.066079030835091	3.066078636095394	1	0	2	30	0.0075	0.035238477219372316	819.3015642133296	894.3015642133296	894.3015642133296	919.3015642133296	0.07999999821186066	0.05343511328101158	0.2857142984867096	0.02631578966975212	0.6666666865348816	847	922	922	947	1533
3.082341911684887	3.082342306424586	1	0	2	30	0.0075	0.035238477219372316	819.3015642133296	894.3015642133296	894.3015642133296	919.3015642133296	0.07999999821186066	0.05343511328101158	0.2857142984867096	0.02631578966975212	0.6666666865348816	827	902	902	927	1533
3.1007308605522805	3.1007308605522805	1	0	2	30	0.0075	0.035238477219372316	819.3015642133296	894.3015642133296	894.3015642133296	919.3015642133296	0.07999999821186066	0.05343511328101158	0.2857142984867096	0.02631578966975212	0.6666666865348816	827	902	902	927	1533
3.1162776835884998	3.116278473067897	1	0	2	30	0.0075	0.035238477219372316	819.3015642133296	894.3015642133296	894.3015642133296	919.3015642133296	0.07999999821186066	0.05343511328101158	0.2857142984867096	0.02631578966975212	0.6666666865348816	827	902	902	927	1533
3.1323424051095117	3.132343194588909	1	0	2	30	0.0075	0.035238477219372316	819.3015642133296	894.3015642133296	894.3015642133296	919.3015642133296	0.07999999821186066	0.05343511328101158	0.2857142984867096	0.02631578966975212	0.6666666865348816	827	902	902	927	1533
3.149079763077234	3.149079368337535	1	0	2	30	0.0075	0.035238477219372316	819.3015642133296	894.3015642133296	894.3015642133296	919.3015642133296	0.07999999821186066	0.05343511328101158	0.2857142984867096	0.02631578966975212	0.6666666865348816	827	902	902	927	1533
3.167405158853123	3.167405158853123	1	0	2	30	0.0075	0.035238477219372316	819.3015642133296	894.3015642133296	894.3015642133296	919.3015642133296	0.07999999821186066	0.05343511328101158	0.2857142984867096	0.02631578966975212	0.6666666865348816	827	902	902	927	1533
3.1824198727753963	3.1824198727753963	1	0	2	30	0.0075	0.035238477219372316	819.3015642133296	894.3015642133296	894.3015642133296	919.3015642133296	0.07999999821186066	0.05343511328101158	0.2857142984867096	0.02631578966975212	0.6666666865348816	827	902	902	927	1533
3.1992574946266057	3.199257099886907	1	0	2	30	0.0075	0.035238477219372316	819.3015642133296	894.3015642133296	894.3015642133296	919.3015642133296	0.07999999821186066	0.05343511328101158	0.2857142984867096	0.02631578966975212	0.6666666865348816	827	902	902	927	1533
3.216150774775345	3.2161503800356464	1	0	2	30	0.0075	0.035238477219372316	819.3015642133296	894.3015642133296	894.3015642133296	919.3015642133296	0.07999999821186066	0.05343511328101158	0.2857142984867096	0.02631578966975212	0.6666666865348816	847	922	922	947	1533
3.2340624833469196	3.2340624833469196	1	0	2	30	0.0075	0.035238477219372316	819.3015642133296	894.3015642133296	894.3015642133296	919.3015642133296	0.07999999821186066	0.05343511328101158	0.2857142984867096	0.02631578966975212	0.6666666865348816	847	922	922	947	1533
3.2494470683669423	3.249447463106641	1	0	2	30	0.0075	0.035238477219372316	819.3015642133296	894.3015642133296	894.3015642133296	919.3015642133296	0.07999999821186066	0.05343511328101158	0.2857142984867096	0.02631578966975212	0.6666666865348816	827	902	902	927	1533
3.2661267943386445	3.2661267943386445	1	0	2	30	0.0075	0.03429862754629519	815.4528798020788	890.4528798020788	890.4528798020788	915.4528798020788	0.07999999821186066	0.05343511328101158	0.2857142984867096	0.01315789483487606	0.6666666865348816	827	902	902	927	1533
3.2822763848948906	3.2822767796345893	1	0	2	30	0.0075	0.035238477219372316	819.3015642133296	894.3015642133296	894.3015642133296	919.3015642133296	0.07999999821186066	0.05343511328101158	0.2857142984867096	0.02631578966975212	0.6666666865348816	827	902	902	927	1533
3.3006929655411987	3.3006933602808974	1	0	2	30	0.0075	0.035238477219372316	819.3015642133296	894.3015642133296	894.3015642133296	919.3015642133296	0.07999999821186066	0.05343511328101158	0.2857142984867096	0.02631578966975212	0.6666666865348816	827	902	902	927	1533
3.316312815421691	3.316312815421691	1	0	2	30	0.0075	0.035238477219372316	819.3015642133296	894.3015642133296	894.3015642133296	919.3015642133296	0.07999999821186066	0.05343511328101158	0.2857142984867096	0.02631578966975212	0.6666666865348816	819	894	894	919	1533
3.3323953002291464	3.332395694968845	1	0	2	30	0.0075	0.035238477219372316	819.3015642133296	894.3015642133296	894.3015642133296	919.3015642133296	0.07999999821186066	0.05343511328101158	0.2857142984867096	0.02631578966975212	0.6666666865348816	827	902	902	927	1533
3.349673056844491	3.349673056844491	1	0	2	30	0.0075	0.035238477219372316	819.3015642133296	894.3015642133296	894.3015642133296	919.3015642133296	0.07999999821186066	0.05343511328101158	0.2857142984867096	0.02631578966975212	0.6666666865348816	819	894	894	919	1533
3.367343974199814	3.367343974199814	1	0	2	30	0.0075	0.035238477219372316	819.3015642133296	894.3015642133296	894.3015642133296	919.3015642133296	0.07999999821186066	0.05343511328101158	0.2857142984867096	0.02631578966975212	0.6666666865348816	827	902	902	927	1533
3.382318819412509	3.382318819412509	1	0	2	30	0.0075	0.03429862754629519	815.4528798020788	890.4528798020788	890.4528798020788	915.4528798020788	0.07999999821186066	0.05343511328101158	0.2857142984867096	0.01315789483487606	0.6666666865348816	819	894	894	919	1533
3.399219599615524	3.399219599615524	1	0	2	30	0.0075	0.036207024848326705	823.2677667538978	898.2677667538978	898.2677667538978	923.2677667538978	0.07999999821186066	0.06106870248913765	0.2857142984867096	0.01315789483487606	0.6666666865348816	815	890	890	915	1533
3.416431829440871	3.4164322241805696	1	0	2	30	0.0075	0.03714687452140383	827.1164511651486	902.1164511651486	902.1164511651486	927.1164511651486	0.07999999821186066	0.06106870248913765	0.2857142984867096	0.02631578966975212	0.6666666865348816	819	894	894	919	1533
3.4340605096484254	3.4340601149087266	1	0	2	30	0.0075	0.036207024848326705	823.2677667538978	898.2677667538978	898.2677667538978	923.2677667538978	0.07999999821186066	0.06106870248913765	0.2857142984867096	0.01315789483487606	0.6666666865348816	819	894	894	919	1533
3.4492856198301443	3.4492856198301443	1	0	2	30	0.0075	0.03714687452140383	827.1164511651486	902.1164511651486	902.1164511651486	927.1164511651486	0.07999999821186066	0.06106870248913765	0.2857142984867096	0.02631578966975212	0.6666666865348816	819	894	894	919	1533
3.466109820531596	3.466109425791897	1	0	2	30	0.0075	0.036207024848326705	823.2677667538978	898.2677667538978	898.2677667538978	923.2677667538978	0.07999999821186066	0.06106870248913765	0.2857142984867096	0.01315789483487606	0.6666666865348816	827	902	902	927	1533
3.482385727791451	3.48238651727085	1	0	2	30	0.0075	0.036207024848326705	823.2677667538978	898.2677667538978	898.2677667538978	923.2677667538978	0.07999999821186066	0.06106870248913765	0.2857142984867096	0.01315789483487606	0.6666666865348816	819	894	894	919	1533
3.5009298093604624	3.500930204100161	1	1	2	30	0.0075	0.036207024848326705	823.2677667538978	898.2677667538978	898.2677667538978	923.2677667538978	0.07999999821186066	0.06106870248913765	0.2857142984867096	0.01315789483487606	0.6666666865348816	819	894	894	919	1533
3.723760764058161	3.7237603693184624	1	1	2	30	0.0075	0.0421468753409677	847.5914545212627	922.5914545212627	922.5914545212627	947.5914545212627	0.10000000149011612	0.06106870248913765	0.2857142984867096	0.02631578966975212	0.6666666865348816	819	894	894	919	1533
3.7244164266978252	3.7244160319581265	1	1	2	30	0.0075	0.0421468753409677	847.5914545212627	922.5914545212627	922.5914545212627	947.5914545212627	0.10000000149011612	0.06106870248913765	0.2857142984867096	0.02631578966975212	0.6666666865348816	819	894	894	919	1533
3.7249509042499653	3.724950114770568	1	1	2	30	0.0075	0.0421468753409677	847.5914545212627	922.5914545212627	922.5914545212627	947.5914545212627	0.10000000149011612	0.06106870248913765	0.2857142984867096	0.02631578966975212	0.6666666865348816	819	894	894	919	1533
3.7254569605437933	3.7254565658040946	1	1	2	30	0.0075	0.0421468753409677	847.5914545212627	922.5914545212627	922.5914545212627	947.5914545212627	0.10000000149011612	0.06106870248913765	0.2857142984867096	0.02631578966975212	0.6666666865348816	819	894	894	919	1533
3.7259172270325642	3.7259168322928655	1	1	2	30	0.0075	0.0421468753409677	847.5914545212627	922.5914545212627	922.5914545212627	947.5914545212627	0.10000000149011612	0.06106870248913765	0.2857142984867096	0.02631578966975212	0.6666666865348816	819	894	894	919	1533
3.732095298058079	3.7320956927977775	1	1	2	30	0.0075	0.0421468753409677	847.5914545212627	922.5914545212627	922.5914545212627	947.5914545212627	0.10000000149011612	0.06106870248913765	0.2857142984867096	0.02631578966975212	0.6666666865348816	819	894	894	919	1533
3.7540365094747408	3.7540365094747408	1	1	2	30	0.0075	0.0421468753409677	847.5914545212627	922.5914545212627	922.5914545212627	947.5914545212627	0.10000000149011612	0.06106870248913765	0.2857142984867096	0.02631578966975212	0.6666666865348816	819	894	894	919	1533
3.7673100265857187	3.7673100265857187	1	1	2	30	0.0075	0.0421468753409677	847.5914545212627	922.5914545212627	922.5914545212627	947.5914545212627	0.10000000149011612	0.06106870248913765	0.2857142984867096	0.02631578966975212	0.6666666865348816	819	894	894	919	1533
3.782378030367326	3.782378030367326	1	1	2	30	0.0075	0.0421468753409677	847.5914545212627	922.5914545212627	922.5914545212627	947.5914545212627	0.10000000149011612	0.06106870248913765	0.2857142984867096	0.02631578966975212	0.6666666865348816	819	894	894	919	1533
3.799321837197507	3.7993222319372055	1	1	2	30	0.0075	0.0421468753409677	847.5914545212627	922.5914545212627	922.5914545212627	947.5914545212627	0.10000000149011612	0.06106870248913765	0.2857142984867096	0.02631578966975212	0.6666666865348816	819	894	894	919	1533
3.8162648545482902	3.8162644598085915	1	1	2	30	0.0075	0.04120702566789057	843.7427701100119	918.7427701100119	918.7427701100119	943.7427701100119	0.10000000149011612	0.06106870248913765	0.2857142984867096	0.01315789483487606	0.6666666865348816	819	894	894	919	1533
3.833955508888552	3.833955508888552	1	1	2	30	0.0075	0.0421468753409677	847.5914545212627	922.5914545212627	922.5914545212627	947.5914545212627	0.10000000149011612	0.06106870248913765	0.2857142984867096	0.02631578966975212	0.6666666865348816	819	894	894	919	1533
3.8494502262845334	3.849450621024232	1	1	2	30	0.0075	0.0421468753409677	847.5914545212627	922.5914545212627	922.5914545212627	947.5914545212627	0.10000000149011612	0.06106870248913765	0.2857142984867096	0.02631578966975212	0.6666666865348816	819	894	894	919	1533
3.8664694283971794	3.8664694283971794	1	1	2	30	0.0075	0.04120702566789057	843.7427701100119	918.7427701100119	918.7427701100119	943.7427701100119	0.10000000149011612	0.06106870248913765	0.2857142984867096	0.01315789483487606	0.6666666865348816	819	894	894	919	1533
3.8824599388548204	3.8824599388548204	1	1	2	30	0.0075	0.0421468753409677	847.5914545212627	922.5914545212627	922.5914545212627	947.5914545212627	0.10000000149011612	0.06106870248913765	0.2857142984867096	0.02631578966975212	0.6666666865348816	819	894	894	919	1533
3.900805861095048	3.900805861095048	1	1	2	30	0.0075	0.0421468753409677	847.5914545212627	922.5914545212627	922.5914545212627	947.5914545212627	0.10000000149011612	0.06106870248913765	0.2857142984867096	0.02631578966975212	0.6666666865348816	815	890	890	915	1533
3.9163830790880727	3.9163830790880727	1	1	2	30	0.0075	0.03714687452140383	827.1164511651486	902.1164511651486	902.1164511651486	927.1164511651486	0.07999999821186066	0.06106870248913765	0.2857142984867096	0.02631578966975212	0.6666666865348816	819	894	894	919	1533
3.932238588568733	3.932238588568733	1	1	2	30	0.0075	0.03714687452140383	827.1164511651486	902.1164511651486	902.1164511651486	927.1164511651486	0.07999999821186066	0.06106870248913765	0.2857142984867096	0.02631578966975212	0.6666666865348816	819	894	894	919	1533
3.949164237372772	3.949163842633073	1	1	2	30	0.0075	0.03714687452140383	827.1164511651486	902.1164511651486	902.1164511651486	927.1164511651486	0.07999999821186066	0.06106870248913765	0.2857142984867096	0.02631578966975212	0.6666666865348816	819	894	894	919	1533
3.967274894752528	3.967274894752528	1	1	2	30	0.0075	0.03714687452140383	827.1164511651486	902.1164511651486	902.1164511651486	927.1164511651486	0.07999999821186066	0.06106870248913765	0.2857142984867096	0.02631578966975212	0.6666666865348816	819	894	894	919	1533
3.982382372504013	3.982382372504013	1	1	2	30	0.0075	0.03714687452140383	827.1164511651486	902.1164511651486	902.1164511651486	927.1164511651486	0.07999999821186066	0.06106870248913765	0.2857142984867096	0.02631578966975212	0.6666666865348816	819	894	894	919	1533
3.999233020765283	3.999233020765283	1	1	2	30	0.0075	0.03714687452140383	827.1164511651486	902.1164511651486	902.1164511651486	927.1164511651486	0.07999999821186066	0.06106870248913765	0.2857142984867096	0.02631578966975212	0.6666666865348816	819	894	894	919	1533
4.01623248589299	4.01623248589299	1	1	2	30	0.0075	0.03714687452140383	827.1164511651486	902.1164511651486	902.1164511651486	927.1164511651486	0.07999999821186066	0.06106870248913765	0.2857142984867096	0.02631578966975212	0.6666666865348816	815	890	890	915	1533
4.034069193921798	4.034069193921798	1	1	2	30	0.0075	0.03714687452140383	827.1164511651486	902.1164511651486	902.1164511651486	927.1164511651486	0.07999999821186066	0.06106870248913765	0.2857142984867096	0.02631578966975212	0.6666666865348816	823	898	898	923	1533
4.049353515058334	4.0493539097980324	1	1	2	30	0.0075	0.03714687452140383	827.1164511651486	902.1164511651486	902.1164511651486	927.1164511651486	0.07999999821186066	0.06106870248913765	0.2857142984867096	0.02631578966975212	0.6666666865348816	827	902	902	927	1533
4.066198242224122	4.066197847484423	1	1	2	30	0.0075	0.03714687452140383	827.1164511651486	902.1164511651486	902.1164511651486	927.1164511651486	0.07999999821186066	0.06106870248913765	0.2857142984867096	0.02631578966975212	0.6666666865348816	823	898	898	923	1533
4.082728756589686	4.082728756589686	1	1	2	30	0.0075	0.03714687452140383	827.1164511651486	902.1164511651486	902.1164511651486	927.1164511651486	0.07999999821186066	0.06106870248913765	0.2857142984867096	0.02631578966975212	0.6666666865348816	827	902	902	927	1533
4.10082441386089	4.100825203340287	1	1	2	30	0.0075	0.0421468753409677	847.5914545212627	922.5914545212627	922.5914545212627	947.5914545212627	0.10000000149011612	0.06106870248913765	0.2857142984867096	0.02631578966975212	0.5	823	898	898	923	1533
4.116263078219646	4.116262683479947	1	1	2	30	0.0075	0.0421468753409677	847.5914545212627	922.5914545212627	922.5914545212627	947.5914545212627	0.10000000149011612	0.06106870248913765	0.2857142984867096	0.02631578966975212	0.6666666865348816	823	898	898	923	1533
4.1329775412848395	4.1329775412848395	1	1	2	30	0.0075	0.0421468753409677	847.5914545212627	922.5914545212627	922.5914545212627	947.5914545212627	0.10000000149011612	0.06106870248913765	0.2857142984867096	0.02631578966975212	0.6666666865348816	823	898	898	923	1533
4.149130289758677	4.149130289758677	1	1	2	30	0.0075	0.0421468753409677	847.5914545212627	922.5914545212627	922.5914545212627	947.5914545212627	0.10000000149011612	0.06106870248913765	0.2857142984867096	0.02631578966975212	0.6666666865348816	847	922	922	947	1533
4.167333710967645	4.167333710967645	1	1	2	30	0.0075	0.0421468753409677	847.5914545212627	922.5914545212627	922.5914545212627	947.5914545212627	0.10000000149011612	0.06106870248913765	0.2857142984867096	0.02631578966975212	0.5	847	922	922	947	1533
4.182290398154198	4.182290792893896	1	1	2	30	0.0075	0.0421468753409677	847.5914545212627	922.5914545212627	922.5914545212627	947.5914545212627	0.10000000149011612	0.06106870248913765	0.2857142984867096	0.02631578966975212	0.6666666865348816	847	922	922	947	1533
4.199380653412623	4.199381048152322	1	1	2	30	0.0075	0.0421468753409677	847.5914545212627	922.5914545212627	922.5914545212627	947.5914545212627	0.10000000149011612	0.06106870248913765	0.2857142984867096	0.02631578966975212	0.6666666865348816	847	922	922	947	1533
4.220645675725285	4.220645675725285	1	1	2	30	0.0075	0.047146874297886415	868.0664502498448	943.0664502498448	943.0664502498448	968.0664502498448	0.11999999731779099	0.06106870248913765	0.2857142984867096	0.02631578966975212	0.5	847	922	922	947	1533
4.234067220223304	4.234067220223304	1	1	2	30	0.0075	0.047146874297886415	868.0664502498448	943.0664502498448	943.0664502498448	968.0664502498448	0.11999999731779099	0.06106870248913765	0.2857142984867096	0.02631578966975212	0.6666666865348816	847	922	922	947	1533
4.249291146185927	4.249291146185927	1	1	2	30	0.0075	0.047146874297886415	868.0664502498448	943.0664502498448	943.0664502498448	968.0664502498448	0.11999999731779099	0.06106870248913765	0.2857142984867096	0.02631578966975212	0.6666666865348816	847	922	922	947	1533
4.266175347321592	4.266175742061291	1	1	2	30	0.0075	0.047146874297886415	868.0664502498448	943.0664502498448	943.0664502498448	968.0664502498448	0.11999999731779099	0.06106870248913765	0.2857142984867096	0.02631578966975212	0.6666666865348816	847	922	922	947	1533
4.28225112155417	4.28225112155417	1	1	2	30	0.0075	0.047146874297886415	868.0664502498448	943.0664502498448	943.0664502498448	968.0664502498448	0.11999999731779099	0.06106870248913765	0.2857142984867096	0.02631578966975212	0.5	847	922	922	947	1533
4.300761650248786	4.300761650248786	1	1	2	30	0.0075	0.047146874297886415	868.0664502498448	943.0664502498448	943.0664502498448	968.0664502498448	0.11999999731779099	0.06106870248913765	0.2857142984867096	0.02631578966975212	0.5	847	922	922	947	1533
4.316273341451813	4.316273341451813	1	1	2	30	0.0075	0.04905527066859536	875.8813333878979	950.8813333878979	950.8813333878979	975.8813333878979	0.11999999731779099	0.06870228797197342	0.2857142984867096	0.02631578966975212	0.5	843	918	918	943	1533
4.33223306221295	4.332233062212952	1	1	2	30	0.0075	0.04905527066859536	875.8813333878979	950.8813333878979	950.8813333878979	975.8813333878979	0.11999999731779099	0.06870228797197342	0.2857142984867096	0.02631578966975212	0.6666666865348816	847	922	922	947	1533
4.3493229227316785	4.349323317471377	1	1	2	30	0.0075	0.047146874297886415	868.0664502498448	943.0664502498448	943.0664502498448	968.0664502498448	0.11999999731779099	0.06106870248913765	0.2857142984867096	0.02631578966975212	0.5	847	922	922	947	1533
4.367285157984696	4.367285157984696	1	1	2	30	0.0075	0.04905527066859536	875.8813333878979	950.8813333878979	950.8813333878979	975.8813333878979	0.11999999731779099	0.06870228797197342	0.2857142984867096	0.02631578966975212	0.5	843	918	918	943	1533
4.382806322940496	4.382805928200797	1	1	2	30	0.0075	0.04905527066859536	875.8813333878979	950.8813333878979	950.8813333878979	975.8813333878979	0.11999999731779099	0.06870228797197342	0.2857142984867096	0.02631578966975212	0.6666666865348816	847	922	922	947	1533
4.399144993812456	4.399144599072757	1	1	2	30	0.0075	0.04905527066859536	875.8813333878979	950.8813333878979	950.8813333878979	975.8813333878979	0.11999999731779099	0.06870228797197342	0.2857142984867096	0.02631578966975212	0.5	847	922	922	947	1533
4.41618116973215	4.41618116973215	1	1	2	30	0.0075	0.04905527066859536	875.8813333878979	950.8813333878979	950.8813333878979	975.8813333878979	0.11999999731779099	0.06870228797197342	0.2857142984867096	0.02631578966975212	0.6666666865348816	827	902	902	927	1533
4.434066430743908	4.434066825483606	1	1	2	30	0.0075	0.04905527066859536	875.8813333878979	950.8813333878979	950.8813333878979	975.8813333878979	0.11999999731779099	0.06870228797197342	0.2857142984867096	0.02631578966975212	0.6666666865348816	827	902	902	927	1533
4.449295883062312	4.44929667254171	1	1	2	30	0.0075	0.04905527066859536	875.8813333878979	950.8813333878979	950.8813333878979	975.8813333878979	0.11999999731779099	0.06870228797197342	0.2857142984867096	0.02631578966975212	0.5	827	902	902	927	1533
4.466151268199967	4.466150873460268	1	1	2	30	0.0075	0.04905527066859536	875.8813333878979	950.8813333878979	950.8813333878979	975.8813333878979	0.11999999731779099	0.06870228797197342	0.2857142984867096	0.02631578966975212	0.5	827	902	902	927	1533
4.482375069819584	4.482375069819584	1	1	2	30	0.0075	0.04905527066859536	875.8813333878979	950.8813333878979	950.8813333878979	975.8813333878979	0.11999999731779099	0.06870228797197342	0.2857142984867096	0.02631578966975212	0.6666666865348816	827	902	902	927	1533
4.500877308980526	4.500877703720224	1	1	2	30	0.0075	0.04811542099551823	872.0326489766471	947.0326489766471	947.0326489766471	972.0326489766471	0.11999999731779099	0.06870228797197342	0.2857142984867096	0.01315789483487606	0.6666666865348816	827	902	902	927	1533
4.516307683805607	4.516307683805607	1	1	2	30	0.0075	0.04405527171167664	855.4063376593158	930.4063376593158	930.4063376593158	955.4063376593158	0.10000000149011612	0.06870228797197342	0.2857142984867096	0.02631578966975212	0.6666666865348816	827	902	902	927	1533
4.532289115250176	4.532289509989875	1	1	2	30	0.0075	0.04311542203859951	851.557653248065	926.557653248065	926.557653248065	951.557653248065	0.10000000149011612	0.06870228797197342	0.2857142984867096	0.01315789483487606	0.6666666865348816	827	902	902	927	1533
4.5491523951818085	4.54915200044211	1	1	2	30	0.0075	0.04311542203859951	851.557653248065	926.557653248065	926.557653248065	951.557653248065	0.10000000149011612	0.06870228797197342	0.2857142984867096	0.01315789483487606	0.6666666865348816	827	902	902	927	1533
4.567282000067106	4.567282000067106	1	1	2	30	0.0075	0.04405527171167664	855.4063376593158	930.4063376593158	930.4063376593158	955.4063376593158	0.10000000149011612	0.06870228797197342	0.2857142984867096	0.02631578966975212	0.6666666865348816	827	902	902	927	1533
4.5822576347592	4.5822576347592	1	1	2	30	0.0075	0.0421468753409677	847.5914545212627	922.5914545212627	922.5914545212627	947.5914545212627	0.10000000149011612	0.06106870248913765	0.2857142984867096	0.02631578966975212	0.6666666865348816	827	902	902	927	1533
4.599274073693955	4.599274073693955	1	1	2	30	0.0075	0.04405527171167664	855.4063376593158	930.4063376593158	930.4063376593158	955.4063376593158	0.10000000149011612	0.06870228797197342	0.2857142984867096	0.02631578966975212	0.6666666865348816	847	922	922	947	1500
4.616208012031667	4.616207617291968	1	1	2	30	0.0075	0.04405527171167664	855.4063376593158	930.4063376593158	930.4063376593158	955.4063376593158	0.10000000149011612	0.06870228797197342	0.2857142984867096	0.02631578966975212	0.6666666865348816	847	922	922	947	1533
4.633989851242346	4.633989456502647	1	1	2	30	0.0075	0.04405527171167664	855.4063376593158	930.4063376593158	930.4063376593158	955.4063376593158	0.10000000149011612	0.06870228797197342	0.2857142984867096	0.02631578966975212	0.6666666865348816	847	922	922	947	1533
4.649300225198999	4.649300225198999	1	1	2	30	0.0075	0.044159699442236994	855.8339692159605	930.8339692159605	930.8339692159605	955.8339692159605	0.10000000149011612	0.06870228797197342	0.30158731341362	0.02631578966975212	0.6666666865348816	847	922	922	947	1533
4.666834562618545	4.666834562618545	1	1	2	30	0.0075	0.04405527171167664	855.4063376593158	930.4063376593158	930.4063376593158	955.4063376593158	0.10000000149011612	0.06870228797197342	0.2857142984867096	0.02631578966975212	0.6666666865348816	847	922	922	947	1500
4.682160726163151	4.682160331423452	1	1	2	30	0.0075	0.044159699442236994	855.8339692159605	930.8339692159605	930.8339692159605	955.8339692159605	0.10000000149011612	0.06870228797197342	0.30158731341362	0.02631578966975212	0.6666666865348816	847	922	922	947	1533
4.700612833382348	4.700612438642649	1	1	2	30	0.0075	0.044159699442236994	855.8339692159605	930.8339692159605	930.8339692159605	955.8339692159605	0.10000000149011612	0.06870228797197342	0.30158731341362	0.02631578966975212	0.6666666865348816	847	922	922	947	1533
4.716482948231862	4.7164833429715625	1	1	2	30	0.0075	0.04405527171167664	855.4063376593158	930.4063376593158	930.4063376593158	955.4063376593158	0.10000000149011612	0.06870228797197342	0.2857142984867096	0.02631578966975212	0.6666666865348816	868	943	943	968	1500
4.73248095874378	4.73248095874378	1	1	2	30	0.0075	0.04405527171167664	855.4063376593158	930.4063376593158	930.4063376593158	955.4063376593158	0.10000000149011612	0.06870228797197342	0.2857142984867096	0.02631578966975212	0.6666666865348816	868	943	943	968	1533
4.7491776585225285	4.74917765852253	1	1	2	30	0.0075	0.044159699442236994	855.8339692159605	930.8339692159605	930.8339692159605	955.8339692159605	0.10000000149011612	0.06870228797197342	0.30158731341362	0.02631578966975212	0.6666666865348816	868	943	943	968	1533
4.767337263624935	4.767337263624935	1	1	2	30	0.0075	0.04405527171167664	855.4063376593158	930.4063376593158	930.4063376593158	955.4063376593158	0.10000000149011612	0.06870228797197342	0.2857142984867096	0.02631578966975212	0.6666666865348816	868	943	943	968	1533
4.782356319683894	4.782356319683894	1	1	2	30	0.0075	0.044159699442236994	855.8339692159605	930.8339692159605	930.8339692159605	955.8339692159605	0.10000000149011612	0.06870228797197342	0.30158731341362	0.02631578966975212	0.6666666865348816	868	943	943	968	1500
4.799449732859909	4.799449732859909	1	1	2	30	0.0075	0.04405527171167664	855.4063376593158	930.4063376593158	930.4063376593158	955.4063376593158	0.10000000149011612	0.06870228797197342	0.2857142984867096	0.02631578966975212	0.6666666865348816	868	943	943	968	1500
4.816291302108107	4.816291302108109	1	1	2	30	0.0075	0.044159699442236994	855.8339692159605	930.8339692159605	930.8339692159605	955.8339692159605	0.10000000149011612	0.06870228797197342	0.30158731341362	0.02631578966975212	0.6666666865348816	875	950	950	975	1500
4.834024983075535	4.834024983075537	1	1	2	30	0.0075	0.044159699442236994	855.8339692159605	930.8339692159605	930.8339692159605	955.8339692159605	0.10000000149011612	0.06870228797197342	0.30158731341362	0.02631578966975212	0.6666666865348816	875	950	950	975	1533
4.849152987291356	4.849152592551658	1	1	2	30	0.0075	0.03714687452140383	827.1164511651486	902.1164511651486	902.1164511651486	927.1164511651486	0.07999999821186066	0.06106870248913765	0.2857142984867096	0.02631578966975212	0.6666666865348816	868	943	943	968	1500
4.866872852369326	4.866873247109027	1	1	2	30	0.0075	0.03714687452140383	827.1164511651486	902.1164511651486	902.1164511651486	927.1164511651486	0.07999999821186066	0.06106870248913765	0.2857142984867096	0.02631578966975212	0.6666666865348816	875	950	950	975	1500
4.882264147964229	4.88226375322453	1	1	2	30	0.0075	0.03714687452140383	827.1164511651486	902.1164511651486	902.1164511651486	927.1164511651486	0.07999999821186066	0.06106870248913765	0.2857142984867096	0.02631578966975212	0.6666666865348816	875	950	950	975	1533
4.900637307243672	4.900636912503973	1	1	2	30	0.0075	0.03714687452140383	827.1164511651486	902.1164511651486	902.1164511651486	927.1164511651486	0.07999999821186066	0.06106870248913765	0.2857142984867096	0.02631578966975212	0.6666666865348816	875	950	950	975	1500
4.9164328162901185	4.916433211029817	1	1	2	30	0.0075	0.035238477219372316	819.3015642133296	894.3015642133296	894.3015642133296	919.3015642133296	0.07999999821186066	0.05343511328101158	0.2857142984867096	0.02631578966975212	0.6666666865348816	875	950	950	975	1533
4.932325036562766	4.932325036562766	1	1	2	30	0.0075	0.030238477331131025	798.8265646709815	873.8265646709815	873.8265646709815	898.8265646709815	0.05999999865889549	0.05343511328101158	0.2857142984867096	0.02631578966975212	0.6666666865348816	875	950	950	975	1533
4.949142131949639	4.94914173720994	1	1	2	30	0.0075	0.029298627658053897	794.9778802597307	869.9778802597307	869.9778802597307	894.9778802597307	0.05999999865889549	0.05343511328101158	0.2857142984867096	0.01315789483487606	0.6666666865348816	875	950	950	975	1500
4.967300552832949	4.967300552832949	1	1	2	30	0.0075	0.030238477331131025	798.8265646709815	873.8265646709815	873.8265646709815	898.8265646709815	0.05999999865889549	0.05343511328101158	0.2857142984867096	0.02631578966975212	0.6666666865348816	875	950	950	975	1500
4.982411583241721	4.982411583241721	1	1	2	30	0.0075	0.030238477331131025	798.8265646709815	873.8265646709815	873.8265646709815	898.8265646709815	0.05999999865889549	0.05343511328101158	0.2857142984867096	0.02631578966975212	0.6666666865348816	875	950	950	975	1533
4.999412232588526	4.999413022067923	1	1	2	30	0.0075	0.028330080960422083	791.0116815329284	866.0116815329284	866.0116815329284	891.0116815329284	0.05999999865889549	0.04580152779817581	0.2857142984867096	0.02631578966975212	0.6666666865348816	872	947	947	972	1533
5.0162557755352175	5.016255380795519	1	1	2	30	0.0075	0.027390231287344954	787.1629971216776	862.1629971216776	862.1629971216776	887.1629971216776	0.05999999865889549	0.04580152779817581	0.2857142984867096	0.01315789483487606	0.6666666865348816	855	930	930	955	1533
5.034140247067578	5.034140247067578	1	1	2	30	0.0075	0.022390231399103663	766.6879975793295	841.6879975793295	841.6879975793295	866.6879975793295	0.03999999910593033	0.04580152779817581	0.2857142984867096	0.01315789483487606	0.6666666865348816	851	926	926	951	1533
5.0492820671728555	5.0492820671728555	1	1	2	30	0.0075	0.027390231287344954	787.1629971216776	862.1629971216776	862.1629971216776	887.1629971216776	0.05999999865889549	0.04580152779817581	0.2857142984867096	0.01315789483487606	0.6666666865348816	851	926	926	951	1533
5.066138241789908	5.066137847050209	1	1	2	30	0.0075	0.027390231287344954	787.1629971216776	862.1629971216776	862.1629971216776	887.1629971216776	0.05999999865889549	0.04580152779817581	0.2857142984867096	0.01315789483487606	0.6666666865348816	855	930	930	955	1533
5.0824299386377145	5.082432307075907	1	1	2	30	0.0075	0.027390231287344954	787.1629971216776	862.1629971216776	862.1629971216776	887.1629971216776	0.05999999865889549	0.04580152779817581	0.2857142984867096	0.01315789483487606	0.6666666865348816	847	922	922	947	1533
5.1007569133724004	5.100757308112099	1	1	2	30	0.0075	0.027390231287344954	787.1629971216776	862.1629971216776	862.1629971216776	887.1629971216776	0.05999999865889549	0.04580152779817581	0.2857142984867096	0.01315789483487606	0.6666666865348816	855	930	930	955	1533
5.116510580010777	5.116510974750476	1	1	2	30	0.0075	0.029298627658053897	794.9778802597307	869.9778802597307	869.9778802597307	894.9778802597307	0.05999999865889549	0.05343511328101158	0.2857142984867096	0.01315789483487606	0.6666666865348816	855	930	930	955	1533
5.132292667907466	5.132293062647165	1	1	2	30	0.0075	0.029298627658053897	794.9778802597307	869.9778802597307	869.9778802597307	894.9778802597307	0.05999999865889549	0.05343511328101158	0.2857142984867096	0.01315789483487606	0.6666666865348816	855	930	930	955	1533
5.149385291604084	5.149384896864387	1	1	2	30	0.0075	0.03429862754629519	815.4528798020788	890.4528798020788	890.4528798020788	915.4528798020788	0.07999999821186066	0.05343511328101158	0.2857142984867096	0.01315789483487606	0.6666666865348816	855	930	930	955	1533
5.167320289817887	5.167320289817887	1	1	2	30	0.0075	0.03429862754629519	815.4528798020788	890.4528798020788	890.4528798020788	915.4528798020788	0.07999999821186066	0.05343511328101158	0.2857142984867096	0.01315789483487606	0.6666666865348816	855	930	930	955	1533
5.182416714857805	5.182416714857805	1	1	2	30	0.0075	0.03429862754629519	815.4528798020788	890.4528798020788	890.4528798020788	915.4528798020788	0.07999999821186066	0.05343511328101158	0.2857142984867096	0.01315789483487606	0.6666666865348816	855	930	930	955	1533
5.1992890738025075	5.199289073802509	1	1	2	30	0.0075	0.03429862754629519	815.4528798020788	890.4528798020788	890.4528798020788	915.4528798020788	0.07999999821186066	0.05343511328101158	0.2857142984867096	0.01315789483487606	0.6666666865348816	855	930	930	955	1533
5.216141695762273	5.216141695762273	1	1	2	30	0.0075	0.03429862754629519	815.4528798020788	890.4528798020788	890.4528798020788	915.4528798020788	0.07999999821186066	0.05343511328101158	0.2857142984867096	0.01315789483487606	0.6666666865348816	855	930	930	955	1533
5.233953929929756	5.233954324669455	1	1	2	30	0.0075	0.03429862754629519	815.4528798020788	890.4528798020788	890.4528798020788	915.4528798020788	0.07999999821186066	0.05343511328101158	0.2857142984867096	0.01315789483487606	0.6666666865348816	855	930	930	955	1533
5.249323514841226	5.249323909580925	1	1	2	30	0.0075	0.03429862754629519	815.4528798020788	890.4528798020788	890.4528798020788	915.4528798020788	0.07999999821186066	0.05343511328101158	0.2857142984867096	0.01315789483487606	0.6666666865348816	855	930	930	955	1533
5.266819167770294	5.266819167770294	1	1	2	30	0.0075	0.029298627658053897	794.9778802597307	869.9778802597307	869.9778802597307	894.9778802597307	0.05999999865889549	0.05343511328101158	0.2857142984867096	0.01315789483487606	0.6666666865348816	855	930	930	955	1533
5.282235331966218	5.282235726705917	1	1	2	30	0.0075	0.029298627658053897	794.9778802597307	869.9778802597307	869.9778802597307	894.9778802597307	0.05999999865889549	0.05343511328101158	0.2857142984867096	0.01315789483487606	0.6666666865348816	855	930	930	955	1533
5.300731650031679	5.300732044771378	1	1	2	30	0.0075	0.029298627658053897	794.9778802597307	869.9778802597307	869.9778802597307	894.9778802597307	0.05999999865889549	0.05343511328101158	0.2857142984867096	0.01315789483487606	0.6666666865348816	855	930	930	955	1533
5.316315183859883	5.316315183859883	1	1	2	30	0.0075	0.029298627658053897	794.9778802597307	869.9778802597307	869.9778802597307	894.9778802597307	0.05999999865889549	0.05343511328101158	0.2857142984867096	0.01315789483487606	0.6666666865348816	855	930	930	955	1533
5.332327799740657	5.332327799740657	1	1	2	30	0.0075	0.029298627658053897	794.9778802597307	869.9778802597307	869.9778802597307	894.9778802597307	0.05999999865889549	0.05343511328101158	0.2857142984867096	0.01315789483487606	0.6666666865348816	855	930	930	955	1533
5.349378581029205	5.349378975768904	1	1	2	30	0.0075	0.029298627658053897	794.9778802597307	869.9778802597307	869.9778802597307	894.9778802597307	0.05999999865889549	0.05343511328101158	0.2857142984867096	0.01315789483487606	0.6666666865348816	827	902	902	927	1533
5.367370421759631	5.3673708164993315	1	1	2	30	0.0075	0.029298627658053897	794.9778802597307	869.9778802597307	869.9778802597307	894.9778802597307	0.05999999865889549	0.05343511328101158	0.2857142984867096	0.01315789483487606	0.6666666865348816	827	902	902	927	1533
5.382798822886219	5.382799612365616	1	1	2	30	0.0075	0.029298627658053897	794.9778802597307	869.9778802597307	869.9778802597307	894.9778802597307	0.05999999865889549	0.05343511328101158	0.2857142984867096	0.01315789483487606	0.6666666865348816	827	902	902	927	1533
5.399371179659854	5.399371574399552	1	1	2	30	0.0075	0.027390231287344954	787.1629971216776	862.1629971216776	862.1629971216776	887.1629971216776	0.05999999865889549	0.04580152779817581	0.2857142984867096	0.01315789483487606	0.6666666865348816	827	902	902	927	1533
5.420680807558476	5.420681202298175	1	1	2	30	0.0075	0.022390231399103663	766.6879975793295	841.6879975793295	841.6879975793295	866.6879975793295	0.03999999910593033	0.04580152779817581	0.2857142984867096	0.01315789483487606	0.6666666865348816	819	894	894	919	1533
5.433959456285539	5.43395906154584	1	1	2	30	0.0075	0.027390231287344954	787.1629971216776	862.1629971216776	862.1629971216776	887.1629971216776	0.05999999865889549	0.04580152779817581	0.2857142984867096	0.01315789483487606	0.6666666865348816	798	873	873	898	1533
5.449374041522669	5.449374436262369	1	1	2	30	0.0075	0.027390231287344954	787.1629971216776	862.1629971216776	862.1629971216776	887.1629971216776	0.05999999865889549	0.04580152779817581	0.2857142984867096	0.01315789483487606	0.6666666865348816	794	869	869	894	1533
5.466156794555751	5.466156399816052	1	1	2	30	0.0075	0.022390231399103663	766.6879975793295	841.6879975793295	841.6879975793295	866.6879975793295	0.03999999910593033	0.04580152779817581	0.2857142984867096	0.01315789483487606	0.6666666865348816	798	873	873	898	1533
5.482292963962239	5.482292963962239	1	1	2	30	0.0075	0.022390231399103663	766.6879975793295	841.6879975793295	841.6879975793295	866.6879975793295	0.03999999910593033	0.04580152779817581	0.2857142984867096	0.01315789483487606	0.6666666865348816	798	873	873	898	1533
5.500712702526137	5.500712702526137	1	0	2	30	0.0075	0.022390231399103663	766.6879975793295	841.6879975793295	841.6879975793295	866.6879975793295	0.03999999910593033	0.04580152779817581	0.2857142984867096	0.01315789483487606	0.6666666865348816	791	866	866	891	1533
5.516350315693074	5.516350710432773	1	0	2	30	0.0075	0.022390231399103663	766.6879975793295	841.6879975793295	841.6879975793295	866.6879975793295	0.03999999910593033	0.04580152779817581	0.2857142984867096	0.01315789483487606	0.6666666865348816	787	862	862	887	1533
5.532262667690359	5.532263062430058	1	0	2	30	0.0075	0.022390231399103663	766.6879975793295	841.6879975793295	841.6879975793295	866.6879975793295	0.03999999910593033	0.04580152779817581	0.2857142984867096	0.01315789483487606	0.6666666865348816	766	841	841	866	1533
5.549137789812953	5.549137395073254	1	0	2	30	0.0075	0.022390231399103663	766.6879975793295	841.6879975793295	841.6879975793295	866.6879975793295	0.03999999910593033	0.04580152779817581	0.2857142984867096	0.01315789483487606	0.6666666865348816	787	862	862	887	1533
5.567299763353551	5.567299763353551	1	0	2	30	0.0075	0.022390231399103663	766.6879975793295	841.6879975793295	841.6879975793295	866.6879975793295	0.03999999910593033	0.04580152779817581	0.2857142984867096	0.01315789483487606	0.6666666865348816	787	862	862	887	1533
5.5829038236460935	5.582903428906395	1	0	2	30	0.0075	0.022390231399103663	766.6879975793295	841.6879975793295	841.6879975793295	866.6879975793295	0.03999999910593033	0.04580152779817581	0.2857142984867096	0.01315789483487606	0.6666666865348816	787	862	862	887	1533
5.599334863607567	5.599335258347265	1	0	2	30	0.0075	0.022390231399103663	766.6879975793295	841.6879975793295	841.6879975793295	866.6879975793295	0.03999999910593033	0.04580152779817581	0.2857142984867096	0.01315789483487606	0.6666666865348816	787	862	862	887	1533
5.6162889336699156	5.616289723149313	1	0	2	30	0.0075	0.022390231399103663	766.6879975793295	841.6879975793295	841.6879975793295	866.6879975793295	0.03999999910593033	0.04580152779817581	0.2857142984867096	0.01315789483487606	0.6666666865348816	794	869	869	894	1533
5.634205773857575	5.634206168597274	1	0	2	30	0.0075	0.022390231399103663	766.6879975793295	841.6879975793295	841.6879975793295	866.6879975793295	0.03999999910593033	0.04580152779817581	0.2857142984867096	0.01315789483487606	0.6666666865348816	794	869	869	894	1533
5.6493704888653795	5.64937088360508	1	0	2	30	0.0075	0.022390231399103663	766.6879975793295	841.6879975793295	841.6879975793295	866.6879975793295	0.03999999910593033	0.04580152779817581	0.2857142984867096	0.01315789483487606	0.6666666865348816	815	890	890	915	1533
5.6661366628311125	5.666136268091414	1	0	2	30	0.0075	0.022390231399103663	766.6879975793295	841.6879975793295	841.6879975793295	866.6879975793295	0.03999999910593033	0.04580152779817581	0.2857142984867096	0.01315789483487606	0.6666666865348816	815	890	890	915	1533
5.682154805067668	5.6821544103279695	1	0	2	30	0.0075	0.022390231399103663	766.6879975793295	841.6879975793295	841.6879975793295	866.6879975793295	0.03999999910593033	0.04580152779817581	0.2857142984867096	0.01315789483487606	0.6666666865348816	815	890	890	915	1533
5.7004577006807295	5.700457305941031	1	0	2	30	0.0075	0.022390231399103663	766.6879975793295	841.6879975793295	841.6879975793295	866.6879975793295	0.03999999910593033	0.04580152779817581	0.2857142984867096	0.01315789483487606	0.6666666865348816	815	890	890	915	1533
5.716188077676879	5.71618768293718	1	0	2	30	0.0075	0.022390231399103663	766.6879975793295	841.6879975793295	841.6879975793295	866.6879975793295	0.03999999910593033	0.04580152779817581	0.2857142984867096	0.01315789483487606	0.6666666865348816	815	890	890	915	1533
5.732195561941568	5.732195956681267	1	0	2	30	0.0075	0.022390231399103663	766.6879975793295	841.6879975793295	841.6879975793295	866.6879975793295	0.03999999910593033	0.04580152779817581	0.2857142984867096	0.01315789483487606	0.6666666865348816	815	890	890	915	1533
5.749160684715482	5.749160289975784	1	0	2	30	0.0075	0.022390231399103663	766.6879975793295	841.6879975793295	841.6879975793295	866.6879975793295	0.03999999910593033	0.04580152779817581	0.2857142984867096	0.01315789483487606	0.6666666865348816	815	890	890	915	1533
5.767151735966511	5.767151341226812	1	0	2	30	0.0075	0.022390231399103663	766.6879975793295	841.6879975793295	841.6879975793295	866.6879975793295	0.03999999910593033	0.04580152779817581	0.2857142984867096	0.01315789483487606	0.6666666865348816	794	869	869	894	1533
5.782087107209328	5.78208671246963	1	0	2	30	0.0075	0.022390231399103663	766.6879975793295	841.6879975793295	841.6879975793295	866.6879975793295	0.03999999910593033	0.04580152779817581	0.2857142984867096	0.01315789483487606	0.6666666865348816	794	869	869	894	1533
5.799131572662697	5.799131572662697	1	0	2	30	0.0075	0.022390231399103663	766.6879975793295	841.6879975793295	841.6879975793295	866.6879975793295	0.03999999910593033	0.04580152779817581	0.2857142984867096	0.01315789483487606	0.6666666865348816	794	869	869	894	1533
5.816070642616493	5.8160702478767945	1	0	2	30	0.0075	0.022390231399103663	766.6879975793295	841.6879975793295	841.6879975793295	866.6879975793295	0.03999999910593033	0.04580152779817581	0.2857142984867096	0.01315789483487606	0.6666666865348816	794	869	869	894	1533
5.833864324018135	5.833864324018135	1	0	2	30	0.0075	0.027390231287344954	787.1629971216776	862.1629971216776	862.1629971216776	887.1629971216776	0.05999999865889549	0.04580152779817581	0.2857142984867096	0.01315789483487606	0.6666666865348816	794	869	869	894	1533
5.8490669340370225	5.8490669340370225	1	0	2	30	0.0075	0.022390231399103663	766.6879975793295	841.6879975793295	841.6879975793295	866.6879975793295	0.03999999910593033	0.04580152779817581	0.2857142984867096	0.01315789483487606	0.6666666865348816	794	869	869	894	1533
5.866144162885389	5.866143768145692	1	0	2	30	0.0075	0.027390231287344954	787.1629971216776	862.1629971216776	862.1629971216776	887.1629971216776	0.05999999865889549	0.04580152779817581	0.2857142984867096	0.01315789483487606	0.6666666865348816	794	869	869	894	1533
5.887379184980944	5.887379184980945	1	0	2	30	0.0075	0.027390231287344954	787.1629971216776	862.1629971216776	862.1629971216776	887.1629971216776	0.05999999865889549	0.04580152779817581	0.2857142984867096	0.01315789483487606	0.6666666865348816	794	869	869	894	1533
5.9008425718870345	5.900843361366432	1	0	2	30	0.0075	0.027390231287344954	787.1629971216776	862.1629971216776	862.1629971216776	887.1629971216776	0.05999999865889549	0.04580152779817581	0.2857142984867096	0.01315789483487606	0.6666666865348816	787	862	862	887	1533
5.916306104846813	5.91630689432621	1	0	2	30	0.0075	0.027390231287344954	787.1629971216776	862.1629971216776	862.1629971216776	887.1629971216776	0.05999999865889549	0.04580152779817581	0.2857142984867096	0.01315789483487606	0.6666666865348816	766	841	841	866	1533
5.932218062104397	5.932218456844096	1	0	2	30	0.0075	0.027390231287344954	787.1629971216776	862.1629971216776	862.1629971216776	887.1629971216776	0.05999999865889549	0.04580152779817581	0.2857142984867096	0.01315789483487606	0.6666666865348816	787	862	862	887	1533
5.949092000007894	5.9490916052681975	1	0	2	30	0.0075	0.027390231287344954	787.1629971216776	862.1629971216776	862.1629971216776	887.1629971216776	0.05999999865889549	0.04580152779817581	0.2857142984867096	0.01315789483487606	0.6666666865348816	787	862	862	887	1533
5.967360948006862	5.96736134274656	1	0	2	30	0.0075	0.027390231287344954	787.1629971216776	862.1629971216776	862.1629971216776	887.1629971216776	0.05999999865889549	0.04580152779817581	0.2857142984867096	0.01315789483487606	0.6666666865348816	766	841	841	866	1533
5.982266319032572	5.982266319032572	1	0	2	30	0.0075	0.027390231287344954	787.1629971216776	862.1629971216776	862.1629971216776	887.1629971216776	0.05999999865889549	0.04580152779817581	0.2857142984867096	0.01315789483487606	0.6666666865348816	766	841	841	866	1533
5.999070782749087	5.999070782749087	1	0	2	30	0.0075	0.027390231287344954	787.1629971216776	862.1629971216776	862.1629971216776	887.1629971216776	0.05999999865889549	0.04580152779817581	0.2857142984867096	0.01315789483487606	0.6666666865348816	766	841	841	866	1533
6.016459855959484	6.016459855959484	0	0	2	30	0.0075	0.027390231287344954	787.1629971216776	862.1629971216776	862.1629971216776	887.1629971216776	0.05999999865889549	0.04580152779817581	0.2857142984867096	0.01315789483487606	0.6666666865348816	766	841	841	866	1533
6.03428432705763	6.034284721797329	0	0	2	30	0.0074897215106593034	0.027390231287344954	787.1629971216776	862.1629971216776	862.1629971216776	887.1629971216776	0.05999999865889549	0.04580152779817581	0.2857142984867096	0.01315789483487606	0.6666666865348816	766	841	841	866	1533
6.04914509249738	6.04914509249738	0	0	2	30	0.007458914215262049	0.027390231287344954	787.1629971216776	862.1629971216776	862.1629971216776	887.1629971216776	0.05999999865889549	0.04580152779817581	0.2857142984867096	0.01315789483487606	0.6666666865348816	766	841	841	866	1533
6.06622784770153	6.06622784770153	0	0	2	30	0.007407662554463533	0.029298627658053897	794.9778802597307	869.9778802597307	869.9778802597307	894.9778802597307	0.05999999865889549	0.05343511328101158	0.2857142984867096	0.01315789483487606	0.6666666865348816	766	841	841	866	1533
6.087090235521442	6.087090235521442	0	0	2	30	0.007336107005503543	0.029298627658053897	794.9778802597307	869.9778802597307	869.9778802597307	894.9778802597307	0.05999999865889549	0.05343511328101158	0.2857142984867096	0.01315789483487606	0.6666666865348816	766	841	841	866	1533
6.100375594823385	6.100375594823385	0	0	2	30	0.007244443697168012	0.029298627658053897	794.9778802597307	869.9778802597307	869.9778802597307	894.9778802597307	0.05999999865889549	0.05343511328101158	0.2857142984867096	0.01315789483487606	0.6666666865348816	766	841	841	866	1533
6.116170709130133	6.116171103869831	0	0	2	30	0.007132923872213651	0.029298627658053897	794.9778802597307	869.9778802597307	869.9778802597307	894.9778802597307	0.05999999865889549	0.05343511328101158	0.2857142984867096	0.01315789483487606	0.6666666865348816	766	841	841	866	1533
6.132179772353616	6.132179772353616	0	0	2	30	0.007001853198729013	0.029298627658053897	794.9778802597307	869.9778802597307	869.9778802597307	894.9778802597307	0.05999999865889549	0.05343511328101158	0.2857142984867096	0.01315789483487606	0.6666666865348816	766	841	841	866	1533
6.153921640222396	6.153921245482698	0	0	2	30	0.006851590932319507	0.029298627658053897	794.9778802597307	869.9778802597307	869.9778802597307	894.9778802597307	0.05999999865889549	0.05343511328101158	0.2857142984867096	0.01315789483487606	0.6666666865348816	766	841	841	866	1533
6.167107525120247	6.167107130380549	0	0	2	30	0.006682548931412759	0.029298627658053897	794.9778802597307	869.9778802597307	869.9778802597307	894.9778802597307	0.05999999865889549	0.05343511328101158	0.2857142984867096	0.01315789483487606	0.6666666865348816	766	841	841	866	1533
6.182221318706912	6.182220923967213	0	0	2	30	0.006495190528383289	0.03429862754629519	815.4528798020788	890.4528798020788	890.4528798020788	915.4528798020788	0.07999999821186066	0.05343511328101158	0.2857142984867096	0.01315789483487606	0.6666666865348816	766	841	841	866	1533
6.199152493866732	6.1991520991270335	0	0	2	30	0.0062900292595906805	0.029298627658053897	794.9778802597307	869.9778802597307	869.9778802597307	894.9778802597307	0.05999999865889549	0.05343511328101158	0.2857142984867096	0.01315789483487606	0.6666666865348816	766	841	841	866	1533
6.220542253924206	6.220541859184507	0	0	2	30	0.006067627457812106	0.03429862754629519	815.4528798020788	890.4528798020788	890.4528798020788	915.4528798020788	0.07999999821186066	0.05343511328101158	0.2857142984867096	0.01315789483487606	0.6666666865348816	766	841	841	866	1533
6.23382050791157	6.233820113171872	0	0	2	30	0.005828594710927282	0.03429862754629519	815.4528798020788	890.4528798020788	890.4528798020788	915.4528798020788	0.07999999821186066	0.05343511328101158	0.2857142984867096	0.01315789483487606	0.6666666865348816	766	841	841	866	1533
6.249153382031055	6.249152987291357	0	0	2	30	0.005573586191080457	0.03429862754629519	815.4528798020788	890.4528798020788	890.4528798020788	915.4528798020788	0.07999999821186066	0.05343511328101158	0.2857142984867096	0.01315789483487606	0.6666666865348816	766	841	841	866	1533
6.266120873243162	6.266120478503463	0	0	2	30	0.005303300858899107	0.03429862754629519	815.4528798020788	890.4528798020788	890.4528798020788	915.4528798020788	0.07999999821186066	0.05343511328101158	0.2857142984867096	0.01315789483487606	0.6666666865348816	766	841	841	866	1533
6.287218920663243	6.287218920663243	0	0	2	30	0.0050184795476914375	0.03429862754629519	815.4528798020788	890.4528798020788	890.4528798020788	915.4528798020788	0.07999999821186066	0.05343511328101158	0.2857142984867096	0.01315789483487606	0.6666666865348816	766	841	841	866	1533
6.300486121939041	6.300485727199343	0	0	2	30	0.004719902932873782	0.03429862754629519	815.4528798020788	890.4528798020788	890.4528798020788	915.4528798020788	0.07999999821186066	0.05343511328101158	0.2857142984867096	0.01315789483487606	0.6666666865348816	766	841	841	866	1533
6.316182551321095	6.316182551321095	0	0	2	30	0.00440838939219355	0.03429862754629519	815.4528798020788	890.4528798020788	890.4528798020788	915.4528798020788	0.07999999821186066	0.05343511328101158	0.2857142984867096	0.01315789483487606	0.6666666865348816	766	841	841	866	1533
6.332201877776747	6.332201877776749	0	0	2	30	0.004084792762612705	0.03429862754629519	815.4528798020788	890.4528798020788	890.4528798020788	915.4528798020788	0.07999999821186066	0.05343511328101158	0.2857142984867096	0.01315789483487606	0.6666666865348816	787	862	862	887	1533
6.353906245374144	6.353905850634446	0	0	2	30	0.0037500000000000025	0.03429862754629519	815.4528798020788	890.4528798020788	890.4528798020788	915.4528798020788	0.07999999821186066	0.05343511328101158	0.2857142984867096	0.01315789483487606	0.6666666865348816	766	841	841	866	1533
6.3674047641134255	6.367404369373727	0	0	2	30	0.0034049287480466027	0.03429862754629519	815.4528798020788	890.4528798020788	890.4528798020788	915.4528798020788	0.07999999821186066	0.05343511328101158	0.2857142984867096	0.01315789483487606	0.6666666865348816	787	862	862	887	1533
6.382093423044509	6.382093423044509	0	0	2	30	0.003050524823068503	0.03429862754629519	815.4528798020788	890.4528798020788	890.4528798020788	915.4528798020788	0.07999999821186066	0.05343511328101158	0.2857142984867096	0.01315789483487606	0.6666666865348816	787	862	862	887	1533
6.399083809159146	6.399083414419447	0	0	2	30	0.002687759621589753	0.03429862754629519	815.4528798020788	890.4528798020788	890.4528798020788	915.4528798020788	0.07999999821186066	0.05343511328101158	0.2857142984867096	0.01315789483487606	0.6666666865348816	787	862	862	887	1533
6.4205967280026375	6.4205967280026375	0	0	2	30	0.002317627457812106	0.03429862754629519	815.4528798020788	890.4528798020788	890.4528798020788	915.4528798020788	0.07999999821186066	0.05343511328101158	0.2857142984867096	0.01315789483487606	0.6666666865348816	787	862	862	887	1533
6.432093126989736	6.432093126989736	0	0	2	30	0.0019411428382689055	0.03429862754629519	815.4528798020788	890.4528798020788	890.4528798020788	915.4528798020788	0.07999999821186066	0.05343511328101158	0.2857142984867096	0.01315789483487606	0.6666666865348816	787	862	862	887	1533
6.449123776553646	6.449123381813948	0	0	2	30	0.0015593376811331942	0.03429862754629519	815.4528798020788	890.4528798020788	890.4528798020788	915.4528798020788	0.07999999821186066	0.05343511328101158	0.2857142984867096	0.01315789483487606	0.6666666865348816	787	862	862	887	1533
6.466167847267316	6.466167847267316	0	0	2	30	0.0011732584878017302	0.03429862754629519	815.4528798020788	890.4528798020788	890.4528798020788	915.4528798020788	0.07999999821186066	0.05343511328101158	0.2857142984867096	0.01315789483487606	0.6666666865348816	787	862	862	887	1533
6.487266684166794	6.487266684166794	0	0	2	30	0.0007839634745073992	0.034350841411575364	815.6666955804011	890.6666955804011	890.6666955804011	915.6666955804011	0.07999999821186066	0.05343511328101158	0.30158731341362	0.01315789483487606	0.6666666865348816	787	862	862	887	1533
6.500520069553135	6.500519674813436	0	0	2	30	0.0003925196718220764	0.029350841523334073	795.191696038053	870.191696038053	870.191696038053	895.191696038053	0.05999999865889549	0.05343511328101158	0.30158731341362	0.01315789483487606	0.6666666865348816	787	862	862	887	1533
6.5164233425373475	6.5164233425373475	0	0	2	30	-2.871426524195212e-18	0.030342905061691378	799.2541962276262	874.2541962276262	874.2541962276262	899.2541962276262	0.05999999865889549	0.05343511328101158	0.30158731341362	0.02631578966975212	0.6666666865348816	787	862	862	887	1533
6.540590096375698	6.540589701636	0	0	2	30	-0.00039251967182208215	0.040308403609041976	840.0629127790269	915.0629127790269	915.0629127790269	940.0629127790269	0.07999999821186066	0.06870228797197342	0.3174603283405304	0.03947368264198303	0.6666666865348816	787	862	862	887	1533
6.549164237372771	6.549163842633073	0	0	2	30	-0.000783963474507405	0.045587186686812886	861.6795294824988	936.6795294824988	936.6795294824988	961.6795294824988	0.07999999821186066	0.08396946638822556	0.3492063581943512	0.05263157933950424	0.6666666865348816	787	862	862	887	1533
6.567207394264038	6.567207394264038	0	0	2	30	-0.0011732584878017358	0.05581375674104183	903.5573338545663	978.5573338545663	978.5573338545663	1003.5573338545663	0.10000000149011612	0.09923664480447769	0.3650793731212616	0.06578947603702545	0.6666666865348816	794	869	869	894	1533
6.582220529227515	6.582220134487816	0	0	2	30	-0.0015593376811331998	0.06489161777317076	940.7311747811343	1015.7311747811343	1015.7311747811343	1040.7311747811343	0.11999999731779099	0.11450381577014923	0.380952388048172	0.06578947603702545	0.6666666865348816	794	869	869	894	1533
6.599480127816715	6.599480127816715	0	0	2	30	-0.001941142838268911	0.06706108440899461	949.6151406548329	1024.6151406548329	1024.6151406548329	1049.6151406548329	0.11999999731779099	0.1221374049782753	0.3968254029750824	0.06578947603702545	0.6666666865348816	794	869	869	894	1533
6.620523306418665	6.620522911678966	0	0	2	30	-0.002317627457812111	0.07396948253058999	977.905030962766	1052.905030962766	1052.905030962766	1077.905030962766	0.14000000059604645	0.12977099418640137	0.3968254029750824	0.06578947603702545	0.6666666865348816	794	869	869	894	1533
6.633837876458317	6.6338374817186185	0	0	2	30	-0.002687759621589758	0.07370841319679766	976.8359520408865	1051.8359520408865	1051.8359520408865	1076.8359520408865	0.14000000059604645	0.12977099418640137	0.380952388048172	0.06578947603702545	0.6666666865348816	794	869	869	894	1533
6.649099697432021	6.649099302692322	0	0	2	30	-0.003050524823068508	0.06631237732630874	946.5491851512343	1021.5491851512343	1021.5491851512343	1046.5491851512343	0.14000000059604645	0.10687022656202316	0.3492063581943512	0.05263157933950424	0.6666666865348816	794	869	869	894	1533
6.666379822485558	6.666379427745859	0	0	2	30	-0.003404928748046606	0.061190237699632055	925.5740233799933	1000.5740233799933	1000.5740233799933	1025.5740233799934	0.14000000059604645	0.09160305559635162	0.3333333432674408	0.03947368264198303	0.6666666865348816	794	869	869	894	1533
6.687205894253182	6.687205894253182	0	0	2	30	-0.003750000000000004	0.05721680150711994	909.3028021716561	984.3028021716561	984.3028021716561	1009.3028021716561	0.14000000059604645	0.07633587718009949	0.3174603283405304	0.03947368264198303	0.6666666865348816	815	890	890	915	1533
6.70045099010585	6.70045099010585	0	0	2	30	-0.004084792762612706	0.05721680150711994	909.3028021716561	984.3028021716561	984.3028021716561	1009.3028021716561	0.14000000059604645	0.07633587718009949	0.3174603283405304	0.03947368264198303	0.6666666865348816	794	869	869	894	1533
6.716188472416578	6.716188472416578	0	0	2	30	-0.004408389392193551	0.054159699218719576	896.7839683006566	971.7839683006566	971.7839683006566	996.7839683006566	0.14000000059604645	0.06870228797197342	0.30158731341362	0.02631578966975212	0.5	815	890	890	915	1533
6.732164377505365	6.7321647722450635	0	0	2	30	-0.004719902932873782	0.05596366879019074	904.171223695831	979.171223695831	979.171223695831	1004.171223695831	0.14000000059604645	0.07633587718009949	0.2857142984867096	0.02631578966975212	0.5	815	890	890	915	1533
6.754121378509977	6.754121378509977	0	0	2	30	-0.005018479547691437	0.05928184039760054	917.7591364281742	992.7591364281742	992.7591364281742	1017.7591364281742	0.14000000059604645	0.08396946638822556	0.3333333432674408	0.03947368264198303	0.5	815	890	890	915	1533
6.766257255809089	6.766257255809089	0	0	2	30	-0.005303300858899106	0.05928184039760054	917.7591364281742	992.7591364281742	992.7591364281742	1017.7591364281742	0.14000000059604645	0.08396946638822556	0.3333333432674408	0.03947368264198303	0.5	815	890	890	915	1533
6.782299477167269	6.782299477167269	0	0	2	30	-0.005573586191080455	0.0744039835260501	979.6843125391752	1054.6843125391752	1054.6843125391752	1079.6843125391752	0.18000000715255737	0.09923664480447769	0.3492063581943512	0.05263157933950424	0.5	815	890	890	915	1533
6.7992701262969675	6.799270521036666	0	0	2	30	-0.00582859471092728	0.09305314778030516	1056.0526401603497	1131.0526401603497	1131.0526401603497	1156.0526401603497	0.2199999988079071	0.1221374049782753	0.380952388048172	0.07894736528396606	0.5	815	890	890	915	1533
6.820882519544551	6.820882914284249	0	0	2	30	-0.006067627457812103	0.14994050053072006	1289.0063496732987	1364.0063496732987	1364.0063496732987	1389.0063496732987	0.3400000035762787	0.19083969295024872	0.4761904776096344	0.14473684132099152	0.6666666865348816	815	890	890	915	1533
6.8323149707004465	6.832315365440145	0	0	2	30	-0.006290029259590677	0.2271066290531043	1605.001645972462	1680.001645972462	1680.001645972462	1705.001645972462	0.5199999809265137	0.2748091518878937	0.5396825671195984	0.21052631735801697	0.6666666865348816	815	890	890	915	1533
6.849126539731538	6.849126144991839	0	0	2	30	-0.006495190528383286	0.3050230189740857	1924.069262698881	1999.069262698881	1999.069262698881	2024.069262698881	0.6399999856948853	0.38167938590049744	0.60317462682724	0.32894736528396606	0.8333333134651184	815	890	890	915	1533
6.866107057353705	6.866106662614007	0	0	2	30	-0.006682548931412756	0.3668099714998614	2177.0868332919326	2252.0868332919326	2252.0868332919326	2277.0868332919326	0.6399999856948853	0.5114504098892212	0.6666666865348816	0.4736842215061188	0.8333333134651184	815	890	890	915	1533
6.887422211608111	6.887421816868413	0	0	2	30	-0.006851590932319503	0.4780079200926082	2632.4424327792303	2707.4424327792303	2707.4424327792303	2732.4424327792303	0.7799999713897705	0.6412213444709778	0.7460317611694336	0.6578947305679321	0.8333333134651184	815	890	890	915	1533
6.899196902082844	6.899196902082844	0	0	2	30	-0.0070018531987290095	0.5790315456781769	3046.1341795521344	3121.1341795521344	3121.1341795521344	3146.1341795521344	0.8999999761581421	0.7557252049446106	0.8095238208770752	0.8157894611358643	0.8333333134651184	815	890	890	915	1533
6.916430447851926	6.916430842591625	0	0	2	30	-0.007132923872213648	0.6657272204694493	3401.152967822395	3476.152967822395	3476.152967822395	3501.152967822395	1.0	0.847328245639801	0.8730158805847168	0.9342105388641357	0.6666666865348816	815	890	890	915	1533
6.940625622948588	6.940626017688286	0	0	2	30	-0.007244443697168009	0.7323700487613678	3674.055349677801	3749.055349677801	3749.055349677801	3774.055349677801	1.0	0.9770992398262024	0.9523809552192688	1.0	0.5	815	890	890	915	1533
6.949074236721451	6.949074236721451	0	0	2	30	-0.007336107005503539	0.7323700487613678	3674.055349677801	3749.055349677801	3749.055349677801	3774.055349677801	1.0	0.9770992398262024	0.9523809552192688	1.0	0.5	815	890	890	915	1533
6.967269368396746	6.967269368396746	0	0	2	30	-0.00740766255446353	0.7380952388048172	3697.5000029057264	3772.5000029057264	3772.5000029057264	3797.5000029057264	1.0	1.0	0.9523809552192688	1.0	0.5	815	890	890	915	1533
6.98277592798369	6.982775533243991	0	0	2	30	-0.007458914215262048	0.730158731341362	3665.0000048428774	3740.0000048428774	3740.0000048428774	3765.0000048428774	1.0	1.0	0.920634925365448	1.0	0.5	815	890	890	915	1533
6.99929815281558	6.999298547555279	0	0	2	30	-0.007489721510659303	0.7222222238779068	3632.5000067800283	3707.5000067800283	3707.5000067800283	3732.5000067800283	1.0	1.0	0.8888888955116272	1.0	0.5	795	870	870	895	1533
7.020616070247877	7.0206156755081786	0	0	2	30	-0.0075	0.7222222238779068	3632.5000067800283	3707.5000067800283	3707.5000067800283	3732.5000067800283	1.0	1.0	0.8888888955116272	1.0	0.5	799	874	874	899	1533
7.033972482695599	7.033972482695599	0	0	2	30	-0.007489721510659305	0.7182539701461792	3616.250007748604	3691.250007748604	3691.250007748604	3716.250007748604	1.0	1.0	0.8730158805847168	1.0	0.5	840	915	915	940	1533
7.049372462563873	7.049372462563875	0	0	2	30	-0.007458914215262052	0.7142857164144516	3600.0000087171793	3675.0000087171793	3675.0000087171793	3700.0000087171793	1.0	1.0	0.8571428656578064	1.0	0.5	861	936	936	961	1533
7.073930798183408	7.073930798183408	0	0	2	30	-0.0074076625544635365	0.7142857164144516	3600.0000087171793	3675.0000087171793	3675.0000087171793	3700.0000087171793	1.0	1.0	0.8571428656578064	1.0	0.5	903	978	978	1003	1533
7.082153226108874	7.0821536208485725	0	0	2	30	-0.007336107005503547	0.7142857164144516	3600.0000087171793	3675.0000087171793	3675.0000087171793	3700.0000087171793	1.0	1.0	0.8571428656578064	1.0	0.6666666865348816	940	1015	1015	1040	1533
7.100642044120056	7.1006420441200575	0	0	2	30	-0.0072444436971680175	0.7142857164144516	3600.0000087171793	3675.0000087171793	3675.0000087171793	3700.0000087171793	1.0	1.0	0.8571428656578064	1.0	0.5	949	1024	1024	1049	1533
7.116363736842834	7.116363736842834	0	0	2	30	-0.007132923872213658	0.7182539701461792	3616.250007748604	3691.250007748604	3691.250007748604	3716.250007748604	1.0	1.0	0.8730158805847168	1.0	0.5	977	1052	1052	1077	1533
7.140627596647082	7.140627991386781	0	0	2	30	-0.007001853198729022	0.7182539701461792	3616.250007748604	3691.250007748604	3691.250007748604	3716.250007748604	1.0	1.0	0.8730158805847168	1.0	0.5	976	1051	1051	1076	1533
7.149089631569703	7.1490892368300045	0	0	2	30	-0.006851590932319517	0.7182539701461792	3616.250007748604	3691.250007748604	3691.250007748604	3716.250007748604	1.0	1.0	0.8730158805847168	1.0	0.5	946	1021	1021	1046	1533
7.167285947464094	7.167285947464094	0	0	2	30	-0.0066825489314127715	0.7222222238779068	3632.5000067800283	3707.5000067800283	3707.5000067800283	3732.5000067800283	1.0	1.0	0.8888888955116272	1.0	0.5	925	1000	1000	1025	1533
7.1823610565602785	7.182361846039676	0	0	2	30	-0.006495190528383305	0.7222222238779068	3632.5000067800283	3707.5000067800283	3707.5000067800283	3732.5000067800283	1.0	1.0	0.8888888955116272	1.0	0.5	909	984	984	1009	1533
7.2071771572031125	7.207176762463414	0	0	2	30	-0.006290029259590696	0.7261904776096344	3648.750005811453	3723.750005811453	3723.750005811453	3748.750005811453	1.0	1.0	0.9047619104385376	1.0	0.5	909	984	984	1009	1533
7.216086432204444	7.216086432204444	0	0	2	30	-0.006067627457812124	0.7261904776096344	3648.750005811453	3723.750005811453	3723.750005811453	3748.750005811453	1.0	1.0	0.9047619104385376	1.0	0.5	896	971	971	996	1500
7.2340040618715005	7.234004456611199	0	0	2	30	-0.005828594710927302	0.7261904776096344	3648.750005811453	3723.750005811453	3723.750005811453	3748.750005811453	1.0	1.0	0.9047619104385376	1.0	0.5	904	979	979	1004	1500
7.249207461369787	7.249207856109486	0	0	2	30	-0.005573586191080479	0.7261904776096344	3648.750005811453	3723.750005811453	3723.750005811453	3748.750005811453	1.0	1.0	0.9047619104385376	1.0	0.5	917	992	992	1017	1500
7.273877903063772	7.273877903063774	0	0	2	30	-0.005303300858899131	0.7261904776096344	3648.750005811453	3723.750005811453	3723.750005811453	3748.750005811453	1.0	1.0	0.9047619104385376	1.0	0.5	917	992	992	1017	1500
7.282489544332229	7.2824903338116265	0	0	2	30	-0.0050184795476914635	0.7261904776096344	3648.750005811453	3723.750005811453	3723.750005811453	3748.750005811453	1.0	1.0	0.9047619104385376	1.0	0.5	979	1054	1054	1079	1500
7.300600991191384	7.300600991191384	0	0	2	30	-0.004719902932873809	0.7261904776096344	3648.750005811453	3723.750005811453	3723.750005811453	3748.750005811453	1.0	1.0	0.9047619104385376	1.0	0.5	1056	1131	1131	1156	1500
7.316310446983499	7.316314394380486	0	0	2	30	-0.004408389392193576	0.7261904776096344	3648.750005811453	3723.750005811453	3723.750005811453	3748.750005811453	1.0	1.0	0.9047619104385376	1.0	0.5	1289	1364	1364	1389	1533
7.340582201581723	7.340582596321422	0	0	2	30	-0.00408479276261273	0.730158731341362	3665.0000048428774	3740.0000048428774	3740.0000048428774	3765.0000048428774	1.0	1.0	0.920634925365448	1.0	0.5	1605	1680	1680	1705	1533
7.349157132058194	7.349157132058194	0	0	2	30	-0.003750000000000026	0.730158731341362	3665.0000048428774	3740.0000048428774	3740.0000048428774	3765.0000048428774	1.0	1.0	0.920634925365448	1.0	0.5	1924	1999	1999	2024	1566
7.367414237866196	7.367415422085292	0	0	2	30	-0.0034049287480466253	0.730158731341362	3665.0000048428774	3740.0000048428774	3740.0000048428774	3765.0000048428774	1.0	1.0	0.920634925365448	1.0	0.5	2177	2252	2252	2277	1566
7.3828071124198935	7.382806717680195	0	0	2	30	-0.0030505248230685246	0.730158731341362	3665.0000048428774	3740.0000048428774	3740.0000048428774	3765.0000048428774	1.0	1.0	0.920634925365448	1.0	0.5	2632	2707	2707	2732	1566
7.399179336166249	7.39917894142655	0	0	2	30	-0.002687759621589774	0.730158731341362	3665.0000048428774	3740.0000048428774	3740.0000048428774	3765.0000048428774	1.0	1.0	0.920634925365448	1.0	0.5	3046	3121	3121	3146	1566
7.420710807775583	7.420711202515282	0	0	2	30	-0.002317627457812126	0.730158731341362	3665.0000048428774	3740.0000048428774	3740.0000048428774	3765.0000048428774	1.0	1.0	0.920634925365448	1.0	0.5	3401	3476	3476	3501	1533
7.432094705948531	7.432094311208832	0	0	2	30	-0.0019411428382689242	0.730158731341362	3665.0000048428774	3740.0000048428774	3740.0000048428774	3765.0000048428774	1.0	1.0	0.920634925365448	1.0	0.5	3674	3749	3749	3774	1500
7.449274567118579	7.449274961858277	0	0	2	30	-0.0015593376811332115	0.730158731341362	3665.0000048428774	3740.0000048428774	3740.0000048428774	3765.0000048428774	1.0	1.0	0.920634925365448	1.0	0.5	3674	3749	3749	3774	1500
7.474011719821657	7.474011719821657	0	0	2	30	-0.001173258487801746	0.7261904776096344	3648.750005811453	3723.750005811453	3723.750005811453	3748.750005811453	1.0	1.0	0.9047619104385376	1.0	0.3333333432674408	3697	3772	3772	3797	1500
7.482489939071929	7.48248954433223	0	0	2	30	-0.0007839634745074134	0.7261904776096344	3648.750005811453	3723.750005811453	3723.750005811453	3748.750005811453	1.0	1.0	0.9047619104385376	1.0	0.3333333432674408	3665	3740	3740	3765	1500
7.5005307275250015	7.500531122264702	0	0	2	30	-0.00039251967182208893	0.6603699216997265	3379.21482936038	3454.21482936038	3454.21482936038	3479.21482936038	1.0	0.9083969593048096	0.8571428656578064	0.8552631735801697	0.5	3632	3707	3707	3732	1500
7.516333736625725	7.516333736625727	0	0	2	30	-8.039065796791711e-18	0.5920843163267113	3099.585275357883	3174.585275357883	3174.585275357883	3199.585275357883	0.9800000190734863	0.8244274854660034	0.7936508059501648	0.7105262875556946	0.3333333432674408	3632	3707	3707	3732	1500
7.540592859553589	7.540592464813891	0	0	2	30	0.00039251967182207294	0.5096811591682577	2762.1443467940153	2837.1443467940153	2837.1443467940153	2862.1443467940153	0.8999999761581421	0.7251908183097839	0.7142857313156128	0.5789473652839661	0.3333333432674408	3616	3691	3691	3716	1500
7.549139763511446	7.549139368771748	0	0	2	30	0.0007839634745073974	0.42381573935275085	2410.5254526495146	2485.5254526495146	2485.5254526495146	2510.5254526495146	0.800000011920929	0.6183205842971802	0.6190476417541504	0.44736841320991516	0.3333333432674408	3600	3675	3675	3700	1500
7.567333710967645	7.567333710967645	0	0	2	30	0.00117325848780173	0.3434275907986395	2081.335984320429	2156.335984320429	2156.335984320429	2181.335984320429	0.699999988079071	0.49618321657180786	0.5396825671195984	0.32894736528396606	0.3333333432674408	3600	3675	3675	3700	1500
7.582207502817456	7.582207897557154	0	0	2	30	0.0015593376811331957	0.2451817486435175	1679.0192606952041	1754.0192606952041	1754.0192606952041	1779.0192606952041	0.47999998927116394	0.38167938590049744	0.4761904776096344	0.25	0.3333333432674408	3600	3675	3675	3700	1533
7.59916946767378	7.59916946767378	0	0	2	30	0.0019411428382689084	0.1801673778089241	1412.785412127544	1487.785412127544	1487.785412127544	1512.785412127544	0.36000001430511475	0.290076345205307	0.4126984179019928	0.17105263471603394	0.3333333432674408	3600	3675	3675	3700	1500
7.62064725468408	7.620647649423779	0	0	2	30	0.0023176274578121103	0.11510657677823738	1146.361431906882	1221.361431906882	1221.361431906882	1246.361431906882	0.25999999046325684	0.17557251453399658	0.2698412835597992	0.09210526198148727	0.1666666716337204	3616	3691	3691	3716	1500
7.63224944391045	7.632249838650148	0	0	2	30	0.002687759621589759	0.0872229076478453	1032.1778068179265	1107.1778068179265	1107.1778068179265	1132.1778068179265	0.20000000298023224	0.13740457594394684	0.1746031790971756	0.06578947603702545	0.1666666716337204	3616	3691	3691	3716	1500
7.649401278561884	7.649401278561886	0	0	2	30	0.0030505248230685103	0.06699633971945933	949.350011151186	1024.350011151186	1024.350011151186	1049.350011151186	0.14000000059604645	0.1221374049782753	0.1111111119389534	0.05263157933950424	0.1666666716337204	3616	3691	3691	3716	1500
7.674035009463886	7.674035404203584	0	0	2	30	0.0034049287480466114	0.05059236958941932	882.1757534686722	957.1757534686722	957.1757534686722	982.1757534686722	0.10000000149011612	0.09923664480447769	0.0793650820851326	0.03947368264198303	0.1666666716337204	3632	3707	3707	3732	1500
7.684216530514366	7.684216530514366	0	0	2	30	0.0037500000000000124	0.03352733010289227	812.2944167713439	887.2944167713439	887.2944167713439	912.2944167713439	0.03999999910593033	0.09160305559635162	0.0634920671582222	0.03947368264198303	0.3333333432674408	3632	3707	3707	3732	1500
7.700395331808323	7.700394937068625	0	0	2	30	0.004084792762612716	0.026201221970926874	782.2940039709456	857.2940039709456	857.2940039709456	882.2940039709456	0.019999999552965164	0.08396946638822556	0.0317460335791111	0.02631578966975212	0.3333333432674408	3648	3723	3723	3748	1500
7.716324262872956	7.716324657612654	0	0	2	30	0.004408389392193564	0.02418839692608076	774.0514854123007	849.0514854123007	849.0514854123007	874.0514854123007	0.019999999552965164	0.07633587718009949	0.01587301678955555	0.02631578966975212	0.3333333432674408	3648	3723	3723	3748	1500
7.740522595887208	7.740522990626907	0	0	2	30	0.004719902932873797	0.019083969295024872	753.1488542631269	828.1488542631269	828.1488542631269	853.1488542631269	0.0	0.07633587718009949	0.0	0.01315789483487606	0.5	3648	3723	3723	3748	1500
7.749108184335546	7.749107789595847	0	0	2	30	0.005018479547691453	0.019083969295024872	753.1488542631269	828.1488542631269	828.1488542631269	853.1488542631269	0.0	0.07633587718009949	0.0	0.01315789483487606	0.5	3648	3723	3723	3748	1500
7.767311210804815	7.767311210804817	0	0	2	30	0.005303300858899124	0.019083969295024872	753.1488542631269	828.1488542631269	828.1488542631269	853.1488542631269	0.0	0.07633587718009949	0.0	0.01315789483487606	0.5	3648	3723	3723	3748	1500
7.782081975593245	7.782081975593245	0	0	2	30	0.0055735861910804745	0.02099236659705639	760.9637412149459	835.9637412149459	835.9637412149459	860.9637412149459	0.0	0.08396946638822556	0.0	0.02631578966975212	0.5	3648	3723	3723	3748	1500
7.799141835894865	7.799141441155166	0	0	2	30	0.0058285947109273	0.019083969295024872	753.1488542631269	828.1488542631269	828.1488542631269	853.1488542631269	0.0	0.07633587718009949	0.0	0.02631578966975212	0.5	3648	3723	3723	3748	1500
7.820632254575527	7.820632254575527	0	0	2	30	0.006067627457812124	0.02099236659705639	760.9637412149459	835.9637412149459	835.9637412149459	860.9637412149459	0.0	0.08396946638822556	0.0	0.02631578966975212	0.5	3648	3723	3723	3748	1500
7.832218259474246	7.8322182594742475	0	0	2	30	0.006290029259590699	0.02099236659705639	760.9637412149459	835.9637412149459	835.9637412149459	860.9637412149459	0.0	0.08396946638822556	0.0	0.02631578966975212	0.5	3665	3740	3740	3765	1500
7.849416673410136	7.849417068149837	0	0	2	30	0.006495190528383307	0.02099236659705639	760.9637412149459	835.9637412149459	835.9637412149459	860.9637412149459	0.0	0.08396946638822556	0.0	0.03947368264198303	0.5	3665	3740	3740	3765	1500
7.873848297586365	7.873848692326064	0	0	2	30	0.006682548931412777	0.02099236659705639	760.9637412149459	835.9637412149459	835.9637412149459	860.9637412149459	0.0	0.08396946638822556	0.0	0.02631578966975212	0.5	3665	3740	3740	3765	1500
7.882121252193274	7.882120857453575	0	0	2	30	0.006851590932319523	0.02099236659705639	760.9637412149459	835.9637412149459	835.9637412149459	860.9637412149459	0.0	0.08396946638822556	0.0	0.02631578966975212	0.5	3665	3740	3740	3765	1500
7.900717439402522	7.90071783414222	0	0	2	30	0.007001853198729028	0.022900763899087906	768.778628166765	843.778628166765	843.778628166765	868.778628166765	0.0	0.09160305559635162	0.0	0.03947368264198303	0.5	3665	3740	3740	3765	1500
7.91622992008495	7.916229525345251	0	0	2	30	0.007132923872213665	0.022900763899087906	768.778628166765	843.778628166765	843.778628166765	868.778628166765	0.0	0.09160305559635162	0.0	0.03947368264198303	0.5	3665	3740	3740	3765	1500
7.932175035477231	7.932174640737532	0	0	2	30	0.0072444436971680235	0.022900763899087906	768.778628166765	843.778628166765	843.778628166765	868.778628166765	0.0	0.09160305559635162	0.0	0.03947368264198303	0.5	3665	3740	3740	3765	1500
7.9541584840416615	7.954158484041663	0	0	2	30	0.007336107005503552	0.022900763899087906	768.778628166765	843.778628166765	843.778628166765	868.778628166765	0.0	0.09160305559635162	0.0	0.02631578966975212	0.5	3665	3740	3740	3765	1500
7.966235939865355	7.966235545125656	0	0	2	30	0.007407662554463541	0.02099236659705639	760.9637412149459	835.9637412149459	835.9637412149459	860.9637412149459	0.0	0.08396946638822556	0.0	0.03947368264198303	0.5	3648	3723	3723	3748	1466
7.982778691161583	7.982778296421884	0	0	2	30	0.007458914215262055	0.019083969295024872	753.1488542631269	828.1488542631269	828.1488542631269	853.1488542631269	0.0	0.07633587718009949	0.0	0.03947368264198303	0.5	3648	3723	3723	3748	1466
7.999185652001428	7.9991856520014295	0	0	2	30	0.007489721510659307	0.019083969295024872	753.1488542631269	828.1488542631269	828.1488542631269	853.1488542631269	0.0	0.07633587718009949	0.0	0.02631578966975212	0.5	3379	3454	3454	3479	1500
8.02065357051926	8.020653965258958	0	0	2	30	0.0075	0.015267175622284412	737.5190841732547	812.5190841732547	812.5190841732547	837.5190841732547	0.0	0.06106870248913765	0.0	0.02631578966975212	0.5	3099	3174	3174	3199	1466
8.032109311317386	8.032108916577688	0	0	2	30	0.007489721510659301	0.015267175622284412	737.5190841732547	812.5190841732547	812.5190841732547	837.5190841732547	0.0	0.06106870248913765	0.0	0.02631578966975212	0.5	2762	2837	2837	2862	1466
8.049347988702552	8.04934798870255	0	0	2	30	0.007458914215262044	0.013358778320252895	729.7041972214356	804.7041972214356	804.7041972214356	829.7041972214356	0.0	0.05343511328101158	0.0	0.02631578966975212	0.5	2410	2485	2485	2510	1466
8.073961982619613	8.073961982619611	0	0	2	30	0.007407662554463523	0.011450381949543953	721.8893140833825	796.8893140833825	796.8893140833825	821.8893140833825	0.0	0.04580152779817581	0.0	0.02631578966975212	0.5	2081	2156	2156	2181	1466
8.08274020404095	8.082740204040952	0	0	2	30	0.007336107005503528	0.011450381949543953	721.8893140833825	796.8893140833825	796.8893140833825	821.8893140833825	0.0	0.04580152779817581	0.0	0.02631578966975212	0.5	1679	1754	1754	1779	1466
8.100709544608547	8.100709544608549	0	0	2	30	0.007244443697167994	0.009541984647512436	714.0744271315634	789.0744271315634	789.0744271315634	814.0744271315634	0.0	0.038167938590049744	0.0	0.02631578966975212	0.5	1412	1487	1487	1512	1466
8.11653189595451	8.11653229069421	0	0	2	30	0.00713292387221363	0.007633587811142206	706.2595420866273	781.2595420866273	781.2595420866273	806.2595420866273	0.0	0.030534351244568825	0.0	0.02631578966975212	0.5	1146	1221	1221	1246	1433
8.140755492309486	8.140755492309484	0	0	2	30	0.007001853198728986	0.0057251909747719765	698.4446570416912	773.4446570416912	773.4446570416912	798.4446570416912	0.0	0.022900763899087906	0.0	0.02631578966975212	0.5	1032	1107	1107	1132	1433
8.149074631461149	8.14907463146115	0	0	2	30	0.006851590932319475	0.0057251909747719765	698.4446570416912	773.4446570416912	773.4446570416912	798.4446570416912	0.0	0.022900763899087906	0.0	0.02631578966975212	0.5	949	1024	1024	1049	1433
8.167561870513536	8.167562265253235	0	0	2	30	0.006682548931412723	0.003816793905571103	690.6297710433137	765.6297710433137	765.6297710433137	790.6297710433137	0.0	0.015267175622284412	0.0	0.02631578966975212	0.5	882	957	957	982	1433
8.18215105504053	8.182151055040531	0	0	2	30	0.006495190528383249	0.003816793905571103	690.6297710433137	765.6297710433137	765.6297710433137	790.6297710433137	0.0	0.015267175622284412	0.0	0.02631578966975212	0.5	812	887	887	912	1466
8.199304863390457	8.19930486339046	0	0	2	30	0.006290029259590635	0.003816793905571103	690.6297710433137	765.6297710433137	765.6297710433137	790.6297710433137	0.0	0.015267175622284412	0.0	0.02631578966975212	0.5	782	857	857	882	1466
8.220610149152394	8.220609754412695	0	0	2	30	0.0060676274578120555	0.0019083969527855515	682.8148855216568	757.8148855216568	757.8148855216568	782.8148855216568	0.0	0.007633587811142206	0.0	0.02631578966975212	0.5	774	849	849	874	1466
8.232179180244069	8.232179180244067	0	0	2	30	0.005828594710927226	0.0	675.0	750.0	750.0	775.0	0.0	0.0	0.0	0.02631578966975212	0.5	753	828	828	853	1500
8.249303383116589	8.24930298837689	0	0	2	30	0.0055735861910803965	0.0	675.0	750.0	750.0	775.0	0.0	0.0	0.0	0.02631578966975212	0.5	753	828	828	853	1500
8.273854218681846	8.273854218681848	0	0	2	30	0.005303300858899042	0.0	675.0	750.0	750.0	775.0	0.0	0.0	0.0	0.02631578966975212	0.5	753	828	828	853	1500
8.282146910273694	8.282147305013392	0	0	2	30	0.005018479547691366	0.0	675.0	750.0	750.0	775.0	0.0	0.0	0.0	0.02631578966975212	0.5	760	835	835	860	1500
8.300509411581269	8.30050941158127	0	0	2	30	0.004719902932873706	0.0	675.0	750.0	750.0	775.0	0.0	0.0	0.0	0.02631578966975212	0.5	753	828	828	853	1500
8.316202288306036	8.316202288306034	0	0	2	30	0.004408389392193469	0.0	675.0	750.0	750.0	775.0	0.0	0.0	0.0	0.02631578966975212	0.5	760	835	835	860	1500
8.332244114924515	8.332244509664214	0	0	2	30	0.004084792762612619	0.00010442774281459698	675.4276316068258	750.4276316068258	750.4276316068258	775.4276316068258	0.0	0.0	0.01587301678955555	0.02631578966975212	0.6666666865348816	760	835	835	860	1500
8.353954403617395	8.353954403617394	0	0	2	30	0.0037499999999999114	0.00020885548562919395	675.8552632136516	750.8552632136516	750.8552632136516	775.8552632136516	0.0	0.0	0.0317460335791111	0.02631578966975212	0.6666666865348816	760	835	835	860	1500
8.366239887262344	8.366239887262342	0	0	2	30	0.0034049287480465078	0.002221680168975098	684.097780291953	759.097780291953	759.097780291953	784.097780291953	0.0	0.007633587811142206	0.0476190485060215	0.02631578966975212	0.5	760	835	835	860	1500
8.38228052966173	8.382280924401428	0	0	2	30	0.003050524823068404	0.0073261078122852305	705.000411491308	780.000411491308	780.000411491308	805.000411491308	0.019999999552965164	0.007633587811142206	0.0634920671582222	0.02631578966975212	0.5	760	835	835	860	1500
8.4073093950022	8.407309395002201	0	0	2	30	0.0026877596215896505	0.01454778784499313	734.5731912252469	809.5731912252469	809.5731912252469	834.5731912252469	0.03999999910593033	0.015267175622284412	0.1111111119389534	0.02631578966975212	0.5	768	843	843	868	1500
8.416178406554257	8.416178406554259	0	0	2	30	0.002317627457812	0.032604890555740895	808.517026825759	883.517026825759	883.517026825759	908.517026825759	0.10000000149011612	0.022900763899087906	0.190476194024086	0.03947368264198303	0.5	768	843	843	868	1500
8.434050641155958	8.434051035895656	0	0	2	30	0.0019411428382687965	0.04884123414950936	875.0048538422409	950.0048538422409	950.0048538422409	975.0048538422409	0.11999999731779099	0.05343511328101158	0.3333333432674408	0.06578947603702545	0.5	768	843	843	868	1500
8.449339304429179	8.449339304429177	0	0	2	30	0.001559337681133082	0.06482749423455625	940.4685888905078	1015.4685888905078	1015.4685888905078	1040.4685888905078	0.1599999964237213	0.07633587718009949	0.3492063581943512	0.06578947603702545	0.5	768	843	843	868	1500
8.47382066580745	8.473820665807452	0	0	2	30	0.0011732584878016152	0.07510627934408864	982.5602139140431	1057.560213914043	1057.560213914043	1082.560213914043	0.18000000715255737	0.09160305559635162	0.3650793731212616	0.07894736528396606	0.5	760	835	835	860	1500
8.48232177996025	8.482321779960252	0	0	2	30	0.0007839634745072818	0.08232795877993704	1012.1329912038422	1087.1329912038423	1087.1329912038423	1112.1329912038423	0.20000000298023224	0.09923664480447769	0.380952388048172	0.07894736528396606	0.5	753	828	828	853	1500
8.500624675573311	8.50062507031301	0	0	2	30	0.0003925196718219568	0.09312887761956617	1056.3627538521234	1131.3627538521234	1131.3627538521234	1156.3627538521234	0.2199999988079071	0.11450381577014923	0.4126984179019928	0.09210526198148727	0.5	753	828	828	853	1500
8.516340841940304	8.516341236680002	0	0	2	30	-1.2426921205886656e-16	0.12394751647585317	1182.5650799686186	1257.5650799686186	1257.5650799686186	1282.5650799686186	0.30000001192092896	0.1450381726026535	0.4285714328289032	0.1184210553765297	0.5	737	812	812	837	1500
8.54057628048624	8.540576280486242	0	0	2	30	-0.00039251967182220505	0.15757408973884612	1320.265897480575	1395.265897480575	1395.265897480575	1420.265897480575	0.3400000035762787	0.221374049782753	0.4761904776096344	0.14473684132099152	0.5	737	812	812	837	1500
8.549097131623979	8.54909673688428	0	0	2	30	-0.000783963474507529	0.15757408973884612	1320.265897480575	1395.265897480575	1395.265897480575	1420.265897480575	0.3400000035762787	0.221374049782753	0.4761904776096344	0.14473684132099152	0.5	729	804	804	829	1500
8.567260289383674	8.567260289383675	0	0	2	30	-0.0011732584878018542	0.1721108952769037	1379.7941161589206	1454.7941161589206	1454.7941161589206	1479.7941161589206	0.36000001430511475	0.2442748099565506	0.4920634925365448	0.17105263471603394	0.5	721	796	796	821	1500
8.582322372069799	8.582323556288895	0	0	2	30	-0.0015593376811333186	0.1851857089832014	1433.3354782862098	1508.3354782862098	1508.3354782862098	1533.3354782862098	0.3799999952316284	0.2671755850315094	0.5079365372657776	0.18421052396297455	0.5	721	796	796	821	1500
8.599526312361471	8.59952710184087	0	0	2	30	-0.00194114283826903	0.20527334172362677	1515.5943343582517	1590.5943343582517	1590.5943343582517	1615.5943343582517	0.4399999976158142	0.35114502906799316	0.5555555820465088	0.22368420660495758	0.3333333432674408	714	789	789	814	1500
8.620668570627815	8.620668570627814	0	0	2	30	-0.00231762745781223	0.2766917063702916	1808.0525375863442	1883.0525375863442	1883.0525375863442	1908.0525375863442	0.5400000214576721	0.4122137427330017	0.5873016119003296	0.2631579041481018	0.3333333432674408	706	781	781	806	1500
8.633590374667184	8.633590374667186	0	0	2	30	-0.002687759621589876	0.30895553353423866	1940.1729098227072	2015.1729098227072	2015.1729098227072	2040.1729098227072	0.5799999833106995	0.47328245639801025	0.60317462682724	0.30263158679008484	0.3333333432674408	698	773	773	798	1500
8.649172329536595	8.649171934796897	0	0	2	30	-0.003050524823068625	0.3290734155945412	2022.555636859646	2097.5556368596463	2097.5556368596463	2122.5556368596463	0.5799999833106995	0.5190839767456055	0.6349206566810608	0.34210526943206787	0.3333333432674408	698	773	773	798	1500
8.666118110065272	8.666117715325573	0	0	2	30	-0.0034049287480467233	0.3542545053706432	2125.672199492784	2200.672199492784	2200.672199492784	2225.672199492784	0.6200000047683716	0.5572519302368164	0.6507936716079712	0.3684210479259491	0.3333333432674408	690	765	765	790	1500
8.687156551790837	8.687156551790835	0	0	2	30	-0.0037500000000001204	0.3796444405850612	2229.6439841958254	2304.6439841958254	2304.6439841958254	2329.6439841958254	0.6600000262260437	0.5954198241233826	0.6666666865348816	0.3947368562221527	0.3333333432674408	690	765	765	790	1500
8.700695333979391	8.70069612345879	0	0	2	30	-0.004084792762612822	0.40421148667496354	2330.2460379339755	2405.2460379339755	2405.2460379339755	2430.2460379339755	0.6800000071525574	0.6335877776145935	0.6984127163887024	0.43421053886413574	0.3333333432674408	690	765	765	790	1500
8.716177024965313	8.716177024965312	0	0	2	30	-0.004408389392193665	0.43443380178589575	2454.006418313243	2529.006418313243	2529.006418313243	2554.006418313243	0.7200000286102295	0.6793892979621887	0.7142857313156128	0.4736842215061188	0.3333333432674408	682	757	757	782	1500
8.732915567152132	8.73291596189183	0	0	2	30	-0.004719902932873894	0.4695516675710678	2597.8140787035227	2672.8140787035227	2672.8140787035227	2697.8140787035227	0.7799999713897705	0.7251908183097839	0.7460317611694336	0.5	0.3333333432674408	675	750	750	775	1500
8.754046772706909	8.75404637796721	0	0	2	30	-0.005018479547691547	0.5134879071374385	2777.7329797278107	2852.7329797278107	2852.7329797278107	2877.7329797278107	0.8199999928474426	0.7938931584358215	0.7777777910232544	0.5657894611358643	0.3333333432674408	675	750	750	775	1500
8.766428178098659	8.766428572838358	0	0	2	30	-0.005303300858899213	0.5316796791689189	2852.228286196723	2927.228286196723	2927.228286196723	2952.228286196723	0.8399999737739563	0.8167939186096191	0.7936508059501648	0.5921052694320679	0.3333333432674408	675	750	750	775	1500
8.782226450322996	8.782226450322998	0	0	2	30	-0.005573586191080559	0.549534661675132	2925.3444395596653	3000.3444395596653	3000.3444395596653	3025.3444395596653	0.8600000143051147	0.847328245639801	0.7936508059501648	0.6184210777282715	0.3333333432674408	675	750	750	775	1500
8.79942407477949	8.799424469519188	0	0	2	30	-0.005828594710927379	0.5697914529762969	3008.2959999379354	3083.2959999379354	3083.2959999379354	3108.2959999379354	0.8799999952316284	0.8778625726699829	0.8253968358039856	0.6315789222717285	0.3333333432674408	675	750	750	775	1500
8.820592385865952	8.82059238586595	0	0	2	30	-0.006067627457812198	0.5904659843111197	3092.958205754035	3167.958205754035	3167.958205754035	3192.958205754035	0.8999999761581421	0.9083969593048096	0.841269850730896	0.6578947305679321	0.3333333432674408	675	750	750	775	1500
8.832144837890274	8.832145232629973	0	0	2	30	-0.006290029259590766	0.6117258537482897	3180.0173710992462	3255.0173710992462	3255.0173710992462	3280.0173710992462	0.9399999976158142	0.9312977194786072	0.841269850730896	0.6842105388641357	0.3333333432674408	675	750	750	775	1533
8.849714701882712	8.849715096622411	0	0	2	30	-0.0064951905283833706	0.6384049542341614	3289.268287588891	3364.268287588891	3364.268287588891	3389.268287588891	0.9599999785423279	0.9618320465087891	0.8730158805847168	0.7236841917037964	0.3333333432674408	675	750	750	775	1533
8.873840402792387	8.87384040279239	0	0	2	30	-0.006682548931412833	0.6500935275154305	3337.132995175688	3412.132995175688	3412.132995175688	3437.132995175688	0.9800000190734863	0.9770992398262024	0.8730158805847168	0.7368420958518982	0.3333333432674408	684	759	759	784	1500
8.882244805718988	8.88224480571899	0	0	2	30	-0.006851590932319573	0.664758276194334	3397.185141015798	3472.185141015798	3472.185141015798	3497.185141015798	1.0	0.9923664331436157	0.8888888955116272	0.75	0.3333333432674408	705	780	780	805	1500
8.900496385171207	8.90049638517121	0	0	2	30	-0.007001853198729073	0.6695906466297936	3416.973697949005	3491.973697949005	3491.973697949005	3516.973697949005	1.0	1.0	0.8888888955116272	0.7631579041481018	0.3333333432674408	734	809	809	834	1500
8.916440316344394	8.916440316344396	0	0	2	30	-0.007132923872213704	0.6725146253511571	3428.9473908129885	3503.9473908129885	3503.9473908129885	3528.9473908129885	1.0	1.0	0.8888888955116272	0.7763158082962036	0.3333333432674408	808	883	883	908	1500
8.940529701201784	8.940530095941483	0	0	2	30	-0.0072444436971680565	0.6755952434544277	3441.562521945881	3516.562521945881	3516.562521945881	3541.562521945881	1.0	1.0	0.9047619104385376	0.7763158082962036	0.3333333432674408	875	950	950	975	1500
8.949087263131512	8.949086868391813	0	0	2	30	-0.007336107005503578	0.6785714360780286	3453.750030739527	3528.750030739527	3528.750030739527	3553.750030739527	1.0	1.0	0.9047619104385376	0.7894737124443054	0.3333333432674408	940	1015	1015	1040	1500
8.967242131357532	8.96724213135753	0	0	2	30	-0.007407662554463561	0.6785714360780286	3453.750030739527	3528.750030739527	3528.750030739527	3553.750030739527	1.0	1.0	0.9047619104385376	0.7894737124443054	0.3333333432674408	982	1057	1057	1082	1500
8.98208394929174	8.982083554552041	0	0	2	30	-0.007458914215262068	0.6785714360780286	3453.750030739527	3528.750030739527	3528.750030739527	3553.750030739527	1.0	1.0	0.9047619104385376	0.7894737124443054	0.3333333432674408	1012	1087	1087	1112	1500
8.999299731774377	8.999300126514076	0	0	2	30	-0.007489721510659314	0.6817042680835366	3466.578977802082	3541.578977802082	3541.578977802082	3566.578977802082	1.0	1.0	0.920634925365448	0.7894737124443054	0.3333333432674408	1056	1131	1131	1156	1500
9.020599096440831	9.020601464879022	0	0	2	30	-0.0075	0.6817042680835366	3466.578977802082	3541.578977802082	3541.578977802082	3566.578977802082	1.0	1.0	0.920634925365448	0.7894737124443054	0.3333333432674408	1182	1257	1257	1282	1500
9.03390103481012	9.033901034810121	0	0	2	30	-0.007489721510659294	0.6817042680835366	3466.578977802082	3541.578977802082	3541.578977802082	3566.578977802082	1.0	1.0	0.920634925365448	0.7894737124443054	0.3333333432674408	1320	1395	1395	1420	1500
9.04928048821406	9.049280093474362	0	0	2	30	-0.00745891421526203	0.6817042680835366	3466.578977802082	3541.578977802082	3541.578977802082	3566.578977802082	1.0	1.0	0.920634925365448	0.7894737124443054	0.3333333432674408	1320	1395	1395	1420	1500
9.066131925954727	9.066131925954728	0	0	2	30	-0.007407662554463503	0.6785714360780286	3453.750030739527	3528.750030739527	3528.750030739527	3553.750030739527	1.0	1.0	0.9047619104385376	0.7894737124443054	0.3333333432674408	1379	1454	1454	1479	1500
9.08722681545722	9.087226815457218	0	0	2	30	-0.007336107005503502	0.6785714360780286	3453.750030739527	3528.750030739527	3528.750030739527	3553.750030739527	1.0	1.0	0.9047619104385376	0.7894737124443054	0.3333333432674408	1433	1508	1508	1533	1500
9.099123480498873	9.099123085759175	0	0	2	30	-0.007244443697167961	0.6785714360780286	3453.750030739527	3528.750030739527	3528.750030739527	3553.750030739527	1.0	1.0	0.9047619104385376	0.7894737124443054	0.3333333432674408	1515	1590	1590	1615	1466
9.116509001051982	9.116509395791681	0	0	2	30	-0.007132923872213591	0.6785714360780286	3453.750030739527	3528.750030739527	3528.750030739527	3553.750030739527	1.0	1.0	0.9047619104385376	0.7894737124443054	0.3333333432674408	1808	1883	1883	1908	1466
9.140559306679192	9.140559306679194	0	0	2	30	-0.007001853198728941	0.6726190508308267	3429.3750131522356	3504.3750131522356	3504.3750131522356	3529.3750131522356	1.0	1.0	0.9047619104385376	0.7631579041481018	0.3333333432674408	1940	2015	2015	2040	1466
9.149099105322472	9.149098710582773	0	0	2	30	-0.006851590932319425	0.6726190508308267	3429.3750131522356	3504.3750131522356	3504.3750131522356	3529.3750131522356	1.0	1.0	0.9047619104385376	0.7631579041481018	0.3333333432674408	2022	2097	2097	2122	1466
9.167191999415786	9.167191999415785	0	0	2	30	-0.006682548931412667	0.6666666679084301	3405.0000050850213	3480.0000050850213	3480.0000050850213	3505.0000050850213	1.0	1.0	0.8888888955116272	0.75	0.3333333432674408	2125	2200	2200	2225	1466
9.182240266212455	9.182240660952154	0	0	2	30	-0.006495190528383187	0.6570019121363497	3365.422830198352	3440.422830198352	3440.422830198352	3465.422830198352	1.0	0.9847328066825867	0.8888888955116272	0.7236841917037964	0.1666666716337204	2229	2304	2304	2329	1466
9.199160783400407	9.199160388660708	0	0	2	30	-0.006290029259590567	0.6570019121363497	3365.422830198352	3440.422830198352	3440.422830198352	3465.422830198352	1.0	0.9847328066825867	0.8888888955116272	0.7236841917037964	0.3333333432674408	2330	2405	2405	2430	1466
9.220726202623835	9.220726202623837	0	0	2	30	-0.006067627457811982	0.6570019121363497	3365.422830198352	3440.422830198352	3440.422830198352	3465.422830198352	1.0	0.9847328066825867	0.8888888955116272	0.7236841917037964	0.3333333432674408	2454	2529	2529	2554	1466
9.23224628599286	9.232246285992861	0	0	2	30	-0.005828594710927147	0.6570019121363497	3365.422830198352	3440.422830198352	3440.422830198352	3465.422830198352	1.0	0.9847328066825867	0.8888888955116272	0.7236841917037964	0.3333333432674408	2597	2672	2672	2697	1466
9.249285619830145	9.249285225090446	0	0	2	30	-0.005573586191080312	0.658910318751607	3373.2377552878306	3448.2377552878306	3448.2377552878306	3473.2377552878306	1.0	0.9923664331436157	0.8888888955116272	0.7236841917037964	0.3333333432674408	2777	2852	2852	2877	1466
9.273828560601425	9.273828560601427	0	0	2	30	-0.005303300858898952	0.6637426891870666	3393.0263122210376	3468.0263122210376	3468.0263122210376	3493.0263122210376	1.0	1.0	0.8888888955116272	0.7368420958518982	0.3333333432674408	2852	2927	2927	2952	1466
9.282113357399298	9.2821129626596	0	0	2	30	-0.005018479547691274	0.6666666679084301	3405.0000050850213	3480.0000050850213	3480.0000050850213	3505.0000050850213	1.0	1.0	0.8888888955116272	0.75	0.3333333432674408	2925	3000	3000	3025	1466
9.300474279748078	9.300474279748077	0	0	2	30	-0.004719902932873609	0.6666666679084301	3405.0000050850213	3480.0000050850213	3480.0000050850213	3505.0000050850213	1.0	1.0	0.8888888955116272	0.75	0.3333333432674408	3008	3083	3083	3108	1466
9.316159261678868	9.316159656418566	0	0	2	30	-0.004408389392193368	0.6726190508308267	3429.3750131522356	3504.3750131522356	3504.3750131522356	3529.3750131522356	1.0	1.0	0.9047619104385376	0.7631579041481018	0.3333333432674408	3092	3167	3167	3192	1466
9.332080297949526	9.332079903209827	0	0	2	30	-0.004084792762612514	0.6726190508308267	3429.3750131522356	3504.3750131522356	3504.3750131522356	3529.3750131522356	1.0	1.0	0.9047619104385376	0.7631579041481018	0.3333333432674408	3180	3255	3255	3280	1466
9.354063351774256	9.354063351774258	0	0	2	30	-0.0037499999999998025	0.6666666679084301	3405.0000050850213	3480.0000050850213	3480.0000050850213	3505.0000050850213	1.0	1.0	0.8888888955116272	0.75	0.3333333432674408	3289	3364	3364	3389	1466
9.366272255917641	9.36627265065734	0	0	2	30	-0.003404928748046396	0.6637426891870666	3393.0263122210376	3468.0263122210376	3468.0263122210376	3493.0263122210376	1.0	1.0	0.8888888955116272	0.7368420958518982	0.3333333432674408	3337	3412	3412	3437	1466
9.382475531072922	9.38247592581262	0	0	2	30	-0.003050524823068289	0.6443499978771783	3313.613241307045	3388.613241307045	3388.613241307045	3413.613241307045	0.9800000190734863	0.9770992398262024	0.8730158805847168	0.7105262875556946	0.1666666716337204	3397	3472	3472	3497	1466
9.399119335732037	9.399118940992338	0	0	2	30	-0.002687759621589533	0.6189585220980565	3209.635147991541	3284.635147991541	3284.635147991541	3309.635147991541	0.9800000190734863	0.9312977194786072	0.841269850730896	0.6710526347160339	0.1666666716337204	3416	3491	3491	3516	1466
9.420560017210653	9.42056001721065	0	0	2	30	-0.0023176274578118805	0.49082252009769434	2684.918219800058	2759.918219800058	2759.918219800058	2784.918219800058	0.8399999737739563	0.7404580116271973	0.7460317611694336	0.5131579041481018	0.3333333432674408	3428	3503	3503	3528	1466
9.432147206328468	9.432146811588769	0	0	2	30	-0.0019411428382686748	0.4114264333581765	2359.7912446017326	2434.7912446017326	2434.7912446017326	2459.7912446017326	0.7400000095367432	0.6183205842971802	0.682539701461792	0.42105263471603394	0.1666666716337204	3441	3516	3516	3541	1466
9.449314830567852	9.44931522530755	0	0	2	30	-0.0015593376811329591	0.3267405822456082	2013.0026842957657	2088.002684295766	2088.002684295766	2113.002684295766	0.6200000047683716	0.4885496199131012	0.60317462682724	0.32894736528396606	0.1666666716337204	3453	3528	3528	3553	1466
9.47381750788986	9.473817507889862	0	0	2	30	-0.0011732584878014912	0.24915581241362084	1695.2930518337773	1770.2930518337773	1770.2930518337773	1795.2930518337773	0.5	0.35877862572669983	0.523809552192688	0.2631579041481018	0.1666666716337204	3453	3528	3528	3553	1466
9.482987311092382	9.482987311092383	0	0	2	30	-0.0007839634745071568	0.16327731328749517	1343.6205979122929	1418.6205979122929	1418.6205979122929	1443.6205979122929	0.30000001192092896	0.25954198837280273	0.4444444477558136	0.21052631735801697	0.1666666716337204	3453	3528	3528	3553	1466
9.500785334630711	9.500785334630713	0	0	2	30	-0.0003925196718218313	0.11712095025326175	1154.610291287107	1229.610291287107	1229.610291287107	1254.610291287107	0.2199999988079071	0.19083969295024872	0.3650793731212616	0.15789473056793213	0.1666666716337204	3466	3541	3541	3566	1466
9.516088603272786	9.516088208533088	0	0	2	30	2.499161517667739e-16	0.10118017851708827	1089.3328310274765	1164.3328310274765	1164.3328310274765	1189.3328310274765	0.2199999988079071	0.1450381726026535	0.30158731341362	0.1315789520740509	0.1666666716337204	3466	3541	3541	3566	1466
9.540828913893455	9.540828913893456	0	0	2	30	0.00039251967182233054	0.05619023701778256	905.0990205878196	980.0990205878196	980.0990205878196	1005.0990205878196	0.11999999731779099	0.09160305559635162	0.1428571492433548	0.09210526198148727	0.1666666716337204	3466	3541	3541	3566	1466
9.54908765787121	9.549087657871208	0	0	2	30	0.0007839634745076539	0.05619023701778256	905.0990205878196	980.0990205878196	980.0990205878196	1005.0990205878196	0.11999999731779099	0.09160305559635162	0.1428571492433548	0.09210526198148727	0.1666666716337204	3466	3541	3541	3566	1466
9.567471475122518	9.567471475122517	0	0	2	30	0.0011732584878019847	0.04565038579285033	861.9383298217222	936.9383298217222	936.9383298217222	961.9383298217222	0.10000000149011612	0.07633587718009949	0.095238097012043	0.06578947603702545	0.1666666716337204	3453	3528	3528	3553	1466
9.582079607155054	9.582079212415355	0	0	2	30	0.001559337681133448	0.038010993488475295	830.6550183353063	905.6550183353063	905.6550183353063	930.6550183353063	0.07999999821186066	0.06870228797197342	0.0634920671582222	0.05263157933950424	0.1666666716337204	3453	3528	3528	3553	1466
9.599303284431665	9.599303284431663	0	0	2	30	0.0019411428382691577	0.02780213820185503	788.8497559365964	863.8497559365964	863.8497559365964	888.8497559365964	0.03999999910593033	0.06870228797197342	0.0476190485060215	0.05263157933950424	0.1666666716337204	3453	3528	3528	3553	1466
9.62079883472841	9.620798834728411	0	0	2	30	0.0023176274578123562	0.02542381700559744	779.1105306379216	854.1105306379216	854.1105306379216	879.1105306379216	0.03999999910593033	0.06106870248913765	0.01587301678955555	0.03947368264198303	0.1666666716337204	3453	3528	3528	3553	1466
9.63220681202298	9.632206812022982	0	0	2	30	0.0026877596215899996	0.020267175510525703	757.9940837156028	832.9940837156028	832.9940837156028	857.9940837156028	0.019999999552965164	0.06106870248913765	0.0	0.02631578966975212	0.1666666716337204	3429	3504	3504	3529	1466
9.649307330513578	9.649306935773879	0	0	2	30	0.0030505248230687457	0.020267175510525703	757.9940837156028	832.9940837156028	832.9940837156028	857.9940837156028	0.019999999552965164	0.06106870248913765	0.0	0.02631578966975212	0.3333333432674408	3429	3504	3504	3529	1466
9.6738044814798	9.6738048762195	0	0	2	30	0.0034049287480468413	0.018358778208494186	750.1791967637837	825.1791967637837	825.1791967637837	850.1791967637837	0.019999999552965164	0.05343511328101158	0.0	0.02631578966975212	0.3333333432674408	3405	3480	3480	3505	1466
9.682113357399297	9.682113357399299	0	0	2	30	0.0037500000000002353	0.018358778208494186	750.1791967637837	825.1791967637837	825.1791967637837	850.1791967637837	0.019999999552965164	0.05343511328101158	0.0	0.02631578966975212	0.3333333432674408	3365	3440	3440	3465	1433
9.700486121939042	9.70048612193904	0	0	2	30	0.004084792762612933	0.013358778320252895	729.7041972214356	804.7041972214356	804.7041972214356	829.7041972214356	0.0	0.05343511328101158	0.0	0.01315789483487606	0.3333333432674408	3365	3440	3440	3465	1466
9.71626110452115	9.716261104521152	0	0	2	30	0.004408389392193772	0.015267175622284412	737.5190841732547	812.5190841732547	812.5190841732547	837.5190841732547	0.0	0.06106870248913765	0.0	0.02631578966975212	0.3333333432674408	3365	3440	3440	3465	1466
9.740727860530571	9.74072786053057	0	0	2	30	0.0047199029328739974	0.015267175622284412	737.5190841732547	812.5190841732547	812.5190841732547	837.5190841732547	0.0	0.06106870248913765	0.0	0.02631578966975212	0.3333333432674408	3365	3440	3440	3465	1466
9.749092789487294	9.749092394747596	0	0	2	30	0.005018479547691645	0.015267175622284412	737.5190841732547	812.5190841732547	812.5190841732547	837.5190841732547	0.0	0.06106870248913765	0.0	0.02631578966975212	0.3333333432674408	3373	3448	3448	3473	1466
9.767345553158608	9.76734555315861	0	0	2	30	0.005303300858899306	0.015267175622284412	737.5190841732547	812.5190841732547	812.5190841732547	837.5190841732547	0.0	0.06106870248913765	0.0	0.02631578966975212	0.3333333432674408	3393	3468	3468	3493	1466
9.782352372286907	9.782352767026605	0	0	2	30	0.005573586191080647	0.015267175622284412	737.5190841732547	812.5190841732547	812.5190841732547	837.5190841732547	0.0	0.06106870248913765	0.0	0.02631578966975212	0.5	3405	3480	3480	3505	1466
9.807435316966108	9.807434922226413	0	0	2	30	0.005828594710927462	0.015267175622284412	737.5190841732547	812.5190841732547	812.5190841732547	837.5190841732547	0.0	0.06106870248913765	0.0	0.02631578966975212	0.5	3405	3480	3480	3505	1466
9.81616853806179	9.816168143322091	0	0	2	30	0.006067627457812276	0.017175571992993355	745.3339673113078	820.3339673113078	820.3339673113078	845.3339673113078	0.0	0.06870228797197342	0.0	0.02631578966975212	0.5	3429	3504	3504	3529	1466
9.833913271740782	9.833912877001083	0	0	2	30	0.006290029259590839	0.017175571992993355	745.3339673113078	820.3339673113078	820.3339673113078	845.3339673113078	0.0	0.06870228797197342	0.0	0.02631578966975212	0.5	3429	3504	3504	3529	1466
9.849397725904597	9.849398120644295	0	0	2	30	0.0064951905283834365	0.017175571992993355	745.3339673113078	820.3339673113078	820.3339673113078	845.3339673113078	0.0	0.06870228797197342	0.0	0.02631578966975212	0.5	3405	3480	3480	3505	1466
9.873823034245644	9.873823034245643	0	0	2	30	0.006682548931412893	0.017175571992993355	745.3339673113078	820.3339673113078	820.3339673113078	845.3339673113078	0.0	0.06870228797197342	0.0	0.02631578966975212	0.3333333432674408	3393	3468	3468	3493	1466
9.882197042215436	9.882197436955135	0	0	2	30	0.006851590932319628	0.017175571992993355	745.3339673113078	820.3339673113078	820.3339673113078	845.3339673113078	0.0	0.06870228797197342	0.0	0.02631578966975212	0.5	3313	3388	3388	3413	1433
9.9004671744335	9.9004667796938	0	0	2	30	0.0070018531987291206	0.019083969295024872	753.1488542631269	828.1488542631269	828.1488542631269	853.1488542631269	0.0	0.07633587718009949	0.0	0.02631578966975212	0.5	3209	3284	3284	3309	1433
9.916253999206573	9.916253999206575	0	0	2	30	0.007132923872213745	0.019083969295024872	753.1488542631269	828.1488542631269	828.1488542631269	853.1488542631269	0.0	0.07633587718009949	0.0	0.02631578966975212	0.3333333432674408	2684	2759	2759	2784	1466
9.940533648598775	9.940533648598773	0	0	2	30	0.007244443697168091	0.019083969295024872	753.1488542631269	828.1488542631269	828.1488542631269	853.1488542631269	0.0	0.07633587718009949	0.0	0.02631578966975212	0.5	2359	2434	2434	2459	1433
9.949122000225001	9.949121605485303	0	0	2	30	0.007336107005503606	0.019083969295024872	753.1488542631269	828.1488542631269	828.1488542631269	853.1488542631269	0.0	0.07633587718009949	0.0	0.02631578966975212	0.5	2013	2088	2088	2113	1433
9.96719081519669	9.96719042045699	0	0	2	30	0.007407662554463582	0.019083969295024872	753.1488542631269	828.1488542631269	828.1488542631269	853.1488542631269	0.0	0.07633587718009949	0.0	0.02631578966975212	0.5	1695	1770	1770	1795	1433
9.982374082970336	9.982374477710035	0	0	2	30	0.007458914215262083	0.019083969295024872	753.1488542631269	828.1488542631269	828.1488542631269	853.1488542631269	0.0	0.07633587718009949	0.0	0.02631578966975212	0.5	1343	1418	1418	1443	1433
10.007508738550081	10.007508738550083	0	0	2	30	0.00748972151065932	0.019083969295024872	753.1488542631269	828.1488542631269	828.1488542631269	853.1488542631269	0.0	0.07633587718009949	0.0	0.02631578966975212	0.5	1154	1229	1229	1254	1433
10.016215906825641	10.016215512085942	0	0	2	30	0.0075	0.017175571992993355	745.3339673113078	820.3339673113078	820.3339673113078	845.3339673113078	0.0	0.06870228797197342	0.0	0.02631578966975212	0.5	1089	1164	1164	1189	1433
10.034037614745897	10.034037614745898	0	0	2	30	0.007489721510659287	0.015267175622284412	737.5190841732547	812.5190841732547	812.5190841732547	837.5190841732547	0.0	0.06106870248913765	0.0	0.02631578966975212	0.5	905	980	980	1005	1433
10.049317593745746	10.049317593745744	0	0	2	30	0.007458914215262016	0.013358778320252895	729.7041972214356	804.7041972214356	804.7041972214356	829.7041972214356	0.0	0.05343511328101158	0.0	0.02631578966975212	0.5	905	980	980	1005	1433
10.073828165861729	10.073828165861727	0	0	2	30	0.007407662554463482	0.007633587811142206	706.2595420866273	781.2595420866273	781.2595420866273	806.2595420866273	0.0	0.030534351244568825	0.0	0.02631578966975212	0.5	861	936	936	961	1433
10.082140594438512	10.082140594438513	0	0	2	30	0.007336107005503474	0.007633587811142206	706.2595420866273	781.2595420866273	781.2595420866273	806.2595420866273	0.0	0.030534351244568825	0.0	0.02631578966975212	0.5	830	905	905	930	1433
10.10045730594103	10.10045691120133	0	0	2	30	0.007244443697167927	0.0057251909747719765	698.4446570416912	773.4446570416912	773.4446570416912	798.4446570416912	0.0	0.022900763899087906	0.0	0.02631578966975212	0.5	788	863	863	888	1433
10.116173077568325	10.116173077568327	0	0	2	30	0.00713292387221355	0.003816793905571103	690.6297710433137	765.6297710433137	765.6297710433137	790.6297710433137	0.0	0.015267175622284412	0.0	0.02631578966975212	0.5	779	854	854	879	1433
10.132169114381748	10.13216911438175	0	0	2	30	0.007001853198728894	0.0	675.0	750.0	750.0	775.0	0.0	0.0	0.0	0.02631578966975212	0.5	757	832	832	857	1433
10.153925982359082	10.153925982359084	0	0	2	30	0.00685159093231937	0.0	675.0	750.0	750.0	775.0	0.0	0.0	0.0	0.02631578966975212	0.5	757	832	832	857	1466
10.166341730104625	10.166342124844324	0	0	2	30	0.006682548931412607	0.0	675.0	750.0	750.0	775.0	0.0	0.0	0.0	0.02631578966975212	0.5	750	825	825	850	1466
10.182299477167268	10.18229987190697	0	0	2	30	0.00649519052838312	0.0021172524384147455	683.6701487353084	758.6701487353084	758.6701487353084	783.6701487353084	0.0	0.007633587811142206	0.0317460335791111	0.02631578966975212	0.5	750	825	825	850	1466
10.207216236433291	10.20721623643329	0	0	2	30	0.006290029259590495	0.006508398990542841	701.651893866273	776.651893866273	776.651893866273	801.651893866273	0.0	0.022900763899087906	0.0793650820851326	0.03947368264198303	0.5	729	804	804	829	1466
10.216087616423541	10.21608761642354	0	0	2	30	0.006067627457811904	0.03142168354663186	803.6717941234574	878.6717941234574	878.6717941234574	903.6717941234574	0.07999999821186066	0.038167938590049744	0.1428571492433548	0.05263157933950424	0.5	737	812	812	837	1466
10.233981166968972	10.23398156170867	0	0	2	30	0.005828594710927064	0.06138810810906098	926.3843027066047	1001.3843027066047	1001.3843027066047	1026.3843027066048	0.11999999731779099	0.09923664480447769	0.2857142984867096	0.09210526198148727	0.5	737	812	812	837	1466
10.24937443626237	10.249374436262368	0	0	2	30	0.005573586191080225	0.09003147509014398	1043.6788904941395	1118.6788904941395	1118.6788904941395	1143.6788904941395	0.18000000715255737	0.1450381726026535	0.3333333432674408	0.10526315867900848	0.5	737	812	812	837	1466
10.273772112824501	10.273772112824503	0	0	2	30	0.0053033008588988595	0.11885499412702738	1161.711200950177	1236.711200950177	1236.711200950177	1261.711200950177	0.23999999463558197	0.18320611119270325	0.3968254029750824	0.1315789520740509	0.5	737	812	812	837	1466
10.282189542161161	10.28218954216116	0	0	2	30	0.005018479547691176	0.14275942705011457	1259.5998537702192	1334.5998537702192	1334.5998537702192	1359.5998537702192	0.2800000011920929	0.22900763154029846	0.4285714328289032	0.14473684132099152	0.5	737	812	812	837	1500
10.300440726873683	10.300440726873681	0	0	2	30	0.0047199029328735065	0.16457012400448123	1348.9146577983506	1423.9146577983506	1423.9146577983506	1448.9146577983506	0.3199999928474426	0.25954198837280273	0.460317462682724	0.17105263471603394	0.5	737	812	812	837	1500
10.316222420030671	10.316222025290973	0	0	2	30	0.00440838939219326	0.19444891213810533	1471.2682952055413	1546.2682952055413	1546.2682952055413	1571.2682952055413	0.4000000059604645	0.290076345205307	0.4761904776096344	0.18421052396297455	0.3333333432674408	745	820	820	845	1500
10.332137535205847	10.332137535205849	0	0	2	30	0.004084792762612402	0.22070296795271593	1578.778653766372	1653.778653766372	1653.778653766372	1678.778653766372	0.4399999976158142	0.3358778655529022	0.5079365372657776	0.21052631735801697	0.3333333432674408	745	820	820	845	1500
10.35399821972396	10.353997824984262	0	0	2	30	0.003749999999999688	0.2671558163319414	1769.0030678793	1844.0030678793	1844.0030678793	1869.0030678793	0.47999998927116394	0.4351145029067993	0.5555555820465088	0.2763157784938812	0.3333333432674408	745	820	820	845	1500
10.366314098325711	10.36631449306541	0	0	2	30	0.003404928748046278	0.2671558163319414	1769.0030678793	1844.0030678793	1844.0030678793	1869.0030678793	0.47999998927116394	0.4351145029067993	0.5555555820465088	0.2763157784938812	0.3333333432674408	745	820	820	845	1466
10.382198818544081	10.382198423804383	0	0	2	30	0.0030505248230681685	0.2915536950909554	1868.9123813974625	1943.9123813974625	1943.9123813974625	1968.9123813974625	0.5199999809265137	0.47328245639801025	0.5714285969734192	0.30263158679008484	0.3333333432674408	745	820	820	845	1500
10.399158809701914	10.399158414962216	0	0	2	30	0.00268775962158941	0.3123201113396519	1953.9508559358744	2028.9508559358744	2028.9508559358744	2053.9508559358746	0.5600000023841858	0.5038167834281921	0.5873016119003296	0.31578946113586426	0.3333333432674408	753	828	828	853	1500
10.42069817610522	10.420698176105223	0	0	2	30	0.0023176274578117547	0.3542941818223859	2125.8346745626704	2200.8346745626704	2200.8346745626704	2225.8346745626704	0.6399999856948853	0.5572519302368164	0.6190476417541504	0.3552631437778473	0.3333333432674408	753	828	828	853	1466
10.432358392067313	10.43235839206731	0	0	2	30	0.0019411428382685471	0.38307801981393563	2243.7044911380663	2318.7044911380663	2318.7044911380663	2343.7044911380663	0.6800000071525574	0.5954198241233826	0.6507936716079712	0.3947368562221527	0.3333333432674408	753	828	828	853	1500
10.449330620155804	10.449331014895503	0	0	2	30	0.0015593376811328297	0.39857238740251777	2307.1539264133103	2382.1539264133103	2382.1539264133103	2407.1539264133103	0.6800000071525574	0.6335877776145935	0.6666666865348816	0.42105263471603394	0.3333333432674408	753	828	828	853	1500
10.47392961396431	10.47393000870401	0	0	2	30	0.0011732584878013604	0.4436683028581596	2491.821700204164	2566.821700204164	2566.821700204164	2591.821700204164	0.7400000095367432	0.694656491279602	0.6984127163887024	0.4868420958518982	0.1666666716337204	753	828	828	853	1500
10.483190602037253	10.483190207297554	0	0	2	30	0.0007839634745070253	0.4436683028581596	2491.821700204164	2566.821700204164	2566.821700204164	2591.821700204164	0.7400000095367432	0.694656491279602	0.6984127163887024	0.4868420958518982	0.1666666716337204	753	828	828	853	1500
10.500971651768532	10.500971651768534	0	0	2	30	0.00039251967182169927	0.46102465269036763	2562.8959527670554	2637.8959527670554	2637.8959527670554	2662.8959527670554	0.7599999904632568	0.7175572514533997	0.7142857313156128	0.5131579041481018	0.1666666716337204	753	828	828	853	1500
10.516337289283014	10.516337289283015	0	0	2	30	-3.8222442962243216e-16	0.476188018432536	2624.989935481235	2699.989935481235	2699.989935481235	2724.989935481235	0.7799999713897705	0.7404580116271973	0.7301587462425232	0.5263158082962036	0.1666666716337204	745	820	820	845	1500
10.540613386017926	10.540613780757624	0	0	2	30	-0.00039251967182246265	0.5237489838647962	2819.7520889263405	2894.7520889263405	2894.7520889263405	2919.7520889263405	0.8600000143051147	0.7938931584358215	0.761904776096344	0.5789473652839661	0.1666666716337204	737	812	812	837	1500
10.549090026309402	10.549089631569704	0	0	2	30	-0.0007839634745077855	0.5237489838647962	2819.7520889263405	2894.7520889263405	2894.7520889263405	2919.7520889263405	0.8600000143051147	0.7938931584358215	0.761904776096344	0.5789473652839661	0.1666666716337204	729	804	804	829	1500
10.567163578157475	10.567163578157473	0	0	2	30	-0.0011732584878021155	0.5520806051572862	2935.770078119087	3010.770078119087	3010.770078119087	3035.770078119087	0.8799999952316284	0.847328245639801	0.7777777910232544	0.6184210777282715	0.3333333432674408	706	781	781	806	1500
10.582269476950161	10.58226987168986	0	0	2	30	-0.0015593376811335773	0.5659621339493626	2992.61493852264	3067.61493852264	3067.61493852264	3092.61493852264	0.8999999761581421	0.8625954389572144	0.7936508059501648	0.6315789222717285	0.3333333432674408	706	781	781	806	1500
10.599399995657864	10.599400785137263	0	0	2	30	-0.0019411428382692857	0.5723896126854937	3018.9354639470967	3093.9354639470967	3093.9354639470967	3118.9354639470967	0.8999999761581421	0.8778625726699829	0.7936508059501648	0.6447368264198303	0.3333333432674408	698	773	773	798	1500
10.62050909578951	10.620509095789508	0	0	2	30	-0.0023176274578124816	0.5883362013893318	3084.236744689314	3159.236744689314	3159.236744689314	3184.236744689314	0.9200000166893005	0.9007633328437805	0.8095238208770752	0.6578947305679321	0.3333333432674408	690	765	765	790	1500
10.6321365483566	10.632136943096299	0	0	2	30	-0.002687759621590123	0.59981590416049	3131.2461275372066	3206.2461275372066	3206.2461275372066	3231.2461275372066	0.9399999976158142	0.9160305261611938	0.8095238208770752	0.6710526347160339	0.3333333432674408	675	750	750	775	1500
10.649224040437135	10.649223645697436	0	0	2	30	-0.0030505248230688667	0.6190107380885728	3209.8489724727056	3284.8489724727056	3284.8489724727056	3309.8489724727056	0.9800000190734863	0.9312977194786072	0.8253968358039856	0.6842105388641357	0.3333333432674408	675	750	750	775	1500
10.67375237583956	10.673751981099866	0	0	2	30	-0.003404928748046959	0.632985710649562	3267.0764851099566	3342.0764851099566	3342.0764851099566	3367.0764851099566	0.9800000190734863	0.9541984796524048	0.841269850730896	0.7105262875556946	0.3333333432674408	675	750	750	775	1500
10.682234147747122	10.682234147747124	0	0	2	30	-0.0037500000000003494	0.6426614346099377	3306.698574727695	3381.698574727695	3381.698574727695	3406.698574727695	1.0	0.9618320465087891	0.841269850730896	0.7236841917037964	0.3333333432674408	683	758	758	783	1500
10.7004991483491	10.700499148349099	0	0	2	30	-0.004084792762613043	0.6473371782398463	3325.8457448921704	3400.8457448921704	3400.8457448921704	3425.8457448921704	1.0	0.9694656729698181	0.841269850730896	0.7368420958518982	0.3333333432674408	701	776	776	801	1500
10.7161809723623	10.716180577622602	0	0	2	30	-0.004408389392193879	0.6568974889814854	3364.9952173791826	3439.9952173791826	3439.9952173791826	3464.9952173791826	1.0	0.9847328066825867	0.8571428656578064	0.75	0.3333333432674408	803	878	878	903	1500
10.73212371931639	10.732123719316391	0	0	2	30	-0.0047199029328741	0.6635338382277274	3392.171067542544	3467.171067542544	3467.171067542544	3492.171067542544	1.0	1.0	0.8571428656578064	0.7631579041481018	0.3333333432674408	926	1001	1001	1026	1500
10.753912166469627	10.753912166469625	0	0	2	30	-0.005018479547691743	0.6663533891446161	3403.7171285472027	3478.7171285472027	3478.7171285472027	3503.7171285472027	1.0	1.0	0.8571428656578064	0.7763158082962036	0.3333333432674408	1043	1118	1118	1143	1500
10.76661094257919	10.766610942579192	0	0	2	30	-0.0053033008588994	0.6723057720670127	3428.092136614417	3503.092136614417	3503.092136614417	3528.092136614417	1.0	1.0	0.8730158805847168	0.7894737124443054	0.3333333432674408	1161	1236	1236	1261	1500
10.782224476624501	10.782224081884802	0	0	2	30	-0.005573586191080736	0.6723057720670127	3428.092136614417	3503.092136614417	3503.092136614417	3528.092136614417	1.0	1.0	0.8730158805847168	0.7894737124443054	0.3333333432674408	1259	1334	1334	1359	1500
10.799222362793417	10.799222362793415	0	0	2	30	-0.0058285947109275454	0.6751775238771884	3439.8519602770866	3514.8519602770866	3514.8519602770866	3539.8519602770866	1.0	1.0	0.8730158805847168	0.8026315569877625	0.3333333432674408	1348	1423	1423	1448	1500
10.820540674965413	10.820540280225714	0	0	2	30	-0.006067627457812354	0.681286548269771	3464.868415164712	3539.868415164712	3539.868415164712	3564.868415164712	1.0	1.0	0.8888888955116272	0.8157894611358643	0.3333333432674408	1471	1546	1546	1571	1466
10.832176811805875	10.832176811805876	0	0	2	30	-0.006290029259590911	0.6842105269911345	3476.8421080286957	3551.8421080286957	3551.8421080286957	3576.8421080286957	1.0	1.0	0.8888888955116272	0.8289473652839661	0.5	1578	1653	1653	1678	1466
10.849399699603088	10.849400094342787	0	0	2	30	-0.006495190528383502	0.6842105269911345	3476.8421080286957	3551.8421080286957	3551.8421080286957	3576.8421080286957	1.0	1.0	0.8888888955116272	0.8289473652839661	0.5	1769	1844	1844	1869	1466
10.873808428876787	10.873808428876789	0	0	2	30	-0.006682548931412953	0.6904761930904293	3502.500010705308	3577.500010705308	3577.500010705308	3602.500010705308	1.0	1.0	0.9047619104385376	0.8421052694320679	0.3333333432674408	1769	1844	1844	1869	1466
10.882084936140986	10.882084936140984	0	0	2	30	-0.006851590932319682	0.6904761930904293	3502.500010705308	3577.500010705308	3577.500010705308	3602.500010705308	1.0	1.0	0.9047619104385376	0.8421052694320679	0.3333333432674408	1868	1943	1943	1968	1466
10.900610464944156	10.900610859683855	0	0	2	30	-0.007001853198729167	0.6875000004668284	3490.312501911662	3565.312501911662	3565.312501911662	3590.312501911662	1.0	1.0	0.9047619104385376	0.8289473652839661	0.3333333432674408	1953	2028	2028	2053	1466
10.91622992008495	10.916229525345251	0	0	2	30	-0.007132923872213786	0.6904761930904293	3502.500010705308	3577.500010705308	3577.500010705308	3602.500010705308	1.0	1.0	0.9047619104385376	0.8421052694320679	0.5	2125	2200	2200	2225	1466
10.93233056291855	10.932330562918548	0	0	2	30	-0.007244443697168125	0.6904761930904293	3502.500010705308	3577.500010705308	3577.500010705308	3602.500010705308	1.0	1.0	0.9047619104385376	0.8421052694320679	0.3333333432674408	2243	2318	2318	2343	1466
10.953847429159028	10.953847823898727	0	0	2	30	-0.007336107005503633	0.6904761930904293	3502.500010705308	3577.500010705308	3577.500010705308	3602.500010705308	1.0	1.0	0.9047619104385376	0.8421052694320679	0.3333333432674408	2307	2382	2382	2407	1466
10.96664291649479	10.966642521755091	0	0	2	30	-0.007407662554463602	0.6904761930904293	3502.500010705308	3577.500010705308	3577.500010705308	3602.500010705308	1.0	1.0	0.9047619104385376	0.8421052694320679	0.3333333432674408	2491	2566	2566	2591	1433
10.9823219773301	10.982321582590401	0	0	2	30	-0.007458914215262096	0.6904761930904293	3502.500010705308	3577.500010705308	3577.500010705308	3602.500010705308	1.0	1.0	0.9047619104385376	0.8421052694320679	0.3333333432674408	2491	2566	2566	2591	1433
10.999161967619502	10.999161572879803	0	0	2	30	-0.007489721510659327	0.6938178804683606	3516.1842205179364	3591.1842205179364	3591.1842205179364	3616.1842205179364	1.0	1.0	0.920634925365448	0.8421052694320679	0.5	2562	2637	2637	2662	1433
11.020505543132222	11.02050554313222	0	0	2	30	-0.0075	0.6938178804683606	3516.1842205179364	3591.1842205179364	3591.1842205179364	3616.1842205179364	1.0	1.0	0.920634925365448	0.8421052694320679	0.3333333432674408	2624	2699	2699	2724	1433
11.032157074820935	11.032157074820937	0	0	2	30	-0.00748972151065928	0.6938178804683606	3516.1842205179364	3591.1842205179364	3591.1842205179364	3616.1842205179364	1.0	1.0	0.920634925365448	0.8421052694320679	0.3333333432674408	2819	2894	2894	2919	1433
11.049300225199	11.049300619938698	0	0	2	30	-0.007458914215262003	0.6968462869941989	3528.5855452412447	3603.5855452412447	3603.5855452412447	3628.5855452412447	1.0	1.0	0.920634925365448	0.8552631735801697	0.5	2819	2894	2894	2919	1433
11.07384987654516	11.073849876545161	0	0	2	30	-0.007407662554463461	0.6968462869941989	3528.5855452412447	3603.5855452412447	3603.5855452412447	3628.5855452412447	1.0	1.0	0.920634925365448	0.8552631735801697	0.5	2935	3010	3010	3035	1466
11.082435464993496	11.082435464993498	0	0	2	30	-0.007336107005503446	0.6968462869941989	3528.5855452412447	3603.5855452412447	3603.5855452412447	3628.5855452412447	1.0	1.0	0.920634925365448	0.8552631735801697	0.5	2992	3067	3067	3092	1466
11.100497569390305	11.100497964130003	0	0	2	30	-0.007244443697167893	0.6998746935200373	3540.9868699645526	3615.9868699645526	3615.9868699645526	3640.9868699645526	1.0	1.0	0.920634925365448	0.8684210777282715	0.3333333432674408	3018	3093	3093	3118	1466
11.116288341560368	11.116288341560367	0	0	2	30	-0.007132923872213509	0.6998746935200373	3540.9868699645526	3615.9868699645526	3615.9868699645526	3640.9868699645526	1.0	1.0	0.920634925365448	0.8684210777282715	0.5	3084	3159	3159	3184	1466
11.140507595778653	11.140507595778654	0	0	2	30	-0.0070018531987288465	0.7033208087024434	3555.098711636506	3630.098711636506	3630.098711636506	3655.098711636506	1.0	1.0	0.9365079402923584	0.8684210777282715	0.5	3131	3206	3206	3231	1466
11.149163053153673	11.149163053153675	0	0	2	30	-0.0068515909323193175	0.7033208087024434	3555.098711636506	3630.098711636506	3630.098711636506	3655.098711636506	1.0	1.0	0.9365079402923584	0.8684210777282715	0.5	3209	3284	3284	3309	1466
11.167110288298138	11.16710989355844	0	0	2	30	-0.006682548931412546	0.7002401882743676	3542.4835709835356	3617.4835709835356	3617.4835709835356	3642.4835709835356	1.0	1.0	0.9365079402923584	0.8552631735801697	0.5	3267	3342	3342	3367	1466
11.182239476733058	11.182239081993359	0	0	2	30	-0.006495190528383055	0.7002401882743676	3542.4835709835356	3617.4835709835356	3617.4835709835356	3642.4835709835356	1.0	1.0	0.9365079402923584	0.8552631735801697	0.5	3306	3381	3381	3406	1466
11.199291047501001	11.199290652761302	0	0	2	30	-0.006290029259590423	0.7002401882743676	3542.4835709835356	3617.4835709835356	3617.4835709835356	3642.4835709835356	1.0	1.0	0.9365079402923584	0.8552631735801697	0.5	3325	3400	3400	3425	1466
11.220462911244754	11.220462911244752	0	0	2	30	-0.0060676274578118266	0.7002401882743676	3542.4835709835356	3617.4835709835356	3617.4835709835356	3642.4835709835356	1.0	1.0	0.9365079402923584	0.8552631735801697	0.3333333432674408	3364	3439	3439	3464	1466
11.232339049822071	11.232339049822073	0	0	2	30	-0.005828594710926981	0.6938178804683606	3516.1842205179364	3591.1842205179364	3591.1842205179364	3616.1842205179364	1.0	1.0	0.920634925365448	0.8421052694320679	0.3333333432674408	3392	3467	3467	3492	1466
11.249261935448219	11.24926154070852	0	0	2	30	-0.005573586191080136	0.6938178804683606	3516.1842205179364	3591.1842205179364	3591.1842205179364	3616.1842205179364	1.0	1.0	0.920634925365448	0.8421052694320679	0.3333333432674408	3403	3478	3478	3503	1466
11.273747244223477	11.273747244223479	0	0	2	30	-0.005303300858898766	0.6907894739425222	3503.7828957946285	3578.7828957946285	3578.7828957946285	3603.7828957946285	1.0	1.0	0.920634925365448	0.8289473652839661	0.3333333432674408	3428	3503	3503	3528	1466
11.282117304796285	11.282117304796284	0	0	2	30	-0.005018479547691077	0.6845238078432274	3478.1249931180164	3553.1249931180164	3553.1249931180164	3578.1249931180164	1.0	1.0	0.9047619104385376	0.8157894611358643	0.3333333432674408	3428	3503	3503	3528	1466
11.300449411147055	11.300449805886753	0	0	2	30	-0.004719902932873403	0.6754386040725207	3440.921083676972	3515.921083676972	3515.921083676972	3540.921083676972	1.0	1.0	0.8888888955116272	0.7894737124443054	0.3333333432674408	3439	3514	3514	3539	1466
11.316324262872955	11.316324657612654	0	0	2	30	-0.004408389392193153	0.65789473639395	3369.078945533225	3444.078945533225	3444.078945533225	3469.078945533225	1.0	1.0	0.8571428656578064	0.7368420958518982	0.3333333432674408	3464	3539	3539	3564	1466
11.340516280052027	11.340516280052029	0	0	2	30	-0.004084792762612291	0.5769468438761027	3037.5973256726406	3112.5973256726406	3112.5973256726406	3137.5973256726406	0.9599999785423279	0.8778625726699829	0.7936508059501648	0.5921052694320679	0.1666666716337204	3476	3551	3551	3576	1500
11.349104631678257	11.349104236938558	0	0	2	30	-0.0037499999999995736	0.5769468438761027	3037.5973256726406	3112.5973256726406	3112.5973256726406	3137.5973256726406	0.9599999785423279	0.8778625726699829	0.7936508059501648	0.5921052694320679	0.1666666716337204	3476	3551	3551	3576	1500
11.367242920836928	11.36724292083693	0	0	2	30	-0.00340492874804616	0.5191813073958969	2801.047453786198	2876.047453786198	2876.047453786198	2901.047453786198	0.8999999761581421	0.7938931584358215	0.7460317611694336	0.5131579041481018	0.1666666716337204	3502	3577	3577	3602	1466
11.382187765832517	11.382187765832516	0	0	2	30	-0.0030505248230680475	0.45657240225308726	2544.6639872263922	2619.6639872263922	2619.6639872263922	2644.6639872263922	0.8199999928474426	0.7099236845970154	0.682539701461792	0.43421053886413574	0.1666666716337204	3502	3577	3577	3602	1466
11.399115388335046	11.399115388335048	0	0	2	30	-0.002687759621589286	0.3849680878987587	2251.4443199454167	2326.4443199454167	2326.4443199454167	2351.4443199454167	0.6800000071525574	0.6259542107582092	0.6349206566810608	0.3684210479259491	0.1666666716337204	3490	3565	3565	3590	1466
11.420758571279135	11.420758571279134	0	0	2	30	-0.0023176274578116285	0.2920565684150933	1870.971647659807	1945.971647659807	1945.971647659807	1970.971647659807	0.5799999833106995	0.45038166642189026	0.523809552192688	0.2631579041481018	0.1666666716337204	3502	3577	3577	3602	1500
11.432256943964726	11.432257338704424	0	0	2	30	-0.0019411428382684192	0.2510281505239015	1702.9602763953765	1777.9602763953765	1777.9602763953765	1802.9602763953765	0.5199999809265137	0.37404578924179077	0.4920634925365448	0.22368420660495758	0.1666666716337204	3502	3577	3577	3602	1466
11.449289961966832	11.44928996196683	0	0	2	30	-0.0015593376811327004	0.21095730925917178	1538.8701814163085	1613.8701814163085	1613.8701814163085	1638.8701814163085	0.4399999976158142	0.3129771053791046	0.460317462682724	0.19736842811107635	0.1666666716337204	3502	3577	3577	3602	1466
11.473777639180286	11.473777244440587	0	0	2	30	-0.0011732584878012297	0.1641221737353724	1347.08030144635	1422.08030144635	1422.08030144635	1447.08030144635	0.36000001430511475	0.2442748099565506	0.3968254029750824	0.1315789520740509	0.0	3502	3577	3577	3602	1466
11.482092830934961	11.48209283093496	0	0	2	30	-0.0007839634745068937	0.1641221737353724	1347.08030144635	1422.08030144635	1422.08030144635	1447.08030144635	0.36000001430511475	0.2442748099565506	0.3968254029750824	0.1315789520740509	0.0	3502	3577	3577	3602	1466
11.500430068901816	11.500430463641514	0	0	2	30	-0.0003925196718215671	0.14068186179631287	1251.0922240559012	1326.0922240559012	1326.0922240559012	1351.0922240559012	0.30000001192092896	0.221374049782753	0.3492063581943512	0.1184210553765297	0.0	3516	3591	3591	3616	1500
11.516326631311147	11.516326236571448	0	0	2	30	5.145327074780904e-16	0.11974108241087661	1165.3397324725397	1240.3397324725397	1240.3397324725397	1265.3397324725397	0.2800000011920929	0.17557251453399658	0.2539682686328888	0.09210526198148727	0.0	3516	3591	3591	3616	1466
11.540597596429974	11.540598385909373	0	0	2	30	0.00039251967182259476	0.10352244792831322	1098.9244242664427	1173.9244242664427	1173.9244242664427	1198.9244242664427	0.23999999463558197	0.16030533611774445	0.1746031790971756	0.07894736528396606	0.0	3516	3591	3591	3616	1466
11.549123579183798	11.549123579183796	0	0	2	30	0.0007839634745079172	0.09143969860338702	1049.4455657808699	1124.4455657808699	1124.4455657808699	1149.4455657808699	0.2199999988079071	0.13740457594394684	0.1269841343164444	0.06578947603702545	0.0	3528	3603	3603	3628	1500
11.567122525228802	11.567122130489103	0	0	2	30	0.0011732584878022462	0.0771007691580046	990.7276497020289	1065.7276497020289	1065.7276497020289	1090.7276497020289	0.18000000715255737	0.1221374049782753	0.095238097012043	0.06578947603702545	0.0	3528	3603	3603	3628	1500
11.58221223969384	11.582212634433539	0	0	2	30	0.001559337681133707	0.06967023045210512	960.2995937013704	1035.2995937013704	1035.2995937013704	1060.2995937013704	0.1599999964237213	0.11450381577014923	0.0793650820851326	0.05263157933950424	0.0	3528	3603	3603	3628	1500
11.599624207806768	11.599624207806766	0	0	2	30	0.0019411428382694134	0.06043572777745282	922.4843052486693	997.4843052486693	997.4843052486693	1022.4843052486693	0.14000000059604645	0.09923664480447769	0.0634920671582222	0.03947368264198303	0.0	3540	3615	3615	3640	1466
11.620027513357003	11.620027513357005	0	0	2	30	0.0023176274578126073	0.05120122141213333	884.669001682686	959.669001682686	959.669001682686	984.669001682686	0.11999999731779099	0.08396946638822556	0.0317460335791111	0.02631578966975212	0.0	3540	3615	3615	3640	1500
11.633738402054226	11.633738007314527	0	0	2	30	0.0026877596215902464	0.0472799990652557	868.6115961722221	943.6115961722221	943.6115961722221	968.6115961722221	0.11999999731779099	0.06870228797197342	0.01587301678955555	0.02631578966975212	0.0	3555	3630	3630	3655	1500
11.64925759331153	11.649257198571831	0	0	2	30	0.0030505248230689877	0.04037160373762804	840.3217173055868	915.3217173055868	915.3217173055868	940.3217173055868	0.10000000149011612	0.06106870248913765	0.01587301678955555	0.02631578966975212	0.0	3555	3630	3630	3655	1500
11.673194213905495	11.673193819165796	0	0	2	30	0.0034049287480470767	0.03841099256418922	832.2930145503549	907.2930145503549	907.2930145503549	932.2930145503549	0.10000000149011612	0.05343511328101158	0.01587301678955555	0.01315789483487606	0.0	3542	3617	3617	3642	1500
11.682111383700805	11.682110988961107	0	0	2	30	0.0037500000000004643	0.03150259537391641	804.0031280561877	879.0031280561877	879.0031280561877	904.0031280561877	0.07999999821186066	0.04580152779817581	0.01587301678955555	0.01315789483487606	0.0	3542	3617	3617	3642	1500
11.700000986849249	11.700001381588947	0	0	2	30	0.004084792762613155	0.02454198431223631	775.4994257586077	850.4994257586077	850.4994257586077	875.4994257586077	0.05999999865889549	0.038167938590049744	0.0	0.01315789483487606	0.0	3542	3617	3617	3642	1500
11.716441105823792	11.716441105823794	0	0	2	30	0.004408389392193986	0.02454198431223631	775.4994257586077	850.4994257586077	850.4994257586077	875.4994257586077	0.05999999865889549	0.038167938590049744	0.0	0.0	0.0	3542	3617	3617	3642	1466
11.740262067686016	11.740262067686018	0	0	2	30	0.004719902932874203	0.02454198431223631	775.4994257586077	850.4994257586077	850.4994257586077	875.4994257586077	0.05999999865889549	0.038167938590049744	0.0	0.0	0.0	3516	3591	3591	3616	1466
11.749145289867231	11.749144895127532	0	0	2	30	0.005018479547691842	0.02454198431223631	775.4994257586077	850.4994257586077	850.4994257586077	875.4994257586077	0.05999999865889549	0.038167938590049744	0.0	0.0	0.0	3516	3591	3591	3616	1466
11.766806733469783	11.766806733469782	0	0	2	30	0.005303300858899494	0.02454198431223631	775.4994257586077	850.4994257586077	850.4994257586077	875.4994257586077	0.05999999865889549	0.038167938590049744	0.0	0.0	0.1666666716337204	3503	3578	3578	3603	1466
11.783109483029152	11.783109877768855	0	0	2	30	0.005573586191080825	0.02454198431223631	775.4994257586077	850.4994257586077	850.4994257586077	875.4994257586077	0.05999999865889549	0.038167938590049744	0.0	0.0	0.1666666716337204	3478	3553	3553	3578	1466
11.80684952325313	11.806849917992828	0	0	2	30	0.005828594710927629	0.02454198431223631	775.4994257586077	850.4994257586077	850.4994257586077	875.4994257586077	0.05999999865889549	0.038167938590049744	0.0	0.0	0.1666666716337204	3440	3515	3515	3540	1466
11.816194590881908	11.81619459088191	0	0	2	30	0.006067627457812431	0.02454198431223631	775.4994257586077	850.4994257586077	850.4994257586077	875.4994257586077	0.05999999865889549	0.038167938590049744	0.0	0.0	0.1666666716337204	3369	3444	3444	3469	1466
11.83350550563195	11.833505505631948	0	0	2	30	0.006290029259590983	0.02454198431223631	775.4994257586077	850.4994257586077	850.4994257586077	875.4994257586077	0.05999999865889549	0.038167938590049744	0.0	0.0	0.1666666716337204	3037	3112	3112	3137	1433
11.850107862622691	11.85010786262269	0	0	2	30	0.006495190528383569	0.02454198431223631	775.4994257586077	850.4994257586077	850.4994257586077	875.4994257586077	0.05999999865889549	0.038167938590049744	0.0	0.0	0.1666666716337204	3037	3112	3112	3137	1433
11.873446847312712	11.87344724205241	0	0	2	30	0.006682548931413013	0.026450381614267826	783.3143127104267	858.3143127104267	858.3143127104267	883.3143127104267	0.05999999865889549	0.04580152779817581	0.0	0.0	0.1666666716337204	2801	2876	2876	2901	1433
11.882271648018508	11.882272437497903	0	0	2	30	0.006851590932319736	0.026450381614267826	783.3143127104267	858.3143127104267	858.3143127104267	883.3143127104267	0.05999999865889549	0.04580152779817581	0.0	0.0	0.1666666716337204	2544	2619	2619	2644	1433
11.900228751655439	11.90022875165544	0	0	2	30	0.007001853198729215	0.026450381614267826	783.3143127104267	858.3143127104267	858.3143127104267	883.3143127104267	0.05999999865889549	0.04580152779817581	0.0	0.0	0.3333333432674408	2251	2326	2326	2351	1433
11.916367289500121	11.916367289500123	0	0	2	30	0.0071329238722138266	0.02835877798497677	791.1291958484799	866.1291958484799	866.1291958484799	891.1291958484799	0.05999999865889549	0.05343511328101158	0.0	0.0	0.1666666716337204	1870	1945	1945	1970	1433
11.940065092576328	11.94006509257633	0	0	2	30	0.00724444369716816	0.02835877798497677	791.1291958484799	866.1291958484799	866.1291958484799	891.1291958484799	0.05999999865889549	0.05343511328101158	0.0	0.0	0.3333333432674408	1702	1777	1777	1802	1433
11.949159895236084	11.949159500496386	0	0	2	30	0.007336107005503661	0.02835877798497677	791.1291958484799	866.1291958484799	866.1291958484799	891.1291958484799	0.05999999865889549	0.05343511328101158	0.0	0.0	0.3333333432674408	1538	1613	1613	1638	1433
11.966756996267735	11.966756601528036	0	0	2	30	0.007407662554463622	0.02835877798497677	791.1291958484799	866.1291958484799	866.1291958484799	891.1291958484799	0.05999999865889549	0.05343511328101158	0.0	0.0	0.3333333432674408	1347	1422	1422	1447	1400
11.982468031018646	11.982467636278948	0	0	2	30	0.00745891421526211	0.02835877798497677	791.1291958484799	866.1291958484799	866.1291958484799	891.1291958484799	0.05999999865889549	0.05343511328101158	0.0	0.0	0.1666666716337204	1347	1422	1422	1447	1400
12.006747285671148	12.006747285671146	0	0	2	30	0.007489721510659335	0.030267175287008286	798.9440828002989	873.9440828002989	873.9440828002989	898.9440828002989	0.05999999865889549	0.06106870248913765	0.0	0.0	0.1666666716337204	1251	1326	1326	1351	1400
12.016110906065768	12.01611090606577	0	0	2	30	0.0075	0.030267175287008286	798.9440828002989	873.9440828002989	873.9440828002989	898.9440828002989	0.05999999865889549	0.06106870248913765	0.0	0.0	0.1666666716337204	1165	1240	1240	1265	1400
12.033432873527376	12.033432873527374	0	0	2	30	0.007489721510659273	0.02835877798497677	791.1291958484799	866.1291958484799	866.1291958484799	891.1291958484799	0.05999999865889549	0.05343511328101158	0.0	0.0	0.3333333432674408	1098	1173	1173	1198	1400
12.049347199223154	12.049347199223153	0	0	2	30	0.0074589142152619884	0.026450381614267826	783.3143127104267	858.3143127104267	858.3143127104267	883.3143127104267	0.05999999865889549	0.04580152779817581	0.0	0.0	0.1666666716337204	1049	1124	1124	1149	1400
12.07316342420899	12.073163424208992	0	0	2	30	0.00740766255446344	0.021450381726026535	762.8393131680787	837.8393131680787	837.8393131680787	862.8393131680787	0.03999999910593033	0.04580152779817581	0.0	0.0	0.1666666716337204	990	1065	1065	1090	1400
12.082115725837491	12.08211572583749	0	0	2	30	0.0073361070055034195	0.01763358758762479	747.2095411713235	822.2095411713235	822.2095411713235	847.2095411713235	0.03999999910593033	0.030534351244568825	0.0	0.0	0.1666666716337204	960	1035	1035	1060	1400
12.100175856535804	12.100175856535806	0	0	2	30	0.007244443697167859	0.01572519075125456	739.3946561263874	814.3946561263874	814.3946561263874	839.3946561263874	0.03999999910593033	0.022900763899087906	0.0	0.0	0.1666666716337204	922	997	997	1022	1400
12.116163998555253	12.116165972253746	0	0	2	30	0.007132923872213468	0.013816793682053685	731.5797701280098	806.5797701280098	806.5797701280098	831.5797701280098	0.03999999910593033	0.015267175622284412	0.0	0.0	0.1666666716337204	884	959	959	984	1400
12.14001614485368	12.140015750113982	0	0	2	30	0.007001853198728799	0.009999999776482582	715.9499990846962	790.9499990846962	790.9499990846962	815.9499990846962	0.03999999910593033	0.0	0.01587301678955555	0.0	0.0	868	943	943	968	1400
12.149104631678258	12.149104236938559	0	0	2	30	0.006851590932319263	0.009999999776482582	715.9499990846962	790.9499990846962	790.9499990846962	815.9499990846962	0.03999999910593033	0.0	0.01587301678955555	0.0	0.0	840	915	915	940	1400
12.166716338078762	12.166715943339064	0	0	2	30	0.006682548931412486	0.009999999776482582	715.9499990846962	790.9499990846962	790.9499990846962	815.9499990846962	0.03999999910593033	0.0	0.0476190485060215	0.0	0.0	832	907	907	932	1400
12.182297108729076	12.182296713989377	0	0	2	30	0.006495190528382989	0.009999999776482582	715.9499990846962	790.9499990846962	790.9499990846962	815.9499990846962	0.03999999910593033	0.0	0.0634920671582222	0.0	0.0	804	879	879	904	1400
12.206697153729403	12.206697153729401	0	0	2	30	0.00629002925959035	0.019999999552965164	756.8999981693923	831.8999981693923	831.8999981693923	856.8999981693923	0.07999999821186066	0.0	0.1111111119389534	0.0	0.0	775	850	850	875	1400
12.216146827378358	12.21614643263866	0	0	2	30	0.0060676274578117485	0.02500000037252903	777.3750015255064	852.3750015255064	852.3750015255064	877.3750015255064	0.10000000149011612	0.0	0.1111111119389534	0.0	0.0	775	850	850	875	1400
12.233603401077245	12.233603006337546	0	0	2	30	0.0058285947109268975	0.02500000037252903	777.3750015255064	852.3750015255064	852.3750015255064	877.3750015255064	0.10000000149011612	0.0	0.1269841343164444	0.0	0.0	775	850	850	875	1400
12.249380752097549	12.249380752097547	0	0	2	30	0.005573586191080047	0.025469925209067594	779.2993437311318	854.2993437311318	854.2993437311318	879.2993437311318	0.10000000149011612	0.0	0.1428571492433548	0.01315789483487606	0.0	775	850	850	875	1400
12.273245530066335	12.273245530066337	0	0	2	30	0.005303300858898672	0.03748274966889608	828.4918598941294	903.4918598941294	903.4918598941294	928.4918598941294	0.14000000059604645	0.007633587811142206	0.1746031790971756	0.01315789483487606	0.0	775	850	850	875	1433
12.28206677811484	12.282066383375142	0	0	2	30	0.005018479547690979	0.03748274966889608	828.4918598941294	903.4918598941294	903.4918598941294	928.4918598941294	0.14000000059604645	0.007633587811142206	0.1746031790971756	0.01315789483487606	0.0	775	850	850	875	1433
12.299898354527565	12.299897959787867	0	0	2	30	0.004719902932873301	0.039495574352241984	836.7343769724309	911.7343769724309	911.7343769724309	936.7343769724309	0.14000000059604645	0.015267175622284412	0.2063492089509964	0.01315789483487606	0.0	775	850	850	875	1433
12.316206235703023	12.316205840963324	0	0	2	30	0.004408389392193047	0.05110839980988201	884.2888972214669	959.2888972214669	959.2888972214669	984.2888972214669	0.1599999964237213	0.038167938590049744	0.2380952388048172	0.02631578966975212	0.0	775	850	850	875	1433
12.340042987153199	12.3400425924135	0	0	2	30	0.004084792762612181	0.062251304487138365	929.9190918748316	1004.9190918748316	1004.9190918748316	1029.9190918748316	0.18000000715255737	0.06106870248913765	0.30158731341362	0.02631578966975212	0.0	775	850	850	875	1433
12.349092789487292	12.349092394747593	0	0	2	30	0.0037499999999994586	0.06627695362099953	946.4041250779931	1021.4041250779931	1021.4041250779931	1046.404125077993	0.18000000715255737	0.07633587718009949	0.3333333432674408	0.02631578966975212	0.0	775	850	850	875	1433
12.36758042327938	12.367580423279378	0	0	2	30	0.003404928748046042	0.07459512417054515	980.4670334783823	1055.4670334783823	1055.4670334783823	1080.4670334783823	0.20000000298023224	0.08396946638822556	0.3650793731212616	0.03947368264198303	0.0	783	858	858	883	1433
12.382303029824557	12.382303029824559	0	0	2	30	0.0030505248230679265	0.08693894326263601	1031.0149726604945	1106.0149726604945	1106.0149726604945	1131.0149726604945	0.2199999988079071	0.10687022656202316	0.3968254029750824	0.05263157933950424	0.0	783	858	858	883	1433
12.406652153403742	12.406651758664044	0	0	2	30	0.0026877596215891626	0.10449161866497725	1102.8931784330819	1177.8931784330819	1177.8931784330819	1202.8931784330819	0.25999999046325684	0.12977099418640137	0.4285714328289032	0.06578947603702545	0.0	783	858	858	883	1466
12.416151169515041	12.416150774775346	0	0	2	30	0.0023176274578115027	0.11693986842942516	1153.868761218496	1228.868761218496	1228.868761218496	1253.868761218496	0.2800000011920929	0.15267175436019897	0.4444444477558136	0.07894736528396606	0.0	791	866	866	891	1433
12.433628269678268	12.43362826967827	0	0	2	30	0.0019411428382682915	0.13520002190518499	1228.6440897017324	1303.6440897017324	1303.6440897017324	1328.6440897017324	0.3199999928474426	0.18320611119270325	0.4761904776096344	0.07894736528396606	0.0	791	866	866	891	1466
12.449284435611046	12.449284435611048	0	0	2	30	0.001559337681132571	0.1591979031456493	1326.9154133814338	1401.9154133814338	1401.9154133814338	1426.9154133814338	0.3400000035762787	0.23664122819900513	0.5079365372657776	0.1184210553765297	0.0	791	866	866	891	1466
12.473294083049284	12.473294083049286	0	0	2	30	0.0011732584878010991	0.17541073087164039	1393.3069429193674	1468.3069429193674	1468.3069429193674	1493.3069429193674	0.36000001430511475	0.2748091518878937	0.5079365372657776	0.1315789520740509	0.0	791	866	866	891	1466
12.482148489232488	12.48214848923249	0	0	2	30	0.0007839634745067622	0.19263913436989633	1463.8572552447254	1538.8572552447254	1538.8572552447254	1563.8572552447254	0.3799999952316284	0.30534350872039795	0.5396825671195984	0.15789473056793213	0.0	791	866	866	891	1433
12.499920854690396	12.499920854690398	0	0	2	30	0.000392519671821435	0.21204799436400013	1543.3365369205806	1618.3365369205806	1618.3365369205806	1643.3365369205806	0.41999998688697815	0.3358778655529022	0.5396825671195984	0.17105263471603394	0.0	798	873	873	898	1433
12.516195182991455	12.516195182991456	0	0	2	30	-6.468409853337487e-16	0.22901533798951856	1612.8178090670785	1687.8178090670785	1687.8178090670785	1712.8178090670785	0.4399999976158142	0.3664122223854065	0.5555555820465088	0.19736842811107635	0.0	798	873	873	898	1433
12.532172667039037	12.532172272299341	0	0	2	30	-0.00039251967182272687	0.24156801541994888	1664.2210231446907	1739.2210231446907	1739.2210231446907	1764.2210231446907	0.46000000834465027	0.3893129825592041	0.5555555820465088	0.21052631735801697	0.0	791	866	866	891	1466
12.55339505746423	12.553394662724532	0	0	2	30	-0.0007839634745080487	0.262856574021062	1751.397670616249	1826.397670616249	1826.397670616249	1851.397670616249	0.5	0.4198473393917084	0.5555555820465088	0.2368421107530594	0.0	783	858	858	883	1433
12.566555679021361	12.566555284281662	0	0	2	30	-0.0011732584878023768	0.2801893998245548	1822.375592281552	1897.375592281552	1897.375592281552	1922.375592281552	0.5199999809265137	0.45038166642189026	0.5714285969734192	0.2631579041481018	0.0	762	837	837	862	1433
12.582822507268146	12.582822902007845	0	0	2	30	-0.0015593376811338364	0.2888907848568687	1858.0077639888773	1933.0077639888773	1933.0077639888773	1958.0077639888773	0.5199999809265137	0.47328245639801025	0.5873016119003296	0.2763157784938812	0.0	747	822	822	847	1433
12.60717794668251	12.607177946682508	0	0	2	30	-0.0019411428382695413	0.3212825625717839	1990.6520937314551	2065.6520937314554	2065.6520937314554	2090.6520937314554	0.5600000023841858	0.5267175436019897	0.60317462682724	0.32894736528396606	0.0	739	814	814	839	1433
12.616170117020586	12.616169722280887	0	0	2	30	-0.002317627457812733	0.33534943684001917	2048.2559438598782	2123.2559438598782	2123.2559438598782	2148.2559438598782	0.5799999833106995	0.5496183037757874	0.6190476417541504	0.34210526943206787	0.0	731	806	806	831	1433
12.633768797011031	12.633768797011033	0	0	2	30	-0.00268775962159037	0.3520557237859059	2116.6681889032843	2191.6681889032843	2191.6681889032843	2216.6681889032843	0.6000000238418579	0.580152690410614	0.6190476417541504	0.3684210479259491	0.0	715	790	790	815	1400
12.649165618961716	12.649165224222017	0	0	2	30	-0.0030505248230691083	0.3713314487764561	2195.6022827395877	2270.6022827395877	2270.6022827395877	2295.6022827395877	0.6399999856948853	0.6030534505844116	0.6349206566810608	0.3815789520740509	0.0	715	790	790	815	1400
12.666299295587008	12.666299690326706	0	0	2	30	-0.003404928748047195	0.3862337567932972	2256.627234068552	2331.627234068552	2331.627234068552	2356.627234068552	0.6600000262260437	0.6259542107582092	0.6349206566810608	0.40789473056793213	0.0	715	790	790	815	1400
12.687181815131558	12.687182209871256	0	0	2	30	-0.0037500000000005793	0.3978591169990793	2304.23308411123	2379.23308411123	2379.23308411123	2404.23308411123	0.6600000262260437	0.6488549709320068	0.6507936716079712	0.43421053886413574	0.0	715	790	790	815	1400
12.699436114340303	12.699436509080002	0	0	2	30	-0.004084792762613266	0.4125003389883459	2364.188888157277	2439.188888157277	2439.188888157277	2464.188888157277	0.6800000071525574	0.6717557311058044	0.6666666865348816	0.44736841320991516	0.0	756	831	831	856	1400
12.716460842808731	12.716460842808733	0	0	2	30	-0.004408389392194093	0.42761149244350305	2426.0690615561452	2501.0690615561452	2501.0690615561452	2526.0690615561452	0.699999988079071	0.694656491279602	0.6666666865348816	0.4736842215061188	0.0	777	852	852	877	1400
12.74048983249221	12.740489832492209	0	0	2	30	-0.004719902932874305	0.4505077078938484	2519.8290638253093	2594.8290638253093	2594.8290638253093	2619.8290638253093	0.7200000286102295	0.732824444770813	0.6984127163887024	0.5	0.0	777	852	852	877	1400
12.749118052828015	12.749117658088316	0	0	2	30	-0.005018479547691941	0.4505077078938484	2519.8290638253093	2594.8290638253093	2594.8290638253093	2619.8290638253093	0.7200000286102295	0.732824444770813	0.6984127163887024	0.5	0.0	779	854	854	879	1400
12.7670901565735	12.767089761833802	0	0	2	30	-0.005303300858899587	0.47082771218958364	2603.039481416345	2678.039481416345	2678.039481416345	2703.039481416345	0.7599999904632568	0.7557252049446106	0.6984127163887024	0.5263158082962036	0.0	828	903	903	928	1400
12.782474346853826	12.782474741593525	0	0	2	30	-0.0055735861910809125	0.48759871536403665	2671.71673941573	2746.71673941573	2746.71673941573	2771.71673941573	0.7599999904632568	0.7862595319747925	0.7142857313156128	0.5657894611358643	0.0	828	903	903	928	1400
12.80720676268052	12.807207157420219	0	0	2	30	-0.005828594710927712	0.5010625447645323	2726.8511208107598	2801.8511208107598	2801.8511208107598	2826.8511208107598	0.7799999713897705	0.8015267252922058	0.7301587462425232	0.5789473652839661	0.0	836	911	911	936	1400
12.816102616532094	12.816102616532095	0	0	2	30	-0.006067627457812508	0.5117877449407713	2770.7708155324585	2845.7708155324585	2845.7708155324585	2870.7708155324585	0.800000011920929	0.8244274854660034	0.7301587462425232	0.5789473652839661	0.0	884	959	959	984	1400
12.833780639201995	12.833780639201994	0	0	2	30	-0.006290029259591055	0.5160979763538567	2788.4212131690433	2863.4212131690433	2863.4212131690433	2888.4212131690433	0.800000011920929	0.8320610523223877	0.7301587462425232	0.5921052694320679	0.0	929	1004	1004	1029	1400
12.849117460718466	12.849117460718467	0	0	2	30	-0.006495190528383635	0.5297184474610646	2844.1970423530593	2919.1970423530593	2919.1970423530593	2944.1970423530593	0.8199999928474426	0.847328245639801	0.7460317611694336	0.6052631735801697	0.0	946	1021	1021	1046	1400
12.866136268091415	12.866135873351716	0	0	2	30	-0.006682548931413073	0.5390808880080158	2882.536236392825	2957.536236392825	2957.536236392825	2982.536236392825	0.8399999737739563	0.8549618124961853	0.7460317611694336	0.6184210777282715	0.0	980	1055	1055	1080	1400
12.887138788504393	12.887138393764694	0	0	2	30	-0.006851590932319789	0.5472601205359524	2916.030193594725	2991.030193594725	2991.030193594725	3016.030193594725	0.8399999737739563	0.8778625726699829	0.7460317611694336	0.6315789222717285	0.0	1031	1106	1106	1131	1400
12.899195323124049	12.899195717863748	0	0	2	30	-0.007001853198729263	0.5591810702026487	2964.8464824798466	3039.8464824798466	3039.8464824798466	3064.8464824798466	0.8600000143051147	0.885496199131012	0.761904776096344	0.6447368264198303	0.0	1102	1177	1177	1202	1400
12.916433605769514	12.916433605769516	0	0	2	30	-0.007132923872213867	0.5660894571483732	2993.1363270225884	3068.1363270225884	3068.1363270225884	3093.1363270225884	0.8799999952316284	0.8931297659873962	0.761904776096344	0.6447368264198303	0.0	1153	1228	1228	1253	1400
12.94047680608215	12.940476806082149	0	0	2	30	-0.0072444436971681936	0.5705041163659335	3011.2143565184974	3086.2143565184974	3086.2143565184974	3111.2143565184974	0.8799999952316284	0.9007633328437805	0.761904776096344	0.6578947305679321	0.0	1228	1303	1303	1328	1400
12.949161474194879	12.94916107945518	0	0	2	30	-0.007336107005503688	0.5818271774303794	3057.5822915774033	3132.5822915774033	3132.5822915774033	3157.5822915774033	0.8999999761581421	0.9160305261611938	0.761904776096344	0.6710526347160339	0.0	1326	1401	1401	1426	1400
12.96714897278862	12.967149367528318	0	0	2	30	-0.007407662554463643	0.5958653744201214	3115.0687082503973	3190.0687082503973	3190.0687082503973	3215.0687082503973	0.9200000166893005	0.9312977194786072	0.7777777910232544	0.6842105388641357	0.0	1393	1468	1468	1493	1400
12.982374477710037	12.982376056668834	0	0	2	30	-0.007458914215262124	0.6003322475399191	3133.3605536759687	3208.3605536759687	3208.3605536759687	3233.3605536759687	0.9200000166893005	0.9389312863349915	0.7777777910232544	0.6973684430122375	0.0	1463	1538	1538	1563	1400
13.00715149912269	13.007151499122692	0	0	2	30	-0.007489721510659341	0.6190461465309287	3209.9939700441532	3284.9939700441532	3284.9939700441532	3309.9939700441532	0.9399999976158142	0.9618320465087891	0.7936508059501648	0.7236841917037964	0.0	1543	1618	1618	1643	1400
13.016092353299927	13.016091958560228	0	0	2	30	-0.0075	0.6283976165647793	3248.2882398327715	3323.2882398327715	3323.2882398327715	3348.2882398327715	0.9399999976158142	0.9770992398262024	0.8095238208770752	0.7368420958518982	0.0	1612	1687	1687	1712	1400
13.033819718432172	13.033819323692473	0	0	2	30	-0.007489721510659266	0.6379689127206802	3287.4826975911856	3362.4826975911856	3362.4826975911856	3387.4826975911856	0.9599999785423279	0.9847328066825867	0.8095238208770752	0.75	0.0	1664	1739	1739	1764	1400
13.049350357140744	13.049350357140742	0	0	2	30	-0.0074589142152619746	0.6379689127206802	3287.4826975911856	3362.4826975911856	3362.4826975911856	3387.4826975911856	0.9599999785423279	0.9847328066825867	0.8095238208770752	0.75	0.0	1751	1826	1826	1851	1400
13.073637901326917	13.073637901326919	0	0	2	30	-0.007407662554463419	0.6333976117964077	3268.76322030629	3343.76322030629	3343.76322030629	3368.76322030629	0.9599999785423279	0.9770992398262024	0.8095238208770752	0.7368420958518982	0.0	1822	1897	1897	1922	1400
13.082074278169118	13.08207427816912	0	0	2	30	-0.007336107005503392	0.6219179090252496	3221.753837458397	3296.753837458397	3296.753837458397	3321.753837458397	0.9399999976158142	0.9618320465087891	0.8095238208770752	0.7236841917037964	0.0	1858	1933	1933	1958	1400
13.10041585827266	13.100416253012359	0	0	2	30	-0.007244443697167825	0.6061911859838238	3157.3529066037586	3232.3529066037586	3232.3529066037586	3257.3529066037586	0.9399999976158142	0.9312977194786072	0.7936508059501648	0.6973684430122375	0.0	1990	2065	2065	2090	1400
13.116278473067899	13.116278473067897	0	0	2	30	-0.0071329238722134276	0.5856732963557132	3073.3321485766455	3148.3321485766455	3148.3321485766455	3173.3321485766455	0.9200000166893005	0.9007633328437805	0.7777777910232544	0.6710526347160339	0.0	2048	2123	2123	2148	1400
13.14051864849022	13.140518648490222	0	0	2	30	-0.007001853198728752	0.5271767638654836	2833.7888480291554	2908.7888480291554	2908.7888480291554	2933.7888480291554	0.8600000143051147	0.8167939186096191	0.7460317611694336	0.5789473652839661	0.0	2116	2191	2191	2216	1400
13.149155947839096	13.149155947839098	0	0	2	30	-0.006851590932319209	0.5271767638654836	2833.7888480291554	2908.7888480291554	2908.7888480291554	2933.7888480291554	0.8600000143051147	0.8167939186096191	0.7460317611694336	0.5789473652839661	0.0	2195	2270	2270	2295	1400
13.167127262105188	13.167127262105186	0	0	2	30	-0.006682548931412426	0.5007300074013852	2725.4893803086725	2800.4893803086725	2800.4893803086725	2825.4893803086725	0.8399999737739563	0.7786259651184082	0.7301587462425232	0.5263158082962036	0.0	2256	2331	2331	2356	1400
13.183068824840179	13.183069219579878	0	0	2	30	-0.006495190528382922	0.45821028646259077	2551.3711230643094	2626.3711230643094	2626.3711230643094	2651.3711230643094	0.7599999904632568	0.732824444770813	0.6984127163887024	0.4868420958518982	0.0	2304	2379	2379	2404	1400
13.207128209480464	13.207128604220163	0	0	2	30	-0.006290029259590279	0.40857757721952126	2348.1251787139395	2423.1251787139395	2423.1251787139395	2448.1251787139395	0.7200000286102295	0.6488549709320068	0.6507936716079712	0.40789473056793213	0.0	2364	2439	2439	2464	1400
13.216125116694924	13.216124721955225	0	0	2	30	-0.006067627457811671	0.3813314541408741	2236.5523047068796	2311.5523047068796	2311.5523047068796	2336.5523047068796	0.6800000071525574	0.6030534505844116	0.6349206566810608	0.3815789520740509	0.0	2426	2501	2501	2526	1400
13.233766823312537	13.23376682331254	0	0	2	30	-0.005828594710926814	0.34899187692399813	2104.1217360037726	2179.1217360037726	2179.1217360037726	2204.1217360037726	0.6399999856948853	0.5496183037757874	0.60317462682724	0.34210526943206787	0.1666666716337204	2519	2594	2594	2619	1400
13.24923193523111	13.249231935231112	0	0	2	30	-0.0055735861910799584	0.3191585922823812	1981.954435396351	2056.954435396351	2056.954435396351	2081.954435396351	0.6000000238418579	0.49618321657180786	0.5714285969734192	0.31578946113586426	0.1666666716337204	2519	2594	2594	2619	1400
13.273686454309866	13.273686454309868	0	0	2	30	-0.0053033008588985785	0.2709262016024705	1784.4427955621168	1859.4427955621168	1859.4427955621168	1884.4427955621168	0.5	0.42748090624809265	0.5396825671195984	0.28947368264198303	0.1666666716337204	2603	2678	2678	2703	1400
13.282129146987247	13.282128752247552	0	0	2	30	-0.005018479547690881	0.2709262016024705	1784.4427955621168	1859.4427955621168	1859.4427955621168	1884.4427955621168	0.5	0.42748090624809265	0.5396825671195984	0.28947368264198303	0.1666666716337204	2671	2746	2746	2771	1400
13.300345199866578	13.30034519986658	0	0	2	30	-0.004719902932873198	0.260775362825334	1742.8751107697426	1817.8751107697426	1817.8751107697426	1842.8751107697426	0.47999998927116394	0.40458014607429504	0.523809552192688	0.30263158679008484	0.1666666716337204	2726	2801	2801	2826	1400
13.31632899974934	13.316329394489038	0	0	2	30	-0.00440838939219294	0.25714391214133503	1728.004320218767	1803.004320218767	1803.004320218767	1828.004320218767	0.47999998927116394	0.39694657921791077	0.523809552192688	0.28947368264198303	0.1666666716337204	2770	2845	2845	2870	1400
13.340436147893177	13.340436147893175	0	0	2	30	-0.00408479276261207	0.2471784135589723	1687.1956035239914	1762.1956035239914	1762.1956035239914	1787.1956035239914	0.46000000834465027	0.38167938590049744	0.5079365372657776	0.28947368264198303	0.1666666716337204	2788	2863	2863	2888	1400
13.34916068471548	13.349160684715482	0	0	2	30	-0.003749999999999344	0.23836161999799055	1651.0908338917711	1726.0908338917711	1726.0908338917711	1751.0908338917711	0.4399999976158142	0.3664122223854065	0.5079365372657776	0.28947368264198303	0.3333333432674408	2844	2919	2919	2944	1400
13.367137525337354	13.367137525337355	0	0	2	30	-0.0034049287480459245	0.22839611180830022	1610.2820778549894	1685.2820778549894	1685.2820778549894	1710.2820778549894	0.41999998688697815	0.35114502906799316	0.4920634925365448	0.28947368264198303	0.3333333432674408	2882	2957	2957	2982	1400
13.382325924727086	13.382325924727088	0	0	2	30	-0.003050524823067806	0.20605229755199095	1518.7841584754028	1593.7841584754028	1593.7841584754028	1618.7841584754028	0.36000001430511475	0.32824426889419556	0.4920634925365448	0.2763157784938812	0.3333333432674408	2916	2991	2991	3016	1400
13.407160183396064	13.407160183396066	0	0	2	30	-0.002687759621589039	0.18628892861306667	1437.853162670508	1512.853162670508	1512.853162670508	1537.853162670508	0.3400000035762787	0.290076345205307	0.460317462682724	0.25	0.3333333432674408	2964	3039	3039	3064	1400
13.416176038116065	13.416175643376366	0	0	2	30	-0.0023176274578113774	0.17457167245447636	1389.8709987010807	1464.8709987010807	1464.8709987010807	1489.8709987010807	0.3199999928474426	0.2671755850315094	0.4444444477558136	0.25	0.3333333432674408	2993	3068	3068	3093	1400
13.433799586707535	13.433799586707536	0	0	2	30	-0.0019411428382681635	0.15550479388724991	1311.7921309682883	1386.7921309682883	1386.7921309682883	1411.7921309682883	0.2800000011920929	0.2442748099565506	0.4126984179019928	0.2368421107530594	0.3333333432674408	3011	3086	3086	3111	1400
13.44926075122912	13.449260751229122	0	0	2	30	-0.0015593376811324415	0.14383975157176543	1264.0237826863795	1339.0237826863795	1339.0237826863795	1364.0237826863795	0.25999999046325684	0.221374049782753	0.3968254029750824	0.2368421107530594	0.3333333432674408	3057	3132	3132	3157	1400
13.473715665047576	13.473715665047578	0	0	2	30	-0.0011732584878009686	0.13282997466922553	1218.9387462704785	1293.9387462704785	1293.9387462704785	1318.9387462704785	0.23999999463558197	0.20610687136650085	0.380952388048172	0.22368420660495758	0.3333333432674408	3115	3190	3190	3215	1400
13.482158357724957	13.482158357724959	0	0	2	30	-0.0007839634745066304	0.12192462693118711	1174.2813472832113	1249.2813472832113	1249.2813472832113	1274.2813472832113	0.2199999988079071	0.19083969295024872	0.3650793731212616	0.21052631735801697	0.5	3133	3208	3208	3233	1400
13.500510201060665	13.500510201060667	0	0	2	30	-0.0003925196718213029	0.10724889908574131	1114.1842417561106	1189.1842417561106	1189.1842417561106	1214.1842417561106	0.18000000715255737	0.18320611119270325	0.3333333432674408	0.19736842811107635	0.5	3209	3284	3284	3309	1400
13.516356631528256	13.516357026267954	0	0	2	30	7.791492631894069e-16	0.10455729191968766	1103.162110411121	1178.162110411121	1178.162110411121	1203.162110411121	0.18000000715255737	0.17557251453399658	0.3174603283405304	0.19736842811107635	0.5	3248	3323	3323	3348	1400
13.540456279617812	13.540456279617814	0	0	2	30	0.000392519671822859	0.08323422851587148	1015.8441657724936	1090.8441657724936	1090.8441657724936	1115.8441657724936	0.11999999731779099	0.16030533611774445	0.2857142984867096	0.18421052396297455	0.5	3287	3362	3362	3387	1400
13.549603187917809	13.549603187917807	0	0	2	30	0.0007839634745081803	0.08323422851587148	1015.8441657724936	1090.8441657724936	1090.8441657724936	1115.8441657724936	0.11999999731779099	0.16030533611774445	0.2857142984867096	0.18421052396297455	0.5	3287	3362	3362	3387	1400
13.566946471323147	13.566946076583449	0	0	2	30	0.0011732584878025075	0.07470720458959379	980.9260027943866	1055.9260027943865	1055.9260027943865	1080.9260027943865	0.10000000149011612	0.15267175436019897	0.2698412835597992	0.17105263471603394	0.5	3268	3343	3343	3368	1400
13.582265924292875	13.582266319032573	0	0	2	30	0.0015593376811339657	0.06902842351399618	957.6713942898143	1032.6713942898143	1032.6713942898143	1057.6713942898143	0.07999999821186066	0.15267175436019897	0.2539682686328888	0.17105263471603394	0.5	3221	3296	3296	3321	1400
13.607169262409135	13.607169262409137	0	0	2	30	0.001941142838269669	0.061939867796125814	928.6437586251352	1003.6437586251352	1003.6437586251352	1028.6437586251352	0.05999999865889549	0.15267175436019897	0.2222222238779068	0.15789473056793213	0.6666666865348816	3157	3232	3232	3257	1400
13.61618116973215	13.61618077499245	0	0	2	30	0.0023176274578128593	0.06131330144232949	926.0779694063392	1001.0779694063392	1001.0779694063392	1026.0779694063392	0.05999999865889549	0.15267175436019897	0.2063492089509964	0.15789473056793213	0.6666666865348816	3073	3148	3148	3173	1400
13.633719059808987	13.633719059808985	0	0	2	30	0.002687759621590494	0.06006016892224625	920.9463917365983	995.9463917365983	995.9463917365983	1020.9463917365983	0.05999999865889549	0.15267175436019897	0.190476194024086	0.14473684132099152	0.6666666865348816	2833	2908	2908	2933	1400
13.649246935339663	13.649246935339665	0	0	2	30	0.0030505248230692293	0.05391146401262398	895.7674451316952	970.7674451316952	970.7674451316952	995.7674451316952	0.03999999910593033	0.15267175436019897	0.1587301641702652	0.14473684132099152	0.6666666865348816	2833	2908	2908	2933	1400
13.673635532888726	13.673635138149027	0	0	2	30	0.0034049287480473127	0.049671154542388074	878.4033778510792	953.4033778510792	953.4033778510792	978.4033778510792	0.019999999552965164	0.16030533611774445	0.1269841343164444	0.14473684132099152	0.8333333134651184	2725	2800	2800	2825	1400
13.682168620957126	13.682168620957125	0	0	2	30	0.0037500000000006933	0.049671154542388074	878.4033778510792	953.4033778510792	953.4033778510792	978.4033778510792	0.019999999552965164	0.16030533611774445	0.1269841343164444	0.14473684132099152	0.8333333134651184	2551	2626	2626	2651	1400
13.700371647426396	13.700371647426397	0	0	2	30	0.004084792762613376	0.051005200926780875	883.8662977951677	958.8662977951677	958.8662977951677	983.8662977951677	0.019999999552965164	0.1679389327764511	0.1111111119389534	0.14473684132099152	0.8333333134651184	2348	2423	2423	2448	1400
13.71628439416338	13.716284394163381	0	0	2	30	0.0044083893921942	0.048644590744345684	874.1995990980956	949.1995990980956	949.1995990980956	974.1995990980956	0.0	0.17557251453399658	0.1111111119389534	0.17105263471603394	0.8333333134651184	2236	2311	2311	2336	1400
13.740441674248958	13.740441279509259	0	0	2	30	0.004719902932874409	0.05206719254444642	888.2151534695081	963.2151534695081	963.2151534695081	988.2151534695081	0.0	0.18320611119270325	0.1269841343164444	0.19736842811107635	0.8333333134651184	2104	2179	2179	2204	1433
13.749191474411985	13.749191079672286	0	0	2	30	0.005018479547692039	0.05569864525914864	903.0859523362137	978.0859523362137	978.0859523362137	1003.0859523362137	0.0	0.19083969295024872	0.1428571492433548	0.22368420660495758	1.0	1981	2056	2056	2081	1433
13.766980813676943	13.766980418937244	0	0	2	30	0.00530330085889968	0.057630558498203754	910.9971370501444	985.9971370501444	985.9971370501444	1010.9971370501444	0.0	0.19083969295024872	0.1587301641702652	0.25	1.0	1784	1859	1859	1884	1433
13.782466057320152	13.78246645205985	0	0	2	30	0.005573586191081001	0.0608678176966414	924.2537134677466	999.2537134677466	999.2537134677466	1024.2537134677466	0.0	0.19083969295024872	0.190476194024086	0.2763157784938812	1.0	1784	1859	1859	1884	1433
13.807794530091995	13.807795319571394	0	0	2	30	0.005828594710927795	0.06400064961267393	937.0826601638997	1012.0826601638997	1012.0826601638997	1037.0826601638996	0.0	0.19083969295024872	0.2222222238779068	0.34210526943206787	1.0	1742	1817	1817	1842	1433
13.817450652603407	13.817451047343106	0	0	2	30	0.006067627457812587	0.06671577168094833	948.2010850334834	1023.2010850334834	1023.2010850334834	1048.2010850334834	0.0	0.19083969295024872	0.2222222238779068	0.34210526943206787	1.0	1728	1803	1803	1828	1433
13.833876166209096	13.833876560948799	0	0	2	30	0.006290029259591127	0.07193715968881187	969.5826689256846	1044.5826689256846	1044.5826689256846	1069.5826689256846	0.0	0.19083969295024872	0.2539682686328888	0.3815789520740509	1.0	1687	1762	1762	1787	1433
13.849775491796324	13.849775886536023	0	0	2	30	0.006495190528383701	0.07468098138732127	980.8186187810807	1055.8186187810807	1055.8186187810807	1080.8186187810807	0.0	0.19847328960895538	0.2539682686328888	0.3947368562221527	1.0	1651	1726	1726	1751	1466
13.873659612010352	13.873659217270653	0	0	2	30	0.006682548931413134	0.07635182456277567	987.6607215845663	1062.6607215845663	1062.6607215845663	1087.6607215845663	0.0	0.19847328960895538	0.2539682686328888	0.42105263471603394	1.0	1610	1685	1685	1710	1466
13.882136647041525	13.882137041781224	0	0	2	30	0.006851590932319843	0.07891030468781146	998.1376976965879	1073.137697696588	1073.137697696588	1098.137697696588	0.0	0.19847328960895538	0.2698412835597992	0.43421053886413574	1.0	1518	1593	1593	1618	1466
13.900364542111818	13.90036454211182	0	0	2	30	0.0070018531987293105	0.07788953994873071	993.9576660900523	1068.9576660900523	1068.9576660900523	1093.9576660900523	0.0	0.19083969295024872	0.2698412835597992	0.44736841320991516	1.0	1437	1512	1512	1537	1466
13.91626465717844	13.916264657178441	0	0	2	30	0.007132923872213908	0.07877717638480086	997.5925372957595	1072.5925372957595	1072.5925372957595	1097.5925372957595	0.0	0.19083969295024872	0.2698412835597992	0.46052631735801697	1.0	1389	1464	1464	1489	1466
13.940417595127334	13.940417200387635	0	0	2	30	0.007244443697168227	0.08154451200052315	1008.9247766421423	1083.9247766421422	1083.9247766421422	1108.9247766421422	0.0	0.19083969295024872	0.2857142984867096	0.4736842215061188	1.0	1311	1386	1386	1411	1466
13.94910660537675	13.949106210637051	0	0	2	30	0.007336107005503715	0.08154451200052315	1008.9247766421423	1083.9247766421422	1083.9247766421422	1108.9247766421422	0.0	0.19083969295024872	0.2857142984867096	0.4736842215061188	1.0	1264	1339	1339	1364	1466
13.967100025065973	13.967100025065971	0	0	2	30	0.007407662554463664	0.08248436021009331	1012.773455060332	1087.773455060332	1087.773455060332	1112.773455060332	0.0	0.19083969295024872	0.2857142984867096	0.4868420958518982	1.0	1218	1293	1293	1318	1466
13.982423425432684	13.982424214912083	0	0	2	30	0.007458914215262138	0.08731673657894135	1032.5620362907648	1107.5620362907648	1107.5620362907648	1132.5620362907648	0.0	0.19847328960895538	0.30158731341362	0.5	1.0	1174	1249	1249	1274	1500
14.007123472604077	14.007123077864382	0	0	2	30	0.007489721510659348	0.08540833741426468	1024.7471417114139	1099.7471417114139	1099.7471417114139	1124.7471417114139	0.0	0.19083969295024872	0.30158731341362	0.5	1.0	1114	1189	1189	1214	1500
14.016144458940163	14.016144458940165	0	0	2	30	0.0075	0.08739246428012848	1032.8721412271261	1107.8721412271261	1107.8721412271261	1132.8721412271261	0.0	0.19083969295024872	0.3174603283405304	0.5	1.0	1103	1178	1178	1203	1500
14.033854455525665	14.033854455525667	0	0	2	30	0.007489721510659259	0.08540833741426468	1024.7471417114139	1099.7471417114139	1099.7471417114139	1124.7471417114139	0.0	0.19083969295024872	0.30158731341362	0.5	1.0	1015	1090	1090	1115	1500
14.049092986857142	14.049092592117443	0	0	2	30	0.0074589142152619616	0.08441627317371969	1020.6846386463822	1095.6846386463822	1095.6846386463822	1120.6846386463822	0.0	0.19083969295024872	0.30158731341362	0.4868420958518982	1.0	1015	1090	1090	1115	1500
14.066336006378995	14.066336401118694	0	0	2	30	0.007407662554463399	0.08250787773433332	1012.869759322095	1087.869759322095	1087.869759322095	1112.869759322095	0.0	0.18320611119270325	0.30158731341362	0.4868420958518982	1.0	980	1055	1055	1080	1500
14.087273394741674	14.087273789481372	0	0	2	30	0.007336107005503364	0.08250787773433332	1012.869759322095	1087.869759322095	1087.869759322095	1112.869759322095	0.0	0.18320611119270325	0.30158731341362	0.4868420958518982	1.0	957	1032	1032	1057	1500
14.099199665260736	14.099199665260738	0	0	2	30	0.00724444369716779	0.07769902113672589	993.1774915548925	1068.1774915548926	1068.1774915548926	1093.1774915548926	0.0	0.1679389327764511	0.30158731341362	0.4736842215061188	0.8333333134651184	928	1003	1003	1028	1533
14.116272946712114	14.116272946712115	0	0	2	30	0.007132923872213387	0.07200252735301071	969.8503495105789	1044.8503495105788	1044.8503495105788	1069.8503495105788	0.0	0.15267175436019897	0.2857142984867096	0.4736842215061188	0.8333333134651184	926	1001	1001	1026	1533
14.14044838482384	14.140448384823838	0	0	2	30	0.007001853198728705	0.06439763663294618	938.7083220119146	1013.7083220119146	1013.7083220119146	1038.7083220119146	0.0	0.12977099418640137	0.2857142984867096	0.44736841320991516	0.8333333134651184	920	995	995	1020	1533
14.149314238458304	14.149315027937703	0	0	2	30	0.006851590932319155	0.056792746178973896	907.5662956028981	982.5662956028981	982.5662956028981	1007.5662956028981	0.0	0.10687022656202316	0.2857142984867096	0.42105263471603394	1.0	895	970	970	995	1533
14.167083840738323	14.167083840738321	0	0	2	30	0.006682548931412366	0.048642202450854155	874.1898190362477	949.1898190362477	949.1898190362477	974.1898190362477	0.0	0.09160305559635162	0.2698412835597992	0.3815789520740509	1.0	878	953	953	978	1566
14.182265134813475	14.182265134813477	0	0	2	30	0.006495190528382856	0.03722569766729045	827.4392319475544	902.4392319475544	902.4392319475544	927.4392319475544	0.0	0.06870228797197342	0.2539682686328888	0.31578946113586426	1.0	878	953	953	978	1566
14.207151499122693	14.207151104382994	0	0	2	30	0.006290029259590206	0.02823973074555397	790.6416974030435	865.6416974030435	865.6416974030435	890.6416974030435	0.0	0.05343511328101158	0.2380952388048172	0.25	1.0	883	958	958	983	1566
14.21618432764974	14.216184327649739	0	0	2	30	0.006067627457811592	0.020506897402044977	758.9757448613742	833.9757448613742	833.9757448613742	858.9757448613742	0.0	0.038167938590049744	0.2222222238779068	0.19736842811107635	1.0	874	949	949	974	1566
14.233890771577952	14.233891166317651	0	0	2	30	0.005828594710926731	0.01515238541205638	737.0490182623709	812.0490182623709	812.0490182623709	837.0490182623709	0.0	0.030534351244568825	0.2539682686328888	0.1184210553765297	0.8333333134651184	888	963	963	988	1566
14.249237461586892	14.249237461586894	0	0	2	30	0.005573586191079871	0.014734674273517823	735.3384911500555	810.3384911500555	810.3384911500555	835.3384911500555	0.0	0.030534351244568825	0.2698412835597992	0.10526315867900848	0.8333333134651184	903	978	978	1003	1600
14.273716059787274	14.273716059787276	0	0	2	30	0.005303300858898486	0.014578032439205801	734.6970428385478	809.6970428385478	809.6970428385478	834.6970428385478	0.0	0.030534351244568825	0.30158731341362	0.09210526198148727	0.8333333134651184	910	985	985	1010	1600
14.282102304687731	14.28210269942743	0	0	2	30	0.005018479547690782	0.022217423262956892	765.9803482618084	840.9803482618084	840.9803482618084	865.9803482618084	0.019999999552965164	0.038167938590049744	0.3333333432674408	0.09210526198148727	0.8333333134651184	924	999	999	1024	1600
14.300314410170072	14.300314015430377	0	0	2	30	0.004719902932873095	0.02485681466412798	776.788656049604	851.788656049604	851.788656049604	876.788656049604	0.019999999552965164	0.04580152779817581	0.3650793731212616	0.09210526198148727	0.8333333134651184	937	1012	1012	1037	1600
14.316327026050848	14.316327026050846	0	0	2	30	0.0044083893921928324	0.032130707972648	806.5752491479935	881.5752491479935	881.5752491479935	906.5752491479935	0.03999999910593033	0.05343511328101158	0.380952388048172	0.09210526198148727	0.8333333134651184	948	1023	1023	1048	1600
14.340472858685162	14.340473253424861	0	0	2	30	0.004084792762611958	0.04667849552101061	866.1484391585384	941.1484391585384	941.1484391585384	966.1484391585384	0.07999999821186066	0.06870228797197342	0.4126984179019928	0.09210526198148727	0.8333333134651184	969	1044	1044	1069	1600
14.349114500170726	14.349114500170725	0	0	2	30	0.0037499999999992296	0.04667849552101061	866.1484391585384	941.1484391585384	941.1484391585384	966.1484391585384	0.07999999821186066	0.06870228797197342	0.4126984179019928	0.09210526198148727	0.8333333134651184	980	1055	1055	1080	1600
14.367195552073076	14.367195946812775	0	0	2	30	0.0034049287480458065	0.05536216535234362	901.7080671178471	976.7080671178471	976.7080671178471	1001.7080671178471	0.10000000149011612	0.07633587718009949	0.4285714328289032	0.10526315867900848	0.8333333134651184	987	1062	1062	1087	1600
14.38223552933607	14.382235134596371	0	0	2	30	0.003050524823067685	0.06415026106637473	937.6953190668045	1012.6953190668045	1012.6953190668045	1037.6953190668046	0.11999999731779099	0.08396946638822556	0.4444444477558136	0.1184210553765297	0.8333333134651184	998	1073	1073	1098	1600
14.40710689353673	14.407107288276428	0	0	2	30	0.0026877596215889154	0.08585652944755584	1026.5824880877412	1101.5824880877412	1101.5824880877412	1126.5824880877412	0.1599999964237213	0.11450381577014923	0.4761904776096344	0.14473684132099152	0.6666666865348816	993	1068	1068	1093	1600
14.4161006428336	14.416100248093901	0	0	2	30	0.0023176274578112516	0.09933134377992392	1081.7618527787886	1156.7618527787886	1156.7618527787886	1181.7618527787886	0.20000000298023224	0.1221374049782753	0.4761904776096344	0.15789473056793213	0.6666666865348816	997	1072	1072	1097	1600
14.433803928844222	14.433803928844224	0	0	2	30	0.0019411428382680358	0.11539333185636957	1147.5356939518333	1222.5356939518333	1222.5356939518333	1247.5356939518333	0.23999999463558197	0.13740457594394684	0.4920634925365448	0.17105263471603394	0.6666666865348816	1008	1083	1083	1108	1600
14.449256409092433	14.449256409092435	0	0	2	30	0.001559337681132312	0.12392035921227962	1182.453870974285	1257.453870974285	1257.453870974285	1282.453870974285	0.25999999046325684	0.1450381726026535	0.4920634925365448	0.18421052396297455	0.6666666865348816	1008	1083	1083	1108	1600
14.473658822530952	14.473658822530954	0	0	2	30	0.0011732584878008379	0.1422974742675136	1257.7081571254682	1332.7081571254682	1332.7081571254682	1357.7081571254682	0.2800000011920929	0.17557251453399658	0.5079365372657776	0.22368420660495758	0.6666666865348816	1012	1087	1087	1112	1600
14.482127568028455	14.482127568028453	0	0	2	30	0.0007839634745064989	0.1422974742675136	1257.7081571254682	1332.7081571254682	1332.7081571254682	1357.7081571254682	0.2800000011920929	0.17557251453399658	0.5079365372657776	0.22368420660495758	0.6666666865348816	1032	1107	1107	1132	1600
14.500339673510796	14.500339673510794	0	0	2	30	0.0003925196718211707	0.15544802322983742	1311.5596551261842	1386.5596551261842	1386.5596551261842	1411.5596551261842	0.30000001192092896	0.19083969295024872	0.523809552192688	0.25	0.6666666865348816	1024	1099	1099	1124	1600
14.516434395248913	14.516434789988612	0	0	2	30	-9.11457541045065e-16	0.16598787203543175	1354.720335985093	1429.720335985093	1429.720335985093	1454.720335985093	0.3199999928474426	0.20610687136650085	0.523809552192688	0.2631579041481018	0.6666666865348816	1032	1107	1107	1132	1600
14.540470095507272	14.540470490246971	0	0	2	30	-0.00039251967182299115	0.19499155377024602	1473.4904126891574	1548.4904126891574	1548.4904126891574	1573.4904126891574	0.3799999952316284	0.23664122819900513	0.5396825671195984	0.30263158679008484	0.6666666865348816	1024	1099	1099	1124	1600
14.5490904210491	14.5490900263094	0	0	2	30	-0.0007839634745083118	0.19499155377024602	1473.4904126891574	1548.4904126891574	1548.4904126891574	1573.4904126891574	0.3799999952316284	0.23664122819900513	0.5396825671195984	0.30263158679008484	0.6666666865348816	1020	1095	1095	1120	1600
14.567133183200669	14.567133183200667	0	0	2	30	-0.0011732584878026383	0.21117568738391324	1539.7644398371247	1614.7644398371247	1614.7644398371247	1639.7644398371247	0.4000000059604645	0.2671755850315094	0.5396825671195984	0.32894736528396606	0.5	1012	1087	1087	1112	1600
14.582235924075766	14.582235924075768	0	0	2	30	-0.0015593376811340951	0.22354301521764652	1590.4086473162624	1665.4086473162624	1665.4086473162624	1690.4086473162624	0.41999998688697815	0.28244274854660034	0.5396825671195984	0.3552631437778473	0.5	1012	1087	1087	1112	1600
14.607157025478473	14.607157025478475	0	0	2	30	-0.0019411428382697968	0.23376958307467	1632.2864426907736	1707.2864426907736	1707.2864426907736	1732.2864426907736	0.4399999976158142	0.2977099120616913	0.5555555820465088	0.3552631437778473	0.5	993	1068	1068	1093	1566
14.61614959055625	14.61614919581655	0	0	2	30	-0.002317627457812985	0.2425054716959334	1668.0599065948472	1743.0599065948472	1743.0599065948472	1768.0599065948472	0.46000000834465027	0.30534350872039795	0.5555555820465088	0.3684210479259491	0.5	969	1044	1044	1069	1566
14.633754191642177	14.633753796902479	0	0	2	30	-0.0026877596215906176	0.25314974458071227	1711.6482040580167	1786.6482040580167	1786.6482040580167	1811.6482040580167	0.47999998927116394	0.3206106722354889	0.5555555820465088	0.3815789520740509	0.5	938	1013	1013	1038	1566
14.649152987291357	14.649152987291355	0	0	2	30	-0.0030505248230693503	0.26345204920472964	1753.836141493368	1828.836141493368	1828.836141493368	1853.836141493368	0.5	0.32824426889419556	0.5714285969734192	0.3947368562221527	0.5	907	982	982	1007	1600
14.673654085654567	14.673653690914868	0	0	2	30	-0.0034049287480474306	0.2779366315755629	1813.1505063019301	1888.1505063019301	1888.1505063019301	1913.1505063019301	0.5199999809265137	0.35114502906799316	0.5714285969734192	0.42105263471603394	0.5	874	949	949	974	1600
14.682139804959116	14.682139410219417	0	0	2	30	-0.0037500000000008082	0.28535618817273445	1843.5335905673476	1918.5335905673476	1918.5335905673476	1943.5335905673476	0.5199999809265137	0.3664122223854065	0.5873016119003296	0.43421053886413574	0.5	827	902	902	927	1600
14.700331778716821	14.700331383977122	0	0	2	30	-0.004084792762613487	0.2941965002227347	1879.7346684120985	1954.7346684120985	1954.7346684120985	1979.7346684120985	0.5400000214576721	0.37404578924179077	0.5873016119003296	0.44736841320991516	0.5	790	865	865	890	1600
14.716379921170484	14.716379921170482	0	0	2	30	-0.004408389392194307	0.304945208362569	1923.75062824472	1998.75062824472	1998.75062824472	2023.75062824472	0.5600000023841858	0.3893129825592041	0.5873016119003296	0.46052631735801697	0.5	758	833	833	858	1600
14.740427068880104	14.740427068880106	0	0	2	30	-0.004719902932874511	0.3106939138201943	1947.2915770936957	2022.2915770936957	2022.2915770936957	2047.2915770936957	0.5600000023841858	0.40458014607429504	0.5873016119003296	0.4736842215061188	0.5	737	812	812	837	1566
14.749130684498374	14.749130684498375	0	0	2	30	-0.005018479547692137	0.3264426277170802	2011.7825605014434	2086.782560501443	2086.782560501443	2111.782560501443	0.6000000238418579	0.4198473393917084	0.5873016119003296	0.4868420958518982	0.5	735	810	810	835	1566
14.767022261345312	14.767021866605614	0	0	2	30	-0.005303300858899775	0.3391754552721977	2063.9234893396497	2138.9234893396497	2138.9234893396497	2163.9234893396497	0.6200000047683716	0.4351145029067993	0.60317462682724	0.5	0.5	734	809	809	834	1566
14.782284871798415	14.782284477058717	0	0	2	30	-0.00557358619108109	0.3469605031131504	2095.803260248351	2170.803260248351	2170.803260248351	2195.803260248351	0.6200000047683716	0.45038166642189026	0.60317462682724	0.5263158082962036	0.5	765	840	840	865	1566
14.80716807819004	14.807168078190042	0	0	2	30	-0.0058285947109278785	0.3747000694461633	2209.3967843820387	2284.3967843820387	2284.3967843820387	2309.3967843820387	0.6600000262260437	0.4885496199131012	0.6190476417541504	0.5657894611358643	0.5	776	851	851	876	1566
14.816215117346244	14.816214722606546	0	0	2	30	-0.006067627457812664	0.38555319793989185	2253.840345563857	2328.840345563857	2328.840345563857	2353.840345563857	0.6800000071525574	0.5038167834281921	0.6190476417541504	0.5789473652839661	0.5	806	881	881	906	1566
14.83377234966832	14.833772349668319	0	0	2	30	-0.006290029259591199	0.3918475708834759	2279.615802767834	2354.615802767834	2354.615802767834	2379.615802767834	0.6800000071525574	0.5114504098892212	0.6349206566810608	0.5921052694320679	0.5	866	941	941	966	1566
14.849237066847193	14.849236672107494	0	0	2	30	-0.006495190528383767	0.40775291596165086	2344.74819086296	2419.74819086296	2419.74819086296	2444.74819086296	0.7200000286102295	0.5267175436019897	0.6349206566810608	0.6052631735801697	0.5	866	941	941	966	1566
14.87376934964661	14.873769744386308	0	0	2	30	-0.006682548931413194	0.42921064656504804	2432.6175976838717	2507.6175976838717	2507.6175976838717	2532.6175976838717	0.7400000095367432	0.5572519302368164	0.6507936716079712	0.6447368264198303	0.5	901	976	976	1001	1566
14.882089278277673	14.882089278277672	0	0	2	30	-0.006851590932319897	0.42921064656504804	2432.6175976838717	2507.6175976838717	2507.6175976838717	2532.6175976838717	0.7400000095367432	0.5572519302368164	0.6507936716079712	0.6447368264198303	0.5	937	1012	1012	1037	1566
14.900514543197351	14.90051493793705	0	0	2	30	-0.007001853198729357	0.44230896560047306	2486.2552141339374	2561.2552141339374	2561.2552141339374	2586.2552141339374	0.7599999904632568	0.572519063949585	0.6507936716079712	0.6710526347160339	0.5	1026	1101	1101	1126	1533
14.916243341234706	14.916243341234708	0	0	2	30	-0.00713292387221395	0.455981650373392	2542.2448582790403	2617.2448582790403	2617.2448582790403	2642.2448582790403	0.7799999713897705	0.5877862572669983	0.6666666865348816	0.6842105388641357	0.5	1081	1156	1156	1181	1533
14.940434174194683	14.940433779454985	0	0	2	30	-0.007244443697168262	0.473912357387686	2615.671103502574	2690.671103502574	2690.671103502574	2715.671103502574	0.800000011920929	0.6106870174407959	0.682539701461792	0.7105262875556946	0.5	1147	1222	1222	1247	1533
14.949144105648132	14.949143710908434	0	0	2	30	-0.007336107005503743	0.473912357387686	2615.671103502574	2690.671103502574	2690.671103502574	2715.671103502574	0.800000011920929	0.6106870174407959	0.682539701461792	0.7105262875556946	0.5	1182	1257	1257	1282	1533
14.967073577506154	14.967073972245853	0	0	2	30	-0.007407662554463685	0.4922195421648503	2690.639025165062	2765.639025165062	2765.639025165062	2790.639025165062	0.8399999737739563	0.6259542107582092	0.682539701461792	0.7368420958518982	0.5	1257	1332	1332	1357	1533
14.982322766809498	14.982322766809496	0	0	2	30	-0.0074589142152621515	0.5146693461352871	2782.570972424001	2857.570972424001	2857.570972424001	2882.570972424001	0.8600000143051147	0.6564885377883911	0.6984127163887024	0.7763158082962036	0.5	1257	1332	1332	1357	1533
15.007120314686487	15.007120709426186	0	0	2	30	-0.0074897215106593555	0.5308247753103874	2848.7274548960363	2923.7274548960363	2923.7274548960363	2948.7274548960363	0.8799999952316284	0.6793892979621887	0.7142857313156128	0.7894737124443054	0.5	1311	1386	1386	1411	1533
15.016131827269804	15.016131827269803	0	0	2	30	-0.0075	0.5374324228754617	2875.7857716750154	2950.7857716750154	2950.7857716750154	2975.7857716750154	0.8799999952316284	0.6870229244232178	0.7142857313156128	0.8157894611358643	0.5	1354	1429	1429	1454	1533
15.033726165123563	15.033726165123564	0	0	2	30	-0.007489721510659252	0.551888300807728	2934.9825918076463	3009.9825918076463	3009.9825918076463	3034.9825918076463	0.8999999761581421	0.7022900581359863	0.7301587462425232	0.8289473652839661	0.5	1473	1548	1548	1573	1533
15.049088644720454	15.049088644720456	0	0	2	30	-0.007458914215261947	0.5655087886678496	2990.758489594844	3065.758489594844	3065.758489594844	3090.758489594844	0.9200000166893005	0.7175572514533997	0.7301587462425232	0.8552631735801697	0.5	1473	1548	1548	1573	1533
15.066162715651233	15.066162715651231	0	0	2	30	-0.007407662554463379	0.5895359665404385	3089.1497829830955	3164.1497829830955	3164.1497829830955	3189.1497829830955	0.9599999785423279	0.7404580116271973	0.7460317611694336	0.8815789222717285	0.5	1539	1614	1614	1639	1500
15.087101288233006	15.087100893493307	0	0	2	30	-0.007336107005503337	0.6114401258497111	3178.847315354567	3253.847315354567	3253.847315354567	3278.847315354567	0.9800000190734863	0.7786259651184082	0.7460317611694336	0.9210526347160339	0.6666666865348816	1590	1665	1665	1690	1500
15.099208744273808	15.099209139013507	0	0	2	30	-0.0072444436971677555	0.6289244249724506	3250.4455202621853	3325.4455202621853	3325.4455202621853	3350.4455202621853	1.0	0.7938931584358215	0.761904776096344	0.9473684430122375	0.5	1632	1707	1707	1732	1500
15.11615294584369	15.116152945843687	0	0	2	30	-0.007132923872213346	0.635247464550841	3276.338367335694	3351.338367335694	3351.338367335694	3376.338367335694	1.0	0.8091602921485901	0.761904776096344	0.9605262875556946	0.5	1668	1743	1743	1768	1500
15.132224377939577	15.132224772679276	0	0	2	30	-0.007001853198728657	0.6454343563109113	3318.0536890931817	3393.0536890931817	3393.0536890931817	3418.0536890931817	1.0	0.8244274854660034	0.7777777910232544	0.9736841917037964	0.6666666865348816	1711	1786	1786	1811	1500
15.153779139191139	15.15377913919114	0	0	2	30	-0.0068515909323191015	0.6492511546402646	3333.6834782518836	3408.6834782518836	3408.6834782518836	3433.6834782518836	1.0	0.8396946787834167	0.7777777910232544	0.9736841917037964	0.6666666865348816	1753	1828	1828	1853	1500
15.166296335039268	15.166301861395052	0	0	2	30	-0.006682548931412306	0.6511595463543607	3341.498342321107	3416.498342321107	3416.498342321107	3441.498342321107	1.0	0.847328245639801	0.7777777910232544	0.9736841917037964	0.6666666865348816	1813	1888	1888	1913	1500
15.182343293273833	15.182343293273835	0	0	2	30	-0.006495190528382789	0.6511595463543607	3341.498342321107	3416.498342321107	3416.498342321107	3441.498342321107	1.0	0.847328245639801	0.7777777910232544	0.9736841917037964	0.6666666865348816	1843	1918	1918	1943	1500
15.207415579981172	15.20741557998117	0	0	2	30	-0.006290029259590135	0.6346496150159	3273.8901734901106	3348.8901734901106	3348.8901734901106	3373.8901734901106	1.0	0.8167939186096191	0.761904776096344	0.9473684430122375	0.6666666865348816	1879	1954	1954	1979	1500
15.216147616857755	15.216147222118057	0	0	2	30	-0.006067627457811515	0.6214056224620581	3219.656023982128	3294.656023982128	3294.656023982128	3319.656023982128	1.0	0.7938931584358215	0.761904776096344	0.9078947305679321	0.5	1923	1998	1998	2023	1500
15.233734454657236	15.233734059917541	0	0	2	30	-0.005828594710926648	0.5984446741484959	3125.6309406380906	3200.6309406380906	3200.6309406380906	3225.6309406380906	1.0	0.7557252049446106	0.7460317611694336	0.8552631735801697	0.5	1947	2022	2022	2047	1500
15.249178250632076	15.249178645371778	0	0	2	30	-0.005573586191079782	0.5665912099350665	2995.191004684097	3070.191004684097	3070.191004684097	3095.191004684097	0.9800000190734863	0.7099236845970154	0.7301587462425232	0.7894737124443054	0.5	2011	2086	2086	2111	1500
15.27366000675005	15.273660006750049	0	0	2	30	-0.005303300858898391	0.501743828387637	2729.6409772473735	2804.6409772473735	2804.6409772473735	2829.6409772473735	0.8600000143051147	0.6488549709320068	0.7142857313156128	0.6973684430122375	0.5	2063	2138	2138	2163	1500
15.282139410219417	15.282139410219418	0	0	2	30	-0.005018479547690684	0.45247080173956533	2527.86793312352	2602.86793312352	2602.86793312352	2627.86793312352	0.800000011920929	0.5877862572669983	0.682539701461792	0.6184210777282715	0.5	2095	2170	2170	2195	1500
15.300278883597185	15.300278883597183	0	0	2	30	-0.004719902932872991	0.4297944335430337	2435.008205358723	2510.008205358723	2510.008205358723	2535.008205358723	0.800000011920929	0.5419847369194031	0.6666666865348816	0.5657894611358643	0.5	2209	2284	2284	2309	1500
15.316305710107114	15.316305710107113	0	0	2	30	-0.004408389392192726	0.40777488817509866	2344.838167077029	2419.838167077029	2419.838167077029	2444.838167077029	0.7599999904632568	0.5114504098892212	0.6666666865348816	0.5394737124443054	0.5	2253	2328	2328	2353	1500
15.340493779889195	15.340493779889197	0	0	2	30	-0.004084792762611848	0.3734798955115659	2204.4001721198624	2279.4001721198624	2279.4001721198624	2304.4001721198624	0.7200000286102295	0.4656488597393036	0.6507936716079712	0.4736842215061188	0.6666666865348816	2279	2354	2354	2379	1500
15.349106210637052	15.34910621063705	0	0	2	30	-0.003749999999999115	0.3734798955115659	2204.4001721198624	2279.4001721198624	2279.4001721198624	2304.4001721198624	0.7200000286102295	0.4656488597393036	0.6507936716079712	0.4736842215061188	0.6666666865348816	2344	2419	2419	2444	1500
15.366915681626645	15.366915286886947	0	0	2	30	-0.003404928748045688	0.3516978883529167	2115.202852805194	2190.202852805194	2190.202852805194	2215.202852805194	0.6800000071525574	0.442748099565506	0.6349206566810608	0.44736841320991516	0.5	2432	2507	2507	2532	1500
15.382363819738169	15.382364214477867	0	0	2	30	-0.003050524823067564	0.31821635178754804	1978.0959605700093	2053.095960570009	2053.095960570009	2078.095960570009	0.6000000238418579	0.4122137427330017	0.6190476417541504	0.42105263471603394	0.6666666865348816	2432	2507	2507	2532	1500
15.40710728827643	15.407107683016129	0	0	2	30	-0.002687759621588792	0.27353814258275166	1795.138693876368	1870.138693876368	1870.138693876368	1895.138693876368	0.5400000214576721	0.35114502906799316	0.5714285969734192	0.3552631437778473	0.6666666865348816	2486	2561	2561	2586	1500
15.416103406011493	15.416103011271794	0	0	2	30	-0.0023176274578111254	0.24901231753024433	1694.7054402863505	1769.7054402863505	1769.7054402863505	1794.7054402863505	0.5	0.3206106722354889	0.5555555820465088	0.31578946113586426	0.6666666865348816	2542	2617	2617	2642	1500
15.433782612900488	15.43378577081808	0	0	2	30	-0.0019411428382679079	0.23025872801417302	1617.9094912180385	1692.9094912180385	1692.9094912180385	1717.9094912180385	0.46000000834465027	0.2977099120616913	0.5396825671195984	0.30263158679008484	0.6666666865348816	2615	2690	2690	2715	1500
15.449314041088455	15.449314041088456	0	0	2	30	-0.0015593376811321826	0.21351795387746098	1549.3560211282027	1624.3560211282027	1624.3560211282027	1649.3560211282027	0.41999998688697815	0.28244274854660034	0.523809552192688	0.28947368264198303	0.6666666865348816	2615	2690	2690	2715	1500
15.473713296609384	15.473713691349083	0	0	2	30	-0.001173258487800707	0.1653496975774753	1352.1070115797615	1427.1070115797615	1427.1070115797615	1452.1070115797615	0.2800000011920929	0.25190839171409607	0.4920634925365448	0.2631579041481018	0.6666666865348816	2690	2765	2765	2790	1500
15.482250332074772	15.482250332074774	0	0	2	30	-0.0007839634745063674	0.1653496975774753	1352.1070115797615	1427.1070115797615	1427.1070115797615	1452.1070115797615	0.2800000011920929	0.25190839171409607	0.4920634925365448	0.2631579041481018	0.6666666865348816	2782	2857	2857	2882	1500
15.500360594714829	15.50036059471483	0	0	2	30	-0.0003925196718210386	0.13975090221964825	1247.2799445894595	1322.2799445894595	1322.2799445894595	1347.2799445894595	0.23999999463558197	0.21374045312404633	0.4444444477558136	0.2368421107530594	0.6666666865348816	2848	2923	2923	2948	1500
15.527149604372136	15.527149604372138	0	0	2	30	1.0437658189007235e-15	0.1246052481305654	1185.2584910946653	1260.2584910946653	1260.2584910946653	1285.2584910946653	0.20000000298023224	0.20610687136650085	0.4126984179019928	0.22368420660495758	0.6666666865348816	2875	2950	2950	2975	1500
15.535882825467818	15.535882430728119	0	0	2	30	0.00039251967182312326	0.10901318051219733	1121.408974197448	1196.408974197448	1196.408974197448	1221.408974197448	0.1599999964237213	0.19083969295024872	0.380952388048172	0.22368420660495758	0.8333333134651184	2934	3009	3009	3034	1500
15.553800849874571	15.553800455134873	0	0	2	30	0.0007839634745084434	0.10312554586768996	1097.2991103281904	1172.2991103281904	1172.2991103281904	1197.2991103281904	0.14000000059604645	0.19083969295024872	0.3650793731212616	0.22368420660495758	0.8333333134651184	2990	3065	3065	3090	1500
15.567133972680066	15.567134367419765	0	0	2	30	0.001173258487802769	0.09723790936053744	1073.1892388314009	1148.1892388314009	1148.1892388314009	1173.1892388314009	0.11999999731779099	0.19083969295024872	0.3492063581943512	0.22368420660495758	0.8333333134651184	3089	3164	3164	3189	1500
15.58331632663131	15.583316326631312	0	0	2	30	0.0015593376811342246	0.0924467667610499	1053.5695098864994	1128.5695098864994	1128.5695098864994	1153.5695098864994	0.10000000149011612	0.19083969295024872	0.3333333432674408	0.2368421107530594	0.8333333134651184	3178	3253	3253	3278	1533
15.599167888714986	15.599167493975287	0	0	2	30	0.0019411428382699247	0.08135027400822492	1008.1293720636811	1083.129372063681	1083.129372063681	1108.129372063681	0.05999999865889549	0.19083969295024872	0.3333333432674408	0.22368420660495758	0.8333333134651184	3250	3325	3325	3350	1500
15.620307778543134	15.620307778543136	0	0	2	30	0.002317627457813111	0.07441836147224445	979.7431902288411	1054.743190228841	1054.743190228841	1079.743190228841	0.03999999910593033	0.19083969295024872	0.3174603283405304	0.21052631735801697	1.0	3276	3351	3351	3376	1500
15.632532867014168	15.632533656493568	0	0	2	30	0.0026877596215907408	0.07259087651071694	972.2596393113859	1047.2596393113859	1047.2596393113859	1072.2596393113859	0.03999999910593033	0.19083969295024872	0.30158731341362	0.19736842811107635	1.0	3318	3393	3393	3418	1533
15.649332199114598	15.6493321991146	0	0	2	30	0.0030505248230694713	0.07159881227017195	968.1971362463541	1043.1971362463541	1043.1971362463541	1068.1971362463541	0.03999999910593033	0.19083969295024872	0.30158731341362	0.18421052396297455	1.0	3333	3408	3408	3433	1533
15.67365645409276	15.67365605935306	0	0	2	30	0.0034049287480475486	0.06586781828279109	944.7287158680294	1019.7287158680294	1019.7287158680294	1044.7287158680294	0.019999999552965164	0.19083969295024872	0.2857142984867096	0.18421052396297455	0.8333333134651184	3341	3416	3416	3441	1533
15.682115331097792	15.68211533109779	0	0	2	30	0.003750000000000923	0.06704522334832819	949.550189611404	1024.550189611404	1024.550189611404	1049.550189611404	0.019999999552965164	0.19847328960895538	0.2698412835597992	0.18421052396297455	0.8333333134651184	3341	3416	3416	3441	1533
15.700320331265557	15.700320331265555	0	0	2	30	0.004084792762613599	0.06704522334832819	949.550189611404	1024.550189611404	1024.550189611404	1049.550189611404	0.019999999552965164	0.19847328960895538	0.2698412835597992	0.18421052396297455	0.8333333134651184	3273	3348	3348	3373	1533
15.716342420899098	15.716342815638797	0	0	2	30	0.0044083893921944145	0.06631422924918862	946.5567687754274	1021.5567687754274	1021.5567687754274	1046.5567687754274	0.019999999552965164	0.19847328960895538	0.2539682686328888	0.18421052396297455	0.8333333134651184	3219	3294	3294	3319	1500
15.740521806407811	15.74052220114751	0	0	2	30	0.004719902932874614	0.061314229360947325	926.0817692330793	1001.0817692330793	1001.0817692330793	1026.0817692330793	0.0	0.19847328960895538	0.2539682686328888	0.18421052396297455	0.6666666865348816	3125	3200	3200	3225	1500
15.749526608416245	15.749526213676546	0	0	2	30	0.0050184795476922355	0.061314229360947325	926.0817692330793	1001.0817692330793	1001.0817692330793	1026.0817692330793	0.0	0.19847328960895538	0.2539682686328888	0.18421052396297455	0.6666666865348816	2995	3070	3070	3095	1500
15.766877786615561	15.766877391875862	0	0	2	30	0.005303300858899867	0.06047880777322012	922.6607178313363	997.6607178313363	997.6607178313363	1022.6607178313363	0.0	0.19847328960895538	0.2539682686328888	0.17105263471603394	0.6666666865348816	2729	2804	2804	2829	1500
15.782612900488095	15.782613689967494	0	0	2	30	0.005573586191081179	0.05980002687996566	919.8811100734594	994.8811100734594	994.8811100734594	1019.8811100734594	0.0	0.19847328960895538	0.2380952388048172	0.17105263471603394	0.6666666865348816	2527	2602	2602	2627	1500
15.807088735510588	15.807088735510586	0	0	2	30	0.005828594710927962	0.057891627715288996	912.0662154941084	987.0662154941084	987.0662154941084	1012.0662154941084	0.0	0.19083969295024872	0.2380952388048172	0.17105263471603394	0.5	2435	2510	2510	2535	1500
15.816090379601432	15.81609037960143	0	0	2	30	0.0060676274578127425	0.057891627715288996	912.0662154941084	987.0662154941084	987.0662154941084	1012.0662154941084	0.0	0.19083969295024872	0.2380952388048172	0.17105263471603394	0.5	2344	2419	2419	2444	1500
15.833732875698443	15.833732875698445	0	0	2	30	0.006290029259591271	0.057891627715288996	912.0662154941084	987.0662154941084	987.0662154941084	1012.0662154941084	0.0	0.19083969295024872	0.2380952388048172	0.17105263471603394	0.5	2204	2279	2279	2304	1533
15.849295093582915	15.849295093582914	0	0	2	30	0.006495190528383834	0.057891627715288996	912.0662154941084	987.0662154941084	987.0662154941084	1012.0662154941084	0.0	0.19083969295024872	0.2380952388048172	0.17105263471603394	0.5	2204	2279	2279	2304	1533
15.874803962397097	15.874803962397095	0	0	2	30	0.006682548931413254	0.05676643997150704	907.4585716833213	982.4585716833213	982.4585716833213	1007.4585716833213	0.0	0.18320611119270325	0.2380952388048172	0.18421052396297455	0.5	2115	2190	2190	2215	1500
15.882229410870737	15.882229410870739	0	0	2	30	0.006851590932319951	0.05676643997150704	907.4585716833213	982.4585716833213	982.4585716833213	1007.4585716833213	0.0	0.18320611119270325	0.2380952388048172	0.18421052396297455	0.5	1978	2053	2053	2078	1533
15.900461648077718	15.900461648077716	0	0	2	30	0.007001853198729405	0.05676643997150704	907.4585716833213	982.4585716833213	982.4585716833213	1007.4585716833213	0.0	0.18320611119270325	0.2380952388048172	0.18421052396297455	0.5	1795	1870	1870	1895	1533
15.91641584248307	15.916415447743372	0	0	2	30	0.0071329238722139905	0.05754964855408534	910.6658108289795	985.6658108289795	985.6658108289795	1010.6658108289795	0.0	0.18320611119270325	0.2380952388048172	0.19736842811107635	0.5	1694	1769	1769	1794	1533
15.940365489487094	15.940365094747396	0	0	2	30	0.007244443697168296	0.05754964855408534	910.6658108289795	985.6658108289795	985.6658108289795	1010.6658108289795	0.0	0.18320611119270325	0.2380952388048172	0.19736842811107635	0.5	1617	1692	1692	1717	1533
15.949076210419944	15.949075815680246	0	0	2	30	0.007336107005503771	0.05642445708501309	906.0581517631286	981.0581517631286	981.0581517631286	1006.0581517631286	0.0	0.17557251453399658	0.2380952388048172	0.21052631735801697	0.5	1549	1624	1624	1649	1533
15.966991471648809	15.966991471648807	0	0	2	30	0.007407662554463706	0.05725987971376756	909.4792074278781	984.4792074278781	984.4792074278781	1009.4792074278781	0.0	0.17557251453399658	0.2539682686328888	0.21052631735801697	0.3333333432674408	1352	1427	1427	1452	1533
15.982359082861786	15.982359082861784	0	0	2	30	0.007458914215262165	0.05725987971376756	909.4792074278781	984.4792074278781	984.4792074278781	1009.4792074278781	0.0	0.17557251453399658	0.2539682686328888	0.21052631735801697	0.5	1352	1427	1427	1452	1533
16.007060708991972	16.007060708991972	0	0	2	30	0.0074897215106593616	0.056186905862108394	905.0853795053339	980.0853795053339	980.0853795053339	1005.0853795053339	0.0	0.1679389327764511	0.2539682686328888	0.22368420660495758	0.5	1247	1322	1322	1347	1533
16.016111695545163	16.016111695545167	0	0	2	30	0.0075	0.056186905862108394	905.0853795053339	980.0853795053339	980.0853795053339	1005.0853795053339	0.0	0.1679389327764511	0.2539682686328888	0.22368420660495758	0.3333333432674408	1185	1260	1260	1285	1533
16.033724586164766	16.03372419142507	0	0	2	30	0.007489721510659245	0.057022328395941124	908.5064347813789	983.5064347813789	983.5064347813789	1008.5064347813789	0.0	0.1679389327764511	0.2539682686328888	0.2368421107530594	0.3333333432674408	1121	1196	1196	1221	1566
16.049541016415247	16.04954220063435	0	0	2	30	0.007458914215261934	0.057022328395941124	908.5064347813789	983.5064347813789	983.5064347813789	1008.5064347813789	0.0	0.1679389327764511	0.2539682686328888	0.2368421107530594	0.3333333432674408	1097	1172	1172	1197	1566
16.073656454092763	16.07365645409276	0	0	2	30	0.007407662554463358	0.05785774998366833	911.9274861831218	986.9274861831218	986.9274861831218	1011.9274861831218	0.0	0.1679389327764511	0.2539682686328888	0.25	0.3333333432674408	1073	1148	1148	1173	1566
16.082334806370312	16.08233520111001	0	0	2	30	0.007336107005503309	0.05594935081899166	904.1125916037709	979.1125916037709	979.1125916037709	1004.1125916037709	0.0	0.16030533611774445	0.2539682686328888	0.25	0.3333333432674408	1053	1128	1128	1153	1566
16.100456911201334	16.10045691120133	0	0	2	30	0.007244443697167722	0.05594935081899166	904.1125916037709	979.1125916037709	979.1125916037709	1004.1125916037709	0.0	0.16030533611774445	0.2539682686328888	0.25	0.3333333432674408	1008	1083	1083	1108	1566
16.116446237439874	16.116446632179574	0	0	2	30	0.007132923872213304	0.05594935081899166	904.1125916037709	979.1125916037709	979.1125916037709	1004.1125916037709	0.0	0.16030533611774445	0.2539682686328888	0.25	0.3333333432674408	979	1054	1054	1079	1600
16.140379305376555	16.140379305376552	0	0	2	30	0.00700185319872861	0.05594935081899166	904.1125916037709	979.1125916037709	979.1125916037709	1004.1125916037709	0.0	0.16030533611774445	0.2539682686328888	0.25	0.3333333432674408	972	1047	1047	1072	1600
16.149088842090308	16.149088447350607	0	0	2	30	0.006851590932319048	0.05594935081899166	904.1125916037709	979.1125916037709	979.1125916037709	1004.1125916037709	0.0	0.16030533611774445	0.2539682686328888	0.25	0.3333333432674408	968	1043	1043	1068	1600
16.167051866822717	16.16705186682272	0	0	2	30	0.006682548931412246	0.054957286454737186	900.0500880321488	975.0500880321488	975.0500880321488	1000.0500880321488	0.0	0.16030533611774445	0.2380952388048172	0.25	0.3333333432674408	944	1019	1019	1044	1566
16.182717111768575	16.182717506508272	0	0	2	30	0.0064951905283827235	0.054957286454737186	900.0500880321488	975.0500880321488	975.0500880321488	1000.0500880321488	0.0	0.16030533611774445	0.2380952388048172	0.25	0.3333333432674408	949	1024	1024	1049	1566
16.207053998417095	16.207053998417095	0	0	2	30	0.006290029259590062	0.050385984140094264	881.330605053686	956.330605053686	956.330605053686	981.330605053686	0.0	0.15267175436019897	0.2063492089509964	0.2368421107530594	0.3333333432674408	949	1024	1024	1049	1566
16.21614248524167	16.21614209050197	0	0	2	30	0.006067627457811438	0.042705363215086556	849.8784623657795	924.8784623657795	924.8784623657795	949.8784623657795	0.0	0.13740457594394684	0.1587301641702652	0.21052631735801697	0.3333333432674408	946	1021	1021	1046	1566
16.233679585839106	16.23367958583911	0	0	2	30	0.0058285947109265645	0.03301191888049357	810.1838078156211	885.1838078156211	885.1838078156211	910.1838078156211	0.0	0.11450381577014923	0.095238097012043	0.18421052396297455	0.3333333432674408	926	1001	1001	1026	1533
16.24925285643515	16.249252856435145	0	0	2	30	0.005573586191079693	0.02606229405576299	781.7250941583494	856.7250941583494	856.7250941583494	881.7250941583494	0.0	0.09923664480447769	0.0317460335791111	0.15789473056793213	0.3333333432674408	926	1001	1001	1026	1533
16.27362645387565	16.273626059135953	0	0	2	30	0.005303300858898298	0.019553894145082008	755.0731965241108	830.0731965241108	830.0731965241108	855.0731965241108	0.0	0.07633587718009949	0.01587301678955555	0.1184210553765297	0.3333333432674408	922	997	997	1022	1533
16.282178489449592	16.282178489449596	0	0	2	30	0.005018479547690586	0.019553894145082008	755.0731965241108	830.0731965241108	830.0731965241108	855.0731965241108	0.0	0.07633587718009949	0.01587301678955555	0.1184210553765297	0.3333333432674408	919	994	994	1019	1533
16.30029704162333	16.300297436363028	0	0	2	30	0.004719902932872889	0.0156848865935428	739.2296106005577	814.2296106005577	814.2296106005577	839.2296106005577	0.0	0.06106870248913765	0.01587301678955555	0.10526315867900848	0.3333333432674408	912	987	987	1012	1500
16.31649360620373	16.31649360620373	0	0	2	30	0.004408389392192618	0.014089772505172175	732.69761840868	807.69761840868	807.69761840868	832.69761840868	0.0	0.05343511328101158	0.0317460335791111	0.09210526198148727	0.3333333432674408	912	987	987	1012	1500
16.34057351730835	16.34057351730835	0	0	2	30	0.004084792762611737	0.009722142726565741	714.8121744652867	789.8121744652867	789.8121744652867	814.8121744652867	0.0	0.030534351244568825	0.1269841343164444	0.06578947603702545	0.3333333432674408	912	987	987	1012	1500
16.349140552990846	16.349140158251146	0	0	2	30	0.0037499999999990002	0.00885802322536483	711.273605107869	786.273605107869	786.273605107869	811.273605107869	0.0	0.022900763899087906	0.190476194024086	0.06578947603702545	0.3333333432674408	912	987	987	1012	1500
16.367491606847153	16.367491606847157	0	0	2	30	0.0034049287480455706	0.00906687874483908	712.128868460116	787.128868460116	787.128868460116	812.128868460116	0.0	0.022900763899087906	0.2539682686328888	0.05263157933950424	0.3333333432674408	907	982	982	1007	1500
16.393764296978468	16.393763902238767	0	0	2	30	0.003050524823067443	0.01222840834793354	725.0753321847878	800.0753321847878	800.0753321847878	825.0753321847878	0.0	0.030534351244568825	0.3492063581943512	0.05263157933950424	0.5	907	982	982	1007	1500
16.40081869013526	16.40081829539556	0	0	2	30	0.002687759621588668	0.01222840834793354	725.0753321847878	800.0753321847878	800.0753321847878	825.0753321847878	0.0	0.030534351244568825	0.3492063581943512	0.05263157933950424	0.5	907	982	982	1007	1500
16.420441990040715	16.420441990040718	0	0	2	30	0.0023176274578109997	0.014345660645424474	733.7454803430132	808.7454803430132	808.7454803430132	833.7454803430132	0.0	0.038167938590049744	0.3650793731212616	0.05263157933950424	0.5	910	985	985	1010	1500
16.43290668550891	16.432906685508907	0	0	2	30	0.0019411428382677801	0.024624442709679895	775.8370928961392	850.8370928961392	850.8370928961392	875.8370928961392	0.019999999552965164	0.05343511328101158	0.380952388048172	0.06578947603702545	0.5	910	985	985	1010	1500
16.44933812021008	16.449338120210083	0	0	2	30	0.0015593376811320532	0.03704399279409781	826.6951504918305	901.6951504918305	901.6951504918305	926.6951504918305	0.03999999910593033	0.06870228797197342	0.4285714328289032	0.09210526198148727	0.5	906	981	981	1006	1500
16.473783560275763	16.473783560275766	0	0	2	30	0.0011732584878005763	0.05310598367929409	892.4690031667093	967.4690031667093	967.4690031667093	992.4690031667093	0.07999999821186066	0.08396946638822556	0.460317462682724	0.10526315867900848	0.5	909	984	984	1009	1466
16.48209914677014	16.482099146770143	0	0	2	30	0.0007839634745062358	0.06547332258152783	943.1132559713565	1018.1132559713565	1018.1132559713565	1043.1132559713565	0.10000000149011612	0.09923664480447769	0.4761904776096344	0.1315789520740509	0.5	909	984	984	1009	1500
16.50041585827266	16.500416253012357	0	0	2	30	0.00039251967182090644	0.08143088300132761	1008.4594658904366	1083.4594658904366	1083.4594658904366	1108.4594658904366	0.14000000059604645	0.11450381577014923	0.4920634925365448	0.14473684132099152	0.5	905	980	980	1005	1500
16.516118603489893	16.516118208750196	0	0	2	30	-1.1760740967563817e-15	0.09940127144842315	1082.0482065812928	1157.0482065812928	1157.0482065812928	1182.0482065812928	0.18000000715255737	0.13740457594394684	0.5079365372657776	0.15789473056793213	0.6666666865348816	905	980	980	1005	1466
16.53210042967416	16.532100034934462	0	0	2	30	-0.0003925196718232554	0.12056768824694153	1168.7246833712256	1243.7246833712256	1243.7246833712256	1268.7246833712256	0.23999999463558197	0.15267175436019897	0.523809552192688	0.17105263471603394	0.6666666865348816	908	983	983	1008	1466
16.553882955731915	16.55388295573192	0	0	2	30	-0.000783963474508575	0.14321381108541242	1261.460556394764	1336.460556394764	1336.460556394764	1361.460556394764	0.2800000011920929	0.18320611119270325	0.5555555820465088	0.19736842811107635	0.6666666865348816	908	983	983	1008	1466
16.56632001942119	16.566319624681494	0	0	2	30	-0.0011732584878028998	0.14321381108541242	1261.460556394764	1336.460556394764	1336.460556394764	1361.460556394764	0.2800000011920929	0.18320611119270325	0.5555555820465088	0.19736842811107635	0.6666666865348816	911	986	986	1011	1466
16.582252503143117	16.582252108403416	0	0	2	30	-0.0015593376811343538	0.16538999957921807	1352.272048276898	1427.272048276898	1427.272048276898	1452.272048276898	0.3199999928474426	0.21374045312404633	0.5714285969734192	0.22368420660495758	0.6666666865348816	904	979	979	1004	1466
16.607286500099676	16.607286500099672	0	0	2	30	-0.0019411428382700524	0.2073640732737312	1524.1558800559292	1599.1558800559292	1599.1558800559292	1624.1558800559292	0.4000000059604645	0.2671755850315094	0.5873016119003296	0.2763157784938812	0.6666666865348816	904	979	979	1004	1466
16.616131037790403	16.616130643050706	0	0	2	30	-0.0023176274578132366	0.22807827254534763	1608.9805260731987	1683.9805260731987	1683.9805260731987	1708.9805260731987	0.4399999976158142	0.2977099120616913	0.60317462682724	0.28947368264198303	0.6666666865348816	904	979	979	1004	1466
16.633780639201994	16.633780244462297	0	0	2	30	-0.0026877596215908644	0.2521164566465188	1707.4168899674946	1782.4168899674946	1782.4168899674946	1807.4168899674946	0.5	0.3129771053791046	0.6190476417541504	0.31578946113586426	0.6666666865348816	904	979	979	1004	1466
16.649266277584907	16.649266277584903	0	0	2	30	-0.003050524823069592	0.28036044411977423	1823.0760186704754	1898.0760186704754	1898.0760186704754	1923.0760186704754	0.5600000023841858	0.3358778655529022	0.6349206566810608	0.3552631437778473	0.6666666865348816	904	979	979	1004	1466
16.673629217053545	16.673629217053545	0	0	2	30	-0.003404928748047666	0.325236525371011	2006.84357139429	2081.84357139429	2081.84357139429	2106.84357139429	0.6000000238418579	0.40458014607429504	0.682539701461792	0.43421053886413574	0.6666666865348816	900	975	975	1000	1466
16.682133883863635	16.682133489123935	0	0	2	30	-0.0037500000000010372	0.325236525371011	2006.84357139429	2081.84357139429	2081.84357139429	2106.84357139429	0.6000000238418579	0.40458014607429504	0.682539701461792	0.43421053886413574	0.6666666865348816	900	975	975	1000	1466
16.70041467405356	16.70041467405356	0	0	2	30	-0.0040847927626137094	0.34727958205436904	2097.109888512641	2172.109888512641	2172.109888512641	2197.109888512641	0.6399999856948853	0.42748090624809265	0.6984127163887024	0.46052631735801697	0.6666666865348816	881	956	956	981	1466
16.71647742187608	16.71647742187608	0	0	2	30	-0.004408389392194521	0.3675995960476852	2180.320345815271	2255.320345815271	2255.320345815271	2280.320345815271	0.6800000071525574	0.45038166642189026	0.6984127163887024	0.4868420958518982	0.6666666865348816	849	924	924	949	1466
16.740415226689144	16.74041562142884	0	0	2	30	-0.004719902932874717	0.4218313799005502	2402.399500692753	2477.399500692753	2477.399500692753	2502.399500692753	0.7799999713897705	0.5038167834281921	0.7301587462425232	0.5526315569877625	0.6666666865348816	810	885	885	910	1466
16.749133842415965	16.749133447676268	0	0	2	30	-0.0050184795476923335	0.4218313799005502	2402.399500692753	2477.399500692753	2477.399500692753	2502.399500692753	0.7799999713897705	0.5038167834281921	0.7301587462425232	0.5526315569877625	0.6666666865348816	781	856	856	881	1466
16.76703291931718	16.76703291931718	0	0	2	30	-0.005303300858899961	0.45710747872939095	2546.8551253968562	2621.8551253968562	2621.8551253968562	2646.8551253968562	0.800000011920929	0.5572519302368164	0.761904776096344	0.6184210777282715	0.6666666865348816	755	830	830	855	1466
16.78225487158131	16.78225487158131	0	0	2	30	-0.005573586191081266	0.4754036669755539	2621.7780162648933	2696.7780162648933	2696.7780162648933	2721.7780162648933	0.8199999928474426	0.580152690410614	0.7777777910232544	0.6447368264198303	0.6666666865348816	755	830	830	855	1466
16.80715544651968	16.80715544651968	0	0	2	30	-0.005828594710928045	0.49890873231672206	2718.031258836977	2793.031258836977	2793.031258836977	2818.031258836977	0.8600000143051147	0.6030534505844116	0.7936508059501648	0.6710526347160339	0.6666666865348816	739	814	814	839	1466
16.816179985513052	16.816179985513052	0	0	2	30	-0.00606762745781282	0.5176226431340503	2794.664723633936	2869.664723633936	2869.664723633936	2894.664723633936	0.8799999952316284	0.6259542107582092	0.8095238208770752	0.6973684430122375	0.6666666865348816	732	807	807	832	1466
16.83369419120796	16.833694191207965	0	0	2	30	-0.006290029259591343	0.5317652281513787	2852.5786092798958	2927.5786092798958	2927.5786092798958	2952.5786092798958	0.8999999761581421	0.6412213444709778	0.8095238208770752	0.7236841917037964	0.6666666865348816	714	789	789	814	1466
16.84924180372358	16.84924219846328	0	0	2	30	-0.0064951905283839	0.5557924471795559	2950.9700712002814	3025.9700712002814	3025.9700712002814	3050.9700712002814	0.9399999976158142	0.6641221642494202	0.8253968358039856	0.75	0.6666666865348816	711	786	786	811	1466
16.87363671710782	16.87363671710782	0	0	2	30	-0.006682548931413314	0.5797042255114793	3048.8888034695074	3123.8888034695074	3123.8888034695074	3148.8888034695074	0.9599999785423279	0.694656491279602	0.841269850730896	0.7894737124443054	0.6666666865348816	712	787	787	812	1466
16.882189936900858	16.88218993690086	0	0	2	30	-0.0068515909323200045	0.5992013467545796	3128.7295149600036	3203.7295149600036	3203.7295149600036	3228.7295149600036	0.9800000190734863	0.7175572514533997	0.8571428656578064	0.8157894611358643	0.6666666865348816	725	800	800	825	1500
16.90039296337013	16.900393358109827	0	0	2	30	-0.007001853198729453	0.6136572421493387	3187.926406601542	3262.926406601542	3262.926406601542	3287.926406601542	1.0	0.732824444770813	0.8571428656578064	0.8421052694320679	0.6666666865348816	725	800	800	825	1500
16.916324262872955	16.916325052352352	0	0	2	30	-0.007132923872214031	0.6265592425937143	3240.76009842126	3315.76009842126	3315.76009842126	3340.76009842126	1.0	0.7480915784835815	0.8730158805847168	0.8684210777282715	0.6666666865348816	733	808	808	833	1500
16.940393910745406	16.940393910745406	0	0	2	30	-0.00724444369716833	0.6386545132954566	3290.290231944895	3365.290231944895	3365.290231944895	3390.290231944895	1.0	0.7709923386573792	0.8888888955116272	0.8815789222717285	0.6666666865348816	775	850	850	875	1500
16.94914726356572	16.949147263565724	0	0	2	30	-0.0073361070055037985	0.648319269067537	3329.867406831564	3404.867406831564	3404.867406831564	3429.867406831564	1.0	0.7862595319747925	0.8888888955116272	0.9078947305679321	0.6666666865348816	826	901	901	926	1500
16.966989103210615	16.966989103210615	0	0	2	30	-0.007407662554463726	0.6587150166730833	3372.4379932762763	3447.4379932762763	3447.4379932762763	3472.4379932762763	1.0	0.8015267252922058	0.9047619104385376	0.9210526347160339	0.6666666865348816	892	967	967	992	1500
16.98219052901041	16.982190923750107	0	0	2	30	-0.007458914215262179	0.6655080076260376	3400.2552912286237	3475.2552912286237	3475.2552912286237	3500.2552912286237	1.0	0.8167939186096191	0.9047619104385376	0.9342105388641357	0.6666666865348816	943	1018	1018	1043	1500
17.007079656497517	17.007079656497513	0	0	2	30	-0.0074897215106593685	0.6859339796996355	3483.8996468700075	3558.8996468700075	3558.8996468700075	3583.8996468700075	1.0	0.847328245639801	0.920634925365448	0.9736841917037964	0.6666666865348816	1008	1083	1083	1108	1500
17.016193406662815	17.01619340666281	0	0	2	30	-0.0075	0.6966952243843174	3527.96694385378	3602.96694385378	3602.96694385378	3627.96694385378	1.0	0.8625954389572144	0.9365079402923584	0.9868420958518982	0.6666666865348816	1082	1157	1157	1182	1533
17.033784981338684	17.03378537607838	0	0	2	30	-0.007489721510659238	0.7035926282405853	3556.211812645197	3631.211812645197	3631.211812645197	3656.211812645197	1.0	0.8778625726699829	0.9365079402923584	1.0	0.6666666865348816	1168	1243	1243	1268	1533
17.049159697866237	17.049159697866234	0	0	2	30	-0.00745891421526192	0.7074094265699387	3571.841601803899	3646.841601803899	3646.841601803899	3671.841601803899	1.0	0.8931297659873962	0.9365079402923584	1.0	0.6666666865348816	1261	1336	1336	1361	1533
17.073543163799215	17.07354316379921	0	0	2	30	-0.007407662554463337	0.7190112620592117	3619.351118132472	3694.351118132472	3694.351118132472	3719.351118132472	1.0	0.9236640930175781	0.9523809552192688	1.0	0.6666666865348816	1261	1336	1336	1361	1533
17.082091251976166	17.082090857236466	0	0	2	30	-0.0073361070055032816	0.7190112620592117	3619.351118132472	3694.351118132472	3694.351118132472	3719.351118132472	1.0	0.9236640930175781	0.9523809552192688	1.0	0.6666666865348816	1352	1427	1427	1452	1533
17.10022362003936	17.100223225299658	0	0	2	30	-0.007244443697167687	0.720919668674469	3627.1660432219505	3702.1660432219505	3702.1660432219505	3727.1660432219505	1.0	0.9312977194786072	0.9523809552192688	1.0	0.6666666865348816	1524	1599	1599	1624	1533
17.116198340909044	17.116198340909047	0	0	2	30	-0.007132923872213263	0.720919668674469	3627.1660432219505	3702.1660432219505	3702.1660432219505	3727.1660432219505	1.0	0.9312977194786072	0.9523809552192688	1.0	0.6666666865348816	1608	1683	1683	1708	1533
17.132079508470127	17.13207911373043	0	0	2	30	-0.007001853198728562	0.7190112620592117	3619.351118132472	3694.351118132472	3694.351118132472	3719.351118132472	1.0	0.9236640930175781	0.9523809552192688	1.0	0.6666666865348816	1707	1782	1782	1807	1533
17.15401164087372	17.15401164087372	0	0	2	30	-0.006851590932318994	0.7132860720157623	3595.9064649045467	3670.9064649045467	3670.9064649045467	3695.9064649045467	1.0	0.9007633328437805	0.9523809552192688	1.0	0.6666666865348816	1823	1898	1898	1923	1533
17.16640646741523	17.166406467415225	0	0	2	30	-0.006682548931412186	0.7132860720157623	3595.9064649045467	3670.9064649045467	3670.9064649045467	3695.9064649045467	1.0	0.9007633328437805	0.9523809552192688	1.0	0.6666666865348816	2006	2081	2081	2106	1533
17.183166325545777	17.183166720285477	0	0	2	30	-0.006495190528382658	0.7037440985441208	3556.8320835381746	3631.8320835381746	3631.8320835381746	3656.8320835381746	1.0	0.8625954389572144	0.9523809552192688	1.0	0.6666666865348816	2006	2081	2081	2106	1533
17.2070192613236	17.207018866583905	0	0	2	30	-0.00629002925958999	0.690970034340868	3504.5222906258546	3579.5222906258546	3579.5222906258546	3604.5222906258546	1.0	0.8396946787834167	0.9365079402923584	0.9868420958518982	0.6666666865348816	2097	2172	2172	2197	1533
17.216161827486907	17.21616143274721	0	0	2	30	-0.00606762745781136	0.6752719914162517	3440.238804849551	3515.238804849551	3515.238804849551	3540.238804849551	1.0	0.8167939186096191	0.920634925365448	0.9605262875556946	0.6666666865348816	2180	2255	2255	2280	1533
17.23366813838784	17.233668138387845	0	0	2	30	-0.005828594710926481	0.6665184085654934	3404.3928830756954	3479.3928830756954	3479.3928830756954	3504.3928830756954	1.0	0.7938931584358215	0.920634925365448	0.9473684430122375	0.5	2402	2477	2477	2502	1533
17.24930654103418	17.249306935773877	0	0	2	30	-0.0055735861910796046	0.6529898266296339	3348.993340048351	3423.993340048351	3423.993340048351	3448.993340048351	1.0	0.7786259651184082	0.9047619104385376	0.9210526347160339	0.5	2402	2477	2477	2502	1533
17.273567637660534	17.273567242920837	0	0	2	30	-0.005303300858898205	0.6358533019733708	3278.8192715809532	3353.8192715809532	3353.8192715809532	3378.8192715809532	1.0	0.7480915784835815	0.8888888955116272	0.8947368264198303	0.5	2546	2621	2621	2646	1533
17.28207783082641	17.28207743608671	0	0	2	30	-0.005018479547690488	0.6246508508796182	3232.9452343520366	3307.9452343520366	3307.9452343520366	3332.9452343520366	1.0	0.7404580116271973	0.8730158805847168	0.8684210777282715	0.5	2621	2696	2696	2721	1533
17.300243751763993	17.300244146503694	0	0	2	30	-0.004719902932872786	0.6131821311979166	3185.9808272554687	3260.9808272554687	3260.9808272554687	3285.9808272554687	1.0	0.7175572514533997	0.8730158805847168	0.8421052694320679	0.5	2718	2793	2793	2818	1533
17.316558738254024	17.316558738254027	0	0	2	30	-0.004408389392192511	0.5956566010258699	3114.2137812009373	3189.2137812009373	3189.2137812009373	3214.2137812009373	1.0	0.694656491279602	0.8571428656578064	0.8026315569877625	0.6666666865348816	2794	2869	2869	2894	1533
17.340367857925287	17.340367857925287	0	0	2	30	-0.004084792762611626	0.5661689180479312	2993.4617194062785	3068.4617194062785	3068.4617194062785	3093.4617194062785	1.0	0.6564885377883911	0.8253968358039856	0.7368420958518982	0.5	2852	2927	2927	2952	1533
17.349488713405165	17.349488318665465	0	0	2	30	-0.0037499999999988857	0.5251148114962785	2825.3451530772604	2900.3451530772604	2900.3451530772604	2925.3451530772604	0.9599999785423279	0.6183205842971802	0.7936508059501648	0.6578947305679321	0.5	2950	3025	3025	3050	1533
17.366851733795443	17.366851733795443	0	0	2	30	-0.0034049287480454526	0.4732613516917006	2613.005235177514	2688.005235177514	2688.005235177514	2713.005235177514	0.8600000143051147	0.572519063949585	0.7777777910232544	0.5921052694320679	0.5	3048	3123	3123	3148	1533
17.382240266212456	17.382239871472756	0	0	2	30	-0.0030505248230673224	0.4348414614609908	2455.6757846827572	2530.6757846827572	2530.6757846827572	2555.6757846827572	0.8199999928474426	0.5267175436019897	0.7460317611694336	0.5263158082962036	0.6666666865348816	3128	3203	3203	3228	1533
17.407545054602366	17.407545449342066	0	0	2	30	-0.002687759621588545	0.3765015629903665	2216.7739004455507	2291.7739004455507	2291.7739004455507	2316.7739004455507	0.7599999904632568	0.442748099565506	0.6984127163887024	0.43421053886413574	0.6666666865348816	3187	3262	3262	3287	1533
17.416186696087934	17.416186696087934	0	0	2	30	-0.002317627457810874	0.34125572954652306	2072.442212493012	2147.442212493012	2147.442212493012	2172.442212493012	0.699999988079071	0.40458014607429504	0.682539701461792	0.3815789520740509	0.6666666865348816	3240	3315	3315	3340	1533
17.433586822009893	17.4335864272702	0	0	2	30	-0.0019411428382676522	0.3114276246674228	1950.2961230130963	2025.2961230130963	2025.2961230130963	2050.2961230130963	0.6600000262260437	0.3664122223854065	0.6666666865348816	0.32894736528396606	0.6666666865348816	3290	3365	3365	3390	1533
17.4491707505778	17.4491707505778	0	0	2	30	-0.0015593376811319237	0.28320715272660646	1834.7332904154534	1909.7332904154534	1909.7332904154534	1934.7332904154534	0.6000000238418579	0.3358778655529022	0.6507936716079712	0.30263158679008484	0.8333333134651184	3329	3404	3404	3429	1533
17.47374921792197	17.473749217921974	0	0	2	30	-0.0011732584878004458	0.2541924767451378	1715.9181922713392	1790.9181922713392	1790.9181922713392	1815.9181922713392	0.5199999809265137	0.3129771053791046	0.6349206566810608	0.28947368264198303	0.8333333134651184	3372	3447	3447	3472	1533
17.48226138478634	17.482261384786337	0	0	2	30	-0.0007839634745061043	0.2472840823488327	1687.6283172184699	1762.6283172184699	1762.6283172184699	1787.6283172184699	0.5	0.30534350872039795	0.6349206566810608	0.28947368264198303	1.0	3400	3475	3475	3500	1533
17.500416647752054	17.500416647752058	0	0	2	30	-0.00039251967182077433	0.24219063577944766	1666.7706535168381	1741.7706535168381	1741.7706535168381	1766.7706535168381	0.5	0.2977099120616913	0.6190476417541504	0.2763157784938812	1.0	3483	3558	3558	3583	1533
17.527027235065518	17.527027235065518	0	0	2	30	1.30838237461204e-15	0.21140069887042046	1540.6858618743718	1615.6858618743718	1615.6858618743718	1640.6858618743718	0.41999998688697815	0.2748091518878937	0.60317462682724	0.25	1.0	3527	3602	3602	3627	1533
17.535323084574955	17.535322689835255	0	0	2	30	0.00039251967182338753	0.21140069887042046	1540.6858618743718	1615.6858618743718	1615.6858618743718	1640.6858618743718	0.41999998688697815	0.2748091518878937	0.60317462682724	0.25	1.0	3556	3631	3631	3656	1533
17.553698612292592	17.553698217552892	0	0	2	30	0.0007839634745087067	0.1780522883610618	1404.1241208385482	1479.1241208385482	1479.1241208385482	1504.1241208385482	0.3400000035762787	0.25190839171409607	0.5714285969734192	0.21052631735801697	1.0	3571	3646	3646	3671	1533
17.566564363294738	17.566564758034435	0	0	2	30	0.0011732584878030303	0.1780522883610618	1404.1241208385482	1479.1241208385482	1479.1241208385482	1504.1241208385482	0.3400000035762787	0.25190839171409607	0.5714285969734192	0.21052631735801697	1.0	3619	3694	3694	3719	1533
17.58220592385866	17.58220631859836	0	0	2	30	0.0015593376811344833	0.16735579625220232	1360.3219856527685	1435.3219856527685	1435.3219856527685	1460.3219856527685	0.3199999928474426	0.23664122819900513	0.5714285969734192	0.19736842811107635	1.0	3619	3694	3694	3719	1533
17.607044919404025	17.607045314143722	0	0	2	30	0.0019411428382701804	0.14084739492912046	1251.7700822347483	1326.7700822347483	1326.7700822347483	1351.7700822347483	0.23999999463558197	0.21374045312404633	0.5555555820465088	0.19736842811107635	1.0	3627	3702	3702	3727	1533
17.616096300696917	17.616096300696913	0	0	2	30	0.002317627457813363	0.1331557925314384	1220.2729704162402	1295.2729704162402	1295.2729704162402	1320.2729704162402	0.2199999988079071	0.20610687136650085	0.5396825671195984	0.19736842811107635	1.0	3627	3702	3702	3727	1533
17.633660243593866	17.63366024359387	0	0	2	30	0.002687759621590988	0.1262473981351333	1191.983095363371	1266.983095363371	1266.983095363371	1291.983095363371	0.20000000298023224	0.19847328960895538	0.5396825671195984	0.19736842811107635	1.0	3619	3694	3694	3719	1533
17.649323120101528	17.649323120101528	0	0	2	30	0.003050524823069713	0.11855579201216093	1160.485968289799	1235.485968289799	1235.485968289799	1260.485968289799	0.18000000715255737	0.19083969295024872	0.523809552192688	0.19736842811107635	1.0	3595	3670	3670	3695	1533
17.67361816434198	17.67361776960228	0	0	2	30	0.003404928748047784	0.10586418693226984	1108.513845487645	1183.513845487645	1183.513845487645	1208.513845487645	0.14000000059604645	0.18320611119270325	0.5079365372657776	0.19736842811107635	1.0	3595	3670	3670	3695	1533
17.68213112068574	17.682131515425443	0	0	2	30	0.003750000000001152	0.10586418693226984	1108.513845487645	1183.513845487645	1183.513845487645	1208.513845487645	0.14000000059604645	0.18320611119270325	0.5079365372657776	0.19736842811107635	1.0	3556	3631	3631	3656	1533
17.70029704162333	17.70029704162333	0	0	2	30	0.0040847927626138205	0.09479120775353889	1063.1699957507417	1138.1699957507417	1138.1699957507417	1163.1699957507417	0.10000000149011612	0.17557251453399658	0.4920634925365448	0.21052631735801697	1.0	3504	3579	3579	3604	1533
17.71629663109404	17.71629702583374	0	0	2	30	0.004408389392194629	0.0889557850894922	1039.2739399414706	1114.2739399414706	1114.2739399414706	1139.2739399414706	0.07999999821186066	0.17557251453399658	0.4761904776096344	0.21052631735801697	1.0	3440	3515	3515	3540	1533
17.74032956817451	17.74032917343481	0	0	2	30	0.00471990293287482	0.09052220048070103	1045.6884109684706	1120.6884109684706	1120.6884109684706	1145.6884109684706	0.07999999821186066	0.17557251453399658	0.4761904776096344	0.22368420660495758	1.0	3404	3479	3479	3504	1500
17.749083315734524	17.749083315734524	0	0	2	30	0.0050184795476924315	0.08957136888056993	1041.7947555659339	1116.7947555659339	1116.7947555659339	1141.7947555659339	0.05999999865889549	0.18320611119270325	0.460317462682724	0.25	1.0	3348	3423	3423	3448	1500
17.767023840304105	17.76702384030411	0	0	2	30	0.005303300858900055	0.0900412948083198	1043.7191022400696	1118.7191022400696	1118.7191022400696	1143.7191022400696	0.05999999865889549	0.18320611119270325	0.4444444477558136	0.2631579041481018	1.0	3278	3353	3353	3378	1500
17.78229987190697	17.782299871906968	0	0	2	30	0.005573586191081356	0.08841167640877745	1037.0458148939438	1112.0458148939438	1112.0458148939438	1137.0458148939438	0.03999999910593033	0.19083969295024872	0.4444444477558136	0.2763157784938812	1.0	3232	3307	3307	3332	1500
17.807350447930872	17.807350842670573	0	0	2	30	0.005828594710928128	0.09013473620652257	1044.10174476571	1119.10174476571	1119.10174476571	1144.10174476571	0.03999999910593033	0.19083969295024872	0.4285714328289032	0.30263158679008484	1.0	3185	3260	3260	3285	1500
17.816187090827633	17.816186696087932	0	0	2	30	0.006067627457812898	0.08529137587602698	1024.2681842123304	1099.2681842123304	1099.2681842123304	1124.2681842123304	0.019999999552965164	0.19083969295024872	0.4126984179019928	0.31578946113586426	1.0	3114	3189	3189	3214	1533
17.83367761214061	17.833677612140615	0	0	2	30	0.006290029259591415	0.08800649898844082	1035.3866133576653	1110.3866133576653	1110.3866133576653	1135.3866133576653	0.019999999552965164	0.19083969295024872	0.4126984179019928	0.34210526943206787	1.0	2993	3068	3068	3093	1500
17.84967720161133	17.84967720161133	0	0	2	30	0.006495190528383966	0.08936405746980491	1040.9458153388512	1115.9458153388512	1115.9458153388512	1140.9458153388512	0.019999999552965164	0.19083969295024872	0.4126984179019928	0.3552631437778473	0.8333333134651184	2825	2900	2900	2925	1500
17.873560137606262	17.87356013760626	0	0	2	30	0.0066825489314133735	0.09072161902601183	1046.5050299115185	1121.5050299115185	1121.5050299115185	1146.5050299115185	0.019999999552965164	0.19083969295024872	0.4126984179019928	0.3684210479259491	0.8333333134651184	2613	2688	2688	2713	1500
17.882209279146096	17.8822092791461	0	0	2	30	0.006851590932320058	0.0855649785934609	1025.3885873402223	1100.3885873402223	1100.3885873402223	1125.3885873402223	0.0	0.19083969295024872	0.3968254029750824	0.3815789520740509	0.8333333134651184	2455	2530	2530	2555	1533
17.90041309509477	17.900413095094766	0	0	2	30	0.0070018531987295	0.08687032624743041	1030.7339859832275	1105.7339859832275	1105.7339859832275	1130.7339859832275	0.0	0.19083969295024872	0.3968254029750824	0.3947368562221527	0.8333333134651184	2216	2291	2291	2316	1533
17.91636294736344	17.916362947363435	0	0	2	30	0.007132923872214073	0.08817567094482026	1036.079372519039	1111.079372519039	1111.079372519039	1136.079372519039	0.0	0.19083969295024872	0.3968254029750824	0.40789473056793213	0.6666666865348816	2072	2147	2147	2172	1533
17.94047562186305	17.940475621863055	0	0	2	30	0.007244443697168365	0.09078636625275927	1046.7701698050491	1121.7701698050491	1121.7701698050491	1146.7701698050491	0.0	0.19083969295024872	0.3968254029750824	0.43421053886413574	0.6666666865348816	1950	2025	2025	2050	1533
17.94916068471548	17.949160289975783	0	0	2	30	0.007336107005503826	0.09078636625275927	1046.7701698050491	1121.7701698050491	1121.7701698050491	1146.7701698050491	0.0	0.19083969295024872	0.3968254029750824	0.43421053886413574	0.6666666865348816	1834	1909	1909	1934	1566
17.967049498384526	17.967050682603624	0	0	2	30	0.007407662554463747	0.09209171095014912	1052.1155563408606	1127.1155563408606	1127.1155563408606	1152.1155563408606	0.0	0.19083969295024872	0.3968254029750824	0.44736841320991516	0.6666666865348816	1715	1790	1790	1815	1566
17.98274711198568	17.982747506725378	0	0	2	30	0.007458914215262192	0.09339705860411862	1057.4609549838658	1132.4609549838658	1132.4609549838658	1157.4609549838658	0.0	0.19083969295024872	0.3968254029750824	0.46052631735801697	0.5	1687	1762	1762	1787	1600
18.007068209046253	18.00706820904625	0	0	2	30	0.007489721510659376	0.09091431163904962	1047.294106161908	1122.294106161908	1122.294106161908	1147.294106161908	0.0	0.18320611119270325	0.380952388048172	0.4736842215061188	0.5	1666	1741	1741	1766	1600
18.016135774666793	18.01613577466679	0	0	2	30	0.0075	0.09091431163904962	1047.294106161908	1122.294106161908	1122.294106161908	1147.294106161908	0.0	0.18320611119270325	0.380952388048172	0.4736842215061188	0.5	1540	1615	1615	1640	1600
18.033694191207964	18.033694191207964	0	0	2	30	0.0074897215106592314	0.08900591247437295	1039.4792115825571	1114.4792115825571	1114.4792115825571	1139.4792115825571	0.0	0.17557251453399658	0.380952388048172	0.4736842215061188	0.5	1540	1615	1615	1640	1600
18.049101671130515	18.049102065870215	0	0	2	30	0.007458914215261905	0.09025904338778856	1044.6107826729942	1119.6107826729942	1119.6107826729942	1144.6107826729942	0.0	0.17557251453399658	0.380952388048172	0.4868420958518982	0.3333333432674408	1404	1479	1479	1504	1600
18.073616190643484	18.073616190643484	0	0	2	30	0.007407662554463316	0.08641873498477581	1028.884719762657	1103.884719762657	1103.884719762657	1128.884719762657	0.0	0.1679389327764511	0.3650793731212616	0.4868420958518982	0.3333333432674408	1404	1479	1479	1504	1600
18.0820794097852	18.082079015045505	0	0	2	30	0.007336107005503255	0.08641873498477581	1028.884719762657	1103.884719762657	1103.884719762657	1128.884719762657	0.0	0.1679389327764511	0.3650793731212616	0.4868420958518982	0.3333333432674408	1360	1435	1435	1460	1600
18.100404410821398	18.100404410821394	0	0	2	30	0.007244443697167653	0.08372712880373001	1017.8625924512744	1092.8625924512744	1092.8625924512744	1117.8625924512744	0.0	0.16030533611774445	0.3492063581943512	0.5	0.3333333432674408	1251	1326	1326	1351	1600
18.116350315693076	18.116350710432773	0	0	2	30	0.007132923872213222	0.08174300193786621	1009.7375929355621	1084.7375929355621	1084.7375929355621	1109.7375929355621	0.0	0.16030533611774445	0.3333333432674408	0.5	0.3333333432674408	1220	1295	1295	1320	1600
18.14046377967209	18.14046377967209	0	0	2	30	0.007001853198728515	0.07871459692922	997.3362744251559	1072.3362744251558	1072.3362744251558	1097.3362744251558	0.0	0.16030533611774445	0.3174603283405304	0.4868420958518982	0.3333333432674408	1191	1266	1266	1291	1600
18.14913660559386	18.14913621085416	0	0	2	30	0.00685159093231894	0.07200252735301071	969.8503495105789	1044.8503495105788	1044.8503495105788	1069.8503495105788	0.0	0.15267175436019897	0.2857142984867096	0.4736842215061188	0.3333333432674408	1160	1235	1235	1260	1600
18.16701594551013	18.167015945510133	0	0	2	30	0.006682548931412125	0.0674077064598737	951.0345579531829	1026.034557953183	1026.034557953183	1051.034557953183	0.0	0.15267175436019897	0.2539682686328888	0.46052631735801697	0.1666666716337204	1108	1183	1183	1208	1600
18.18293579756169	18.182935797561694	0	0	2	30	0.006495190528382592	0.060567688893249816	923.024686017858	998.024686017858	998.024686017858	1023.024686017858	0.0	0.15267175436019897	0.2063492089509964	0.43421053886413574	0.1666666716337204	1108	1183	1183	1208	1600
18.20706939326535	18.207069788005047	0	0	2	30	0.006290029259589918	0.05539851609085289	901.8569233920425	976.8569233920425	976.8569233920425	1001.8569233920425	0.0	0.15267175436019897	0.1746031790971756	0.3947368562221527	0.1666666716337204	1063	1138	1138	1163	1600
18.216141301022574	18.216140906282874	0	0	2	30	0.006067627457811282	0.04944613428184186	877.4819198841424	952.4819198841424	952.4819198841424	977.4819198841424	0.0	0.15267175436019897	0.1269841343164444	0.3552631437778473	0.1666666716337204	1039	1114	1114	1139	1600
18.233713533453205	18.233713533453205	0	0	2	30	0.005828594710926398	0.0398623002033662	838.2361193327846	913.2361193327846	913.2361193327846	938.2361193327846	0.0	0.1450381726026535	0.0476190485060215	0.30263158679008484	0.1666666716337204	1045	1120	1120	1145	1600
18.24923904054569	18.24923904054569	0	0	2	30	0.005573586191079517	0.036648554298342045	825.0758298517106	900.0758298517106	900.0758298517106	925.0758298517106	0.0	0.13740457594394684	0.0317460335791111	0.28947368264198303	0.1666666716337204	1041	1116	1116	1141	1600
18.27359013782337	18.273590137823366	0	0	2	30	0.005303300858898111	0.03539542144369848	819.9442508119453	894.9442508119453	894.9442508119453	919.9442508119453	0.0	0.13740457594394684	0.01587301678955555	0.2631579041481018	0.1666666716337204	1043	1118	1118	1143	1600
18.28210822578321	18.282107831043515	0	0	2	30	0.005018479547690389	0.030534351244568825	800.0381683465093	875.0381683465093	875.0381683465093	900.0381683465093	0.0	0.1221374049782753	0.0	0.25	0.1666666716337204	1037	1112	1112	1137	1600
18.30021927790267	18.30021927790267	0	0	2	30	0.004719902932872683	0.02671755664050579	784.4083944428712	859.4083944428712	859.4083944428712	884.4083944428712	0.0	0.10687022656202316	0.0	0.22368420660495758	0.1666666716337204	1044	1119	1119	1144	1600
18.31632584183175	18.316325841831752	0	0	2	30	0.004408389392192404	0.02099236659705639	760.9637412149459	835.9637412149459	835.9637412149459	860.9637412149459	0.0	0.08396946638822556	0.0	0.18421052396297455	0.1666666716337204	1024	1099	1099	1124	1600
18.340337462968485	18.34033746296848	0	0	2	30	0.004084792762611515	0.009541984647512436	714.0744271315634	789.0744271315634	789.0744271315634	814.0744271315634	0.0	0.038167938590049744	0.0	0.1315789520740509	0.1666666716337204	1035	1110	1110	1135	1600
18.349089236830004	18.349088842090307	0	0	2	30	0.0037499999999987712	0.009541984647512436	714.0744271315634	789.0744271315634	789.0744271315634	814.0744271315634	0.0	0.038167938590049744	0.0	0.1315789520740509	0.1666666716337204	1040	1115	1115	1140	1566
18.367066866931275	18.367066866931275	0	0	2	30	0.0034049287480453347	0.010795117512270622	719.2060062127482	794.2060062127482	794.2060062127482	819.2060062127482	0.0	0.038167938590049744	0.0476190485060215	0.10526315867900848	0.3333333432674408	1046	1121	1121	1146	1566
18.382869086552603	18.382869876031997	0	0	2	30	0.0030505248230672014	0.011630539454787397	722.6270590673544	797.6270590673544	797.6270590673544	822.6270590673544	0.0	0.038167938590049744	0.0793650820851326	0.10526315867900848	0.3333333432674408	1025	1100	1100	1125	1566
18.40698057683312	18.406980182093424	0	0	2	30	0.0026877596215884214	0.013196955486329126	729.0415327165177	804.0415327165177	804.0415327165177	829.0415327165177	0.0	0.038167938590049744	0.1587301641702652	0.09210526198148727	0.3333333432674408	1030	1105	1105	1130	1566
18.416133800968296	18.4161334062286	0	0	2	30	0.002317627457810748	0.01620184393707	741.3465509223016	816.3465509223016	816.3465509223016	841.3465509223016	0.0	0.04580152779817581	0.2063492089509964	0.09210526198148727	0.3333333432674408	1036	1111	1111	1136	1533
18.433615243268207	18.433615638007907	0	0	2	30	0.0019411428382675245	0.01614962989711821	741.1327344286991	816.1327344286991	816.1327344286991	841.1327344286991	0.0	0.04580152779817581	0.2380952388048172	0.07894736528396606	0.3333333432674408	1046	1121	1121	1146	1533
18.449263514407015	18.44926351440701	0	0	2	30	0.0015593376811317945	0.017298335428898193	745.8366835813381	820.8366835813381	820.8366835813381	845.8366835813381	0.0	0.04580152779817581	0.2539682686328888	0.09210526198148727	0.3333333432674408	1046	1121	1121	1146	1533
18.473580269330895	18.473580269330895	0	0	2	30	0.001173258487800315	0.018029329528037763	748.8301044173146	823.8301044173146	823.8301044173146	848.8301044173146	0.0	0.04580152779817581	0.2857142984867096	0.09210526198148727	0.3333333432674408	1052	1127	1127	1152	1533
18.482081383483695	18.482081383483695	0	0	2	30	0.0007839634745059725	0.018029329528037763	748.8301044173146	823.8301044173146	823.8301044173146	848.8301044173146	0.0	0.04580152779817581	0.2857142984867096	0.09210526198148727	0.3333333432674408	1057	1132	1132	1157	1500
18.50025401499616	18.50025440973586	0	0	2	30	0.0003925196718206422	0.019937725898746705	756.6449875553677	831.6449875553677	831.6449875553677	856.6449875553677	0.0	0.05343511328101158	0.2857142984867096	0.09210526198148727	0.3333333432674408	1047	1122	1122	1147	1500
18.5164055792509	18.516405579250904	0	0	2	30	-1.4406906524676981e-15	0.020668719997886276	759.6384083913443	834.6384083913443	834.6384083913443	859.6384083913443	0.0	0.05343511328101158	0.3174603283405304	0.09210526198148727	0.5	1047	1122	1122	1147	1500
18.540204435689994	18.540204040950297	0	0	2	30	-0.00039251967182351964	0.02720063491105884	786.3865999607859	861.3865999607859	861.3865999607859	886.3865999607859	0.0	0.06870228797197342	0.380952388048172	0.10526315867900848	0.5	1039	1114	1114	1139	1500
18.54914371090843	18.549143316168735	0	0	2	30	-0.0007839634745088382	0.02803605675554166	789.8076524139431	864.8076524139431	864.8076524139431	889.8076524139431	0.0	0.06870228797197342	0.4126984179019928	0.10526315867900848	0.5	1044	1119	1119	1144	1466
18.566995419045796	18.566995419045796	0	0	2	30	-0.0011732584878031609	0.03177193963998243	805.1060928257281	880.1060928257281	880.1060928257281	905.1060928257281	0.0	0.07633587718009949	0.4285714328289032	0.1184210553765297	0.5	1028	1103	1103	1128	1466
18.582239081993357	18.582239081993357	0	0	2	30	-0.0015593376811346127	0.036058659038958496	822.660208764535	897.660208764535	897.660208764535	922.660208764535	0.0	0.09160305559635162	0.4444444477558136	0.1184210553765297	0.5	1028	1103	1103	1128	1466
18.599143414853664	18.599143020113964	0	0	2	30	-0.001941142838270308	0.04547332209724009	861.2132539881982	936.2132539881982	936.2132539881982	961.2132539881982	0.019999999552965164	0.09923664480447769	0.4761904776096344	0.1315789520740509	0.6666666865348816	1017	1092	1092	1117	1466
18.620363436840663	18.620363436840663	0	0	2	30	-0.0023176274578134886	0.05452248532676707	898.2695774131112	973.2695774131112	973.2695774131112	998.2695774131112	0.03999999910593033	0.10687022656202316	0.4920634925365448	0.14473684132099152	0.6666666865348816	1009	1084	1084	1109	1466
18.632154706382742	18.632154706382746	0	0	2	30	-0.002687759621591111	0.07367607998936343	976.7035475564433	1051.7035475564433	1051.7035475564433	1076.7035475564433	0.10000000149011612	0.11450381577014923	0.5079365372657776	0.15789473056793213	0.6666666865348816	997	1072	1072	1097	1466
18.649265488105506	18.649265488105506	0	0	2	30	-0.003050524823069834	0.08675089431343075	1030.244912213499	1105.244912213499	1105.244912213499	1130.244912213499	0.11999999731779099	0.13740457594394684	0.523809552192688	0.17105263471603394	0.6666666865348816	969	1044	1044	1069	1466
18.673591322042462	18.673591322042462	0	0	2	30	-0.003404928748047902	0.09729074675561789	1073.4056079642553	1148.4056079642553	1148.4056079642553	1173.4056079642553	0.14000000059604645	0.15267175436019897	0.523809552192688	0.18421052396297455	0.6666666865348816	951	1026	1026	1051	1433
18.682095988852552	18.682095988852552	0	0	2	30	-0.003750000000001266	0.11374693253733459	1140.7936887403853	1215.7936887403853	1215.7936887403853	1240.7936887403853	0.18000000715255737	0.17557251453399658	0.5396825671195984	0.18421052396297455	0.6666666865348816	923	998	998	1023	1433
18.700170724919722	18.70017072491972	0	0	2	30	-0.0040847927626139315	0.12433899897045664	1184.16820078402	1259.16820078402	1259.16820078402	1284.16820078402	0.20000000298023224	0.19083969295024872	0.5396825671195984	0.19736842811107635	0.6666666865348816	901	976	976	1001	1433
18.716668081150587	18.716669265369685	0	0	2	30	-0.0044083893921947346	0.140766484194506	1251.438752776502	1326.438752776502	1326.438752776502	1351.438752776502	0.23999999463558197	0.20610687136650085	0.5555555820465088	0.21052631735801697	0.8333333134651184	877	952	952	977	1433
18.74029601530011	18.740295620560413	0	0	2	30	-0.004719902932874923	0.16705504920311842	1359.09042648677	1434.09042648677	1434.09042648677	1459.09042648677	0.30000001192092896	0.23664122819900513	0.5555555820465088	0.2368421107530594	0.8333333134651184	838	913	913	938	1433
18.749099500062172	18.749099500062172	0	0	2	30	-0.0050184795476925295	0.18559978529810905	1435.0311207957566	1510.0311207957566	1510.0311207957566	1535.0311207957566	0.3400000035762787	0.25954198837280273	0.5714285969734192	0.25	0.8333333134651184	825	900	900	925	1433
18.767092130271998	18.767092130271998	0	0	2	30	-0.005303300858900148	0.1942489533533429	1470.449463981939	1545.449463981939	1545.449463981939	1570.449463981939	0.3400000035762787	0.28244274854660034	0.5873016119003296	0.2631579041481018	0.8333333134651184	819	894	894	919	1433
18.782341319575337	18.78234131957534	0	0	2	30	-0.005573586191081444	0.21574636525727353	1558.4813657285351	1633.4813657285351	1633.4813657285351	1658.4813657285351	0.3799999952316284	0.3129771053791046	0.5873016119003296	0.28947368264198303	0.8333333134651184	800	875	875	900	1433
18.80708084071661	18.807080840716612	0	0	2	30	-0.005828594710928212	0.25454792006870264	1717.3737326813373	1792.3737326813373	1792.3737326813373	1817.3737326813373	0.4399999976158142	0.3664122223854065	0.6190476417541504	0.34210526943206787	0.8333333134651184	784	859	859	884	1433
18.816188669786428	18.816188275046727	0	0	2	30	-0.006067627457812976	0.2777161755433357	1812.2477388499597	1887.2477388499597	1887.2477388499597	1912.2477388499597	0.47999998927116394	0.39694657921791077	0.6349206566810608	0.3684210479259491	0.8333333134651184	760	835	835	860	1433
18.833654717238083	18.833654717238087	0	0	2	30	-0.006290029259591488	0.3095268731502663	1942.5125455503405	2017.5125455503405	2017.5125455503405	2042.5125455503405	0.5600000023841858	0.42748090624809265	0.6349206566810608	0.3947368562221527	0.8333333134651184	714	789	789	814	1433
18.849854834475778	18.849855229215475	0	0	2	30	-0.006495190528384032	0.3280084091195885	2018.194435344715	2093.194435344715	2093.194435344715	2118.194435344715	0.5799999833106995	0.4580152630805969	0.6507936716079712	0.42105263471603394	0.6666666865348816	714	789	789	814	1433
18.873803297260707	18.873803297260704	0	0	2	30	-0.006682548931413433	0.36371836798232904	2164.4267168876377	2239.4267168876377	2239.4267168876377	2264.4267168876377	0.6200000047683716	0.5190839767456055	0.6666666865348816	0.4736842215061188	0.8333333134651184	719	794	794	819	1466
18.882253095252665	18.882253884732062	0	0	2	30	-0.006851590932320112	0.36371836798232904	2164.4267168876377	2239.4267168876377	2239.4267168876377	2264.4267168876377	0.6200000047683716	0.5190839767456055	0.6666666865348816	0.4736842215061188	0.8333333134651184	722	797	797	822	1466
18.900261120310738	18.90026151505044	0	0	2	30	-0.007001853198729547	0.38772204518318176	2262.7217750251293	2337.7217750251293	2337.7217750251293	2362.7217750251293	0.6600000262260437	0.5496183037757874	0.682539701461792	0.5	0.6666666865348816	729	804	804	829	1466
18.91650979053138	18.91650979053138	0	0	2	30	-0.007132923872214114	0.40463717583389514	2331.9892350398004	2406.9892350398004	2406.9892350398004	2431.9892350398004	0.6800000071525574	0.580152690410614	0.6984127163887024	0.5131579041481018	0.6666666865348816	741	816	816	841	1466
18.94039233178661	18.94039233178661	0	0	2	30	-0.007244443697168399	0.4444307815423585	2494.944050415958	2569.944050415958	2569.944050415958	2594.944050415958	0.7400000095367432	0.6335877776145935	0.7142857313156128	0.5657894611358643	0.6666666865348816	741	816	816	841	1466
18.94913068449838	18.949130684498375	0	0	2	30	-0.007336107005503854	0.4444307815423585	2494.944050415958	2569.944050415958	2569.944050415958	2594.944050415958	0.7400000095367432	0.6335877776145935	0.7142857313156128	0.5657894611358643	0.6666666865348816	745	820	820	845	1466
18.967009629674955	18.96700962967495	0	0	2	30	-0.007407662554463767	0.4672048375875679	2588.2038099210904	2663.2038099210904	2663.2038099210904	2688.2038099210904	0.7799999713897705	0.6564885377883911	0.7301587462425232	0.5921052694320679	0.6666666865348816	748	823	823	848	1466
18.993876797792616	18.993876797792616	0	0	2	30	-0.007458914215262207	0.512196323150456	2772.4439433011175	2847.4439433011175	2847.4439433011175	2872.4439433011175	0.8399999737739563	0.7175572514533997	0.761904776096344	0.6447368264198303	0.6666666865348816	748	823	823	848	1466
19.001260798597883	19.001260798597887	0	0	2	30	-0.007489721510659382	0.512196323150456	2772.4439433011175	2847.4439433011175	2847.4439433011175	2872.4439433011175	0.8399999737739563	0.7175572514533997	0.761904776096344	0.6447368264198303	0.6666666865348816	756	831	831	856	1466
19.021705946556196	19.02170673603559	0	0	2	30	-0.0075	0.5279340583336234	2836.8899688761876	2911.8899688761876	2911.8899688761876	2936.8899688761876	0.8600000143051147	0.7404580116271973	0.761904776096344	0.6710526347160339	0.6666666865348816	759	834	834	859	1500
19.033248530088045	19.033249319567446	0	0	2	30	-0.007489721510659225	0.5419722404222043	2894.3763245289265	2969.3763245289265	2969.3763245289265	2994.3763245289265	0.8799999952316284	0.7557252049446106	0.7777777910232544	0.6842105388641357	0.6666666865348816	786	861	861	886	1500
19.05027246907708	19.05027246907708	0	0	2	30	-0.007458914215261892	0.5552559071029837	2948.772939586718	3023.772939586718	3023.772939586718	3048.772939586718	0.8999999761581421	0.7786259651184082	0.7777777910232544	0.6973684430122375	0.6666666865348816	789	864	864	889	1500
19.066093636203945	19.066093241464248	0	0	2	30	-0.007407662554463295	0.5691896667867375	3005.83168549169	3080.83168549169	3080.83168549169	3105.83168549169	0.9200000166893005	0.7938931584358215	0.7777777910232544	0.7236841917037964	0.6666666865348816	805	880	880	905	1500
19.08714944647626	19.087149446476257	0	0	2	30	-0.007336107005503227	0.5853973098640752	3072.201983893388	3147.201983893388	3147.201983893388	3172.201983893388	0.9399999976158142	0.8167939186096191	0.7936508059501648	0.7368420958518982	0.6666666865348816	822	897	897	922	1500
19.099722695361613	19.09972309010131	0	0	2	30	-0.007244443697167619	0.5949163921177387	3111.18262572214	3186.18262572214	3186.18262572214	3211.18262572214	0.9599999785423279	0.8244274854660034	0.7936508059501648	0.75	0.6666666865348816	861	936	936	961	1533
19.11656584356861	19.116565448828908	0	0	2	30	-0.007132923872213181	0.6048009842634201	3151.6600305587053	3226.6600305587053	3226.6600305587053	3251.6600305587053	0.9800000190734863	0.8320610523223877	0.8095238208770752	0.75	0.6666666865348816	898	973	973	998	1533
19.14052141166811	19.14052220114751	0	0	2	30	-0.007001853198728467	0.6093723000888538	3170.379568863856	3245.379568863856	3245.379568863856	3270.379568863856	0.9800000190734863	0.8396946787834167	0.8095238208770752	0.7631579041481018	0.8333333134651184	976	1051	1051	1076	1533
19.149372659933725	19.149373054673422	0	0	2	30	-0.0068515909323188864	0.6143722953204822	3190.8545493373745	3265.8545493373745	3265.8545493373745	3290.8545493373745	1.0	0.8396946787834167	0.8095238208770752	0.7631579041481018	0.6666666865348816	1030	1105	1105	1130	1533
19.16688173401255	19.16688133927285	0	0	2	30	-0.0066825489314120655	0.6162806870345783	3198.669413406598	3273.669413406598	3273.669413406598	3298.669413406598	1.0	0.847328245639801	0.8095238208770752	0.7631579041481018	0.6666666865348816	1073	1148	1148	1173	1533
19.182354345985402	19.1823547407251	0	0	2	30	-0.006495190528382525	0.6189435962447547	3209.5740266222706	3284.5740266222706	3284.5740266222706	3309.5740266222706	1.0	0.847328245639801	0.8095238208770752	0.7763158082962036	0.8333333134651184	1140	1215	1215	1240	1533
19.20711873572769	19.207119130467394	0	0	2	30	-0.006290029259589846	0.6189435962447547	3209.5740266222706	3284.5740266222706	3284.5740266222706	3309.5740266222706	1.0	0.847328245639801	0.8095238208770752	0.7763158082962036	0.6666666865348816	1184	1259	1259	1284	1533
19.21622695953721	19.216227354276906	0	0	2	30	-0.006067627457811204	0.6208519879588508	3217.388890691494	3292.388890691494	3292.388890691494	3317.388890691494	1.0	0.8549618124961853	0.8095238208770752	0.7763158082962036	0.6666666865348816	1251	1326	1326	1351	1566
19.23462932955436	19.23462972429406	0	0	2	30	-0.005828594710926315	0.6208519879588508	3217.388890691494	3292.388890691494	3292.388890691494	3317.388890691494	1.0	0.8549618124961853	0.8095238208770752	0.7763158082962036	0.6666666865348816	1359	1434	1434	1459	1566
19.260489516700453	19.26048991144015	0	0	2	30	-0.005573586191079428	0.6258410126773786	3237.818946913865	3312.818946913865	3312.818946913865	3337.818946913865	1.0	0.8625954389572144	0.8253968358039856	0.7763158082962036	0.6666666865348816	1435	1510	1510	1535	1566
19.269349054499735	19.269349449239435	0	0	2	30	-0.005303300858898017	0.6323729192179846	3264.5671041976466	3339.5671041976466	3339.5671041976466	3364.5671041976466	1.0	0.8778625726699829	0.8253968358039856	0.7894737124443054	0.6666666865348816	1470	1545	1545	1570	1566
19.282155594547064	19.282155594547067	0	0	2	30	-0.00501847954769029	0.6369964366462844	3283.5004080665344	3358.5004080665344	3358.5004080665344	3383.5004080665344	1.0	0.885496199131012	0.8253968358039856	0.8026315569877625	0.6666666865348816	1558	1633	1633	1658	1566
19.300140329962915	19.300140329962915	0	0	2	30	-0.00471990293287258	0.6389048283603804	3291.315272135758	3366.315272135758	3366.315272135758	3391.315272135758	1.0	0.8931297659873962	0.8253968358039856	0.8026315569877625	0.6666666865348816	1717	1792	1792	1817	1566
19.31630689432621	19.316307683805608	0	0	2	30	-0.004408389392192297	0.6435283431868903	3310.248565350316	3385.248565350316	3385.248565350316	3410.248565350316	1.0	0.9007633328437805	0.8253968358039856	0.8157894611358643	0.6666666865348816	1812	1887	1887	1912	1566
19.341177863787173	19.34117825852687	0	0	2	30	-0.004084792762611404	0.648674009375604	3331.3200683930986	3406.3200683930986	3406.3200683930986	3431.3200683930986	1.0	0.9083969593048096	0.841269850730896	0.8157894611358643	0.6666666865348816	1942	2017	2017	2042	1566
19.350744775126664	19.350744775126664	0	0	2	30	-0.0037499999999986568	0.648674009375604	3331.3200683930986	3406.3200683930986	3406.3200683930986	3431.3200683930986	1.0	0.9083969593048096	0.841269850730896	0.8157894611358643	0.6666666865348816	2018	2093	2093	2118	1533
19.366925550119113	19.366925155379416	0	0	2	30	-0.003404928748045217	0.648674009375604	3331.3200683930986	3406.3200683930986	3406.3200683930986	3431.3200683930986	1.0	0.9083969593048096	0.841269850730896	0.8157894611358643	0.6666666865348816	2164	2239	2239	2264	1566
19.38357211795612	19.383572117956117	0	0	2	30	-0.0030505248230670804	0.648674009375604	3331.3200683930986	3406.3200683930986	3406.3200683930986	3431.3200683930986	1.0	0.9007633328437805	0.841269850730896	0.8157894611358643	0.6666666865348816	2164	2239	2239	2264	1566
19.40698412949041	19.40698452423011	0	0	2	30	-0.002687759621588298	0.6467656027603468	3323.50514330362	3398.50514330362	3398.50514330362	3423.50514330362	1.0	0.9007633328437805	0.841269850730896	0.8157894611358643	0.6666666865348816	2262	2337	2337	2362	1533
19.416117616640648	19.416117616640648	0	0	2	30	-0.002317627457810622	0.6401814823175034	3296.5431700901763	3371.5431700901763	3371.5431700901763	3396.5431700901763	1.0	0.885496199131012	0.841269850730896	0.8026315569877625	0.6666666865348816	2331	2406	2406	2431	1533
19.434659724511164	19.434660119250864	0	0	2	30	-0.0019411428382673972	0.6401814823175034	3296.5431700901763	3371.5431700901763	3371.5431700901763	3396.5431700901763	1.0	0.885496199131012	0.841269850730896	0.8026315569877625	0.6666666865348816	2494	2569	2569	2594	1533
19.461393075870944	19.461393075870944	0	0	2	30	-0.001559337681131665	0.6382730757022461	3288.728245000698	3363.728245000698	3363.728245000698	3388.728245000698	1.0	0.8778625726699829	0.841269850730896	0.8026315569877625	0.6666666865348816	2494	2569	2569	2594	1533
19.46855246978761	19.468552075047914	0	0	2	30	-0.0011732584878001843	0.6382730757022461	3288.728245000698	3363.728245000698	3363.728245000698	3388.728245000698	1.0	0.8778625726699829	0.841269850730896	0.8026315569877625	0.6666666865348816	2588	2663	2663	2688	1533
19.486910234218797	19.48691339213639	0	0	2	30	-0.000783963474505841	0.6382730757022461	3288.728245000698	3363.728245000698	3363.728245000698	3388.728245000698	1.0	0.8778625726699829	0.841269850730896	0.8026315569877625	0.6666666865348816	2772	2847	2847	2872	1533
19.499628747313302	19.499628747313302	0	0	2	30	-0.0003925196718205101	0.63636468398815	3280.9133809314744	3355.9133809314744	3355.9133809314744	3380.9133809314744	1.0	0.8702290058135986	0.841269850730896	0.8026315569877625	0.6666666865348816	2772	2847	2847	2872	1533
19.516295446874942	19.516295841614642	0	0	2	30	1.5729989303233564e-15	0.634456292274054	3273.098516862251	3348.098516862251	3348.098516862251	3373.098516862251	1.0	0.8625954389572144	0.841269850730896	0.8026315569877625	0.6666666865348816	2836	2911	2911	2936	1533
19.54028298889005	19.54028338362975	0	0	2	30	0.00039251967182365175	0.6325478856587967	3265.2835917727725	3340.2835917727725	3340.2835917727725	3365.2835917727725	1.0	0.8549618124961853	0.841269850730896	0.8026315569877625	0.6666666865348816	2894	2969	2969	2994	1533
19.54913700033356	19.54913660559386	0	0	2	30	0.0007839634745089697	0.6306394939447006	3257.468727703549	3332.468727703549	3332.468727703549	3357.468727703549	1.0	0.847328245639801	0.841269850730896	0.8026315569877625	0.6666666865348816	2948	3023	3023	3048	1533
19.566954760856824	19.56695515559652	0	0	2	30	0.0011732584878032916	0.625963777751851	3238.3216698938295	3313.3216698938295	3313.3216698938295	3338.3216698938295	1.0	0.8396946787834167	0.841269850730896	0.7894737124443054	0.6666666865348816	3005	3080	3080	3105	1533
19.59384719231521	19.59384719231521	0	0	2	30	0.0015593376811347424	0.6097671028628087	3171.9962862232014	3246.9962862232014	3246.9962862232014	3271.9962862232014	1.0	0.8091602921485901	0.8253968358039856	0.7631579041481018	0.6666666865348816	3072	3147	3147	3172	1533
19.602645150721486	19.602645150721486	0	0	2	30	0.0019411428382704356	0.5967032748804355	3118.4999106353835	3193.4999106353835	3193.4999106353835	3218.4999106353835	1.0	0.7786259651184082	0.8253968358039856	0.7368420958518982	0.6666666865348816	3111	3186	3186	3211	1533
19.616160248528118	19.616160248528114	0	0	2	30	0.0023176274578136143	0.5734812596170178	3023.405758131688	3098.405758131688	3098.405758131688	3123.405758131688	1.0	0.7404580116271973	0.7936508059501648	0.6973684430122375	0.6666666865348816	3151	3226	3226	3251	1533
19.63423182667769	19.634232616157092	0	0	2	30	0.0026877596215912347	0.5220042802175584	2812.6075274909017	2887.6075274909017	2887.6075274909017	2912.6075274909017	0.9200000166893005	0.6870229244232178	0.7777777910232544	0.6184210777282715	0.6666666865348816	3170	3245	3245	3270	1566
19.659953854929213	19.659953854929213	0	0	2	30	0.0030505248230699544	0.4680555120278571	2591.687321754075	2666.687321754075	2666.687321754075	2691.687321754075	0.8600000143051147	0.6183205842971802	0.7301587462425232	0.5394737124443054	0.6666666865348816	3190	3265	3265	3290	1533
19.6698108999473	19.669810899947304	0	0	2	30	0.00340492874804802	0.41663072618936736	2381.1028237454593	2456.1028237454593	2456.1028237454593	2481.1028237454593	0.7799999713897705	0.5648854970932007	0.6984127163887024	0.46052631735801697	0.6666666865348816	3198	3273	3273	3298	1533
19.68640733584256	19.686407335842564	0	0	2	30	0.003750000000001381	0.36021850302927483	2150.09476990488	2225.09476990488	2225.09476990488	2250.09476990488	0.6600000262260437	0.5114504098892212	0.682539701461792	0.3947368562221527	0.5	3209	3284	3284	3309	1566
19.699907828280338	19.699908223020035	0	0	2	30	0.0040847927626140425	0.3284297627315187	2019.919878385569	2094.919878385569	2094.919878385569	2119.919878385569	0.6200000047683716	0.4656488597393036	0.6666666865348816	0.34210526943206787	0.5	3209	3284	3284	3309	1533
19.716261499260852	19.71626189400055	0	0	2	30	0.004408389392194842	0.3099069892084141	1944.0691208084556	2019.0691208084556	2019.0691208084556	2044.0691208084556	0.6200000047683716	0.42748090624809265	0.6349206566810608	0.30263158679008484	0.5	3217	3292	3292	3317	1533
19.732328589220053	19.732328983959754	0	0	2	30	0.004719902932875025	0.284099338795607	1838.3867923680107	1913.3867923680107	1913.3867923680107	1938.3867923680107	0.5799999833106995	0.3893129825592041	0.6349206566810608	0.2631579041481018	0.5	3217	3292	3292	3317	1533
19.749151210962708	19.74915081622301	0	0	2	30	0.005018479547692628	0.25651642209293946	1725.434748470587	1800.434748470587	1800.434748470587	1825.434748470587	0.5400000214576721	0.35114502906799316	0.60317462682724	0.22368420660495758	0.5	3237	3312	3312	3337	1533
19.76728752642289	19.767287921162588	0	0	2	30	0.005303300858900241	0.22719944978977802	1605.3817468891411	1680.3817468891411	1680.3817468891411	1705.3817468891411	0.47999998927116394	0.3206106722354889	0.5873016119003296	0.18421052396297455	0.5	3264	3339	3339	3364	1533
19.782264345334077	19.782264740073778	0	0	2	30	0.005573586191081533	0.20319577824688495	1507.0867119209938	1582.0867119209938	1582.0867119209938	1607.0867119209938	0.4399999976158142	0.290076345205307	0.5714285969734192	0.14473684132099152	0.5	3283	3358	3358	3383	1533
19.79925078405173	19.79925078405173	0	0	2	30	0.005828594710928295	0.15586294486508734	1313.2587592225327	1388.2587592225327	1388.2587592225327	1413.2587592225327	0.30000001192092896	0.25954198837280273	0.5396825671195984	0.1184210553765297	0.5	3291	3366	3366	3391	1533
19.816189854005522	19.816189459265825	0	0	2	30	0.006067627457813053	0.12940002307015702	1204.893094472293	1279.893094472293	1279.893094472293	1304.893094472293	0.25999999046325684	0.21374045312404633	0.4761904776096344	0.09210526198148727	0.5	3310	3385	3385	3410	1533
19.833590769406882	19.833590769406886	0	0	2	30	0.006290029259591559	0.11218933327436298	1134.4153197585165	1209.4153197585165	1209.4153197585165	1234.4153197585165	0.2199999988079071	0.19847328960895538	0.460317462682724	0.06578947603702545	0.3333333432674408	3331	3406	3406	3431	1533
19.849169961098404	19.849169566358704	0	0	2	30	0.006495190528384097	0.09453222826403335	1062.1094747412167	1137.1094747412167	1137.1094747412167	1162.1094747412167	0.18000000715255737	0.17557251453399658	0.4285714328289032	0.05263157933950424	0.3333333432674408	3331	3406	3406	3431	1533
19.87306631824309	19.87306671298279	0	0	2	30	0.006682548931413494	0.07177069474792819	968.9009949927658	1043.9009949927658	1043.9009949927658	1068.9009949927658	0.11999999731779099	0.15267175436019897	0.3650793731212616	0.03947368264198303	0.3333333432674408	3331	3406	3406	3431	1533
19.882189542161164	19.882189147421464	0	0	2	30	0.006851590932320166	0.07177069474792819	968.9009949927658	1043.9009949927658	1043.9009949927658	1068.9009949927658	0.11999999731779099	0.15267175436019897	0.3650793731212616	0.03947368264198303	0.3333333432674408	3331	3406	3406	3431	1533
19.89974282708625	19.899744011305344	0	0	2	30	0.007001853198729595	0.05073222186285675	882.7484485283984	957.7484485283984	957.7484485283984	982.7484485283984	0.05999999865889549	0.12977099418640137	0.3333333432674408	0.03947368264198303	0.3333333432674408	3323	3398	3398	3423	1533
19.916291104738256	19.916291499477957	0	0	2	30	0.007132923872214154	0.03870168349370298	833.4833939067137	908.4833939067137	908.4833939067137	933.4833939067137	0.03999999910593033	0.10687022656202316	0.30158731341362	0.02631578966975212	0.3333333432674408	3296	3371	3371	3396	1533
19.9322156936662	19.932216088405905	0	0	2	30	0.007244443697168434	0.03849282803258228	832.6281307934244	907.6281307934244	907.6281307934244	932.6281307934244	0.03999999910593033	0.10687022656202316	0.2698412835597992	0.02631578966975212	0.1666666716337204	3296	3371	3371	3396	1533
19.949905953266764	19.949906348006465	0	0	2	30	0.007336107005503881	0.031480004974394266	803.9106203701446	878.9106203701446	878.9106203701446	903.9106203701446	0.019999999552965164	0.09923664480447769	0.2539682686328888	0.02631578966975212	0.3333333432674408	3288	3363	3363	3388	1533
19.96639817788155	19.96639817788155	0	0	2	30	0.007407662554463788	0.03137557714579996	803.4829884120509	878.4829884120509	878.4829884120509	903.4829884120509	0.019999999552965164	0.09923664480447769	0.2380952388048172	0.02631578966975212	0.1666666716337204	3288	3363	3363	3388	1533
19.982226055583297	19.982226055583297	0	0	2	30	0.007458914215262221	0.026845501998008392	784.9323306818444	859.9323306818444	859.9323306818444	884.9323306818444	0.0	0.09923664480447769	0.2063492089509964	0.03947368264198303	0.1666666716337204	3288	3363	3363	3388	1533
20.006583468696157	20.006583863435853	0	0	2	30	0.007489721510659389	0.026688860409559312	784.2908833771454	859.2908833771454	859.2908833771454	884.2908833771454	0.0	0.09923664480447769	0.190476194024086	0.03947368264198303	0.1666666716337204	3280	3355	3355	3380	1533
20.01620130145679	20.01620090671709	0	0	2	30	0.0075	0.027680924117919947	788.3533842628822	863.3533842628822	863.3533842628822	888.3533842628822	0.0	0.09923664480447769	0.1746031790971756	0.06578947603702545	0.1666666716337204	3273	3348	3348	3373	1533
20.033152608341247	20.033152608341247	0	0	2	30	0.007489721510659218	0.02825527644110104	790.7053570263088	865.7053570263088	865.7053570263088	890.7053570263088	0.0	0.09923664480447769	0.1746031790971756	0.07894736528396606	0.1666666716337204	3265	3340	3340	3365	1533
20.04928404087135	20.04928404087135	0	0	2	30	0.007458914215261878	0.030738024528892266	800.8722104458138	875.8722104458138	875.8722104458138	900.8722104458138	0.0	0.10687022656202316	0.1746031790971756	0.09210526198148727	0.1666666716337204	3257	3332	3332	3357	1533
20.07309237106321	20.07309237106321	0	0	2	30	0.0074076625544632745	0.03264642183092378	808.6870973976329	883.6870973976329	883.6870973976329	908.6870973976329	0.0	0.11450381577014923	0.1746031790971756	0.09210526198148727	0.1666666716337204	3238	3313	3313	3338	1533
20.08212875224755	20.08212875224755	0	0	2	30	0.007336107005503199	0.03322077447932864	811.0390714928508	886.0390714928508	886.0390714928508	911.0390714928508	0.0	0.11450381577014923	0.1746031790971756	0.10526315867900848	0.1666666716337204	3171	3246	3246	3271	1533
20.09955690468813	20.099556509948428	0	0	2	30	0.007244443697167585	0.0337951271277335	813.3910455880687	888.3910455880687	888.3910455880687	913.3910455880687	0.0	0.11450381577014923	0.1746031790971756	0.1184210553765297	0.1666666716337204	3118	3193	3193	3218	1533
20.116209393620615	20.11620939362061	0	0	2	30	0.0071329238722131405	0.03627787707816987	823.5579066351056	898.5579066351056	898.5579066351056	923.5579066351056	0.0	0.1221374049782753	0.1746031790971756	0.1315789520740509	0.0	3023	3098	3098	3123	1533
20.132156087971687	20.13215608797169	0	0	2	30	0.00700185319872842	0.036277876890660476	823.5579058672547	898.5579058672547	898.5579058672547	923.5579058672547	0.0	0.1221374049782753	0.1587301641702652	0.14473684132099152	0.0	2812	2887	2887	2912	1533
20.153138871399726	20.15313847666003	0	0	2	30	0.006851590932318833	0.0399093320001922	838.428714540787	913.428714540787	913.428714540787	938.428714540787	0.0	0.12977099418640137	0.1746031790971756	0.17105263471603394	0.1666666716337204	2591	2666	2666	2691	1533
20.16629830873776	20.16629791399806	0	0	2	30	0.006682548931412006	0.0399093320001922	838.428714540787	913.428714540787	913.428714540787	938.428714540787	0.0	0.12977099418640137	0.1746031790971756	0.17105263471603394	0.1666666716337204	2381	2456	2456	2481	1533
20.182253292622512	20.182253687362213	0	0	2	30	0.006495190528382459	0.0399093320001922	838.428714540787	913.428714540787	913.428714540787	938.428714540787	0.0	0.12977099418640137	0.1746031790971756	0.17105263471603394	0.0	2150	2225	2225	2250	1500
20.199158020222512	20.199157625482815	0	0	2	30	0.006290029259589774	0.04296643273638828	850.94754205551	925.94754205551	925.94754205551	950.94754205551	0.0	0.13740457594394684	0.1746031790971756	0.19736842811107635	0.0	2019	2094	2094	2119	1500
20.21968803721606	20.219687642476362	0	0	2	30	0.006067627457811127	0.043540785059569376	853.2995148189366	928.2995148189366	928.2995148189366	953.2995148189366	0.0	0.13740457594394684	0.1746031790971756	0.21052631735801697	0.0	1944	2019	2019	2044	1500
20.23301839684366	20.23301839684366	0	0	2	30	0.005828594710926231	0.04500277307033912	859.2863557230387	934.2863557230387	934.2863557230387	959.2863557230387	0.0	0.13740457594394684	0.190476194024086	0.22368420660495758	0.0	1838	1913	1913	1938	1500
20.249086671021963	20.249086276282263	0	0	2	30	0.005573586191079339	0.04562933994620516	861.8521470797101	936.8521470797101	936.8521470797101	961.8521470797101	0.0	0.13740457594394684	0.190476194024086	0.2368421107530594	0.0	1725	1800	1800	1825	1500
20.266162320911533	20.266161926171836	0	0	2	30	0.005303300858897924	0.04753773911088183	869.667041659061	944.667041659061	944.667041659061	969.667041659061	0.0	0.1450381726026535	0.190476194024086	0.2368421107530594	0.0	1605	1680	1680	1705	1500
20.286409309541057	20.286408914801356	0	0	2	30	0.005018479547690192	0.04915636871010065	876.2953298678622	951.2953298678622	951.2953298678622	976.2953298678622	0.0	0.1450381726026535	0.2063492089509964	0.25	0.0	1507	1582	1582	1607	1500
20.299635063148486	20.299634668408785	0	0	2	30	0.004719902932872478	0.04915636871010065	876.2953298678622	951.2953298678622	951.2953298678622	976.2953298678622	0.0	0.1450381726026535	0.2063492089509964	0.25	0.0	1313	1388	1388	1413	1500
20.316200709347243	20.31620070934724	0	0	2	30	0.004408389392192191	0.04915636871010065	876.2953298678622	951.2953298678622	951.2953298678622	976.2953298678622	0.0	0.1450381726026535	0.2063492089509964	0.25	0.0	1204	1279	1279	1304	1500
20.332221220021985	20.33222082528229	0	0	2	30	0.004084792762611293	0.04915636871010065	876.2953298678622	951.2953298678622	951.2953298678622	976.2953298678622	0.0	0.1450381726026535	0.2063492089509964	0.25	0.0	1134	1209	1209	1234	1466
20.353077292006716	20.35307689726702	0	0	2	30	0.0037499999999985423	0.04915636871010065	876.2953298678622	951.2953298678622	951.2953298678622	976.2953298678622	0.0	0.1450381726026535	0.2063492089509964	0.25	0.0	1062	1137	1137	1162	1466
20.366293966601077	20.366293571861377	0	0	2	30	0.003404928748045099	0.04816430527716875	872.232830110006	947.232830110006	947.232830110006	972.232830110006	0.0	0.1450381726026535	0.190476194024086	0.25	0.0	968	1043	1043	1068	1466
20.382113160029448	20.38211276528975	0	0	2	30	0.00305052482306696	0.04816430527716875	872.232830110006	947.232830110006	947.232830110006	972.232830110006	0.0	0.1450381726026535	0.190476194024086	0.25	0.0	968	1043	1043	1068	1466
20.39930091599347	20.39930091599347	0	0	2	30	0.0026877596215881742	0.046255906112492085	864.4179355306551	939.4179355306551	939.4179355306551	964.4179355306551	0.0	0.13740457594394684	0.190476194024086	0.25	0.0	882	957	957	982	1466
20.419729484884428	20.41972948488443	0	0	2	30	0.002317627457810496	0.04434751067310572	856.6030562063679	931.6030562063679	931.6030562063679	956.6030562063679	0.0	0.12977099418640137	0.190476194024086	0.25	0.0	833	908	908	933	1466
20.433081949935165	20.433081555195464	0	0	2	30	0.0019411428382672693	0.03990414990275576	838.4074938517848	913.4074938517848	913.4074938517848	938.4074938517848	0.0	0.11450381577014923	0.190476194024086	0.2368421107530594	0.0	832	907	907	932	1433
20.449156145208946	20.44915575046925	0	0	2	30	0.0015593376811315356	0.02500765274201794	777.4063379785634	852.4063379785634	852.4063379785634	877.4063379785634	0.0	0.06870228797197342	0.1587301641702652	0.19736842811107635	0.0	803	878	878	903	1466
20.466131925954727	20.46613153121503	0	0	2	30	0.0011732584878000535	0.01755940489106833	746.9057630289249	821.9057630289249	821.9057630289249	846.9057630289249	0.0	0.04580152779817581	0.1428571492433548	0.17105263471603394	0.0	803	878	878	903	1433
20.486416809595333	20.486416809595333	0	0	2	30	0.0007839634745057094	0.013377113457233858	729.7792796073727	804.7792796073727	804.7792796073727	829.7792796073727	0.0	0.030534351244568825	0.1587301641702652	0.14473684132099152	0.1666666716337204	784	859	859	884	1433
20.499647694818847	20.499647300079147	0	0	2	30	0.00039251967182037795	0.010894364159968167	719.6124212350696	794.6124212350696	794.6124212350696	819.6124212350696	0.0	0.022900763899087906	0.1746031790971756	0.1184210553765297	0.1666666716337204	784	859	859	884	1433
20.516211762058802	20.516211762058806	0	0	2	30	-1.7053072081790148e-15	0.008202758843527364	708.5902974642446	783.5902974642446	783.5902974642446	808.5902974642446	0.0	0.015267175622284412	0.190476194024086	0.09210526198148727	0.1666666716337204	788	863	863	888	1433
20.532133982548558	20.532133982548558	0	0	2	30	-0.0003925196718237839	0.00938016189294949	713.4117629516281	788.4117629516281	788.4117629516281	813.4117629516281	0.0	0.022900763899087906	0.2222222238779068	0.06578947603702545	0.1666666716337204	790	865	865	890	1433
20.553207556107317	20.553207556107314	0	0	2	30	-0.0007839634745091013	0.013510238800941654	730.3244278898561	805.3244278898561	805.3244278898561	830.3244278898561	0.0	0.038167938590049744	0.30158731341362	0.05263157933950424	0.1666666716337204	800	875	875	900	1433
20.56628922972469	20.56628883498499	0	0	2	30	-0.0011732584878034224	0.013510238800941654	730.3244278898561	805.3244278898561	805.3244278898561	830.3244278898561	0.0	0.038167938590049744	0.30158731341362	0.05263157933950424	0.1666666716337204	808	883	883	908	1433
20.582134870712878	20.58213447597318	0	0	2	30	-0.0015593376811348716	0.023841234708302905	772.6298561305005	847.6298561305005	847.6298561305005	872.6298561305005	0.019999999552965164	0.05343511328101158	0.3333333432674408	0.06578947603702545	0.1666666716337204	811	886	886	911	1433
20.599169862413476	20.59916946767378	0	0	2	30	-0.0019411428382705633	0.0416027657935083	845.3633259244165	920.3633259244165	920.3633259244165	945.3633259244165	0.05999999865889549	0.07633587718009949	0.380952388048172	0.07894736528396606	0.3333333432674408	813	888	888	913	1433
20.6201246193229	20.620124619322905	0	0	2	30	-0.00231762745781374	0.08206263236832201	1011.0464795482786	1086.0464795482785	1086.0464795482785	1111.0464795482785	0.14000000059604645	0.12977099418640137	0.4444444477558136	0.1315789520740509	0.3333333432674408	823	898	898	923	1400
20.633478663332433	20.633478268592732	0	0	2	30	-0.0026877596215913587	0.10982416218042423	1124.7299441288374	1199.7299441288374	1199.7299441288374	1224.7299441288374	0.2199999988079071	0.15267175436019897	0.460317462682724	0.14473684132099152	0.3333333432674408	823	898	898	923	1400
20.64909614477473	20.649095750035034	0	0	2	30	-0.0030505248230700754	0.13116493436944365	1212.120406242872	1287.120406242872	1287.120406242872	1312.120406242872	0.25999999046325684	0.18320611119270325	0.4761904776096344	0.17105263471603394	0.3333333432674408	838	913	913	938	1433
20.673458294763975	20.673457900024278	0	0	2	30	-0.003404928748048138	0.16422296424669436	1347.4930385902135	1422.4930385902135	1422.4930385902135	1447.4930385902135	0.3199999928474426	0.23664122819900513	0.5079365372657776	0.19736842811107635	0.3333333432674408	838	913	913	938	1433
20.682086909839477	20.68208651509978	0	0	2	30	-0.003750000000001496	0.16422296424669436	1347.4930385902135	1422.4930385902135	1422.4930385902135	1447.4930385902135	0.3199999928474426	0.23664122819900513	0.5079365372657776	0.19736842811107635	0.3333333432674408	838	913	913	938	1400
20.700127303552854	20.700127303552854	0	0	2	30	-0.0040847927626141535	0.187994272571832	1444.836546181652	1519.836546181652	1519.836546181652	1544.836546181652	0.36000001430511475	0.2748091518878937	0.523809552192688	0.22368420660495758	0.3333333432674408	850	925	925	950	1400
20.716167156472842	20.716167551212543	0	0	2	30	-0.00440838939219495	0.2118413119873308	1542.4901725881195	1617.4901725881195	1617.4901725881195	1642.4901725881195	0.4000000059604645	0.30534350872039795	0.5396825671195984	0.2631579041481018	0.5	853	928	928	953	1400
20.740377726417755	20.740377331678058	0	0	2	30	-0.0047199029328751285	0.2617158377753164	1746.7263556899206	1821.7263556899206	1821.7263556899206	1846.7263556899206	0.5	0.3664122223854065	0.5714285969734192	0.31578946113586426	0.5	859	934	934	959	1400
20.749159500496383	20.749159105756686	0	0	2	30	-0.005018479547692726	0.2617158377753164	1746.7263556899206	1821.7263556899206	1821.7263556899206	1846.7263556899206	0.5	0.3664122223854065	0.5714285969734192	0.31578946113586426	0.5	861	936	936	961	1400
20.767019892907122	20.767019892907122	0	0	2	30	-0.005303300858900336	0.2959873236174273	1887.0680902133647	1962.0680902133647	1962.0680902133647	1987.0680902133647	0.5400000214576721	0.4198473393917084	0.5873016119003296	0.3815789520740509	0.5	869	944	944	969	1400
20.78291882375465	20.782919218494346	0	0	2	30	-0.005573586191081621	0.31410335517529653	1961.2532394428392	2036.2532394428392	2036.2532394428392	2061.253239442839	0.5600000023841858	0.45038166642189026	0.60317462682724	0.40789473056793213	0.5	876	951	951	976	1400
20.806841628459154	20.806841628459154	0	0	2	30	-0.005828594710928378	0.34314827261214065	2080.192176346716	2155.192176346716	2155.192176346716	2180.192176346716	0.6000000238418579	0.4885496199131012	0.6349206566810608	0.44736841320991516	0.5	876	951	951	976	1400
20.81611959033914	20.81612037981854	0	0	2	30	-0.006067627457813132	0.3668386640343053	2177.2043292204803	2252.2043292204803	2252.2043292204803	2277.2043292204803	0.6399999856948853	0.5190839767456055	0.6507936716079712	0.4736842215061188	0.6666666865348816	876	951	951	976	1400
20.833519716261108	20.833519321521408	0	0	2	30	-0.006290029259591632	0.39264632016420364	2282.886681072414	2357.886681072414	2357.886681072414	2382.886681072414	0.6800000071525574	0.5572519302368164	0.6666666865348816	0.5	0.6666666865348816	876	951	951	976	1400
20.8491383819225	20.849137987182804	0	0	2	30	-0.006495190528384164	0.4218588547879145	2402.51201035651	2477.51201035651	2477.51201035651	2502.51201035651	0.7400000095367432	0.5877862572669983	0.6666666865348816	0.5394737124443054	0.5	876	951	951	976	1400
20.866084557190874	20.866084162451177	0	0	2	30	-0.006682548931413554	0.4536887961365874	2532.8556201793253	2607.8556201793253	2607.8556201793253	2632.8556201793253	0.7599999904632568	0.6412213444709778	0.6984127163887024	0.5921052694320679	0.6666666865348816	872	947	947	972	1400
20.886879444522293	20.886879444522297	0	0	2	30	-0.00685159093232022	0.4667114082073409	2586.1832166090608	2661.1832166090608	2661.1832166090608	2686.1832166090608	0.7799999713897705	0.6641221642494202	0.6984127163887024	0.6052631735801697	0.6666666865348816	872	947	947	972	1400
20.900040066079427	20.900039671339727	0	0	2	30	-0.007001853198729643	0.4845376871806337	2659.181829004695	2734.181829004695	2734.181829004695	2759.181829004695	0.800000011920929	0.6870229244232178	0.7142857313156128	0.6315789222717285	0.6666666865348816	864	939	939	964	1400
20.91617228808893	20.916172288088926	0	0	2	30	-0.007132923872214195	0.5006644106536182	2725.2207616265664	2800.2207616265664	2800.2207616265664	2825.2207616265664	0.8199999928474426	0.7022900581359863	0.7301587462425232	0.6578947305679321	0.6666666865348816	856	931	931	956	1400
20.932188061887288	20.93218806188729	0	0	2	30	-0.007244443697168468	0.5161932753266747	2788.811462462733	2863.811462462733	2863.811462462733	2888.811462462733	0.8399999737739563	0.7251908183097839	0.7301587462425232	0.6842105388641357	0.6666666865348816	838	913	913	938	1400
20.953571900849283	20.953571506109583	0	0	2	30	-0.007336107005503909	0.5351792536458078	2866.559043679583	2941.559043679583	2941.559043679583	2966.559043679583	0.8799999952316284	0.7404580116271973	0.7460317611694336	0.6973684430122375	0.6666666865348816	777	852	852	877	1400
20.966761338404424	20.966760943664724	0	0	2	30	-0.007407662554463809	0.5414500944596483	2892.2381368122597	2967.2381368122597	2967.2381368122597	2992.2381368122597	0.8799999952316284	0.7557252049446106	0.7460317611694336	0.7105262875556946	0.6666666865348816	746	821	821	846	1400
20.982298292948173	20.982298292948173	0	0	2	30	-0.007458914215262234	0.5477209314890672	2917.91721444773	2992.91721444773	2992.91721444773	3017.91721444773	0.8799999952316284	0.7709923386573792	0.7460317611694336	0.7236841917037964	0.6666666865348816	729	804	804	829	1433
20.999174204550165	20.999174204550165	0	0	2	30	-0.007489721510659397	0.5614458322525024	2974.1206830739975	3049.1206830739975	3049.1206830739975	3074.1206830739975	0.8999999761581421	0.7862595319747925	0.7460317611694336	0.75	0.6666666865348816	719	794	794	819	1433
21.02041356878241	21.020413963522106	0	0	2	30	-0.0075	0.5826534854626297	3060.9660229694687	3135.9660229694687	3135.9660229694687	3160.9660229694687	0.9399999976158142	0.8091602921485901	0.761904776096344	0.7631579041481018	0.8333333134651184	708	783	783	808	1433
21.033497216098276	21.033496821358575	0	0	2	30	-0.007489721510659211	0.5889765512954472	3086.858977554856	3161.858977554856	3161.858977554856	3186.858977554856	0.9399999976158142	0.8244274854660034	0.761904776096344	0.7763158082962036	0.8333333134651184	713	788	788	813	1433
21.049118250197864	21.049117855458164	0	0	2	30	-0.0074589142152618635	0.5933912105130075	3104.9370070507657	3179.9370070507657	3179.9370070507657	3204.9370070507657	0.9399999976158142	0.8320610523223877	0.761904776096344	0.7894737124443054	0.8333333134651184	730	805	805	830	1433
21.06642363859212	21.06642403333182	0	0	2	30	-0.007407662554463255	0.5983912057446359	3125.411987524284	3200.411987524284	3200.411987524284	3225.411987524284	0.9599999785423279	0.8320610523223877	0.761904776096344	0.7894737124443054	0.8333333134651184	730	805	805	830	1433
21.08687431290621	21.086873918166514	0	0	2	30	-0.007336107005503172	0.6002996123598932	3133.2269126137626	3208.2269126137626	3208.2269126137626	3233.2269126137626	0.9599999785423279	0.8396946787834167	0.761904776096344	0.7894737124443054	0.8333333134651184	772	847	847	872	1433
21.100064934680447	21.10006493468045	0	0	2	30	-0.007244443697167551	0.6097142703569771	3171.7799371118213	3246.7799371118213	3246.7799371118213	3271.7799371118213	0.9800000190734863	0.847328245639801	0.761904776096344	0.8026315569877625	0.8333333134651184	845	920	920	945	1466
21.116141498392423	21.116141103652726	0	0	2	30	-0.0071329238722131	0.6116226620710732	3179.5948011810447	3254.5948011810447	3254.5948011810447	3279.5948011810447	0.9800000190734863	0.8549618124961853	0.761904776096344	0.8026315569877625	0.8333333134651184	1011	1086	1086	1111	1466
21.140322068120227	21.14032167338053	0	0	2	30	-0.007001853198728373	0.6097142703569771	3171.7799371118213	3246.7799371118213	3246.7799371118213	3271.7799371118213	0.9800000190734863	0.847328245639801	0.761904776096344	0.8026315569877625	0.8333333134651184	1124	1199	1199	1224	1466
21.149121605485306	21.149121605485302	0	0	2	30	-0.006851590932318779	0.6097142703569771	3171.7799371118213	3246.7799371118213	3246.7799371118213	3271.7799371118213	0.9800000190734863	0.847328245639801	0.761904776096344	0.8026315569877625	0.8333333134651184	1212	1287	1287	1312	1466
21.167005682277967	21.167005287538267	0	0	2	30	-0.006682548931411946	0.6021667904871748	3140.873007044981	3215.873007044981	3215.873007044981	3240.873007044981	0.9800000190734863	0.8396946787834167	0.7460317611694336	0.7894737124443054	0.8333333134651184	1347	1422	1422	1447	1466
21.182136449671674	21.182136449671678	0	0	2	30	-0.006495190528382392	0.6021667904871748	3140.873007044981	3215.873007044981	3215.873007044981	3240.873007044981	0.9800000190734863	0.8396946787834167	0.7460317611694336	0.7894737124443054	0.8333333134651184	1347	1422	1422	1447	1466
21.19916749397529	21.199167099235588	0	0	2	30	-0.006290029259589702	0.5952583737391279	3112.583040461729	3187.583040461729	3187.583040461729	3212.583040461729	0.9599999785423279	0.8320610523223877	0.7460317611694336	0.7894737124443054	0.8333333134651184	1444	1519	1519	1544	1466
21.220129356199287	21.22012935619929	0	0	2	30	-0.006067627457811049	0.5928043201379012	3102.5336909647053	3177.5336909647053	3177.5336909647053	3202.5336909647053	0.9599999785423279	0.8320610523223877	0.7460317611694336	0.7763158082962036	0.8333333134651184	1542	1617	1617	1642	1500
21.23340642596756	21.233406031227858	0	0	2	30	-0.005828594710926148	0.5908959284238051	3094.718826895482	3169.718826895482	3169.718826895482	3194.718826895482	0.9599999785423279	0.8244274854660034	0.7460317611694336	0.7763158082962036	0.8333333134651184	1746	1821	1821	1846	1500
21.2491395661416	21.2491391714019	0	0	2	30	-0.005573586191079251	0.5865334831084823	3076.8546133292352	3151.8546133292352	3151.8546133292352	3176.8546133292352	0.9599999785423279	0.8167939186096191	0.7460317611694336	0.7631579041481018	0.8333333134651184	1746	1821	1821	1846	1500
21.266165084089423	21.266164689349726	0	0	2	30	-0.00530330085889783	0.5771710276603699	3038.5153582692146	3113.5153582692146	3113.5153582692146	3138.5153582692146	0.9399999976158142	0.8091602921485901	0.7460317611694336	0.75	0.8333333134651184	1887	1962	1962	1987	1500
21.286871154988624	21.28687115498862	0	0	2	30	-0.005018479547690093	0.5771710276603699	3038.5153582692146	3113.5153582692146	3113.5153582692146	3138.5153582692146	0.9399999976158142	0.8091602921485901	0.7460317611694336	0.75	0.8333333134651184	1961	2036	2036	2061	1500
21.300158093249358	21.300158093249358	0	0	2	30	-0.004719902932872375	0.5815334878768539	3056.379632855717	3131.379632855717	3131.379632855717	3156.379632855717	0.9399999976158142	0.8167939186096191	0.7460317611694336	0.7631579041481018	0.8333333134651184	2080	2155	2155	2180	1500
21.316184130279893	21.316183735540193	0	0	2	30	-0.004408389392192083	0.5790794342756271	3046.330283358693	3121.330283358693	3121.330283358693	3146.330283358693	0.9399999976158142	0.8167939186096191	0.7460317611694336	0.75	0.8333333134651184	2177	2252	2252	2277	1533
21.332425300446253	21.332425695185954	0	0	2	30	-0.004084792762611183	0.5771710276603699	3038.5153582692146	3113.5153582692146	3113.5153582692146	3138.5153582692146	0.9399999976158142	0.8091602921485901	0.7460317611694336	0.75	0.8333333134651184	2282	2357	2357	2382	1533
21.35359203257392	21.35359163783422	0	0	2	30	-0.0037499999999984273	0.5771710276603699	3038.5153582692146	3113.5153582692146	3113.5153582692146	3138.5153582692146	0.9399999976158142	0.8091602921485901	0.7460317611694336	0.75	0.8333333134651184	2402	2477	2477	2502	1500
21.366718311777255	21.36671791703756	0	0	2	30	-0.003404928748044981	0.570900190630951	3012.836280633744	3087.836280633744	3087.836280633744	3112.836280633744	0.9399999976158142	0.7938931584358215	0.7460317611694336	0.7368420958518982	0.8333333134651184	2532	2607	2607	2632	1533
21.382273029607454	21.38227302960745	0	0	2	30	-0.0030505248230668384	0.5493557311426427	2924.611719029122	2999.611719029122	2999.611719029122	3024.611719029122	0.8999999761581421	0.7786259651184082	0.7301587462425232	0.7105262875556946	0.6666666865348816	2586	2661	2661	2686	1533
21.406864128621983	21.406863733882286	0	0	2	30	-0.0026877596215880506	0.48973401074135126	2680.4607739858334	2755.4607739858334	2755.4607739858334	2780.4607739858334	0.8399999737739563	0.6870229244232178	0.6984127163887024	0.6184210777282715	0.6666666865348816	2659	2734	2734	2759	1533
21.416153932692936	21.416153932692936	0	0	2	30	-0.0023176274578103704	0.4454499939106462	2499.1177250640962	2574.1177250640962	2574.1177250640962	2599.1177250640962	0.7799999713897705	0.6335877776145935	0.682539701461792	0.5394737124443054	0.6666666865348816	2725	2800	2800	2825	1533
21.433544584862126	21.43354419012243	0	0	2	30	-0.0019411428382671415	0.4021058531793935	2321.6234687696165	2396.6234687696165	2396.6234687696165	2421.6234687696165	0.7200000286102295	0.580152690410614	0.6507936716079712	0.4736842215061188	0.6666666865348816	2788	2863	2863	2888	1533
21.44915456625015	21.449154171510454	0	0	2	30	-0.0015593376811314063	0.35789756850341803	2140.590543021497	2215.590543021497	2215.590543021497	2240.590543021497	0.6600000262260437	0.5190839767456055	0.6190476417541504	0.40789473056793213	0.6666666865348816	2866	2941	2941	2966	1533
21.466097583600934	21.466097188861237	0	0	2	30	-0.001173258487799923	0.31857387514266744	1979.5600187092232	2054.560018709223	2054.560018709223	2079.560018709223	0.6000000238418579	0.4656488597393036	0.5873016119003296	0.3552631437778473	0.6666666865348816	2892	2967	2967	2992	1533
21.4868447074288	21.486844312689104	0	0	2	30	-0.0007839634745055779	0.27507461702689184	1801.4305567251222	1876.4305567251222	1876.4305567251222	1901.4305567251222	0.5	0.4198473393917084	0.5714285969734192	0.31578946113586426	0.6666666865348816	2917	2992	2992	3017	1533
21.500045987174907	21.500046381914608	0	0	2	30	-0.00039251967182024584	0.26062452653695267	1742.2574361688212	1817.2574361688212	1817.2574361688212	1842.2574361688212	0.5	0.38167938590049744	0.5555555820465088	0.28947368264198303	0.6666666865348816	2974	3049	3049	3074	1533
21.516186103978384	21.516186103978384	0	0	2	30	1.8376154860346732e-15	0.23533902362101067	1638.7133017280387	1713.7133017280387	1713.7133017280387	1738.7133017280387	0.46000000834465027	0.3435114622116089	0.523809552192688	0.2631579041481018	0.6666666865348816	3060	3135	3135	3160	1566
21.540157461665842	21.54015706692614	0	0	2	30	0.000392519671823916	0.1796003676135538	1410.4635053775028	1485.4635053775028	1485.4635053775028	1510.4635053775028	0.3400000035762787	0.2748091518878937	0.4920634925365448	0.21052631735801697	0.6666666865348816	3086	3161	3161	3186	1566
21.549134237155663	21.549133842415966	0	0	2	30	0.000783963474509233	0.1796003676135538	1410.4635053775028	1485.4635053775028	1485.4635053775028	1510.4635053775028	0.3400000035762787	0.2748091518878937	0.4920634925365448	0.21052631735801697	0.6666666865348816	3104	3179	3179	3204	1566
21.56683633894719	21.56683594420749	0	0	2	30	0.001173258487803553	0.15226753303468377	1298.53554777703	1373.53554777703	1373.53554777703	1398.53554777703	0.2800000011920929	0.2442748099565506	0.460317462682724	0.18421052396297455	0.6666666865348816	3125	3200	3200	3225	1566
21.582227634542093	21.58222802928179	0	0	2	30	0.001559337681135001	0.1322608038334918	1216.607991698149	1291.607991698149	1291.607991698149	1316.607991698149	0.23999999463558197	0.221374049782753	0.4285714328289032	0.15789473056793213	0.5	3133	3208	3208	3233	1566
21.60685228643102	21.60685228643102	0	0	2	30	0.0019411428382706912	0.08613987349801594	1027.7427819743752	1102.7427819743752	1102.7427819743752	1127.7427819743752	0.11999999731779099	0.18320611119270325	0.3492063581943512	0.1184210553765297	0.5	3171	3246	3246	3271	1566
21.616134195707993	21.616133800968296	0	0	2	30	0.002317627457813866	0.0792946742011939	999.711690853889	1074.711690853889	1074.711690853889	1099.711690853889	0.11999999731779099	0.1679389327764511	0.3174603283405304	0.09210526198148727	0.5	3179	3254	3254	3279	1566
21.633438794622855	21.633438794622858	0	0	2	30	0.002687759621591482	0.06658535811866484	947.6670414959325	1022.6670414959325	1022.6670414959325	1047.6670414959326	0.10000000149011612	0.1450381726026535	0.2698412835597992	0.07894736528396606	0.5	3171	3246	3246	3271	1566
21.64909930269232	21.649098907952624	0	0	2	30	0.0030505248230701964	0.05352825348155765	894.1981980069786	969.1981980069786	969.1981980069786	994.1981980069786	0.05999999865889549	0.13740457594394684	0.2539682686328888	0.06578947603702545	0.3333333432674408	3171	3246	3246	3271	1566
21.673406978603133	21.673406583863436	0	0	2	30	0.003404928748048256	0.039223822146504744	835.621551689937	910.621551689937	910.621551689937	935.621551689937	0.03999999910593033	0.10687022656202316	0.190476194024086	0.05263157933950424	0.3333333432674408	3140	3215	3215	3240	1566
21.6821757262717	21.682175726271705	0	0	2	30	0.00375000000000161	0.039223822146504744	835.621551689937	910.621551689937	910.621551689937	935.621551689937	0.03999999910593033	0.10687022656202316	0.190476194024086	0.05263157933950424	0.3333333432674408	3140	3215	3215	3240	1566
21.700218488423275	21.70021848842327	0	0	2	30	0.0040847927626142646	0.03137557712090244	803.4829883100955	878.4829883100955	878.4829883100955	903.4829883100955	0.019999999552965164	0.09923664480447769	0.1587301641702652	0.03947368264198303	0.3333333432674408	3112	3187	3187	3212	1566
21.71620741992212	21.716207419922117	0	0	2	30	0.004408389392195056	0.02399725509175693	773.2687596007446	848.2687596007446	848.2687596007446	873.2687596007446	0.0	0.09160305559635162	0.1111111119389534	0.03947368264198303	0.3333333432674408	3102	3177	3177	3202	1566
21.740153909008555	21.740153514268854	0	0	2	30	0.004719902932875231	0.02384061350330785	772.6273122960456	847.6273122960456	847.6273122960456	872.6273122960456	0.0	0.09160305559635162	0.095238097012043	0.03947368264198303	0.3333333432674408	3094	3169	3169	3194	1566
21.749086473652113	21.749086473652113	0	0	2	30	0.005018479547692824	0.02352733032640969	771.3444176866477	846.3444176866477	846.3444176866477	871.3444176866477	0.0	0.09160305559635162	0.0634920671582222	0.03947368264198303	0.3333333432674408	3076	3151	3151	3176	1566
21.766999761182483	21.766999366442786	0	0	2	30	0.005303300858900429	0.023370688701197878	770.7029702314053	845.7029702314053	845.7029702314053	870.7029702314053	0.0	0.09160305559635162	0.0476190485060215	0.03947368264198303	0.3333333432674408	3038	3113	3113	3138	1566
21.782204344899867	21.782204739639564	0	0	2	30	0.00557358619108171	0.023214047112748798	770.0615229267063	845.0615229267063	845.0615229267063	870.0615229267063	0.0	0.09160305559635162	0.0317460335791111	0.03947368264198303	0.3333333432674408	3038	3113	3113	3138	1566
21.79915052016824	21.79915052016824	0	0	2	30	0.005828594710928461	0.023214047112748798	770.0615229267063	845.0615229267063	845.0615229267063	870.0615229267063	0.0	0.09160305559635162	0.0317460335791111	0.03947368264198303	0.3333333432674408	3056	3131	3131	3156	1566
21.820218172631513	21.82021856737121	0	0	2	30	0.006067627457813209	0.021201222082685583	761.8190044285975	836.8190044285975	836.8190044285975	861.8190044285975	0.0	0.08396946638822556	0.01587301678955555	0.05263157933950424	0.3333333432674408	3046	3121	3121	3146	1566
21.83345261051231	21.833452610512314	0	0	2	30	0.006290029259591703	0.021201222082685583	761.8190044285975	836.8190044285975	836.8190044285975	861.8190044285975	0.0	0.08396946638822556	0.01587301678955555	0.05263157933950424	0.3333333432674408	3038	3113	3113	3138	1566
21.84920509293159	21.849204698191894	0	0	2	30	0.00649519052838423	0.021201222082685583	761.8190044285975	836.8190044285975	836.8190044285975	861.8190044285975	0.0	0.08396946638822556	0.01587301678955555	0.05263157933950424	0.3333333432674408	3038	3113	3113	3138	1566
21.87338487318	21.873384873180004	0	0	2	30	0.006682548931413614	0.0231096193847171	769.6338913804166	844.6338913804166	844.6338913804166	869.6338913804166	0.0	0.09160305559635162	0.01587301678955555	0.05263157933950424	0.3333333432674408	3012	3087	3087	3112	1566
21.882217173940077	21.882217568679774	0	0	2	30	0.006851590932320274	0.021201222082685583	761.8190044285975	836.8190044285975	836.8190044285975	861.8190044285975	0.0	0.08396946638822556	0.01587301678955555	0.05263157933950424	0.3333333432674408	2924	2999	2999	3024	1533
21.900092171719663	21.900092171719663	0	0	2	30	0.0070018531987296895	0.025018016686748617	777.4487783322356	852.4487783322356	852.4487783322356	877.4487783322356	0.0	0.09923664480447769	0.01587301678955555	0.05263157933950424	0.3333333432674408	2680	2755	2755	2780	1533
21.916185709238682	21.916186103978383	0	0	2	30	0.007132923872214236	0.022900763899087906	768.778628166765	843.778628166765	843.778628166765	868.778628166765	0.0	0.09160305559635162	0.0	0.06578947603702545	0.3333333432674408	2499	2574	2574	2599	1533
21.94016417224072	21.94016417224072	0	0	2	30	0.0072444436971685015	0.024809161201119423	776.593515118584	851.593515118584	851.593515118584	876.593515118584	0.0	0.09923664480447769	0.0	0.06578947603702545	0.1666666716337204	2321	2396	2396	2421	1533
21.949149632003916	21.94914923726422	0	0	2	30	0.007336107005503936	0.024809161201119423	776.593515118584	851.593515118584	851.593515118584	876.593515118584	0.0	0.09923664480447769	0.0	0.06578947603702545	0.1666666716337204	2140	2215	2215	2240	1533
21.966790549142132	21.966790154402435	0	0	2	30	0.00740766255446383	0.02671755664050579	784.4083944428712	859.4083944428712	859.4083944428712	884.4083944428712	0.0	0.10687022656202316	0.0	0.06578947603702545	0.1666666716337204	1979	2054	2054	2079	1533
21.98217000254607	21.98217000254607	0	0	2	30	0.007458914215262249	0.024809161201119423	776.593515118584	851.593515118584	851.593515118584	876.593515118584	0.0	0.09923664480447769	0.0	0.06578947603702545	0.1666666716337204	1801	1876	1876	1901	1533
22.00682978626819	22.00682978626819	0	0	2	30	0.007489721510659403	0.02671755664050579	784.4083944428712	859.4083944428712	859.4083944428712	884.4083944428712	0.0	0.10687022656202316	0.0	0.06578947603702545	0.1666666716337204	1742	1817	1817	1842	1533
22.016118800859743	22.016118406120047	0	0	2	30	0.0075	0.02671755664050579	784.4083944428712	859.4083944428712	859.4083944428712	884.4083944428712	0.0	0.10687022656202316	0.0	0.06578947603702545	0.1666666716337204	1638	1713	1713	1738	1533
22.033544979601828	22.033545374341525	0	0	2	30	0.0074897215106592046	0.024809161201119423	776.593515118584	851.593515118584	851.593515118584	876.593515118584	0.0	0.09923664480447769	0.0	0.06578947603702545	0.1666666716337204	1410	1485	1485	1510	1533
22.049209040328584	22.04920943506828	0	0	2	30	0.0074589142152618505	0.02099236659705639	760.9637412149459	835.9637412149459	835.9637412149459	860.9637412149459	0.0	0.08396946638822556	0.0	0.06578947603702545	0.1666666716337204	1410	1485	1485	1510	1533
22.073392767973978	22.073392767973978	0	0	2	30	0.007407662554463234	0.019083969295024872	753.1488542631269	828.1488542631269	828.1488542631269	853.1488542631269	0.0	0.07633587718009949	0.0	0.06578947603702545	0.1666666716337204	1298	1373	1373	1398	1533
22.08219309481845	22.082193489558147	0	0	2	30	0.0073361070055031445	0.019083969295024872	753.1488542631269	828.1488542631269	828.1488542631269	853.1488542631269	0.0	0.07633587718009949	0.0	0.06578947603702545	0.1666666716337204	1216	1291	1291	1316	1500
22.100118224539784	22.100117829800084	0	0	2	30	0.007244443697167517	0.017175571992993355	745.3339673113078	820.3339673113078	820.3339673113078	845.3339673113078	0.0	0.06870228797197342	0.0	0.06578947603702545	0.1666666716337204	1027	1102	1102	1127	1500
22.116198340909044	22.116197946169347	0	0	2	30	0.007132923872213059	0.015267175622284412	737.5190841732547	812.5190841732547	812.5190841732547	837.5190841732547	0.0	0.06106870248913765	0.0	0.06578947603702545	0.1666666716337204	999	1074	1074	1099	1500
22.132134772027953	22.132134772027957	0	0	2	30	0.007001853198728325	0.013358778320252895	729.7041972214356	804.7041972214356	804.7041972214356	829.7041972214356	0.0	0.05343511328101158	0.0	0.06578947603702545	0.3333333432674408	947	1022	1022	1047	1500
22.153437689351698	22.1534376893517	0	0	2	30	0.006851590932318725	0.007633587811142206	706.2595420866273	781.2595420866273	781.2595420866273	806.2595420866273	0.0	0.030534351244568825	0.0	0.07894736528396606	0.3333333432674408	894	969	969	994	1466
22.166609758360096	22.166609758360092	0	0	2	30	0.006682548931411886	0.003816793905571103	690.6297710433137	765.6297710433137	765.6297710433137	790.6297710433137	0.0	0.015267175622284412	0.0	0.07894736528396606	0.1666666716337204	835	910	910	935	1466
22.182171581504868	22.182171581504868	0	0	2	30	0.006495190528382326	0.0019083969527855515	682.8148855216568	757.8148855216568	757.8148855216568	782.8148855216568	0.0	0.007633587811142206	0.0	0.07894736528396606	0.3333333432674408	835	910	910	935	1466
22.19915762548282	22.19915723074312	0	0	2	30	0.00629002925958963	0.0	675.0	750.0	750.0	775.0	0.0	0.0	0.0	0.07894736528396606	0.3333333432674408	803	878	878	903	1466
22.220044881903753	22.220044487164053	0	0	2	30	0.0060676274578109705	0.0	675.0	750.0	750.0	775.0	0.0	0.0	0.0	0.07894736528396606	0.3333333432674408	773	848	848	873	1466
22.2333930048178	22.2333926100781	0	0	2	30	0.005828594710926065	0.0	675.0	750.0	750.0	775.0	0.0	0.0	0.0	0.07894736528396606	0.3333333432674408	772	847	847	872	1466
22.249231145751715	22.24923154049141	0	0	2	30	0.005573586191079162	0.0	675.0	750.0	750.0	775.0	0.0	0.0	0.0	0.07894736528396606	0.3333333432674408	771	846	846	871	1466
22.27333553071766	22.27333513597796	0	0	2	30	0.005303300858897737	0.0	675.0	750.0	750.0	775.0	0.0	0.0	0.0	0.07894736528396606	0.3333333432674408	770	845	845	870	1466
22.282166647258634	22.28216664725863	0	0	2	30	0.005018479547689995	0.0	675.0	750.0	750.0	775.0	0.0	0.0	0.0	0.07894736528396606	0.3333333432674408	770	845	845	870	1466
22.300032960764845	22.30003256602515	0	0	2	30	0.004719902932872272	0.00031328321366089207	676.2828947599413	751.2828947599413	751.2828947599413	776.2828947599413	0.0	0.0	0.01587301678955555	0.07894736528396606	0.3333333432674408	770	845	845	870	1466
22.3161497879261	22.316149787926097	0	0	2	30	0.004408389392191976	0.0006265664273217841	677.5657895198827	752.5657895198827	752.5657895198827	777.5657895198827	0.0	0.0	0.0317460335791111	0.07894736528396606	0.3333333432674408	761	836	836	861	1466
22.332154114273195	22.332154114273195	0	0	2	30	0.004084792762611071	0.0009398496042199445	678.8486841292806	753.8486841292806	753.8486841292806	778.8486841292806	0.0	0.0	0.0476190485060215	0.07894736528396606	0.3333333432674408	761	836	836	861	1466
22.353498874005012	22.353498479265312	0	0	2	30	0.003749999999998313	0.0015664160315417286	681.4144736491634	756.4144736491634	756.4144736491634	781.4144736491634	0.0	0.0	0.0793650820851326	0.07894736528396606	0.3333333432674408	761	836	836	861	1466
22.36672975922852	22.366729759228523	0	0	2	30	0.0034049287480448632	0.0015664160315417286	681.4144736491634	756.4144736491634	756.4144736491634	781.4144736491634	0.0	0.0	0.0793650820851326	0.07894736528396606	0.3333333432674408	769	844	844	869	1466
22.38222881876119	22.38222842402149	0	0	2	30	0.003050524823066718	0.001879699208439889	682.6973682585614	757.6973682585614	757.6973682585614	782.6973682585614	0.0	0.0	0.095238097012043	0.07894736528396606	0.3333333432674408	761	836	836	861	1466
22.39915920444161	22.399158809701913	0	0	2	30	0.002687759621587927	0.0025584795185479153	685.4769736284537	760.4769736284537	760.4769736284537	785.4769736284537	0.0	0.0	0.1111111119389534	0.09210526198148727	0.3333333432674408	777	852	852	877	1466
22.420171988086757	22.420171988086757	0	0	2	30	0.0023176274578102446	0.00365497083881669	689.9671055849543	764.9671055849543	764.9671055849543	789.9671055849543	0.0	0.0	0.1587301641702652	0.09210526198148727	0.3333333432674408	768	843	843	868	1466
22.433404057529366	22.433403662789665	0	0	2	30	0.0019411428382670136	0.005354512192767169	696.9267274293816	771.9267274293816	771.9267274293816	796.9267274293816	0.0	0.007633587811142206	0.1746031790971756	0.07894736528396606	0.3333333432674408	776	851	851	876	1433
22.449135224004912	22.449135224004912	0	0	2	30	0.0015593376811312766	0.007889475499349041	707.3074021698343	782.3074021698343	782.3074021698343	807.3074021698343	0.0	0.015267175622284412	0.2063492089509964	0.07894736528396606	0.3333333432674408	776	851	851	876	1433
22.46611574162708	22.46611574162708	0	0	2	30	0.0011732584877997925	0.010424438922346235	717.6880773870079	792.6880773870079	792.6880773870079	817.6880773870079	0.0	0.022900763899087906	0.2380952388048172	0.07894736528396606	0.3333333432674408	784	859	859	884	1433
22.486828523101153	22.486828128361456	0	0	2	30	0.0007839634745054463	0.0132726855835128	729.3516474644849	804.3516474644849	804.3516474644849	829.3516474644849	0.0	0.030534351244568825	0.2857142984867096	0.07894736528396606	0.3333333432674408	776	851	851	876	1433
22.500030592326652	22.500030592326656	0	0	2	30	0.00039251967182011373	0.0246244423346611	775.8370913604372	850.8370913604372	850.8370913604372	875.8370913604372	0.019999999552965164	0.05343511328101158	0.3174603283405304	0.07894736528396606	0.5	784	859	859	884	1433
22.51623820961862	22.516238209618624	0	0	2	30	-1.9699237638903314e-15	0.03521650754624889	819.2115984018892	894.2115984018892	894.2115984018892	919.2115984018892	0.03999999910593033	0.06870228797197342	0.3492063581943512	0.09210526198148727	0.5	784	859	859	884	1433
22.532246878102406	22.53224648336271	0	0	2	30	-0.00039251967182404813	0.0466726934397243	866.124679635671	941.124679635671	941.124679635671	966.124679635671	0.05999999865889549	0.09160305559635162	0.380952388048172	0.09210526198148727	0.5	776	851	851	876	1433
22.553508742497478	22.553508742497478	0	0	2	30	-0.0007839634745093646	0.08013071904056951	1003.135294471132	1078.135294471132	1078.135294471132	1103.135294471132	0.14000000059604645	0.12977099418640137	0.4285714328289032	0.1184210553765297	0.5	760	835	835	860	1433
22.566712785421473	22.566712390681776	0	0	2	30	-0.0011732584878036837	0.08441743843954558	1020.6894104099391	1095.6894104099392	1095.6894104099392	1120.6894104099392	0.14000000059604645	0.1450381726026535	0.4444444477558136	0.1184210553765297	0.5	753	828	828	853	1433
22.582150660300833	22.582150265561133	0	0	2	30	-0.0015593376811351306	0.10160461865496218	1091.07091339207	1166.07091339207	1166.07091339207	1191.07091339207	0.18000000715255737	0.1679389327764511	0.4444444477558136	0.1315789520740509	0.5	753	828	828	853	1433
22.599112230417454	22.599112230417457	0	0	2	30	-0.001941142838270819	0.11094355088352859	1129.3138408680495	1204.3138408680495	1204.3138408680495	1229.3138408680495	0.20000000298023224	0.18320611119270325	0.460317462682724	0.1315789520740509	0.5	745	820	820	845	1433
22.62041238456331	22.62041238456331	0	0	2	30	-0.0023176274578139916	0.1287572928996089	1202.2611144238986	1277.2611144238986	1277.2611144238986	1302.2611144238986	0.23999999463558197	0.20610687136650085	0.4761904776096344	0.14473684132099152	0.5	737	812	812	837	1433
22.633003001995412	22.633002607255712	0	0	2	30	-0.0026877596215916055	0.1466754663271912	1275.636034609848	1350.636034609848	1350.636034609848	1375.636034609848	0.2800000011920929	0.22900763154029846	0.4920634925365448	0.15789473056793213	0.5	729	804	804	829	1466
22.649108381705396	22.649108381705396	0	0	2	30	-0.003050524823070317	0.1716064687292329	1377.7284894462086	1452.7284894462086	1452.7284894462086	1477.7284894462086	0.3400000035762787	0.25954198837280273	0.5079365372657776	0.17105263471603394	0.5	706	781	781	806	1466
22.673497373994152	22.673496979254455	0	0	2	30	-0.0034049287480483735	0.19599853862161032	1477.6140156554943	1552.6140156554943	1552.6140156554943	1577.6140156554943	0.36000001430511475	0.3206106722354889	0.523809552192688	0.19736842811107635	0.5	690	765	765	790	1433
22.68217256835411	22.682172568354115	0	0	2	30	-0.003750000000001725	0.20750693934864572	1524.7409166327043	1599.7409166327043	1599.7409166327043	1624.7409166327043	0.3799999952316284	0.3435114622116089	0.5396825671195984	0.19736842811107635	0.5	682	757	757	782	1466
22.700214146286584	22.700213751546887	0	0	2	30	-0.004084792762614376	0.22584282001208145	1599.8263479494735	1674.8263479494735	1674.8263479494735	1699.8263479494735	0.41999998688697815	0.3664122223854065	0.5555555820465088	0.21052631735801697	0.5	675	750	750	775	1466
22.716182551321097	22.716182156581397	0	0	2	30	-0.004408389392195164	0.24030389660718843	1659.0444566064366	1734.0444566064366	1734.0444566064366	1759.0444566064366	0.4399999976158142	0.39694657921791077	0.5555555820465088	0.22368420660495758	0.5	675	750	750	775	1466
22.732165561724457	22.73216516698476	0	0	2	30	-0.004719902932875334	0.2557048174111467	1722.1112272986456	1797.1112272986456	1797.1112272986456	1822.1112272986456	0.46000000834465027	0.42748090624809265	0.5714285969734192	0.2368421107530594	0.5	675	750	750	775	1466
22.753480715978867	22.753480715978867	0	0	2	30	-0.005018479547692923	0.28123367715972414	1826.6519079690704	1901.6519079690704	1901.6519079690704	1926.6519079690704	0.5199999809265137	0.45038166642189026	0.5873016119003296	0.2631579041481018	0.5	675	750	750	775	1466
22.76667410093099	22.766673706191295	0	0	2	30	-0.005303300858900523	0.2957991867037544	1886.2976695518742	1961.2976695518742	1961.2976695518742	1986.2976695518742	0.5400000214576721	0.48091602325439453	0.5873016119003296	0.2763157784938812	0.5	675	750	750	775	1466
22.782143160246555	22.782143160246555	0	0	2	30	-0.005573586191081798	0.3046049963474373	1922.3574600427557	1997.3574600427557	1997.3574600427557	2022.3574600427557	0.5400000214576721	0.5038167834281921	0.60317462682724	0.28947368264198303	0.5	675	750	750	775	1466
22.799126046306917	22.799125651567216	0	0	2	30	-0.005828594710928545	0.3185152290272235	1979.3198628664802	2054.3198628664804	2054.3198628664804	2079.3198628664804	0.5600000023841858	0.5267175436019897	0.6190476417541504	0.30263158679008484	0.5	676	751	751	776	1466
22.82026475191597	22.82026435717627	0	0	2	30	-0.006067627457813286	0.3484352447602932	2101.8423272934006	2176.8423272934006	2176.8423272934006	2201.8423272934006	0.6200000047683716	0.5648854970932007	0.6349206566810608	0.32894736528396606	0.6666666865348816	677	752	752	777	1466
22.832995107201434	22.832994712461737	0	0	2	30	-0.006290029259591776	0.36474731217201484	2168.640243344401	2243.640243344401	2243.640243344401	2268.640243344401	0.6399999856948853	0.5877862572669983	0.6507936716079712	0.3552631437778473	0.6666666865348816	678	753	753	778	1466
22.849287198788936	22.84928719878894	0	0	2	30	-0.006495190528384297	0.3826132777676845	2241.801372458668	2316.801372458668	2316.801372458668	2341.801372458668	0.6800000071525574	0.6106870174407959	0.6507936716079712	0.3684210479259491	0.6666666865348816	681	756	756	781	1466
22.873617374862583	22.873617374862583	0	0	2	30	-0.0066825489314136744	0.40872321837428416	2348.7215792426937	2423.7215792426937	2423.7215792426937	2448.7215792426937	0.699999988079071	0.6564885377883911	0.682539701461792	0.40789473056793213	0.6666666865348816	681	756	756	781	1466
22.882092041455564	22.882091646715864	0	0	2	30	-0.006851590932320327	0.40872321837428416	2348.7215792426937	2423.7215792426937	2423.7215792426937	2448.7215792426937	0.699999988079071	0.6564885377883911	0.682539701461792	0.40789473056793213	0.6666666865348816	682	757	757	782	1466
22.900632570367286	22.900632965106986	0	0	2	30	-0.007001853198729737	0.4197852248287042	2394.0204956735433	2469.0204956735433	2469.0204956735433	2494.0204956735433	0.7200000286102295	0.6717557311058044	0.682539701461792	0.42105263471603394	0.5	685	760	760	785	1466
22.91625873608296	22.916258341343262	0	0	2	30	-0.007132923872214277	0.43947866091889054	2474.6651164628565	2549.6651164628565	2549.6651164628565	2574.6651164628565	0.7599999904632568	0.694656491279602	0.6984127163887024	0.43421053886413574	0.6666666865348816	689	764	764	789	1466
22.932220825282286	22.932221220021987	0	0	2	30	-0.007244443697168536	0.4542765242600799	2535.2623668450274	2610.2623668450274	2610.2623668450274	2635.2623668450274	0.7799999713897705	0.7175572514533997	0.7142857313156128	0.44736841320991516	0.6666666865348816	696	771	771	796	1466
22.95359440101211	22.953594006272414	0	0	2	30	-0.007336107005503963	0.4784890621551994	2634.4127095255417	2709.4127095255417	2709.4127095255417	2734.4127095255417	0.8199999928474426	0.7480915784835815	0.7301587462425232	0.4736842215061188	0.6666666865348816	707	782	782	807	1466
22.96690107625779	22.966901076257788	0	0	2	30	-0.0074076625544638505	0.4784890621551994	2634.4127095255417	2709.4127095255417	2709.4127095255417	2734.4127095255417	0.8199999928474426	0.7480915784835815	0.7301587462425232	0.4736842215061188	0.6666666865348816	717	792	792	817	1466
22.982162502491796	22.982162502491796	0	0	2	30	-0.007458914215262262	0.4866160864575315	2667.6928740435915	2742.6928740435915	2742.6928740435915	2767.6928740435915	0.8199999928474426	0.7709923386573792	0.7301587462425232	0.4868420958518982	0.6666666865348816	729	804	804	829	1466
22.999133941100887	22.99913354636119	0	0	2	30	-0.00748972151065941	0.49543288001851327	2703.7976436758117	2778.7976436758117	2778.7976436758117	2803.7976436758117	0.8399999737739563	0.7862595319747925	0.7301587462425232	0.4868420958518982	0.6666666865348816	775	850	850	875	1500
23.020856861464132	23.02085725620383	0	0	2	30	-0.0075	0.5067272633314133	2750.0481433421373	2825.0481433421373	2825.0481433421373	2850.0481433421373	0.8600000143051147	0.7938931584358215	0.7460317611694336	0.5	0.6666666865348816	819	894	894	919	1500
23.032156680081236	23.03215668008124	0	0	2	30	-0.007489721510659197	0.5129981003608322	2775.727220977608	2850.727220977608	2850.727220977608	2875.727220977608	0.8600000143051147	0.8091602921485901	0.7460317611694336	0.5131579041481018	0.6666666865348816	866	941	941	966	1500
23.04912653973154	23.04912653973154	0	0	2	30	-0.007458914215261837	0.5218148939218139	2811.831990609828	2886.831990609828	2886.831990609828	2911.831990609828	0.8799999952316284	0.8244274854660034	0.7460317611694336	0.5131579041481018	0.6666666865348816	1003	1078	1078	1103	1500
23.06615561033665	23.066155215596957	0	0	2	30	-0.007407662554463213	0.535174295754361	2866.5387411141082	2941.5387411141082	2941.5387411141082	2966.5387411141082	0.8999999761581421	0.8396946787834167	0.761904776096344	0.5263158082962036	0.6666666865348816	1020	1095	1095	1120	1500
23.086809180855916	23.086809180855916	0	0	2	30	-0.007336107005503117	0.5434057533012746	2900.2465597687196	2975.2465597687196	2975.2465597687196	3000.2465597687196	0.8999999761581421	0.8625954389572144	0.761904776096344	0.5394737124443054	0.6666666865348816	1091	1166	1166	1191	1500
23.100049934571892	23.100049934571896	0	0	2	30	-0.0072444436971674814	0.5509120195842625	2930.984720197555	3005.984720197555	3005.984720197555	3030.984720197555	0.9200000166893005	0.8625954389572144	0.761904776096344	0.5526315569877625	0.6666666865348816	1129	1204	1204	1229	1500
23.116161630117062	23.116161630117062	0	0	2	30	-0.007132923872213018	0.5550133935366457	2947.779846532564	3022.779846532564	3022.779846532564	3047.779846532564	0.9200000166893005	0.8702290058135986	0.7777777910232544	0.5526315569877625	0.6666666865348816	1202	1277	1277	1302	1500
23.132161614327472	23.132161219587775	0	0	2	30	-0.0070018531987282775	0.5569217852507418	2955.5947106017875	3030.5947106017875	3030.5947106017875	3055.5947106017875	0.9200000166893005	0.8778625726699829	0.7777777910232544	0.5526315569877625	0.6666666865348816	1275	1350	1350	1375	1500
23.153493347649224	23.153492952909527	0	0	2	30	-0.006851590932318671	0.5594802666564433	2966.0716919581355	3041.0716919581355	3041.0716919581355	3066.0716919581355	0.9200000166893005	0.8778625726699829	0.7777777910232544	0.5657894611358643	0.6666666865348816	1377	1452	1452	1477	1500
23.16669857479232	23.16669818005262	0	0	2	30	-0.006682548931411825	0.5594802666564433	2966.0716919581355	3041.0716919581355	3041.0716919581355	3066.0716919581355	0.9200000166893005	0.8778625726699829	0.7777777910232544	0.5657894611358643	0.6666666865348816	1477	1552	1552	1577	1500
23.182161318272698	23.182161318272698	0	0	2	30	-0.006495190528382261	0.5569217852507418	2955.5947106017875	3030.5947106017875	3030.5947106017875	3055.5947106017875	0.9200000166893005	0.8778625726699829	0.7777777910232544	0.5526315569877625	0.6666666865348816	1524	1599	1599	1624	1500
23.19915407282553	23.19915367808583	0	0	2	30	-0.006290029259589558	0.5528204112983586	2938.7995842667783	3013.7995842667783	3013.7995842667783	3038.7995842667783	0.9200000166893005	0.8702290058135986	0.761904776096344	0.5526315569877625	0.6666666865348816	1599	1674	1674	1699	1500
23.220132908856577	23.22013251411688	0	0	2	30	-0.006067627457810893	0.5174524486064911	2793.967777043581	2868.967777043581	2868.967777043581	2893.967777043581	0.8799999952316284	0.8167939186096191	0.7460317611694336	0.5	0.5	1659	1734	1734	1759	1500
23.23296510698433	23.232965106984327	0	0	2	30	-0.005828594710925982	0.4942142575630668	2698.807384720759	2773.807384720759	2773.807384720759	2798.807384720759	0.8600000143051147	0.7709923386573792	0.7301587462425232	0.4736842215061188	0.5	1722	1797	1797	1822	1500
23.249137592443105	23.249137197703405	0	0	2	30	-0.005573586191079074	0.4487006408236329	2512.429124172777	2587.429124172777	2587.429124172777	2612.429124172777	0.800000011920929	0.7099236845970154	0.6984127163887024	0.40789473056793213	0.5	1826	1901	1901	1926	1500
23.266165478829123	23.266165873568823	0	0	2	30	-0.005303300858897643	0.3914242702487267	2277.882386668536	2352.882386668536	2352.882386668536	2377.882386668536	0.6800000071525574	0.6488549709320068	0.6666666865348816	0.3552631437778473	0.5	1886	1961	1961	1986	1500
23.286789443870973	23.286789049131276	0	0	2	30	-0.005018479547689897	0.3398376787104702	2066.6352943193756	2141.6352943193756	2141.6352943193756	2166.6352943193756	0.6000000238418579	0.580152690410614	0.6190476417541504	0.28947368264198303	0.5	1922	1997	1997	2022	1500
23.299969012933644	23.299968618193947	0	0	2	30	-0.004719902932872169	0.3145689591765404	1963.1598878279328	2038.1598878279328	2038.1598878279328	2063.159887827933	0.6000000238418579	0.5114504098892212	0.5873016119003296	0.25	0.5	1979	2054	2054	2079	1500
23.316107945518027	23.31610755077833	0	0	2	30	-0.004408389392191869	0.27301839878510314	1793.0103430249974	1868.0103430249974	1868.0103430249974	1893.0103430249974	0.5400000214576721	0.4351145029067993	0.5555555820465088	0.21052631735801697	0.3333333432674408	2101	2176	2176	2201	1533
23.3320889822229	23.3320885874832	0	0	2	30	-0.00408479276261096	0.24645105365635755	1684.2170647227842	1759.2170647227842	1759.2170647227842	1784.2170647227842	0.5	0.3893129825592041	0.523809552192688	0.18421052396297455	0.3333333432674408	2168	2243	2243	2268	1533
23.353462952692418	23.35346295269242	0	0	2	30	-0.0037499999999981984	0.20853194996166846	1528.9383350930325	1603.9383350930325	1603.9383350930325	1628.9383350930325	0.4399999976158142	0.3206106722354889	0.5079365372657776	0.14473684132099152	0.3333333432674408	2241	2316	2316	2341	1533
23.36697805049905	23.36697805049905	0	0	2	30	-0.0034049287480447453	0.20853194996166846	1528.9383350930325	1603.9383350930325	1603.9383350930325	1628.9383350930325	0.4399999976158142	0.3206106722354889	0.5079365372657776	0.14473684132099152	0.3333333432674408	2348	2423	2423	2448	1533
23.38233421426076	23.38233460900046	0	0	2	30	-0.0030505248230665973	0.18723240573310862	1441.7167014770798	1516.7167014770798	1516.7167014770798	1541.7167014770798	0.3799999952316284	0.2977099120616913	0.4920634925365448	0.14473684132099152	0.3333333432674408	2348	2423	2423	2448	1533
23.406793470215902	23.406793075476205	0	0	2	30	-0.002687759621587804	0.16660492143958633	1357.247153295106	1432.247153295106	1432.247153295106	1457.247153295106	0.36000001430511475	0.25190839171409607	0.460317462682724	0.1184210553765297	0.3333333432674408	2394	2469	2469	2494	1500
23.41615195899444	23.416151564254744	0	0	2	30	-0.0023176274578101184	0.15585621455085208	1313.231198585739	1388.231198585739	1388.231198585739	1413.231198585739	0.3400000035762787	0.23664122819900513	0.4444444477558136	0.10526315867900848	0.3333333432674408	2474	2549	2549	2574	1533
23.433454584210807	23.43345418947111	0	0	2	30	-0.001941142838266886	0.1416217111107102	1254.9409069983583	1329.9409069983583	1329.9409069983583	1354.9409069983583	0.30000001192092896	0.221374049782753	0.4285714328289032	0.10526315867900848	0.3333333432674408	2535	2610	2610	2635	1533
23.44910088165112	23.44910048691142	0	0	2	30	-0.0015593376811311472	0.13102964211470053	1211.5663844596986	1286.5663844596986	1286.5663844596986	1311.5663844596986	0.2800000011920929	0.20610687136650085	0.4126984179019928	0.09210526198148727	0.3333333432674408	2634	2709	2709	2734	1533
23.466169031486416	23.466169031486412	0	0	2	30	-0.0011732584877996617	0.1205420008640341	1168.6194935382196	1243.6194935382196	1243.6194935382196	1268.6194935382196	0.25999999046325684	0.19083969295024872	0.3968254029750824	0.07894736528396606	0.3333333432674408	2634	2709	2709	2734	1533
23.486919707971573	23.486919313231873	0	0	2	30	-0.0007839634745053146	0.1086336075108103	1119.854622756768	1194.854622756768	1194.854622756768	1219.854622756768	0.2199999988079071	0.18320611119270325	0.3968254029750824	0.07894736528396606	0.3333333432674408	2667	2742	2742	2767	1533
23.49969111618571	23.49969072144601	0	0	2	30	-0.00039251967181998156	0.10641192516923548	1110.7568335680194	1185.7568335680194	1185.7568335680194	1210.7568335680194	0.2199999988079071	0.17557251453399658	0.380952388048172	0.07894736528396606	0.3333333432674408	2703	2778	2778	2803	1533
23.516197156689948	23.51619715668995	0	0	2	30	2.1022320417459897e-15	0.10325039739727526	1097.8103773418422	1172.8103773418422	1172.8103773418422	1197.8103773418422	0.2199999988079071	0.1679389327764511	0.380952388048172	0.06578947603702545	0.3333333432674408	2750	2825	2825	2850	1533
23.53212727197368	23.53212687723398	0	0	2	30	0.0003925196718241803	0.09825039844035655	1077.33538161326	1152.33538161326	1152.33538161326	1177.33538161326	0.20000000298023224	0.1679389327764511	0.380952388048172	0.06578947603702545	0.3333333432674408	2775	2850	2850	2875	1533
23.55358019038296	23.553580190382956	0	0	2	30	0.0007839634745094961	0.09608092994188755	1068.4514081120296	1143.4514081120296	1143.4514081120296	1168.4514081120296	0.20000000298023224	0.16030533611774445	0.3650793731212616	0.06578947603702545	0.3333333432674408	2811	2886	2886	2911	1533
23.56637330928053	23.56637291454083	0	0	2	30	0.0011732584878038144	0.0908198616511765	1046.9073334615678	1121.9073334615678	1121.9073334615678	1146.9073334615678	0.18000000715255737	0.16030533611774445	0.3492063581943512	0.06578947603702545	0.3333333432674408	2866	2941	2941	2966	1533
23.582152239259628	23.582151844519927	0	0	2	30	0.0015593376811352598	0.0827627582327714	1013.9134949631989	1088.913494963199	1088.913494963199	1113.913494963199	0.1599999964237213	0.15267175436019897	0.3492063581943512	0.05263157933950424	0.3333333432674408	2900	2975	2975	3000	1533
23.599300521253774	23.59930091599347	0	0	2	30	0.0019411428382709467	0.0827627582327714	1013.9134949631989	1088.913494963199	1088.913494963199	1113.913494963199	0.1599999964237213	0.15267175436019897	0.3492063581943512	0.05263157933950424	0.1666666716337204	2930	3005	3005	3030	1533
23.61975316926636	23.619753169266357	0	0	2	30	0.0023176274578141174	0.07873710816758767	997.4284579462715	1072.4284579462715	1072.4284579462715	1097.4284579462715	0.1599999964237213	0.13740457594394684	0.3333333432674408	0.05263157933950424	0.1666666716337204	2947	3022	3022	3047	1533
23.63297813339439	23.632977738654688	0	0	2	30	0.002687759621591729	0.07352825374954824	976.0981991044	1051.0981991044	1051.0981991044	1076.0981991044	0.14000000059604645	0.13740457594394684	0.3174603283405304	0.05263157933950424	0.3333333432674408	2955	3030	3030	3055	1533
23.649137987182804	23.649137592443104	0	0	2	30	0.0030505248230704384	0.07352825374954824	976.0981991044	1051.0981991044	1051.0981991044	1076.0981991044	0.14000000059604645	0.13740457594394684	0.3174603283405304	0.05263157933950424	0.1666666716337204	2966	3041	3041	3066	1533
23.666106662614006	23.66610626787431	0	0	2	30	0.0034049287480484914	0.07161985831016188	968.2833197801128	1043.2833197801128	1043.2833197801128	1068.2833197801128	0.14000000059604645	0.12977099418640137	0.3174603283405304	0.05263157933950424	0.1666666716337204	2966	3041	3041	3066	1533
23.68631457201335	23.68631457201335	0	0	2	30	0.003750000000001839	0.06351054104865095	935.0756655942257	1010.0756655942257	1010.0756655942257	1035.0756655942257	0.11999999731779099	0.1221374049782753	0.30158731341362	0.03947368264198303	0.1666666716337204	2955	3030	3030	3055	1533
23.699528088690116	23.69952769395042	0	0	2	30	0.004084792762614487	0.06335389946020187	934.4342182895266	1009.4342182895266	1009.4342182895266	1034.4342182895266	0.11999999731779099	0.1221374049782753	0.2857142984867096	0.03947368264198303	0.1666666716337204	2938	3013	3013	3038	1533
23.716220841071873	23.716220841071877	0	0	2	30	0.004408389392195271	0.06319725787175279	933.7927709848277	1008.7927709848277	1008.7927709848277	1033.7927709848277	0.11999999731779099	0.1221374049782753	0.2698412835597992	0.03947368264198303	0.1666666716337204	2793	2868	2868	2893	1500
23.739692063560987	23.739692063560987	0	0	2	30	0.004719902932875436	0.05317954533891371	892.7702381628517	967.7702381628517	967.7702381628517	992.7702381628517	0.10000000149011612	0.10687022656202316	0.2222222238779068	0.02631578966975212	0.1666666716337204	2698	2773	2773	2798	1500
23.749076605159644	23.749076605159644	0	0	2	30	0.005018479547693022	0.05317954533891371	892.7702381628517	967.7702381628517	967.7702381628517	992.7702381628517	0.10000000149011612	0.10687022656202316	0.2222222238779068	0.02631578966975212	0.1666666716337204	2512	2587	2587	2612	1500
23.76640173053884	23.76640173053884	0	0	2	30	0.005303300858900616	0.04807511678878949	871.867603250093	946.867603250093	946.867603250093	971.867603250093	0.07999999821186066	0.10687022656202316	0.2063492089509964	0.02631578966975212	0.1666666716337204	2277	2352	2352	2377	1500
23.78214394972595	23.782143554986252	0	0	2	30	0.0055735861910818875	0.04106229373060148	843.1500928268131	918.1500928268131	918.1500928268131	943.1500928268131	0.05999999865889549	0.09923664480447769	0.190476194024086	0.02631578966975212	0.1666666716337204	2066	2141	2141	2166	1500
23.79911696729384	23.79911696729384	0	0	2	30	0.005828594710928628	0.03904946869800961	834.9075743183494	909.9075743183494	909.9075743183494	934.9075743183494	0.05999999865889549	0.09160305559635162	0.1746031790971756	0.02631578966975212	0.1666666716337204	1963	2038	2038	2063	1500
23.819701853105514	23.819701458365817	0	0	2	30	0.006067627457813364	0.031462291210077535	803.8380825052675	878.8380825052675	878.8380825052675	903.8380825052675	0.03999999910593033	0.08396946638822556	0.1428571492433548	0.01315789483487606	0.1666666716337204	1793	1868	1868	1893	1466
23.832972607038606	23.832972607038606	0	0	2	30	0.006290029259591848	0.029501680042765842	795.8093797751261	870.8093797751261	870.8093797751261	895.8093797751261	0.03999999910593033	0.07633587718009949	0.1269841343164444	0.01315789483487606	0.1666666716337204	1684	1759	1759	1784	1466
23.84914825041497	23.849147855675273	0	0	2	30	0.006495190528384363	0.026723360648237125	784.432161854531	859.432161854531	859.432161854531	884.432161854531	0.019999999552965164	0.08396946638822556	0.1111111119389534	0.02631578966975212	0.1666666716337204	1528	1603	1603	1628	1466
23.866101925737624	23.866101530997923	0	0	2	30	0.006682548931413734	0.024710535615645256	776.1896433460673	851.1896433460673	851.1896433460673	876.1896433460673	0.019999999552965164	0.07633587718009949	0.095238097012043	0.02631578966975212	0.1666666716337204	1528	1603	1603	1628	1466
23.88632246680732	23.886322072067628	0	0	2	30	0.006851590932320382	0.024606107885084903	775.7620117894227	850.7620117894227	850.7620117894227	875.7620117894227	0.019999999552965164	0.07633587718009949	0.0793650820851326	0.02631578966975212	0.1666666716337204	1441	1516	1516	1541	1466
23.8995316413474	23.899531246607708	0	0	2	30	0.007001853198729785	0.01950168026628326	754.8593806904299	829.8593806904299	829.8593806904299	854.8593806904299	0.0	0.07633587718009949	0.0634920671582222	0.02631578966975212	0.1666666716337204	1357	1432	1432	1457	1466
23.916146235268805	23.916147024748206	0	0	2	30	0.0071329238722143175	0.019397252508685764	754.4317490230682	829.4317490230682	829.4317490230682	854.4317490230682	0.0	0.07633587718009949	0.0317460335791111	0.03947368264198303	0.1666666716337204	1313	1388	1388	1413	1466
23.93280582951587	23.93280582951587	0	0	2	30	0.00724444369716857	0.017488855206654247	746.6168620712491	821.6168620712491	821.6168620712491	846.6168620712491	0.0	0.06870228797197342	0.0317460335791111	0.03947368264198303	0.1666666716337204	1254	1329	1329	1354	1466
23.952986107136297	23.952985712396604	0	0	2	30	0.007336107005503991	0.019397252508685764	754.4317490230682	829.4317490230682	829.4317490230682	854.4317490230682	0.0	0.07633587718009949	0.0317460335791111	0.03947368264198303	0.1666666716337204	1211	1286	1286	1311	1466
23.966200808032163	23.966200808032163	0	0	2	30	0.007407662554463871	0.019240610901855318	753.7903016430976	828.7903016430976	828.7903016430976	853.7903016430976	0.0	0.07633587718009949	0.01587301678955555	0.03947368264198303	0.0	1168	1243	1243	1268	1466
23.98227381908685	23.98227421382655	0	0	2	30	0.0074589142152622755	0.019292824780654066	754.0041174767784	829.0041174767784	829.0041174767784	854.0041174767784	0.0	0.07633587718009949	0.01587301678955555	0.05263157933950424	0.1666666716337204	1119	1194	1194	1219	1466
23.999170651892875	23.999170651892875	0	0	2	30	0.007489721510659418	0.019292824780654066	754.0041174767784	829.0041174767784	829.0041174767784	854.0041174767784	0.0	0.07633587718009949	0.01587301678955555	0.05263157933950424	0.0	1110	1185	1185	1210	1466
24.01966237913564	24.01966198439594	0	0	2	30	0.0075	0.017175571992993355	745.3339673113078	820.3339673113078	820.3339673113078	845.3339673113078	0.0	0.06870228797197342	0.0	0.05263157933950424	0.0	1097	1172	1172	1197	1466
24.033396162735386	24.033395767995692	0	0	2	30	0.00748972151065919	0.019083969295024872	753.1488542631269	828.1488542631269	828.1488542631269	853.1488542631269	0.0	0.07633587718009949	0.0	0.05263157933950424	0.0	1077	1152	1152	1177	1466
24.049443515709655	24.049443910449355	0	0	2	30	0.007458914215261823	0.019083969295024872	753.1488542631269	828.1488542631269	828.1488542631269	853.1488542631269	0.0	0.07633587718009949	0.0	0.05263157933950424	0.0	1068	1143	1143	1168	1466
24.072839342916296	24.072838948176596	0	0	2	30	0.007407662554463192	0.02099236659705639	760.9637412149459	835.9637412149459	835.9637412149459	860.9637412149459	0.0	0.08396946638822556	0.0	0.05263157933950424	0.0	1046	1121	1121	1146	1466
24.082131120685737	24.082131120685744	0	0	2	30	0.007336107005503089	0.02099236659705639	760.9637412149459	835.9637412149459	835.9637412149459	860.9637412149459	0.0	0.08396946638822556	0.0	0.05263157933950424	0.0	1013	1088	1088	1113	1466
24.10050230626669	24.10050191152699	0	0	2	30	0.007244443697167448	0.02125343596148433	762.0328202622784	837.0328202622784	837.0328202622784	862.0328202622784	0.0	0.08396946638822556	0.01587301678955555	0.06578947603702545	0.0	1013	1088	1088	1113	1433
24.11628399942368	24.11628439416338	0	0	2	30	0.007132923872212977	0.02099236659705639	760.9637412149459	835.9637412149459	835.9637412149459	860.9637412149459	0.0	0.08396946638822556	0.0	0.05263157933950424	0.0	997	1072	1072	1097	1433
24.139621799894606	24.139621405154905	0	0	2	30	0.00700185319872823	0.02099236659705639	760.9637412149459	835.9637412149459	835.9637412149459	860.9637412149459	0.0	0.08396946638822556	0.0	0.06578947603702545	0.0	976	1051	1051	1076	1466
24.149108184335546	24.149108184335546	0	0	2	30	0.006851590932318617	0.02099236659705639	760.9637412149459	835.9637412149459	835.9637412149459	860.9637412149459	0.0	0.08396946638822556	0.0	0.06578947603702545	0.0	976	1051	1051	1076	1433
24.166216597620114	24.166216202880413	0	0	2	30	0.006682548931411765	0.022900763899087906	768.778628166765	843.778628166765	843.778628166765	868.778628166765	0.0	0.09160305559635162	0.0	0.06578947603702545	0.0	968	1043	1043	1068	1433
24.182179871038542	24.182179476298842	0	0	2	30	0.006495190528382194	0.022900763899087906	768.778628166765	843.778628166765	843.778628166765	868.778628166765	0.0	0.09160305559635162	0.0	0.06578947603702545	0.0	935	1010	1010	1035	1433
24.19917104663257	24.199170651892878	0	0	2	30	0.006290029259589486	0.022900763899087906	768.778628166765	843.778628166765	843.778628166765	868.778628166765	0.0	0.09160305559635162	0.0	0.06578947603702545	0.0	934	1009	1009	1034	1433
24.219533299254138	24.21953408873354	0	0	2	30	0.006067627457810815	0.022900763899087906	768.778628166765	843.778628166765	843.778628166765	868.778628166765	0.0	0.09160305559635162	0.0	0.06578947603702545	0.0	933	1008	1008	1033	1433
24.23285339564957	24.23285379038927	0	0	2	30	0.005828594710925898	0.025122444414780315	777.8764098785254	852.8764098785254	852.8764098785254	877.8764098785254	0.0	0.09923664480447769	0.01587301678955555	0.07894736528396606	0.0	892	967	967	992	1433
24.249090223679246	24.249089828939553	0	0	2	30	0.005573586191078985	0.023161833263515848	769.8477072140975	844.8477072140975	844.8477072140975	869.8477072140975	0.0	0.09160305559635162	0.01587301678955555	0.06578947603702545	0.0	892	967	967	992	1433
24.266108636312495	24.2661082415728	0	0	2	30	0.00530330085889755	0.023161833263515848	769.8477072140975	844.8477072140975	844.8477072140975	869.8477072140975	0.0	0.09160305559635162	0.01587301678955555	0.06578947603702545	0.0	871	946	946	971	1433
24.286210360732873	24.286209965993173	0	0	2	30	0.005018479547689799	0.025122444414780315	777.8764098785254	852.8764098785254	852.8764098785254	877.8764098785254	0.0	0.09923664480447769	0.01587301678955555	0.07894736528396606	0.0	843	918	918	943	1433
24.29943887751819	24.29943887751819	0	0	2	30	0.004719902932872067	0.025122444414780315	777.8764098785254	852.8764098785254	852.8764098785254	877.8764098785254	0.0	0.09923664480447769	0.01587301678955555	0.07894736528396606	0.0	834	909	909	934	1433
24.316452553275056	24.316453342754457	0	0	2	30	0.004408389392191762	0.025122444414780315	777.8764098785254	852.8764098785254	852.8764098785254	877.8764098785254	0.0	0.09923664480447769	0.01587301678955555	0.07894736528396606	0.0	803	878	878	903	1433
24.339556667844306	24.339557062584007	0	0	2	30	0.00408479276261085	0.025122444414780315	777.8764098785254	852.8764098785254	852.8764098785254	877.8764098785254	0.0	0.09923664480447769	0.01587301678955555	0.07894736528396606	0.0	795	870	870	895	1433
24.349122000225	24.3491216054853	0	0	2	30	0.003749999999998084	0.024809161201119423	776.593515118584	851.593515118584	851.593515118584	876.593515118584	0.0	0.09923664480447769	0.0	0.07894736528396606	0.0	784	859	859	884	1433
24.366256861069388	24.366256861069388	0	0	2	30	0.0034049287480446273	0.024809161201119423	776.593515118584	851.593515118584	851.593515118584	876.593515118584	0.0	0.09923664480447769	0.0	0.07894736528396606	0.0	776	851	851	876	1433
24.382316450974315	24.382316845714016	0	0	2	30	0.0030505248230664763	0.024809161201119423	776.593515118584	851.593515118584	851.593515118584	876.593515118584	0.0	0.09923664480447769	0.0	0.07894736528396606	0.0	775	850	850	875	1433
24.406281098086893	24.406281098086893	0	0	2	30	0.0026877596215876803	0.025122444414780315	777.8764098785254	852.8764098785254	852.8764098785254	877.8764098785254	0.0	0.09923664480447769	0.01587301678955555	0.07894736528396606	0.0	754	829	829	854	1433
24.416186301348233	24.416186301348233	0	0	2	30	0.002317627457809993	0.025122444414780315	777.8764098785254	852.8764098785254	852.8764098785254	877.8764098785254	0.0	0.09923664480447769	0.01587301678955555	0.07894736528396606	0.0	754	829	829	854	1433
24.43295287005366	24.43295287005367	0	0	2	30	0.001941142838266758	0.02671755664050579	784.4083944428712	859.4083944428712	859.4083944428712	884.4083944428712	0.0	0.10687022656202316	0.0	0.09210526198148727	0.0	746	821	821	846	1433
24.449108381705393	24.449108381705393	0	0	2	30	0.0015593376811310177	0.02671755664050579	784.4083944428712	859.4083944428712	859.4083944428712	884.4083944428712	0.0	0.10687022656202316	0.0	0.09210526198148727	0.0	754	829	829	854	1433
24.466237716193994	24.4662373214543	0	0	2	30	0.001173258487799531	0.02671755664050579	784.4083944428712	859.4083944428712	859.4083944428712	884.4083944428712	0.0	0.10687022656202316	0.0	0.09210526198148727	0.0	753	828	828	853	1400
24.48631536149275	24.48631496675305	0	0	2	30	0.0007839634745051831	0.02671755664050579	784.4083944428712	859.4083944428712	859.4083944428712	884.4083944428712	0.0	0.10687022656202316	0.0	0.09210526198148727	0.0	754	829	829	854	1433
24.499791774808898	24.499791380069198	0	0	2	30	0.00039251967181984945	0.02671755664050579	784.4083944428712	859.4083944428712	859.4083944428712	884.4083944428712	0.0	0.10687022656202316	0.0	0.09210526198148727	0.0	754	829	829	854	1400
24.51622163055127	24.516222025290972	0	0	2	30	-2.234540319601648e-15	0.02671755664050579	784.4083944428712	859.4083944428712	859.4083944428712	884.4083944428712	0.0	0.10687022656202316	0.0	0.09210526198148727	0.0	745	820	820	845	1400
24.532143061561626	24.532143061561634	0	0	2	30	-0.0003925196718243124	0.02671755664050579	784.4083944428712	859.4083944428712	859.4083944428712	884.4083944428712	0.0	0.10687022656202316	0.0	0.09210526198148727	0.0	753	828	828	853	1400
24.553660717281502	24.553661112021203	0	0	2	30	-0.0007839634745096277	0.02671755664050579	784.4083944428712	859.4083944428712	859.4083944428712	884.4083944428712	0.0	0.10687022656202316	0.0	0.09210526198148727	0.0	753	828	828	853	1400
24.566227650331676	24.566228045071377	0	0	2	30	-0.0011732584878039452	0.02671755664050579	784.4083944428712	859.4083944428712	859.4083944428712	884.4083944428712	0.0	0.10687022656202316	0.0	0.09210526198148727	0.0	760	835	835	860	1400
24.582231976678777	24.582232371418478	0	0	2	30	-0.0015593376811353892	0.028625953942537308	792.2232813946903	867.2232813946903	867.2232813946903	892.2232813946903	0.0	0.11450381577014923	0.0	0.09210526198148727	0.0	760	835	835	860	1400
24.599111835677753	24.59911144093806	0	0	2	30	-0.0019411428382710746	0.028991451034996948	793.7199919883125	868.7199919883125	868.7199919883125	893.7199919883125	0.0	0.11450381577014923	0.01587301678955555	0.09210526198148727	0.0	762	837	837	862	1400
24.619666721272324	24.619666326532624	0	0	2	30	-0.002317627457814243	0.028625953942537308	792.2232813946903	867.2232813946903	867.2232813946903	892.2232813946903	0.0	0.11450381577014923	0.0	0.10526315867900848	0.0	760	835	835	860	1400
24.632898790714933	24.632898395975232	0	0	2	30	-0.0026877596215918523	0.028625953942537308	792.2232813946903	867.2232813946903	867.2232813946903	892.2232813946903	0.0	0.11450381577014923	0.0	0.10526315867900848	0.0	760	835	835	860	1400
24.649081934145578	24.649081539405877	0	0	2	30	-0.003050524823070559	0.028625953942537308	792.2232813946903	867.2232813946903	867.2232813946903	892.2232813946903	0.0	0.11450381577014923	0.0	0.10526315867900848	0.0	760	835	835	860	1400
24.666435480783086	24.666435875522787	0	0	2	30	-0.0034049287480486094	0.028625953942537308	792.2232813946903	867.2232813946903	867.2232813946903	892.2232813946903	0.0	0.11450381577014923	0.0	0.10526315867900848	0.0	768	843	843	868	1400
24.686242334648476	24.686241939908776	0	0	2	30	-0.003750000000001954	0.028625953942537308	792.2232813946903	867.2232813946903	867.2232813946903	892.2232813946903	0.0	0.11450381577014923	0.0	0.10526315867900848	0.0	768	843	843	868	1400
24.69949611477451	24.69949611477452	0	0	2	30	-0.004084792762614598	0.02671755664050579	784.4083944428712	859.4083944428712	859.4083944428712	884.4083944428712	0.0	0.10687022656202316	0.0	0.10526315867900848	0.0	768	843	843	868	1400
24.716224393729163	24.716224393729163	0	0	2	30	-0.004408389392195378	0.02671755664050579	784.4083944428712	859.4083944428712	859.4083944428712	884.4083944428712	0.0	0.10687022656202316	0.0	0.10526315867900848	0.0	768	843	843	868	1400
24.732114640303315	24.732114640303315	0	0	2	30	-0.00471990293287554	0.028625953942537308	792.2232813946903	867.2232813946903	867.2232813946903	892.2232813946903	0.0	0.11450381577014923	0.0	0.10526315867900848	0.0	777	852	852	877	1400
24.753004659902146	24.753004265162446	0	0	2	30	-0.00501847954769312	0.02671755664050579	784.4083944428712	859.4083944428712	859.4083944428712	884.4083944428712	0.0	0.10687022656202316	0.0	0.10526315867900848	0.0	769	844	844	869	1400
24.766157781405	24.7661573866653	0	0	2	30	-0.00530330085890071	0.02671755664050579	784.4083944428712	859.4083944428712	859.4083944428712	884.4083944428712	0.0	0.10687022656202316	0.0	0.10526315867900848	0.0	769	844	844	869	1400
24.782179871038537	24.782180265778237	0	0	2	30	-0.005573586191081975	0.02671755664050579	784.4083944428712	859.4083944428712	859.4083944428712	884.4083944428712	0.0	0.10687022656202316	0.0	0.10526315867900848	0.0	777	852	852	877	1400
24.799543286168515	24.799543680908215	0	0	2	30	-0.005828594710928711	0.02671755664050579	784.4083944428712	859.4083944428712	859.4083944428712	884.4083944428712	0.0	0.10687022656202316	0.0	0.10526315867900848	0.0	777	852	852	877	1400
24.819705405762804	24.819705405762804	0	0	2	30	-0.0060676274578134425	0.02671755664050579	784.4083944428712	859.4083944428712	859.4083944428712	884.4083944428712	0.0	0.10687022656202316	0.0	0.10526315867900848	0.0	777	852	852	877	1400
24.8329094486868	24.8329090539471	0	0	2	30	-0.00629002925959192	0.02671755664050579	784.4083944428712	859.4083944428712	859.4083944428712	884.4083944428712	0.0	0.10687022656202316	0.0	0.10526315867900848	0.0	777	852	852	877	1400
24.84907798674859	24.84907798674859	0	0	2	30	-0.006495190528384429	0.02671755664050579	784.4083944428712	859.4083944428712	859.4083944428712	884.4083944428712	0.0	0.10687022656202316	0.0	0.10526315867900848	0.0	776	851	851	876	1400
24.872891053816836	24.872891053816836	0	0	2	30	-0.006682548931413794	0.02671755664050579	784.4083944428712	859.4083944428712	859.4083944428712	884.4083944428712	0.0	0.10687022656202316	0.0	0.10526315867900848	0.0	776	851	851	876	1400
24.882218752898865	24.882219147638573	0	0	2	30	-0.006851590932320435	0.024809161201119423	776.593515118584	851.593515118584	851.593515118584	876.593515118584	0.0	0.09923664480447769	0.0	0.10526315867900848	0.0	776	851	851	876	1400
24.89949729899361	24.899496904253915	0	0	2	30	-0.007001853198729832	0.02671755664050579	784.4083944428712	859.4083944428712	859.4083944428712	884.4083944428712	0.0	0.10687022656202316	0.0	0.10526315867900848	0.0	777	852	852	877	1400
24.916518869544447	24.916518869544454	0	0	2	30	-0.007132923872214358	0.02671755664050579	784.4083944428712	859.4083944428712	859.4083944428712	884.4083944428712	0.0	0.10687022656202316	0.0	0.10526315867900848	0.0	777	852	852	877	1400
24.939528246585994	24.939528641325694	0	0	2	30	-0.007244443697168604	0.02671755664050579	784.4083944428712	859.4083944428712	859.4083944428712	884.4083944428712	0.0	0.10687022656202316	0.0	0.10526315867900848	0.0	784	859	859	884	1400
24.94907976307723	24.949079368337536	0	0	2	30	-0.007336107005504019	0.02671755664050579	784.4083944428712	859.4083944428712	859.4083944428712	884.4083944428712	0.0	0.10687022656202316	0.0	0.10526315867900848	0.0	784	859	859	884	1400
24.96620317647035	24.96620317647036	0	0	2	30	-0.007407662554463892	0.02671755664050579	784.4083944428712	859.4083944428712	859.4083944428712	884.4083944428712	0.0	0.10687022656202316	0.0	0.10526315867900848	0.0	784	859	859	884	1400
24.982208292296853	24.982207897557153	0	0	2	30	-0.00745891421526229	0.02671755664050579	784.4083944428712	859.4083944428712	859.4083944428712	884.4083944428712	0.0	0.10687022656202316	0.0	0.10526315867900848	0.0	784	859	859	884	1400
24.99911459885565	24.999114204115955	0	0	2	30	-0.007489721510659424	0.02671755664050579	784.4083944428712	859.4083944428712	859.4083944428712	884.4083944428712	0.0	0.10687022656202316	0.0	0.10526315867900848	0.0	784	859	859	884	1400
25.019583036456183	25.019583036456183	0	0	2	30	-0.0075	0.024809161201119423	776.593515118584	851.593515118584	851.593515118584	876.593515118584	0.0	0.09923664480447769	0.0	0.10526315867900848	0.0	784	859	859	884	1400
25.033023923199444	25.033023528459744	0	0	2	30	-0.007489721510659184	0.024809161201119423	776.593515118584	851.593515118584	851.593515118584	876.593515118584	0.0	0.09923664480447769	0.0	0.10526315867900848	0.0	784	859	859	884	1400
25.04935825193472	25.04935825193472	0	0	2	30	-0.007458914215261809	0.024809161201119423	776.593515118584	851.593515118584	851.593515118584	876.593515118584	0.0	0.09923664480447769	0.0	0.10526315867900848	0.0	784	859	859	884	1400
25.072936448882196	25.072936448882196	0	0	2	30	-0.007407662554463171	0.017175571992993355	745.3339673113078	820.3339673113078	820.3339673113078	845.3339673113078	0.0	0.06870228797197342	0.0	0.09210526198148727	0.0	784	859	859	884	1400
25.082139804959112	25.082140199698813	0	0	2	30	-0.007336107005503062	0.017175571992993355	745.3339673113078	820.3339673113078	820.3339673113078	845.3339673113078	0.0	0.06870228797197342	0.0	0.09210526198148727	0.0	792	867	867	892	1400
25.09950637800668	25.09950637800668	0	0	2	30	-0.007244443697167414	0.011450381949543953	721.8893140833825	796.8893140833825	796.8893140833825	821.8893140833825	0.0	0.04580152779817581	0.0	0.06578947603702545	0.0	793	868	868	893	1400
25.116167945952242	25.116168340691942	0	0	2	30	-0.007132923872212937	0.004234504876829491	692.3402974706167	767.3402974706167	767.3402974706167	792.3402974706167	0.0	0.015267175622284412	0.0317460335791111	0.05263157933950424	0.0	792	867	867	892	1400
25.1321837197506	25.132183719750607	0	0	2	30	-0.007001853198728183	0.005626566315563075	698.0407890622308	773.0407890622308	773.0407890622308	798.0407890622308	0.019999999552965164	0.0	0.0634920671582222	0.03947368264198303	0.0	792	867	867	892	1400
25.153064660336355	25.153065055076056	0	0	2	30	-0.006851590932318564	0.03187389648149884	805.5236060917377	880.5236060917377	880.5236060917377	905.5236060917377	0.10000000149011612	0.022900763899087906	0.1746031790971756	0.02631578966975212	0.0	792	867	867	892	1400
25.16618186052662	25.166181465786927	0	0	2	30	-0.006682548931411705	0.03187389648149884	805.5236060917377	880.5236060917377	880.5236060917377	905.5236060917377	0.10000000149011612	0.022900763899087906	0.1746031790971756	0.02631578966975212	0.0	792	867	867	892	1400
25.182168423587278	25.182168028847578	0	0	2	30	-0.0064951905283821285	0.044269930165176996	856.2853640263997	931.2853640263997	931.2853640263997	956.2853640263997	0.11999999731779099	0.04580152779817581	0.2857142984867096	0.03947368264198303	0.0	792	867	867	892	1400
25.199145783291854	25.199145783291854	0	0	2	30	-0.006290029259589413	0.05355664942282856	894.314479386483	969.314479386483	969.314479386483	994.314479386483	0.14000000059604645	0.06106870248913765	0.3333333432674408	0.03947368264198303	0.1666666716337204	784	859	859	884	1400
25.219620141987868	25.219620141987868	0	0	2	30	-0.006067627457810738	0.0626867252293859	931.7021398143352	1006.7021398143352	1006.7021398143352	1031.7021398143352	0.1599999964237213	0.07633587718009949	0.3650793731212616	0.03947368264198303	0.1666666716337204	784	859	859	884	1400
25.23286405362144	25.23286365888174	0	0	2	30	-0.005828594710925815	0.07600489880114719	986.2400605906978	1061.2400605906978	1061.2400605906978	1086.2400605906978	0.20000000298023224	0.08396946638822556	0.380952388048172	0.05263157933950424	0.1666666716337204	792	867	867	892	1400
25.249428910340797	25.249428910340797	0	0	2	30	-0.005573586191078896	0.08503054782324965	1023.2000933362074	1098.2000933362074	1098.2000933362074	1123.2000933362074	0.2199999988079071	0.09923664480447769	0.3968254029750824	0.05263157933950424	0.1666666716337204	784	859	859	884	1400
25.272940791018883	25.272941185758583	0	0	2	30	-0.005303300858897456	0.11449162402939528	1143.8432004003737	1218.8432004003737	1218.8432004003737	1243.8432004003737	0.30000001192092896	0.12977099418640137	0.4285714328289032	0.06578947603702545	0.1666666716337204	784	859	859	884	1400
25.282094804633452	25.282094804633452	0	0	2	30	-0.0050184795476897	0.11812307650757115	1158.7139982985038	1233.7139982985038	1233.7139982985038	1258.7139982985038	0.30000001192092896	0.13740457594394684	0.4444444477558136	0.07894736528396606	0.1666666716337204	784	859	859	884	1400
25.299499667431803	25.299499667431803	0	0	2	30	-0.0047199029328719635	0.12503147090387623	1187.0038733513732	1262.0038733513732	1262.0038733513732	1287.0038733513732	0.3199999928474426	0.1450381726026535	0.4444444477558136	0.07894736528396606	0.1666666716337204	784	859	859	884	1400
25.316241367536215	25.316241762275915	0	0	2	30	-0.0044083893921916546	0.1269398663432626	1194.8187526756603	1269.8187526756603	1269.8187526756603	1294.8187526756603	0.3199999928474426	0.15267175436019897	0.4444444477558136	0.07894736528396606	0.1666666716337204	784	859	859	884	1400
25.332124508795786	25.332124114056086	0	0	2	30	-0.004084792762610739	0.1269398663432626	1194.8187526756603	1269.8187526756603	1269.8187526756603	1294.8187526756603	0.3199999928474426	0.15267175436019897	0.4444444477558136	0.07894736528396606	0.1666666716337204	784	859	859	884	1400
25.353065844555452	25.353065844555452	0	0	2	30	-0.0037499999999979694	0.12330841386508673	1179.9479547775302	1254.9479547775302	1254.9479547775302	1279.9479547775302	0.3199999928474426	0.1450381726026535	0.4285714328289032	0.06578947603702545	0.1666666716337204	784	859	859	884	1400
25.366161334062284	25.36616093932259	0	0	2	30	-0.00340492874804451	0.12140001470041006	1172.1330601981792	1247.1330601981792	1247.1330601981792	1272.1330601981792	0.3199999928474426	0.13740457594394684	0.4285714328289032	0.06578947603702545	0.1666666716337204	784	859	859	884	1400
25.382171976244564	25.382171976244564	0	0	2	30	-0.0030505248230663553	0.11613895013498932	1150.5890008027814	1225.5890008027814	1225.5890008027814	1250.5890008027814	0.30000001192092896	0.13740457594394684	0.4126984179019928	0.06578947603702545	0.1666666716337204	776	851	851	876	1400
[truncated: 25,958 more rows]
