# Supplementary material for: Active inference under visuo-proprioceptive conflict: Simulation and empirical results
Source: Sci Rep. 2020 Mar 4;10:4010. doi: 10.1038/s41598-020-61097-w (PMC7055248; doi:10.1038/s41598-020-61097-w)
Supplement: Supplementary file 1 — Supplementary Information. [file 41598_2020_61097_MOESM1_ESM.zip › log_sj09_run2_20190510-133626.csv]

0	0	1	0	0	0	999	0.06483549781605541	940.5013635567469	1015.5013635567469	1015.5013635567469	1040.501363556747	0.1764705926179886	0.07575757801532745	0.2916666567325592	0.024390242993831635	0.2222222238779068	940	1015	1015	1040	1444
0.018394475223175277	0.018395659442271395	1	0	1	0	0.004052267294011048	0.059044309745058116	916.786448406013	991.786448406013	991.786448406013	1016.786448406013	0.1568627506494522	0.07575757801532745	0.2916666567325592	0.012195121496915817	0.2222222238779068	916	991	991	1016	1444
0.03380116566632907	0.033800770926630364	1	0	1	0	0.0075	0.059933537323921315	920.4278353414578	995.4278353414578	995.4278353414578	1020.4278353414578	0.1568627506494522	0.07575757801532745	0.2916666567325592	0.024390242993831635	0.2222222238779068	920	995	995	1020	1444
0.05174326919471106	0.051742874455012355	1	0	1	0	0.0075	0.059933537323921315	920.4278353414578	995.4278353414578	995.4278353414578	1020.4278353414578	0.1568627506494522	0.07575757801532745	0.2916666567325592	0.024390242993831635	0.2222222238779068	920	995	995	1020	1444
0.06763391050856171	0.06763430524826042	1	0	1	0	0.0075	0.0589807935478355	916.5263495783863	991.5263495783863	991.5263495783863	1016.5263495783863	0.1568627506494522	0.07575757801532745	0.2708333432674408	0.012195121496915817	0.2222222238779068	916	991	991	1016	1444
0.083736132300956	0.08373534282155859	1	0	1	0	0.0075	0.059933537323921315	920.4278353414578	995.4278353414578	995.4278353414578	1020.4278353414578	0.1568627506494522	0.07575757801532745	0.2916666567325592	0.024390242993831635	0.2222222238779068	920	995	995	1020	1444
0.09983795935365336	0.09983795935365336	1	0	1	0	0.0075	0.059044309745058116	916.786448406013	991.786448406013	991.786448406013	1016.786448406013	0.1568627506494522	0.07575757801532745	0.2916666567325592	0.012195121496915817	0.2222222238779068	916	991	991	1016	1444
0.11863270063138565	0.11863230589168694	1	0	1	0	0.0075	0.059044309745058116	916.786448406013	991.786448406013	991.786448406013	1016.786448406013	0.1568627506494522	0.07575757801532745	0.2916666567325592	0.012195121496915817	0.2222222238779068	916	991	991	1016	1444
0.13388781103021152	0.13388781103021152	1	0	1	0	0.0075	0.059044309745058116	916.786448406013	991.786448406013	991.786448406013	1016.786448406013	0.1568627506494522	0.07575757801532745	0.2916666567325592	0.012195121496915817	0.2222222238779068	916	991	991	1016	1444
0.1500279278336869	0.15002792783368868	1	0	1	0	0.0075	0.059044309745058116	916.786448406013	991.786448406013	991.786448406013	1016.786448406013	0.1568627506494522	0.07575757801532745	0.2916666567325592	0.012195121496915817	0.1944444477558136	916	991	991	1016	1438
0.1676984504493113	0.16769884518901002	1	0	1	0	0.0075	0.059044309745058116	916.786448406013	991.786448406013	991.786448406013	1016.786448406013	0.1568627506494522	0.07575757801532745	0.2916666567325592	0.012195121496915817	0.2222222238779068	916	991	991	1016	1444
0.18518778754319953	0.18518739280350083	1	0	1	0	0.0075	0.059044309745058116	916.786448406013	991.786448406013	991.786448406013	1016.786448406013	0.1568627506494522	0.07575757801532745	0.2916666567325592	0.012195121496915817	0.2222222238779068	916	991	991	1016	1444
0.19967670818670413	0.19967631344700543	1	0	1	0	0.0075	0.059044309745058116	916.786448406013	991.786448406013	991.786448406013	1016.786448406013	0.1568627506494522	0.07575757801532745	0.2916666567325592	0.012195121496915817	0.2222222238779068	916	991	991	1016	1444
0.21765039089098615	0.21765078563068485	1	0	1	0	0.0075	0.059044309745058116	916.786448406013	991.786448406013	991.786448406013	1016.786448406013	0.1568627506494522	0.07575757801532745	0.2916666567325592	0.012195121496915817	0.2222222238779068	916	991	991	1016	1444
0.23380156040602884	0.23380116566633014	1	0	1	0	0.0075	0.059933537323921315	920.4278353414578	995.4278353414578	995.4278353414578	1020.4278353414578	0.1568627506494522	0.07575757801532745	0.2916666567325592	0.024390242993831635	0.2222222238779068	920	995	995	1020	1444
0.24975693903047969	0.24975654429078098	1	0	1	0	0.0075	0.059044309745058116	916.786448406013	991.786448406013	991.786448406013	1016.786448406013	0.1568627506494522	0.07575757801532745	0.2916666567325592	0.012195121496915817	0.2222222238779068	916	991	991	1016	1444
0.267460225041102	0.267460225041102	1	0	1	0	0.0075	0.059933537323921315	920.4278353414578	995.4278353414578	995.4278353414578	1020.4278353414578	0.1568627506494522	0.07575757801532745	0.2916666567325592	0.024390242993831635	0.1944444477558136	920	995	995	1020	1438
0.2837921853381822	0.2837917905984835	1	0	1	0	0.0075	0.059044309745058116	916.786448406013	991.786448406013	991.786448406013	1016.786448406013	0.1568627506494522	0.07575757801532745	0.2916666567325592	0.012195121496915817	0.2222222238779068	916	991	991	1016	1444
0.29985532790039926	0.29985572264009797	1	0	1	0	0.0075	0.059044309745058116	916.786448406013	991.786448406013	991.786448406013	1016.786448406013	0.1568627506494522	0.07575757801532745	0.2916666567325592	0.012195121496915817	0.2222222238779068	916	991	991	1016	1444
0.31669176553251255	0.31669176553251255	1	0	1	0	0.0075	0.059044309745058116	916.786448406013	991.786448406013	991.786448406013	1016.786448406013	0.1568627506494522	0.07575757801532745	0.2916666567325592	0.012195121496915817	0.2222222238779068	916	991	991	1016	1444
0.33385938977189866	0.33385938977189866	1	0	1	0	0.0075	0.059044309745058116	916.786448406013	991.786448406013	991.786448406013	1016.786448406013	0.1568627506494522	0.07575757801532745	0.2916666567325592	0.012195121496915817	0.1944444477558136	916	991	991	1016	1438
0.34988068992604404	0.3498806899260458	1	0	1	0	0.0075	0.059044309745058116	916.786448406013	991.786448406013	991.786448406013	1016.786448406013	0.1568627506494522	0.07575757801532745	0.2916666567325592	0.012195121496915817	0.1944444477558136	916	991	991	1016	1438
0.3668430495220676	0.3668430495220676	1	0	1	0	0.0075	0.059044309745058116	916.786448406013	991.786448406013	991.786448406013	1016.786448406013	0.1568627506494522	0.07575757801532745	0.2916666567325592	0.012195121496915817	0.1944444477558136	916	991	991	1016	1438
0.3851767348316333	0.3851763400919346	1	0	1	0	0.0075	0.06394627023719221	936.8599766213022	1011.8599766213022	1011.8599766213022	1036.8599766213022	0.1764705926179886	0.07575757801532745	0.2916666567325592	0.012195121496915817	0.2222222238779068	936	1011	1011	1036	1444
0.39993526268940016	0.39993526268940016	1	0	1	0	0.0075	0.06394627023719221	936.8599766213022	1011.8599766213022	1011.8599766213022	1036.8599766213022	0.1764705926179886	0.07575757801532745	0.2916666567325592	0.012195121496915817	0.2222222238779068	936	1011	1011	1036	1444
0.4170563076443301	0.4170559129046332	1	0	1	0	0.0075	0.059044309745058116	916.786448406013	991.786448406013	991.786448406013	1016.786448406013	0.1568627506494522	0.07575757801532745	0.2916666567325592	0.012195121496915817	0.2222222238779068	916	991	991	1016	1444
0.43383590275982264	0.43383550802012394	1	0	1	0	0.0075	0.059044309745058116	916.786448406013	991.786448406013	991.786448406013	1016.786448406013	0.1568627506494522	0.07575757801532745	0.2916666567325592	0.012195121496915817	0.2222222238779068	916	991	991	1016	1444
0.4518597174058492	0.4518593226661505	1	0	1	0	0.0075	0.059933537323921315	920.4278353414578	995.4278353414578	995.4278353414578	1020.4278353414578	0.1568627506494522	0.07575757801532745	0.2916666567325592	0.024390242993831635	0.2222222238779068	920	995	995	1020	1444
0.4667311408174655	0.46673074607776677	1	0	1	0	0.0075	0.059044309745058116	916.786448406013	991.786448406013	991.786448406013	1016.786448406013	0.1568627506494522	0.07575757801532745	0.2916666567325592	0.012195121496915817	0.1944444477558136	916	991	991	1016	1438
0.4839074493302249	0.4839074493302249	1	0	1	0	0.0075	0.059044309745058116	916.786448406013	991.786448406013	991.786448406013	1016.786448406013	0.1568627506494522	0.07575757801532745	0.2916666567325592	0.012195121496915817	0.2222222238779068	916	991	991	1016	1444
0.49983243299787006	0.49983282773756876	1	0	1	0	0.0075	0.059044309745058116	916.786448406013	991.786448406013	991.786448406013	1016.786448406013	0.1568627506494522	0.07575757801532745	0.2916666567325592	0.012195121496915817	0.1944444477558136	916	991	991	1016	1438
0.5167643976370879	0.5167643976370879	1	0	1	0	0.0075	0.059044309745058116	916.786448406013	991.786448406013	991.786448406013	1016.786448406013	0.1568627506494522	0.07575757801532745	0.2916666567325592	0.012195121496915817	0.2222222238779068	916	991	991	1016	1444
0.5337804418321443	0.5337804418321443	1	0	1	0	0.0075	0.059044309745058116	916.786448406013	991.786448406013	991.786448406013	1016.786448406013	0.1568627506494522	0.07575757801532745	0.2916666567325592	0.012195121496915817	0.2222222238779068	916	991	991	1016	1444
0.5500334541894709	0.5500338489291696	1	0	1	0	0.0075	0.059044309745058116	916.786448406013	991.786448406013	991.786448406013	1016.786448406013	0.1568627506494522	0.07575757801532745	0.2916666567325592	0.012195121496915817	0.2222222238779068	916	991	991	1016	1444
0.5666721272324988	0.5666717324928001	1	0	1	0	0.0075	0.059044309745058116	916.786448406013	991.786448406013	991.786448406013	1016.786448406013	0.1568627506494522	0.07575757801532745	0.2916666567325592	0.012195121496915817	0.2222222238779068	916	991	991	1016	1444
0.5851719979552481	0.5851716032155494	1	0	1	0	0.0075	0.059044309745058116	916.786448406013	991.786448406013	991.786448406013	1016.786448406013	0.1568627506494522	0.07575757801532745	0.2916666567325592	0.012195121496915817	0.2222222238779068	916	991	991	1016	1444
0.599827498751635	0.599827498751635	1	0	1	0	0.0075	0.059044309745058116	916.786448406013	991.786448406013	991.786448406013	1016.786448406013	0.1568627506494522	0.07575757801532745	0.2916666567325592	0.012195121496915817	0.2222222238779068	916	991	991	1016	1444
0.6178331553715193	0.6178339448509167	1	0	1	0	0.0075	0.059044309745058116	916.786448406013	991.786448406013	991.786448406013	1016.786448406013	0.1568627506494522	0.07575757801532745	0.2916666567325592	0.012195121496915817	0.2222222238779068	916	991	991	1016	1444
0.6337478758069945	0.6337474810672976	1	0	1	0	0.0075	0.059044309745058116	916.786448406013	991.786448406013	991.786448406013	1016.786448406013	0.1568627506494522	0.07575757801532745	0.2916666567325592	0.012195121496915817	0.2222222238779068	916	991	991	1016	1444
0.6497079913078316	0.6497075965681329	1	0	1	0	0.0075	0.059044309745058116	916.786448406013	991.786448406013	991.786448406013	1016.786448406013	0.1568627506494522	0.07575757801532745	0.2916666567325592	0.012195121496915817	0.1944444477558136	916	991	991	1016	1438
0.666795878128065	0.666795878128065	1	0	1	0	0.0075	0.059044309745058116	916.786448406013	991.786448406013	991.786448406013	1016.786448406013	0.1568627506494522	0.07575757801532745	0.2916666567325592	0.012195121496915817	0.2222222238779068	916	991	991	1016	1444
0.683850212073903	0.683850212073903	1	0	1	0	0.0075	0.059044309745058116	916.786448406013	991.786448406013	991.786448406013	1016.786448406013	0.1568627506494522	0.07575757801532745	0.2916666567325592	0.012195121496915817	0.2222222238779068	916	991	991	1016	1444
0.6997053268148647	0.699704932075166	1	0	1	0	0.0075	0.06394627023719221	936.8599766213022	1011.8599766213022	1011.8599766213022	1036.8599766213022	0.1764705926179886	0.07575757801532745	0.2916666567325592	0.012195121496915817	0.2222222238779068	936	1011	1011	1036	1444
0.7169605832673778	0.7169609780070765	1	0	1	0	0.0075	0.059044309745058116	916.786448406013	991.786448406013	991.786448406013	1016.786448406013	0.1568627506494522	0.07575757801532745	0.2916666567325592	0.012195121496915817	0.1944444477558136	916	991	991	1016	1438
0.7339126796312332	0.7339126796312332	1	0	1	0	0.0075	0.06394627023719221	936.8599766213022	1011.8599766213022	1011.8599766213022	1036.8599766213022	0.1764705926179886	0.07575757801532745	0.2916666567325592	0.012195121496915817	0.2222222238779068	936	1011	1011	1036	1444
0.7498810846657431	0.7498814794054418	1	0	1	0	0.0075	0.06394627023719221	936.8599766213022	1011.8599766213022	1011.8599766213022	1036.8599766213022	0.1764705926179886	0.07575757801532745	0.2916666567325592	0.012195121496915817	0.1944444477558136	936	1011	1011	1036	1438
0.7674983174220333	0.767498712161732	1	0	1	0	0.0075	0.06394627023719221	936.8599766213022	1011.8599766213022	1011.8599766213022	1036.8599766213022	0.1764705926179886	0.07575757801532745	0.2916666567325592	0.012195121496915817	0.1944444477558136	936	1011	1011	1036	1438
0.7852789724136162	0.7852793671533149	1	0	1	0	0.0075	0.06483549781605541	940.5013635567469	1015.5013635567469	1015.5013635567469	1040.501363556747	0.1764705926179886	0.07575757801532745	0.2916666567325592	0.024390242993831635	0.2222222238779068	940	1015	1015	1040	1444
0.7998689464200055	0.7998689464200073	1	0	1	0	0.0075	0.06483549781605541	940.5013635567469	1015.5013635567469	1015.5013635567469	1040.501363556747	0.1764705926179886	0.07575757801532745	0.2916666567325592	0.024390242993831635	0.2222222238779068	940	1015	1015	1040	1444
0.8175501270074967	0.8175501270074967	1	0	1	0	0.0075	0.06394627023719221	936.8599766213022	1011.8599766213022	1011.8599766213022	1036.8599766213022	0.1764705926179886	0.07575757801532745	0.2916666567325592	0.012195121496915817	0.2222222238779068	936	1011	1011	1036	1444
0.8338209026512686	0.8338209026512686	1	0	1	0	0.0075	0.06394627023719221	936.8599766213022	1011.8599766213022	1011.8599766213022	1036.8599766213022	0.1764705926179886	0.07575757801532745	0.2916666567325592	0.012195121496915817	0.2222222238779068	936	1011	1011	1036	1444
0.8497565442907806	0.8497561495510819	1	0	1	0	0.0075	0.06483549781605541	940.5013635567469	1015.5013635567469	1015.5013635567469	1040.501363556747	0.1764705926179886	0.07575757801532745	0.2916666567325592	0.024390242993831635	0.2222222238779068	940	1015	1015	1040	1444
0.8672024600178023	0.8672024600178023	1	0	1	0	0.0075	0.06394627023719221	936.8599766213022	1011.8599766213022	1011.8599766213022	1036.8599766213022	0.1764705926179886	0.07575757801532745	0.2916666567325592	0.012195121496915817	0.2222222238779068	936	1011	1011	1036	1444
0.8837791589281228	0.8837791589281228	1	0	1	0	0.0075	0.06394627023719221	936.8599766213022	1011.8599766213022	1011.8599766213022	1036.8599766213022	0.1764705926179886	0.07575757801532745	0.2916666567325592	0.012195121496915817	0.1944444477558136	936	1011	1011	1036	1438
0.8997254585395016	0.8997250637998029	1	0	1	0	0.0075	0.06394627023719221	936.8599766213022	1011.8599766213022	1011.8599766213022	1036.8599766213022	0.1764705926179886	0.07575757801532745	0.2916666567325592	0.012195121496915817	0.2222222238779068	936	1011	1011	1036	1444
0.9185758581147621	0.9185758581147621	1	0	1	0	0.0075	0.06394627023719221	936.8599766213022	1011.8599766213022	1011.8599766213022	1036.8599766213022	0.1764705926179886	0.07575757801532745	0.2916666567325592	0.012195121496915817	0.1944444477558136	936	1011	1011	1036	1438
0.9338901794684027	0.9338901794684027	1	0	1	0	0.0075	0.06483549781605541	940.5013635567469	1015.5013635567469	1015.5013635567469	1040.501363556747	0.1764705926179886	0.07575757801532745	0.2916666567325592	0.024390242993831635	0.2222222238779068	940	1015	1015	1040	1444
0.9499142428004408	0.9499142428004408	1	0	1	0	0.0075	0.06394627023719221	936.8599766213022	1011.8599766213022	1011.8599766213022	1036.8599766213022	0.1764705926179886	0.07575757801532745	0.2916666567325592	0.012195121496915817	0.2222222238779068	936	1011	1011	1036	1444
0.9669026552165825	0.9669022604768838	1	0	1	0	0.0075	0.06394627023719221	936.8599766213022	1011.8599766213022	1011.8599766213022	1036.8599766213022	0.1764705926179886	0.07575757801532745	0.2916666567325592	0.012195121496915817	0.2222222238779068	936	1011	1011	1036	1444
0.9837730404627916	0.9837730404627916	1	0	1	0	0.0075	0.06394627023719221	936.8599766213022	1011.8599766213022	1011.8599766213022	1036.8599766213022	0.1764705926179886	0.07575757801532745	0.2916666567325592	0.012195121496915817	0.2222222238779068	936	1011	1011	1036	1444
0.9997678930571201	0.9997674983174214	1	0	1	0	0.0075	0.06394627023719221	936.8599766213022	1011.8599766213022	1011.8599766213022	1036.8599766213022	0.1764705926179886	0.07575757801532745	0.2916666567325592	0.012195121496915817	0.2222222238779068	936	1011	1011	1036	1444
1.0167795951154908	1.0167795951154908	1	0	1	0	0.0075	0.06483549781605541	940.5013635567469	1015.5013635567469	1015.5013635567469	1040.501363556747	0.1764705926179886	0.07575757801532745	0.2916666567325592	0.024390242993831635	0.2222222238779068	940	1015	1015	1040	1444
1.03372695460296	1.0337265598632612	1	0	1	0	0.0075	0.06394627023719221	936.8599766213022	1011.8599766213022	1011.8599766213022	1036.8599766213022	0.1764705926179886	0.07575757801532745	0.2916666567325592	0.012195121496915817	0.1944444477558136	936	1011	1011	1036	1438
1.0497790444536097	1.0497786497139128	1	0	1	0	0.0075	0.06394627023719221	936.8599766213022	1011.8599766213022	1011.8599766213022	1036.8599766213022	0.1764705926179886	0.07575757801532745	0.2916666567325592	0.012195121496915817	0.2222222238779068	936	1011	1011	1036	1444
1.067169301883105	1.0671696966228037	1	0	1	0	0.0075	0.06394627023719221	936.8599766213022	1011.8599766213022	1011.8599766213022	1036.8599766213022	0.1764705926179886	0.07575757801532745	0.2916666567325592	0.012195121496915817	0.2222222238779068	936	1011	1011	1036	1444
1.0838762648940214	1.0838766596337202	1	0	1	0	0.0075	0.06394627023719221	936.8599766213022	1011.8599766213022	1011.8599766213022	1036.8599766213022	0.1764705926179886	0.07575757801532745	0.2916666567325592	0.012195121496915817	0.2222222238779068	936	1011	1011	1036	1444
1.0998391435727495	1.0998387488330508	1	0	1	0	0.0075	0.06394627023719221	936.8599766213022	1011.8599766213022	1011.8599766213022	1036.8599766213022	0.1764705926179886	0.07575757801532745	0.2916666567325592	0.012195121496915817	0.1944444477558136	936	1011	1011	1036	1438
1.1167150551747405	1.1167146604350418	1	0	1	0	0.0075	0.06394627023719221	936.8599766213022	1011.8599766213022	1011.8599766213022	1036.8599766213022	0.1764705926179886	0.07575757801532745	0.2916666567325592	0.012195121496915817	0.2222222238779068	936	1011	1011	1036	1444
1.1338341264311769	1.1338341264311769	1	0	1	0	0.0075	0.06394627023719221	936.8599766213022	1011.8599766213022	1011.8599766213022	1036.8599766213022	0.1764705926179886	0.07575757801532745	0.2916666567325592	0.012195121496915817	0.2222222238779068	936	1011	1011	1036	1444
1.1498056893832782	1.1498056893832782	1	0	1	0	0.0075	0.06394627023719221	936.8599766213022	1011.8599766213022	1011.8599766213022	1036.8599766213022	0.1764705926179886	0.07575757801532745	0.2916666567325592	0.012195121496915817	0.2222222238779068	936	1011	1011	1036	1444
1.166807128209479	1.166806733469782	1	0	1	0	0.0075	0.06394627023719221	936.8599766213022	1011.8599766213022	1011.8599766213022	1036.8599766213022	0.1764705926179886	0.07575757801532745	0.2916666567325592	0.012195121496915817	0.1944444477558136	936	1011	1011	1036	1438
1.185063444538084	1.1850634445380859	1	0	1	0	0.0075	0.06394627023719221	936.8599766213022	1011.8599766213022	1011.8599766213022	1036.8599766213022	0.1764705926179886	0.07575757801532745	0.2916666567325592	0.012195121496915817	0.1944444477558136	936	1011	1011	1036	1438
1.1997142084580865	1.1997138137183878	1	0	1	0	0.0075	0.06394627023719221	936.8599766213022	1011.8599766213022	1011.8599766213022	1036.8599766213022	0.1764705926179886	0.07575757801532745	0.2916666567325592	0.012195121496915817	0.1944444477558136	936	1011	1011	1036	1438
1.2177443389392941	1.2177443389392941	1	0	1	0	0.0075	0.06394627023719221	936.8599766213022	1011.8599766213022	1011.8599766213022	1036.8599766213022	0.1764705926179886	0.07575757801532745	0.2916666567325592	0.012195121496915817	0.1944444477558136	936	1011	1011	1036	1438
1.233741559971815	1.2337411652321162	1	0	1	0	0.0075	0.06394627023719221	936.8599766213022	1011.8599766213022	1011.8599766213022	1036.8599766213022	0.1764705926179886	0.07575757801532745	0.2916666567325592	0.012195121496915817	0.2222222238779068	936	1011	1011	1036	1444
1.2498603608315584	1.2498599660918597	1	0	1	0	0.0075	0.06394627023719221	936.8599766213022	1011.8599766213022	1011.8599766213022	1036.8599766213022	0.1764705926179886	0.07575757801532745	0.2916666567325592	0.012195121496915817	0.2222222238779068	936	1011	1011	1036	1444
1.2676706213005478	1.2676710160402465	1	0	1	0	0.0075	0.06394627023719221	936.8599766213022	1011.8599766213022	1011.8599766213022	1036.8599766213022	0.1764705926179886	0.07575757801532745	0.2916666567325592	0.012195121496915817	0.2222222238779068	936	1011	1011	1036	1444
1.2838462646769155	1.2838462646769155	1	0	1	0	0.0075	0.06394627023719221	936.8599766213022	1011.8599766213022	1011.8599766213022	1036.8599766213022	0.1764705926179886	0.07575757801532745	0.2916666567325592	0.012195121496915817	0.2222222238779068	936	1011	1011	1036	1444
1.3000294081075587	1.3000294081075587	1	0	1	0	0.0075	0.06394627023719221	936.8599766213022	1011.8599766213022	1011.8599766213022	1036.8599766213022	0.1764705926179886	0.07575757801532745	0.2916666567325592	0.012195121496915817	0.2222222238779068	936	1011	1011	1036	1444
1.316680712820947	1.3166803180812483	1	0	1	0	0.0075	0.06394627023719221	936.8599766213022	1011.8599766213022	1011.8599766213022	1036.8599766213022	0.1764705926179886	0.07575757801532745	0.2916666567325592	0.012195121496915817	0.2222222238779068	936	1011	1011	1036	1444
1.3337824155306386	1.3337820207909399	1	0	1	0	0.0075	0.06394627023719221	936.8599766213022	1011.8599766213022	1011.8599766213022	1036.8599766213022	0.1764705926179886	0.07575757801532745	0.2916666567325592	0.012195121496915817	0.2222222238779068	936	1011	1011	1036	1444
1.3499138480607424	1.3499150322798386	1	0	1	0	0.0075	0.06394627023719221	936.8599766213022	1011.8599766213022	1011.8599766213022	1036.8599766213022	0.1764705926179886	0.07575757801532745	0.2916666567325592	0.012195121496915817	0.2222222238779068	936	1011	1011	1036	1444
1.3669658135683864	1.3669658135683864	1	0	1	0	0.0075	0.059044309745058116	916.786448406013	991.786448406013	991.786448406013	1016.786448406013	0.1568627506494522	0.07575757801532745	0.2916666567325592	0.012195121496915817	0.2222222238779068	916	991	991	1016	1444
1.3847401527247882	1.384740547464487	1	0	1	0	0.0075	0.059044309745058116	916.786448406013	991.786448406013	991.786448406013	1016.786448406013	0.1568627506494522	0.07575757801532745	0.2916666567325592	0.012195121496915817	0.2222222238779068	916	991	991	1016	1444
1.3996909188158586	1.39969052407616	1	0	1	0	0.0075	0.059044309745058116	916.786448406013	991.786448406013	991.786448406013	1016.786448406013	0.1568627506494522	0.07575757801532745	0.2916666567325592	0.012195121496915817	0.2222222238779068	916	991	991	1016	1444
1.4177743391564004	1.4177747338961009	1	0	1	0	0.0075	0.059044309745058116	916.786448406013	991.786448406013	991.786448406013	1016.786448406013	0.1568627506494522	0.07575757801532745	0.2916666567325592	0.012195121496915817	0.2222222238779068	916	991	991	1016	1444
1.4338528765668688	1.43385248182717	1	0	1	0	0.0075	0.059044309745058116	916.786448406013	991.786448406013	991.786448406013	1016.786448406013	0.1568627506494522	0.07575757801532745	0.2916666567325592	0.012195121496915817	0.2222222238779068	916	991	991	1016	1444
1.4497375967852388	1.4497372020455401	1	0	1	0	0.0075	0.059044309745058116	916.786448406013	991.786448406013	991.786448406013	1016.786448406013	0.1568627506494522	0.07575757801532745	0.2916666567325592	0.012195121496915817	0.1944444477558136	916	991	991	1016	1438
1.4677736483619288	1.4677740431016275	1	0	1	0	0.0075	0.059044309745058116	916.786448406013	991.786448406013	991.786448406013	1016.786448406013	0.1568627506494522	0.07575757801532745	0.2916666567325592	0.012195121496915817	0.2222222238779068	916	991	991	1016	1444
1.4839173178226943	1.483917712562393	1	0	1	0	0.0075	0.059044309745058116	916.786448406013	991.786448406013	991.786448406013	1016.786448406013	0.1568627506494522	0.07575757801532745	0.2916666567325592	0.012195121496915817	0.2222222238779068	916	991	991	1016	1444
1.4999974341919575	1.4999974341919557	1	0	1	0	0.0075	0.059044309745058116	916.786448406013	991.786448406013	991.786448406013	1016.786448406013	0.1568627506494522	0.07575757801532745	0.2916666567325592	0.012195121496915817	0.2222222238779068	916	991	991	1016	1444
1.518046117439006	1.5180457226993074	1	0	1	0	0.0075	0.059044309745058116	916.786448406013	991.786448406013	991.786448406013	1016.786448406013	0.1568627506494522	0.07575757801532745	0.2916666567325592	0.012195121496915817	0.2222222238779068	916	991	991	1016	1444
1.5337946524612995	1.5337946524613013	1	0	1	0	0.0075	0.059044309745058116	916.786448406013	991.786448406013	991.786448406013	1016.786448406013	0.1568627506494522	0.07575757801532745	0.2916666567325592	0.012195121496915817	0.1944444477558136	916	991	991	1016	1438
1.549744109990268	1.5497437152505693	1	0	1	0	0.0075	0.059044309745058116	916.786448406013	991.786448406013	991.786448406013	1016.786448406013	0.1568627506494522	0.07575757801532745	0.2916666567325592	0.012195121496915817	0.2222222238779068	916	991	991	1016	1444
1.5668394968647803	1.566839891604479	1	0	1	0	0.0075	0.059044309745058116	916.786448406013	991.786448406013	991.786448406013	1016.786448406013	0.1568627506494522	0.07575757801532745	0.2916666567325592	0.012195121496915817	0.2222222238779068	916	991	991	1016	1444
1.58495568060032	1.5849548911209208	1	0	1	0	0.0075	0.05715037029467493	909.0307663566939	984.0307663566939	984.0307663566939	1009.0307663566939	0.1568627506494522	0.06818182021379471	0.2916666567325592	0.012195121496915817	0.2222222238779068	909	984	984	1009	1444
1.5996778924058006	1.599677497666102	1	0	1	0	0.0075	0.05715037029467493	909.0307663566939	984.0307663566939	984.0307663566939	1009.0307663566939	0.1568627506494522	0.06818182021379471	0.2916666567325592	0.012195121496915817	0.2222222238779068	909	984	984	1009	1444
1.6175228899682814	1.6175228899682832	1	0	1	0	0.0075	0.059044309745058116	916.786448406013	991.786448406013	991.786448406013	1016.786448406013	0.1568627506494522	0.07575757801532745	0.2916666567325592	0.012195121496915817	0.2222222238779068	916	991	991	1016	1444
1.6339195875759636	1.6339199823156623	1	0	1	0	0.0075	0.059044309745058116	916.786448406013	991.786448406013	991.786448406013	1016.786448406013	0.1568627506494522	0.07575757801532745	0.2916666567325592	0.012195121496915817	0.2222222238779068	916	991	991	1016	1444
1.6497387810043342	1.649738781004336	1	0	1	0	0.0075	0.059044309745058116	916.786448406013	991.786448406013	991.786448406013	1016.786448406013	0.1568627506494522	0.07575757801532745	0.2916666567325592	0.012195121496915817	0.2222222238779068	916	991	991	1016	1444
1.6677314112141595	1.6677314112141612	1	0	1	0	0.0075	0.059044309745058116	916.786448406013	991.786448406013	991.786448406013	1016.786448406013	0.1568627506494522	0.07575757801532745	0.2916666567325592	0.012195121496915817	0.2222222238779068	916	991	991	1016	1444
1.6838585016075776	1.6838588963472763	1	0	1	0	0.0075	0.059044309745058116	916.786448406013	991.786448406013	991.786448406013	1016.786448406013	0.1568627506494522	0.07575757801532745	0.2916666567325592	0.012195121496915817	0.2222222238779068	916	991	991	1016	1444
1.6997215111425135	1.6997211164028148	1	0	1	0	0.0075	0.059044309745058116	916.786448406013	991.786448406013	991.786448406013	1016.786448406013	0.1568627506494522	0.07575757801532745	0.2916666567325592	0.012195121496915817	0.2222222238779068	916	991	991	1016	1444
1.7170825578342992	1.717086899970985	1	0	1	0	0.0075	0.059044309745058116	916.786448406013	991.786448406013	991.786448406013	1016.786448406013	0.1568627506494522	0.07575757801532745	0.2916666567325592	0.012195121496915817	0.2222222238779068	916	991	991	1016	1444
1.7336932043587154	1.7336928096190167	1	0	1	0	0.0075	0.059044309745058116	916.786448406013	991.786448406013	991.786448406013	1016.786448406013	0.1568627506494522	0.07575757801532745	0.2916666567325592	0.012195121496915817	0.2222222238779068	916	991	991	1016	1444
1.7496754252826818	1.7496750305429831	1	0	1	0	0.0075	0.06394627023719221	936.8599766213022	1011.8599766213022	1011.8599766213022	1036.8599766213022	0.1764705926179886	0.07575757801532745	0.2916666567325592	0.012195121496915817	0.2222222238779068	936	1011	1011	1036	1444
1.7667376540224957	1.766737259282797	1	0	1	0	0.0075	0.06394627023719221	936.8599766213022	1011.8599766213022	1011.8599766213022	1036.8599766213022	0.1764705926179886	0.07575757801532745	0.2916666567325592	0.012195121496915817	0.2222222238779068	936	1011	1011	1036	1444
1.7850808130848321	1.7850808130848304	1	0	1	0	0.0075	0.0658402096875754	944.6156586706213	1019.6156586706213	1019.6156586706213	1044.6156586706213	0.1764705926179886	0.0833333358168602	0.2916666567325592	0.012195121496915817	0.1944444477558136	944	1019	1019	1044	1438
1.799694866212846	1.7996948662128478	1	0	1	0	0.0075	0.0658402096875754	944.6156586706213	1019.6156586706213	1019.6156586706213	1044.6156586706213	0.1764705926179886	0.0833333358168602	0.2916666567325592	0.012195121496915817	0.1944444477558136	944	1019	1019	1044	1438
1.817488547614488	1.8174885476144897	1	0	1	0	0.0075	0.0658402096875754	944.6156586706213	1019.6156586706213	1019.6156586706213	1044.6156586706213	0.1764705926179886	0.0833333358168602	0.2916666567325592	0.012195121496915817	0.2222222238779068	944	1019	1019	1044	1444
1.8337948498311505	1.8337944550914518	1	0	1	0	0.0075	0.0658402096875754	944.6156586706213	1019.6156586706213	1019.6156586706213	1044.6156586706213	0.1764705926179886	0.0833333358168602	0.2916666567325592	0.012195121496915817	0.2222222238779068	944	1019	1019	1044	1444
1.85282248753116	1.8528224875311583	1	0	1	0	0.0075	0.0658402096875754	944.6156586706213	1019.6156586706213	1019.6156586706213	1044.6156586706213	0.1764705926179886	0.0833333358168602	0.2916666567325592	0.012195121496915817	0.1944444477558136	944	1019	1019	1044	1438
1.8668045624014376	1.8668041676617388	1	0	1	0	0.0075	0.0658402096875754	944.6156586706213	1019.6156586706213	1019.6156586706213	1044.6156586706213	0.1764705926179886	0.0833333358168602	0.2916666567325592	0.012195121496915817	0.2222222238779068	944	1019	1019	1044	1444
1.8838008696115551	1.8838004748718564	1	0	1	0	0.0075	0.0658402096875754	944.6156586706213	1019.6156586706213	1019.6156586706213	1044.6156586706213	0.1764705926179886	0.0833333358168602	0.2916666567325592	0.012195121496915817	0.2222222238779068	944	1019	1019	1044	1444
1.899894407130578	1.8998944071305761	1	0	1	0	0.0075	0.06394627023719221	936.8599766213022	1011.8599766213022	1011.8599766213022	1036.8599766213022	0.1764705926179886	0.07575757801532745	0.2916666567325592	0.012195121496915817	0.2222222238779068	936	1011	1011	1036	1444
1.91672452892751	1.9167241341878114	1	0	1	0	0.0075	0.059044309745058116	916.786448406013	991.786448406013	991.786448406013	1016.786448406013	0.1568627506494522	0.07575757801532745	0.2916666567325592	0.012195121496915817	0.2222222238779068	916	991	991	1016	1444
1.9339024163990644	1.9339020216593656	1	0	1	0	0.0075	0.059044309745058116	916.786448406013	991.786448406013	991.786448406013	1016.786448406013	0.1568627506494522	0.07575757801532745	0.2916666567325592	0.012195121496915817	0.2222222238779068	916	991	991	1016	1444
1.9498025314656893	1.9498021367259906	1	0	1	0	0.0075	0.059044309745058116	916.786448406013	991.786448406013	991.786448406013	1016.786448406013	0.1568627506494522	0.07575757801532745	0.2916666567325592	0.012195121496915817	0.2222222238779068	916	991	991	1016	1444
1.9666993642717152	1.9666989695320165	1	0	1	0	0.0075	0.059044309745058116	916.786448406013	991.786448406013	991.786448406013	1016.786448406013	0.1568627506494522	0.07575757801532745	0.2916666567325592	0.012195121496915817	0.2222222238779068	916	991	991	1016	1444
1.9836763292365909	1.9836755397571952	1	0	1	0	0.0075	0.05414234925292402	896.7129201907239	971.7129201907239	971.7129201907239	996.7129201907239	0.13725490868091583	0.07575757801532745	0.2916666567325592	0.012195121496915817	0.2222222238779068	896	971	971	996	1444
1.999908815129583	1.9999088151295812	1	0	1	0	0.0075	0.05414234925292402	896.7129201907239	971.7129201907239	971.7129201907239	996.7129201907239	0.13725490868091583	0.07575757801532745	0.2916666567325592	0.012195121496915817	0.2222222238779068	896	971	971	996	1444
2.017586443059784	2.017586837799483	1	0	1	0	0.0075	0.059044309745058116	916.786448406013	991.786448406013	991.786448406013	1016.786448406013	0.1568627506494522	0.07575757801532745	0.2916666567325592	0.012195121496915817	0.2222222238779068	916	991	991	1016	1444
2.033760507477357	2.0337601127376583	1	0	1	0	0.0075	0.059044309745058116	916.786448406013	991.786448406013	991.786448406013	1016.786448406013	0.1568627506494522	0.07575757801532745	0.2916666567325592	0.012195121496915817	0.2222222238779068	916	991	991	1016	1444
2.0498050972737296	2.049804702534031	1	0	1	0	0.0075	0.059044309745058116	916.786448406013	991.786448406013	991.786448406013	1016.786448406013	0.1568627506494522	0.07575757801532745	0.2916666567325592	0.012195121496915817	0.2222222238779068	916	991	991	1016	1444
2.0673449610490593	2.067345355788758	1	0	1	0	0.0075	0.059044309745058116	916.786448406013	991.786448406013	991.786448406013	1016.786448406013	0.1568627506494522	0.07575757801532745	0.2916666567325592	0.012195121496915817	0.2222222238779068	916	991	991	1016	1444
2.0839283705342595	2.083928765273958	1	0	1	0	0.0075	0.059044309745058116	916.786448406013	991.786448406013	991.786448406013	1016.786448406013	0.1568627506494522	0.07575757801532745	0.2916666567325592	0.012195121496915817	0.2222222238779068	916	991	991	1016	1444
2.0997870379325114	2.0997866431928127	1	0	1	0	0.0075	0.0609382491954413	924.5421304553322	999.5421304553322	999.5421304553322	1024.5421304553322	0.1568627506494522	0.0833333358168602	0.2916666567325592	0.012195121496915817	0.2222222238779068	924	999	999	1024	1444
2.116905714449249	2.1169057144492474	1	0	1	0	0.0075	0.0609382491954413	924.5421304553322	999.5421304553322	999.5421304553322	1024.5421304553322	0.1568627506494522	0.0833333358168602	0.2916666567325592	0.012195121496915817	0.2222222238779068	924	999	999	1024	1444
2.133864126648284	2.1338641266482856	1	0	1	0	0.0075	0.0609382491954413	924.5421304553322	999.5421304553322	999.5421304553322	1024.5421304553322	0.1568627506494522	0.0833333358168602	0.2916666567325592	0.012195121496915817	0.2222222238779068	924	999	999	1024	1444
2.1498968742536952	2.1498964795139965	1	0	1	0	0.0075	0.0658402096875754	944.6156586706213	1019.6156586706213	1019.6156586706213	1044.6156586706213	0.1764705926179886	0.0833333358168602	0.2916666567325592	0.012195121496915817	0.2222222238779068	944	1019	1019	1044	1444
2.1676435816311823	2.167643976370881	1	0	1	0	0.0075	0.0609382491954413	924.5421304553322	999.5421304553322	999.5421304553322	1024.5421304553322	0.1568627506494522	0.0833333358168602	0.2916666567325592	0.012195121496915817	0.2222222238779068	924	999	999	1024	1444
2.1853010778367477	2.185301077836746	1	0	1	0	0.0075	0.0658402096875754	944.6156586706213	1019.6156586706213	1019.6156586706213	1044.6156586706213	0.1764705926179886	0.0833333358168602	0.2916666567325592	0.012195121496915817	0.2222222238779068	944	1019	1019	1044	1444
2.199904867732595	2.1999044729928965	1	0	1	0	0.0075	0.0658402096875754	944.6156586706213	1019.6156586706213	1019.6156586706213	1044.6156586706213	0.1764705926179886	0.0833333358168602	0.2916666567325592	0.012195121496915817	0.2222222238779068	944	1019	1019	1044	1444
2.217582890402497	2.2175832851421955	1	0	1	0	0.0075	0.0658402096875754	944.6156586706213	1019.6156586706213	1019.6156586706213	1044.6156586706213	0.1764705926179886	0.0833333358168602	0.2916666567325592	0.012195121496915817	0.2222222238779068	944	1019	1019	1044	1444
2.2338907715779506	2.233890376838252	1	0	1	0	0.0075	0.0658402096875754	944.6156586706213	1019.6156586706213	1019.6156586706213	1044.6156586706213	0.1764705926179886	0.0833333358168602	0.2916666567325592	0.012195121496915817	0.2222222238779068	944	1019	1019	1044	1444
2.2498536502566786	2.24985325551698	1	0	1	0	0.0075	0.0658402096875754	944.6156586706213	1019.6156586706213	1019.6156586706213	1044.6156586706213	0.1764705926179886	0.0833333358168602	0.2916666567325592	0.012195121496915817	0.2222222238779068	944	1019	1019	1044	1444
2.2673970666892984	2.267397461428997	1	0	1	0	0.0075	0.06590372597565874	944.8757578703226	1019.8757578703226	1019.8757578703226	1044.8757578703226	0.1764705926179886	0.0833333358168602	0.3125	0.012195121496915817	0.2222222238779068	944	1019	1019	1044	1444
2.2838750806749246	2.2838750806749264	1	0	1	0	0.0075	0.06590372597565874	944.8757578703226	1019.8757578703226	1019.8757578703226	1044.8757578703226	0.1764705926179886	0.0833333358168602	0.3125	0.012195121496915817	0.2222222238779068	944	1019	1019	1044	1444
2.29992598630648	2.2999263810461787	1	0	1	0	0.0075	0.0658402096875754	944.6156586706213	1019.6156586706213	1019.6156586706213	1044.6156586706213	0.1764705926179886	0.0833333358168602	0.2916666567325592	0.012195121496915817	0.1944444477558136	944	1019	1019	1044	1438
2.318582568689642	2.3185821739499435	1	0	1	0	0.0075	0.0658402096875754	944.6156586706213	1019.6156586706213	1019.6156586706213	1044.6156586706213	0.1764705926179886	0.0833333358168602	0.2916666567325592	0.012195121496915817	0.1944444477558136	944	1019	1019	1044	1438
2.3338661003467784	2.3338657056070797	1	0	1	0	0.0075	0.06590372597565874	944.8757578703226	1019.8757578703226	1019.8757578703226	1044.8757578703226	0.1764705926179886	0.0833333358168602	0.3125	0.012195121496915817	0.1944444477558136	944	1019	1019	1044	1438
2.3498147683963495	2.349815163136048	1	0	1	0	0.0075	0.06590372597565874	944.8757578703226	1019.8757578703226	1019.8757578703226	1044.8757578703226	0.1764705926179886	0.0833333358168602	0.3125	0.012195121496915817	0.1944444477558136	944	1019	1019	1044	1438
2.3677359507206965	2.3677363454603952	1	0	1	0	0.0075	0.06590372597565874	944.8757578703226	1019.8757578703226	1019.8757578703226	1044.8757578703226	0.1764705926179886	0.0833333358168602	0.3125	0.012195121496915817	0.2222222238779068	944	1019	1019	1044	1444
2.3851100238225413	2.3851100238225396	1	0	1	0	0.0075	0.06590372597565874	944.8757578703226	1019.8757578703226	1019.8757578703226	1044.8757578703226	0.1764705926179886	0.0833333358168602	0.3125	0.012195121496915817	0.2222222238779068	944	1019	1019	1044	1444
2.3998606568863323	2.3998602621466336	1	0	1	0	0.0075	0.0658402096875754	944.6156586706213	1019.6156586706213	1019.6156586706213	1044.6156586706213	0.1764705926179886	0.0833333358168602	0.2916666567325592	0.012195121496915817	0.2222222238779068	944	1019	1019	1044	1444
2.4176681541774308	2.4176681541774325	1	0	1	0	0.0075	0.0609382491954413	924.5421304553322	999.5421304553322	999.5421304553322	1024.5421304553322	0.1568627506494522	0.0833333358168602	0.2916666567325592	0.012195121496915817	0.2222222238779068	924	999	999	1024	1444
2.4339298508081306	2.4339302455478293	1	0	1	0	0.0075	0.06100176548352465	924.8022296550334	999.8022296550334	999.8022296550334	1024.8022296550334	0.1568627506494522	0.0833333358168602	0.3125	0.012195121496915817	0.2222222238779068	924	999	999	1024	1444
2.451777611548504	2.451777611548506	1	0	1	0	0.0075	0.059107826033141464	917.0465476057143	992.0465476057143	992.0465476057143	1017.0465476057143	0.1568627506494522	0.07575757801532745	0.3125	0.012195121496915817	0.2222222238779068	917	992	992	1017	1444
2.4675624626230857	2.4675628573627844	1	0	1	0	0.0075	0.0609382491954413	924.5421304553322	999.5421304553322	999.5421304553322	1024.5421304553322	0.1568627506494522	0.0833333358168602	0.2916666567325592	0.012195121496915817	0.2222222238779068	924	999	999	1024	1444
2.4838450804578187	2.483845080457817	1	0	1	0	0.0075	0.059107826033141464	917.0465476057143	992.0465476057143	992.0465476057143	1017.0465476057143	0.1568627506494522	0.07575757801532745	0.3125	0.012195121496915817	0.2222222238779068	917	992	992	1017	1444
2.4999196704713	2.4999196704712983	1	0	1	0	0.0075	0.059044309745058116	916.786448406013	991.786448406013	991.786448406013	1016.786448406013	0.1568627506494522	0.07575757801532745	0.2916666567325592	0.012195121496915817	0.2222222238779068	916	991	991	1016	1444
2.516703607723475	2.5167036077234766	1	0	1	0	0.0075	0.05414234925292402	896.7129201907239	971.7129201907239	971.7129201907239	996.7129201907239	0.13725490868091583	0.07575757801532745	0.2916666567325592	0.012195121496915817	0.1944444477558136	896	971	971	996	1438
2.53387202144226	2.5338720214422583	1	0	1	0	0.0075	0.05414234925292402	896.7129201907239	971.7129201907239	971.7129201907239	996.7129201907239	0.13725490868091583	0.07575757801532745	0.2916666567325592	0.012195121496915817	0.2222222238779068	896	971	971	996	1444
2.549911874362248	2.54991187436225	1	0	1	0	0.0075	0.05414234925292402	896.7129201907239	971.7129201907239	971.7129201907239	996.7129201907239	0.13725490868091583	0.07575757801532745	0.2916666567325592	0.012195121496915817	0.2222222238779068	896	971	971	996	1444
2.5668000228949026	2.5668004176346013	1	0	1	0	0.0075	0.05420586554100737	896.9730193904252	971.9730193904252	971.9730193904252	996.9730193904252	0.13725490868091583	0.07575757801532745	0.3125	0.012195121496915817	0.2222222238779068	896	971	971	996	1444
2.5853283148759623	2.5853279201362636	1	0	1	0	0.0075	0.0609382491954413	924.5421304553322	999.5421304553322	999.5421304553322	1024.5421304553322	0.1568627506494522	0.0833333358168602	0.2916666567325592	0.012195121496915817	0.2222222238779068	924	999	999	1024	1444
2.5998878939255476	2.599887499185849	1	0	1	0	0.0075	0.0609382491954413	924.5421304553322	999.5421304553322	999.5421304553322	1024.5421304553322	0.1568627506494522	0.0833333358168602	0.2916666567325592	0.012195121496915817	0.2222222238779068	924	999	999	1024	1444
2.6175406532547285	2.6175406532547267	1	0	1	0	0.0075	0.06100176548352465	924.8022296550334	999.8022296550334	999.8022296550334	1024.8022296550334	0.1568627506494522	0.0833333358168602	0.3125	0.012195121496915817	0.2222222238779068	924	999	999	1024	1444
2.6339420877387916	2.6339420877387933	1	0	1	0	0.0075	0.0609382491954413	924.5421304553322	999.5421304553322	999.5421304553322	1024.5421304553322	0.1568627506494522	0.0833333358168602	0.2916666567325592	0.012195121496915817	0.2222222238779068	924	999	999	1024	1444
2.651899191375726	2.6518987966360275	1	0	1	0	0.0075	0.06100176548352465	924.8022296550334	999.8022296550334	999.8022296550334	1024.8022296550334	0.1568627506494522	0.0833333358168602	0.3125	0.012195121496915817	0.2222222238779068	924	999	999	1024	1444
2.6677152268865107	2.6677156216262095	1	0	1	0	0.0075	0.06100176548352465	924.8022296550334	999.8022296550334	999.8022296550334	1024.8022296550334	0.1568627506494522	0.0833333358168602	0.3125	0.012195121496915817	0.2222222238779068	924	999	999	1024	1444
2.6838470541563133	2.683847448896012	1	0	1	0	0.0075	0.06100176548352465	924.8022296550334	999.8022296550334	999.8022296550334	1024.8022296550334	0.1568627506494522	0.0833333358168602	0.3125	0.012195121496915817	0.2222222238779068	924	999	999	1024	1444
2.699828880340579	2.699828880340581	1	0	1	0	0.0075	0.059107826033141464	917.0465476057143	992.0465476057143	992.0465476057143	1017.0465476057143	0.1568627506494522	0.07575757801532745	0.3125	0.012195121496915817	0.2222222238779068	917	992	992	1017	1444
2.7166874233958254	2.7166870286561267	1	0	1	0	0.0075	0.05414234925292402	896.7129201907239	971.7129201907239	971.7129201907239	996.7129201907239	0.13725490868091583	0.07575757801532745	0.2916666567325592	0.012195121496915817	0.2222222238779068	896	971	971	996	1444
2.7338578108131024	2.733857810813104	1	0	1	0	0.0075	0.05414234925292402	896.7129201907239	971.7129201907239	971.7129201907239	996.7129201907239	0.13725490868091583	0.07575757801532745	0.2916666567325592	0.012195121496915817	0.2222222238779068	896	971	971	996	1444
2.749668319968105	2.7496679252284064	1	0	1	0	0.0075	0.052248409802540835	888.9572381414048	963.9572381414048	963.9572381414048	988.9572381414048	0.13725490868091583	0.06818182021379471	0.2916666567325592	0.012195121496915817	0.2222222238779068	888	963	963	988	1444
2.766738443501893	2.7667380487621944	1	0	1	0	0.0075	0.052248409802540835	888.9572381414048	963.9572381414048	963.9572381414048	988.9572381414048	0.13725490868091583	0.06818182021379471	0.2916666567325592	0.012195121496915817	0.2222222238779068	888	963	963	988	1444
2.7851858138447056	2.785185813844704	1	0	1	0	0.0075	0.04734644744776159	868.8837022985838	943.8837022985838	943.8837022985838	968.8837022985838	0.11764705926179886	0.06818182021379471	0.2916666567325592	0.012195121496915817	0.2222222238779068	868	943	943	968	1444
2.7999759208783743	2.7999755261386756	1	0	1	0	0.0075	0.04734644744776159	868.8837022985838	943.8837022985838	943.8837022985838	968.8837022985838	0.11764705926179886	0.06818182021379471	0.2916666567325592	0.012195121496915817	0.2222222238779068	868	943	943	968	1444
2.8176677594377324	2.817668154177431	1	0	1	0	0.0075	0.04734644744776159	868.8837022985838	943.8837022985838	943.8837022985838	968.8837022985838	0.11764705926179886	0.06818182021379471	0.2916666567325592	0.012195121496915817	0.2222222238779068	868	943	943	968	1444
2.8339499825327685	2.83394958779307	1	0	1	0	0.0075	0.05414234925292402	896.7129201907239	971.7129201907239	971.7129201907239	996.7129201907239	0.13725490868091583	0.07575757801532745	0.2916666567325592	0.012195121496915817	0.2222222238779068	896	971	971	996	1444
2.851739321797723	2.8517393217977247	1	0	1	0	0.0075	0.0609382491954413	924.5421304553322	999.5421304553322	999.5421304553322	1024.5421304553322	0.1568627506494522	0.0833333358168602	0.2916666567325592	0.012195121496915817	0.2222222238779068	924	999	999	1024	1444
2.867496146353691	2.867496146353689	1	0	1	0	0.0075	0.06100176548352465	924.8022296550334	999.8022296550334	999.8022296550334	1024.8022296550334	0.1568627506494522	0.0833333358168602	0.3125	0.012195121496915817	0.2222222238779068	924	999	999	1024	1444
2.883782316845714	2.8837823168457124	1	0	1	0	0.0075	0.06100176548352465	924.8022296550334	999.8022296550334	999.8022296550334	1024.8022296550334	0.1568627506494522	0.0833333358168602	0.3125	0.012195121496915817	0.2222222238779068	924	999	999	1024	1444
2.8996591422701066	2.899658747530408	1	0	1	0	0.0075	0.06590372597565874	944.8757578703226	1019.8757578703226	1019.8757578703226	1044.8757578703226	0.1764705926179886	0.0833333358168602	0.3125	0.012195121496915817	0.2222222238779068	944	1019	1019	1044	1444
2.916755713363713	2.916755713363715	1	0	1	0	0.0075	0.06590372597565874	944.8757578703226	1019.8757578703226	1019.8757578703226	1044.8757578703226	0.1764705926179886	0.0833333358168602	0.3125	0.012195121496915817	0.2222222238779068	944	1019	1019	1044	1444
2.9337962314200965	2.933796626159795	1	0	1	0	0.0075	0.06100176548352465	924.8022296550334	999.8022296550334	999.8022296550334	1024.8022296550334	0.1568627506494522	0.0833333358168602	0.3125	0.012195121496915817	0.2222222238779068	924	999	999	1024	1444
2.9498222684506246	2.9498222684506263	1	0	1	0	0.0075	0.0609382491954413	924.5421304553322	999.5421304553322	999.5421304553322	1024.5421304553322	0.1568627506494522	0.0833333358168602	0.2916666567325592	0.012195121496915817	0.2222222238779068	924	999	999	1024	1444
2.966936208090978	2.9669362080909796	1	0	1	0	0.0075	0.059107826033141464	917.0465476057143	992.0465476057143	992.0465476057143	1017.0465476057143	0.1568627506494522	0.07575757801532745	0.3125	0.012195121496915817	0.2222222238779068	917	992	992	1017	1444
2.985328314875961	2.9853287096156595	1	0	1	0	0.0075	0.059044309745058116	916.786448406013	991.786448406013	991.786448406013	1016.786448406013	0.1568627506494522	0.07575757801532745	0.2916666567325592	0.012195121496915817	0.2222222238779068	916	991	991	1016	1444
2.999876051734585	2.9998760517345833	1	0	1	0	0.0075	0.059044309745058116	916.786448406013	991.786448406013	991.786448406013	1016.786448406013	0.1568627506494522	0.07575757801532745	0.2916666567325592	0.012195121496915817	0.2222222238779068	916	991	991	1016	1444
3.017939735090188	3.0179401298298867	1	0	1	0	0.0075	0.05414234925292402	896.7129201907239	971.7129201907239	971.7129201907239	996.7129201907239	0.13725490868091583	0.07575757801532745	0.2916666567325592	0.012195121496915817	0.2222222238779068	896	971	971	996	1444
3.033893929495541	3.0338935347558422	1	0	1	0	0.0075	0.05414234925292402	896.7129201907239	971.7129201907239	971.7129201907239	996.7129201907239	0.13725490868091583	0.07575757801532745	0.2916666567325592	0.012195121496915817	0.2222222238779068	896	971	971	996	1444
3.05169866360875	3.0516986636087484	1	0	1	0	0.0075	0.05414234925292402	896.7129201907239	971.7129201907239	971.7129201907239	996.7129201907239	0.13725490868091583	0.07575757801532745	0.2916666567325592	0.012195121496915817	0.2222222238779068	896	971	971	996	1444
3.0674124615375504	3.0674124615375487	1	0	1	0	0.0075	0.05414234925292402	896.7129201907239	971.7129201907239	971.7129201907239	996.7129201907239	0.13725490868091583	0.07575757801532745	0.2916666567325592	0.012195121496915817	0.2222222238779068	896	971	971	996	1444
3.0842283727053292	3.0842283727053275	1	0	1	0	0.0075	0.059044309745058116	916.786448406013	991.786448406013	991.786448406013	1016.786448406013	0.1568627506494522	0.07575757801532745	0.2916666567325592	0.012195121496915817	0.2222222238779068	916	991	991	1016	1444
3.0998584858179896	3.099858485817988	1	0	1	0	0.0075	0.059044309745058116	916.786448406013	991.786448406013	991.786448406013	1016.786448406013	0.1568627506494522	0.07575757801532745	0.2916666567325592	0.012195121496915817	0.2222222238779068	916	991	991	1016	1444
3.116859924644192	3.1168599246441904	1	0	1	0	0.0075	0.05414234925292402	896.7129201907239	971.7129201907239	971.7129201907239	996.7129201907239	0.13725490868091583	0.07575757801532745	0.2916666567325592	0.012195121496915817	0.2222222238779068	896	971	971	996	1444
3.1337535995326284	3.1337535995326267	1	0	1	0	0.0075	0.05414234925292402	896.7129201907239	971.7129201907239	971.7129201907239	996.7129201907239	0.13725490868091583	0.07575757801532745	0.2916666567325592	0.012195121496915817	0.2222222238779068	896	971	971	996	1444
3.1497314783199073	3.1497306888405117	1	0	1	0	0.0075	0.05414234925292402	896.7129201907239	971.7129201907239	971.7129201907239	996.7129201907239	0.13725490868091583	0.07575757801532745	0.2916666567325592	0.012195121496915817	0.2222222238779068	896	971	971	996	1444
3.167409106250112	3.1674095009898107	1	0	1	0	0.0075	0.052248409802540835	888.9572381414048	963.9572381414048	963.9572381414048	988.9572381414048	0.13725490868091583	0.06818182021379471	0.2916666567325592	0.012195121496915817	0.2222222238779068	888	963	963	988	1444
3.1851716032155473	3.185171603215549	1	0	1	0	0.0075	0.052248409802540835	888.9572381414048	963.9572381414048	963.9572381414048	988.9572381414048	0.13725490868091583	0.06818182021379471	0.2916666567325592	0.012195121496915817	0.2222222238779068	888	963	963	988	1444
3.1998914465828356	3.1998914465828374	1	0	1	0	0.0075	0.052248409802540835	888.9572381414048	963.9572381414048	963.9572381414048	988.9572381414048	0.13725490868091583	0.06818182021379471	0.2916666567325592	0.012195121496915817	0.2222222238779068	888	963	963	988	1444
3.217604995825628	3.2176053905653266	1	0	1	0	0.0075	0.05414234925292402	896.7129201907239	971.7129201907239	971.7129201907239	996.7129201907239	0.13725490868091583	0.07575757801532745	0.2916666567325592	0.012195121496915817	0.2222222238779068	896	971	971	996	1444
3.233863929278435	3.233863929278437	1	0	1	0	0.0075	0.059044309745058116	916.786448406013	991.786448406013	991.786448406013	1016.786448406013	0.1568627506494522	0.07575757801532745	0.2916666567325592	0.012195121496915817	0.2222222238779068	916	991	991	1016	1444
3.2519284021134354	3.251928402113437	1	0	1	0	0.0075	0.059044309745058116	916.786448406013	991.786448406013	991.786448406013	1016.786448406013	0.1568627506494522	0.07575757801532745	0.2916666567325592	0.012195121496915817	0.2222222238779068	916	991	991	1016	1444
3.2674164089345368	3.2674164089345386	1	0	1	0	0.0075	0.059107826033141464	917.0465476057143	992.0465476057143	992.0465476057143	1017.0465476057143	0.1568627506494522	0.07575757801532745	0.3125	0.012195121496915817	0.2222222238779068	917	992	992	1017	1444
3.2838896860437785	3.2838896860437803	1	0	1	0	0.0075	0.06100176548352465	924.8022296550334	999.8022296550334	999.8022296550334	1024.8022296550334	0.1568627506494522	0.0833333358168602	0.3125	0.012195121496915817	0.2222222238779068	924	999	999	1024	1444
3.299859670037087	3.2998600647767855	1	0	1	0	0.0075	0.06100176548352465	924.8022296550334	999.8022296550334	999.8022296550334	1024.8022296550334	0.1568627506494522	0.0833333358168602	0.3125	0.012195121496915817	0.2222222238779068	924	999	999	1024	1444
3.318639016466566	3.318639016466568	1	0	1	0	0.0075	0.059107826033141464	917.0465476057143	992.0465476057143	992.0465476057143	1017.0465476057143	0.1568627506494522	0.07575757801532745	0.3125	0.012195121496915817	0.2222222238779068	917	992	992	1017	1444
3.3338357053899728	3.333835705389971	1	0	1	0	0.0075	0.059044309745058116	916.786448406013	991.786448406013	991.786448406013	1016.786448406013	0.1568627506494522	0.07575757801532745	0.2916666567325592	0.012195121496915817	0.2222222238779068	916	991	991	1016	1444
3.349947400935136	3.3499474009351378	1	0	1	0	0.0075	0.059044309745058116	916.786448406013	991.786448406013	991.786448406013	1016.786448406013	0.1568627506494522	0.07575757801532745	0.2916666567325592	0.012195121496915817	0.2222222238779068	916	991	991	1016	1444
3.3667514699119536	3.366751075172255	1	0	1	0	0.0075	0.059044309745058116	916.786448406013	991.786448406013	991.786448406013	1016.786448406013	0.1568627506494522	0.07575757801532745	0.2916666567325592	0.012195121496915817	0.2222222238779068	916	991	991	1016	1444
3.3837777773391764	3.383778172078875	1	0	1	0	0.0075	0.059044309745058116	916.786448406013	991.786448406013	991.786448406013	1016.786448406013	0.1568627506494522	0.07575757801532745	0.2916666567325592	0.012195121496915817	0.2222222238779068	916	991	991	1016	1444
3.399850788393863	3.399850393654164	1	0	1	0	0.0075	0.059044309745058116	916.786448406013	991.786448406013	991.786448406013	1016.786448406013	0.1568627506494522	0.07575757801532745	0.2916666567325592	0.012195121496915817	0.2222222238779068	916	991	991	1016	1444
3.4178394712066975	3.4178394712066993	1	0	1	0	0.0075	0.059044309745058116	916.786448406013	991.786448406013	991.786448406013	1016.786448406013	0.1568627506494522	0.07575757801532745	0.2916666567325592	0.012195121496915817	0.2222222238779068	916	991	991	1016	1444
3.433743138930609	3.433743138930611	1	0	1	0	0.0075	0.059044309745058116	916.786448406013	991.786448406013	991.786448406013	1016.786448406013	0.1568627506494522	0.07575757801532745	0.2916666567325592	0.012195121496915817	0.2222222238779068	916	991	991	1016	1444
3.451848664694282	3.4518486646942836	1	0	1	0	0.0075	0.05414234925292402	896.7129201907239	971.7129201907239	971.7129201907239	996.7129201907239	0.13725490868091583	0.07575757801532745	0.2916666567325592	0.012195121496915817	0.2222222238779068	896	971	971	996	1444
3.4678786491218005	3.467879043861503	1	0	1	0	0.0075	0.05414234925292402	896.7129201907239	971.7129201907239	971.7129201907239	996.7129201907239	0.13725490868091583	0.07575757801532745	0.2916666567325592	0.012195121496915817	0.2222222238779068	896	971	971	996	1444
3.483907449330225	3.4839074493302267	1	0	1	0	0.0075	0.05414234925292402	896.7129201907239	971.7129201907239	971.7129201907239	996.7129201907239	0.13725490868091583	0.07575757801532745	0.2916666567325592	0.012195121496915817	0.1944444477558136	896	971	971	996	1438
3.499663089667095	3.4996626949273963	1	0	1	0	0.0075	0.05414234925292402	896.7129201907239	971.7129201907239	971.7129201907239	996.7129201907239	0.13725490868091583	0.07575757801532745	0.2916666567325592	0.012195121496915817	0.1944444477558136	896	971	971	996	1438
3.516941635761839	3.516941635761837	1	1	1	0	0.0075	0.05414234925292402	896.7129201907239	971.7129201907239	971.7129201907239	996.7129201907239	0.13725490868091583	0.07575757801532745	0.2916666567325592	0.012195121496915817	0.2222222238779068	896	971	971	996	1444
3.75019411324687	3.7501937185071714	1	1	1	0	0.0075	0.052248409802540835	888.9572381414048	963.9572381414048	963.9572381414048	988.9572381414048	0.13725490868091583	0.06818182021379471	0.2916666567325592	0.012195121496915817	0.2222222238779068	888	963	963	988	1444
3.7508414863528614	3.750840696873462	1	1	1	0	0.0075	0.052248409802540835	888.9572381414048	963.9572381414048	963.9572381414048	988.9572381414048	0.13725490868091583	0.06818182021379471	0.2916666567325592	0.012195121496915817	0.2222222238779068	888	963	963	988	1444
3.7513285951411497	3.7513278056617505	1	1	1	0	0.0075	0.052248409802540835	888.9572381414048	963.9572381414048	963.9572381414048	988.9572381414048	0.13725490868091583	0.06818182021379471	0.2916666567325592	0.012195121496915817	0.2222222238779068	888	963	963	988	1444
3.7518141249706396	3.751813335491244	1	1	1	0	0.0075	0.052248409802540835	888.9572381414048	963.9572381414048	963.9572381414048	988.9572381414048	0.13725490868091583	0.06818182021379471	0.2916666567325592	0.012195121496915817	0.2222222238779068	888	963	963	988	1444
3.7522641282272424	3.7522637334875437	1	1	1	0	0.0075	0.052248409802540835	888.9572381414048	963.9572381414048	963.9572381414048	988.9572381414048	0.13725490868091583	0.06818182021379471	0.2916666567325592	0.012195121496915817	0.2222222238779068	888	963	963	988	1444
3.7718361119718615	3.7718361119718633	1	1	1	0	0.0075	0.052248409802540835	888.9572381414048	963.9572381414048	963.9572381414048	988.9572381414048	0.13725490868091583	0.06818182021379471	0.2916666567325592	0.012195121496915817	0.2222222238779068	888	963	963	988	1444
3.7850054178023633	3.785005417802365	1	1	1	0	0.0075	0.052248409802540835	888.9572381414048	963.9572381414048	963.9572381414048	988.9572381414048	0.13725490868091583	0.06818182021379471	0.2916666567325592	0.012195121496915817	0.2222222238779068	888	963	963	988	1444
3.7999107888280754	3.799911183567774	1	1	1	0	0.0075	0.052248409802540835	888.9572381414048	963.9572381414048	963.9572381414048	988.9572381414048	0.13725490868091583	0.06818182021379471	0.2916666567325592	0.012195121496915817	0.2222222238779068	888	963	963	988	1444
3.817701707051828	3.817702101791527	1	1	1	0	0.0075	0.05414234925292402	896.7129201907239	971.7129201907239	971.7129201907239	996.7129201907239	0.13725490868091583	0.07575757801532745	0.2916666567325592	0.012195121496915817	0.2222222238779068	896	971	971	996	1444
3.833748665286393	3.833748665286395	1	1	1	0	0.0075	0.05414234925292402	896.7129201907239	971.7129201907239	971.7129201907239	996.7129201907239	0.13725490868091583	0.07575757801532745	0.2916666567325592	0.012195121496915817	0.2222222238779068	896	971	971	996	1444
3.8516272157232727	3.851626820983574	1	1	1	0	0.0075	0.059044309745058116	916.786448406013	991.786448406013	991.786448406013	1016.786448406013	0.1568627506494522	0.07575757801532745	0.2916666567325592	0.012195121496915817	0.2222222238779068	916	991	991	1016	1444
3.867799306442347	3.867799701182049	1	1	1	0	0.0075	0.059044309745058116	916.786448406013	991.786448406013	991.786448406013	1016.786448406013	0.1568627506494522	0.07575757801532745	0.2916666567325592	0.012195121496915817	0.2222222238779068	916	991	991	1016	1444
3.883806395967337	3.883806395967339	1	1	1	0	0.0075	0.059044309745058116	916.786448406013	991.786448406013	991.786448406013	1016.786448406013	0.1568627506494522	0.07575757801532745	0.2916666567325592	0.012195121496915817	0.2222222238779068	916	991	991	1016	1444
3.8999524338662965	3.8999524338662983	1	1	1	0	0.0075	0.059044309745058116	916.786448406013	991.786448406013	991.786448406013	1016.786448406013	0.1568627506494522	0.07575757801532745	0.2916666567325592	0.012195121496915817	0.2222222238779068	916	991	991	1016	1444
3.918500462832295	3.9185048049689843	1	1	1	0	0.0075	0.059044309745058116	916.786448406013	991.786448406013	991.786448406013	1016.786448406013	0.1568627506494522	0.07575757801532745	0.2916666567325592	0.012195121496915817	0.2222222238779068	916	991	991	1016	1444
3.9338159684050353	3.9338155736653366	1	1	1	0	0.0075	0.059044309745058116	916.786448406013	991.786448406013	991.786448406013	1016.786448406013	0.1568627506494522	0.07575757801532745	0.2916666567325592	0.012195121496915817	0.2222222238779068	916	991	991	1016	1444
3.9500539806538058	3.9500539806538075	1	1	1	0	0.0075	0.05414234925292402	896.7129201907239	971.7129201907239	971.7129201907239	996.7129201907239	0.13725490868091583	0.07575757801532745	0.2916666567325592	0.012195121496915817	0.2222222238779068	896	971	971	996	1444
3.9668126545652633	3.9668126545652616	1	1	1	0	0.0075	0.052248409802540835	888.9572381414048	963.9572381414048	963.9572381414048	988.9572381414048	0.13725490868091583	0.06818182021379471	0.2916666567325592	0.012195121496915817	0.2222222238779068	888	963	963	988	1444
3.985262393346268	3.9852623933462663	1	1	1	0	0.0075	0.052248409802540835	888.9572381414048	963.9572381414048	963.9572381414048	988.9572381414048	0.13725490868091583	0.06818182021379471	0.2916666567325592	0.012195121496915817	0.2222222238779068	888	963	963	988	1444
4.000166580152882	4.000166185413184	1	1	1	0	0.0075	0.052248409802540835	888.9572381414048	963.9572381414048	963.9572381414048	988.9572381414048	0.13725490868091583	0.06818182021379471	0.2916666567325592	0.012195121496915817	0.2222222238779068	888	963	963	988	1444
4.017886050491153	4.017886445230852	1	1	1	0	0.0075	0.052248409802540835	888.9572381414048	963.9572381414048	963.9572381414048	988.9572381414048	0.13725490868091583	0.06818182021379471	0.2916666567325592	0.012195121496915817	0.2222222238779068	888	963	963	988	1444
4.033894718974938	4.03389471897494	1	1	1	0	0.0075	0.04734644744776159	868.8837022985838	943.8837022985838	943.8837022985838	968.8837022985838	0.11764705926179886	0.06818182021379471	0.2916666567325592	0.012195121496915817	0.2222222238779068	868	943	943	968	1444
4.051799716971637	4.051799322231938	1	1	1	0	0.0075	0.052248409802540835	888.9572381414048	963.9572381414048	963.9572381414048	988.9572381414048	0.13725490868091583	0.06818182021379471	0.2916666567325592	0.012195121496915817	0.2222222238779068	888	963	963	988	1444
4.06761812092061	4.067618515660309	1	1	1	0	0.0075	0.052248409802540835	888.9572381414048	963.9572381414048	963.9572381414048	988.9572381414048	0.13725490868091583	0.06818182021379471	0.2916666567325592	0.012195121496915817	0.2222222238779068	888	963	963	988	1444
4.08376771147686	4.083767316737161	1	1	1	0	0.0075	0.05414234925292402	896.7129201907239	971.7129201907239	971.7129201907239	996.7129201907239	0.13725490868091583	0.07575757801532745	0.2916666567325592	0.012195121496915817	0.2222222238779068	896	971	971	996	1444
4.099934670579852	4.099934670579854	1	1	1	0	0.0075	0.05414234925292402	896.7129201907239	971.7129201907239	971.7129201907239	996.7129201907239	0.13725490868091583	0.07575757801532745	0.2916666567325592	0.012195121496915817	0.2222222238779068	896	971	971	996	1444
4.116899793353767	4.116899398614068	1	1	1	0	0.0075	0.05414234925292402	896.7129201907239	971.7129201907239	971.7129201907239	996.7129201907239	0.13725490868091583	0.07575757801532745	0.2916666567325592	0.012195121496915817	0.2222222238779068	896	971	971	996	1444
4.133848337060332	4.133848337060334	1	1	1	0	0.0075	0.05414234925292402	896.7129201907239	971.7129201907239	971.7129201907239	996.7129201907239	0.13725490868091583	0.07575757801532745	0.2916666567325592	0.012195121496915817	0.2222222238779068	896	971	971	996	1444
4.1498120052184575	4.149812399958156	1	1	1	0	0.0075	0.059044309745058116	916.786448406013	991.786448406013	991.786448406013	1016.786448406013	0.1568627506494522	0.07575757801532745	0.2916666567325592	0.012195121496915817	0.2222222238779068	916	991	991	1016	1444
4.166693048436535	4.1666926536968365	1	1	1	0	0.0075	0.059044309745058116	916.786448406013	991.786448406013	991.786448406013	1016.786448406013	0.1568627506494522	0.07575757801532745	0.2916666567325592	0.012195121496915817	0.2222222238779068	916	991	991	1016	1444
4.185172787434645	4.185172787434647	1	1	1	0	0.0075	0.059044309745058116	916.786448406013	991.786448406013	991.786448406013	1016.786448406013	0.1568627506494522	0.07575757801532745	0.2916666567325592	0.012195121496915817	0.2222222238779068	916	991	991	1016	1444
4.199966841865301	4.199966841865303	1	1	1	0	0.0075	0.059044309745058116	916.786448406013	991.786448406013	991.786448406013	1016.786448406013	0.1568627506494522	0.07575757801532745	0.2916666567325592	0.012195121496915817	0.2222222238779068	916	991	991	1016	1444
4.217835523809711	4.2178351290700125	1	1	1	0	0.0075	0.059044309745058116	916.786448406013	991.786448406013	991.786448406013	1016.786448406013	0.1568627506494522	0.07575757801532745	0.2916666567325592	0.012195121496915817	0.2222222238779068	916	991	991	1016	1444
4.233763665394946	4.233763665394948	1	1	1	0	0.0075	0.059044309745058116	916.786448406013	991.786448406013	991.786448406013	1016.786448406013	0.1568627506494522	0.07575757801532745	0.2916666567325592	0.012195121496915817	0.2222222238779068	916	991	991	1016	1444
4.251865638501332	4.251866822720428	1	1	1	0	0.0075	0.05414234925292402	896.7129201907239	971.7129201907239	971.7129201907239	996.7129201907239	0.13725490868091583	0.07575757801532745	0.2916666567325592	0.012195121496915817	0.2222222238779068	896	971	971	996	1444
4.267544304596939	4.267544699336641	1	1	1	0	0.0075	0.05414234925292402	896.7129201907239	971.7129201907239	971.7129201907239	996.7129201907239	0.13725490868091583	0.07575757801532745	0.2916666567325592	0.012195121496915817	0.2222222238779068	896	971	971	996	1444
4.284072055784613	4.284072055784614	1	1	1	0	0.0075	0.05414234925292402	896.7129201907239	971.7129201907239	971.7129201907239	996.7129201907239	0.13725490868091583	0.07575757801532745	0.2916666567325592	0.012195121496915817	0.2222222238779068	896	971	971	996	1444
4.3051736558619815	4.30517405060168	1	1	1	0	0.0075	0.05414234925292402	896.7129201907239	971.7129201907239	971.7129201907239	996.7129201907239	0.13725490868091583	0.07575757801532745	0.2916666567325592	0.012195121496915817	0.2222222238779068	896	971	971	996	1444
4.3184195411940465	4.318419541194048	1	1	1	0	0.0075	0.05414234925292402	896.7129201907239	971.7129201907239	971.7129201907239	996.7129201907239	0.13725490868091583	0.07575757801532745	0.2916666567325592	0.012195121496915817	0.2222222238779068	896	971	971	996	1444
4.333840837006058	4.333840837006056	1	1	1	0	0.0075	0.05414234925292402	896.7129201907239	971.7129201907239	971.7129201907239	996.7129201907239	0.13725490868091583	0.07575757801532745	0.2916666567325592	0.012195121496915817	0.2222222238779068	896	971	971	996	1444
4.349795820890808	4.349796215630507	1	1	1	0	0.0075	0.05414234925292402	896.7129201907239	971.7129201907239	971.7129201907239	996.7129201907239	0.13725490868091583	0.07575757801532745	0.2916666567325592	0.012195121496915817	0.2222222238779068	896	971	971	996	1444
4.367035682495072	4.367035287755373	1	1	1	0	0.0075	0.05414234925292402	896.7129201907239	971.7129201907239	971.7129201907239	996.7129201907239	0.13725490868091583	0.07575757801532745	0.2916666567325592	0.012195121496915817	0.2222222238779068	896	971	971	996	1444
4.3852454195392205	4.385245814278919	1	1	1	0	0.0075	0.05414234925292402	896.7129201907239	971.7129201907239	971.7129201907239	996.7129201907239	0.13725490868091583	0.07575757801532745	0.2916666567325592	0.012195121496915817	0.2222222238779068	896	971	971	996	1444
4.399988947288435	4.399988947288433	1	1	1	0	0.0075	0.05414234925292402	896.7129201907239	971.7129201907239	971.7129201907239	996.7129201907239	0.13725490868091583	0.07575757801532745	0.2916666567325592	0.012195121496915817	0.2222222238779068	896	971	971	996	1444
4.4176709173553235	4.417670917355322	1	1	1	0	0.0075	0.052248409802540835	888.9572381414048	963.9572381414048	963.9572381414048	988.9572381414048	0.13725490868091583	0.06818182021379471	0.2916666567325592	0.012195121496915817	0.2222222238779068	888	963	963	988	1444
4.433836297499521	4.43383669223922	1	1	1	0	0.0075	0.052248409802540835	888.9572381414048	963.9572381414048	963.9572381414048	988.9572381414048	0.13725490868091583	0.06818182021379471	0.2916666567325592	0.012195121496915817	0.2222222238779068	888	963	963	988	1444
4.451828532969646	4.451828532969644	1	1	1	0	0.0075	0.052248409802540835	888.9572381414048	963.9572381414048	963.9572381414048	988.9572381414048	0.13725490868091583	0.06818182021379471	0.2916666567325592	0.012195121496915817	0.2222222238779068	888	963	963	988	1444
4.467533646625075	4.4675340413647735	1	1	1	0	0.0075	0.052248409802540835	888.9572381414048	963.9572381414048	963.9572381414048	988.9572381414048	0.13725490868091583	0.06818182021379471	0.2916666567325592	0.012195121496915817	0.2222222238779068	888	963	963	988	1444
4.483803238049749	4.48380284331005	1	1	1	0	0.0075	0.052248409802540835	888.9572381414048	963.9572381414048	963.9572381414048	988.9572381414048	0.13725490868091583	0.06818182021379471	0.2916666567325592	0.012195121496915817	0.2222222238779068	888	963	963	988	1444
4.499691510925409	4.49969111618571	1	1	1	0	0.0075	0.052248409802540835	888.9572381414048	963.9572381414048	963.9572381414048	988.9572381414048	0.13725490868091583	0.06818182021379471	0.2916666567325592	0.012195121496915817	0.2222222238779068	888	963	963	988	1444
4.516844529795939	4.516844135056241	1	1	1	0	0.0075	0.052248409802540835	888.9572381414048	963.9572381414048	963.9572381414048	988.9572381414048	0.13725490868091583	0.06818182021379471	0.2916666567325592	0.012195121496915817	0.2222222238779068	888	963	963	988	1444
4.533959653655387	4.533959258915688	1	1	1	0	0.0075	0.04734644744776159	868.8837022985838	943.8837022985838	943.8837022985838	968.8837022985838	0.11764705926179886	0.06818182021379471	0.2916666567325592	0.012195121496915817	0.2222222238779068	868	943	943	968	1444
4.5498818741451394	4.549881479405444	1	1	1	0	0.0075	0.04734644744776159	868.8837022985838	943.8837022985838	943.8837022985838	968.8837022985838	0.11764705926179886	0.06818182021379471	0.2916666567325592	0.012195121496915817	0.2222222238779068	868	943	943	968	1444
4.567182920402711	4.567182920402713	1	1	1	0	0.0075	0.04734644744776159	868.8837022985838	943.8837022985838	943.8837022985838	968.8837022985838	0.11764705926179886	0.06818182021379471	0.2916666567325592	0.012195121496915817	0.2222222238779068	868	943	943	968	1444
4.585037786457665	4.585037391717966	1	1	1	0	0.0075	0.04734644744776159	868.8837022985838	943.8837022985838	943.8837022985838	968.8837022985838	0.11764705926179886	0.06818182021379471	0.2916666567325592	0.012195121496915817	0.2222222238779068	868	943	943	968	1444
4.599891051843137	4.599890657103439	1	1	1	0	0.0075	0.04734644744776159	868.8837022985838	943.8837022985838	943.8837022985838	968.8837022985838	0.11764705926179886	0.06818182021379471	0.2916666567325592	0.012195121496915817	0.2222222238779068	868	943	943	968	1444
4.616695910299349	4.616695910299351	1	1	1	0	0.0075	0.04734644744776159	868.8837022985838	943.8837022985838	943.8837022985838	968.8837022985838	0.11764705926179886	0.06818182021379471	0.2916666567325592	0.012195121496915817	0.2222222238779068	868	943	943	968	1444
4.634023009377042	4.6340230093770405	1	1	1	0	0.0075	0.04734644744776159	868.8837022985838	943.8837022985838	943.8837022985838	968.8837022985838	0.11764705926179886	0.06818182021379471	0.2916666567325592	0.012195121496915817	0.2222222238779068	868	943	943	968	1444
4.651778006288204	4.651781953685189	1	1	1	0	0.0075	0.04734644744776159	868.8837022985838	943.8837022985838	943.8837022985838	968.8837022985838	0.11764705926179886	0.06818182021379471	0.2916666567325592	0.012195121496915817	0.2222222238779068	868	943	943	968	1444
4.666919826393478	4.66691982639348	1	1	1	0	0.0075	0.04734644744776159	868.8837022985838	943.8837022985838	943.8837022985838	968.8837022985838	0.11764705926179886	0.06818182021379471	0.2916666567325592	0.012195121496915817	0.2222222238779068	868	943	943	968	1444
4.683750737669811	4.683750342930113	1	1	1	0	0.0075	0.04734644744776159	868.8837022985838	943.8837022985838	943.8837022985838	968.8837022985838	0.11764705926179886	0.06818182021379471	0.2916666567325592	0.012195121496915817	0.2222222238779068	868	943	943	968	1444
4.699886117596904	4.699886117596902	1	1	1	0	0.0075	0.04734644744776159	868.8837022985838	943.8837022985838	943.8837022985838	968.8837022985838	0.11764705926179886	0.06818182021379471	0.2916666567325592	0.012195121496915817	0.2222222238779068	868	943	943	968	1444
4.7185580948283175	4.718558094828316	1	1	1	0	0.0075	0.04734644744776159	868.8837022985838	943.8837022985838	943.8837022985838	968.8837022985838	0.11764705926179886	0.06818182021379471	0.2916666567325592	0.012195121496915817	0.2222222238779068	868	943	943	968	1444
4.733782415530637	4.733782415530639	1	1	1	0	0.0075	0.04734644744776159	868.8837022985838	943.8837022985838	943.8837022985838	968.8837022985838	0.11764705926179886	0.06818182021379471	0.2916666567325592	0.012195121496915817	0.2222222238779068	868	943	943	968	1444
4.750017664601518	4.75001766460152	1	1	1	0	0.0075	0.04734644744776159	868.8837022985838	943.8837022985838	943.8837022985838	968.8837022985838	0.11764705926179886	0.06818182021379471	0.2916666567325592	0.012195121496915817	0.2222222238779068	868	943	943	968	1444
4.766869497081885	4.766869497081887	1	1	1	0	0.0075	0.04734644744776159	868.8837022985838	943.8837022985838	943.8837022985838	968.8837022985838	0.11764705926179886	0.06818182021379471	0.2916666567325592	0.012195121496915817	0.2222222238779068	868	943	943	968	1444
4.785101734288865	4.785101734288867	1	1	1	0	0.0075	0.04734644744776159	868.8837022985838	943.8837022985838	943.8837022985838	968.8837022985838	0.11764705926179886	0.06818182021379471	0.2916666567325592	0.012195121496915817	0.2222222238779068	868	943	943	968	1444
4.799834998805913	4.7998346040662145	1	1	1	0	0.0075	0.04734644744776159	868.8837022985838	943.8837022985838	943.8837022985838	968.8837022985838	0.11764705926179886	0.06818182021379471	0.2916666567325592	0.012195121496915817	0.2222222238779068	868	943	943	968	1444
4.817798418278027	4.817798418278025	1	1	1	0	0.0075	0.04734644744776159	868.8837022985838	943.8837022985838	943.8837022985838	968.8837022985838	0.11764705926179886	0.06818182021379471	0.2916666567325592	0.012195121496915817	0.2222222238779068	868	943	943	968	1444
4.833815771035184	4.8338157710351854	1	1	1	0	0.0075	0.04734644744776159	868.8837022985838	943.8837022985838	943.8837022985838	968.8837022985838	0.11764705926179886	0.06818182021379471	0.2916666567325592	0.012195121496915817	0.2222222238779068	868	943	943	968	1444
4.85161103139562	4.851611031395622	1	1	1	0	0.0075	0.04734644744776159	868.8837022985838	943.8837022985838	943.8837022985838	968.8837022985838	0.11764705926179886	0.06818182021379471	0.2916666567325592	0.012195121496915817	0.2222222238779068	868	943	943	968	1444
4.867527725529591	4.867527725529593	1	1	1	0	0.0075	0.04734644744776159	868.8837022985838	943.8837022985838	943.8837022985838	968.8837022985838	0.11764705926179886	0.06818182021379471	0.2916666567325592	0.012195121496915817	0.2222222238779068	868	943	943	968	1444
4.883792974817581	4.883792974817579	1	1	1	0	0.0075	0.04734644744776159	868.8837022985838	943.8837022985838	943.8837022985838	968.8837022985838	0.11764705926179886	0.06818182021379471	0.2916666567325592	0.012195121496915817	0.2222222238779068	868	943	943	968	1444
4.899802038041063	4.899802038041065	1	1	1	0	0.0075	0.04734644744776159	868.8837022985838	943.8837022985838	943.8837022985838	968.8837022985838	0.11764705926179886	0.06818182021379471	0.2916666567325592	0.012195121496915817	0.2222222238779068	868	943	943	968	1444
4.91850914710567	4.918509147105668	1	1	1	0	0.0075	0.04734644744776159	868.8837022985838	943.8837022985838	943.8837022985838	968.8837022985838	0.11764705926179886	0.06818182021379471	0.2916666567325592	0.012195121496915817	0.2222222238779068	868	943	943	968	1444
4.933874784620151	4.93387478462015	1	1	1	0	0.0075	0.04734644744776159	868.8837022985838	943.8837022985838	943.8837022985838	968.8837022985838	0.11764705926179886	0.06818182021379471	0.2916666567325592	0.012195121496915817	0.2222222238779068	868	943	943	968	1444
4.94998174328893	4.949981743288932	1	1	1	0	0.0075	0.04734644744776159	868.8837022985838	943.8837022985838	943.8837022985838	968.8837022985838	0.11764705926179886	0.06818182021379471	0.2916666567325592	0.012195121496915817	0.2222222238779068	868	943	943	968	1444
4.9669298922557985	4.9669298922558	1	1	1	0	0.0075	0.04734644744776159	868.8837022985838	943.8837022985838	943.8837022985838	968.8837022985838	0.11764705926179886	0.06818182021379471	0.2916666567325592	0.012195121496915817	0.2222222238779068	868	943	943	968	1444
4.985165287380369	4.985167261078862	1	1	1	0	0.0075	0.04734644744776159	868.8837022985838	943.8837022985838	943.8837022985838	968.8837022985838	0.11764705926179886	0.06818182021379471	0.2916666567325592	0.012195121496915817	0.2222222238779068	868	943	943	968	1444
4.9998026301506115	4.999802630150613	1	1	1	0	0.0075	0.04734644744776159	868.8837022985838	943.8837022985838	943.8837022985838	968.8837022985838	0.11764705926179886	0.06818182021379471	0.2916666567325592	0.012195121496915817	0.2222222238779068	868	943	943	968	1444
5.017371309923952	5.017371309923954	1	1	1	0	0.0075	0.04734644744776159	868.8837022985838	943.8837022985838	943.8837022985838	968.8837022985838	0.11764705926179886	0.06818182021379471	0.2916666567325592	0.012195121496915817	0.2222222238779068	868	943	943	968	1444
5.033776691805006	5.0337766918050075	1	1	1	0	0.0075	0.04734644744776159	868.8837022985838	943.8837022985838	943.8837022985838	968.8837022985838	0.11764705926179886	0.06818182021379471	0.2916666567325592	0.012195121496915817	0.2222222238779068	868	943	943	968	1444
5.051753137687179	5.05175274294748	1	1	1	0	0.0075	0.04734644744776159	868.8837022985838	943.8837022985838	943.8837022985838	968.8837022985838	0.11764705926179886	0.06818182021379471	0.2916666567325592	0.012195121496915817	0.2222222238779068	868	943	943	968	1444
5.0667346934747535	5.066734298735055	1	1	1	0	0.0075	0.04734644744776159	868.8837022985838	943.8837022985838	943.8837022985838	968.8837022985838	0.11764705926179886	0.06818182021379471	0.2916666567325592	0.012195121496915817	0.2222222238779068	868	943	943	968	1444
5.083989555187571	5.083989160447873	1	1	1	0	0.0075	0.04734644744776159	868.8837022985838	943.8837022985838	943.8837022985838	968.8837022985838	0.11764705926179886	0.06818182021379471	0.2916666567325592	0.012195121496915817	0.2222222238779068	868	943	943	968	1444
5.099769669385765	5.099769274646066	1	1	1	0	0.0075	0.04734644744776159	868.8837022985838	943.8837022985838	943.8837022985838	968.8837022985838	0.11764705926179886	0.06818182021379471	0.2916666567325592	0.012195121496915817	0.2222222238779068	868	943	943	968	1444
5.116743476433051	5.116743476433053	1	1	1	0	0.0075	0.04734644744776159	868.8837022985838	943.8837022985838	943.8837022985838	968.8837022985838	0.11764705926179886	0.06818182021379471	0.2916666567325592	0.012195121496915817	0.2222222238779068	868	943	943	968	1444
5.133744915259253	5.133744915259255	1	1	1	0	0.0075	0.04734644744776159	868.8837022985838	943.8837022985838	943.8837022985838	968.8837022985838	0.11764705926179886	0.06818182021379471	0.2916666567325592	0.012195121496915817	0.2222222238779068	868	943	943	968	1444
5.150070954460855	5.150070954460853	1	1	1	0	0.0075	0.04734644744776159	868.8837022985838	943.8837022985838	943.8837022985838	968.8837022985838	0.11764705926179886	0.06818182021379471	0.2916666567325592	0.012195121496915817	0.2222222238779068	868	943	943	968	1444
5.167807398606172	5.167807398606174	1	1	1	0	0.0075	0.052248409802540835	888.9572381414048	963.9572381414048	963.9572381414048	988.9572381414048	0.13725490868091583	0.06818182021379471	0.2916666567325592	0.012195121496915817	0.2222222238779068	888	963	963	988	1444
5.1852935777824705	5.185293972522169	1	1	1	0	0.0075	0.052248409802540835	888.9572381414048	963.9572381414048	963.9572381414048	988.9572381414048	0.13725490868091583	0.06818182021379471	0.2916666567325592	0.012195121496915817	0.2222222238779068	888	963	963	988	1444
5.199857104229043	5.199857498968742	1	1	1	0	0.0075	0.052248409802540835	888.9572381414048	963.9572381414048	963.9572381414048	988.9572381414048	0.13725490868091583	0.06818182021379471	0.2916666567325592	0.012195121496915817	0.2222222238779068	888	963	963	988	1444
5.217829207974532	5.217829602714231	1	1	1	0	0.0075	0.052248409802540835	888.9572381414048	963.9572381414048	963.9572381414048	988.9572381414048	0.13725490868091583	0.06818182021379471	0.2916666567325592	0.012195121496915817	0.2222222238779068	888	963	963	988	1444
5.233708796576817	5.233708401837118	1	1	1	0	0.0075	0.052248409802540835	888.9572381414048	963.9572381414048	963.9572381414048	988.9572381414048	0.13725490868091583	0.06818182021379471	0.2916666567325592	0.012195121496915817	0.2222222238779068	888	963	963	988	1444
5.2517993222319355	5.251798927492237	1	1	1	0	0.0075	0.052248409802540835	888.9572381414048	963.9572381414048	963.9572381414048	988.9572381414048	0.13725490868091583	0.06818182021379471	0.2916666567325592	0.012195121496915817	0.2222222238779068	888	963	963	988	1444
5.267612594564827	5.267612594564829	1	1	1	0	0.0075	0.04734644744776159	868.8837022985838	943.8837022985838	943.8837022985838	968.8837022985838	0.11764705926179886	0.06818182021379471	0.2916666567325592	0.012195121496915817	0.2222222238779068	868	943	943	968	1444
5.283780737886918	5.28378073788692	1	1	1	0	0.0075	0.04734644744776159	868.8837022985838	943.8837022985838	943.8837022985838	968.8837022985838	0.11764705926179886	0.06818182021379471	0.2916666567325592	0.012195121496915817	0.2222222238779068	868	943	943	968	1444
5.299875064885338	5.299875459625037	1	1	1	0	0.0075	0.04734644744776159	868.8837022985838	943.8837022985838	943.8837022985838	968.8837022985838	0.11764705926179886	0.06818182021379471	0.2916666567325592	0.012195121496915817	0.2222222238779068	868	943	943	968	1444
5.316718213092329	5.316717818352631	1	1	1	0	0.0075	0.04734644744776159	868.8837022985838	943.8837022985838	943.8837022985838	968.8837022985838	0.11764705926179886	0.06818182021379471	0.2916666567325592	0.012195121496915817	0.2222222238779068	868	943	943	968	1444
5.334228076650554	5.334227681910855	1	1	1	0	0.0075	0.04734644744776159	868.8837022985838	943.8837022985838	943.8837022985838	968.8837022985838	0.11764705926179886	0.06818182021379471	0.2916666567325592	0.012195121496915817	0.2222222238779068	868	943	943	968	1444
5.3498096367802646	5.349810031519963	1	1	1	0	0.0075	0.04734644744776159	868.8837022985838	943.8837022985838	943.8837022985838	968.8837022985838	0.11764705926179886	0.06818182021379471	0.2916666567325592	0.012195121496915817	0.2222222238779068	868	943	943	968	1444
5.3666748904103905	5.366674495670692	1	1	1	0	0.0075	0.04734644744776159	868.8837022985838	943.8837022985838	943.8837022985838	968.8837022985838	0.11764705926179886	0.06818182021379471	0.2916666567325592	0.012195121496915817	0.2222222238779068	868	943	943	968	1444
5.385065023496878	5.385064628757183	1	1	1	0	0.0075	0.04734644744776159	868.8837022985838	943.8837022985838	943.8837022985838	968.8837022985838	0.11764705926179886	0.06818182021379471	0.2916666567325592	0.012195121496915817	0.2222222238779068	868	943	943	968	1444
5.399810524944588	5.399810130204889	1	1	1	0	0.0075	0.04734644744776159	868.8837022985838	943.8837022985838	943.8837022985838	968.8837022985838	0.11764705926179886	0.06818182021379471	0.2916666567325592	0.012195121496915817	0.2222222238779068	868	943	943	968	1444
5.417577758786411	5.417577758786413	1	1	1	0	0.0075	0.052248409802540835	888.9572381414048	963.9572381414048	963.9572381414048	988.9572381414048	0.13725490868091583	0.06818182021379471	0.2916666567325592	0.012195121496915817	0.2222222238779068	888	963	963	988	1444
5.434012351405173	5.434012351405174	1	1	1	0	0.0075	0.052248409802540835	888.9572381414048	963.9572381414048	963.9572381414048	988.9572381414048	0.13725490868091583	0.06818182021379471	0.2916666567325592	0.012195121496915817	0.2222222238779068	888	963	963	988	1444
5.451814322340489	5.45181392760079	1	1	1	0	0.0075	0.052248409802540835	888.9572381414048	963.9572381414048	963.9572381414048	988.9572381414048	0.13725490868091583	0.06818182021379471	0.2916666567325592	0.012195121496915817	0.2222222238779068	888	963	963	988	1444
5.46776654304735	5.467766543047352	1	1	1	0	0.0075	0.052248409802540835	888.9572381414048	963.9572381414048	963.9572381414048	988.9572381414048	0.13725490868091583	0.06818182021379471	0.2916666567325592	0.012195121496915817	0.2222222238779068	888	963	963	988	1444
5.483946133820705	5.483946133820703	1	1	1	0	0.0075	0.052248409802540835	888.9572381414048	963.9572381414048	963.9572381414048	988.9572381414048	0.13725490868091583	0.06818182021379471	0.2916666567325592	0.012195121496915817	0.2222222238779068	888	963	963	988	1444
5.499892433432084	5.499892828171783	1	1	1	0	0.0075	0.052248409802540835	888.9572381414048	963.9572381414048	963.9572381414048	988.9572381414048	0.13725490868091583	0.06818182021379471	0.2916666567325592	0.012195121496915817	0.2222222238779068	888	963	963	988	1444
5.5185825686896415	5.51858256868964	1	0	1	0	0.0075	0.052248409802540835	888.9572381414048	963.9572381414048	963.9572381414048	988.9572381414048	0.13725490868091583	0.06818182021379471	0.2916666567325592	0.012195121496915817	0.2222222238779068	888	963	963	988	1444
5.533760704847204	5.533760310107509	1	0	1	0	0.0075	0.052248409802540835	888.9572381414048	963.9572381414048	963.9572381414048	988.9572381414048	0.13725490868091583	0.06818182021379471	0.2916666567325592	0.012195121496915817	0.2222222238779068	888	963	963	988	1444
5.549914637540141	5.549914242800442	1	0	1	0	0.0075	0.052248409802540835	888.9572381414048	963.9572381414048	963.9572381414048	988.9572381414048	0.13725490868091583	0.06818182021379471	0.2916666567325592	0.012195121496915817	0.2222222238779068	888	963	963	988	1444
5.566939760748269	5.566940155487968	1	0	1	0	0.0075	0.052248409802540835	888.9572381414048	963.9572381414048	963.9572381414048	988.9572381414048	0.13725490868091583	0.06818182021379471	0.2916666567325592	0.012195121496915817	0.1944444477558136	888	963	963	988	1438
5.585114760698925	5.585114760698927	1	0	1	0	0.0075	0.05414234925292402	896.7129201907239	971.7129201907239	971.7129201907239	996.7129201907239	0.13725490868091583	0.07575757801532745	0.2916666567325592	0.012195121496915817	0.2222222238779068	896	971	971	996	1444
5.60001618432765	5.600016184327648	1	0	1	0	0.0075	0.05414234925292402	896.7129201907239	971.7129201907239	971.7129201907239	996.7129201907239	0.13725490868091583	0.07575757801532745	0.2916666567325592	0.012195121496915817	0.2222222238779068	896	971	971	996	1444
5.617485389696899	5.617612890619602	1	0	1	0	0.0075	0.059044309745058116	916.786448406013	991.786448406013	991.786448406013	1016.786448406013	0.1568627506494522	0.07575757801532745	0.2916666567325592	0.012195121496915817	0.2222222238779068	916	991	991	1016	1444
5.633948798313671	5.633948798313673	1	0	1	0	0.0075	0.059044309745058116	916.786448406013	991.786448406013	991.786448406013	1016.786448406013	0.1568627506494522	0.07575757801532745	0.2916666567325592	0.012195121496915817	0.2222222238779068	916	991	991	1016	1444
5.651723532209772	5.651723532209774	1	0	1	0	0.0075	0.05414234925292402	896.7129201907239	971.7129201907239	971.7129201907239	996.7129201907239	0.13725490868091583	0.07575757801532745	0.2916666567325592	0.012195121496915817	0.2222222238779068	896	971	971	996	1444
5.667449172329537	5.6674495670692355	1	0	1	0	0.0075	0.05414234925292402	896.7129201907239	971.7129201907239	971.7129201907239	996.7129201907239	0.13725490868091583	0.07575757801532745	0.2916666567325592	0.012195121496915817	0.2222222238779068	896	971	971	996	1444
5.683774422051737	5.683774422051739	1	0	1	0	0.0075	0.052248409802540835	888.9572381414048	963.9572381414048	963.9572381414048	988.9572381414048	0.13725490868091583	0.06818182021379471	0.2916666567325592	0.012195121496915817	0.2222222238779068	888	963	963	988	1444
5.69987151222805	5.699871117488351	1	0	1	0	0.0075	0.052248409802540835	888.9572381414048	963.9572381414048	963.9572381414048	988.9572381414048	0.13725490868091583	0.06818182021379471	0.2916666567325592	0.012195121496915817	0.2222222238779068	888	963	963	988	1444
5.716700844545585	5.716700449805886	1	0	1	0	0.0075	0.052248409802540835	888.9572381414048	963.9572381414048	963.9572381414048	988.9572381414048	0.13725490868091583	0.06818182021379471	0.2916666567325592	0.012195121496915817	0.2222222238779068	888	963	963	988	1444
5.733933206095571	5.7339332060955694	1	0	1	0	0.0075	0.052248409802540835	888.9572381414048	963.9572381414048	963.9572381414048	988.9572381414048	0.13725490868091583	0.06818182021379471	0.2916666567325592	0.012195121496915817	0.2222222238779068	888	963	963	988	1444
5.749680162159066	5.749679767419368	1	0	1	0	0.0075	0.051359182223677635	885.3158512059599	960.3158512059599	960.3158512059599	985.3158512059599	0.13725490868091583	0.06818182021379471	0.2916666567325592	0.0	0.2222222238779068	885	960	960	985	1444
5.766852128535142	5.76685212853514	1	0	1	0	0.0075	0.052248409802540835	888.9572381414048	963.9572381414048	963.9572381414048	988.9572381414048	0.13725490868091583	0.06818182021379471	0.2916666567325592	0.012195121496915817	0.2222222238779068	888	963	963	988	1444
5.785130945026577	5.785130945026575	1	0	1	0	0.0075	0.059044309745058116	916.786448406013	991.786448406013	991.786448406013	1016.786448406013	0.1568627506494522	0.07575757801532745	0.2916666567325592	0.012195121496915817	0.2222222238779068	916	991	991	1016	1444
5.799840525161695	5.799840525161693	1	0	1	0	0.0075	0.059044309745058116	916.786448406013	991.786448406013	991.786448406013	1016.786448406013	0.1568627506494522	0.07575757801532745	0.2916666567325592	0.012195121496915817	0.2222222238779068	916	991	991	1016	1444
5.8177992077574245	5.817799207757423	1	0	1	0	0.0075	0.059044309745058116	916.786448406013	991.786448406013	991.786448406013	1016.786448406013	0.1568627506494522	0.07575757801532745	0.2916666567325592	0.012195121496915817	0.2222222238779068	916	991	991	1016	1444
5.833787349776873	5.833786955037175	1	0	1	0	0.0075	0.059044309745058116	916.786448406013	991.786448406013	991.786448406013	1016.786448406013	0.1568627506494522	0.07575757801532745	0.2916666567325592	0.012195121496915817	0.2222222238779068	916	991	991	1016	1444
5.851786295821878	5.851786295821876	1	0	1	0	0.0075	0.059044309745058116	916.786448406013	991.786448406013	991.786448406013	1016.786448406013	0.1568627506494522	0.07575757801532745	0.2916666567325592	0.012195121496915817	0.2222222238779068	916	991	991	1016	1444
5.866756009418488	5.8667564041581866	1	0	1	0	0.0075	0.059044309745058116	916.786448406013	991.786448406013	991.786448406013	1016.786448406013	0.1568627506494522	0.07575757801532745	0.2916666567325592	0.012195121496915817	0.2222222238779068	916	991	991	1016	1444
5.8838158697201095	5.883815869720108	1	0	1	0	0.0075	0.059044309745058116	916.786448406013	991.786448406013	991.786448406013	1016.786448406013	0.1568627506494522	0.07575757801532745	0.2916666567325592	0.012195121496915817	0.2222222238779068	916	991	991	1016	1444
5.899702958376672	5.899702563636973	1	0	1	0	0.0075	0.059044309745058116	916.786448406013	991.786448406013	991.786448406013	1016.786448406013	0.1568627506494522	0.07575757801532745	0.2916666567325592	0.012195121496915817	0.2222222238779068	916	991	991	1016	1444
5.918390725196037	5.918390725196039	1	0	1	0	0.0075	0.059044309745058116	916.786448406013	991.786448406013	991.786448406013	1016.786448406013	0.1568627506494522	0.07575757801532745	0.2916666567325592	0.012195121496915817	0.2222222238779068	916	991	991	1016	1444
5.933740967862267	5.933740967862265	1	0	1	0	0.0075	0.059044309745058116	916.786448406013	991.786448406013	991.786448406013	1016.786448406013	0.1568627506494522	0.07575757801532745	0.2916666567325592	0.012195121496915817	0.2222222238779068	916	991	991	1016	1444
5.949997927616582	5.949997927616581	1	0	1	0	0.0075	0.059044309745058116	916.786448406013	991.786448406013	991.786448406013	1016.786448406013	0.1568627506494522	0.07575757801532745	0.2916666567325592	0.012195121496915817	0.2222222238779068	916	991	991	1016	1444
5.967635292097508	5.967635292097507	1	0	1	0	0.0075	0.059044309745058116	916.786448406013	991.786448406013	991.786448406013	1016.786448406013	0.1568627506494522	0.07575757801532745	0.2916666567325592	0.012195121496915817	0.2222222238779068	916	991	991	1016	1444
5.985115155438624	5.985115155438626	1	0	1	0	0.0075	0.059044309745058116	916.786448406013	991.786448406013	991.786448406013	1016.786448406013	0.1568627506494522	0.07575757801532745	0.2916666567325592	0.012195121496915817	0.2222222238779068	916	991	991	1016	1444
5.9997572350852515	5.999757235085253	1	0	1	0	0.0075	0.059044309745058116	916.786448406013	991.786448406013	991.786448406013	1016.786448406013	0.1568627506494522	0.07575757801532745	0.2916666567325592	0.012195121496915817	0.2222222238779068	916	991	991	1016	1444
6.01682459544115	6.016824595441152	0	0	1	0	0.0075	0.059044309745058116	916.786448406013	991.786448406013	991.786448406013	1016.786448406013	0.1568627506494522	0.07575757801532745	0.2916666567325592	0.012195121496915817	0.2222222238779068	916	991	991	1016	1444
6.038250276811212	6.038249882071513	0	0	1	0	0.0074897215106593034	0.059044309745058116	916.786448406013	991.786448406013	991.786448406013	1016.786448406013	0.1568627506494522	0.07575757801532745	0.2916666567325592	0.012195121496915817	0.1944444477558136	916	991	991	1016	1438
6.051503267457857	6.051502872718158	0	0	1	0	0.007458914215262049	0.059044309745058116	916.786448406013	991.786448406013	991.786448406013	1016.786448406013	0.1568627506494522	0.07575757801532745	0.2916666567325592	0.012195121496915817	0.2222222238779068	916	991	991	1016	1444
6.0667670621300545	6.066767062130053	0	0	1	0	0.007407662554463533	0.052248409802540835	888.9572381414048	963.9572381414048	963.9572381414048	988.9572381414048	0.13725490868091583	0.06818182021379471	0.2916666567325592	0.012195121496915817	0.1944444477558136	888	963	963	988	1438
6.083913370425705	6.083913370425707	0	0	1	0	0.007336107005503543	0.052248409802540835	888.9572381414048	963.9572381414048	963.9572381414048	988.9572381414048	0.13725490868091583	0.06818182021379471	0.2916666567325592	0.012195121496915817	0.1944444477558136	888	963	963	988	1438
6.104937601522117	6.104937206782418	0	0	1	0	0.007244443697168012	0.052248409802540835	888.9572381414048	963.9572381414048	963.9572381414048	988.9572381414048	0.13725490868091583	0.06818182021379471	0.2916666567325592	0.012195121496915817	0.2222222238779068	888	963	963	988	1444
6.118697043202285	6.118697043202287	0	0	1	0	0.007132923872213651	0.04645721986889839	865.2423153631389	940.2423153631389	940.2423153631389	965.2423153631389	0.11764705926179886	0.06818182021379471	0.2916666567325592	0.0	0.2222222238779068	865	940	940	965	1444
6.144978022867271	6.144977628127572	0	0	1	0	0.007001853198729013	0.051359182223677635	885.3158512059599	960.3158512059599	960.3158512059599	985.3158512059599	0.13725490868091583	0.06818182021379471	0.2916666567325592	0.0	0.2222222238779068	885	960	960	985	1444
6.151480175185476	6.151480175185478	0	0	1	0	0.006851590932319507	0.051359182223677635	885.3158512059599	960.3158512059599	960.3158512059599	985.3158512059599	0.13725490868091583	0.06818182021379471	0.2916666567325592	0.0	0.2222222238779068	885	960	960	985	1444
6.171909138816137	6.171908744076438	0	0	1	0	0.006682548931412759	0.052248409802540835	888.9572381414048	963.9572381414048	963.9572381414048	988.9572381414048	0.13725490868091583	0.06818182021379471	0.2916666567325592	0.012195121496915817	0.2222222238779068	888	963	963	988	1444
6.185004628322968	6.185004233583269	0	0	1	0	0.006495190528383289	0.051359182223677635	885.3158512059599	960.3158512059599	960.3158512059599	985.3158512059599	0.13725490868091583	0.06818182021379471	0.2916666567325592	0.0	0.2222222238779068	885	960	960	985	1444
6.199791972178744	6.199791972178746	0	0	1	0	0.0062900292595906805	0.051359182223677635	885.3158512059599	960.3158512059599	960.3158512059599	985.3158512059599	0.13725490868091583	0.06818182021379471	0.2916666567325592	0.0	0.2222222238779068	885	960	960	985	1444
6.216753542295372	6.21675354229537	0	0	1	0	0.006067627457812106	0.052248409802540835	888.9572381414048	963.9572381414048	963.9572381414048	988.9572381414048	0.13725490868091583	0.06818182021379471	0.2916666567325592	0.012195121496915817	0.2222222238779068	888	963	963	988	1444
6.238416856964097	6.238416462224398	0	0	1	0	0.005828594710927282	0.052248409802540835	888.9572381414048	963.9572381414048	963.9572381414048	988.9572381414048	0.13725490868091583	0.06818182021379471	0.2916666567325592	0.012195121496915817	0.2222222238779068	888	963	963	988	1444
6.251589715451889	6.25158932071219	0	0	1	0	0.005573586191080457	0.052248409802540835	888.9572381414048	963.9572381414048	963.9572381414048	988.9572381414048	0.13725490868091583	0.06818182021379471	0.2916666567325592	0.012195121496915817	0.2222222238779068	888	963	963	988	1444
6.2668562733019755	6.266856668041678	0	0	1	0	0.005303300858899107	0.05420586554100737	896.9730193904252	971.9730193904252	971.9730193904252	996.9730193904252	0.13725490868091583	0.07575757801532745	0.3125	0.012195121496915817	0.2222222238779068	896	971	971	996	1444
6.283834422485953	6.283834422485951	0	0	1	0	0.0050184795476914375	0.06574238825123757	944.2150798888179	1019.2150798888179	1019.2150798888179	1044.2150798888179	0.1568627506494522	0.09848485141992569	0.3125	0.024390242993831635	0.2222222238779068	944	1019	1019	1044	1444
6.3049960229975355	6.304996022997534	0	0	1	0	0.004719902932873782	0.12094175699166954	1170.2564948808867	1245.2564948808867	1245.2564948808867	1270.2564948808867	0.27450981736183167	0.1818181872367859	0.375	0.0731707289814949	0.2222222238779068	1170	1245	1245	1270	1444
6.318277040162791	6.318277040162789	0	0	1	0	0.00440838939219355	0.12094175699166954	1170.2564948808867	1245.2564948808867	1245.2564948808867	1270.2564948808867	0.27450981736183167	0.1818181872367859	0.375	0.0731707289814949	0.2222222238779068	1170	1245	1245	1270	1444
6.333719651918532	6.333719257178833	0	0	1	0	0.004084792762612705	0.1919114930759661	1460.877564146081	1535.877564146081	1535.877564146081	1560.877564146081	0.3333333432674408	0.35606059432029724	0.4583333432674408	0.17073170840740204	0.25	1460	1535	1535	1560	1450
6.349825426368216	6.349825031628518	0	0	1	0	0.0037500000000000025	0.23495717905461788	1637.1496482286602	1712.1496482286602	1712.1496482286602	1737.1496482286602	0.3921568691730499	0.4318181872367859	0.5	0.23170731961727142	0.25	1637	1712	1712	1737	1450
6.371659663326511	6.3716592685868125	0	0	1	0	0.0034049287480466027	0.27359136991293687	1795.3566597934764	1870.3566597934764	1870.3566597934764	1895.3566597934764	0.45098039507865906	0.4848484992980957	0.5416666865348816	0.2926829159259796	0.2777777910232544	1795	1870	1870	1895	1455
6.38487791687966	6.384877522139961	0	0	1	0	0.003050524823068503	0.3050370156552975	1924.1265791084434	1999.1265791084434	1999.1265791084434	2024.1265791084434	0.4901960790157318	0.5378788113594055	0.5833333134651184	0.32926830649375916	0.2777777910232544	1924	1999	1999	2024	1455
6.399745787633989	6.399745392894291	0	0	1	0	0.002687759621589753	0.3334454260312203	2040.4590195978471	2115.459019597847	2115.459019597847	2140.459019597847	0.529411792755127	0.5833333134651184	0.6041666865348816	0.3658536672592163	0.2777777910232544	2040	2115	2115	2140	1455
6.416785516210972	6.416785121471273	0	0	1	0	0.002317627457812106	0.36524295900017023	2170.669917105697	2245.669917105697	2245.669917105697	2270.669917105697	0.5882353186607361	0.6212121248245239	0.625	0.40243902802467346	0.25	2170	2245	2245	2270	1450
6.438754359406548	6.438754359406547	0	0	1	0	0.0019411428382689055	0.40140646423508475	2318.759471042672	2393.759471042672	2393.759471042672	2418.759471042672	0.6078431606292725	0.6969696879386902	0.6666666865348816	0.45121949911117554	0.2777777910232544	2318	2393	2393	2418	1455
6.449773518097828	6.4497731233581295	0	0	1	0	0.0015593376811331942	0.4274243637919426	2425.302769728005	2500.302769728005	2500.302769728005	2525.302769728005	0.6470588445663452	0.7272727489471436	0.6875	0.4878048896789551	0.2777777910232544	2425	2500	2500	2525	1455
6.467822201344877	6.467821806605178	0	0	1	0	0.0011732584878017302	0.4508153124432255	2521.088704455008	2596.088704455008	2596.088704455008	2621.088704455008	0.6666666865348816	0.7651515007019043	0.7083333134651184	0.5243902206420898	0.2777777910232544	2521	2596	2596	2621	1455
6.493171990060453	6.493171595320755	0	0	1	0	0.0007839634745073992	0.47347841032485416	2613.894090280278	2688.894090280278	2688.894090280278	2713.894090280278	0.7058823704719543	0.7878788113594055	0.7291666865348816	0.5487805008888245	0.2777777910232544	2613	2688	2688	2713	1455
6.501907184854627	6.501906790114928	0	0	1	0	0.0003925196718220764	0.4914935790002346	2687.6662060059607	2762.6662060059607	2762.6662060059607	2787.6662060059607	0.7254902124404907	0.810606062412262	0.75	0.5731707215309143	0.2777777910232544	2687	2762	2762	2787	1455
6.519686655627112	6.519686655627114	0	0	1	0	-2.871426524195212e-18	0.5047565922141075	2741.9782451167703	2816.9782451167703	2816.9782451167703	2841.9782451167703	0.7450980544090271	0.8257575631141663	0.75	0.5975610017776489	0.2777777910232544	2741	2816	2816	2841	1455
6.533737415204978	6.53373702046528	0	0	1	0	-0.00039251967182208215	0.5189088211220696	2799.931622494875	2874.931622494875	2874.931622494875	2899.931622494875	0.7647058963775635	0.8409090638160706	0.7708333134651184	0.6097561120986938	0.2777777910232544	2799	2874	2874	2899	1455
6.551335305716027	6.551334910976328	0	0	1	0	-0.000783963474507405	0.5250468105229178	2825.0666890913485	2900.0666890913485	2900.0666890913485	2925.0666890913485	0.7647058963775635	0.8560606241226196	0.7708333134651184	0.6219512224197388	0.2777777910232544	2825	2900	2900	2925	1455
6.571612689302356	6.571612294562657	0	0	1	0	-0.0011732584878017358	0.5436971505301269	2901.4398314208697	2976.4398314208697	2976.4398314208697	3001.4398314208697	0.7843137383460999	0.8787878751754761	0.7916666865348816	0.6463414430618286	0.2777777910232544	2901	2976	2976	3001	1455
6.584917390849537	6.5849169961098415	0	0	1	0	-0.0015593376811331998	0.5553202916966464	2949.036594497767	3024.036594497767	3024.036594497767	3049.036594497767	0.8039215803146362	0.8863636255264282	0.7916666865348816	0.6707317233085632	0.2777777910232544	2949	3024	3024	3049	1455
6.599691708295257	6.599691708295255	0	0	1	0	-0.001941142838268911	0.5553202916966464	2949.036594497767	3024.036594497767	3024.036594497767	3049.036594497767	0.8039215803146362	0.8863636255264282	0.7916666865348816	0.6707317233085632	0.2777777910232544	2949	3024	3024	3049	1455
6.616786305690368	6.616786700430067	0	0	1	0	-0.002317627457812111	0.5699806502088904	3009.0707626054063	3084.0707626054063	3084.0707626054063	3109.0707626054063	0.843137264251709	0.9015151262283325	0.8125	0.6829268336296082	0.2777777910232544	3009	3084	3084	3109	1455
6.638628832182338	6.638629226922037	0	0	1	0	-0.002687759621589758	0.5748826107010245	3029.1442908206955	3104.1442908206955	3104.1442908206955	3129.1442908206955	0.843137264251709	0.9015151262283325	0.8125	0.6829268336296082	0.2777777910232544	3029	3104	3104	3129	1455
6.649666543639459	6.64966614889976	0	0	1	0	-0.003050524823068508	0.579253694973886	3047.043880918063	3122.043880918063	3122.043880918063	3147.043880918063	0.843137264251709	0.9090909361839294	0.8125	0.6951219439506531	0.2777777910232544	3047	3122	3122	3147	1455
6.666795088648666	6.666794693908967	0	0	1	0	-0.003404928748046606	0.5879435306414962	3082.628757976927	3157.628757976927	3157.628757976927	3182.628757976927	0.8627451062202454	0.9242424368858337	0.8125	0.6951219439506531	0.2777777910232544	3082	3157	3157	3182	1455
6.685198642884917	6.685198248145218	0	0	1	0	-0.003750000000000004	0.5923146000131965	3100.5282870540395	3175.5282870540395	3175.5282870540395	3200.5282870540395	0.8627451062202454	0.9318181872367859	0.8125	0.707317054271698	0.2777777910232544	3100	3175	3175	3200	1455
6.704802205805436	6.7048022058054375	0	0	1	0	-0.004084792762612706	0.6072694547474384	3161.7684171907604	3236.7684171907604	3236.7684171907604	3261.7684171907604	0.8823529481887817	0.9621211886405945	0.8125	0.7195122241973877	0.2777777910232544	3161	3236	3236	3261	1455
6.718281382299477	6.718280987559778	0	0	1	0	-0.004408389392193551	0.6072694547474384	3161.7684171907604	3236.7684171907604	3236.7684171907604	3261.7684171907604	0.8823529481887817	0.9621211886405945	0.8125	0.7195122241973877	0.2777777910232544	3161	3236	3236	3261	1455
6.733664388360705	6.733663993621006	0	0	1	0	-0.004719902932873782	0.6091634072363377	3169.5241526328027	3244.5241526328027	3244.5241526328027	3269.5241526328027	0.8823529481887817	0.9696969985961914	0.8125	0.7195122241973877	0.2777777910232544	3169	3244	3244	3269	1455
6.758789570187677	6.758789175447978	0	0	1	0	-0.005018479547691437	0.615428414195776	3195.1793561317027	3270.1793561317027	3270.1793561317027	3295.1793561317027	0.8823529481887817	0.9848484992980957	0.8125	0.7317073345184326	0.2777777910232544	3195	3270	3270	3295	1455
6.7667483119943626	6.766748311994364	0	0	1	0	-0.005303300858899106	0.6222243122756481	3223.008558768779	3298.008558768779	3298.008558768779	3323.008558768779	0.9019607901573181	0.9924242496490479	0.8125	0.7317073345184326	0.2777777910232544	3223	3298	3298	3323	1455
6.784908706576164	6.784908706576166	0	0	1	0	-0.005573586191080455	0.6222243122756481	3223.008558768779	3298.008558768779	3298.008558768779	3323.008558768779	0.9019607901573181	0.9924242496490479	0.8125	0.7317073345184326	0.2777777910232544	3223	3298	3298	3323	1455
6.799693681993752	6.799693287254053	0	0	1	0	-0.00582859471092728	0.6222243122756481	3223.008558768779	3298.008558768779	3298.008558768779	3323.008558768779	0.9019607901573181	0.9924242496490479	0.8125	0.7317073345184326	0.2777777910232544	3223	3298	3298	3323	1455
6.824994917726379	6.82499452298668	0	0	1	0	-0.006067627457812103	0.6241182498633862	3230.7642331905663	3305.7642331905663	3305.7642331905663	3330.7642331905663	0.9019607901573181	1.0	0.8125	0.7317073345184326	0.2777777910232544	3230	3305	3305	3330	1455
6.833738796793924	6.833738402054225	0	0	1	0	-0.006290029259590677	0.6241182498633862	3230.7642331905663	3305.7642331905663	3305.7642331905663	3330.7642331905663	0.9019607901573181	1.0	0.8125	0.7317073345184326	0.2777777910232544	3230	3305	3305	3330	1455
6.851550241482009	6.85154984674231	0	0	1	0	-0.006495190528383286	0.6197471804916859	3212.8647041134536	3287.8647041134536	3287.8647041134536	3312.8647041134536	0.9019607901573181	0.9924242496490479	0.8125	0.7195122241973877	0.2777777910232544	3212	3287	3287	3312	1455
6.867903912462523	6.867904701941923	0	0	1	0	-0.006682548931412756	0.6116921595350755	3179.8793932961344	3254.8793932961344	3254.8793932961344	3279.8793932961344	0.9019607901573181	0.9848484992980957	0.7916666865348816	0.707317054271698	0.2777777910232544	3179	3254	3254	3279	1455
6.891638821070416	6.891638426330717	0	0	1	0	-0.006851590932319503	0.6079042843595994	3164.36804445256	3239.36804445256	3239.36804445256	3264.36804445256	0.9019607901573181	0.9696969985961914	0.7916666865348816	0.707317054271698	0.2777777910232544	3164	3239	3239	3264	1455
6.89972901119679	6.899728616457091	0	0	1	0	-0.0070018531987290095	0.5968008181458808	3118.899350307382	3193.899350307382	3193.899350307382	3218.899350307382	0.8823529481887817	0.9545454382896423	0.7916666865348816	0.6951219439506531	0.2777777910232544	3118	3193	3193	3218	1455
6.918234013535624	6.9182336187959255	0	0	1	0	-0.007132923872213648	0.5930129429704047	3103.3880014638075	3178.3880014638075	3178.3880014638075	3203.3880014638075	0.8823529481887817	0.939393937587738	0.7916666865348816	0.6951219439506531	0.25	3103	3178	3178	3203	1450
6.933660835703417	6.933660440963719	0	0	1	0	-0.007244443697168009	0.5887053897377195	3085.7485709759612	3160.7485709759612	3160.7485709759612	3185.7485709759612	0.8823529481887817	0.9318181872367859	0.7916666865348816	0.6829268336296082	0.25	3085	3160	3160	3185	1450
6.958792333365569	6.95879193862587	0	0	1	0	-0.007336107005503539	0.5660766103812227	2993.083719511107	3068.083719511107	3068.083719511107	3093.083719511107	0.8627451062202454	0.8939393758773804	0.7708333134651184	0.6585366129875183	0.25	2993	3068	3068	3093	1450
6.966673706191294	6.966673311451595	0	0	1	0	-0.00740766255446353	0.5660766103812227	2993.083719511107	3068.083719511107	3068.083719511107	3093.083719511107	0.8627451062202454	0.8939393758773804	0.7708333134651184	0.6585366129875183	0.25	2993	3068	3068	3093	1450
6.985228445732172	6.985228445732174	0	0	1	0	-0.007458914215262048	0.5470047518156651	2914.9844586851486	2989.9844586851486	2989.9844586851486	3014.9844586851486	0.843137264251709	0.8560606241226196	0.7708333134651184	0.6341463327407837	0.25	2914	2989	2989	3014	1450
6.999845656777779	6.999845656777778	0	0	1	0	-0.007489721510659303	0.5470047518156651	2914.9844586851486	2989.9844586851486	2989.9844586851486	3014.9844586851486	0.843137264251709	0.8560606241226196	0.7708333134651184	0.6341463327407837	0.25	2914	2989	2989	3014	1450
7.025059655036976	7.025059655036978	0	0	1	0	-0.0075	0.5266510173678398	2831.635916121304	2906.635916121304	2906.635916121304	2931.635916121304	0.8235294222831726	0.8257575631141663	0.75	0.6097561120986938	0.25	2831	2906	2906	2931	1450
7.033674454223025	7.033674059483326	0	0	1	0	-0.007489721510659305	0.5175685361027718	2794.4431553408504	2869.4431553408504	2869.4431553408504	2894.4431553408504	0.8039215803146362	0.8181818127632141	0.75	0.5975610017776489	0.25	2794	2869	2869	2894	1450
7.051682479281098	7.051682084541399	0	0	1	0	-0.007458914215262052	0.5084452890995435	2757.0834588626303	2832.0834588626303	2832.0834588626303	2857.0834588626303	0.8039215803146362	0.8030303120613098	0.7291666865348816	0.5853658318519592	0.25	2757	2832	2832	2857	1450
7.066754825199393	7.066754430459694	0	0	1	0	-0.0074076625544635365	0.5043282844656245	2740.224324886732	2815.224324886732	2815.224324886732	2840.224324886732	0.8039215803146362	0.7954545617103577	0.7291666865348816	0.5731707215309143	0.25	2740	2815	2815	2840	1450
7.083734948081862	7.083734553342163	0	0	1	0	-0.007336107005503547	0.4904936133028288	2683.5713464750843	2758.5713464750843	2758.5713464750843	2783.5713464750843	0.7843137383460999	0.7803030014038086	0.7083333134651184	0.5609756112098694	0.25	2683	2758	2758	2783	1450
7.1052218141052315	7.105221814105233	0	0	1	0	-0.0072444436971680175	0.4734311773161579	2613.7006711096665	2688.7006711096665	2688.7006711096665	2713.7006711096665	0.7647058963775635	0.7575757503509521	0.7083333134651184	0.5243902206420898	0.25	2613	2688	2688	2713	1450
7.116799924209978	7.1167995294702795	0	0	1	0	-0.007132923872213658	0.4734311773161579	2613.7006711096665	2688.7006711096665	2688.7006711096665	2713.7006711096665	0.7647058963775635	0.7575757503509521	0.7083333134651184	0.5243902206420898	0.25	2613	2688	2688	2713	1450
7.133740967862266	7.133740573122568	0	0	1	0	-0.007001853198729022	0.46481607109308243	2578.4218111261725	2653.4218111261725	2653.4218111261725	2678.4218111261725	0.7647058963775635	0.7424242496490479	0.6875	0.5121951103210449	0.25	2578	2653	2653	2678	1450
7.149700293883704	7.1496998991440055	0	0	1	0	-0.006851590932319517	0.4559241384267807	2542.009346857667	2617.009346857667	2617.009346857667	2642.009346857667	0.7450980544090271	0.7348484992980957	0.6875	0.5	0.25	2542	2617	2617	2642	1450
7.171546767772661	7.171546373032962	0	0	1	0	-0.0066825489314127715	0.44513826817274094	2497.841208167374	2572.841208167374	2572.841208167374	2597.841208167374	0.7254902124404907	0.7196969985961914	0.6875	0.4878048896789551	0.25	2497	2572	2572	2597	1450
7.184984496598329	7.18498410185863	0	0	1	0	-0.006495190528383305	0.4392543383873999	2473.7465156964026	2548.7465156964026	2548.7465156964026	2573.7465156964026	0.7254902124404907	0.7045454382896423	0.6875	0.47560974955558777	0.25	2473	2548	2548	2573	1450
7.199911973047172	7.199911973047174	0	0	1	0	-0.006290029259590696	0.4328507506023578	2447.523823716655	2522.523823716655	2522.523823716655	2547.523823716655	0.7254902124404907	0.6969696879386902	0.6666666865348816	0.46341463923454285	0.25	2447	2522	2522	2547	1450
7.2248642588860825	7.224863864146384	0	0	1	0	-0.006067627457812124	0.4163079978973885	2379.781251389806	2454.781251389806	2454.781251389806	2479.781251389806	0.7058823704719543	0.6666666865348816	0.6666666865348816	0.4390243887901306	0.25	2379	2454	2454	2479	1450
7.233651954060193	7.233651559320494	0	0	1	0	-0.005828594710927302	0.4163079978973885	2379.781251389806	2454.781251389806	2454.781251389806	2479.781251389806	0.7058823704719543	0.6666666865348816	0.6666666865348816	0.4390243887901306	0.25	2379	2454	2454	2479	1450
7.25153129397647	7.251530899236771	0	0	1	0	-0.005573586191080479	0.39846059499020736	2306.6961364848994	2381.6961364848994	2381.6961364848994	2406.6961364848994	0.6666666865348816	0.6515151262283325	0.6458333134651184	0.4268292784690857	0.25	2306	2381	2381	2406	1450
7.266744167227525	7.2667437724878265	0	0	1	0	-0.005303300858899131	0.37236153706908226	2199.820494297892	2274.820494297892	2274.820494297892	2299.820494297892	0.6470588445663452	0.5984848737716675	0.625	0.39024388790130615	0.25	2199	2274	2274	2299	1450
7.283729421726079	7.28372902698638	0	0	1	0	-0.0050184795476914635	0.357903260752801	2140.6138527827197	2215.6138527827197	2215.6138527827197	2240.6138527827197	0.6274510025978088	0.5757575631141663	0.6041666865348816	0.37804877758026123	0.25	2140	2215	2215	2240	1450
7.304870101033625	7.3048697062939265	0	0	1	0	-0.004719902932873809	0.34737145523654256	2097.486109193642	2172.486109193642	2172.486109193642	2197.486109193642	0.6078431606292725	0.560606062412262	0.6041666865348816	0.3658536672592163	0.2222222238779068	2097	2172	2172	2197	1444
7.318173618361712	7.31817361836171	0	0	1	0	-0.004408389392193576	0.33683964521889154	2054.358347171361	2129.358347171361	2129.358347171361	2154.358347171361	0.5882353186607361	0.5454545617103577	0.6041666865348816	0.353658527135849	0.25	2054	2129	2129	2154	1450
7.333682941126547	7.333682546386848	0	0	1	0	-0.00408479276261273	0.3294313266055613	2024.0212824497735	2099.0212824497735	2099.0212824497735	2124.0212824497735	0.5882353186607361	0.5303030014038086	0.5833333134651184	0.3414634168148041	0.2222222238779068	2024	2099	2099	2124	1444
7.3497346362375	7.349734241497801	0	0	1	0	-0.003750000000000026	0.31583953044581703	1968.3628771756207	2043.3628771756207	2043.3628771756207	2068.3628771756207	0.5490196347236633	0.5151515007019043	0.5833333134651184	0.3414634168148041	0.2222222238779068	1968	2043	2043	2068	1444
7.3715199254731445	7.371519530733446	0	0	1	0	-0.0034049287480466253	0.2995100813213645	1901.4937830109875	1976.4937830109875	1976.4937830109875	2001.4937830109875	0.5490196347236633	0.47727271914482117	0.5416666865348816	0.31707316637039185	0.2222222238779068	1901	1976	1976	2001	1444
7.384773310859487	7.384773310859485	0	0	1	0	-0.0030505248230685246	0.2804789812856816	1823.5614283648663	1898.5614283648663	1898.5614283648663	1923.5614283648663	0.5098039507865906	0.4469696879386902	0.5416666865348816	0.3048780560493469	0.2222222238779068	1823	1898	1898	1923	1444
7.400693162911047	7.4006935576507455	0	0	1	0	-0.002687759621589774	0.2804789812856816	1823.5614283648663	1898.5614283648663	1898.5614283648663	1923.5614283648663	0.4901960790157318	0.42424243688583374	0.5208333134651184	0.2926829159259796	0.25	1823	1898	1898	1923	1450
7.424883206391623	7.4248828116519245	0	0	1	0	-0.002317627457812126	0.2629314995734249	1751.704490753175	1826.704490753175	1826.704490753175	1851.704490753175	0.4901960790157318	0.40909090638160706	0.5208333134651184	0.2926829159259796	0.2222222238779068	1751	1826	1826	1851	1444
7.433710375535611	7.433709980795912	0	0	1	0	-0.0019411428382689242	0.2511928863823414	1703.634869735688	1778.634869735688	1778.634869735688	1803.634869735688	0.47058823704719543	0.39393940567970276	0.5	0.2804878056049347	0.25	1703	1778	1778	1803	1450
7.451512346470928	7.451512346470929	0	0	1	0	-0.0015593376811332115	0.23958129601977096	1656.085407200962	1731.085407200962	1731.085407200962	1756.085407200962	0.45098039507865906	0.3787878751754761	0.4791666567325592	0.26829269528388977	0.2222222238779068	1656	1731	1731	1756	1444
7.466706272216442	7.466705877476743	0	0	1	0	-0.001173258487801746	0.2294941038968481	1614.778355457593	1689.778355457593	1689.778355457593	1714.778355457593	0.4313725531101227	0.3636363744735718	0.4583333432674408	0.26829269528388977	0.25	1614	1689	1689	1714	1450
7.4838375804035415	7.483837185663843	0	0	1	0	-0.0007839634745074134	0.21617912128567696	1560.2535016648471	1635.2535016648471	1635.2535016648471	1660.2535016648471	0.4117647111415863	0.34090909361839294	0.4375	0.25609755516052246	0.25	1560	1635	1635	1660	1450
7.504859837801458	7.5048594430617594	0	0	1	0	-0.00039251967182208893	0.2010972369613686	1498.4931853568046	1573.4931853568046	1573.4931853568046	1598.4931853568046	0.3921568691730499	0.31060606241226196	0.4166666567325592	0.24390244483947754	0.25	1498	1573	1573	1598	1450
7.518768096348065	7.518768491087764	0	0	1	0	-8.039065796791711e-18	0.2010972369613686	1498.4931853568046	1573.4931853568046	1573.4931853568046	1598.4931853568046	0.3921568691730499	0.31060606241226196	0.4166666567325592	0.24390244483947754	0.25	1498	1573	1573	1598	1450
7.53370109915269	7.5337007044129916	0	0	1	0	0.00039251967182207294	0.19113706982111545	1457.7063009174676	1532.7063009174676	1532.7063009174676	1557.7063009174676	0.37254902720451355	0.2954545319080353	0.3958333432674408	0.24390244483947754	0.25	1457	1532	1532	1557	1450
7.549696741226416	7.5496963464867175	0	0	1	0	0.0007839634745073974	0.1892431322333774	1449.9506264956804	1524.9506264956804	1524.9506264956804	1549.9506264956804	0.37254902720451355	0.28787878155708313	0.3958333432674408	0.24390244483947754	0.25	1449	1524	1524	1549	1450
7.5714954516118205	7.571495056872122	0	0	1	0	0.00117325848780173	0.1732377172447741	1384.40845211735	1459.40845211735	1459.40845211735	1484.40845211735	0.3333333432674408	0.27272728085517883	0.375	0.23170731961727142	0.25	1384	1459	1459	1484	1450
7.5847725213800885	7.58477212664039	0	0	1	0	0.0015593376811331957	0.16644181171432137	1356.579218970146	1431.579218970146	1431.579218970146	1456.579218970146	0.3137255012989044	0.2651515007019043	0.375	0.23170731961727142	0.25	1356	1431	1431	1456	1450
7.5997197348138705	7.599719340074172	0	0	1	0	0.0019411428382689084	0.16454787412658334	1348.8235445483588	1423.8235445483588	1423.8235445483588	1448.8235445483588	0.3137255012989044	0.25757575035095215	0.375	0.23170731961727142	0.25	1348	1423	1423	1448	1450
7.616682094409892	7.616681304930497	0	0	1	0	0.0023176274578121103	0.1565451665149199	1316.052456878597	1391.052456878597	1391.052456878597	1416.052456878597	0.29411765933036804	0.25	0.3541666567325592	0.23170731961727142	0.25	1316	1391	1391	1416	1450
7.63887238657648	7.638873570795576	0	0	1	0	0.002687759621589759	0.15275728761415353	1300.5410927799587	1375.5410927799587	1375.5410927799587	1400.5410927799587	0.29411765933036804	0.2348484843969345	0.3541666567325592	0.23170731961727142	0.2222222238779068	1300	1375	1375	1400	1444
7.649760491687768	7.64976009694807	0	0	1	0	0.0030505248230685103	0.14475458172884414	1267.7700121796167	1342.7700121796167	1342.7700121796167	1367.7700121796167	0.27450981736183167	0.22727273404598236	0.3333333432674408	0.23170731961727142	0.2222222238779068	1267	1342	1342	1367	1444
7.6667927202104735	7.666792720210475	0	0	1	0	0.0034049287480466114	0.14086888170218081	1251.8580705704303	1326.8580705704303	1326.8580705704303	1351.8580705704303	0.2549019753932953	0.22727273404598236	0.3333333432674408	0.24390244483947754	0.2222222238779068	1251	1326	1326	1351	1444
7.683668631812466	7.683668631812468	0	0	1	0	0.0037500000000000124	0.1340729761717281	1224.0288374232264	1299.0288374232264	1299.0288374232264	1324.0288374232264	0.23529411852359772	0.21969696879386902	0.3333333432674408	0.24390244483947754	0.2222222238779068	1224	1299	1299	1324	1444
7.705013786283978	7.705013391544279	0	0	1	0	0.004084792762612716	0.1241128109395504	1183.241960797459	1258.241960797459	1258.241960797459	1283.241960797459	0.21568627655506134	0.20454545319080353	0.3125	0.24390244483947754	0.2222222238779068	1183	1258	1258	1283	1444
7.717828615864981	7.717828221125282	0	0	1	0	0.004408389392193564	0.123171616345644	1179.3877689354122	1254.3877689354122	1254.3877689354122	1279.3877689354122	0.21568627655506134	0.19696970283985138	0.3125	0.25609755516052246	0.2222222238779068	1179	1254	1254	1279	1444
7.733707809727569	7.733707414987871	0	0	1	0	0.004719902932873797	0.11637571454048157	1151.558551043272	1226.558551043272	1226.558551043272	1251.558551043272	0.19607843458652496	0.18939393758773804	0.3125	0.25609755516052246	0.2222222238779068	1151	1226	1226	1251	1444
7.74967660950178	7.749676214762081	0	0	1	0	0.005018479547691453	0.1101399119791946	1126.0229395548017	1201.0229395548017	1201.0229395548017	1226.0229395548017	0.1764705926179886	0.18939393758773804	0.2916666567325592	0.25609755516052246	0.2222222238779068	1126	1201	1201	1226	1444
7.771638742122477	7.771638347382778	0	0	1	0	0.005303300858899124	0.10913520332849846	1121.908657630201	1196.908657630201	1196.908657630201	1221.908657630201	0.1764705926179886	0.1818181872367859	0.2916666567325592	0.26829269528388977	0.2222222238779068	1121	1196	1196	1221	1444
7.78481673222635	7.784816337486651	0	0	1	0	0.0055735861910804745	0.09603998457588925	1068.2837368382666	1143.2837368382666	1143.2837368382666	1168.2837368382666	0.13725490868091583	0.17424242198467255	0.2708333432674408	0.26829269528388977	0.2222222238779068	1068	1143	1143	1168	1444
7.799761182482239	7.799760787742544	0	0	1	0	0.0058285947109273	0.09603998457588925	1068.2837368382666	1143.2837368382666	1143.2837368382666	1168.2837368382666	0.13725490868091583	0.17424242198467255	0.2708333432674408	0.26829269528388977	0.2222222238779068	1068	1143	1143	1168	1444
7.81695999115783	7.816959991157832	0	0	1	0	0.006067627457812124	0.08937111496925354	1040.9747157990932	1115.9747157990932	1115.9747157990932	1140.9747157990932	0.11764705926179886	0.1666666716337204	0.25	0.2926829159259796	0.2222222238779068	1040	1115	1115	1140	1444
7.838279092809223	7.838279092809225	0	0	1	0	0.006290029259590699	0.08446915447711945	1020.9011875838041	1095.9011875838041	1095.9011875838041	1120.9011875838041	0.09803921729326248	0.1666666716337204	0.25	0.2926829159259796	0.2222222238779068	1020	1095	1095	1120	1444
7.851538004551347	7.851537609811649	0	0	1	0	0.006495190528383307	0.08333740942180157	1016.2666915822774	1091.2666915822774	1091.2666915822774	1116.2666915822774	0.09803921729326248	0.15909090638160706	0.25	0.3048780560493469	0.2222222238779068	1016	1091	1091	1116	1444
7.866712193311926	7.8667117985722275	0	0	1	0	0.006682548931412777	0.08333740942180157	1016.2666915822774	1091.2666915822774	1091.2666915822774	1116.2666915822774	0.09803921729326248	0.15909090638160706	0.25	0.3048780560493469	0.2222222238779068	1016	1091	1091	1116	1444
7.883739290218546	7.883738500739151	0	0	1	0	0.006851590932319523	0.08333740942180157	1016.2666915822774	1091.2666915822774	1091.2666915822774	1116.2666915822774	0.09803921729326248	0.15909090638160706	0.25	0.3048780560493469	0.2222222238779068	1016	1091	1091	1116	1444
7.905366683574684	7.905366288834985	0	0	1	0	0.007001853198729028	0.08144347183406353	1008.5110171604902	1083.5110171604902	1083.5110171604902	1108.5110171604902	0.09803921729326248	0.1515151560306549	0.25	0.3048780560493469	0.2222222238779068	1008	1083	1083	1108	1444
7.917724009844807	7.917724009844809	0	0	1	0	0.007132923872213665	0.08144347183406353	1008.5110171604902	1083.5110171604902	1083.5110171604902	1108.5110171604902	0.09803921729326248	0.1515151560306549	0.25	0.3048780560493469	0.2222222238779068	1008	1083	1083	1108	1444
7.934158602463569	7.934158602463571	0	0	1	0	0.0072444436971680235	0.08144347183406353	1008.5110171604902	1083.5110171604902	1083.5110171604902	1108.5110171604902	0.09803921729326248	0.1515151560306549	0.25	0.3048780560493469	0.1944444477558136	1008	1083	1083	1108	1438
7.9583143035903525	7.958313908850657	0	0	1	0	0.007336107005503552	0.07467032864129519	980.7749957861038	1055.7749957861038	1055.7749957861038	1080.7749957861038	0.09803921729326248	0.13636364042758942	0.2291666716337204	0.2804878056049347	0.1944444477558136	980	1055	1055	1080	1438
7.966647258631475	7.966646863891777	0	0	1	0	0.007407662554463541	0.07467032864129519	980.7749957861038	1055.7749957861038	1055.7749957861038	1080.7749957861038	0.09803921729326248	0.13636364042758942	0.2291666716337204	0.2804878056049347	0.1944444477558136	980	1055	1055	1080	1438
7.985254893291991	7.985256472250784	0	0	1	0	0.007458914215262055	0.07767834782040095	993.0928343245419	1068.0928343245419	1068.0928343245419	1093.0928343245419	0.11764705926179886	0.12878787517547607	0.2291666716337204	0.2804878056049347	0.1944444477558136	993	1068	1068	1093	1438
7.999735919141518	7.99973591914152	0	0	1	0	0.007489721510659307	0.07767834782040095	993.0928343245419	1068.0928343245419	1068.0928343245419	1093.0928343245419	0.11764705926179886	0.12878787517547607	0.2291666716337204	0.2804878056049347	0.1944444477558136	993	1068	1068	1093	1438
8.016782358293383	8.016781963553685	0	0	1	0	0.0075	0.0848033782094717	1022.2698337677866	1097.2698337677866	1097.2698337677866	1122.2698337677866	0.13725490868091583	0.12878787517547607	0.25	0.2926829159259796	0.1944444477558136	1022	1097	1097	1122	1438
8.03830672458814	8.03830632984844	0	0	1	0	0.007489721510659301	0.0882217104365004	1036.267904237469	1111.267904237469	1111.267904237469	1136.267904237469	0.13725490868091583	0.13636364042758942	0.2708333432674408	0.2926829159259796	0.1944444477558136	1036	1111	1111	1136	1438
8.051476030418641	8.051475635678942	0	0	1	0	0.007458914215262044	0.09501760851637253	1064.0971068745455	1139.0971068745455	1139.0971068745455	1164.0971068745455	0.1568627506494522	0.14393939077854156	0.2708333432674408	0.2926829159259796	0.1944444477558136	1064	1139	1139	1164	1438
8.06671377227072	8.066713377531022	0	0	1	0	0.007407662554463523	0.09932516749978548	1081.7365609116216	1156.7365609116216	1156.7365609116216	1181.7365609116216	0.1568627506494522	0.1515151560306549	0.2916666567325592	0.3048780560493469	0.1944444477558136	1081	1156	1156	1181	1438
8.091166712390681	8.091166317650982	0	0	1	0	0.007336107005503528	0.1213007727637887	1171.7266644677147	1246.7266644677147	1246.7266644677147	1271.7266644677147	0.21568627655506134	0.17424242198467255	0.3125	0.3048780560493469	0.1944444477558136	1171	1246	1246	1271	1438
8.099685589829924	8.099685195090226	0	0	1	0	0.007244443697167994	0.1213007727637887	1171.7266644677147	1246.7266644677147	1246.7266644677147	1271.7266644677147	0.21568627655506134	0.17424242198467255	0.3125	0.3048780560493469	0.1944444477558136	1171	1246	1246	1271	1438
8.117783615539324	8.117783615539322	0	0	1	0	0.00713292387221363	0.13015840530425793	1207.998669720936	1282.998669720936	1282.998669720936	1307.998669720936	0.21568627655506134	0.19696970283985138	0.3541666567325592	0.3048780560493469	0.1944444477558136	1207	1282	1282	1307	1438
8.13368530956474	8.133684914825041	0	0	1	0	0.007001853198728986	0.1388482446971584	1243.5835620348635	1318.5835620348635	1318.5835620348635	1343.5835620348635	0.23529411852359772	0.21212121844291687	0.3541666567325592	0.3048780560493469	0.1944444477558136	1243	1318	1318	1343	1438
8.149728715142018	8.14972832040232	0	0	1	0	0.006851590932319475	0.1491259951144457	1285.670949993655	1360.670949993655	1360.670949993655	1385.670949993655	0.2549019753932953	0.22727273404598236	0.375	0.3048780560493469	0.1666666716337204	1285	1360	1360	1385	1433
8.171113343583407	8.171112948843708	0	0	1	0	0.006682548931412723	0.15101993270218372	1293.4266244154423	1368.4266244154423	1368.4266244154423	1393.4266244154423	0.2549019753932953	0.2348484843969345	0.375	0.3048780560493469	0.1944444477558136	1293	1368	1368	1393	1438
8.184301202179753	8.184300807440055	0	0	1	0	0.006495190528383249	0.15940374180644268	1327.758322697383	1402.758322697383	1402.758322697383	1427.758322697383	0.27450981736183167	0.24242424964904785	0.3958333432674408	0.3048780560493469	0.1666666716337204	1327	1402	1402	1427	1433
8.19991986784115	8.199919867841148	0	0	1	0	0.006290029259590635	0.16809357747405285	1363.3431997562466	1438.3431997562466	1438.3431997562466	1463.3431997562466	0.29411765933036804	0.25757575035095215	0.3958333432674408	0.3048780560493469	0.1666666716337204	1363	1438	1438	1463	1433
8.217025517947828	8.217025517947826	0	0	1	0	0.0060676274578120555	0.18153558716904827	1418.3882294572527	1493.3882294572527	1493.3882294572527	1518.3882294572527	0.3137255012989044	0.280303031206131	0.4166666567325592	0.31707316637039185	0.1666666716337204	1418	1493	1493	1518	1433
8.237961327351709	8.23796132735171	0	0	1	0	0.005828594710927226	0.19022542283665844	1453.9731065161163	1528.9731065161163	1528.9731065161163	1553.9731065161163	0.3333333432674408	0.2954545319080353	0.4166666567325592	0.31707316637039185	0.1666666716337204	1453	1528	1528	1553	1433
8.251066685351013	8.251066290611314	0	0	1	0	0.0055735861910803965	0.19377079140394926	1468.4913907991722	1543.4913907991722	1543.4913907991722	1568.4913907991722	0.3333333432674408	0.3030303120613098	0.4375	0.31707316637039185	0.1666666716337204	1468	1543	1543	1568	1433
8.266738640871743	8.266738246132045	0	0	1	0	0.005303300858899042	0.2005666894838214	1496.3205934362486	1571.3205934362486	1571.3205934362486	1596.3205934362486	0.3529411852359772	0.31060606241226196	0.4375	0.31707316637039185	0.1666666716337204	1496	1571	1571	1596	1433
8.283691921454693	8.283691921454695	0	0	1	0	0.005018479547691366	0.20435456465929747	1511.8319422798231	1586.8319422798231	1586.8319422798231	1611.8319422798231	0.3529411852359772	0.32575756311416626	0.4375	0.31707316637039185	0.1666666716337204	1511	1586	1586	1611	1433
8.30434351827546	8.30434312353576	0	0	1	0	0.004719902932873706	0.2075823531486094	1525.0497361435555	1600.0497361435555	1600.0497361435555	1625.0497361435555	0.3529411852359772	0.3333333432674408	0.4375	0.32926830649375916	0.1666666716337204	1525	1600	1600	1625	1433
8.3176296670568	8.317629667056801	0	0	1	0	0.004408389392193469	0.2089161933399737	1530.5118117271923	1605.5118117271923	1605.5118117271923	1630.5118117271923	0.3529411852359772	0.3333333432674408	0.4375	0.3414634168148041	0.1666666716337204	1530	1605	1605	1630	1433
8.333725573014014	8.333725178274316	0	0	1	0	0.004084792762612619	0.21081013092771173	1538.2674861489795	1613.2674861489795	1613.2674861489795	1638.2674861489795	0.3529411852359772	0.34090909361839294	0.4375	0.3414634168148041	0.1666666716337204	1538	1613	1613	1638	1433
8.349880295186345	8.349880295186347	0	0	1	0	0.0037499999999999114	0.21760602900758386	1566.096688786056	1641.096688786056	1641.096688786056	1666.096688786056	0.37254902720451355	0.3484848439693451	0.4375	0.3414634168148041	0.1666666716337204	1566	1641	1641	1666	1433
8.37103755356124	8.371037158821542	0	0	1	0	0.0034049287480465078	0.22083380678668618	1579.31443879148	1654.31443879148	1654.31443879148	1679.31443879148	0.37254902720451355	0.35606059432029724	0.4375	0.353658527135849	0.1666666716337204	1579	1654	1654	1679	1433
8.384236070129454	8.384236070129456	0	0	1	0	0.003050524823068404	0.22083380678668618	1579.31443879148	1654.31443879148	1654.31443879148	1679.31443879148	0.37254902720451355	0.35606059432029724	0.4375	0.353658527135849	0.1666666716337204	1579	1654	1654	1679	1433
8.399900525595907	8.399900130856208	0	0	1	0	0.0026877596215896505	0.22947168469095858	1614.6865488094754	1689.6865488094754	1689.6865488094754	1714.6865488094754	0.3921568691730499	0.3636363744735718	0.4583333432674408	0.353658527135849	0.1388888955116272	1614	1689	1689	1714	1427
8.417476705423525	8.417476705423526	0	0	1	0	0.002317627457812	0.2428501742036362	1669.47146336389	1744.47146336389	1744.47146336389	1769.47146336389	0.4117647111415863	0.3863636255264282	0.4583333432674408	0.37804877758026123	0.1388888955116272	1669	1744	1744	1769	1427
8.437809352567683	8.437809352567681	0	0	1	0	0.0019411428382687965	0.24474411924195483	1677.2271682958049	1752.2271682958049	1752.2271682958049	1777.2271682958049	0.4117647111415863	0.39393940567970276	0.4583333432674408	0.37804877758026123	0.1388888955116272	1677	1752	1752	1777	1427
8.451045369407279	8.45104497466758	0	0	1	0	0.001559337681133082	0.25686382964192855	1726.8573823836975	1801.8573823836975	1801.8573823836975	1826.8573823836975	0.4313725531101227	0.40909090638160706	0.4791666567325592	0.39024388790130615	0.1388888955116272	1726	1801	1801	1826	1427
8.466860615438662	8.466860615438664	0	0	1	0	0.0011732584878016152	0.2606517122679852	1742.3687617373996	1817.3687617373996	1817.3687617373996	1842.3687617373996	0.4313725531101227	0.42424243688583374	0.4791666567325592	0.39024388790130615	0.1388888955116272	1742	1817	1817	1842	1427
8.483680079263731	8.483679684524033	0	0	1	0	0.0007839634745072818	0.2710045240819454	1784.7635261155665	1859.7635261155665	1859.7635261155665	1884.7635261155665	0.45098039507865906	0.4318181872367859	0.5	0.40243902802467346	0.1388888955116272	1784	1859	1859	1884	1427
8.50440825558606	8.504407860846362	0	0	1	0	0.0003925196718219568	0.2812187485396862	1826.590775270015	1901.590775270015	1901.590775270015	1926.590775270015	0.47058823704719543	0.4469696879386902	0.5	0.4146341383457184	0.1388888955116272	1826	1901	1901	1926	1427
8.517789536634805	8.517789931374503	0	0	1	0	-1.2426921205886656e-16	0.2920681424022509	1871.0190431372173	1946.0190431372173	1946.0190431372173	1971.0190431372173	0.4901960790157318	0.46212121844291687	0.5208333134651184	0.4146341383457184	0.1388888955116272	1871	1946	1946	1971	1427
8.533680967428054	8.533680572688356	0	0	1	0	-0.00039251967182220505	0.3100082716048975	1944.4838722220554	2019.4838722220554	2019.4838722220554	2044.4838722220554	0.5098039507865906	0.49242424964904785	0.5416666865348816	0.4390243887901306	0.1388888955116272	1944	2019	2019	2044	1427
8.549684504295755	8.549684109556056	0	0	1	0	-0.000783963474507529	0.32269962783902884	1996.454976000823	2071.454976000823	2071.454976000823	2096.454976000823	0.529411792755127	0.5075757503509521	0.5625	0.45121949911117554	0.1388888955116272	1996	2071	2071	2096	1427
8.571029264027569	8.57102886928787	0	0	1	0	-0.0011732584878018542	0.33499834267422557	2046.8182132509537	2121.8182132509537	2121.8182132509537	2146.8182132509537	0.5490196347236633	0.5303030014038086	0.5625	0.46341463923454285	0.1388888955116272	2046	2121	2121	2146	1427
8.584251464977708	8.58425107023801	0	0	1	0	-0.0015593376811333186	0.3448722394773873	2087.251820659901	2162.251820659901	2162.251820659901	2187.251820659901	0.5490196347236633	0.5530303120613098	0.5833333134651184	0.47560974955558777	0.1388888955116272	2087	2162	2162	2187	1427
8.59998065775476	8.599982631453253	0	0	1	0	-0.00194114283826903	0.3553405330190813	2130.119482713138	2205.119482713138	2205.119482713138	2230.119482713138	0.5686274766921997	0.5681818127632141	0.5833333134651184	0.4878048896789551	0.1388888955116272	2130	2205	2205	2230	1427
8.617259993328897	8.617259993328899	0	0	1	0	-0.00231762745781223	0.37520889192819595	2211.4804124459624	2286.4804124459624	2286.4804124459624	2311.4804124459624	0.6078431606292725	0.5909090638160706	0.6041666865348816	0.5	0.1388888955116272	2211	2286	2286	2311	1427
8.638008301375866	8.638008301375864	0	0	1	0	-0.002687759621589876	0.38729430735111237	2260.970188602805	2335.970188602805	2335.970188602805	2360.970188602805	0.6078431606292725	0.6212121248245239	0.625	0.5121951103210449	0.1388888955116272	2260	2335	2335	2360	1427
8.649675227912834	8.649674833173135	0	0	1	0	-0.003050524823068625	0.3978896290063858	2304.35803078115	2379.35803078115	2379.35803078115	2404.35803078115	0.6274510025978088	0.6363636255264282	0.625	0.5243902206420898	0.1388888955116272	2304	2379	2379	2404	1427
8.666808509798425	8.666808509798427	0	0	1	0	-0.0034049287480467233	0.4131736253744096	2366.9459959082074	2441.9459959082074	2441.9459959082074	2466.9459959082074	0.6470588445663452	0.6590909361839294	0.6458333134651184	0.5365853905677795	0.1388888955116272	2366	2441	2441	2466	1427
8.6836903424959	8.683689947756202	0	0	1	0	-0.0037500000000001204	0.42193852558096	2402.838262254031	2477.838262254031	2477.838262254031	2502.838262254031	0.6666666865348816	0.6666666865348816	0.6458333134651184	0.5487805008888245	0.1388888955116272	2402	2477	2477	2502	1427
8.70444654533684	8.70444615059714	0	0	1	0	-0.004084792762612822	0.43551911692309186	2458.450783800061	2533.450783800061	2533.450783800061	2558.450783800061	0.686274528503418	0.6818181872367859	0.6666666865348816	0.5609756112098694	0.1388888955116272	2458	2533	2533	2558	1427
8.718231250357732	8.718230855618033	0	0	1	0	-0.004408389392193665	0.4462414710381166	2502.358823901088	2577.358823901088	2577.358823901088	2602.358823901088	0.7058823704719543	0.6969696879386902	0.6666666865348816	0.5731707215309143	0.1388888955116272	2502	2577	2577	2602	1427
8.733686099044139	8.73368570430444	0	0	1	0	-0.004719902932873894	0.45016792707326925	2518.4376613650375	2593.4376613650375	2593.4376613650375	2618.4376613650375	0.7058823704719543	0.7045454382896423	0.6666666865348816	0.5853658318519592	0.1388888955116272	2518	2593	2593	2618	1427
8.749697925445513	8.749697530705815	0	0	1	0	-0.005018479547691547	0.4520618646610073	2526.1933357868247	2601.1933357868247	2601.1933357868247	2626.1933357868247	0.7058823704719543	0.7121211886405945	0.6666666865348816	0.5853658318519592	0.1388888955116272	2526	2601	2601	2626	1427
8.771012290220522	8.771011895480823	0	0	1	0	-0.005303300858899213	0.4698865097016096	2599.1852572280914	2674.1852572280914	2674.1852572280914	2699.1852572280914	0.7254902124404907	0.7348484992980957	0.6875	0.6097561120986938	0.1388888955116272	2599	2674	2674	2699	1427
8.784253043936502	8.784252649196803	0	0	1	0	-0.005573586191080559	0.4698865097016096	2599.1852572280914	2674.1852572280914	2674.1852572280914	2699.1852572280914	0.7254902124404907	0.7348484992980957	0.6875	0.6097561120986938	0.1388888955116272	2599	2674	2674	2699	1427
8.799771840454106	8.799771445714411	0	0	1	0	-0.005828594710927379	0.47877844236791134	2635.597721496597	2710.597721496597	2710.597721496597	2735.597721496597	0.7450980544090271	0.7424242496490479	0.6875	0.6219512224197388	0.1388888955116272	2635	2710	2710	2735	1427
8.816671041698328	8.816671041698326	0	0	1	0	-0.006067627457812198	0.487965194463003	2673.2174713259974	2748.2174713259974	2748.2174713259974	2773.2174713259974	0.7647058963775635	0.7651515007019043	0.7083333134651184	0.6463414430618286	0.1388888955116272	2673	2748	2748	2773	1427
8.838361988145966	8.838361988145968	0	0	1	0	-0.006290029259590766	0.5056104789359299	2745.474911242633	2820.474911242633	2820.474911242633	2845.474911242633	0.7843137383460999	0.7803030014038086	0.7083333134651184	0.6463414430618286	0.1388888955116272	2745	2820	2820	2845	1427
8.849687070103798	8.849686675364099	0	0	1	0	-0.0064951905283833706	0.5149878150276175	2783.8751025380934	2858.8751025380934	2858.8751025380934	2883.8751025380934	0.7843137383460999	0.7954545617103577	0.7291666865348816	0.6585366129875183	0.1388888955116272	2783	2858	2858	2883	1427
8.86668456153301	8.866684166793311	0	0	1	0	-0.006682548931412833	0.5259007177414086	2828.563439151068	2903.563439151068	2903.563439151068	2928.563439151068	0.8039215803146362	0.810606062412262	0.7291666865348816	0.6707317233085632	0.1388888955116272	2828	2903	2903	2928	1427
8.883758632463788	8.88375823772409	0	0	1	0	-0.006851590932319573	0.5319116599630656	2853.1782475487535	2928.1782475487535	2928.1782475487535	2953.1782475487535	0.8039215803146362	0.8257575631141663	0.7291666865348816	0.6829268336296082	0.1388888955116272	2853	2928	2928	2953	1427
8.904380229067446	8.904379834327747	0	0	1	0	-0.007001853198729073	0.5464449860155582	2912.692217733711	2987.692217733711	2987.692217733711	3012.692217733711	0.8235294222831726	0.8409090638160706	0.75	0.6951219439506531	0.1388888955116272	2912	2987	2987	3012	1427
8.918010590866118	8.918010985605816	0	0	1	0	-0.007132923872213704	0.5612092949450016	2973.1520627997816	3048.1520627997816	3048.1520627997816	3073.1520627997816	0.843137264251709	0.8712121248245239	0.75	0.707317054271698	0.1388888955116272	2973	3048	3048	3073	1427
8.933704651809979	8.93370425707028	0	0	1	0	-0.0072444436971680565	0.5710716396570206	3013.5383643954992	3088.5383643954992	3088.5383643954992	3113.5383643954992	0.843137264251709	0.9015151262283325	0.75	0.7195122241973877	0.1388888955116272	3013	3088	3088	3113	1427
8.949701083363102	8.949700688623404	0	0	1	0	-0.007336107005503578	0.5938909575646001	3106.983471227037	3181.983471227037	3181.983471227037	3206.983471227037	0.8627451062202454	0.939393937587738	0.7708333134651184	0.7439024448394775	0.1388888955116272	3106	3181	3181	3206	1427
8.971015842877808	8.971015448138113	0	0	1	0	-0.007407662554463561	0.6019228696520251	3139.874151225043	3214.874151225043	3214.874151225043	3239.874151225043	0.8627451062202454	0.9621211886405945	0.7708333134651184	0.7560975551605225	0.1388888955116272	3139	3214	3214	3239	1427
8.984214359446021	8.984213964706322	0	0	1	0	-0.007458914215262068	0.6106127202207965	3175.459089304162	3250.459089304162	3250.459089304162	3275.459089304162	0.8823529481887817	0.9772727489471436	0.7708333134651184	0.7560975551605225	0.1388888955116272	3175	3250	3250	3275	1427
9.000054868818129	9.00005447407843	0	0	1	0	-0.007489721510659314	0.6167506947204835	3200.59409488038	3275.59409488038	3275.59409488038	3300.59409488038	0.8823529481887817	0.9924242496490479	0.7708333134651184	0.7682926654815674	0.1388888955116272	3200	3275	3275	3300	1427
9.024364913167133	9.024364518427435	0	0	1	0	-0.0075	0.6186446323082215	3208.3497693021673	3283.3497693021673	3283.3497693021673	3308.3497693021673	0.8823529481887817	1.0	0.7708333134651184	0.7682926654815674	0.1388888955116272	3208	3283	3283	3308	1427
9.033644454005916	9.033644059266217	0	0	1	0	-0.007489721510659294	0.6235465928003556	3228.4232975174564	3303.4232975174564	3303.4232975174564	3328.4232975174564	0.9019607901573181	1.0	0.7708333134651184	0.7682926654815674	0.1388888955116272	3228	3303	3303	3328	1427
9.050994447986135	9.050994053246436	0	0	1	0	-0.00745891421526203	0.6235465928003556	3228.4232975174564	3303.4232975174564	3303.4232975174564	3328.4232975174564	0.9019607901573181	1.0	0.7708333134651184	0.7682926654815674	0.1388888955116272	3228	3303	3303	3328	1427
9.066819562509991	9.06681995724969	0	0	1	0	-0.007407662554463503	0.6235465928003556	3228.4232975174564	3303.4232975174564	3303.4232975174564	3328.4232975174564	0.9019607901573181	1.0	0.7708333134651184	0.7682926654815674	0.1388888955116272	3228	3303	3303	3328	1427
9.083671394990358	9.083671000250659	0	0	1	0	-0.007336107005503502	0.6235465928003556	3228.4232975174564	3303.4232975174564	3303.4232975174564	3328.4232975174564	0.9019607901573181	1.0	0.7708333134651184	0.7682926654815674	0.1388888955116272	3228	3303	3303	3328	1427
9.104321412852329	9.10432101811263	0	0	1	0	-0.007244443697167961	0.6235465928003556	3228.4232975174564	3303.4232975174564	3303.4232975174564	3328.4232975174564	0.9019607901573181	1.0	0.7708333134651184	0.7682926654815674	0.1388888955116272	3228	3303	3303	3328	1427
9.117712167653846	9.117712167653844	0	0	1	0	-0.007132923872213591	0.6172584891319275	3202.673512995243	3277.673512995243	3277.673512995243	3302.673512995243	0.9019607901573181	1.0	0.75	0.7560975551605225	0.1388888955116272	3202	3277	3277	3302	1427
9.133696757016004	9.133696362276305	0	0	1	0	-0.007001853198728941	0.6062820702791214	3157.725077793002	3232.725077793002	3232.725077793002	3257.725077793002	0.8823529481887817	0.9848484992980957	0.75	0.7439024448394775	0.1388888955116272	3157	3232	3232	3257	1427
9.150026348874892	9.150026348874894	0	0	1	0	-0.006851590932319425	0.591517761349678	3097.2652327269316	3172.2652327269316	3172.2652327269316	3197.2652327269316	0.8627451062202454	0.9545454382896423	0.75	0.7317073345184326	0.1388888955116272	3097	3172	3172	3197	1427
9.171088080242686	9.171087685502988	0	0	1	0	-0.006682548931412667	0.5632071682304991	2981.333353903894	3056.333353903894	3056.333353903894	3081.333353903894	0.843137264251709	0.8939393758773804	0.7291666865348816	0.707317054271698	0.1388888955116272	2981	3056	3056	3081	1427
9.184271991442042	9.184271596702343	0	0	1	0	-0.006495190528383187	0.5632071682304991	2981.333353903894	3056.333353903894	3056.333353903894	3081.333353903894	0.843137264251709	0.8939393758773804	0.7291666865348816	0.707317054271698	0.1388888955116272	2981	3056	3056	3081	1427
9.199902104554702	9.199902499294401	0	0	1	0	-0.006290029259590567	0.553408350833366	2941.207196662634	3016.207196662634	3016.207196662634	3041.207196662634	0.843137264251709	0.8636363744735718	0.7291666865348816	0.6951219439506531	0.1388888955116272	2941	3016	3016	3041	1427
9.2169055170794	9.216905517079399	0	0	1	0	-0.006067627457811982	0.5296885929168846	2844.0747879946425	2919.0747879946425	2919.0747879946425	2944.0747879946425	0.8039215803146362	0.8257575631141663	0.7291666865348816	0.6707317233085632	0.1388888955116272	2844	2919	2919	2944	1427
9.237792378760634	9.237792378760636	0	0	1	0	-0.005828594710927147	0.5153458054684767	2785.3410733934124	2860.3410733934124	2860.3410733934124	2885.3410733934124	0.7843137383460999	0.810606062412262	0.7083333134651184	0.6585366129875183	0.1388888955116272	2785	2860	2860	2885	1427
9.250917079005177	9.250916684265478	0	0	1	0	-0.005573586191080312	0.5004429202072505	2724.3137582486906	2799.3137582486906	2799.3137582486906	2824.3137582486906	0.7647058963775635	0.7878788113594055	0.7083333134651184	0.6341463327407837	0.1388888955116272	2724	2799	2799	2824	1427
9.266771404266741	9.266771009527043	0	0	1	0	-0.005303300858898952	0.48769958132529645	2672.1297855270886	2747.1297855270886	2747.1297855270886	2772.1297855270886	0.7450980544090271	0.7651515007019043	0.7083333134651184	0.6219512224197388	0.1388888955116272	2672	2747	2747	2772	1427
9.283765343038667	9.283764948298968	0	0	1	0	-0.005018479547691274	0.47985821783663773	2640.0194020410318	2715.0194020410318	2715.0194020410318	2740.0194020410318	0.7450980544090271	0.7424242496490479	0.7083333134651184	0.6097561120986938	0.1388888955116272	2640	2715	2715	2740	1427
9.304326544468413	9.304326544468415	0	0	1	0	-0.004719902932873609	0.46900883144358296	2595.591164761472	2670.591164761472	2670.591164761472	2695.591164761472	0.7254902124404907	0.7272727489471436	0.7083333134651184	0.5975610017776489	0.1388888955116272	2595	2670	2670	2695	1427
9.318133749652134	9.318133749652135	0	0	1	0	-0.004408389392193368	0.4581594195943781	2551.1628232389785	2626.1628232389785	2626.1628232389785	2651.1628232389785	0.7058823704719543	0.7121211886405945	0.7083333134651184	0.5853658318519592	0.1388888955116272	2551	2626	2626	2651	1427
9.33371096764516	9.333710572905462	0	0	1	0	-0.004084792762612514	0.44922673236578703	2514.583469037898	2589.583469037898	2589.583469037898	2614.583469037898	0.7058823704719543	0.6969696879386902	0.6875	0.5731707215309143	0.1388888955116272	2514	2589	2589	2614	1427
9.349664767310816	9.349664372571118	0	0	1	0	-0.0037499999999998025	0.44053689669817686	2478.9985919790342	2553.9985919790342	2553.9985919790342	2578.9985919790342	0.686274528503418	0.6818181872367859	0.6875	0.5731707215309143	0.1388888955116272	2478	2553	2553	2578	1427
9.371001237508956	9.371000842769257	0	0	1	0	-0.003404928748046396	0.42290282522032907	2406.7870692772476	2481.7870692772476	2481.7870692772476	2506.7870692772476	0.6666666865348816	0.6590909361839294	0.6666666865348816	0.5487805008888245	0.1388888955116272	2406	2481	2481	2506	1427
9.384214359446023	9.384213964706325	0	0	1	0	-0.003050524823068289	0.4170824166962772	2382.952496371255	2457.952496371255	2457.952496371255	2482.952496371255	0.6666666865348816	0.6439393758773804	0.6666666865348816	0.5365853905677795	0.1388888955116272	2382	2457	2457	2482	1427
9.399661313338452	9.399660918598753	0	0	1	0	-0.002687759621589533	0.4063600526471447	2339.0444155900577	2414.0444155900577	2414.0444155900577	2439.0444155900577	0.6470588445663452	0.6287878751754761	0.6666666865348816	0.5243902206420898	0.1388888955116272	2339	2414	2414	2439	1427
9.41668919972447	9.416688804984771	0	0	1	0	-0.0023176274578118805	0.39297001057766323	2284.212193315531	2359.212193315531	2359.212193315531	2384.212193315531	0.6274510025978088	0.6136363744735718	0.6458333134651184	0.5121951103210449	0.1388888955116272	2284	2359	2359	2384	1427
9.438179223665433	9.438178828925734	0	0	1	0	-0.0019411428382686748	0.38531918078660965	2252.8820453211665	2327.8820453211665	2327.8820453211665	2352.8820453211665	0.6274510025978088	0.5909090638160706	0.6458333134651184	0.5	0.1388888955116272	2252	2327	2327	2352	1427
9.449758123249577	9.449758123249575	0	0	1	0	-0.0015593376811329591	0.3702257573604584	2191.074476391077	2266.074476391077	2266.074476391077	2291.074476391077	0.6078431606292725	0.5681818127632141	0.625	0.4878048896789551	0.1111111119389534	2191	2266	2266	2291	1422
9.466727193420478	9.46672679868078	0	0	1	0	-0.0011732584878014912	0.34851543137016217	2102.170691460814	2177.170691460814	2177.170691460814	2202.170691460814	0.5686274766921997	0.5454545617103577	0.6041666865348816	0.46341463923454285	0.1388888955116272	2102	2177	2177	2202	1427
9.483733763862762	9.483732974383367	0	0	1	0	-0.0007839634745071568	0.32627929653215215	2011.113719299163	2086.1137192991628	2086.1137192991628	2111.1137192991628	0.5490196347236633	0.5	0.5833333134651184	0.4390243887901306	0.1111111119389534	2011	2086	2086	2111	1422
9.504338781399074	9.504338386659375	0	0	1	0	-0.0003925196718218313	0.3067920347675681	1931.3133823731914	2006.3133823731914	2006.3133823731914	2031.3133823731914	0.5098039507865906	0.47727271914482117	0.5625	0.4268292784690857	0.1388888955116272	1931	2006	2006	2031	1427
9.517646640863848	9.517646640863846	0	0	1	0	2.499161517667739e-16	0.29723572968013157	1892.1803130401388	1967.1803130401388	1967.1803130401388	1992.1803130401388	0.5098039507865906	0.4545454680919647	0.5416666865348816	0.4146341383457184	0.1388888955116272	1892	1967	1967	1992	1427
9.533684520085341	9.533684125345642	0	0	1	0	0.00039251967182233054	0.28689445786147827	1849.8328049427535	1924.8328049427535	1924.8328049427535	1949.8328049427535	0.4901960790157318	0.43939393758773804	0.5416666865348816	0.40243902802467346	0.1388888955116272	1849	1924	1924	1949	1427
9.550054375393504	9.550054375393506	0	0	1	0	0.0007839634745076539	0.28009855978160614	1822.003602305677	1897.003602305677	1897.003602305677	1922.003602305677	0.47058823704719543	0.4318181872367859	0.5416666865348816	0.40243902802467346	0.1388888955116272	1822	1897	1897	1922	1427
9.571087685502988	9.57108729076329	0	0	1	0	0.0011732584878019847	0.26931267606124765	1777.8354084708092	1852.8354084708092	1852.8354084708092	1877.8354084708092	0.45098039507865906	0.4166666567325592	0.5208333134651184	0.40243902802467346	0.1111111119389534	1777	1852	1852	1877	1422
9.584283438893308	9.58428304415361	0	0	1	0	0.001559337681133448	0.2590349315839813	1735.7480448364033	1810.7480448364033	1810.7480448364033	1835.7480448364033	0.4313725531101227	0.4015151560306549	0.5208333134651184	0.39024388790130615	0.1388888955116272	1735	1810	1810	1835	1427
9.599741840237002	9.599741840237	0	0	1	0	0.0019411428382691577	0.253584086894989	1713.42683583498	1788.42683583498	1788.42683583498	1813.42683583498	0.4313725531101227	0.39393940567970276	0.5	0.37804877758026123	0.1388888955116272	1713	1788	1788	1813	1427
9.61672196311947	9.616721568379772	0	0	1	0	0.0023176274578123562	0.24489424377679825	1677.8419282659888	1752.8419282659888	1752.8419282659888	1777.8419282659888	0.4117647111415863	0.3636363744735718	0.4791666567325592	0.37804877758026123	0.1388888955116272	1677	1752	1752	1777	1427
9.638204881745853	9.638204487006155	0	0	1	0	0.0026877596215899996	0.22898664793408496	1612.700323290078	1687.700323290078	1687.700323290078	1712.700323290078	0.3921568691730499	0.3484848439693451	0.4791666567325592	0.3658536672592163	0.1111111119389534	1612	1687	1687	1712	1422
9.649725359854578	9.64972496511488	0	0	1	0	0.0030505248230687457	0.21699396639729174	1563.5902923969097	1638.5902923969097	1638.5902923969097	1663.5902923969097	0.37254902720451355	0.3333333432674408	0.4583333432674408	0.353658527135849	0.1388888955116272	1563	1638	1638	1663	1427
9.666702719559154	9.666701930079755	0	0	1	0	0.0034049287480468413	0.2015601904131472	1500.3889797418378	1575.3889797418378	1575.3889797418378	1600.3889797418378	0.3333333432674408	0.3181818127632141	0.4375	0.353658527135849	0.1388888955116272	1500	1575	1575	1600	1427
9.683948502258897	9.683948896998595	0	0	1	0	0.0037500000000002353	0.19476429233327508	1472.5597771047615	1547.5597771047615	1547.5597771047615	1572.5597771047615	0.3137255012989044	0.31060606241226196	0.4375	0.353658527135849	0.1388888955116272	1472	1547	1547	1572	1427
9.70438812386142	9.704387729121722	0	0	1	0	0.004084792762612933	0.1878641133719101	1444.303544257972	1519.303544257972	1519.303544257972	1544.303544257972	0.3137255012989044	0.2954545319080353	0.4166666567325592	0.3414634168148041	0.1388888955116272	1444	1519	1519	1544	1427
9.717629272317101	9.717629272317103	0	0	1	0	0.004408389392193772	0.17739582410445665	1401.43589970775	1476.43589970775	1476.43589970775	1501.43589970775	0.29411765933036804	0.280303031206131	0.3958333432674408	0.3414634168148041	0.1388888955116272	1401	1476	1476	1501	1427
9.733723994055218	9.73372359931552	0	0	1	0	0.0047199029328739974	0.17059992602458451	1373.6066970706736	1448.6066970706736	1448.6066970706736	1473.6066970706736	0.27450981736183167	0.27272728085517883	0.3958333432674408	0.3414634168148041	0.1388888955116272	1373	1448	1448	1473	1427
9.749756346920933	9.749755952181234	0	0	1	0	0.005018479547691645	0.16202556435018778	1338.494686014019	1413.494686014019	1413.494686014019	1438.494686014019	0.2549019753932953	0.2651515007019043	0.375	0.3414634168148041	0.1388888955116272	1338	1413	1413	1438	1427
9.77107031695624	9.771069922216542	0	0	1	0	0.005303300858899306	0.14178765405772054	1255.6204433663656	1330.6204433663656	1330.6204433663656	1355.6204433663656	0.21568627655506134	0.2348484843969345	0.3541666567325592	0.32926830649375916	0.1388888955116272	1255	1330	1330	1355	1427
9.784279886236018	9.784279491496319	0	0	1	0	0.005573586191080647	0.14178765405772054	1255.6204433663656	1330.6204433663656	1330.6204433663656	1355.6204433663656	0.21568627655506134	0.2348484843969345	0.3541666567325592	0.32926830649375916	0.1388888955116272	1255	1330	1330	1355	1427
9.799714208458088	9.79971381371839	0	0	1	0	0.005828594710927462	0.13628483769612587	1233.0864103656354	1308.0864103656354	1308.0864103656354	1333.0864103656354	0.21568627655506134	0.21969696879386902	0.3333333432674408	0.32926830649375916	0.1388888955116272	1233	1308	1308	1333	1427
9.816749594898383	9.816749200158684	0	0	1	0	0.006067627457812276	0.12682125438004732	1194.3330366862938	1269.3330366862938	1269.3330366862938	1294.3330366862938	0.19607843458652496	0.21212121844291687	0.3125	0.31707316637039185	0.1388888955116272	1194	1269	1269	1294	1427
9.837784089226961	9.837784089226963	0	0	1	0	0.006290029259590839	0.12002535257488489	1166.5038187941536	1241.5038187941536	1241.5038187941536	1266.5038187941536	0.1764705926179886	0.20454545319080353	0.3125	0.31707316637039185	0.1388888955116272	1166	1241	1241	1266	1427
9.851521425483998	9.851521425484	0	0	1	0	0.0064951905283834365	0.11647999145817467	1151.9855650212253	1226.9855650212253	1226.9855650212253	1251.9855650212253	0.1764705926179886	0.19696970283985138	0.2916666567325592	0.31707316637039185	0.1388888955116272	1151	1226	1226	1251	1427
9.866743772487826	9.866743772487828	0	0	1	0	0.006682548931412893	0.10968408965301224	1124.1563471290851	1199.1563471290851	1199.1563471290851	1224.1563471290851	0.1568627506494522	0.18939393758773804	0.2916666567325592	0.31707316637039185	0.1388888955116272	1124	1199	1199	1224	1427
9.883662710716983	9.883662315977285	0	0	1	0	0.006851590932319628	0.1077901520652742	1116.4006727072979	1191.4006727072979	1191.4006727072979	1216.4006727072979	0.1568627506494522	0.1818181872367859	0.2916666567325592	0.31707316637039185	0.1388888955116272	1116	1191	1191	1216	1427
9.904412597722747	9.904412202983048	0	0	1	0	0.0070018531987291206	0.09744889150578073	1074.053210716172	1149.053210716172	1149.053210716172	1174.053210716172	0.13725490868091583	0.1666666716337204	0.2708333432674408	0.31707316637039185	0.1388888955116272	1074	1149	1149	1174	1427
9.917675851601558	9.917675851601556	0	0	1	0	0.007132923872213745	0.08823936991393566	1036.3402197975665	1111.3402197975665	1111.3402197975665	1136.3402197975665	0.11764705926179886	0.15909090638160706	0.25	0.3048780560493469	0.1388888955116272	1036	1111	1111	1136	1427
9.934034654198154	9.934035048937853	0	0	1	0	0.007244443697168091	0.08634543232619762	1028.5845453757793	1103.5845453757793	1103.5845453757793	1128.5845453757793	0.11764705926179886	0.1515151560306549	0.25	0.3048780560493469	0.1388888955116272	1028	1103	1103	1128	1427
9.958132328589219	9.95813232858922	0	0	1	0	0.007336107005503606	0.07878733426332474	997.6341338083148	1072.6341338083148	1072.6341338083148	1097.6341338083148	0.09803921729326248	0.14393939077854156	0.25	0.2926829159259796	0.1388888955116272	997	1072	1072	1097	1427
9.9672839737656	9.967283973765598	0	0	1	0	0.007407662554463582	0.07467032864129519	980.7749957861038	1055.7749957861038	1055.7749957861038	1080.7749957861038	0.09803921729326248	0.13636364042758942	0.2291666716337204	0.2804878056049347	0.1388888955116272	980	1055	1055	1080	1427
9.984068700497176	9.984068700497174	0	0	1	0	0.007458914215262083	0.06787442683613276	952.9457778939636	1027.9457778939636	1027.9457778939636	1052.9457778939636	0.0784313753247261	0.12878787517547607	0.2291666716337204	0.2804878056049347	0.1388888955116272	952	1027	1027	1052	1427
9.999726050649048	9.99972605064905	0	0	1	0	0.00748972151065932	0.05898249116006904	916.5333013004827	991.5333013004827	991.5333013004827	1016.5333013004827	0.05882352963089943	0.12121212482452393	0.2083333283662796	0.26829269528388977	0.1388888955116272	916	991	991	1016	1427
10.016810384811993	10.016810384811995	0	0	1	0	0.0075	0.053924286745609784	895.8199542232721	970.8199542232721	970.8199542232721	995.8199542232721	0.05882352963089943	0.10606060922145844	0.2083333283662796	0.24390244483947754	0.1388888955116272	895	970	970	995	1427
10.037868563522498	10.0378685635225	0	0	1	0	0.007489721510659287	0.04775200132280588	870.5444454168901	945.5444454168901	945.5444454168901	970.5444454168901	0.03921568766236305	0.10606060922145844	0.1875	0.24390244483947754	0.1388888955116272	870	945	945	970	1427
10.049817728944092	10.049817334204393	0	0	1	0	0.007458914215262016	0.045286415377631783	860.4478709714022	935.4478709714022	935.4478709714022	960.4478709714022	0.03921568766236305	0.09848485141992569	0.1875	0.23170731961727142	0.1388888955116272	860	935	935	960	1427
10.066831404700956	10.066831404700954	0	0	1	0	0.007407662554463482	0.04471476888284087	858.1069785752334	933.1069785752334	933.1069785752334	958.1069785752334	0.03921568766236305	0.09848485141992569	0.1875	0.2195121943950653	0.1388888955116272	858	933	933	958	1427
10.091307634463142	10.091307634463144	0	0	1	0	0.007336107005503474	0.037918868474662304	830.2777664037421	905.2777664037421	905.2777664037421	930.2777664037421	0.019607843831181526	0.09090909361839294	0.1875	0.2195121943950653	0.1388888955116272	830	905	905	930	1427
10.099891643952684	10.099891643952686	0	0	1	0	0.007244443697167927	0.03734722197987139	827.9368740075734	902.9368740075734	902.9368740075734	927.9368740075734	0.019607843831181526	0.09090909361839294	0.1875	0.2073170691728592	0.1388888955116272	827	902	902	927	1427
10.117810063099139	10.11781006309914	0	0	1	0	0.00713292387221355	0.03626744583536817	823.5151906958326	898.5151906958326	898.5151906958326	923.5151906958326	0.019607843831181526	0.09090909361839294	0.1666666716337204	0.2073170691728592	0.1388888955116272	823	898	898	923	1427
10.134573079147284	10.134573079147282	0	0	1	0	0.007001853198728894	0.03734722197987139	827.9368740075734	902.9368740075734	902.9368740075734	927.9368740075734	0.019607843831181526	0.09090909361839294	0.1875	0.2073170691728592	0.1388888955116272	827	902	902	927	1427
10.157793247187971	10.157793247187973	0	0	1	0	0.00685159093231937	0.0428500403650105	850.470915294718	925.470915294718	925.470915294718	950.470915294718	0.019607843831181526	0.10606060922145844	0.1875	0.24390244483947754	0.1388888955116272	850	925	925	950	1427
10.16676489106171	10.166764891061712	0	0	1	0	0.006682548931412607	0.0428500403650105	850.470915294718	925.470915294718	925.470915294718	950.470915294718	0.019607843831181526	0.10606060922145844	0.1875	0.24390244483947754	0.1388888955116272	850	925	925	950	1427
10.184696731357924	10.184696731357922	0	0	1	0	0.00649519052838312	0.04664946672680781	866.0295662462779	941.0295662462779	941.0295662462779	966.0295662462779	0.03921568766236305	0.12878787517547607	0.2083333283662796	0.26829269528388977	0.1666666716337204	866	941	941	966	1433
10.199754866647062	10.19975526138676	0	0	1	0	0.006290029259590495	0.05597446825567298	904.2154475069808	979.2154475069808	979.2154475069808	1004.2154475069808	0.03921568766236305	0.12878787517547607	0.2083333283662796	0.26829269528388977	0.1666666716337204	904	979	979	1004	1433
10.216952885843252	10.216952885843254	0	0	1	0	0.006067627457811904	0.07200909685343504	969.8772516148165	1044.8772516148165	1044.8772516148165	1069.8772516148165	0.05882352963089943	0.15909090638160706	0.25	0.2804878056049347	0.1666666716337204	969	1044	1044	1069	1433
10.238191065856398	10.238191065856396	0	0	1	0	0.005828594710927064	0.08788748297885784	1034.8992427984228	1109.8992427984228	1109.8992427984228	1134.8992427984228	0.09803921729326248	0.17424242198467255	0.2708333432674408	0.2926829159259796	0.1666666716337204	1034	1109	1109	1134	1433
10.249926282361255	10.249926282361253	0	0	1	0	0.005573586191080225	0.09657732237175831	1070.4841351123503	1145.4841351123503	1145.4841351123503	1170.4841351123503	0.11764705926179886	0.18939393758773804	0.2708333432674408	0.2926829159259796	0.1666666716337204	1070	1145	1145	1170	1433
10.266728772379274	10.266728772379272	0	0	1	0	0.0053033008588988595	0.10679155236064664	1112.311406916848	1187.311406916848	1187.311406916848	1212.311406916848	0.13725490868091583	0.20454545319080353	0.2916666567325592	0.2926829159259796	0.1666666716337204	1112	1187	1187	1212	1433
10.291131185817793	10.291131185817791	0	0	1	0	0.005018479547691176	0.1214403766018104	1172.2983421844135	1247.2983421844135	1247.2983421844135	1272.2983421844135	0.1568627506494522	0.22727273404598236	0.3333333432674408	0.3048780560493469	0.1666666716337204	1172	1247	1247	1272	1433
10.299663879146493	10.299663484406794	0	0	1	0	0.0047199029328735065	0.1214403766018104	1172.2983421844135	1247.2983421844135	1247.2983421844135	1272.2983421844135	0.1568627506494522	0.22727273404598236	0.3333333432674408	0.3048780560493469	0.1666666716337204	1172	1247	1247	1272	1433
10.31775203636342	10.317752036363421	0	0	1	0	0.00440838939219326	0.13114647521841816	1212.0448160194223	1287.0448160194223	1287.0448160194223	1312.0448160194223	0.1764705926179886	0.24242424964904785	0.3333333432674408	0.31707316637039185	0.1666666716337204	1212	1287	1287	1312	1433
10.334022417267494	10.334022812007193	0	0	1	0	0.004084792762612402	0.14148773205262133	1254.3922627554844	1329.3922627554844	1329.3922627554844	1354.3922627554844	0.19607843458652496	0.25757575035095215	0.3541666567325592	0.31707316637039185	0.1666666716337204	1254	1329	1329	1354	1433
10.357769957545745	10.357769957545743	0	0	1	0	0.003749999999999688	0.14635539268014752	1274.3253330252041	1349.3253330252041	1349.3253330252041	1374.3253330252041	0.19607843458652496	0.27272728085517883	0.3541666567325592	0.32926830649375916	0.1666666716337204	1274	1349	1349	1374	1433
10.366705285367196	10.366704890627497	0	0	1	0	0.003404928748046278	0.15979739744216204	1329.3703425256535	1404.3703425256535	1404.3703425256535	1429.3703425256535	0.21568627655506134	0.2954545319080353	0.375	0.3414634168148041	0.1666666716337204	1329	1404	1404	1429	1433
10.384352123600895	10.384351728861196	0	0	1	0	0.0030505248230681685	0.1702656967042968	1372.2380280040954	1447.2380280040954	1447.2380280040954	1472.2380280040954	0.23529411852359772	0.31060606241226196	0.3958333432674408	0.3414634168148041	0.1666666716337204	1372	1447	1447	1472	1433
10.399904078253197	10.399904078253199	0	0	1	0	0.00268775962158941	0.18695824945012363	1440.5940314982563	1515.5940314982563	1515.5940314982563	1540.5940314982563	0.27450981736183167	0.3333333432674408	0.3958333432674408	0.353658527135849	0.1666666716337204	1440	1515	1515	1540	1433
10.42462109923164	10.424621099231638	0	0	1	0	0.0023176274578117547	0.20445375330746174	1512.2381197940558	1587.2381197940558	1587.2381197940558	1612.2381197940558	0.29411765933036804	0.3636363744735718	0.4375	0.3658536672592163	0.1666666716337204	1512	1587	1587	1612	1433
10.433711559754709	10.43371116501501	0	0	1	0	0.0019411428382685471	0.21834037174296572	1569.1038222874445	1644.1038222874445	1644.1038222874445	1669.1038222874445	0.3137255012989044	0.3863636255264282	0.4583333432674408	0.37804877758026123	0.1666666716337204	1569	1644	1644	1669	1433
10.451079317021371	10.451079317021373	0	0	1	0	0.0015593376811328297	0.23235402718125808	1626.4897413072517	1701.4897413072517	1701.4897413072517	1726.4897413072517	0.3333333432674408	0.40909090638160706	0.4791666567325592	0.39024388790130615	0.1666666716337204	1626	1701	1701	1726	1433
10.4679441759118	10.467944175911798	0	0	1	0	0.0011732584878013604	0.24497032910585403	1678.1534976884723	1753.1534976884723	1753.1534976884723	1778.1534976884723	0.3529411852359772	0.4318181872367859	0.5	0.39024388790130615	0.1666666716337204	1678	1753	1753	1778	1433
10.491127238420805	10.491127633160504	0	0	1	0	0.0007839634745070253	0.25917453693256265	1736.319728738844	1811.319728738844	1811.319728738844	1836.319728738844	0.37254902720451355	0.4545454680919647	0.5208333134651184	0.40243902802467346	0.1666666716337204	1736	1811	1811	1836	1433
10.499744011305346	10.499743616565647	0	0	1	0	0.00039251967182169927	0.27435423802145253	1798.480604697848	1873.480604697848	1873.480604697848	1898.480604697848	0.4117647111415863	0.469696968793869	0.5208333134651184	0.4146341383457184	0.1666666716337204	1798	1873	1873	1898	1433
10.517735457296073	10.517735457296071	0	0	1	0	-3.8222442962243216e-16	0.28520363806254734	1842.9088978661314	1917.9088978661314	1917.9088978661314	1942.9088978661314	0.4313725531101227	0.4848484992980957	0.5416666865348816	0.4146341383457184	0.1666666716337204	1842	1917	1917	1942	1433
10.533729520411	10.533729125671305	0	0	1	0	-0.00039251967182246265	0.2947599431499839	1882.041967199184	1957.041967199184	1957.041967199184	1982.041967199184	0.4313725531101227	0.5075757503509521	0.5625	0.4268292784690857	0.1666666716337204	1882	1957	1957	1982	1433
10.558081407168078	10.55808101242838	0	0	1	0	-0.0007839634745077855	0.31981354106853654	1984.6364506756572	2059.636450675657	2059.636450675657	2084.636450675657	0.47058823704719543	0.5454545617103577	0.5833333134651184	0.45121949911117554	0.1944444477558136	1984	2059	2059	2084	1438
10.566662653479728	10.566661864000332	0	0	1	0	-0.0011732584878021155	0.31981354106853654	1984.6364506756572	2059.636450675657	2059.636450675657	2084.636450675657	0.47058823704719543	0.5454545617103577	0.5833333134651184	0.45121949911117554	0.1944444477558136	1984	2059	2059	2084	1438
10.584455545401973	10.584455940141671	0	0	1	0	-0.0015593376811335773	0.33039731432388475	2027.9770021563081	2102.977002156308	2102.977002156308	2127.977002156308	0.4901960790157318	0.5681818127632141	0.5833333134651184	0.45121949911117554	0.1666666716337204	2027	2102	2102	2127	1433
10.59989065710344	10.599890657103439	0	0	1	0	-0.0019411428382692857	0.3378575849611827	2058.526810416043	2133.526810416043	2133.526810416043	2158.526810416043	0.4901960790157318	0.5909090638160706	0.5833333134651184	0.46341463923454285	0.1666666716337204	2058	2133	2133	2158	1433
10.61676972662302	10.616769331883324	0	0	1	0	-0.0023176274578124816	0.35759893342534577	2139.367632376791	2214.367632376791	2214.367632376791	2239.367632376791	0.529411792755127	0.6136363744735718	0.6041666865348816	0.47560974955558777	0.1666666716337204	2139	2214	2214	2239	1433
10.637817247361657	10.637817247361658	0	0	1	0	-0.002687759621590123	0.3632807461885599	2162.6346556421527	2237.6346556421527	2237.6346556421527	2262.6346556421527	0.529411792755127	0.6363636255264282	0.6041666865348816	0.47560974955558777	0.1666666716337204	2162	2237	2237	2262	1433
10.649707201828434	10.649706807088736	0	0	1	0	-0.0030505248230688667	0.3763532042503357	2216.1663714051247	2291.1663714051247	2291.1663714051247	2316.1663714051247	0.5490196347236633	0.6515151262283325	0.625	0.4878048896789551	0.1666666716337204	2216	2291	2291	2316	1433
10.667059958986545	10.667059958986544	0	0	1	0	-0.003404928748046959	0.3869485408067703	2259.5542746037245	2334.5542746037245	2334.5542746037245	2359.5542746037245	0.5686274766921997	0.6666666865348816	0.625	0.5	0.1944444477558136	2259	2334	2334	2359	1438
10.691110264613755	10.691109869874056	0	0	1	0	-0.0037500000000003494	0.4021054803719366	2321.6219421230803	2396.6219421230803	2396.6219421230803	2421.6219421230803	0.5882353186607361	0.689393937587738	0.6458333134651184	0.5121951103210449	0.1666666716337204	2321	2396	2396	2421	1433
10.69970335311637	10.69970295837667	0	0	1	0	-0.004084792762613043	0.4021054803719366	2321.6219421230803	2396.6219421230803	2396.6219421230803	2421.6219421230803	0.5882353186607361	0.689393937587738	0.6458333134651184	0.5121951103210449	0.1666666716337204	2321	2396	2396	2421	1433
10.71778124710113	10.717781247101131	0	0	1	0	-0.004408389392193879	0.41276431816622505	2365.2698828906914	2440.2698828906914	2440.2698828906914	2465.2698828906914	0.6078431606292725	0.7045454382896423	0.6458333134651184	0.5243902206420898	0.1944444477558136	2365	2440	2440	2465	1438
10.733751625834135	10.733751231094436	0	0	1	0	-0.0047199029328741	0.4301443574268644	2436.44114366301	2511.44114366301	2511.44114366301	2536.44114366301	0.6274510025978088	0.7272727489471436	0.6666666865348816	0.5487805008888245	0.1666666716337204	2436	2511	2511	2536	1433
10.757812589433211	10.757812589433213	0	0	1	0	-0.005018479547691743	0.44169242214411497	2483.730468680151	2558.730468680151	2558.730468680151	2583.730468680151	0.6470588445663452	0.7424242496490479	0.6875	0.5487805008888245	0.1944444477558136	2483	2558	2558	2583	1438
10.766869891821585	10.766870286561284	0	0	1	0	-0.0053033008588994	0.4456823943182826	2500.0694047333673	2575.0694047333673	2575.0694047333673	2600.0694047333673	0.6470588445663452	0.75	0.6875	0.5609756112098694	0.1944444477558136	2500	2575	2575	2600	1438
10.784460282278356	10.784460282278358	0	0	1	0	-0.005573586191080736	0.45646826457232237	2544.23754342366	2619.23754342366	2619.23754342366	2644.23754342366	0.6666666865348816	0.7651515007019043	0.6875	0.5731707215309143	0.1944444477558136	2544	2619	2619	2644	1438
10.799724076950557	10.799723682210859	0	0	1	0	-0.0058285947109275454	0.47030291229304755	2600.89042584003	2675.89042584003	2675.89042584003	2700.89042584003	0.686274528503418	0.7803030014038086	0.7083333134651184	0.5853658318519592	0.1666666716337204	2600	2675	2675	2700	1433
10.816980517622167	10.816980517622168	0	0	1	0	-0.006067627457812354	0.47435642606238027	2617.489564725447	2692.489564725447	2692.489564725447	2717.489564725447	0.686274528503418	0.7878788113594055	0.7083333134651184	0.5975610017776489	0.1944444477558136	2617	2692	2692	2717	1438
10.83782237897774	10.837822378977743	0	0	1	0	-0.006290029259590911	0.4924986362305841	2691.781915364242	2766.781915364242	2766.781915364242	2791.781915364242	0.7058823704719543	0.810606062412262	0.7291666865348816	0.6219512224197388	0.1944444477558136	2691	2766	2766	2791	1438
10.851296029116	10.851296423855699	0	0	1	0	-0.006495190528383502	0.5015176013566371	2728.714577555429	2803.714577555429	2803.714577555429	2828.714577555429	0.7254902124404907	0.8181818127632141	0.7291666865348816	0.6341463327407837	0.1944444477558136	2728	2803	2803	2828	1438
10.87865070076165	10.878650306021951	0	0	1	0	-0.006682548931412953	0.5157968625426292	2787.1881521120667	2862.1881521120667	2862.1881521120667	2887.1881521120667	0.7450980544090271	0.8333333134651184	0.75	0.6463414430618286	0.1944444477558136	2787	2862	2862	2887	1438
10.888218006840837	10.88821800684084	0	0	1	0	-0.006851590932319682	0.5218713469803333	2812.063165884465	2887.063165884465	2887.063165884465	2912.063165884465	0.7450980544090271	0.8484848737716675	0.75	0.6585366129875183	0.1944444477558136	2812	2887	2887	2912	1438
10.899775985220945	10.899775985220947	0	0	1	0	-0.007001853198729167	0.534447219306073	2863.561363058369	2938.561363058369	2938.561363058369	2963.561363058369	0.7647058963775635	0.8560606241226196	0.7708333134651184	0.6707317233085632	0.1944444477558136	2863	2938	2938	2963	1438
10.917920590214798	10.9179201954751	0	0	1	0	-0.007132923872213786	0.5431370549736831	2899.1462401172325	2974.1462401172325	2974.1462401172325	2999.1462401172325	0.7843137383460999	0.8712121248245239	0.7708333134651184	0.6707317233085632	0.1944444477558136	2899	2974	2974	2999	1438
10.935784930022518	10.935784535282819	0	0	1	0	-0.007244443697168125	0.5522830523777662	2936.5990994869526	3011.5990994869526	3011.5990994869526	3036.5990994869526	0.8039215803146362	0.8787878751754761	0.7708333134651184	0.6829268336296082	0.1944444477558136	2936	3011	3011	3036	1438
10.949771741769183	10.949771741769185	0	0	1	0	-0.007336107005503633	0.5633229873695873	2981.80763327846	3056.80763327846	3056.80763327846	3081.80763327846	0.8235294222831726	0.8939393758773804	0.7708333134651184	0.6951219439506531	0.1944444477558136	2981	3056	3056	3081	1438
10.971258213052856	10.971258213052858	0	0	1	0	-0.007407662554463602	0.5769328019634736	3037.5398240404247	3112.5398240404247	3112.5398240404247	3137.5398240404247	0.8235294222831726	0.9242424368858337	0.7916666865348816	0.707317054271698	0.1944444477558136	3037	3112	3112	3137	1438
10.983900541385495	10.983900541385497	0	0	1	0	-0.007458914215262096	0.5769328019634736	3037.5398240404247	3112.5398240404247	3112.5398240404247	3137.5398240404247	0.8235294222831726	0.9242424368858337	0.7916666865348816	0.707317054271698	0.1944444477558136	3037	3112	3112	3137	1438
10.999734340182723	10.999733945443024	0	0	1	0	-0.007489721510659327	0.5788267395512117	3045.295498462212	3120.295498462212	3120.295498462212	3145.295498462212	0.8235294222831726	0.9318181872367859	0.7916666865348816	0.707317054271698	0.1944444477558136	3045	3120	3120	3145	1438
11.016884990615061	11.016884990615063	0	0	1	0	-0.0075	0.589930202660522	3090.7641798948375	3165.7641798948375	3165.7641798948375	3190.7641798948375	0.843137264251709	0.9469696879386902	0.7916666865348816	0.7195122241973877	0.1944444477558136	3090	3165	3165	3190	1438
11.03804540690755	11.038045406907548	0	0	1	0	-0.00748972151065928	0.6048215440497167	3151.74422288359	3226.74422288359	3226.74422288359	3251.74422288359	0.8627451062202454	0.9772727489471436	0.7916666865348816	0.7317073345184326	0.1944444477558136	3151	3226	3226	3251	1438
11.049681149008315	11.049680754268616	0	0	1	0	-0.007458914215262003	0.6148975230753422	3193.005356993526	3268.005356993526	3268.005356993526	3293.005356993526	0.8627451062202454	0.9924242496490479	0.8125	0.7439024448394775	0.1944444477558136	3193	3268	3268	3293	1438
11.066925352749262	11.066924958009563	0	0	1	0	-0.007407662554463461	0.6167914606630802	3200.7610314153135	3275.7610314153135	3275.7610314153135	3300.7610314153135	0.8627451062202454	1.0	0.8125	0.7439024448394775	0.1944444477558136	3200	3275	3275	3300	1438
11.083866396401554	11.083866396401552	0	0	1	0	-0.007336107005503446	0.6167914606630802	3200.7610314153135	3275.7610314153135	3275.7610314153135	3300.7610314153135	0.8627451062202454	1.0	0.8125	0.7439024448394775	0.1944444477558136	3200	3275	3275	3300	1438
11.0998869070763	11.099887301815999	0	0	1	0	-0.007244443697167893	0.6167914606630802	3200.7610314153135	3275.7610314153135	3275.7610314153135	3300.7610314153135	0.8627451062202454	1.0	0.8125	0.7439024448394775	0.1944444477558136	3200	3275	3275	3300	1438
11.117793089292093	11.117793089292094	0	0	1	0	-0.007132923872213509	0.6167914606630802	3200.7610314153135	3275.7610314153135	3275.7610314153135	3300.7610314153135	0.8627451062202454	1.0	0.8125	0.7439024448394775	0.1944444477558136	3200	3275	3275	3300	1438
11.133862152949792	11.13386215294979	0	0	1	0	-0.0070018531987288465	0.6167914606630802	3200.7610314153135	3275.7610314153135	3275.7610314153135	3300.7610314153135	0.8627451062202454	1.0	0.8125	0.7439024448394775	0.1944444477558136	3200	3275	3275	3300	1438
11.149815163136047	11.149815557875746	0	0	1	0	-0.0068515909323193175	0.6167914606630802	3200.7610314153135	3275.7610314153135	3275.7610314153135	3300.7610314153135	0.8627451062202454	1.0	0.8125	0.7439024448394775	0.1944444477558136	3200	3275	3275	3300	1438
11.16723542078265	11.16723502604295	0	0	1	0	-0.006682548931412546	0.612916972457878	3184.8950022150107	3259.8950022150107	3259.8950022150107	3284.8950022150107	0.8627451062202454	1.0	0.7916666865348816	0.7439024448394775	0.1944444477558136	3184	3259	3259	3284	1438
11.1846083096654	11.184608309665398	0	0	1	0	-0.006495190528383055	0.6105033568129308	3175.0112461489516	3250.0112461489516	3250.0112461489516	3275.0112461489516	0.8627451062202454	1.0	0.7916666865348816	0.7317073345184326	0.1944444477558136	3175	3250	3250	3275	1438
11.199836972504407	11.199836972504405	0	0	1	0	-0.006290029259590423	0.6018135211453206	3139.426369090088	3214.426369090088	3214.426369090088	3239.426369090088	0.843137264251709	0.9848484992980957	0.7916666865348816	0.7317073345184326	0.1944444477558136	3139	3214	3214	3239	1438
11.216755910733564	11.216755910733562	0	0	1	0	-0.0060676274578118266	0.5975059679126353	3121.7869386022417	3196.7869386022417	3196.7869386022417	3221.7869386022417	0.843137264251709	0.9772727489471436	0.7916666865348816	0.7195122241973877	0.1944444477558136	3121	3196	3196	3221	1438
11.237592640473057	11.237592640473055	0	0	1	0	-0.005828594710926981	0.5894105128065599	3088.636049942863	3163.636049942863	3163.636049942863	3188.636049942863	0.843137264251709	0.9545454382896423	0.7916666865348816	0.707317054271698	0.1944444477558136	3088	3163	3163	3188	1438
11.250865368104638	11.250864973364939	0	0	1	0	-0.005573586191080136	0.5807206771389497	3053.0511728839992	3128.0511728839992	3128.0511728839992	3153.0511728839992	0.8235294222831726	0.939393937587738	0.7916666865348816	0.707317054271698	0.1944444477558136	3053	3128	3128	3153	1438
11.266759562075777	11.266759956815475	0	0	1	0	-0.005303300858898766	0.5579648651409803	2959.8661227523144	3034.8661227523144	3034.8661227523144	3059.8661227523144	0.8039215803146362	0.9015151262283325	0.7708333134651184	0.6829268336296082	0.1944444477558136	2959	3034	3034	3059	1438
11.28366784233307	11.283667447593372	0	0	1	0	-0.005018479547691077	0.5426808932372102	2897.278257806376	2972.278257806376	2972.278257806376	2997.278257806376	0.7843137383460999	0.8787878751754761	0.7708333134651184	0.6585366129875183	0.1666666716337204	2897	2972	2972	2997	1433
11.304286675758838	11.30428628101914	0	0	1	0	-0.004719902932873403	0.5273969098471287	2834.690345823992	2909.690345823992	2909.690345823992	2934.690345823992	0.7647058963775635	0.8560606241226196	0.7708333134651184	0.6341463327407837	0.1666666716337204	2834	2909	2909	2934	1433
11.31810572313352	11.318105723133522	0	0	1	0	-0.004408389392193153	0.5070431753993034	2751.3418032601476	2826.3418032601476	2826.3418032601476	2851.3418032601476	0.7450980544090271	0.8257575631141663	0.75	0.6097561120986938	0.1944444477558136	2751	2826	2826	2851	1438
11.333695572796909	11.33369517805721	0	0	1	0	-0.004084792762612291	0.4869842641055584	2669.2005615122616	2744.2005615122616	2744.2005615122616	2769.2005615122616	0.7058823704719543	0.8030303120613098	0.75	0.5853658318519592	0.1666666716337204	2669	2744	2744	2769	1433
11.349990032822607	11.349990032822605	0	0	1	0	-0.0037499999999995736	0.46400360389786766	2575.0947579617678	2650.0947579617678	2650.0947579617678	2675.0947579617678	0.6666666865348816	0.7803030014038086	0.7291666865348816	0.5609756112098694	0.1666666716337204	2575	2650	2650	2675	1433
11.371400319344417	11.371400319344415	0	0	1	0	-0.00340492874804616	0.4402315391878773	2477.7481529743573	2552.7481529743573	2552.7481529743573	2577.7481529743573	0.6470588445663452	0.7424242496490479	0.7083333134651184	0.5243902206420898	0.1666666716337204	2477	2552	2552	2577	1433
11.383906857220676	11.383906462480978	0	0	1	0	-0.0030505248230680475	0.4402315391878773	2477.7481529743573	2552.7481529743573	2552.7481529743573	2577.7481529743573	0.6470588445663452	0.7424242496490479	0.7083333134651184	0.5243902206420898	0.1666666716337204	2477	2552	2552	2577	1433
11.399671181830922	11.399670787091223	0	0	1	0	-0.002687759621589286	0.42532866448163986	2416.7208810523152	2491.7208810523152	2491.7208810523152	2516.7208810523152	0.6274510025978088	0.7196969985961914	0.7083333134651184	0.5	0.1666666716337204	2416	2491	2491	2516	1433
11.41675670021296	11.416756305473262	0	0	1	0	-0.0023176274578116285	0.41004467755556107	2354.1329545900226	2429.1329545900226	2429.1329545900226	2454.1329545900226	0.5882353186607361	0.6818181872367859	0.6666666865348816	0.47560974955558777	0.1666666716337204	2354	2429	2429	2454	1433
11.437876853056174	11.437876458316476	0	0	1	0	-0.0019411428382684192	0.390961276806467	2275.986428522482	2350.986428522482	2350.986428522482	2375.986428522482	0.5882353186607361	0.6666666865348816	0.6666666865348816	0.46341463923454285	0.1666666716337204	2275	2350	2350	2375	1433
11.450992474287641	11.450992079547943	0	0	1	0	-0.0015593376811327004	0.38023890282322714	2232.078307061115	2307.078307061115	2307.078307061115	2332.078307061115	0.5686274766921997	0.6515151262283325	0.6666666865348816	0.45121949911117554	0.1666666716337204	2232	2307	2307	2332	1433
11.466962853020647	11.466962853020645	0	0	1	0	-0.0011732584878012297	0.3710928987030213	2194.6254201888723	2269.6254201888723	2269.6254201888723	2294.6254201888723	0.5490196347236633	0.6439393758773804	0.6458333134651184	0.45121949911117554	0.1666666716337204	2194	2269	2269	2294	1433
11.483746395533124	11.483746395533126	0	0	1	0	-0.0007839634745068937	0.36533602140086696	2171.05100763655	2246.05100763655	2246.05100763655	2271.05100763655	0.5490196347236633	0.6287878751754761	0.6458333134651184	0.4390243887901306	0.1666666716337204	2171	2246	2246	2271	1433
11.504303649565884	11.504303254826185	0	0	1	0	-0.0003925196718215671	0.36147308168645065	2155.2322695060157	2230.2322695060157	2230.2322695060157	2255.2322695060157	0.5490196347236633	0.6212121248245239	0.6458333134651184	0.4268292784690857	0.1666666716337204	2155	2230	2230	2255	1433
11.517879142546427	11.517879142546425	0	0	1	0	5.145327074780904e-16	0.3467607507482171	2094.985274313949	2169.985274313949	2169.985274313949	2194.985274313949	0.529411792755127	0.5984848737716675	0.625	0.4146341383457184	0.1666666716337204	2094	2169	2169	2194	1433
11.533665177840103	11.533664783100404	0	0	1	0	0.00039251967182259476	0.34106737468391657	2071.6708993306383	2146.6708993306383	2146.6708993306383	2171.6708993306383	0.529411792755127	0.5833333134651184	0.625	0.40243902802467346	0.1666666716337204	2071	2146	2146	2171	1433
11.54975042582545	11.549750031085752	0	0	1	0	0.0007839634745079172	0.3246516548854306	2004.4485267558382	2079.4485267558384	2079.4485267558384	2104.4485267558384	0.5098039507865906	0.5530303120613098	0.6041666865348816	0.39024388790130615	0.1666666716337204	2004	2079	2079	2104	1433
11.570929789623477	11.570929394883779	0	0	1	0	0.0011732584878022462	0.28257636865600944	1832.1502296463586	1907.1502296463586	1907.1502296463586	1932.1502296463586	0.4313725531101227	0.5	0.5625	0.353658527135849	0.1666666716337204	1832	1907	1907	1932	1433
11.584176859174637	11.584176464434938	0	0	1	0	0.001559337681133707	0.2734011574534745	1794.577739771978	1869.577739771978	1869.577739771978	1894.577739771978	0.4313725531101227	0.47727271914482117	0.5416666865348816	0.3414634168148041	0.1666666716337204	1794	1869	1869	1894	1433
11.599704734705316	11.599704339965617	0	0	1	0	0.0019411428382694134	0.26435298107307004	1757.5254574942219	1832.5254574942219	1832.5254574942219	1857.5254574942219	0.4313725531101227	0.4545454680919647	0.5208333134651184	0.32926830649375916	0.1666666716337204	1757	1832	1832	1857	1433
11.616739726405914	11.616739331666215	0	0	1	0	0.0023176274578126073	0.25205426290631294	1707.1622066013515	1782.1622066013515	1782.1622066013515	1807.1622066013515	0.4117647111415863	0.4318181872367859	0.5	0.32926830649375916	0.1666666716337204	1707	1782	1782	1807	1433
11.638303961410248	11.638303961410246	0	0	1	0	0.0026877596215902464	0.23829466615599104	1650.8166579087833	1725.8166579087833	1725.8166579087833	1750.8166579087833	0.3921568691730499	0.40909090638160706	0.4791666567325592	0.31707316637039185	0.1666666716337204	1650	1725	1725	1750	1433
11.649713122923917	11.649712728184218	0	0	1	0	0.0030505248230689877	0.22771088545006224	1607.4760759180049	1682.4760759180049	1682.4760759180049	1707.4760759180049	0.37254902720451355	0.3863636255264282	0.4791666567325592	0.31707316637039185	0.1666666716337204	1607	1682	1682	1707	1433
11.666924958009563	11.66692614222866	0	0	1	0	0.0034049287480470767	0.21407833460688108	1551.6507802151782	1626.6507802151782	1626.6507802151782	1651.6507802151782	0.3529411852359772	0.3636363744735718	0.4583333432674408	0.3048780560493469	0.1666666716337204	1551	1626	1626	1651	1433
11.69108026439665	11.691079869656951	0	0	1	0	0.0037500000000004643	0.1935228412228871	1467.4760348077225	1542.4760348077225	1542.4760348077225	1567.4760348077225	0.3137255012989044	0.3333333432674408	0.4166666567325592	0.3048780560493469	0.1666666716337204	1467	1542	1542	1567	1433
11.69975190609932	11.69975151135962	0	0	1	0	0.004084792762613155	0.1884646315309333	1446.7626661191719	1521.7626661191719	1521.7626661191719	1546.7626661191719	0.3137255012989044	0.3181818127632141	0.4166666567325592	0.2926829159259796	0.1666666716337204	1446	1521	1521	1546	1433
11.71797782747112	11.717977432731422	0	0	1	0	0.004408389392193986	0.17825040712998041	1404.9354171972698	1479.9354171972698	1479.9354171972698	1504.9354171972698	0.29411765933036804	0.3030303120613098	0.3958333432674408	0.2926829159259796	0.1666666716337204	1404	1479	1479	1504	1433
11.733718862439137	11.733718467699438	0	0	1	0	0.004719902932874203	0.16956056401178965	1369.3505096282786	1444.3505096282786	1444.3505096282786	1469.3505096282786	0.27450981736183167	0.28787878155708313	0.3958333432674408	0.2926829159259796	0.1666666716337204	1369	1444	1444	1469	1433
11.749843189654662	11.74984358439436	0	0	1	0	0.005018479547691842	0.1642482979223132	1347.5967799918726	1422.5967799918726	1422.5967799918726	1447.5967799918726	0.27450981736183167	0.27272728085517883	0.375	0.2926829159259796	0.1666666716337204	1347	1422	1422	1447	1433
11.771019790274796	11.771019395535097	0	0	1	0	0.005303300858899494	0.15252122562378645	1299.5744189294055	1374.5744189294055	1374.5744189294055	1399.5744189294055	0.2549019753932953	0.25	0.375	0.2804878056049347	0.1666666716337204	1299	1374	1374	1399	1433
11.784340281409932	11.784339886670233	0	0	1	0	0.005573586191080825	0.1374685473293369	1237.9337013136346	1312.9337013136346	1312.9337013136346	1337.9337013136346	0.21568627655506134	0.2348484843969345	0.3541666567325592	0.2804878056049347	0.1666666716337204	1237	1312	1312	1337	1433
11.799886709706453	11.79988670970645	0	0	1	0	0.005828594710927629	0.13411373714727115	1224.1957536180753	1299.1957536180753	1299.1957536180753	1324.1957536180753	0.21568627655506134	0.22727273404598236	0.3333333432674408	0.2804878056049347	0.1666666716337204	1224	1299	1299	1324	1433
11.81746881062955	11.817468810629551	0	0	1	0	0.006067627457812431	0.12017514416947961	1167.117215374019	1242.117215374019	1242.117215374019	1267.117215374019	0.19607843458652496	0.19696970283985138	0.3125	0.2804878056049347	0.1666666716337204	1167	1242	1242	1267	1433
11.837711851862085	11.837711457122387	0	0	1	0	0.006290029259590983	0.11337924236431718	1139.2879974818788	1214.2879974818788	1214.2879974818788	1239.2879974818788	0.1764705926179886	0.18939393758773804	0.3125	0.2804878056049347	0.1666666716337204	1139	1214	1214	1239	1433
11.851088001294745	11.851087606555046	0	0	1	0	0.006495190528383569	0.1081304887794261	1117.79435155175	1192.79435155175	1192.79435155175	1217.79435155175	0.1764705926179886	0.17424242198467255	0.2916666567325592	0.2804878056049347	0.1666666716337204	1117	1192	1192	1217	1433
11.866779299060717	11.866779693800416	0	0	1	0	0.006682548931413013	0.10133459069955397	1089.9651489146736	1164.9651489146736	1164.9651489146736	1189.9651489146736	0.1568627506494522	0.1666666716337204	0.2916666567325592	0.2804878056049347	0.1666666716337204	1089	1164	1164	1189	1433
11.883672184469756	11.883671789730057	0	0	1	0	0.006851590932319736	0.09225210567512288	1052.7723727396283	1127.7723727396283	1127.7723727396283	1152.7723727396283	0.13725490868091583	0.15909090638160706	0.2708333432674408	0.26829269528388977	0.1666666716337204	1052	1127	1127	1152	1433
11.904390887039312	11.904390887039314	0	0	1	0	0.007001853198729215	0.0884642267743565	1037.26100864099	1112.26100864099	1112.26100864099	1137.26100864099	0.13725490868091583	0.14393939077854156	0.2708333432674408	0.26829269528388977	0.1666666716337204	1037	1112	1112	1137	1433
11.916832687604977	11.916832687604975	0	0	1	0	0.0071329238722138266	0.08657028918661847	1029.5053342192027	1104.5053342192027	1104.5053342192027	1129.5053342192027	0.13725490868091583	0.13636364042758942	0.2708333432674408	0.26829269528388977	0.1666666716337204	1029	1104	1104	1129	1433
11.933792284023106	11.933792284023108	0	0	1	0	0.00724444369716816	0.08027096837759018	1003.7096155062318	1078.7096155062318	1078.7096155062318	1103.7096155062318	0.11764705926179886	0.13636364042758942	0.25	0.26829269528388977	0.1666666716337204	1003	1078	1078	1103	1433
11.949958058907004	11.949958453646703	0	0	1	0	0.007336107005503661	0.07761483080685139	992.8327321540564	1067.8327321540564	1067.8327321540564	1092.8327321540564	0.11764705926179886	0.12878787517547607	0.25	0.25609755516052246	0.1666666716337204	992	1067	1067	1092	1433
11.971010316522026	11.971009921782327	0	0	1	0	0.007407662554463622	0.07572089321911335	985.0770577322692	1060.0770577322692	1060.0770577322692	1085.0770577322692	0.11764705926179886	0.12121212482452393	0.25	0.25609755516052246	0.1666666716337204	985	1060	1060	1085	1433
11.984221464760598	11.984221070020903	0	0	1	0	0.00745891421526211	0.07572089321911335	985.0770577322692	1060.0770577322692	1060.0770577322692	1085.0770577322692	0.11764705926179886	0.12121212482452393	0.25	0.25609755516052246	0.1666666716337204	985	1060	1060	1085	1433
11.999801051191817	11.999801051191819	0	0	1	0	0.007489721510659335	0.07572089321911335	985.0770577322692	1060.0770577322692	1060.0770577322692	1085.0770577322692	0.11764705926179886	0.12121212482452393	0.25	0.25609755516052246	0.1666666716337204	985	1060	1060	1085	1433
12.016856174617054	12.016856174617052	0	0	1	0	0.0075	0.07572089321911335	985.0770577322692	1060.0770577322692	1060.0770577322692	1085.0770577322692	0.11764705926179886	0.12121212482452393	0.25	0.25609755516052246	0.1666666716337204	985	1060	1060	1085	1433
12.037737509942506	12.037737904682205	0	0	1	0	0.007489721510659273	0.07572089321911335	985.0770577322692	1060.0770577322692	1060.0770577322692	1085.0770577322692	0.11764705926179886	0.12121212482452393	0.25	0.25609755516052246	0.1666666716337204	985	1060	1060	1085	1433
12.050973132042401	12.050972737302702	0	0	1	0	0.0074589142152619884	0.07977438551881089	1001.6761086995306	1076.6761086995307	1076.6761086995307	1101.6761086995307	0.11764705926179886	0.12878787517547607	0.2708333432674408	0.26829269528388977	0.1666666716337204	1001	1076	1076	1101	1433
12.06677219374614	12.066772193746138	0	0	1	0	0.00740766255446344	0.08166832683183922	1009.4317983763816	1084.4317983763817	1084.4317983763817	1109.4317983763817	0.11764705926179886	0.13636364042758942	0.2708333432674408	0.26829269528388977	0.1666666716337204	1009	1084	1084	1109	1433
12.083740474437644	12.083740079697945	0	0	1	0	0.0073361070055034195	0.0926447513066535	1054.3802566007462	1129.3802566007462	1129.3802566007462	1154.3802566007462	0.13725490868091583	0.1515151560306549	0.2916666567325592	0.2804878056049347	0.1666666716337204	1054	1129	1129	1154	1433
12.104277991485464	12.104277596745765	0	0	1	0	0.007244443697167859	0.1086501688696444	1119.9224415211938	1194.9224415211938	1194.9224415211938	1219.9224415211938	0.1764705926179886	0.1666666716337204	0.3125	0.2926829159259796	0.1666666716337204	1119	1194	1194	1219	1433
12.11794822199371	12.11794861673341	0	0	1	0	0.007132923872213468	0.12715038239986187	1195.6808159274342	1270.6808159274342	1270.6808159274342	1295.6808159274342	0.19607843458652496	0.20454545319080353	0.3541666567325592	0.3048780560493469	0.1666666716337204	1195	1270	1270	1295	1433
12.133875574099548	12.13387517935985	0	0	1	0	0.007001853198728799	0.14046536199748516	1250.2056573797017	1325.2056573797017	1325.2056573797017	1350.2056573797017	0.21568627655506134	0.22727273404598236	0.375	0.31707316637039185	0.1666666716337204	1250	1325	1325	1350	1433
12.15802930152784	12.158029301527838	0	0	1	0	0.006851590932319263	0.15104913897812366	1293.5462241154164	1368.5462241154164	1368.5462241154164	1393.5462241154164	0.23529411852359772	0.25	0.375	0.31707316637039185	0.1666666716337204	1293	1368	1368	1393	1433
12.166792522840627	12.166792522840625	0	0	1	0	0.006682548931412486	0.1693931182021109	1368.664819037644	1443.664819037644	1443.664819037644	1468.664819037644	0.27450981736183167	0.27272728085517883	0.3958333432674408	0.32926830649375916	0.1666666716337204	1368	1443	1443	1468	1433
12.185836344868285	12.185836739607984	0	0	1	0	0.006495190528382989	0.18358577395660602	1426.7837443523017	1501.7837443523017	1501.7837443523017	1526.7837443523017	0.29411765933036804	0.3030303120613098	0.4166666567325592	0.32926830649375916	0.1666666716337204	1426	1501	1501	1526	1433
12.199682629282186	12.199682234542488	0	0	1	0	0.00629002925959035	0.19721832731738687	1482.6090503646992	1557.6090503646992	1557.6090503646992	1582.6090503646992	0.3137255012989044	0.32575756311416626	0.4375	0.3414634168148041	0.1666666716337204	1482	1557	1557	1582	1433
12.216710515668204	12.216710120928505	0	0	1	0	0.0060676274578117485	0.21777381866837175	1566.7837874469824	1641.7837874469824	1641.7837874469824	1666.7837874469824	0.3529411852359772	0.35606059432029724	0.4583333432674408	0.353658527135849	0.1666666716337204	1566	1641	1641	1666	1433
12.238412909567106	12.238412909567108	0	0	1	0	0.0058285947109268975	0.23544832786954029	1639.1609026257674	1714.1609026257674	1714.1609026257674	1739.1609026257674	0.37254902720451355	0.39393940567970276	0.4791666567325592	0.3658536672592163	0.1666666716337204	1639	1714	1714	1739	1433
12.249712333444517	12.249711938704818	0	0	1	0	0.005573586191080047	0.24938691872346208	1696.2394321725774	1771.2394321725774	1771.2394321725774	1796.2394321725774	0.3921568691730499	0.42424243688583374	0.4791666567325592	0.37804877758026123	0.1666666716337204	1696	1771	1771	1796	1433
12.26670429851795	12.266704298517949	0	0	1	0	0.005303300858898672	0.2638336420059204	1755.398764014244	1830.398764014244	1830.398764014244	1855.398764014244	0.4117647111415863	0.4545454680919647	0.5	0.37804877758026123	0.1666666716337204	1755	1830	1830	1855	1433
12.29116355447309	12.291163159733392	0	0	1	0	0.005018479547690979	0.28287628285465694	1833.3783782898201	1908.3783782898201	1908.3783782898201	1933.3783782898201	0.45098039507865906	0.47727271914482117	0.5208333134651184	0.39024388790130615	0.1666666716337204	1833	1908	1908	1933	1433
12.299740063908356	12.299739669168657	0	0	1	0	0.004719902932873301	0.29504797237024194	1883.2214468561408	1958.2214468561408	1958.2214468561408	1983.2214468561408	0.47058823704719543	0.5	0.5208333134651184	0.40243902802467346	0.1666666716337204	1883	1958	1958	1983	1433
12.318114802146592	12.318115196886295	0	0	1	0	0.004408389392193047	0.31262975417047256	1955.218843328085	2030.218843328085	2030.218843328085	2055.2188433280853	0.5098039507865906	0.5227272510528564	0.5416666865348816	0.40243902802467346	0.1666666716337204	1955	2030	2030	2055	1433
12.333849126539732	12.333848731800034	0	0	1	0	0.004084792762612181	0.32513057673349977	2006.4097117236815	2081.4097117236815	2081.4097117236815	2106.4097117236815	0.529411792755127	0.5378788113594055	0.5625	0.4146341383457184	0.1666666716337204	2006	2081	2081	2106	1433
12.358008775063503	12.3580099592826	0	0	1	0	0.0037499999999994586	0.34711262489843175	2096.4261989590777	2171.4261989590777	2171.4261989590777	2196.4261989590777	0.5490196347236633	0.5833333134651184	0.5833333134651184	0.4390243887901306	0.1666666716337204	2096	2171	2171	2196	1433
12.366700943230509	12.36670094323051	0	0	1	0	0.003404928748046042	0.34711262489843175	2096.4261989590777	2171.4261989590777	2171.4261989590777	2196.4261989590777	0.5490196347236633	0.5833333134651184	0.5833333134651184	0.4390243887901306	0.1666666716337204	2096	2171	2171	2196	1433
12.384198964597768	12.38419856985807	0	0	1	0	0.0030505248230679265	0.35502907454331467	2128.8440602548735	2203.8440602548735	2203.8440602548735	2228.8440602548735	0.5490196347236633	0.5984848737716675	0.6041666865348816	0.45121949911117554	0.1666666716337204	2128	2203	2203	2228	1433
12.399721313772666	12.399721313772664	0	0	1	0	0.0026877596215891626	0.3704628450530998	2192.0453504924435	2267.0453504924435	2267.0453504924435	2292.0453504924435	0.5882353186607361	0.6136363744735718	0.6041666865348816	0.46341463923454285	0.1666666716337204	2192	2267	2267	2292	1433
12.41682854283814	12.416828542838138	0	0	1	0	0.0023176274578115027	0.37666433583945036	2217.440455262549	2292.440455262549	2292.440455262549	2317.440455262549	0.6274510025978088	0.6439393758773804	0.625	0.47560974955558777	0.1666666716337204	2217	2292	2292	2317	1433
12.438136591777965	12.438136197038267	0	0	1	0	0.0019411428382682915	0.4003956467518961	2314.6201734490146	2389.6201734490146	2389.6201734490146	2414.6201734490146	0.6274510025978088	0.6590909361839294	0.6458333134651184	0.4878048896789551	0.1666666716337204	2314	2389	2389	2414	1433
12.449674438433437	12.449673648954038	0	0	1	0	0.001559337681132571	0.40615252405405045	2338.1945860013366	2413.1945860013366	2413.1945860013366	2438.1945860013366	0.6274510025978088	0.6742424368858337	0.6458333134651184	0.5	0.1666666716337204	2338	2413	2413	2438	1433
12.466841273193424	12.466841273193426	0	0	1	0	0.0011732584878010991	0.4194790498027956	2392.766708942448	2467.766708942448	2467.766708942448	2492.766708942448	0.6470588445663452	0.689393937587738	0.6666666865348816	0.5121951103210449	0.1666666716337204	2392	2467	2467	2492	1433
12.483908238809622	12.483908238809624	0	0	1	0	0.0007839634745067622	0.42137298739053364	2400.5223833642353	2475.5223833642353	2475.5223833642353	2500.5223833642353	0.6470588445663452	0.6969696879386902	0.6666666865348816	0.5121951103210449	0.1666666716337204	2400	2475	2475	2500	1433
12.504806153202424	12.504805758462725	0	0	1	0	0.000392519671821435	0.4329326003789902	2447.8589985519648	2522.8589985519648	2522.8589985519648	2547.8589985519648	0.6666666865348816	0.7121211886405945	0.6875	0.5243902206420898	0.1666666716337204	2447	2522	2522	2547	1433
12.516732423721486	12.516732028981787	0	0	1	0	-6.468409853337487e-16	0.4348265379667282	2455.614672973752	2530.614672973752	2530.614672973752	2555.614672973752	0.6666666865348816	0.7121211886405945	0.6875	0.5243902206420898	0.1666666716337204	2455	2530	2530	2555	1433
12.533738204684376	12.533737809944677	0	0	1	0	-0.00039251967182272687	0.44371849577873945	2492.027240213938	2567.027240213938	2567.027240213938	2592.027240213938	0.686274528503418	0.7196969985961914	0.6875	0.5365853905677795	0.1666666716337204	2492	2567	2567	2592	1433
12.549903584828574	12.549903584828575	0	0	1	0	-0.0007839634745080487	0.4524606345902855	2527.826298647219	2602.826298647219	2602.826298647219	2627.826298647219	0.686274528503418	0.7348484992980957	0.7083333134651184	0.5487805008888245	0.1666666716337204	2527	2602	2602	2627	1433
12.571137817444733	12.571137422705034	0	0	1	0	-0.0011732584878023768	0.45925653267015765	2555.6555012842955	2630.6555012842955	2630.6555012842955	2655.6555012842955	0.7058823704719543	0.7424242496490479	0.7083333134651184	0.5487805008888245	0.1666666716337204	2555	2630	2630	2655	1433
12.58438567647529	12.58438528173559	0	0	1	0	-0.0015593376811338364	0.46141608339560225	2564.4988615049915	2639.4988615049915	2639.4988615049915	2664.4988615049915	0.7058823704719543	0.7424242496490479	0.7083333134651184	0.5609756112098694	0.1666666716337204	2564	2639	2639	2664	1433
12.599949473318556	12.599949473318558	0	0	1	0	-0.0019411428382695413	0.470371532200919	2601.171424362763	2676.171424362763	2676.171424362763	2701.171424362763	0.7254902124404907	0.75	0.7083333134651184	0.5731707215309143	0.1666666716337204	2601	2676	2676	2701	1433
12.624672020652781	12.624671625913082	0	0	1	0	-0.002317627457812733	0.47525073965723674	2621.1517788963847	2696.1517788963847	2696.1517788963847	2721.1517788963847	0.7450980544090271	0.7651515007019043	0.7291666865348816	0.5853658318519592	0.1666666716337204	2621	2696	2696	2721	1433
12.63368511219489	12.633684717455191	0	0	1	0	-0.00268775962159037	0.4842697047832898	2658.0844410875716	2733.0844410875716	2733.0844410875716	2758.0844410875716	0.7450980544090271	0.7651515007019043	0.7291666865348816	0.5853658318519592	0.1666666716337204	2658	2733	2733	2758	1433
12.650982605795171	12.650982211055473	0	0	1	0	-0.0030505248230691083	0.4902806578703771	2682.6992939791944	2757.6992939791944	2757.6992939791944	2782.6992939791944	0.7450980544090271	0.7803030014038086	0.7291666865348816	0.5975610017776489	0.1666666716337204	2682	2757	2757	2782	1433
12.666672719342046	12.666672324602347	0	0	1	0	-0.003404928748047195	0.49707657085141044	2710.528557636526	2785.528557636526	2785.528557636526	2810.528557636526	0.7647058963775635	0.7878788113594055	0.7291666865348816	0.5975610017776489	0.1666666716337204	2710	2785	2785	2810	1433
12.684106003398707	12.684106003398709	0	0	1	0	-0.0037500000000005793	0.5043693855404854	2740.3926337882876	2815.3926337882876	2815.3926337882876	2840.3926337882876	0.7647058963775635	0.7954545617103577	0.75	0.6097561120986938	0.1666666716337204	2740	2815	2815	2840	1433
12.704407071366962	12.704406676627263	0	0	1	0	-0.004084792762613266	0.5062633231282234	2748.148308210075	2823.148308210075	2823.148308210075	2848.148308210075	0.7647058963775635	0.8030303120613098	0.75	0.6097561120986938	0.1666666716337204	2748	2823	2823	2848	1433
12.717737036254867	12.717737036254865	0	0	1	0	-0.004408389392194093	0.5134518668055534	2777.5853945687413	2852.5853945687413	2852.5853945687413	2877.5853945687413	0.7843137383460999	0.8030303120613098	0.75	0.6219512224197388	0.1666666716337204	2777	2852	2852	2877	1433
12.734040575293637	12.734040970033336	0	0	1	0	-0.004719902932874305	0.5225343480706215	2814.778155349195	2889.778155349195	2889.778155349195	2914.778155349195	0.8039215803146362	0.810606062412262	0.75	0.6341463327407837	0.1666666716337204	2814	2889	2889	2914	1433
12.758119696918857	12.758119302179159	0	0	1	0	-0.005018479547691941	0.5319751649034945	2853.43830027981	2928.43830027981	2928.43830027981	2953.43830027981	0.8039215803146362	0.8257575631141663	0.7708333134651184	0.6463414430618286	0.1666666716337204	2853	2928	2928	2953	1433
12.766692653696836	12.766692258957137	0	0	1	0	-0.005303300858899587	0.5319751649034945	2853.43830027981	2928.43830027981	2928.43830027981	2953.43830027981	0.8039215803146362	0.8257575631141663	0.7708333134651184	0.6463414430618286	0.1666666716337204	2853	2928	2928	2953	1433
12.7842854125918	12.7842850178521	0	0	1	0	-0.0055735861910809125	0.5338691024912325	2861.193974701597	2936.193974701597	2936.193974701597	2961.193974701597	0.8039215803146362	0.8333333134651184	0.7708333134651184	0.6463414430618286	0.1666666716337204	2861	2936	2936	2961	1433
12.799679076624894	12.799678681885199	0	0	1	0	-0.005828594710927712	0.5430151113816271	2898.646881107763	2973.646881107763	2973.646881107763	2998.646881107763	0.8235294222831726	0.8409090638160706	0.7708333134651184	0.6585366129875183	0.1666666716337204	2898	2973	2973	2998	1433
12.817003412524695	12.817003807264394	0	0	1	0	-0.006067627457812508	0.5575484623299625	2958.1609532411962	3033.1609532411962	3033.1609532411962	3058.1609532411962	0.843137264251709	0.8560606241226196	0.7916666865348816	0.6707317233085632	0.1666666716337204	2958	3033	3033	3058	1433
12.837865800344606	12.837865800344607	0	0	1	0	-0.006290029259591055	0.5618560155626477	2975.8003837290426	3050.8003837290426	3050.8003837290426	3075.8003837290426	0.843137264251709	0.8636363744735718	0.7916666865348816	0.6829268336296082	0.1944444477558136	2975	3050	3050	3075	1438
12.849694570158071	12.849694175418373	0	0	1	0	-0.006495190528383635	0.5686519136425199	3003.629586366119	3078.629586366119	3078.629586366119	3103.629586366119	0.8627451062202454	0.8712121248245239	0.7916666865348816	0.6829268336296082	0.1944444477558136	3003	3078	3078	3103	1438
12.866677456218433	12.866677061478734	0	0	1	0	-0.006682548931413073	0.5705458512302579	3011.385260787906	3086.385260787906	3086.385260787906	3111.385260787906	0.8627451062202454	0.8787878751754761	0.7916666865348816	0.6829268336296082	0.1944444477558136	3011	3086	3086	3111	1438
12.883838369882938	12.88383876462264	0	0	1	0	-0.006851590932319789	0.5748534044629432	3029.0246912757525	3104.0246912757525	3104.0246912757525	3129.0246912757525	0.8627451062202454	0.8863636255264282	0.7916666865348816	0.6951219439506531	0.1944444477558136	3029	3104	3104	3129	1438
12.904351018329738	12.90435062359004	0	0	1	0	-0.007001853198729263	0.5748534044629432	3029.0246912757525	3104.0246912757525	3104.0246912757525	3129.0246912757525	0.8627451062202454	0.8863636255264282	0.7916666865348816	0.6951219439506531	0.1944444477558136	3029	3104	3104	3129	1438
12.918487436422236	12.918487436422238	0	0	1	0	-0.007132923872213867	0.5767473420506812	3036.7803656975398	3111.7803656975398	3111.7803656975398	3136.7803656975398	0.8627451062202454	0.8939393758773804	0.7916666865348816	0.6951219439506531	0.1666666716337204	3036	3111	3111	3136	1433
12.933845573882444	12.933845179142745	0	0	1	0	-0.0072444436971681936	0.5748534044629432	3029.0246912757525	3104.0246912757525	3104.0246912757525	3129.0246912757525	0.8627451062202454	0.8863636255264282	0.7916666865348816	0.6951219439506531	0.1666666716337204	3029	3104	3104	3129	1433
12.95783272115785	12.957832326418151	0	0	1	0	-0.007336107005503688	0.5656438907381238	2991.311732572617	3066.311732572617	3066.311732572617	3091.311732572617	0.843137264251709	0.8787878751754761	0.7916666865348816	0.6829268336296082	0.1666666716337204	2991	3066	3066	3091	1433
12.966701732709907	12.966701337970209	0	0	1	0	-0.007407662554463643	0.5656438907381238	2991.311732572617	3066.311732572617	3066.311732572617	3091.311732572617	0.843137264251709	0.8787878751754761	0.7916666865348816	0.6829268336296082	0.1666666716337204	2991	3066	3066	3091	1433
12.984355281518486	12.984354886778787	0	0	1	0	-0.007458914215262124	0.5575484623299625	2958.1609532411962	3033.1609532411962	3033.1609532411962	3058.1609532411962	0.843137264251709	0.8560606241226196	0.7916666865348816	0.6707317233085632	0.1666666716337204	2958	3033	3033	3058	1433
12.999781314206878	12.99978131420688	0	0	1	0	-0.007489721510659341	0.5449090638705263	2906.4026165498053	2981.4026165498053	2981.4026165498053	3006.4026165498053	0.8235294222831726	0.8484848737716675	0.7708333134651184	0.6585366129875183	0.1666666716337204	2906	2981	2981	3006	1433
13.01679301626525	13.016793016265249	0	0	1	0	-0.0075	0.5364209636591557	2871.6438461842426	2946.6438461842426	2946.6438461842426	2971.6438461842426	0.8235294222831726	0.8333333134651184	0.7708333134651184	0.6341463327407837	0.1666666716337204	2871	2946	2946	2971	1433
13.038191065856395	13.0381906711167	0	0	1	0	-0.007489721510659266	0.5202477648854256	2805.4145972058177	2880.4145972058177	2880.4145972058177	2905.4145972058177	0.8039215803146362	0.810606062412262	0.75	0.6219512224197388	0.1666666716337204	2805	2880	2880	2905	1433
13.049783781329996	13.049783386590297	0	0	1	0	-0.0074589142152619746	0.5092713460326195	2760.4661620035768	2835.4661620035768	2835.4661620035768	2860.4661620035768	0.7843137383460999	0.7954545617103577	0.75	0.6097561120986938	0.1666666716337204	2760	2835	2835	2860	1433
13.066729167118972	13.066729167118973	0	0	1	0	-0.007407662554463419	0.5024754479527473	2732.6369593665004	2807.6369593665004	2807.6369593665004	2832.6369593665004	0.7647058963775635	0.7878788113594055	0.75	0.6097561120986938	0.1666666716337204	2732	2807	2807	2832	1433
13.083698632029574	13.083698237289875	0	0	1	0	-0.007336107005503392	0.49328868077477317	2695.0171477726963	2770.0171477726963	2770.0171477726963	2795.0171477726963	0.7647058963775635	0.7727272510528564	0.7291666865348816	0.5975610017776489	0.1666666716337204	2695	2770	2770	2795	1433
13.104477729773045	13.104477335033346	0	0	1	0	-0.007244443697167825	0.4891716652754239	2678.1579693028607	2753.1579693028607	2753.1579693028607	2778.1579693028607	0.7647058963775635	0.7651515007019043	0.7291666865348816	0.5853658318519592	0.1666666716337204	2678	2753	2753	2778	1433
13.117720851927217	13.117720457187518	0	0	1	0	-0.0071329238722134276	0.4891716652754239	2678.1579693028607	2753.1579693028607	2753.1579693028607	2778.1579693028607	0.7647058963775635	0.7651515007019043	0.7291666865348816	0.5853658318519592	0.1666666716337204	2678	2753	2753	2778	1433
13.133673862113476	13.133673467373777	0	0	1	0	-0.007001853198728752	0.48505466064150493	2661.298835326963	2736.298835326963	2736.298835326963	2761.298835326963	0.7647058963775635	0.7575757503509521	0.7291666865348816	0.5731707215309143	0.1666666716337204	2661	2736	2736	2761	1433
13.149712925554066	13.149712530814368	0	0	1	0	-0.006851590932319209	0.4760356955154519	2624.366173135775	2699.366173135775	2699.366173135775	2724.366173135775	0.7450980544090271	0.75	0.7291666865348816	0.5609756112098694	0.1666666716337204	2624	2699	2699	2724	1433
13.171093211858768	13.171092817119069	0	0	1	0	-0.006682548931412426	0.4644241062999983	2576.8167152984934	2651.8167152984934	2651.8167152984934	2676.8167152984934	0.7254902124404907	0.7348484992980957	0.7083333134651184	0.5609756112098694	0.1666666716337204	2576	2651	2651	2676	1433
13.185001865145075	13.185001865145077	0	0	1	0	-0.006495190528382922	0.4544231771847338	2535.862910571485	2610.862910571485	2610.862910571485	2635.862910571485	0.7254902124404907	0.7121211886405945	0.7083333134651184	0.5365853905677795	0.1666666716337204	2535	2610	2610	2635	1433
13.199711840019894	13.199711445280196	0	0	1	0	-0.006290029259590279	0.4544231771847338	2535.862910571485	2610.862910571485	2610.862910571485	2635.862910571485	0.7254902124404907	0.7121211886405945	0.7083333134651184	0.5365853905677795	0.1666666716337204	2535	2610	2610	2635	1433
13.21681827960597	13.216817884866272	0	0	1	0	-0.006067627457811671	0.4368526116013527	2463.9114445075393	2538.9114445075393	2538.9114445075393	2563.9114445075393	0.7058823704719543	0.689393937587738	0.6875	0.5121951103210449	0.1666666716337204	2463	2538	2538	2563	1433
13.237827115854127	13.23782711585413	0	0	1	0	-0.005828594710926814	0.43495867401361465	2456.155770085752	2531.155770085752	2531.155770085752	2556.155770085752	0.7058823704719543	0.6818181872367859	0.6875	0.5121951103210449	0.1388888955116272	2456	2531	2531	2556	1427
13.251066685351013	13.251066290611314	0	0	1	0	-0.0055735861910799584	0.4215686395764351	2401.3235790655017	2476.3235790655017	2476.3235790655017	2501.3235790655017	0.686274528503418	0.6666666865348816	0.6666666865348816	0.5	0.1388888955116272	2401	2476	2476	2501	1427
13.266867720753243	13.266868510232639	0	0	1	0	-0.0053033008588985785	0.41084627056024914	2357.41547794422	2432.41547794422	2432.41547794422	2457.41547794422	0.6666666865348816	0.6515151262283325	0.6666666865348816	0.4878048896789551	0.1388888955116272	2357	2432	2432	2457	1427
13.284232714842016	13.284232714842014	0	0	1	0	-0.005018479547690881	0.38888187243459305	2267.4712676196586	2342.4712676196586	2342.4712676196586	2367.4712676196586	0.6274510025978088	0.6287878751754761	0.6458333134651184	0.46341463923454285	0.1388888955116272	2267	2342	2342	2367	1427
13.3042985179498	13.304298123210101	0	0	1	0	-0.004719902932873198	0.3812310527328675	2236.1411609410925	2311.1411609410925	2311.1411609410925	2336.1411609410925	0.6274510025978088	0.6060606241226196	0.6458333134651184	0.45121949911117554	0.1388888955116272	2236	2311	2311	2336	1427
13.317676246341257	13.317676246341255	0	0	1	0	-0.00440838939219294	0.3663916792720556	2175.373926619068	2250.373926619068	2250.373926619068	2275.373926619068	0.6078431606292725	0.5833333134651184	0.625	0.4390243887901306	0.1388888955116272	2175	2250	2250	2275	1427
13.333729125671304	13.333728730931606	0	0	1	0	-0.00408479276261207	0.35880438052117825	2144.303938234225	2219.303938234225	2219.303938234225	2244.303938234225	0.6078431606292725	0.560606062412262	0.625	0.4268292784690857	0.1388888955116272	2144	2219	2219	2244	1427
13.349700688623404	13.349700293883705	0	0	1	0	-0.003749999999999344	0.3478914778149589	2099.6156016522564	2174.6156016522564	2174.6156016522564	2199.6156016522564	0.5882353186607361	0.5454545617103577	0.6041666865348816	0.4268292784690857	0.1388888955116272	2099	2174	2174	2199	1427
13.370867026011371	13.370866631271673	0	0	1	0	-0.0034049287480459245	0.3179359086978484	1976.9475461176892	2051.947546117689	2051.947546117689	2076.947546117689	0.529411792755127	0.5075757503509521	0.5833333134651184	0.40243902802467346	0.1388888955116272	1976	2051	2051	2076	1427
13.384085279564523	13.384084884824825	0	0	1	0	-0.003050524823067806	0.3179359086978484	1976.9475461176892	2051.947546117689	2051.947546117689	2076.947546117689	0.529411792755127	0.5075757503509521	0.5833333134651184	0.40243902802467346	0.1388888955116272	1976	2051	2051	2076	1427
13.39980973546519	13.399809735465192	0	0	1	0	-0.002687759621589039	0.2996146959078505	1901.9221797426478	1976.9221797426478	1976.9221797426478	2001.9221797426478	0.5098039507865906	0.47727271914482117	0.5416666865348816	0.39024388790130615	0.1388888955116272	1901	1976	1976	2001	1427
13.417224466756007	13.417224466756009	0	0	1	0	-0.0023176274578113774	0.2854104861465654	1843.7559407701854	1918.7559407701854	1918.7559407701854	1943.7559407701854	0.4901960790157318	0.4545454680919647	0.5208333134651184	0.37804877758026123	0.1388888955116272	1843	1918	1918	1943	1427
13.437892642644123	13.437892642644124	0	0	1	0	-0.0019411428382681635	0.2713448629237529	1786.1572136727682	1861.1572136727682	1861.1572136727682	1886.1572136727682	0.47058823704719543	0.42424243688583374	0.5208333134651184	0.3658536672592163	0.1388888955116272	1786	1861	1861	1886	1427
13.449679570049518	13.44967917530982	0	0	1	0	-0.0015593376811324415	0.25395363569259644	1714.9401381611824	1789.9401381611824	1789.9401381611824	1814.9401381611824	0.4313725531101227	0.4015151560306549	0.5	0.3658536672592163	0.1388888955116272	1714	1789	1789	1814	1427
13.466720088105902	13.466719693366203	0	0	1	0	-0.0011732584878009686	0.2414643662277518	1663.7965797026436	1738.7965797026436	1738.7965797026436	1763.7965797026436	0.4117647111415863	0.3787878751754761	0.4791666567325592	0.3658536672592163	0.1388888955116272	1663	1738	1738	1763	1427
13.483935475848838	13.483935475848837	0	0	1	0	-0.0007839634745066304	0.22267577916050585	1586.8573156622715	1661.8573156622715	1661.8573156622715	1686.8573156622715	0.37254902720451355	0.35606059432029724	0.4583333432674408	0.353658527135849	0.1388888955116272	1586	1661	1661	1686	1427
13.50426062293872	13.504260622938718	0	0	1	0	-0.0003925196718213029	0.20512831071391702	1515.0004323734902	1590.0004323734902	1590.0004323734902	1615.0004323734902	0.3529411852359772	0.3181818127632141	0.4375	0.3414634168148041	0.1388888955116272	1515	1590	1590	1615	1427
13.517784010279023	13.517784405018721	0	0	1	0	7.791492631894069e-16	0.1927660738640442	1464.377072473261	1539.377072473261	1539.377072473261	1564.377072473261	0.3333333432674408	0.2954545319080353	0.4166666567325592	0.3414634168148041	0.1388888955116272	1464	1539	1539	1564	1427
13.53373938890347	13.533739388903472	0	0	1	0	0.000392519671822859	0.1828059142349454	1423.5902187921015	1498.5902187921015	1498.5902187921015	1523.5902187921015	0.3137255012989044	0.280303031206131	0.4166666567325592	0.32926830649375916	0.1388888955116272	1423	1498	1498	1523	1427
13.5576882464281	13.557687851688401	0	0	1	0	0.0007839634745081803	0.17411607111675464	1388.0053112231103	1463.0053112231103	1463.0053112231103	1488.0053112231103	0.29411765933036804	0.2651515007019043	0.4166666567325592	0.32926830649375916	0.1388888955116272	1388	1463	1463	1488	1427
13.566779101690866	13.566779101690868	0	0	1	0	0.0011732584878025075	0.16250448721665434	1340.4558751521995	1415.4558751521995	1415.4558751521995	1440.4558751521995	0.27450981736183167	0.25	0.3958333432674408	0.31707316637039185	0.1388888955116272	1340	1415	1415	1440	1427
13.58426054399078	13.584260149251081	0	0	1	0	0.0015593376811339657	0.1472612600773573	1278.034860016778	1353.034860016778	1353.034860016778	1378.034860016778	0.23529411852359772	0.2348484843969345	0.375	0.31707316637039185	0.1388888955116272	1278	1353	1353	1378	1427
13.600086842733731	13.60008684273373	0	0	1	0	0.001941142838269669	0.13857142068445683	1242.4499677028507	1317.4499677028507	1317.4499677028507	1342.4499677028507	0.21568627655506134	0.21969696879386902	0.375	0.31707316637039185	0.1388888955116272	1242	1317	1317	1342	1427
13.624500308883814	13.624500308883812	0	0	1	0	0.0023176274578128593	0.13046443786441797	1209.2518730547918	1284.2518730547918	1284.2518730547918	1309.2518730547918	0.21568627655506134	0.20454545319080353	0.3333333432674408	0.3048780560493469	0.1388888955116272	1209	1284	1284	1309	1427
13.633648401402905	13.633648006663206	0	0	1	0	0.002687759621590494	0.12366853978454584	1181.4226704177152	1256.4226704177152	1256.4226704177152	1281.4226704177152	0.19607843458652496	0.19696970283985138	0.3333333432674408	0.3048780560493469	0.1388888955116272	1181	1256	1256	1281	1427
13.651037079873603	13.651036685133905	0	0	1	0	0.0030505248230692293	0.11528473068028688	1147.0909721357748	1222.0909721357748	1222.0909721357748	1247.0909721357748	0.1764705926179886	0.18939393758773804	0.3125	0.3048780560493469	0.1388888955116272	1147	1222	1222	1247	1427
13.666832194180351	13.66683258892005	0	0	1	0	0.0034049287480473127	0.11149685177952051	1131.5796080371365	1206.5796080371365	1206.5796080371365	1231.5796080371365	0.1764705926179886	0.17424242198467255	0.3125	0.3048780560493469	0.1388888955116272	1131	1206	1206	1231	1427
13.69101829026394	13.691017895524242	0	0	1	0	0.0037500000000006933	0.10222381746350995	1093.6065325130733	1168.6065325130733	1168.6065325130733	1193.6065325130733	0.1568627506494522	0.1666666716337204	0.2916666567325592	0.2926829159259796	0.1388888955116272	1093	1168	1168	1193	1427
13.699721116402817	13.699720721663118	0	0	1	0	0.004084792762613376	0.09542791565834752	1065.777314620933	1140.777314620933	1140.777314620933	1165.777314620933	0.13725490868091583	0.15909090638160706	0.2916666567325592	0.2926829159259796	0.1388888955116272	1065	1140	1140	1165	1427
13.71789414265498	13.717894142654979	0	0	1	0	0.0044083893921942	0.09200958933726677	1051.7792683361074	1126.7792683361074	1126.7792683361074	1151.7792683361074	0.13725490868091583	0.1515151560306549	0.2708333432674408	0.2926829159259796	0.1388888955116272	1051	1126	1126	1151	1427
13.733922153384004	13.733922153384006	0	0	1	0	0.004719902932874409	0.09011564802423844	1044.0235786592564	1119.0235786592564	1119.0235786592564	1144.0235786592564	0.13725490868091583	0.14393939077854156	0.2708333432674408	0.2926829159259796	0.1388888955116272	1044	1119	1119	1144	1427
13.757687062209001	13.757686272729606	0	0	1	0	0.005018479547692039	0.07990141585469246	1002.1962979249656	1077.1962979249656	1077.1962979249656	1102.1962979249656	0.11764705926179886	0.12878787517547607	0.25	0.2926829159259796	0.1388888955116272	1002	1077	1077	1102	1427
13.766698180052618	13.76669778531292	0	0	1	0	0.00530330085889968	0.07990141585469246	1002.1962979249656	1077.1962979249656	1077.1962979249656	1102.1962979249656	0.11764705926179886	0.12878787517547607	0.25	0.2926829159259796	0.1388888955116272	1002	1077	1077	1102	1427
13.78425067549831	13.784250280758611	0	0	1	0	0.005573586191081001	0.07648308844328289	988.1982471752434	1063.1982471752435	1063.1982471752435	1088.1982471752435	0.11764705926179886	0.12121212482452393	0.2291666716337204	0.2926829159259796	0.1388888955116272	988	1063	1063	1088	1427
13.799804998588804	13.799804998588806	0	0	1	0	0.005828594710927795	0.0696871885007656	960.3690369106351	1035.3690369106353	1035.3690369106353	1060.3690369106353	0.09803921729326248	0.11363636702299118	0.2291666716337204	0.2926829159259796	0.1388888955116272	960	1035	1035	1060	1427
13.816735779008926	13.816735384269228	0	0	1	0	0.006067627457812587	0.061366897644247964	926.2974458531954	1001.2974458531954	1001.2974458531954	1026.2974458531953	0.0784313753247261	0.10606060922145844	0.2083333283662796	0.2926829159259796	0.1388888955116272	926	1001	1001	1026	1427
13.837735536244011	13.837735536244013	0	0	1	0	0.006290029259591127	0.05984250782057643	920.0550695252605	995.0550695252605	995.0550695252605	1020.0550695252605	0.0784313753247261	0.10606060922145844	0.1875	0.2926829159259796	0.1388888955116272	920	995	995	1020	1427
13.85087405237801	13.850873657638312	0	0	1	0	0.006495190528383701	0.053046606946736574	892.2258554468863	967.2258554468863	967.2258554468863	992.2258554468863	0.05882352963089943	0.09848485141992569	0.1875	0.2926829159259796	0.1388888955116272	892	967	967	992	1427
13.866682587834518	13.86668219309482	0	0	1	0	0.006682548931413134	0.053046606946736574	892.2258554468863	967.2258554468863	967.2258554468863	992.2258554468863	0.05882352963089943	0.09848485141992569	0.1875	0.2926829159259796	0.1388888955116272	892	967	967	992	1427
13.891058948452915	13.891058553713217	0	0	1	0	0.006851590932319843	0.053046606946736574	892.2258554468863	967.2258554468863	967.2258554468863	992.2258554468863	0.05882352963089943	0.09848485141992569	0.1875	0.2926829159259796	0.1388888955116272	892	967	967	992	1427
13.899665063365589	13.89966466862589	0	0	1	0	0.0070018531987293105	0.053046606946736574	892.2258554468863	967.2258554468863	967.2258554468863	992.2258554468863	0.05882352963089943	0.09848485141992569	0.1875	0.2926829159259796	0.1388888955116272	892	967	967	992	1427
13.91767782530005	13.917677430560351	0	0	1	0	0.007132923872213908	0.04814464645460248	872.1523272315972	947.1523272315972	947.1523272315972	972.1523272315972	0.03921568766236305	0.09848485141992569	0.1875	0.2926829159259796	0.1388888955116272	872	947	947	972	1427
13.933706625508474	13.933706230768776	0	0	1	0	0.007244443697168227	0.04567906120792031	862.0557556464337	937.0557556464337	937.0557556464337	962.0557556464337	0.03921568766236305	0.09090909361839294	0.1875	0.2804878056049347	0.1388888955116272	862	937	937	962	1427
13.949694372788223	13.949693583308827	0	0	1	0	0.007336107005503715	0.04461083341601901	857.6813628385978	932.6813628385978	932.6813628385978	957.6813628385978	0.03921568766236305	0.0833333358168602	0.2083333283662796	0.26829269528388977	0.1388888955116272	857	932	932	957	1427
13.970987816359198	13.970988211098897	0	0	1	0	0.007407662554463664	0.048242468394460225	872.5529080753147	947.5529080753147	947.5529080753147	972.5529080753147	0.05882352963089943	0.0833333358168602	0.2083333283662796	0.24390244483947754	0.1388888955116272	872	947	947	972	1427
13.984138964163556	13.984138964163558	0	0	1	0	0.007458914215262138	0.054414755657194114	897.8284244162098	972.8284244162098	972.8284244162098	997.8284244162098	0.0784313753247261	0.0833333358168602	0.2291666716337204	0.24390244483947754	0.1388888955116272	897	972	972	997	1427
14.000017368546747	14.000017368546745	0	0	1	0	0.007489721510659348	0.06947897748673348	959.5164128081736	1034.5164128081738	1034.5164128081738	1059.5164128081738	0.11764705926179886	0.09090909361839294	0.2708333432674408	0.25609755516052246	0.1388888955116272	959	1034	1034	1059	1427
14.017232756289683	14.017232756289681	0	0	1	0	0.0075	0.08747106278315187	1033.194002097007	1108.194002097007	1108.194002097007	1133.194002097007	0.13725490868091583	0.12878787517547607	0.3125	0.26829269528388977	0.1388888955116272	1033	1108	1108	1133	1427
14.038146460270436	14.038146460270434	0	0	1	0	0.007489721510659259	0.10872523184123684	1120.229824389865	1195.229824389865	1195.229824389865	1220.229824389865	0.1764705926179886	0.15909090638160706	0.3541666567325592	0.2804878056049347	0.1388888955116272	1120	1195	1195	1220	1427
14.04967285947464	14.049672464734941	0	0	1	0	0.0074589142152619616	0.12266382481902838	1177.3083626339212	1252.3083626339212	1252.3083626339212	1277.3083626339212	0.19607843458652496	0.18939393758773804	0.375	0.2804878056049347	0.1388888955116272	1177	1252	1252	1277	1427
14.066758377856683	14.066758772596382	0	0	1	0	0.007407662554463399	0.14271118611142763	1259.4023071262961	1334.4023071262961	1334.4023071262961	1359.4023071262961	0.23529411852359772	0.21969696879386902	0.3958333432674408	0.2926829159259796	0.1388888955116272	1259	1334	1334	1359	1427
14.090961053007621	14.090960658267923	0	0	1	0	0.007336107005503364	0.16477952200949675	1349.772142628889	1424.772142628889	1424.772142628889	1449.772142628889	0.27450981736183167	0.25757575035095215	0.4166666567325592	0.3048780560493469	0.1388888955116272	1349	1424	1424	1449	1427
14.09971993218372	14.099719537444022	0	0	1	0	0.00724444369716779	0.1984302303867369	1487.5717934336876	1562.5717934336876	1562.5717934336876	1587.5717934336876	0.3529411852359772	0.2954545319080353	0.4583333432674408	0.31707316637039185	0.1388888955116272	1487	1562	1562	1587	1427
14.117694404367398	14.1176940096277	0	0	1	0	0.007132923872213387	0.21445331488531538	1553.1863244553665	1628.1863244553665	1628.1863244553665	1653.1863244553665	0.37254902720451355	0.3333333432674408	0.4791666567325592	0.31707316637039185	0.1388888955116272	1553	1628	1628	1653	1427
14.133697546495402	14.133697151755703	0	0	1	0	0.007001853198728705	0.2289927639067173	1612.7253681980073	1687.7253681980073	1687.7253681980073	1712.7253681980073	0.37254902720451355	0.3787878751754761	0.5	0.32926830649375916	0.1388888955116272	1612	1687	1687	1712	1427
14.157709167632134	14.15770995711153	0	0	1	0	0.006851590932319155	0.27592415171788964	1804.9094012847581	1879.9094012847581	1879.9094012847581	1904.9094012847581	0.45098039507865906	0.4545454680919647	0.5416666865348816	0.3658536672592163	0.1388888955116272	1804	1879	1879	1904	1427
14.166736864543097	14.166736469803398	0	0	1	0	0.006682548931412366	0.27592415171788964	1804.9094012847581	1879.9094012847581	1879.9094012847581	1904.9094012847581	0.45098039507865906	0.4545454680919647	0.5416666865348816	0.3658536672592163	0.1388888955116272	1804	1879	1879	1904	1427
14.184206069912346	14.184205675172647	0	0	1	0	0.006495190528382856	0.2939912956056556	1878.8943555051599	1953.8943555051599	1953.8943555051599	1978.8943555051599	0.47058823704719543	0.4848484992980957	0.5833333134651184	0.37804877758026123	0.1388888955116272	1878	1953	1953	1978	1427
14.199853156832056	14.199853156832054	0	0	1	0	0.006290029259590206	0.30646900644874187	1929.990581407598	2004.990581407598	2004.990581407598	2029.990581407598	0.4901960790157318	0.5151515007019043	0.5833333134651184	0.37804877758026123	0.1388888955116272	1929	2004	2004	2029	1427
14.216987228197045	14.216987622936744	0	0	1	0	0.006067627457811592	0.34518948290497065	2088.550932495855	2163.550932495855	2163.550932495855	2188.550932495855	0.5686274766921997	0.560606062412262	0.625	0.40243902802467346	0.1666666716337204	2088	2163	2163	2188	1433
14.237815668402863	14.237816063142562	0	0	1	0	0.005828594710926731	0.3587992769264714	2144.2830390139006	2219.2830390139006	2219.2830390139006	2244.2830390139006	0.5686274766921997	0.5909090638160706	0.6458333134651184	0.4268292784690857	0.1666666716337204	2144	2219	2219	2244	1433
14.249709175526927	14.249708780787229	0	0	1	0	0.005573586191079871	0.37363865692925646	2205.0503001253055	2280.0503001253055	2280.0503001253055	2305.0503001253055	0.5882353186607361	0.6136363744735718	0.6666666865348816	0.4390243887901306	0.1388888955116272	2205	2280	2280	2305	1427
14.266693245806383	14.266692851066685	0	0	1	0	0.005303300858898486	0.38625494863201926	2256.714014648119	2331.714014648119	2331.714014648119	2356.714014648119	0.6078431606292725	0.6363636255264282	0.6666666865348816	0.45121949911117554	0.1388888955116272	2256	2331	2331	2356	1427
14.283871133277938	14.283870738538239	0	0	1	0	0.005018479547690782	0.4009037786504117	2316.700973573436	2391.700973573436	2391.700973573436	2416.700973573436	0.6274510025978088	0.6590909361839294	0.6666666865348816	0.47560974955558777	0.1666666716337204	2316	2391	2391	2416	1433
14.3043304918654	14.304330491865402	0	0	1	0	0.004719902932873095	0.4179546609520912	2386.5243365988135	2461.5243365988135	2461.5243365988135	2486.5243365988135	0.6470588445663452	0.689393937587738	0.6875	0.4878048896789551	0.1666666716337204	2386	2461	2461	2486	1433
14.31761979856433	14.317619403824631	0	0	1	0	0.0044083893921928324	0.4403001441945875	2478.029090476836	2553.029090476836	2553.029090476836	2578.029090476836	0.686274528503418	0.7121211886405945	0.7083333134651184	0.5121951103210449	0.1388888955116272	2478	2553	2553	2578	1427
14.333675046332573	14.333674651592874	0	0	1	0	0.004084792762611958	0.4730276726110558	2612.0483193422733	2687.0483193422733	2687.0483193422733	2712.0483193422733	0.7254902124404907	0.7575757503509521	0.7291666865348816	0.5609756112098694	0.1666666716337204	2612	2687	2687	2712	1433
14.349967137920075	14.349967532659777	0	0	1	0	0.0037499999999992296	0.48315561946663177	2653.522261715857	2728.522261715857	2728.522261715857	2753.522261715857	0.7254902124404907	0.7803030014038086	0.7291666865348816	0.5853658318519592	0.1666666716337204	2653	2728	2728	2753	1433
14.370892289352092	14.370891894612393	0	0	1	0	0.0034049287480458065	0.4990747794508934	2718.7112218514085	2793.7112218514085	2793.7112218514085	2818.7112218514085	0.7450980544090271	0.8030303120613098	0.75	0.5975610017776489	0.1666666716337204	2718	2793	2793	2818	1433
14.384052516169525	14.384052121429827	0	0	1	0	0.003050524823067685	0.5161256566643715	2788.5345640406013	2863.5345640406013	2863.5345640406013	2888.5345640406013	0.7647058963775635	0.8333333134651184	0.75	0.6219512224197388	0.1666666716337204	2788	2863	2863	2888	1433
14.399746971853084	14.399746971853085	0	0	1	0	0.0026877596215889154	0.5289960280060768	2841.2387346848845	2916.2387346848845	2916.2387346848845	2941.2387346848845	0.7843137383460999	0.8560606241226196	0.75	0.6341463327407837	0.1666666716337204	2841	2916	2916	2941	1433
14.416739726405915	14.416739726405913	0	0	1	0	0.0023176274578112516	0.54712668050656	2915.483756674363	2990.483756674363	2990.483756674363	3015.483756674363	0.8039215803146362	0.8863636255264282	0.7708333134651184	0.6463414430618286	0.1666666716337204	2915	2990	2990	3015	1433
14.437895800561712	14.437895800561714	0	0	1	0	0.0019411428382680358	0.5631905310688827	2981.265224727075	3056.265224727075	3056.265224727075	3081.265224727075	0.8039215803146362	0.9318181872367859	0.7708333134651184	0.6707317233085632	0.1666666716337204	2981	3056	3056	3081	1433
14.44970878078723	14.449708386047531	0	0	1	0	0.001559337681132312	0.5669784062443588	2996.7765735706494	3071.7765735706494	3071.7765735706494	3096.7765735706494	0.8039215803146362	0.9469696879386902	0.7708333134651184	0.6707317233085632	0.1666666716337204	2996	3071	3071	3096	1433
14.466692456326985	14.466692456326987	0	0	1	0	0.0011732584878008379	0.5834692111011686	3064.3064194592853	3139.3064194592853	3139.3064194592853	3164.3064194592853	0.8235294222831726	0.9696969985961914	0.7916666865348816	0.6829268336296082	0.1666666716337204	3064	3139	3139	3164	1433
14.483921265219681	14.483921265219683	0	0	1	0	0.0007839634745064989	0.5915646395093299	3097.457198790706	3172.457198790706	3172.457198790706	3197.457198790706	0.8235294222831726	0.9924242496490479	0.7916666865348816	0.6951219439506531	0.1666666716337204	3097	3172	3172	3197	1433
14.504286281019137	14.504285886279439	0	0	1	0	0.0003925196718211707	0.6007741532341493	3135.1701574938415	3210.1701574938415	3210.1701574938415	3235.1701574938415	0.843137264251709	1.0	0.7916666865348816	0.707317054271698	0.1666666716337204	3135	3210	3210	3235	1433
14.517814010496128	14.51781401049613	0	0	1	0	-9.11457541045065e-16	0.6007741532341493	3135.1701574938415	3210.1701574938415	3210.1701574938415	3235.1701574938415	0.843137264251709	1.0	0.7916666865348816	0.707317054271698	0.1666666716337204	3135	3210	3210	3235	1433
14.533715309781847	14.533714915042149	0	0	1	0	-0.00039251967182299115	0.6080897411679835	3165.1274900828926	3240.1274900828926	3240.1274900828926	3265.1274900828926	0.8627451062202454	1.0	0.7916666865348816	0.7195122241973877	0.1666666716337204	3165	3240	3240	3265	1433
14.558513647138234	14.558513252398535	0	0	1	0	-0.0007839634745083118	0.612916972457878	3184.8950022150107	3259.8950022150107	3259.8950022150107	3284.8950022150107	0.8627451062202454	1.0	0.7916666865348816	0.7439024448394775	0.1666666716337204	3184	3259	3259	3284	1433
14.566683574683765	14.566683179944066	0	0	1	0	-0.0011732584878026383	0.612916972457878	3184.8950022150107	3259.8950022150107	3259.8950022150107	3284.8950022150107	0.8627451062202454	1.0	0.7916666865348816	0.7439024448394775	0.1666666716337204	3184	3259	3259	3284	1433
14.584359623655171	14.584359228915472	0	0	1	0	-0.0015593376811340951	0.6090424731676656	3169.0289276215904	3244.0289276215904	3244.0289276215904	3269.0289276215904	0.8627451062202454	1.0	0.7708333134651184	0.7439024448394775	0.1666666716337204	3169	3244	3244	3269	1433
14.599763550920432	14.599763156180734	0	0	1	0	-0.0019411428382697968	0.6162945329840106	3198.7261125695236	3273.7261125695236	3273.7261125695236	3298.7261125695236	0.8823529481887817	1.0	0.7708333134651184	0.7560975551605225	0.1666666716337204	3198	3273	3273	3298	1433
14.616817884866272	14.61681788486627	0	0	1	0	-0.002317627457812985	0.6146431118249893	3191.9635429233313	3266.9635429233313	3266.9635429233313	3291.9635429233313	0.8823529481887817	1.0	0.75	0.7682926654815674	0.1666666716337204	3191	3266	3266	3291	1433
14.63822856612778	14.638228566127781	0	0	1	0	-0.0026877596215906176	0.6169296950101852	3201.3271010667086	3276.3271010667086	3276.3271010667086	3301.3271010667086	0.8823529481887817	1.0	0.75	0.7804877758026123	0.1666666716337204	3201	3276	3276	3301	1433
14.64977943919331	14.649779044453611	0	0	1	0	-0.0030505248230693503	0.612864658387938	3184.680776098606	3259.680776098606	3259.680776098606	3284.680776098606	0.8823529481887817	1.0	0.7291666865348816	0.7804877758026123	0.1666666716337204	3184	3259	3259	3284	1433
14.66673943035114	14.66673903561144	0	0	1	0	-0.0034049287480474306	0.612864658387938	3184.680776098606	3259.680776098606	3259.680776098606	3284.680776098606	0.8823529481887817	1.0	0.7291666865348816	0.7804877758026123	0.1666666716337204	3184	3259	3259	3284	1433
14.683749553450713	14.683749158711018	0	0	1	0	-0.0037500000000008082	0.6199896967916834	3213.857808361943	3288.857808361943	3288.857808361943	3313.857808361943	0.9019607901573181	1.0	0.7291666865348816	0.792682945728302	0.1666666716337204	3213	3288	3288	3313	1433
14.704216806832154	14.704216412092455	0	0	1	0	-0.004084792762613487	0.6158611319080842	3196.951335163605	3271.951335163605	3271.951335163605	3296.951335163605	0.9019607901573181	1.0	0.7083333134651184	0.792682945728302	0.1666666716337204	3196	3271	3271	3296	1433
14.717671904204568	14.71767150946487	0	0	1	0	-0.004408389392194307	0.6109591714159501	3176.877806948316	3251.877806948316	3251.877806948316	3276.877806948316	0.8823529481887817	1.0	0.7083333134651184	0.792682945728302	0.1666666716337204	3176	3251	3251	3276	1433
14.73374688895775	14.733746494218051	0	0	1	0	-0.004719902932874511	0.6180206826335288	3205.7946953843007	3280.7946953843007	3280.7946953843007	3305.7946953843007	0.9019607901573181	1.0	0.7083333134651184	0.8048780560493469	0.1666666716337204	3205	3280	3280	3305	1433
14.758039564760008	14.758039564760006	0	0	1	0	-0.005018479547692137	0.613828613422811	3188.628171966411	3263.628171966411	3263.628171966411	3288.628171966411	0.9019607901573181	1.0	0.6875	0.8048780560493469	0.1666666716337204	3188	3263	3263	3288	1433
14.76736094800686	14.767360948006859	0	0	1	0	-0.005303300858899775	0.613828613422811	3188.628171966411	3263.628171966411	3263.628171966411	3288.628171966411	0.9019607901573181	1.0	0.6875	0.8048780560493469	0.1666666716337204	3188	3263	3263	3288	1433
14.784210017309334	14.784209622569636	0	0	1	0	-0.00557358619108109	0.613828613422811	3188.628171966411	3263.628171966411	3263.628171966411	3288.628171966411	0.9019607901573181	1.0	0.6875	0.8048780560493469	0.1666666716337204	3188	3263	3263	3288	1433
14.799895788719525	14.799896183459223	0	0	1	0	-0.0058285947109278785	0.613828613422811	3188.628171966411	3263.628171966411	3263.628171966411	3288.628171966411	0.9019607901573181	1.0	0.6875	0.8048780560493469	0.1666666716337204	3188	3263	3263	3288	1433
14.824307281171112	14.824306886431414	0	0	1	0	-0.006067627457812664	0.613828613422811	3188.628171966411	3263.628171966411	3263.628171966411	3288.628171966411	0.9019607901573181	1.0	0.6875	0.8048780560493469	0.1666666716337204	3188	3263	3263	3288	1433
14.83370445444013	14.833704059700432	0	0	1	0	-0.006290029259591199	0.613828613422811	3188.628171966411	3263.628171966411	3263.628171966411	3288.628171966411	0.9019607901573181	1.0	0.6875	0.8048780560493469	0.1666666716337204	3188	3263	3263	3288	1433
14.850976684699692	14.850976289959993	0	0	1	0	-0.006495190528383767	0.613828613422811	3188.628171966411	3263.628171966411	3263.628171966411	3288.628171966411	0.9019607901573181	1.0	0.6875	0.8048780560493469	0.1944444477558136	3188	3263	3263	3288	1438
14.866730351338067	14.866729956598368	0	0	1	0	-0.006682548931413194	0.613828613422811	3188.628171966411	3263.628171966411	3263.628171966411	3288.628171966411	0.9019607901573181	1.0	0.6875	0.8048780560493469	0.1666666716337204	3188	3263	3263	3288	1433
14.883665079155179	14.88366468441548	0	0	1	0	-0.006851590932319897	0.6180206826335288	3205.7946953843007	3280.7946953843007	3280.7946953843007	3305.7946953843007	0.9019607901573181	1.0	0.7083333134651184	0.8048780560493469	0.1666666716337204	3205	3280	3280	3305	1433
14.90422075422914	14.904220359489445	0	0	1	0	-0.007001853198729357	0.6117325788363814	3180.044910334982	3255.044910334982	3255.044910334982	3280.044910334982	0.9019607901573181	1.0	0.6875	0.792682945728302	0.1666666716337204	3180	3255	3255	3280	1433
14.918235592494419	14.918235592494417	0	0	1	0	-0.00713292387221395	0.6158611319080842	3196.951335163605	3271.951335163605	3271.951335163605	3296.951335163605	0.9019607901573181	1.0	0.7083333134651184	0.792682945728302	0.1666666716337204	3196	3271	3271	3296	1433
14.934689132618722	14.93468952735842	0	0	1	0	-0.007244443697168262	0.6087996101355166	3168.0344035049407	3243.0344035049407	3243.0344035049407	3268.0344035049407	0.8823529481887817	1.0	0.7083333134651184	0.7804877758026123	0.1666666716337204	3168	3243	3243	3268	1433
14.957801141981946	14.957801141981948	0	0	1	0	-0.007336107005503743	0.6084185242955762	3166.4738569903843	3241.4738569903843	3241.4738569903843	3266.4738569903843	0.8823529481887817	1.0	0.7291666865348816	0.7560975551605225	0.1666666716337204	3166	3241	3241	3266	1433
14.966745154076772	14.966745154076774	0	0	1	0	-0.007407662554463685	0.6084185242955762	3166.4738569903843	3241.4738569903843	3241.4738569903843	3266.4738569903843	0.8823529481887817	1.0	0.7291666865348816	0.7560975551605225	0.1666666716337204	3166	3241	3241	3266	1433
14.984331597136556	14.98433080765716	0	0	1	0	-0.0074589142152621515	0.5990704297110803	3128.193409666874	3203.193409666874	3203.193409666874	3228.193409666874	0.8627451062202454	1.0	0.7291666865348816	0.7317073345184326	0.1666666716337204	3128	3203	3203	3228	1433
14.999946315400965	14.999945920661267	0	0	1	0	-0.0074897215106593555	0.5934062637388706	3104.998650010675	3179.998650010675	3179.998650010675	3204.998650010675	0.843137264251709	1.0	0.75	0.707317054271698	0.1666666716337204	3104	3179	3179	3204	1433
15.024329781333943	15.024329386594244	0	0	1	0	-0.0075	0.5566307045519352	2954.4027351401746	3029.4027351401746	3029.4027351401746	3054.4027351401746	0.8235294222831726	0.9090909361839294	0.75	0.6585366129875183	0.1666666716337204	2954	3029	3029	3054	1433
15.033699322824045	15.033699322824047	0	0	1	0	-0.007489721510659252	0.5308899655938148	2848.994409106672	2923.994409106672	2923.994409106672	2948.994409106672	0.7843137383460999	0.8636363744735718	0.75	0.6341463327407837	0.1666666716337204	2848	2923	2923	2948	1433
15.051070632748	15.051069843268602	0	0	1	0	-0.007458914215261947	0.5119451358914375	2771.4153314754367	2846.4153314754367	2846.4153314754367	2871.4153314754367	0.7647058963775635	0.8257575631141663	0.75	0.6097561120986938	0.1666666716337204	2771	2846	2846	2871	1433
15.066731140817467	15.066730746077768	0	0	1	0	-0.007407662554463379	0.4945243634813563	2700.0772684561543	2775.0772684561543	2775.0772684561543	2800.0772684561543	0.7647058963775635	0.7954545617103577	0.7291666865348816	0.5731707215309143	0.1666666716337204	2700	2775	2775	2800	1433
15.08384152780053	15.083841133060831	0	0	1	0	-0.007336107005503337	0.4734834990108281	2613.914928449341	2688.914928449341	2688.914928449341	2713.914928449341	0.7450980544090271	0.7575757503509521	0.7291666865348816	0.5365853905677795	0.1666666716337204	2613	2688	2688	2713	1433
15.10426970195179	15.10426930721209	0	0	1	0	-0.0072444436971677555	0.443042553961277	2489.2592584714293	2564.2592584714293	2564.2592584714293	2589.2592584714293	0.7058823704719543	0.7121211886405945	0.7083333134651184	0.5	0.1666666716337204	2489	2564	2564	2589	1433
15.11778045762173	15.117780457621732	0	0	1	0	-0.007132923872213346	0.421343775897673	2400.402762300971	2475.402762300971	2475.402762300971	2500.402762300971	0.6666666865348816	0.6818181872367859	0.7083333134651184	0.47560974955558777	0.1666666716337204	2400	2475	2475	2500	1433
15.13393991667045	15.13393952193075	0	0	1	0	-0.007001853198728657	0.40409079659730196	2329.7518120659515	2404.7518120659515	2404.7518120659515	2429.7518120659515	0.6470588445663452	0.6590909361839294	0.6875	0.45121949911117554	0.1666666716337204	2329	2404	2404	2429	1433
15.157714299248216	15.157714299248218	0	0	1	0	-0.0068515909323191015	0.38461507577449083	2249.99873529654	2324.99873529654	2324.99873529654	2349.99873529654	0.6078431606292725	0.6287878751754761	0.6875	0.4390243887901306	0.1666666716337204	2249	2324	2324	2349	1433
15.166693443176232	15.166693048436533	0	0	1	0	-0.006682548931412306	0.37650809897397597	2216.8006652984313	2291.8006652984313	2291.8006652984313	2316.8006652984313	0.6078431606292725	0.6136363744735718	0.6666666865348816	0.4268292784690857	0.1666666716337204	2216	2291	2291	2316	1433
15.184313439110415	15.184313044370716	0	0	1	0	-0.006495190528382789	0.3706877003840314	2192.9661330726085	2267.9661330726085	2267.9661330726085	2292.9661330726085	0.6078431606292725	0.5984848737716675	0.6666666865348816	0.4146341383457184	0.1666666716337204	2192	2267	2267	2292	1433
15.199963683947711	15.199963683947713	0	0	1	0	-0.006290029259590135	0.35807139378010744	2141.30235752954	2216.30235752954	2216.30235752954	2241.30235752954	0.5882353186607361	0.5757575631141663	0.6666666865348816	0.40243902802467346	0.1666666716337204	2141	2216	2216	2241	1433
15.217558021801473	15.217557627061774	0	0	1	0	-0.006067627457811515	0.3502184710639522	2109.144639006884	2184.144639006884	2184.144639006884	2209.144639006884	0.5882353186607361	0.560606062412262	0.6458333134651184	0.39024388790130615	0.1666666716337204	2109	2184	2184	2209	1433
15.237727246710339	15.23772685197064	0	0	1	0	-0.005828594710926648	0.3356966935098171	2049.677959922701	2124.677959922701	2124.677959922701	2149.677959922701	0.5686274766921997	0.5378788113594055	0.625	0.37804877758026123	0.1666666716337204	2049	2124	2124	2149	1433
15.250890631445358	15.25089023670566	0	0	1	0	-0.005573586191079782	0.32320741936564445	1998.534382302314	2073.534382302314	2073.534382302314	2098.534382302314	0.5490196347236633	0.5151515007019043	0.625	0.3658536672592163	0.1388888955116272	1998	2073	2073	2098	1427
15.266789957032582	15.266790351772281	0	0	1	0	-0.005303300858898391	0.3069187318906188	1931.832207092084	2006.832207092084	2006.832207092084	2031.832207092084	0.529411792755127	0.4848484992980957	0.625	0.3414634168148041	0.1388888955116272	1931	2006	2006	2031	1427
15.29097407941768	15.290973684677981	0	0	1	0	-0.005018479547690684	0.30324633325245687	1916.7937346688109	1991.7937346688109	1991.7937346688109	2016.7937346688109	0.529411792755127	0.47727271914482117	0.6041666865348816	0.3414634168148041	0.1388888955116272	1916	1991	1991	2016	1427
15.299687168788722	15.299686774049023	0	0	1	0	-0.004719902932872991	0.29271452773619844	1873.6659910797325	1948.6659910797325	1948.6659910797325	1973.6659910797325	0.5098039507865906	0.46212121844291687	0.6041666865348816	0.32926830649375916	0.1388888955116272	1873	1948	1948	1973	1427
15.318007432948527	15.318007432948528	0	0	1	0	-0.004408389392192726	0.28543324486874955	1843.8491377375294	1918.8491377375294	1918.8491377375294	1943.8491377375294	0.5098039507865906	0.4469696879386902	0.5833333134651184	0.31707316637039185	0.1388888955116272	1843	1918	1918	1943	1427
15.333725178274317	15.333724783534619	0	0	1	0	-0.004084792762611848	0.27484946416282074	1800.508555746751	1875.508555746751	1875.508555746751	1900.508555746751	0.4901960790157318	0.42424243688583374	0.5833333134651184	0.31707316637039185	0.1388888955116272	1800	1875	1875	1900	1427
15.3498952952949	15.349895295294898	0	0	1	0	-0.003749999999999115	0.2559973644092679	1723.309207255952	1798.309207255952	1798.309207255952	1823.309207255952	0.45098039507865906	0.4015151560306549	0.5625	0.3048780560493469	0.1388888955116272	1723	1798	1798	1823	1427
15.371099922433647	15.371099527693952	0	0	1	0	-0.003404928748045688	0.2399107669480145	1657.4345906521194	1732.4345906521194	1732.4345906521194	1757.4345906521194	0.4313725531101227	0.3636363744735718	0.5625	0.2926829159259796	0.1388888955116272	1657	1732	1732	1757	1427
15.384146464217832	15.384146069478133	0	0	1	0	-0.003050524823067564	0.2399107669480145	1657.4345906521194	1732.4345906521194	1732.4345906521194	1757.4345906521194	0.4313725531101227	0.3636363744735718	0.5625	0.2926829159259796	0.1388888955116272	1657	1732	1732	1757	1427
15.399908025650184	15.399907630910485	0	0	1	0	-0.002687759621588792	0.23459849558861512	1635.6808394353789	1710.6808394353789	1710.6808394353789	1735.6808394353789	0.4313725531101227	0.3484848439693451	0.5416666865348816	0.2926829159259796	0.1388888955116272	1635	1710	1710	1735	1427
15.417618022235686	15.417617627495988	0	0	1	0	-0.0023176274578111254	0.22236329363280438	1585.5776874263338	1660.5776874263338	1660.5776874263338	1685.5776874263338	0.4117647111415863	0.32575756311416626	0.5416666865348816	0.2804878056049347	0.1111111119389534	1585	1660	1660	1685	1422
15.437783694487262	15.43778408922696	0	0	1	0	-0.0019411428382679079	0.2122125811912725	1544.010519978261	1619.010519978261	1619.010519978261	1644.010519978261	0.3921568691730499	0.31060606241226196	0.5208333134651184	0.2804878056049347	0.1388888955116272	1544	1619	1619	1644	1427
15.449678385830424	15.449677991090725	0	0	1	0	-0.0015593376811321826	0.20352273807308174	1508.42561240927	1583.42561240927	1583.42561240927	1608.42561240927	0.37254902720451355	0.2954545319080353	0.5208333134651184	0.2804878056049347	0.1111111119389534	1508	1583	1583	1608	1422
15.466664429808372	15.466664035068673	0	0	1	0	-0.001173258487800707	0.1967268399932096	1480.5964097721935	1555.5964097721935	1555.5964097721935	1580.5964097721935	0.3529411852359772	0.28787878155708313	0.5208333134651184	0.2804878056049347	0.1111111119389534	1480	1555	1555	1580	1422
15.483683631921021	15.483682842441622	0	0	1	0	-0.0007839634745063674	0.18995370343327522	1452.860415559262	1527.860415559262	1527.860415559262	1552.860415559262	0.3529411852359772	0.27272728085517883	0.5	0.26829269528388977	0.1111111119389534	1452	1527	1527	1552	1422
15.50418522765625	15.504185227656253	0	0	1	0	-0.0003925196718210386	0.18616582080721855	1437.34903620556	1512.34903620556	1512.34903620556	1537.34903620556	0.3529411852359772	0.25757575035095215	0.5	0.26829269528388977	0.1388888955116272	1437	1512	1512	1537	1427
15.517563745527106	15.517563745527104	0	0	1	0	1.0437658189007235e-15	0.17797256427309738	1403.7976506983337	1478.7976506983337	1478.7976506983337	1503.7976506983337	0.3333333432674408	0.25	0.4791666567325592	0.26829269528388977	0.1111111119389534	1403	1478	1478	1503	1422
15.533721625617027	15.533721230877328	0	0	1	0	0.00039251967182312326	0.1692827248801969	1368.2127583844062	1443.2127583844062	1443.2127583844062	1468.2127583844062	0.3137255012989044	0.2348484843969345	0.4791666567325592	0.26829269528388977	0.1111111119389534	1368	1443	1443	1468	1422
15.549680556898767	15.549680162159069	0	0	1	0	0.0007839634745084434	0.15919552903198375	1326.9056913859736	1401.9056913859736	1401.9056913859736	1426.9056913859736	0.29411765933036804	0.21969696879386902	0.4583333432674408	0.26829269528388977	0.1111111119389534	1326	1401	1401	1426	1422
15.570940447595344	15.570940052855645	0	0	1	0	0.001173258487802769	0.1456037291469492	1271.247270856757	1346.247270856757	1346.247270856757	1371.247270856757	0.2549019753932953	0.20454545319080353	0.4583333432674408	0.26829269528388977	0.1111111119389534	1271	1346	1346	1371	1422
15.584160280107291	15.584159885367592	0	0	1	0	0.0015593376811342246	0.1423124331049621	1257.7694135648198	1332.7694135648198	1332.7694135648198	1357.7694135648198	0.2549019753932953	0.19696970283985138	0.4375	0.26829269528388977	0.1111111119389534	1257	1332	1332	1357	1422
15.599966447125603	15.599966841865301	0	0	1	0	0.0019411428382699247	0.13495643017813563	1227.6465815794654	1302.6465815794654	1302.6465815794654	1327.6465815794654	0.23529411852359772	0.1818181872367859	0.4375	0.2804878056049347	0.1111111119389534	1227	1302	1302	1327	1422
15.624355439414362	15.624354649934967	0	0	1	0	0.002317627457813111	0.1266996536888485	1193.8350818558347	1268.8350818558347	1268.8350818558347	1293.8350818558347	0.21568627655506134	0.17424242198467255	0.4166666567325592	0.2804878056049347	0.1111111119389534	1193	1268	1268	1293	1422
15.63364642770441	15.63364603296471	0	0	1	0	0.0026877596215907408	0.1260760400625991	1191.2813840563433	1266.2813840563433	1266.2813840563433	1291.2813840563433	0.21568627655506134	0.1666666716337204	0.4166666567325592	0.2926829159259796	0.1111111119389534	1191	1266	1266	1291	1422
15.65096405302933	15.650963658289632	0	0	1	0	0.0030505248230694713	0.1205504653233338	1168.654155499052	1243.654155499052	1243.654155499052	1268.654155499052	0.19607843458652496	0.15909090638160706	0.4166666567325592	0.3048780560493469	0.1111111119389534	1168	1243	1243	1268	1422
15.666772193746137	15.666771799006439	0	0	1	0	0.0034049287480475486	0.11216666221588367	1134.3224817740436	1209.3224817740436	1209.3224817740436	1234.3224817740436	0.1764705926179886	0.1515151560306549	0.3958333432674408	0.3048780560493469	0.1111111119389534	1134	1209	1209	1234	1422
15.691014342866954	15.691013948127255	0	0	1	0	0.003750000000000923	0.10778437900485671	1116.3770320248882	1191.3770320248882	1191.3770320248882	1216.3770320248882	0.1568627506494522	0.14393939077854156	0.3958333432674408	0.32926830649375916	0.1111111119389534	1116	1191	1191	1216	1422
15.699666247584688	15.699665852844989	0	0	1	0	0.004084792762613599	0.1004168326035142	1086.2069295113906	1161.2069295113906	1161.2069295113906	1186.2069295113906	0.13725490868091583	0.13636364042758942	0.375	0.3414634168148041	0.1111111119389534	1086	1161	1161	1186	1422
15.71761743012614	15.717617035386441	0	0	1	0	0.0044083893921944145	0.10270341858267784	1095.5704990960658	1170.5704990960658	1170.5704990960658	1195.5704990960658	0.13725490868091583	0.13636364042758942	0.375	0.3658536672592163	0.1111111119389534	1095	1170	1170	1195	1422
15.733745704738652	15.733753599532628	0	0	1	0	0.004719902932874614	0.09894474782049656	1080.1787423249334	1155.1787423249334	1155.1787423249334	1180.1787423249334	0.11764705926179886	0.13636364042758942	0.375	0.37804877758026123	0.1111111119389534	1080	1155	1155	1180	1422
15.757716272946713	15.757715878207014	0	0	1	0	0.0050184795476922355	0.1012313337996602	1089.5423119096085	1164.5423119096085	1164.5423119096085	1189.5423119096085	0.11764705926179886	0.13636364042758942	0.375	0.40243902802467346	0.1111111119389534	1089	1164	1164	1189	1422
15.766730548707919	15.76673015396822	0	0	1	0	0.005303300858899867	0.09747266490012407	1074.150562766008	1149.150562766008	1149.150562766008	1174.150562766008	0.09803921729326248	0.13636364042758942	0.375	0.4146341383457184	0.1111111119389534	1074	1149	1149	1174	1422
15.78422383319879	15.784223438459092	0	0	1	0	0.005573586191081179	0.09861595928668976	1078.8323532789946	1153.8323532789946	1153.8323532789946	1178.8323532789946	0.09803921729326248	0.13636364042758942	0.375	0.4268292784690857	0.1111111119389534	1078	1153	1153	1178	1422
15.800014605368855	15.800014210629156	0	0	1	0	0.005828594710927962	0.1005098968744278	1086.5880277007818	1161.5880277007818	1161.5880277007818	1186.5880277007818	0.09803921729326248	0.14393939077854156	0.375	0.4268292784690857	0.1111111119389534	1086	1161	1161	1186	1422
15.81670183139483	15.816701436655132	0	0	1	0	0.0060676274578127425	0.09861595928668976	1078.8323532789946	1153.8323532789946	1153.8323532789946	1178.8323532789946	0.09803921729326248	0.14393939077854156	0.375	0.4268292784690857	0.1111111119389534	1078	1153	1153	1178	1422
15.837592640473055	15.837592640473057	0	0	1	0	0.006290029259591271	0.09338486616355857	1057.4110269397725	1132.4110269397725	1132.4110269397725	1157.4110269397725	0.0784313753247261	0.14393939077854156	0.3541666567325592	0.4268292784690857	0.1111111119389534	1057	1132	1132	1157	1422
15.849697333335964	15.849697333335966	0	0	1	0	0.006495190528383834	0.08893872890621424	1039.2040948709473	1114.2040948709473	1114.2040948709473	1139.2040948709473	0.0784313753247261	0.14393939077854156	0.3125	0.4268292784690857	0.1111111119389534	1039	1114	1114	1139	1422
15.866703114298854	15.866703114298852	0	0	1	0	0.006682548931413254	0.09874264989048243	1079.3511513015255	1154.3511513015255	1154.3511513015255	1179.3511513015255	0.11764705926179886	0.14393939077854156	0.3125	0.4268292784690857	0.1388888955116272	1079	1154	1154	1179	1427
15.890939737063885	15.890939342324186	0	0	1	0	0.006851590932319951	0.11936165998137094	1163.785997623714	1238.785997623714	1238.785997623714	1263.785997623714	0.1568627506494522	0.17424242198467255	0.3333333432674408	0.4390243887901306	0.1388888955116272	1163	1238	1238	1263	1427
15.899721511142513	15.899720721663117	0	0	1	0	0.007001853198729405	0.11936165998137094	1163.785997623714	1238.785997623714	1238.785997623714	1263.785997623714	0.1568627506494522	0.17424242198467255	0.3333333432674408	0.4390243887901306	0.1388888955116272	1163	1238	1238	1263	1427
15.91786216873938	15.917862563479078	0	0	1	0	0.0071329238722139905	0.1303380825518956	1208.7344480500124	1283.7344480500124	1283.7344480500124	1308.7344480500124	0.1764705926179886	0.18939393758773804	0.3541666567325592	0.4390243887901306	0.1388888955116272	1208	1283	1283	1308	1427
15.933932416616173	15.933932811355872	0	0	1	0	0.007244443697168296	0.1481104101985693	1281.5121297631413	1356.5121297631413	1356.5121297631413	1381.5121297631413	0.21568627655506134	0.21212121844291687	0.375	0.4390243887901306	0.1388888955116272	1281	1356	1356	1381	1427
15.957672456840147	15.957672062100448	0	0	1	0	0.007336107005503771	0.1738511375113716	1386.9204081090666	1461.9204081090666	1461.9204081090666	1486.9204081090666	0.2549019753932953	0.25757575035095215	0.4166666567325592	0.4390243887901306	0.1388888955116272	1386	1461	1461	1486	1427
15.966715943339064	15.966715943339063	0	0	1	0	0.007407662554463706	0.1738511375113716	1386.9204081090666	1461.9204081090666	1461.9204081090666	1486.9204081090666	0.2549019753932953	0.25757575035095215	0.4166666567325592	0.4390243887901306	0.1388888955116272	1386	1461	1461	1486	1427
15.984223833198794	15.984223438459095	0	0	1	0	0.007458914215262165	0.190289624966681	1454.2360142385587	1529.2360142385587	1529.2360142385587	1554.2360142385587	0.29411765933036804	0.280303031206131	0.4375	0.4268292784690857	0.1388888955116272	1454	1529	1529	1554	1427
16.000043026627164	16.00004342136686	0	0	1	0	0.0074897215106593616	0.20688435106682102	1522.191417618632	1597.191417618632	1597.191417618632	1622.191417618632	0.3137255012989044	0.3181818127632141	0.4583333432674408	0.4268292784690857	0.1388888955116272	1522	1597	1597	1622	1427
16.024269386160032	16.024268991420335	0	0	1	0	0.0075	0.21746813177274982	1565.5319996094104	1640.5319996094104	1640.5319996094104	1665.5319996094104	0.3333333432674408	0.34090909361839294	0.4583333432674408	0.4268292784690857	0.1388888955116272	1565	1640	1640	1665	1427
16.03373011252055	16.03372971778085	0	0	1	0	0.007489721510659245	0.23173585207754277	1623.9583142575375	1698.9583142575375	1698.9583142575375	1723.9583142575375	0.3529411852359772	0.3636363744735718	0.4791666567325592	0.4390243887901306	0.1388888955116272	1623	1698	1698	1723	1427
16.050924184319754	16.050923789580054	0	0	1	0	0.007458914215261934	0.24231962533289098	1667.2988657381884	1742.2988657381884	1742.2988657381884	1767.2988657381884	0.37254902720451355	0.3863636255264282	0.4791666567325592	0.4390243887901306	0.1388888955116272	1667	1742	1742	1767	1427
16.066720877585297	16.066720482845597	0	0	1	0	0.007407662554463358	0.2567143812775612	1726.245391331613	1801.245391331613	1801.245391331613	1826.245391331613	0.3921568691730499	0.40909090638160706	0.5	0.45121949911117554	0.1388888955116272	1726	1801	1801	1826	1427
16.090874999753286	16.09087460501359	0	0	1	0	0.007336107005503309	0.28482796626952966	1841.3705218737239	1916.3705218737239	1916.3705218737239	1941.3705218737239	0.45098039507865906	0.4469696879386902	0.5208333134651184	0.46341463923454285	0.1388888955116272	1841	1916	1916	1941	1427
16.099749537661125	16.099749142921432	0	0	1	0	0.007244443697167722	0.2929234089996151	1874.521359853424	1949.521359853424	1949.521359853424	1974.521359853424	0.45098039507865906	0.469696968793869	0.5416666865348816	0.46341463923454285	0.1388888955116272	1874	1949	1949	1974	1427
16.11762611439951	16.117626114399513	0	0	1	0	0.007132923872213304	0.30515861095542585	1924.6245118624688	1999.6245118624688	1999.6245118624688	2024.6245118624688	0.47058823704719543	0.49242424964904785	0.5416666865348816	0.47560974955558777	0.1388888955116272	1924	1999	1999	2024	1427
16.133709388686366	16.13370899394667	0	0	1	0	0.00700185319872861	0.3163255783729255	1970.35324343713	2045.35324343713	2045.35324343713	2070.35324343713	0.4901960790157318	0.5075757503509521	0.5625	0.47560974955558777	0.1388888955116272	1970	2045	2045	2070	1427
16.149983322247728	16.149983322247728	0	0	1	0	0.006851590932319048	0.32862430065870285	2020.7165111973882	2095.716511197388	2095.716511197388	2120.716511197388	0.5098039507865906	0.5303030014038086	0.5625	0.4878048896789551	0.1388888955116272	2020	2095	2095	2120	1427
16.170897815707875	16.170897420968174	0	0	1	0	0.006682548931412246	0.3386252298951149	2061.6703164204955	2136.6703164204955	2136.6703164204955	2161.6703164204955	0.5098039507865906	0.5530303120613098	0.5833333134651184	0.5	0.1388888955116272	2061	2136	2136	2161	1427
16.184146464217832	16.184146069478132	0	0	1	0	0.0064951905283827235	0.3518131747841835	2115.6749507412314	2190.6749507412314	2190.6749507412314	2215.6749507412314	0.529411792755127	0.5757575631141663	0.6041666865348816	0.5	0.1388888955116272	2115	2190	2190	2215	1427
16.199940394305486	16.199940394305486	0	0	1	0	0.006290029259590062	0.36423893278934116	2166.558429772352	2241.558429772352	2241.558429772352	2266.558429772352	0.5490196347236633	0.5984848737716675	0.6041666865348816	0.5121951103210449	0.1388888955116272	2166	2241	2241	2266	1427
16.22423741224443	16.224237017504734	0	0	1	0	0.006067627457811438	0.3812898099422455	2236.3817717134953	2311.3817717134953	2311.3817717134953	2336.3817717134953	0.5686274766921997	0.6287878751754761	0.625	0.5243902206420898	0.1388888955116272	2236	2311	2311	2336	1427
16.233738007314525	16.233737612574828	0	0	1	0	0.0058285947109265645	0.3965737914091081	2298.9696758202977	2373.9696758202977	2373.9696758202977	2398.9696758202977	0.5882353186607361	0.6515151262283325	0.6458333134651184	0.5365853905677795	0.1388888955116272	2298	2373	2373	2398	1427
16.250934447551924	16.250934052812227	0	0	1	0	0.005573586191079693	0.40526364197787945	2334.5546138994164	2409.5546138994164	2409.5546138994164	2434.5546138994164	0.6078431606292725	0.6666666865348816	0.6458333134651184	0.5365853905677795	0.1388888955116272	2334	2409	2409	2434	1427
16.266783246457702	16.266783246457706	0	0	1	0	0.005303300858898298	0.42067465458701303	2397.6627105338184	2472.6627105338184	2472.6627105338184	2497.6627105338184	0.6274510025978088	0.689393937587738	0.6666666865348816	0.5487805008888245	0.1388888955116272	2397	2472	2472	2497	1427
16.291021053441835	16.291020658702138	0	0	1	0	0.005018479547690586	0.4264950482099037	2421.4972224195553	2496.4972224195553	2496.4972224195553	2521.4972224195553	0.6274510025978088	0.7045454382896423	0.6666666865348816	0.5609756112098694	0.1666666716337204	2421	2496	2496	2521	1433
16.299672958159565	16.29967256341987	0	0	1	0	0.004719902932872889	0.4449025420472026	2496.8759096832946	2571.8759096832946	2571.8759096832946	2596.8759096832946	0.6666666865348816	0.7272727489471436	0.6875	0.5609756112098694	0.1388888955116272	2496	2571	2571	2596	1427
16.317599666839694	16.31759966683969	0	0	1	0	0.004408389392192618	0.45078645180910826	2520.9705201582983	2595.9705201582983	2595.9705201582983	2620.9705201582983	0.6666666865348816	0.7424242496490479	0.6875	0.5731707215309143	0.1666666716337204	2520	2595	2595	2620	1433
16.333667151538595	16.3336667567989	0	0	1	0	0.004084792762611737	0.45971913903769934	2557.549874359379	2632.549874359379	2632.549874359379	2657.549874359379	0.6666666865348816	0.7575757503509521	0.7083333134651184	0.5853658318519592	0.1666666716337204	2557	2632	2632	2657	1433
16.349771347029485	16.349770952289788	0	0	1	0	0.0037499999999990002	0.4684089747053095	2593.1347514182426	2668.1347514182426	2668.1347514182426	2693.1347514182426	0.686274528503418	0.7727272510528564	0.7083333134651184	0.5853658318519592	0.1388888955116272	2593	2668	2668	2693	1427
16.37092900014408	16.37092860540438	0	0	1	0	0.0034049287480455706	0.4842646269627462	2658.063647412446	2733.063647412446	2733.063647412446	2758.063647412446	0.7058823704719543	0.7954545617103577	0.7291666865348816	0.5975610017776489	0.1666666716337204	2658	2733	2733	2758	1433
16.384080937427836	16.38408054268814	0	0	1	0	0.003050524823067443	0.4842646269627462	2658.063647412446	2733.063647412446	2733.063647412446	2758.063647412446	0.7058823704719543	0.7954545617103577	0.7291666865348816	0.5975610017776489	0.1666666716337204	2658	2733	2733	2758	1433
16.399917894142654	16.399917894142654	0	0	1	0	0.002687759621588668	0.4951775296765373	2702.75198402542	2777.75198402542	2777.75198402542	2802.75198402542	0.7254902124404907	0.810606062412262	0.7291666865348816	0.6097561120986938	0.1388888955116272	2702	2777	2777	2802	1427
16.42426267558515	16.424262280845454	0	0	1	0	0.0023176274578109997	0.5060904323903284	2747.4403206383945	2822.4403206383945	2822.4403206383945	2847.4403206383945	0.7450980544090271	0.8257575631141663	0.7291666865348816	0.6219512224197388	0.1388888955116272	2747	2822	2822	2847	1427
16.433676822661216	16.43367642792152	0	0	1	0	0.0019411428382677801	0.5098783075658044	2762.951669481969	2837.951669481969	2837.951669481969	2862.951669481969	0.7450980544090271	0.8409090638160706	0.7291666865348816	0.6219512224197388	0.1388888955116272	2762	2837	2837	2862	1427
16.45104181674999	16.45104102727059	0	0	1	0	0.0015593376811320532	0.5222001299262047	2813.409532047808	2888.409532047808	2888.409532047808	2913.409532047808	0.7647058963775635	0.8484848737716675	0.75	0.6341463327407837	0.1666666716337204	2813	2888	2888	2913	1433
16.46670627221644	16.46670587747674	0	0	1	0	0.0011732584878005763	0.5259880051016808	2828.9208808913827	2903.9208808913827	2903.9208808913827	2928.9208808913827	0.7647058963775635	0.8636363744735718	0.75	0.6341463327407837	0.1666666716337204	2828	2903	2903	2928	1433
16.4910317114137	16.491031316674004	0	0	1	0	0.0007839634745062358	0.5346778407692909	2864.5057579502463	2939.5057579502463	2939.5057579502463	2964.5057579502463	0.7843137383460999	0.8787878751754761	0.75	0.6341463327407837	0.1666666716337204	2864	2939	2939	2964	1433
16.49970335311637	16.499703353116374	0	0	1	0	0.00039251967182090644	0.5346778407692909	2864.5057579502463	2939.5057579502463	2939.5057579502463	2964.5057579502463	0.7843137383460999	0.8787878751754761	0.75	0.6341463327407837	0.1666666716337204	2864	2939	2939	2964	1433
16.51778795767601	16.517787957676006	0	0	1	0	-1.1760740967563817e-15	0.545654259622097	2909.4541931524873	2984.4541931524873	2984.4541931524873	3009.4541931524873	0.8039215803146362	0.8939393758773804	0.75	0.6463414430618286	0.1666666716337204	2909	2984	2984	3009	1433
16.533954522039302	16.533954522039302	0	0	1	0	-0.0003925196718232554	0.5547024457586733	2946.5065153817673	3021.5065153817673	3021.5065153817673	3046.5065153817673	0.8039215803146362	0.9166666865348816	0.7708333134651184	0.6463414430618286	0.1666666716337204	2946	3021	3021	3046	1433
16.557583640407923	16.557583245668226	0	0	1	0	-0.000783963474508575	0.5608404317446718	2971.641567994431	3046.641567994431	3046.641567994431	3071.641567994431	0.8039215803146362	0.9318181872367859	0.7708333134651184	0.6585366129875183	0.1666666716337204	2971	3046	3046	3071	1433
16.566953576637726	16.566953576637722	0	0	1	0	-0.0011732584878028998	0.5676363298245439	2999.4707706315075	3074.4707706315075	3074.4707706315075	3099.4707706315075	0.8235294222831726	0.939393937587738	0.7708333134651184	0.6585366129875183	0.1666666716337204	2999	3074	3074	3099	1433
16.584284228372706	16.58428383363301	0	0	1	0	-0.0015593376811343538	0.57142420500002	3014.982119475082	3089.982119475082	3089.982119475082	3114.982119475082	0.8235294222831726	0.9545454382896423	0.7708333134651184	0.6585366129875183	0.1666666716337204	3014	3089	3089	3114	1433
16.599902894034102	16.599902894034102	0	0	1	0	-0.0019411428382700524	0.575668241911969	3032.361450629513	3107.361450629513	3107.361450629513	3132.361450629513	0.8235294222831726	0.9621211886405945	0.7708333134651184	0.6707317233085632	0.1666666716337204	3032	3107	3107	3132	1433
16.624254780791176	16.624254386051476	0	0	1	0	-0.0023176274578132366	0.5775621944008682	3040.1171860715554	3115.1171860715554	3115.1171860715554	3140.1171860715554	0.8235294222831726	0.9696969985961914	0.7708333134651184	0.6707317233085632	0.1388888955116272	3040	3115	3115	3140	1427
16.633724980904468	16.633724586164767	0	0	1	0	-0.0026877596215908644	0.5916393687115695	3097.763214873877	3172.763214873877	3172.763214873877	3197.763214873877	0.843137264251709	0.9924242496490479	0.7916666865348816	0.6707317233085632	0.1388888955116272	3097	3172	3172	3197	1427
16.65091550004638	16.65091510530668	0	0	1	0	-0.003050524823069592	0.5935333062993076	3105.5188892956644	3180.5188892956644	3180.5188892956644	3205.5188892956644	0.843137264251709	1.0	0.7916666865348816	0.6707317233085632	0.1666666716337204	3105	3180	3180	3205	1433
16.666726009201383	16.666725614461683	0	0	1	0	-0.003404928748047666	0.5959469219442548	3115.4026453617234	3190.4026453617234	3190.4026453617234	3215.4026453617234	0.843137264251709	1.0	0.7916666865348816	0.6829268336296082	0.1666666716337204	3115	3190	3190	3215	1433
16.69108381705394	16.691083422314243	0	0	1	0	-0.0037500000000010372	0.5959469219442548	3115.4026453617234	3190.4026453617234	3190.4026453617234	3215.4026453617234	0.843137264251709	1.0	0.7916666865348816	0.6829268336296082	0.1666666716337204	3115	3190	3190	3215	1433
16.699729800676188	16.699729405936488	0	0	1	0	-0.0040847927626137094	0.5959469219442548	3115.4026453617234	3190.4026453617234	3190.4026453617234	3215.4026453617234	0.843137264251709	1.0	0.7916666865348816	0.6829268336296082	0.1666666716337204	3115	3190	3190	3215	1433
16.718374540868385	16.71837454086839	0	0	1	0	-0.004408389392194521	0.5959469219442548	3115.4026453617234	3190.4026453617234	3190.4026453617234	3215.4026453617234	0.843137264251709	1.0	0.7916666865348816	0.6829268336296082	0.1666666716337204	3115	3190	3190	3215	1433
16.73380096829648	16.733800573556785	0	0	1	0	-0.004719902932874717	0.6008488824363889	3135.4761735770126	3210.4761735770126	3210.4761735770126	3235.4761735770126	0.8627451062202454	1.0	0.7916666865348816	0.6829268336296082	0.1666666716337204	3135	3210	3210	3235	1433
16.757641272403944	16.757640877664244	0	0	1	0	-0.0050184795476923335	0.6008488824363889	3135.4761735770126	3210.4761735770126	3210.4761735770126	3235.4761735770126	0.8627451062202454	1.0	0.7916666865348816	0.6829268336296082	0.1666666716337204	3135	3210	3210	3235	1433
16.766832391550203	16.766831996810502	0	0	1	0	-0.005303300858899961	0.6008488824363889	3135.4761735770126	3210.4761735770126	3210.4761735770126	3235.4761735770126	0.8627451062202454	1.0	0.7916666865348816	0.6829268336296082	0.1666666716337204	3135	3210	3210	3235	1433
16.784315807548605	16.78431541280891	0	0	1	0	-0.005573586191081266	0.6008488824363889	3135.4761735770126	3210.4761735770126	3210.4761735770126	3235.4761735770126	0.8627451062202454	1.0	0.7916666865348816	0.6829268336296082	0.1666666716337204	3135	3210	3210	3235	1433
16.799695260952547	16.799694866212846	0	0	1	0	-0.005828594710928045	0.6008488824363889	3135.4761735770126	3210.4761735770126	3210.4761735770126	3235.4761735770126	0.8627451062202454	1.0	0.7916666865348816	0.6829268336296082	0.1666666716337204	3135	3210	3210	3235	1433
16.816742884323503	16.816742489583802	0	0	1	0	-0.00606762745781282	0.5984352667914417	3125.5924175109535	3200.5924175109535	3200.5924175109535	3225.5924175109535	0.8627451062202454	1.0	0.7916666865348816	0.6707317233085632	0.1666666716337204	3125	3200	3200	3225	1433
16.837647114551487	16.837647114551487	0	0	1	0	-0.006290029259591343	0.6008488824363889	3135.4761735770126	3210.4761735770126	3210.4761735770126	3235.4761735770126	0.8627451062202454	1.0	0.7916666865348816	0.6829268336296082	0.1666666716337204	3135	3210	3210	3235	1433
16.85099957960222	16.850999579602224	0	0	1	0	-0.0064951905283839	0.6008488824363889	3135.4761735770126	3210.4761735770126	3210.4761735770126	3235.4761735770126	0.8627451062202454	1.0	0.7916666865348816	0.6829268336296082	0.1666666716337204	3135	3210	3210	3235	1433
16.86674219352903	16.866741798789334	0	0	1	0	-0.006682548931413314	0.6008488824363889	3135.4761735770126	3210.4761735770126	3210.4761735770126	3235.4761735770126	0.8627451062202454	1.0	0.7916666865348816	0.6829268336296082	0.1666666716337204	3135	3210	3210	3235	1433
16.89092552643473	16.890924736955334	0	0	1	0	-0.0068515909323200045	0.6008488824363889	3135.4761735770126	3210.4761735770126	3210.4761735770126	3235.4761735770126	0.8627451062202454	1.0	0.7916666865348816	0.6829268336296082	0.1666666716337204	3135	3210	3210	3235	1433
16.899734537552575	16.899734142812875	0	0	1	0	-0.007001853198729453	0.6008488824363889	3135.4761735770126	3210.4761735770126	3210.4761735770126	3235.4761735770126	0.8627451062202454	1.0	0.7916666865348816	0.6829268336296082	0.1666666716337204	3135	3210	3210	3235	1433
16.91753887692608	16.917538482186387	0	0	1	0	-0.007132923872214031	0.5984352667914417	3125.5924175109535	3200.5924175109535	3200.5924175109535	3225.5924175109535	0.8627451062202454	1.0	0.7916666865348816	0.6707317233085632	0.1388888955116272	3125	3200	3200	3225	1427
16.93379149454371	16.93379109980401	0	0	1	0	-0.00724444369716833	0.5984352667914417	3125.5924175109535	3200.5924175109535	3200.5924175109535	3225.5924175109535	0.8627451062202454	1.0	0.7916666865348816	0.6707317233085632	0.1666666716337204	3125	3200	3200	3225	1433
16.957991011777057	16.957991406516754	0	0	1	0	-0.0073361070055037985	0.5984352667914417	3125.5924175109535	3200.5924175109535	3200.5924175109535	3225.5924175109535	0.8627451062202454	1.0	0.7916666865348816	0.6707317233085632	0.1666666716337204	3125	3200	3200	3225	1433
16.96759266021004	16.967592265470344	0	0	1	0	-0.007407662554463726	0.5960216511464944	3115.7086614448945	3190.7086614448945	3190.7086614448945	3215.7086614448945	0.8627451062202454	1.0	0.7916666865348816	0.6585366129875183	0.1388888955116272	3115	3190	3190	3215	1427
16.98420764887114	16.98420725413144	0	0	1	0	-0.007458914215262179	0.5911196906543603	3095.6351332296053	3170.6351332296053	3170.6351332296053	3195.6351332296053	0.843137264251709	1.0	0.7916666865348816	0.6585366129875183	0.1388888955116272	3095	3170	3170	3195	1427
16.999721708512364	16.999721313772667	0	0	1	0	-0.0074897215106593685	0.5868121256249221	3077.995654434056	3152.995654434056	3152.995654434056	3177.995654434056	0.843137264251709	0.9924242496490479	0.7916666865348816	0.6463414430618286	0.1388888955116272	3077	3152	3152	3177	1427
17.02422359635497	17.02422320161527	0	0	1	0	-0.0075	0.5787166972167608	3044.8448751026353	3119.8448751026353	3119.8448751026353	3144.8448751026353	0.843137264251709	0.9696969985961914	0.7916666865348816	0.6341463327407837	0.1388888955116272	3044	3119	3119	3144	1427
17.033709191316515	17.033708796576818	0	0	1	0	-0.007489721510659238	0.5605860203655997	2970.599753397131	3045.599753397131	3045.599753397131	3070.599753397131	0.8235294222831726	0.939393937587738	0.7708333134651184	0.6219512224197388	0.1388888955116272	2970	3045	3045	3070	1427
17.050873657638313	17.050873262898612	0	0	1	0	-0.00745891421526192	0.5457582101983025	2909.8798707620485	2984.8798707620485	2984.8798707620485	3009.8798707620485	0.8039215803146362	0.9090909361839294	0.7708333134651184	0.6097561120986938	0.1388888955116272	2909	2984	2984	3009	1427
17.06668377205361	17.066683377313915	0	0	1	0	-0.007407662554463337	0.5301505328587641	2845.966432056639	2920.966432056639	2920.966432056639	2945.966432056639	0.8039215803146362	0.8560606241226196	0.7708333134651184	0.5975610017776489	0.1388888955116272	2845	2920	2920	2945	1427
17.090872236575397	17.0908718418357	0	0	1	0	-0.0073361070055032816	0.5191105714794704	2800.7577902084313	2875.7577902084313	2875.7577902084313	2900.7577902084313	0.7843137383460999	0.8409090638160706	0.7708333134651184	0.5853658318519592	0.1388888955116272	2800	2875	2875	2900	1427
17.09971282686914	17.099712432129444	0	0	1	0	-0.007244443697167687	0.5129725969797834	2775.622784632213	2850.622784632213	2850.622784632213	2875.622784632213	0.7843137383460999	0.8257575631141663	0.7708333134651184	0.5731707215309143	0.1388888955116272	2775	2850	2850	2875	1427
17.117645456644752	17.11764506190505	0	0	1	0	-0.007132923872213263	0.5042827613121732	2740.0379075733495	2815.0379075733495	2815.0379075733495	2840.0379075733495	0.7647058963775635	0.810606062412262	0.7708333134651184	0.5731707215309143	0.1388888955116272	2740	2815	2815	2840	1427
17.133686493783834	17.13368609904414	0	0	1	0	-0.007001853198728562	0.4981447868124862	2714.9029019971313	2789.9029019971313	2789.9029019971313	2814.9029019971313	0.7647058963775635	0.7954545617103577	0.7708333134651184	0.5609756112098694	0.1388888955116272	2714	2789	2789	2814	1427
17.157673641059244	17.157673641059247	0	0	1	0	-0.006851590932318994	0.48614056035876274	2665.7455946691334	2740.7455946691334	2740.7455946691334	2765.7455946691334	0.7450980544090271	0.7878788113594055	0.75	0.5487805008888245	0.1388888955116272	2665	2740	2740	2765	1427
17.166657521863645	17.166657127123948	0	0	1	0	-0.006682548931412186	0.4823526702821255	2650.234184805304	2725.234184805304	2725.234184805304	2750.234184805304	0.7450980544090271	0.7727272510528564	0.75	0.5487805008888245	0.1388888955116272	2650	2725	2725	2750	1427
17.184161069586686	17.184160674846986	0	0	1	0	-0.006495190528382658	0.4781721495091915	2633.1149522401392	2708.1149522401392	2708.1149522401392	2733.1149522401392	0.7450980544090271	0.7651515007019043	0.75	0.5365853905677795	0.1388888955116272	2633	2708	2708	2733	1427
17.199868946420008	17.199869341159705	0	0	1	0	-0.00629002925958999	0.4671957194805145	2588.166471272707	2663.166471272707	2663.166471272707	2688.166471272707	0.7254902124404907	0.75	0.75	0.5243902206420898	0.1388888955116272	2588	2663	2663	2688	1427
17.224213333122805	17.224212938383104	0	0	1	0	-0.00606762745781136	0.4592273235321045	2555.535889863968	2630.535889863968	2630.535889863968	2655.535889863968	0.7254902124404907	0.7272727489471436	0.75	0.5121951103210449	0.1388888955116272	2555	2630	2630	2655	1427
17.233693006988865	17.233692612249165	0	0	1	0	-0.005828594710926481	0.4456467255949974	2499.9233413115144	2574.9233413115144	2574.9233413115144	2599.9233413115144	0.7058823704719543	0.7121211886405945	0.7291666865348816	0.5	0.1388888955116272	2499	2574	2574	2599	1427
17.250898920979033	17.250898526239332	0	0	1	0	-0.0055735861910796046	0.4350629523396492	2456.5827898308635	2531.5827898308635	2531.5827898308635	2556.5827898308635	0.686274528503418	0.689393937587738	0.7291666865348816	0.5	0.1388888955116272	2456	2531	2531	2556	1427
17.266679035177226	17.266678640437526	0	0	1	0	-0.005303300858898205	0.4241500496258581	2411.894453217889	2486.894453217889	2486.894453217889	2511.894453217889	0.6666666865348816	0.6742424368858337	0.7291666865348816	0.4878048896789551	0.1388888955116272	2411	2486	2486	2511	1427
17.283733369123066	17.28373297438337	0	0	1	0	-0.005018479547690488	0.4156619631344589	2377.1357390356093	2452.1357390356093	2452.1357390356093	2477.1357390356093	0.6666666865348816	0.6590909361839294	0.7083333134651184	0.47560974955558777	0.1388888955116272	2377	2452	2452	2477	1427
17.304157990617036	17.304157595877335	0	0	1	0	-0.004719902932872786	0.40697211256568755	2341.5508009564905	2416.5508009564905	2416.5508009564905	2441.5508009564905	0.6470588445663452	0.6439393758773804	0.7083333134651184	0.47560974955558777	0.1388888955116272	2341	2416	2416	2441	1427
17.317657693575413	17.317657693575413	0	0	1	0	-0.004408389392192511	0.40102468666476687	2317.1960918922205	2392.1960918922205	2392.1960918922205	2417.1960918922205	0.6470588445663452	0.6287878751754761	0.7083333134651184	0.46341463923454285	0.1388888955116272	2317	2392	2392	2417	1427
17.333922548123702	17.333922153384	0	0	1	0	-0.004084792762611626	0.3923348509971567	2281.611214833357	2356.611214833357	2356.611214833357	2381.611214833357	0.6274510025978088	0.6136363744735718	0.7083333134651184	0.46341463923454285	0.1388888955116272	2281	2356	2356	2381	1427
17.357659430430086	17.35765903569039	0	0	1	0	-0.0037499999999988857	0.37724140752106905	2219.8035637987778	2294.8035637987778	2294.8035637987778	2319.8035637987778	0.6078431606292725	0.5909090638160706	0.6875	0.45121949911117554	0.1388888955116272	2219	2294	2294	2319	1427
17.36670686432599	17.36670646958629	0	0	1	0	-0.0034049287480454526	0.37724140752106905	2219.8035637987778	2294.8035637987778	2294.8035637987778	2319.8035637987778	0.6078431606292725	0.5909090638160706	0.6875	0.45121949911117554	0.1388888955116272	2219	2294	2294	2319	1427
17.384129490410785	17.384129095671085	0	0	1	0	-0.0030505248230673224	0.3652830394060631	2170.8340463678287	2245.8340463678287	2245.8340463678287	2270.8340463678287	0.6078431606292725	0.560606062412262	0.6666666865348816	0.4390243887901306	0.1388888955116272	2170	2245	2245	2270	1427
17.400027631778915	17.40002763177891	0	0	1	0	-0.002687759621588545	0.35456068529103835	2126.926006266802	2201.926006266802	2201.926006266802	2226.926006266802	0.5882353186607361	0.5454545617103577	0.6666666865348816	0.4268292784690857	0.1388888955116272	2126	2201	2201	2226	1427
17.424258333448464	17.424258333448464	0	0	1	0	-0.002317627457810874	0.3436477613234059	2082.2375826193474	2157.2375826193474	2157.2375826193474	2182.2375826193474	0.5686274766921997	0.5303030014038086	0.6458333134651184	0.4268292784690857	0.1388888955116272	2082	2157	2157	2182	1427
17.433731296739648	17.43373090199995	0	0	1	0	-0.0019411428382676522	0.3378908792094184	2058.6631503625686	2133.6631503625686	2133.6631503625686	2158.6631503625686	0.5686274766921997	0.5151515007019043	0.6458333134651184	0.4146341383457184	0.1111111119389534	2058	2133	2133	2158	1422
17.450913921087587	17.45091352634789	0	0	1	0	-0.0015593376811319237	0.32704149279743433	2014.2349130054936	2089.2349130054936	2089.2349130054936	2114.2349130054936	0.5490196347236633	0.5	0.625	0.4146341383457184	0.1111111119389534	2014	2089	2089	2114	1422
17.466773772704933	17.466773377965232	0	0	1	0	-0.0011732584878004458	0.30965026561170816	1943.017837679945	2018.017837679945	2018.017837679945	2043.017837679945	0.5098039507865906	0.47727271914482117	0.625	0.40243902802467346	0.1388888955116272	1943	2018	2018	2043	1427
17.490885657725155	17.490884868245757	0	0	1	0	-0.0007839634745061043	0.2894466557365849	1860.2840552413152	1935.2840552413152	1935.2840552413152	1960.2840552413152	0.4901960790157318	0.4318181872367859	0.6041666865348816	0.39024388790130615	0.1388888955116272	1860	1935	1935	1960	1427
17.499667037064082	17.499666642324385	0	0	1	0	-0.00039251967182077433	0.2768303509044454	1808.620286953704	1883.620286953704	1883.620286953704	1908.620286953704	0.47058823704719543	0.40909090638160706	0.5833333134651184	0.39024388790130615	0.1111111119389534	1808	1883	1883	1908	1422
17.517712562393545	17.517711772914147	0	0	1	0	1.30838237461204e-15	0.26249911449849606	1749.9338738713413	1824.9338738713413	1824.9338738713413	1849.9338738713413	0.45098039507865906	0.3863636255264282	0.5625	0.37804877758026123	0.1111111119389534	1749	1824	1824	1849	1422
17.533749257395943	17.53374886265624	0	0	1	0	0.00039251967182338753	0.25191534124314785	1706.5933223906904	1781.5933223906904	1781.5933223906904	1806.5933223906904	0.4313725531101227	0.3636363744735718	0.5625	0.37804877758026123	0.1111111119389534	1706	1781	1781	1806	1422
17.550011743506037	17.550011743506033	0	0	1	0	0.0007839634745087067	0.24615845644498258	1683.0188791422038	1758.0188791422038	1758.0188791422038	1783.0188791422038	0.4313725531101227	0.3484848439693451	0.5416666865348816	0.37804877758026123	0.1111111119389534	1683	1758	1758	1783	1422
17.570979921565222	17.570979526825518	0	0	1	0	0.0011732584878030303	0.23446059787297635	1635.1161482898383	1710.1161482898383	1710.1161482898383	1735.1161482898383	0.3921568691730499	0.34090909361839294	0.5416666865348816	0.37804877758026123	0.1111111119389534	1635	1710	1710	1735	1422
17.584225806897283	17.584225412157586	0	0	1	0	0.0015593376811344833	0.2287037074414453	1611.5416819727184	1686.5416819727184	1686.5416819727184	1711.5416819727184	0.3921568691730499	0.32575756311416626	0.5208333134651184	0.37804877758026123	0.1111111119389534	1611	1686	1686	1711	1422
17.599744208675194	17.59974381393549	0	0	1	0	0.0019411428382701804	0.22680976985370727	1603.7860075509311	1678.7860075509311	1678.7860075509311	1703.7860075509311	0.3921568691730499	0.3181818127632141	0.5208333134651184	0.37804877758026123	0.1111111119389534	1603	1678	1678	1703	1422
17.616767752924527	17.616767752924524	0	0	1	0	0.002317627457813363	0.20746108889579773	1524.5531590282917	1599.5531590282917	1599.5531590282917	1624.5531590282917	0.3529411852359772	0.28787878155708313	0.5	0.37804877758026123	0.1111111119389534	1524	1599	1599	1624	1422
17.637785668185753	17.637785668185757	0	0	1	0	0.002687759621590988	0.19680224823939607	1480.905206540327	1555.905206540327	1555.905206540327	1580.905206540327	0.3333333432674408	0.27272728085517883	0.4791666567325592	0.37804877758026123	0.1111111119389534	1480	1555	1555	1580	1422
17.6496870701038	17.649686280624394	0	0	1	0	0.003050524823069713	0.1930143656133394	1465.393827186625	1540.393827186625	1540.393827186625	1565.393827186625	0.3333333432674408	0.25757575035095215	0.4791666567325592	0.37804877758026123	0.1111111119389534	1465	1540	1540	1565	1422
17.66679627286776	17.666796272867764	0	0	1	0	0.003404928748047784	0.17745356728148654	1401.6723580176872	1476.6723580176872	1476.6723580176872	1501.6723580176872	0.29411765933036804	0.24242424964904785	0.4583333432674408	0.37804877758026123	0.1111111119389534	1401	1476	1476	1501	1422
17.683731000684876	17.683730605945172	0	0	1	0	0.003750000000001152	0.16876372788858607	1366.0874657037598	1441.0874657037598	1441.0874657037598	1466.0874657037598	0.27450981736183167	0.22727273404598236	0.4583333432674408	0.37804877758026123	0.1111111119389534	1366	1441	1441	1466	1422
17.704186806615045	17.704186411875348	0	0	1	0	0.0040847927626138205	0.16623462177813053	1355.7307761814445	1430.7307761814445	1430.7307761814445	1455.7307761814445	0.27450981736183167	0.21969696879386902	0.4375	0.39024388790130615	0.1111111119389534	1355	1430	1430	1455	1422
17.717643877685955	17.71764387768595	0	0	1	0	0.004408389392194629	0.15754478238523006	1320.145883867517	1395.145883867517	1395.145883867517	1420.145883867517	0.2549019753932953	0.20454545319080353	0.4375	0.39024388790130615	0.1111111119389534	1320	1395	1395	1420	1422
17.733885442592015	17.733885837331712	0	0	1	0	0.00471990293287482	0.1488549392670393	1284.560976298526	1359.560976298526	1359.560976298526	1384.560976298526	0.23529411852359772	0.18939393758773804	0.4375	0.39024388790130615	0.1111111119389534	1284	1359	1359	1384	1422
17.757646009280332	17.75764561454063	0	0	1	0	0.0050184795476924315	0.13623864106773365	1232.8972351723692	1307.8972351723692	1307.8972351723692	1332.8972351723692	0.21568627655506134	0.1666666716337204	0.4166666567325592	0.39024388790130615	0.1111111119389534	1232	1307	1307	1332	1422
17.766741206679786	17.766741206679782	0	0	1	0	0.005303300858900055	0.13623864106773365	1232.8972351723692	1307.8972351723692	1307.8972351723692	1332.8972351723692	0.21568627655506134	0.1666666716337204	0.4166666567325592	0.39024388790130615	0.1111111119389534	1232	1307	1307	1332	1422
17.784348176203903	17.784347781464206	0	0	1	0	0.005573586191081356	0.1274102209514476	1196.744854796178	1271.744854796178	1271.744854796178	1296.744854796178	0.19607843458652496	0.15909090638160706	0.3958333432674408	0.39024388790130615	0.1111111119389534	1196	1271	1271	1296	1422
17.799897367678316	17.79989736767832	0	0	1	0	0.005828594710928128	0.11479392275214195	1145.0811136700213	1220.0811136700213	1220.0811136700213	1245.0811136700213	0.1764705926179886	0.13636364042758942	0.375	0.39024388790130615	0.1111111119389534	1145	1220	1220	1245	1422
17.82421293838311	17.824212543643405	0	0	1	0	0.006067627457812898	0.10299178677785203	1096.751366855304	1171.751366855304	1171.751366855304	1196.751366855304	0.1568627506494522	0.12121212482452393	0.3541666567325592	0.37804877758026123	0.1111111119389534	1096	1171	1171	1196	1422
17.833720244028083	17.83371984928838	0	0	1	0	0.006290029259591415	0.09912884515536025	1080.9326209112003	1155.9326209112003	1155.9326209112003	1180.9326209112003	0.1568627506494522	0.11363636702299118	0.3333333432674408	0.37804877758026123	0.1111111119389534	1080	1155	1155	1180	1422
17.85084799955789	17.850847604818192	0	0	1	0	0.006495190528383966	0.08941119723021984	1041.1388526577502	1116.1388526577502	1116.1388526577502	1141.1388526577502	0.13725490868091583	0.10606060922145844	0.3125	0.3658536672592163	0.1111111119389534	1041	1116	1116	1141	1422
17.86685469434318	17.86685429960348	0	0	1	0	0.0066825489314133735	0.08561176902092082	1025.5801941406708	1100.5801941406708	1100.5801941406708	1125.5801941406708	0.13725490868091583	0.09848485141992569	0.2916666567325592	0.3658536672592163	0.1111111119389534	1025	1100	1100	1125	1422
17.89089118408094	17.890890789341235	0	0	1	0	0.006851590932320058	0.0769103811826648	989.9480109430124	1064.9480109430124	1064.9480109430124	1089.9480109430124	0.11764705926179886	0.09090909361839294	0.2708333432674408	0.3658536672592163	0.1111111119389534	989	1064	1064	1089	1422
17.899733353333477	17.89973295859378	0	0	1	0	0.0070018531987295	0.0769103811826648	989.9480109430124	1064.9480109430124	1064.9480109430124	1089.9480109430124	0.11764705926179886	0.09090909361839294	0.2708333432674408	0.3658536672592163	0.1111111119389534	989	1064	1064	1089	1422
17.917622561742224	17.91762216700252	0	0	1	0	0.007132923872214073	0.07311095297336578	974.3893524259329	1049.3893524259329	1049.3893524259329	1074.3893524259329	0.11764705926179886	0.0833333358168602	0.25	0.3658536672592163	0.1111111119389534	974	1049	1049	1074	1422
17.933728730931602	17.933728336191905	0	0	1	0	0.007244443697168365	0.07311095297336578	974.3893524259329	1049.3893524259329	1049.3893524259329	1074.3893524259329	0.11764705926179886	0.0833333358168602	0.25	0.3658536672592163	0.1111111119389534	974	1049	1049	1074	1422
17.949673846323886	17.94967345158419	0	0	1	0	0.007336107005503826	0.07311095297336578	974.3893524259329	1049.3893524259329	1049.3893524259329	1074.3893524259329	0.11764705926179886	0.0833333358168602	0.25	0.3658536672592163	0.1111111119389534	974	1049	1049	1074	1422
17.970878078722937	17.97087768398324	0	0	1	0	0.007407662554463747	0.06861284620893315	955.9696052255813	1030.9696052255813	1030.9696052255813	1055.9696052255813	0.11764705926179886	0.07575757801532745	0.2291666716337204	0.353658527135849	0.1111111119389534	955	1030	1030	1055	1422
17.984132648328373	17.984132253588676	0	0	1	0	0.007458914215262192	0.06969262287020683	960.391290653497	1035.391290653497	1035.391290653497	1060.391290653497	0.11764705926179886	0.07575757801532745	0.25	0.3414634168148041	0.1111111119389534	960	1035	1035	1060	1422
17.999979078795963	17.99997907879596	0	0	1	0	0.007489721510659376	0.06479066237807274	940.3177624382079	1015.3177624382079	1015.3177624382079	1040.3177624382079	0.09803921729326248	0.07575757801532745	0.25	0.3414634168148041	0.1111111119389534	940	1015	1015	1040	1422
18.02425122813389	18.024250833394184	0	0	1	0	0.0075	0.06289672292768955	932.5620803888887	1007.5620803888887	1007.5620803888887	1032.5620803888887	0.09803921729326248	0.06818182021379471	0.25	0.3414634168148041	0.1111111119389534	932	1007	1007	1032	1422
18.033726165123564	18.03372577038386	0	0	1	0	0.0074897215106592314	0.06365891732275486	935.6832664366812	1010.6832664366812	1010.6832664366812	1035.6832664366812	0.09803921729326248	0.06818182021379471	0.25	0.353658527135849	0.1111111119389534	935	1010	1010	1035	1422
18.05090444733482	18.050904052595115	0	0	1	0	0.007458914215261905	0.0712170135229826	966.6336703766137	1041.6336703766137	1041.6336703766137	1066.6336703766137	0.11764705926179886	0.07575757801532745	0.25	0.3658536672592163	0.1111111119389534	966	1041	1041	1066	1422
18.06670982487373	18.066709430134033	0	0	1	0	0.007407662554463316	0.07584215235722258	985.5736139028265	1060.5736139028265	1060.5736139028265	1085.5736139028265	0.11764705926179886	0.0833333358168602	0.2708333432674408	0.37804877758026123	0.1111111119389534	985	1060	1060	1085	1422
18.09081894671606	18.09081815723666	0	0	1	0	0.007336107005503255	0.09017339093625787	1044.260035883976	1119.260035883976	1119.260035883976	1144.260035883976	0.13725490868091583	0.10606060922145844	0.2916666567325592	0.40243902802467346	0.1111111119389534	1044	1119	1119	1144	1422
18.099667037064084	18.09966664232438	0	0	1	0	0.007244443697167653	0.10681397141888738	1112.4032129603438	1187.4032129603438	1187.4032129603438	1212.4032129603438	0.1764705926179886	0.12121212482452393	0.3125	0.4146341383457184	0.1388888955116272	1112	1187	1187	1212	1427
18.11789098473739	18.117890984737386	0	0	1	0	0.007132923872213222	0.11969588557636834	1165.1546514352283	1240.1546514352283	1240.1546514352283	1265.1546514352283	0.19607843458652496	0.13636364042758942	0.3333333432674408	0.4390243887901306	0.1111111119389534	1165	1240	1240	1265	1422
18.13373702046528	18.133736625725575	0	0	1	0	0.007001853198728515	0.12450002370084201	1184.827597054948	1259.827597054948	1259.827597054948	1284.827597054948	0.19607843458652496	0.1515151560306549	0.3333333432674408	0.45121949911117554	0.1111111119389534	1184	1259	1259	1284	1422
18.15005200695531	18.150052006955313	0	0	1	0	0.00685159093231894	0.13171777991971712	1214.3843087712416	1289.3843087712416	1289.3843087712416	1314.3843087712416	0.19607843458652496	0.1666666716337204	0.3541666567325592	0.46341463923454285	0.1111111119389534	1214	1289	1289	1314	1422
18.170987816359197	18.170987421619493	0	0	1	0	0.006682548931412125	0.15265436936169863	1300.1196425361559	1375.1196425361559	1375.1196425361559	1400.1196425361559	0.23529411852359772	0.19696970283985138	0.375	0.47560974955558777	0.1111111119389534	1300	1375	1375	1400	1422
18.184136200985666	18.184135806245962	0	0	1	0	0.006495190528382592	0.15265436936169863	1300.1196425361559	1375.1196425361559	1375.1196425361559	1400.1196425361559	0.23529411852359772	0.19696970283985138	0.375	0.47560974955558777	0.1111111119389534	1300	1375	1375	1400	1422
18.19987605173458	18.199876051734584	0	0	1	0	0.006290029259589918	0.16012619432758513	1330.716765771461	1405.716765771461	1405.716765771461	1430.716765771461	0.23529411852359772	0.21212121844291687	0.3958333432674408	0.4878048896789551	0.1388888955116272	1330	1405	1405	1430	1427
18.224213333122808	18.224212938383104	0	0	1	0	0.006067627457811282	0.18004652488280115	1412.2905193950708	1487.2905193950708	1487.2905193950708	1512.2905193950708	0.27450981736183167	0.24242424964904785	0.4166666567325592	0.4878048896789551	0.1388888955116272	1412	1487	1487	1512	1427
18.233792876132657	18.233792481392953	0	0	1	0	0.005828594710926398	0.18448111414909363	1430.4501624405384	1505.4501624405384	1505.4501624405384	1530.4501624405384	0.27450981736183167	0.25	0.4375	0.4878048896789551	0.1388888955116272	1430	1505	1505	1530	1427
18.250849973256383	18.250849578516686	0	0	1	0	0.005573586191079517	0.1931709498167038	1466.035039499402	1541.035039499402	1541.035039499402	1566.035039499402	0.29411765933036804	0.2651515007019043	0.4375	0.4878048896789551	0.1388888955116272	1466	1541	1541	1566	1427
18.266764693691865	18.26676429895216	0	0	1	0	0.005303300858898111	0.204401444613449	1512.0239156920736	1587.0239156920736	1587.0239156920736	1612.0239156920736	0.3137255012989044	0.280303031206131	0.4583333432674408	0.4878048896789551	0.1388888955116272	1512	1587	1587	1612	1427
18.290889605122143	18.29088921038244	0	0	1	0	0.005018479547690389	0.21795893482091588	1567.5418380916506	1642.5418380916506	1642.5418380916506	1667.5418380916506	0.3333333432674408	0.31060606241226196	0.4791666567325592	0.47560974955558777	0.1388888955116272	1567	1642	1642	1667	1427
18.299753879797816	18.299753485058112	0	0	1	0	0.004719902932872683	0.21795893482091588	1567.5418380916506	1642.5418380916506	1642.5418380916506	1667.5418380916506	0.3333333432674408	0.31060606241226196	0.4791666567325592	0.47560974955558777	0.1388888955116272	1567	1642	1642	1667	1427
18.3180476963978	18.318047696397798	0	0	1	0	0.004408389392192404	0.22912590578198433	1613.2705841772258	1688.2705841772258	1688.2705841772258	1713.2705841772258	0.3529411852359772	0.32575756311416626	0.5	0.47560974955558777	0.1388888955116272	1613	1688	1688	1713	1427
18.33390004796087	18.333900442700568	0	0	1	0	0.004084792762611515	0.24218681823780264	1666.7550206838018	1741.7550206838018	1741.7550206838018	1766.7550206838018	0.37254902720451355	0.3484848439693451	0.5208333134651184	0.47560974955558777	0.1388888955116272	1666	1741	1741	1766	1427
18.357846931787005	18.357846931787	0	0	1	0	0.0037499999999987712	0.25335380019302045	1712.4838117904187	1787.4838117904187	1787.4838117904187	1812.4838117904187	0.3921568691730499	0.3636363744735718	0.5416666865348816	0.47560974955558777	0.1388888955116272	1712	1787	1787	1812	1427
18.36684265478237	18.366842654782367	0	0	1	0	0.0034049287480453347	0.26369506114624386	1754.8312753938685	1829.8312753938685	1829.8312753938685	1854.8312753938685	0.4117647111415863	0.3787878751754761	0.5416666865348816	0.4878048896789551	0.1388888955116272	1754	1829	1829	1854	1427
18.384077384770546	18.384077384770542	0	0	1	0	0.0030505248230672014	0.2700235918164253	1780.7466084882617	1855.7466084882617	1855.7466084882617	1880.7466084882617	0.4117647111415863	0.39393940567970276	0.5625	0.4878048896789551	0.1388888955116272	1780	1855	1855	1880	1427
18.399904867732598	18.399904867732594	0	0	1	0	0.0026877596215884214	0.2787134274840355	1816.3314855471253	1891.3314855471253	1891.3314855471253	1916.3314855471253	0.4313725531101227	0.40909090638160706	0.5625	0.4878048896789551	0.1388888955116272	1816	1891	1891	1916	1427
18.424321886539968	18.42432149180027	0	0	1	0	0.002317627457810748	0.29361630976200104	1877.3587884753942	1952.3587884753942	1952.3587884753942	1977.3587884753942	0.45098039507865906	0.4318181872367859	0.5833333134651184	0.5	0.1388888955116272	1877	1952	1952	1977	1427
18.433742744190912	18.433742349451208	0	0	1	0	0.0019411428382675245	0.31733606761790867	1974.491196895336	2049.491196895336	2049.491196895336	2074.491196895336	0.4901960790157318	0.469696968793869	0.6041666865348816	0.5121951103210449	0.1388888955116272	1974	2049	2049	2074	1427
18.45095457927656	18.450954579276555	0	0	1	0	0.0015593376811317945	0.32602591818668003	2010.0761349744548	2085.076134974455	2085.076134974455	2110.076134974455	0.5098039507865906	0.4848484992980957	0.6041666865348816	0.5121951103210449	0.1388888955116272	2010	2085	2085	2110	1427
18.46694903713119	18.466949037131187	0	0	1	0	0.001173258487800315	0.33927737176418304	2064.3408373743296	2139.3408373743296	2139.3408373743296	2164.3408373743296	0.529411792755127	0.5075757503509521	0.625	0.5121951103210449	0.1388888955116272	2064	2139	2139	2164	1427
18.490931842269912	18.49093184226991	0	0	1	0	0.0007839634745059725	0.3468646705150604	2095.4108257591724	2170.4108257591724	2170.4108257591724	2195.4108257591724	0.529411792755127	0.5303030014038086	0.625	0.5243902206420898	0.1388888955116272	2095	2170	2170	2195	1427
18.49969980045908	18.499699405719383	0	0	1	0	0.0003925196718206422	0.36017965513273964	2149.9356877685686	2224.9356877685686	2224.9356877685686	2249.9356877685686	0.5490196347236633	0.5530303120613098	0.6458333134651184	0.5243902206420898	0.1388888955116272	2149	2224	2224	2249	1427
18.51768058847794	18.517680588477944	0	0	1	0	-1.4406906524676981e-15	0.37273244013843243	2201.339342366881	2276.339342366881	2276.339342366881	2301.339342366881	0.5686274766921997	0.5757575631141663	0.6458333134651184	0.5365853905677795	0.1388888955116272	2201	2276	2276	2301	1427
18.533825442157802	18.533825442157806	0	0	1	0	-0.00039251967182351964	0.3910129096934467	2276.1978651946642	2351.1978651946642	2351.1978651946642	2376.1978651946642	0.6078431606292725	0.5984848737716675	0.6666666865348816	0.5365853905677795	0.1388888955116272	2276	2351	2351	2376	1427
18.557625482815997	18.557625088076293	0	0	1	0	-0.0007839634745088382	0.412169243209064	2362.833050941117	2437.833050941117	2437.833050941117	2462.833050941117	0.6274510025978088	0.6439393758773804	0.6875	0.5487805008888245	0.1388888955116272	2362	2437	2437	2462	1427
18.566744759337073	18.566744364597376	0	0	1	0	-0.0011732584878031609	0.412169243209064	2362.833050941117	2437.833050941117	2437.833050941117	2462.833050941117	0.6274510025978088	0.6439393758773804	0.6875	0.5487805008888245	0.1388888955116272	2362	2437	2437	2462	1427
18.584243175444033	18.58424317544403	0	0	1	0	-0.0015593376811346127	0.42295512836426497	2407.001250651665	2482.001250651665	2482.001250651665	2507.001250651665	0.6470588445663452	0.6590909361839294	0.6875	0.5609756112098694	0.1388888955116272	2407	2482	2482	2507	1427
18.59986381480392	18.599864209543618	0	0	1	0	-0.001941142838270308	0.42966474872839644	2434.4771460427837	2509.4771460427837	2509.4771460427837	2534.4771460427837	0.6470588445663452	0.6742424368858337	0.7083333134651184	0.5609756112098694	0.1388888955116272	2434	2509	2509	2534	1427
18.616843542946693	18.61684314820699	0	0	1	0	-0.0023176274578134886	0.4492039707890614	2514.490260381206	2589.490260381206	2589.490260381206	2614.490260381206	0.686274528503418	0.7045454382896423	0.7083333134651184	0.5731707215309143	0.1388888955116272	2514	2589	2589	2614	1427
18.637579219323296	18.637579614062993	0	0	1	0	-0.002687759621591111	0.4631021582725934	2571.40333812627	2646.40333812627	2646.40333812627	2671.40333812627	0.7058823704719543	0.7196969985961914	0.7291666865348816	0.5853658318519592	0.1388888955116272	2571	2646	2646	2671	1427
18.649738386264634	18.649737991524937	0	0	1	0	-0.003050524823069834	0.46689003344806945	2586.9146869698443	2661.9146869698443	2661.9146869698443	2686.9146869698443	0.7058823704719543	0.7348484992980957	0.7291666865348816	0.5853658318519592	0.1388888955116272	2586	2661	2661	2686	1427
18.666805351880836	18.666805351880832	0	0	1	0	-0.003404928748047902	0.4729009865351568	2611.529539861467	2686.529539861467	2686.529539861467	2711.529539861467	0.7058823704719543	0.75	0.7291666865348816	0.5975610017776489	0.1388888955116272	2611	2686	2686	2711	1427
18.69097328993828	18.690973289938277	0	0	1	0	-0.003750000000001266	0.49149901419878006	2687.6884631440043	2762.6884631440043	2762.6884631440043	2787.6884631440043	0.7450980544090271	0.7727272510528564	0.75	0.5975610017776489	0.1388888955116272	2687	2762	2762	2787	1427
18.699714011088236	18.69971361634854	0	0	1	0	-0.0040847927626139315	0.49149901419878006	2687.6884631440043	2762.6884631440043	2762.6884631440043	2787.6884631440043	0.7450980544090271	0.7727272510528564	0.75	0.5975610017776489	0.1388888955116272	2687	2762	2762	2787	1427
18.717756773239802	18.717756773239806	0	0	1	0	-0.0044083893921947346	0.49757348746061325	2712.5634311512113	2787.5634311512113	2787.5634311512113	2812.5634311512113	0.7450980544090271	0.7878788113594055	0.75	0.6097561120986938	0.1388888955116272	2712	2787	2787	2812	1427
18.733871231962862	18.73387123196286	0	0	1	0	-0.004719902932874923	0.5075451955956414	2753.397575964151	2828.397575964151	2828.397575964151	2853.397575964151	0.7647058963775635	0.7954545617103577	0.7708333134651184	0.6097561120986938	0.1388888955116272	2753	2828	2828	2853	1427
18.757869826689532	18.757869826689536	0	0	1	0	-0.0050184795476925295	0.5247231050871495	2823.741115331877	2898.741115331877	2898.741115331877	2923.741115331877	0.7843137383460999	0.8257575631141663	0.7708333134651184	0.6341463327407837	0.1388888955116272	2823	2898	2898	2923	1427
18.766871470780377	18.76687107604068	0	0	1	0	-0.005303300858900148	0.5266170426748875	2831.4967897536644	2906.4967897536644	2906.4967897536644	2931.4967897536644	0.7843137383460999	0.8333333134651184	0.7708333134651184	0.6341463327407837	0.1388888955116272	2831	2906	2906	2931	1427
18.784218306843012	18.78421830684301	0	0	1	0	-0.005573586191081444	0.5410233606713089	2890.49066194901	2965.49066194901	2965.49066194901	2990.49066194901	0.8039215803146362	0.8484848737716675	0.7916666865348816	0.6463414430618286	0.1388888955116272	2890	2965	2965	2990	1427
18.799844472558686	18.799844472558682	0	0	1	0	-0.005828594710928212	0.5448112358467849	2906.0020107925843	2981.0020107925843	2981.0020107925843	3006.0020107925843	0.8039215803146362	0.8636363744735718	0.7916666865348816	0.6463414430618286	0.1388888955116272	2906	2981	2981	3006	1427
18.824295438980148	18.82429543898015	0	0	1	0	-0.006067627457812976	0.5612385114654899	2973.271704451181	3048.271704451181	3048.271704451181	3073.271704451181	0.8235294222831726	0.8863636255264282	0.8125	0.6585366129875183	0.1388888955116272	2973	3048	3048	3073	1427
18.833726954602962	18.83372655986326	0	0	1	0	-0.006290029259591488	0.5684562615626225	3002.8283910989394	3077.8283910989394	3077.8283910989394	3102.8283910989394	0.8235294222831726	0.9015151262283325	0.8333333134651184	0.6585366129875183	0.1388888955116272	3002	3077	3077	3102	1427
18.85104655362637	18.851046553626375	0	0	1	0	-0.006495190528384032	0.58093398730687	3053.9246780216326	3128.9246780216326	3128.9246780216326	3153.9246780216326	0.843137264251709	0.9318181872367859	0.8333333134651184	0.6585366129875183	0.1388888955116272	3053	3128	3128	3153	1427
18.866953774007573	18.86695377400757	0	0	1	0	-0.006682548931413433	0.5983316767127898	3125.168216138874	3200.168216138874	3200.168216138874	3225.168216138874	0.843137264251709	0.9772727489471436	0.8541666865348816	0.6707317233085632	0.1388888955116272	3125	3200	3200	3225	1427
18.89095828982973	18.890957895090025	0	0	1	0	-0.006851590932320112	0.608280623331666	3165.9091525431722	3240.9091525431722	3240.9091525431722	3265.9091525431722	0.843137264251709	0.9924242496490479	0.875	0.6829268336296082	0.1388888955116272	3165	3240	3240	3265	1427
18.899651247476132	18.899650852736436	0	0	1	0	-0.007001853198729547	0.6150765214115381	3193.7383551802486	3268.7383551802486	3268.7383551802486	3293.7383551802486	0.8627451062202454	1.0	0.875	0.6829268336296082	0.1388888955116272	3193	3268	3268	3293	1427
18.917670325245776	18.917670325245773	0	0	1	0	-0.007132923872214114	0.6177442017942667	3204.662506347522	3279.662506347522	3279.662506347522	3304.662506347522	0.8627451062202454	1.0	0.875	0.6951219439506531	0.1388888955116272	3204	3279	3279	3304	1427
18.9339233376031	18.933922942863397	0	0	1	0	-0.007244443697168399	0.6177442017942667	3204.662506347522	3279.662506347522	3279.662506347522	3304.662506347522	0.8627451062202454	1.0	0.875	0.6951219439506531	0.1388888955116272	3204	3279	3279	3304	1427
18.957604561611955	18.957604166872258	0	0	1	0	-0.007336107005503854	0.628997782146846	3250.745917891334	3325.745917891334	3325.745917891334	3350.745917891334	0.8823529481887817	1.0	0.8958333134651184	0.707317054271698	0.1388888955116272	3250	3325	3325	3350	1427
18.96669028525864	18.966689890518943	0	0	1	0	-0.007407662554463767	0.628997782146846	3250.745917891334	3325.745917891334	3325.745917891334	3350.745917891334	0.8823529481887817	1.0	0.8958333134651184	0.707317054271698	0.1388888955116272	3250	3325	3325	3350	1427
18.984230149033973	18.98422975429427	0	0	1	0	-0.007458914215262207	0.628997782146846	3250.745917891334	3325.745917891334	3325.745917891334	3350.745917891334	0.8823529481887817	1.0	0.8958333134651184	0.707317054271698	0.1388888955116272	3250	3325	3325	3350	1427
18.99985789370844	18.999857893708437	0	0	1	0	-0.007489721510659382	0.628997782146846	3250.745917891334	3325.745917891334	3325.745917891334	3350.745917891334	0.8823529481887817	1.0	0.8958333134651184	0.707317054271698	0.1388888955116272	3250	3325	3325	3350	1427
19.02428951788467	19.024289123144968	0	0	1	0	-0.0075	0.6366309525096803	3282.0037505271407	3357.0037505271407	3357.0037505271407	3382.0037505271407	0.9019607901573181	1.0	0.8958333134651184	0.7195122241973877	0.1388888955116272	3282	3357	3357	3382	1427
19.033666559429047	19.033666559429044	0	0	1	0	-0.007489721510659225	0.6317289920175462	3261.9302223118516	3336.9302223118516	3336.9302223118516	3361.9302223118516	0.8823529481887817	1.0	0.8958333134651184	0.7195122241973877	0.1388888955116272	3261	3336	3336	3361	1427
19.050953000317765	19.05095260557806	0	0	1	0	-0.007458914215261892	0.6317289920175462	3261.9302223118516	3336.9302223118516	3336.9302223118516	3361.9302223118516	0.8823529481887817	1.0	0.8958333134651184	0.7195122241973877	0.1388888955116272	3261	3336	3336	3361	1427
19.066832983659747	19.06683298365975	0	0	1	0	-0.007407662554463295	0.6366309525096803	3282.0037505271407	3357.0037505271407	3357.0037505271407	3382.0037505271407	0.9019607901573181	1.0	0.8958333134651184	0.7195122241973877	0.1388888955116272	3282	3357	3357	3382	1427
19.08370297416626	19.083702579426557	0	0	1	0	-0.007336107005503227	0.6366309525096803	3282.0037505271407	3357.0037505271407	3357.0037505271407	3382.0037505271407	0.9019607901573181	1.0	0.8958333134651184	0.7195122241973877	0.1388888955116272	3282	3357	3357	3382	1427
19.10431707071564	19.104317070715638	0	0	1	0	-0.007244443697167619	0.6366309525096803	3282.0037505271407	3357.0037505271407	3357.0037505271407	3382.0037505271407	0.9019607901573181	1.0	0.8958333134651184	0.7195122241973877	0.1388888955116272	3282	3357	3357	3382	1427
19.116780581964736	19.116780581964733	0	0	1	0	-0.007132923872213181	0.6366309525096803	3282.0037505271407	3357.0037505271407	3357.0037505271407	3382.0037505271407	0.9019607901573181	1.0	0.8958333134651184	0.7195122241973877	0.1388888955116272	3282	3357	3357	3382	1427
19.133864126648287	19.133864126648284	0	0	1	0	-0.007001853198728467	0.6366309525096803	3282.0037505271407	3357.0037505271407	3357.0037505271407	3382.0037505271407	0.9019607901573181	1.0	0.8958333134651184	0.7195122241973877	0.1388888955116272	3282	3357	3357	3382	1427
19.157711930810027	19.157711930810024	0	0	1	0	-0.0068515909323188864	0.628997782146846	3250.745917891334	3325.745917891334	3325.745917891334	3350.745917891334	0.8823529481887817	1.0	0.8958333134651184	0.707317054271698	0.1388888955116272	3250	3325	3325	3350	1427
19.166845417960264	19.16684541796026	0	0	1	0	-0.0066825489314120655	0.628997782146846	3250.745917891334	3325.745917891334	3325.745917891334	3350.745917891334	0.8823529481887817	1.0	0.8958333134651184	0.707317054271698	0.1388888955116272	3250	3325	3325	3350	1427
19.184226596376686	19.184226596376682	0	0	1	0	-0.006495190528382525	0.628997782146846	3250.745917891334	3325.745917891334	3325.745917891334	3350.745917891334	0.8823529481887817	1.0	0.8958333134651184	0.707317054271698	0.1388888955116272	3250	3325	3325	3350	1427
19.19981920921796	19.199819209217956	0	0	1	0	-0.006290029259589846	0.628997782146846	3250.745917891334	3325.745917891334	3325.745917891334	3350.745917891334	0.8823529481887817	1.0	0.8958333134651184	0.707317054271698	0.1388888955116272	3250	3325	3325	3350	1427
19.224282412570087	19.22428241257009	0	0	1	0	-0.006067627457811204	0.6262665856251024	3239.561668134794	3314.561668134794	3314.561668134794	3339.561668134794	0.8823529481887817	1.0	0.8958333134651184	0.6951219439506531	0.1388888955116272	3239	3314	3314	3339	1427
19.23372734934266	19.233726954602957	0	0	1	0	-0.005828594710926315	0.6235353891033588	3228.3774183782543	3303.3774183782543	3303.3774183782543	3328.3774183782543	0.8823529481887817	1.0	0.8958333134651184	0.6829268336296082	0.1388888955116272	3228	3303	3303	3328	1427
19.250890631445362	19.250890236705658	0	0	1	0	-0.005573586191079428	0.6124088410288095	3182.814204012975	3257.814204012975	3257.814204012975	3282.814204012975	0.8627451062202454	1.0	0.875	0.6707317233085632	0.1388888955116272	3182	3257	3257	3282	1427
19.26683890475523	19.266838510015532	0	0	1	0	-0.005303300858898017	0.6048392001539469	3151.8165246304125	3226.8165246304125	3226.8165246304125	3251.8165246304125	0.843137264251709	1.0	0.875	0.6585366129875183	0.1388888955116272	3151	3226	3226	3251	1427
19.283672184469754	19.283671789730057	0	0	1	0	-0.00501847954769029	0.5803392417577466	3051.4891949979724	3126.4891949979724	3126.4891949979724	3151.4891949979724	0.843137264251709	0.9469696879386902	0.8541666865348816	0.6219512224197388	0.1388888955116272	3051	3126	3126	3151	1427
19.304274044088476	19.304274044088473	0	0	1	0	-0.00471990293287258	0.5595408996067395	2966.319983889598	3041.319983889598	3041.319983889598	3066.319983889598	0.8235294222831726	0.9166666865348816	0.8333333134651184	0.5975610017776489	0.1388888955116272	2966	3041	3041	3066	1427
19.316863082561778	19.31686347730148	0	0	1	0	-0.004408389392192297	0.5433676736429334	2900.090623567812	2975.090623567812	2975.090623567812	3000.090623567812	0.8039215803146362	0.8939393758773804	0.8125	0.5853658318519592	0.1388888955116272	2900	2975	2975	3000	1427
19.333754783751726	19.33375438901202	0	0	1	0	-0.004084792762611404	0.535208729095757	2866.679745647125	2941.679745647125	2941.679745647125	2966.679745647125	0.8039215803146362	0.8712121248245239	0.8125	0.5731707215309143	0.1111111119389534	2866	2941	2941	2966	1422
19.349708188677678	19.34970779393798	0	0	1	0	-0.0037499999999986568	0.5177767397835851	2795.295749413781	2870.295749413781	2870.295749413781	2895.295749413781	0.7843137383460999	0.8409090638160706	0.8125	0.5487805008888245	0.1111111119389534	2795	2870	2870	2895	1422
19.37097715838733	19.370977158387326	0	0	1	0	-0.003404928748045217	0.490223263261643	2682.464263056428	2757.464263056428	2757.464263056428	2782.464263056428	0.7254902124404907	0.810606062412262	0.7916666865348816	0.5365853905677795	0.1111111119389534	2682	2757	2757	2782	1422
19.384165411723377	19.384165411723373	0	0	1	0	-0.0030505248230670804	0.46835666888855343	2592.920559098626	2667.920559098626	2667.920559098626	2692.920559098626	0.7058823704719543	0.7727272510528564	0.7708333134651184	0.5121951103210449	0.1111111119389534	2592	2667	2667	2692	1422
19.399889078144643	19.399888683404946	0	0	1	0	-0.002687759621588298	0.44975219666957855	2516.735245361924	2591.735245361924	2591.735245361924	2616.735245361924	0.7058823704719543	0.7272727489471436	0.75	0.4878048896789551	0.1111111119389534	2516	2591	2591	2616	1422
19.42430175481533	19.424301754815332	0	0	1	0	-0.002317627457810622	0.4091201219442717	2350.3468993617926	2425.3468993617926	2425.3468993617926	2450.3468993617926	0.6470588445663452	0.6515151262283325	0.7291666865348816	0.46341463923454285	0.1111111119389534	2350	2425	2425	2450	1422
19.43366813838784	19.433668138387844	0	0	1	0	-0.0019411428382673972	0.3980166637603708	2304.8782380987186	2379.8782380987186	2379.8782380987186	2404.8782380987186	0.6274510025978088	0.6363636255264282	0.7083333134651184	0.46341463923454285	0.1111111119389534	2304	2379	2379	2404	1422
19.450990105849453	19.45099010584945	0	0	1	0	-0.001559337681131665	0.3897191332653165	2270.899850721471	2345.899850721471	2345.899850721471	2370.899850721471	0.6274510025978088	0.6212121248245239	0.6875	0.45121949911117554	0.1111111119389534	2270	2345	2345	2370	1422
19.466681798355122	19.466681403615418	0	0	1	0	-0.0011732584878001843	0.3742333995178342	2207.485771025531	2282.485771025531	2282.485771025531	2307.485771025531	0.5882353186607361	0.5984848737716675	0.6875	0.45121949911117554	0.1111111119389534	2207	2282	2282	2307	1422
19.483745606053727	19.48374521131403	0	0	1	0	-0.000783963474505841	0.361160931185009	2153.9540132026123	2228.9540132026123	2228.9540132026123	2253.9540132026123	0.5686274766921997	0.5833333134651184	0.6666666865348816	0.4390243887901306	0.1111111119389534	2153	2228	2228	2253	1422
19.504500229935875	19.50450022993587	0	0	1	0	-0.0003925196718205101	0.35319252870219753	2121.3234050354986	2196.3234050354986	2196.3234050354986	2221.3234050354986	0.5686274766921997	0.560606062412262	0.6458333134651184	0.4390243887901306	0.1111111119389534	2121	2196	2196	2221	1422
19.51687610897184	19.516876503711536	0	0	1	0	1.5729989303233564e-15	0.3387458008312718	2062.1640544040583	2137.1640544040583	2137.1640544040583	2162.1640544040583	0.5490196347236633	0.5303030014038086	0.6458333134651184	0.4268292784690857	0.1111111119389534	2062	2137	2137	2162	1422
19.53403899633484	19.534039391074536	0	0	1	0	0.00039251967182365175	0.3240334698930383	2001.9170592119917	2076.9170592119917	2076.9170592119917	2101.9170592119917	0.529411792755127	0.5075757503509521	0.625	0.4146341383457184	0.1111111119389534	2001	2076	2076	2101	1422
19.557745088944724	19.55774469420502	0	0	1	0	0.0007839634745089697	0.3075022632672595	1934.2217680794276	2009.2217680794276	2009.2217680794276	2034.2217680794276	0.5098039507865906	0.469696968793869	0.6041666865348816	0.4146341383457184	0.1111111119389534	1934	2009	2009	2034	1422
19.566674100930992	19.566673706191295	0	0	1	0	0.0011732584878032916	0.3075022632672595	1934.2217680794276	2009.2217680794276	2009.2217680794276	2034.2217680794276	0.5098039507865906	0.469696968793869	0.6041666865348816	0.4146341383457184	0.1111111119389534	1934	2009	2009	2034	1422
19.584256596593793	19.58425620185409	0	0	1	0	0.0015593376811347424	0.2880785041678	1854.681474567141	1929.681474567141	1929.681474567141	1954.681474567141	0.47058823704719543	0.4469696879386902	0.5833333134651184	0.40243902802467346	0.1111111119389534	1854	1929	1929	1954	1422
19.59990684143109	19.599906446691385	0	0	1	0	0.0019411428382704356	0.2678633537900641	1771.9004337703125	1846.9004337703125	1846.9004337703125	1871.9004337703125	0.45098039507865906	0.40909090638160706	0.5416666865348816	0.39024388790130615	0.1111111119389534	1771	1846	1846	1871	1422
19.617578548265808	19.617578548265804	0	0	1	0	0.0023176274578136143	0.2552470489579246	1720.2366654827013	1795.2366654827013	1795.2366654827013	1820.2366654827013	0.4313725531101227	0.3863636255264282	0.5208333134651184	0.39024388790130615	0.1111111119389534	1720	1795	1795	1820	1422
19.637461981632764	19.63746158689306	0	0	1	0	0.0026877596215912347	0.24307537077343078	1670.393643317199	1745.393643317199	1745.393643317199	1770.393643317199	0.4117647111415863	0.3636363744735718	0.5208333134651184	0.37804877758026123	0.1111111119389534	1670	1745	1745	1770	1422
19.64979838669885	19.649798386698848	0	0	1	0	0.0030505248230699544	0.22899819910526276	1612.747625336051	1687.747625336051	1687.747625336051	1712.747625336051	0.3921568691730499	0.34090909361839294	0.5	0.3658536672592163	0.1111111119389534	1612	1687	1687	1712	1422
19.66697508995131	19.666975089951308	0	0	1	0	0.00340492874804802	0.21840286722815616	1569.3597412992995	1644.3597412992995	1644.3597412992995	1669.3597412992995	0.37254902720451355	0.32575756311416626	0.4791666567325592	0.3658536672592163	0.1111111119389534	1569	1644	1644	1669	1422
19.6909022367925	19.690901842052803	0	0	1	0	0.003750000000001381	0.1923218043293895	1462.55778872885	1537.55778872885	1537.55778872885	1562.55778872885	0.3137255012989044	0.28787878155708313	0.4583333432674408	0.3658536672592163	0.1111111119389534	1462	1537	1537	1562	1422
19.699692695144503	19.699692300404806	0	0	1	0	0.0040847927626140425	0.1866284403949976	1439.2434634175152	1514.2434634175152	1514.2434634175152	1539.2434634175152	0.3137255012989044	0.27272728085517883	0.4375	0.3658536672592163	0.1111111119389534	1439	1514	1514	1539	1422
19.71765966727391	19.717659272534206	0	0	1	0	0.004408389392194842	0.1760446596890688	1395.9028814267367	1470.9028814267367	1470.9028814267367	1495.9028814267367	0.29411765933036804	0.25	0.4375	0.3658536672592163	0.1111111119389534	1395	1470	1470	1495	1422
19.733825442157805	19.7338254421578	0	0	1	0	0.004719902932875025	0.15738310639148323	1319.4838206731238	1394.4838206731238	1394.4838206731238	1419.4838206731238	0.2549019753932953	0.22727273404598236	0.4166666567325592	0.353658527135849	0.1111111119389534	1319	1394	1394	1419	1422
19.757837852773935	19.757838247513632	0	0	1	0	0.005018479547692628	0.14495735222140582	1268.600357346657	1343.600357346657	1343.600357346657	1368.600357346657	0.23529411852359772	0.20454545319080353	0.3958333432674408	0.353658527135849	0.1111111119389534	1268	1343	1343	1368	1422
19.766650811288766	19.766650416549062	0	0	1	0	0.005303300858900241	0.1264863507822156	1192.9616064531729	1267.9616064531729	1267.9616064531729	1292.9616064531729	0.19607843458652496	0.1818181872367859	0.375	0.3414634168148041	0.1111111119389534	1192	1267	1267	1292	1422
19.78420370147415	19.784204096213855	0	0	1	0	0.005573586191081533	0.10922215344020869	1122.2647183376546	1197.2647183376546	1197.2647183376546	1222.2647183376546	0.1568627506494522	0.15909090638160706	0.3541666567325592	0.3414634168148041	0.1111111119389534	1122	1197	1197	1222	1422
19.799900130856212	19.79990013085621	0	0	1	0	0.005828594710928295	0.10840799121519296	1118.930724026215	1193.930724026215	1193.930724026215	1218.930724026215	0.1568627506494522	0.1515151560306549	0.3541666567325592	0.353658527135849	0.1111111119389534	1118	1193	1193	1218	1422
19.817287625107813	19.81728723036811	0	0	1	0	0.006067627457813053	0.09414026839658618	1060.5043990840204	1135.5043990840204	1135.5043990840204	1160.5043990840204	0.13725490868091583	0.12878787517547607	0.3125	0.353658527135849	0.1111111119389534	1060	1135	1135	1160	1422
19.837738694161605	19.8377390889013	0	0	1	0	0.006290029259591559	0.08550239608024923	1025.1323119486206	1100.1323119486206	1100.1323119486206	1125.1323119486206	0.11764705926179886	0.12121212482452393	0.2916666567325592	0.353658527135849	0.1111111119389534	1025	1100	1100	1125	1422
19.849670491036445	19.849670096296748	0	0	1	0	0.006495190528384097	0.08176648689100774	1009.8337638186767	1084.8337638186767	1084.8337638186767	1109.8337638186767	0.11764705926179886	0.11363636702299118	0.2708333432674408	0.353658527135849	0.1111111119389534	1009	1084	1084	1109	1422
19.86666798246566	19.866667587725964	0	0	1	0	0.006682548931413494	0.07502255402505398	982.217358732596	1057.217358732596	1057.217358732596	1082.217358732596	0.09803921729326248	0.11363636702299118	0.25	0.353658527135849	0.1111111119389534	982	1057	1057	1082	1422
19.884007713213716	19.884007713213713	0	0	1	0	0.006851590932320166	0.06638468302619771	946.8452769922797	1021.8452769922797	1021.8452769922797	1046.8452769922797	0.0784313753247261	0.10606060922145844	0.2291666716337204	0.353658527135849	0.1111111119389534	946	1021	1021	1046	1422
19.90428114940305	19.904281149403054	0	0	1	0	0.007001853198729595	0.06148272160274104	926.7717449632246	1001.7717449632246	1001.7717449632246	1026.7717449632246	0.05882352963089943	0.10606060922145844	0.2291666716337204	0.353658527135849	0.1111111119389534	926	1001	1001	1026	1422
19.916791239936604	19.9167912399366	0	0	1	0	0.007132923872214154	0.06078404339212107	923.9106576907358	998.9106576907358	998.9106576907358	1023.9106576907358	0.05882352963089943	0.10606060922145844	0.2291666716337204	0.3414634168148041	0.1111111119389534	923	998	998	1023	1422
19.93383886330756	19.933838468567863	0	0	1	0	0.007244443697168434	0.05819142573111791	913.2938883689278	988.2938883689278	988.2938883689278	1013.2938883689278	0.05882352963089943	0.09848485141992569	0.2291666716337204	0.32926830649375916	0.1111111119389534	913	988	988	1013	1422
19.957778641819115	19.957778641819118	0	0	1	0	0.007336107005503881	0.04904542234158371	875.8410044887853	950.8410044887853	950.8410044887853	975.8410044887853	0.03921568766236305	0.09090909361839294	0.2083333283662796	0.31707316637039185	0.1111111119389534	875	950	950	975	1422
19.966682390464666	19.96668199572497	0	0	1	0	0.007407662554463788	0.04904542234158371	875.8410044887853	950.8410044887853	950.8410044887853	975.8410044887853	0.03921568766236305	0.09090909361839294	0.2083333283662796	0.31707316637039185	0.1111111119389534	875	950	950	975	1422
19.98425620185409	19.984256201854087	0	0	1	0	0.007458914215262221	0.0484102603608394	873.2400161776374	948.2400161776374	948.2400161776374	973.2400161776374	0.03921568766236305	0.09090909361839294	0.2083333283662796	0.3048780560493469	0.1111111119389534	873	948	948	973	1422
19.99986065688633	19.999860262146633	0	0	1	0	0.007489721510659389	0.04002645378932357	838.90832826728	913.90832826728	913.90832826728	938.90832826728	0.019607843831181526	0.0833333358168602	0.1875	0.3048780560493469	0.1111111119389534	838	913	913	938	1422
20.01693314885831	20.016935912036203	0	0	1	0	0.0075	0.03698922134935856	826.4708614256233	901.4708614256233	901.4708614256233	926.4708614256233	0.019607843831181526	0.07575757801532745	0.1875	0.2804878056049347	0.1111111119389534	826	901	901	926	1422
20.03774540473648	20.037745404736476	0	0	1	0	0.007489721510659218	0.03641757555305958	824.129971889779	899.129971889779	899.129971889779	924.129971889779	0.019607843831181526	0.07575757801532745	0.1875	0.26829269528388977	0.1111111119389534	824	899	899	924	1422
20.049682333227413	20.04968193848771	0	0	1	0	0.007458914215261878	0.029050027951598167	793.9598644617945	868.9598644617945	868.9598644617945	893.9598644617945	0.0	0.06818182021379471	0.1875	0.25609755516052246	0.1111111119389534	793	868	868	893	1422
20.067003116469923	20.06700311646992	0	0	1	0	0.0074076625544632745	0.027716186836483026	788.497785095398	863.497785095398	863.497785095398	888.497785095398	0.0	0.06818182021379471	0.1666666716337204	0.25609755516052246	0.1111111119389534	788	863	863	888	1422
20.090824867811545	20.09082447307184	0	0	1	0	0.007336107005503199	0.026584442704916	783.863292876631	858.863292876631	858.863292876631	883.863292876631	0.0	0.06060606241226196	0.1875	0.24390244483947754	0.1111111119389534	783	858	858	883	1422
20.099982434083405	20.0999820393437	0	0	1	0	0.007244443697167585	0.026584442704916	783.863292876631	858.863292876631	858.863292876631	883.863292876631	0.0	0.06060606241226196	0.1875	0.24390244483947754	0.1111111119389534	783	858	858	883	1422
20.11768650957342	20.117686509573424	0	0	1	0	0.0071329238722131405	0.024690503254532814	776.1076108273119	851.1076108273119	851.1076108273119	876.1076108273119	0.0	0.05303030461072922	0.1875	0.24390244483947754	0.1388888955116272	776	851	851	876	1427
20.13391820598702	20.133918205987015	0	0	1	0	0.00700185319872842	0.024690503254532814	776.1076108273119	851.1076108273119	851.1076108273119	876.1076108273119	0.0	0.05303030461072922	0.1875	0.24390244483947754	0.1111111119389534	776	851	851	876	1422
20.157778641819117	20.157778641819114	0	0	1	0	0.006851590932318833	0.02785476763558581	789.0652734677238	864.0652734677238	864.0652734677238	889.0652734677238	0.0	0.06060606241226196	0.2083333283662796	0.24390244483947754	0.1388888955116272	789	864	864	889	1427
20.16668949577925	20.166689495779245	0	0	1	0	0.006682548931412006	0.03871570946648717	833.540830265265	908.540830265265	908.540830265265	933.540830265265	0.019607843831181526	0.06818182021379471	0.25	0.26829269528388977	0.1388888955116272	833	908	908	933	1427
20.18424159648524	20.184241201745536	0	0	1	0	0.006495190528382459	0.05152255785462212	885.9848744146776	960.9848744146776	960.9848744146776	985.9848744146776	0.03921568766236305	0.09090909361839294	0.2708333432674408	0.2804878056049347	0.1388888955116272	885	960	960	985	1427
20.19971894533447	20.199718945334467	0	0	1	0	0.006290029259589774	0.07183553371578455	969.1665105661377	1044.1665105661377	1044.1665105661377	1069.1665105661377	0.0784313753247261	0.11363636702299118	0.3125	0.3048780560493469	0.1388888955116272	969	1044	1044	1069	1427
20.217046833891562	20.21704683389156	0	0	1	0	0.006067627457811127	0.09915261854213187	1081.02997293003	1156.02997293003	1156.02997293003	1181.02997293003	0.11764705926179886	0.1666666716337204	0.3541666567325592	0.31707316637039185	0.1388888955116272	1081	1156	1156	1181	1427
20.237638035538414	20.237637640798717	0	0	1	0	0.005828594710926231	0.1113878209143877	1131.1331266444176	1206.1331266444176	1206.1331266444176	1231.1331266444176	0.13725490868091583	0.18939393758773804	0.375	0.31707316637039185	0.1388888955116272	1131	1206	1206	1231	1427
20.24966062254398	20.249660227804277	0	0	1	0	0.005573586191079339	0.12311489600688219	1179.1554991481826	1254.1554991481826	1254.1554991481826	1279.1554991481826	0.1568627506494522	0.21212121844291687	0.375	0.32926830649375916	0.1388888955116272	1179	1254	1254	1279	1427
20.26669561424458	20.266695219504875	0	0	1	0	0.005303300858897924	0.13541361290158904	1229.518744832007	1304.518744832007	1304.518744832007	1329.518744832007	0.1764705926179886	0.2348484843969345	0.3958333432674408	0.32926830649375916	0.1388888955116272	1229	1304	1304	1329	1427
20.28384547519752	20.283845475197516	0	0	1	0	0.005018479547690192	0.1540000957845733	1305.6303922378277	1380.6303922378277	1380.6303922378277	1405.6303922378277	0.21568627655506134	0.2651515007019043	0.3958333432674408	0.3414634168148041	0.1388888955116272	1305	1380	1380	1405	1427
20.304259043979922	20.30425904397992	0	0	1	0	0.004719902932872478	0.17442855585699646	1389.2849362344004	1464.2849362344004	1464.2849362344004	1489.2849362344004	0.2549019753932953	0.2954545319080353	0.4166666567325592	0.353658527135849	0.1388888955116272	1389	1464	1464	1489	1427
20.31765571987692	20.317655719876917	0	0	1	0	0.004408389392192191	0.18685430893674493	1440.1683950959705	1515.1683950959705	1515.1683950959705	1540.1683950959705	0.27450981736183167	0.3181818127632141	0.4375	0.353658527135849	0.1388888955116272	1440	1515	1515	1540	1427
20.333993206529787	20.333993206529783	0	0	1	0	0.004084792762611293	0.19253612915053964	1463.4354488714598	1538.4354488714598	1538.4354488714598	1563.4354488714598	0.27450981736183167	0.34090909361839294	0.4375	0.353658527135849	0.1388888955116272	1463	1538	1538	1563	1427
20.35799653813284	20.357996538132838	0	0	1	0	0.0037499999999985423	0.2131551401462497	1547.8702988988925	1622.8702988988925	1622.8702988988925	1647.8702988988925	0.3137255012989044	0.3712121248245239	0.4583333432674408	0.3658536672592163	0.1388888955116272	1547	1622	1622	1647	1427
20.36682212831803	20.366822128318034	0	0	1	0	0.003404928748045099	0.2131551401462497	1547.8702988988925	1622.8702988988925	1622.8702988988925	1647.8702988988925	0.3137255012989044	0.3712121248245239	0.4583333432674408	0.3658536672592163	0.1388888955116272	1547	1622	1622	1647	1427
20.384408571377822	20.38440857137782	0	0	1	0	0.00305052482306696	0.2256444068852721	1599.0138461951892	1674.0138461951892	1674.0138461951892	1699.0138461951892	0.3333333432674408	0.39393940567970276	0.4791666567325592	0.3658536672592163	0.1388888955116272	1599	1674	1674	1699	1427
20.400683689158274	20.400683689158278	0	0	1	0	0.0026877596215881742	0.23813366889953613	1650.1573741436005	1725.1573741436005	1725.1573741436005	1750.1573741436005	0.3921568691730499	0.4469696879386902	0.5208333134651184	0.3658536672592163	0.1388888955116272	1650	1725	1725	1750	1427
20.424229517450453	20.424229517450456	0	0	1	0	0.002317627457810496	0.27155952715897946	1787.0362637160208	1862.0362637160208	1862.0362637160208	1887.0362637160208	0.4117647111415863	0.469696968793869	0.5416666865348816	0.37804877758026123	0.1388888955116272	1787	1862	1862	1887	1427
20.43370761235772	20.43370721761802	0	0	1	0	0.0019411428382672693	0.27724134737277417	1810.3033174915101	1885.3033174915101	1885.3033174915101	1910.3033174915101	0.4117647111415863	0.49242424964904785	0.5416666865348816	0.37804877758026123	0.1388888955116272	1810	1885	1885	1910	1427
20.450919447443372	20.45091944744337	0	0	1	0	0.0015593376811315356	0.289794122800231	1861.7069328669459	1936.7069328669459	1936.7069328669459	1961.7069328669459	0.4313725531101227	0.5151515007019043	0.5625	0.37804877758026123	0.1388888955116272	1861	1936	1936	1961	1427
20.46776970096494	20.467769306225243	0	0	1	0	0.0011732584878000535	0.30412536665676093	1920.393376459436	1995.393376459436	1995.393376459436	2020.393376459436	0.45098039507865906	0.5378788113594055	0.5833333134651184	0.39024388790130615	0.1388888955116272	1920	1995	1995	2020	1427
20.490993026923217	20.49099263218352	0	0	1	0	0.0007839634745057094	0.3439432764615167	2083.4477171099106	2158.4477171099106	2158.4477171099106	2183.4477171099106	0.5098039507865906	0.6060606241226196	0.6458333134651184	0.40243902802467346	0.1388888955116272	2083	2158	2158	2183	1427
20.499708089992755	20.49970808999275	0	0	1	0	0.00039251967182037795	0.3439432764615167	2083.4477171099106	2158.4477171099106	2158.4477171099106	2183.4477171099106	0.5098039507865906	0.6060606241226196	0.6458333134651184	0.40243902802467346	0.1388888955116272	2083	2158	2158	2183	1427
20.5176947991071	20.517694799107097	0	0	1	0	-1.7053072081790148e-15	0.3703534673384534	2191.5974487509666	2266.5974487509666	2266.5974487509666	2291.5974487509666	0.5686274766921997	0.6363636255264282	0.6666666865348816	0.4146341383457184	0.1388888955116272	2191	2266	2266	2291	1427
20.53388504785232	20.533884653112622	0	0	1	0	-0.0003925196718237839	0.39486463088542223	2291.970663475804	2366.970663475804	2366.970663475804	2391.970663475804	0.5882353186607361	0.689393937587738	0.6875	0.4390243887901306	0.1388888955116272	2291	2366	2366	2391	1427
20.557667325224063	20.55766811470346	0	0	1	0	-0.0007839634745091013	0.4136824281204765	2369.0295431533514	2444.0295431533514	2444.0295431533514	2469.0295431533514	0.6078431606292725	0.7272727489471436	0.7083333134651184	0.45121949911117554	0.1388888955116272	2369	2444	2444	2469	1427
20.566745943556167	20.56674554881647	0	0	1	0	-0.0011732584878034224	0.43295638452897345	2447.9563946461462	2522.9563946461462	2522.9563946461462	2547.9563946461462	0.6274510025978088	0.7575757503509521	0.7291666865348816	0.47560974955558777	0.1388888955116272	2447	2522	2522	2547	1427
20.584143306300245	20.58414330630024	0	0	1	0	-0.0015593376811348716	0.44830387830734253	2510.8043816685677	2585.8043816685677	2585.8043816685677	2610.8043816685677	0.6470588445663452	0.7803030014038086	0.75	0.4878048896789551	0.1388888955116272	2510	2585	2585	2610	1427
20.60001065797187	20.600010263232164	0	0	1	0	-0.0019411428382705633	0.4656723514199257	2581.9282790645957	2656.9282790645957	2656.9282790645957	2681.9282790645957	0.6666666865348816	0.810606062412262	0.7708333134651184	0.5	0.1388888955116272	2581	2656	2656	2681	1427
20.617359467732992	20.61735946773299	0	0	1	0	-0.00231762745781374	0.48617587244607563	2665.89019766668	2740.89019766668	2740.89019766668	2765.89019766668	0.7058823704719543	0.8333333134651184	0.7916666865348816	0.5121951103210449	0.1388888955116272	2665	2740	2740	2765	1427
20.63771461503998	20.637714615039975	0	0	1	0	-0.0026877596215913587	0.5056923478841782	2745.8101645857096	2820.8101645857096	2820.8101645857096	2845.8101645857096	0.7254902124404907	0.8712121248245239	0.8125	0.5243902206420898	0.1666666716337204	2745	2820	2820	2845	1433
20.649761675906863	20.649761281167166	0	0	1	0	-0.0030505248230700754	0.516859327442944	2791.538945878856	2866.538945878856	2866.538945878856	2891.538945878856	0.7450980544090271	0.8863636255264282	0.8125	0.5365853905677795	0.1388888955116272	2791	2866	2866	2891	1427
20.667417198413933	20.667417198413936	0	0	1	0	-0.003404928748048138	0.5187532650306821	2799.294620300643	2874.294620300643	2874.294620300643	2899.294620300643	0.7450980544090271	0.8939393758773804	0.8125	0.5365853905677795	0.1388888955116272	2799	2874	2874	2899	1427
20.69088960512214	20.690889210382444	0	0	1	0	-0.003750000000001496	0.5308845239441569	2848.9721255513223	2923.9721255513223	2923.9721255513223	2948.9721255513223	0.7647058963775635	0.9015151262283325	0.8333333134651184	0.5487805008888245	0.1388888955116272	2848	2923	2923	2948	1427
20.699727826977696	20.699727826977693	0	0	1	0	-0.0040847927626141535	0.5372130619437714	2874.8874886597437	2949.8874886597437	2949.8874886597437	2974.8874886597437	0.7647058963775635	0.9166666865348816	0.8333333134651184	0.5609756112098694	0.1388888955116272	2874	2949	2949	2974	1427
20.717610719551256	20.71761071955126	0	0	1	0	-0.00440838939219495	0.5459028976113816	2910.4723657186073	2985.4723657186073	2985.4723657186073	3010.4723657186073	0.7843137383460999	0.9318181872367859	0.8333333134651184	0.5609756112098694	0.1666666716337204	2910	2985	2985	3010	1433
20.733851889717624	20.73385149497792	0	0	1	0	-0.0047199029328751285	0.5582247134828107	2960.9302017121095	3035.9302017121095	3035.9302017121095	3060.9302017121095	0.8039215803146362	0.939393937587738	0.8541666865348816	0.5731707215309143	0.1666666716337204	2960	3035	3035	3060	1433
20.75765232511551	20.75765271985521	0	0	1	0	-0.005018479547692726	0.5744614284485579	3027.4195494968444	3102.4195494968444	3102.4195494968444	3127.4195494968444	0.8235294222831726	0.9621211886405945	0.875	0.5853658318519592	0.1666666716337204	3027	3102	3102	3127	1433
20.76707752490314	20.767077524903137	0	0	1	0	-0.005303300858900336	0.5744614284485579	3027.4195494968444	3102.4195494968444	3102.4195494968444	3127.4195494968444	0.8235294222831726	0.9621211886405945	0.875	0.5853658318519592	0.1666666716337204	3027	3102	3102	3127	1433
20.78417685917464	20.784176859174636	0	0	1	0	-0.005573586191081621	0.5809170119464397	3053.8551639206707	3128.8551639206707	3128.8551639206707	3153.8551639206707	0.8235294222831726	0.9772727489471436	0.875	0.5975610017776489	0.1388888955116272	3053	3128	3128	3153	1427
20.799944736442168	20.79994473644217	0	0	1	0	-0.005828594710928378	0.5877129100263119	3081.684366557747	3156.684366557747	3156.684366557747	3181.684366557747	0.843137264251709	0.9848484992980957	0.875	0.5975610017776489	0.1666666716337204	3081	3156	3156	3181	1433
20.82425004391479	20.824250043914788	0	0	1	0	-0.006067627457813132	0.6022462361318066	3141.198336959748	3216.198336959748	3216.198336959748	3241.198336959748	0.8627451062202454	1.0	0.8958333134651184	0.6097561120986938	0.1666666716337204	3141	3216	3216	3241	1433
20.833696559646153	20.833696164906456	0	0	1	0	-0.006290029259591632	0.6098793931456843	3172.4561149315773	3247.4561149315773	3247.4561149315773	3272.4561149315773	0.8823529481887817	1.0	0.8958333134651184	0.6219512224197388	0.1666666716337204	3172	3247	3247	3272	1433
20.85115984391992	20.851159843919923	0	0	1	0	-0.006495190528384164	0.6131187286076507	3185.7211936483295	3260.7211936483295	3260.7211936483295	3285.7211936483295	0.8823529481887817	1.0	0.9166666865348816	0.6219512224197388	0.1666666716337204	3185	3260	3260	3285	1433
20.867657989630185	20.867658384369882	0	0	1	0	-0.006682548931413554	0.6159134414501306	3197.165542738285	3272.165542738285	3272.165542738285	3297.165542738285	0.8823529481887817	1.0	0.9166666865348816	0.6341463327407837	0.1666666716337204	3197	3272	3272	3297	1433
20.890910921065878	20.890910526326174	0	0	1	0	-0.00685159093232022	0.6208154019422647	3217.239070953574	3292.239070953574	3292.239070953574	3317.239070953574	0.9019607901573181	1.0	0.9166666865348816	0.6341463327407837	0.1666666716337204	3217	3292	3292	3317	1433
20.89968124769324	20.899680852953537	0	0	1	0	-0.007001853198729643	0.6208154019422647	3217.239070953574	3292.239070953574	3292.239070953574	3317.239070953574	0.9019607901573181	1.0	0.9166666865348816	0.6341463327407837	0.1666666716337204	3217	3292	3292	3317	1433
20.917649404041736	20.91764940404174	0	0	1	0	-0.007132923872214195	0.6269764732569456	3242.4686579871923	3317.4686579871923	3317.4686579871923	3342.4686579871923	0.9019607901573181	1.0	0.9375	0.6463414430618286	0.1666666716337204	3242	3317	3317	3342	1433
20.93392965343828	20.933933206095567	0	0	1	0	-0.007244443697168468	0.6269764732569456	3242.4686579871923	3317.4686579871923	3317.4686579871923	3342.4686579871923	0.9019607901573181	1.0	0.9375	0.6463414430618286	0.1666666716337204	3242	3317	3317	3342	1433
20.957558377067205	20.9575583770672	0	0	1	0	-0.007336107005503909	0.6347366767004132	3274.246691088192	3349.246691088192	3349.246691088192	3374.246691088192	0.9215686321258545	1.0	0.9375	0.6585366129875183	0.1666666716337204	3274	3349	3349	3374	1433
20.966772391115985	20.96677278585568	0	0	1	0	-0.007407662554463809	0.6347366767004132	3274.246691088192	3349.246691088192	3349.246691088192	3374.246691088192	0.9215686321258545	1.0	0.9375	0.6585366129875183	0.1666666716337204	3274	3349	3349	3374	1433
20.98419225402289	20.984192254022886	0	0	1	0	-0.007458914215262234	0.6381665516220698	3288.292028892376	3363.292028892376	3363.292028892376	3388.292028892376	0.9215686321258545	1.0	0.9583333134651184	0.6585366129875183	0.1666666716337204	3288	3363	3363	3388	1433
20.99995539441404	20.999954999674337	0	0	1	0	-0.007489721510659397	0.6396386371925473	3294.3202193034813	3369.3202193034813	3369.3202193034813	3394.3202193034813	0.9411764740943909	1.0	0.9375	0.6585366129875183	0.1666666716337204	3294	3369	3369	3394	1433
21.01710170270969	21.017101702709688	0	0	1	0	-0.0075	0.6430685121142039	3308.365557107665	3383.365557107665	3383.365557107665	3408.365557107665	0.9411764740943909	1.0	0.9583333134651184	0.6585366129875183	0.1666666716337204	3308	3383	3383	3408	1433
21.03749513976746	21.037494745027757	0	0	1	0	-0.007489721510659211	0.6396386371925473	3294.3202193034813	3369.3202193034813	3369.3202193034813	3394.3202193034813	0.9411764740943909	1.0	0.9375	0.6585366129875183	0.1666666716337204	3294	3369	3369	3394	1433
21.049717070320906	21.0497166755812	0	0	1	0	-0.0074589142152618635	0.6430685121142039	3308.365557107665	3383.365557107665	3383.365557107665	3408.365557107665	0.9411764740943909	1.0	0.9583333134651184	0.6585366129875183	0.1666666716337204	3308	3383	3383	3408	1433
21.067462988218995	21.067463777698386	0	0	1	0	-0.007407662554463255	0.6459902572347138	3320.330103376153	3395.330103376153	3395.330103376153	3420.330103376153	0.9411764740943909	1.0	0.9583333134651184	0.6707317233085632	0.1666666716337204	3320	3395	3395	3420	1433
21.091049079960445	21.09104907996044	0	0	1	0	-0.007336107005503172	0.6396386371925473	3294.3202193034813	3369.3202193034813	3369.3202193034813	3394.3202193034813	0.9411764740943909	1.0	0.9375	0.6585366129875183	0.1666666716337204	3294	3369	3369	3394	1433
21.099657958051015	21.09965756331131	0	0	1	0	-0.007244443697167551	0.6396386371925473	3294.3202193034813	3369.3202193034813	3369.3202193034813	3394.3202193034813	0.9411764740943909	1.0	0.9375	0.6585366129875183	0.1666666716337204	3294	3369	3369	3394	1433
21.117589008867828	21.117589008867824	0	0	1	0	-0.0071329238722131	0.6396386371925473	3294.3202193034813	3369.3202193034813	3369.3202193034813	3394.3202193034813	0.9411764740943909	1.0	0.9375	0.6585366129875183	0.1666666716337204	3294	3369	3369	3394	1433
21.133819126322624	21.13381873158292	0	0	1	0	-0.007001853198728373	0.6367803942412138	3282.6157144177705	3357.6157144177705	3357.6157144177705	3382.6157144177705	0.9411764740943909	1.0	0.9375	0.6463414430618286	0.1666666716337204	3282	3357	3357	3382	1433
21.157934958739833	21.15793495873983	0	0	1	0	-0.006851590932318779	0.6290202047675848	3250.8377385232598	3325.8377385232598	3325.8377385232598	3350.8377385232598	0.9215686321258545	1.0	0.9375	0.6341463327407837	0.1666666716337204	3250	3325	3325	3350	1433
21.16667607462949	21.166675679889785	0	0	1	0	-0.006682548931411946	0.6212600152939558	3219.059762628749	3294.059762628749	3294.059762628749	3319.059762628749	0.9019607901573181	1.0	0.9375	0.6219512224197388	0.1388888955116272	3219	3294	3294	3319	1427
21.1841579116691	21.184157516929396	0	0	1	0	-0.006495190528382392	0.6152259762573049	3194.350372773664	3269.350372773664	3269.350372773664	3294.350372773664	0.9019607901573181	1.0	0.9166666865348816	0.6097561120986938	0.1388888955116272	3194	3269	3269	3294	1427
21.199820788176755	21.199820393437058	0	0	1	0	-0.006290029259589702	0.6016857902314969	3138.90331099798	3213.90331099798	3213.90331099798	3238.90331099798	0.8823529481887817	1.0	0.8958333134651184	0.5853658318519592	0.1666666716337204	3138	3213	3213	3238	1433
21.22445451907876	21.224454519078755	0	0	1	0	-0.006067627457811049	0.5432403014321636	2899.56903436471	2974.56903436471	2974.56903436471	2999.56903436471	0.8235294222831726	0.9015151262283325	0.8541666865348816	0.5243902206420898	0.1388888955116272	2899	2974	2974	2999	1427
21.23372734934266	21.233726954602957	0	0	1	0	-0.005828594710926148	0.5123663172125816	2773.140068985522	2848.140068985522	2848.140068985522	2873.140068985522	0.7843137383460999	0.8484848737716675	0.8333333134651184	0.5	0.1388888955116272	2773	2848	2848	2873	1427
21.25096050037204	21.250960105632338	0	0	1	0	-0.005573586191079251	0.48801139742136	2673.4066724404693	2748.4066724404693	2748.4066724404693	2773.4066724404693	0.7450980544090271	0.810606062412262	0.8125	0.4878048896789551	0.1388888955116272	2673	2748	2748	2773	1427
21.2674598303014	21.2674602250411	0	0	1	0	-0.00530330085889783	0.4705794020896641	2602.0226515571744	2677.0226515571744	2677.0226515571744	2702.0226515571744	0.7254902124404907	0.7803030014038086	0.7916666865348816	0.47560974955558777	0.1388888955116272	2602	2677	2677	2702	1427
21.291195528388695	21.29119473890929	0	0	1	0	-0.005018479547690093	0.4452425352547591	2498.2681818682386	2573.2681818682386	2573.2681818682386	2598.2681818682386	0.7058823704719543	0.7272727489471436	0.7708333134651184	0.45121949911117554	0.1388888955116272	2498	2573	2573	2598	1427
21.29969151092541	21.299691116185706	0	0	1	0	-0.004719902932872375	0.4452425352547591	2498.2681818682386	2573.2681818682386	2573.2681818682386	2598.2681818682386	0.7058823704719543	0.7272727489471436	0.7708333134651184	0.45121949911117554	0.1388888955116272	2498	2573	2573	2598	1427
21.317534929529092	21.317534929529096	0	0	1	0	-0.004408389392192083	0.4262341894209385	2420.429005678743	2495.429005678743	2495.429005678743	2520.429005678743	0.686274528503418	0.689393937587738	0.75	0.4390243887901306	0.1388888955116272	2420	2495	2495	2520	1427
21.33374254682106	21.333742152081363	0	0	1	0	-0.004084792762611183	0.4002278428941177	2313.933016651412	2388.933016651412	2388.933016651412	2413.933016651412	0.6470588445663452	0.6515151262283325	0.7291666865348816	0.4146341383457184	0.1388888955116272	2313	2388	2388	2413	1427
21.349706609718883	21.349705820239485	0	0	1	0	-0.0037499999999984273	0.3766351263228107	2217.3208422919097	2292.3208422919097	2292.3208422919097	2317.3208422919097	0.6078431606292725	0.6136363744735718	0.7083333134651184	0.40243902802467346	0.1388888955116272	2217	2292	2292	2317	1427
21.37113426478744	21.371134264787443	0	0	1	0	-0.003404928748044981	0.3531694281846285	2121.2288084160537	2196.2288084160537	2196.2288084160537	2221.2288084160537	0.5686274766921997	0.5757575631141663	0.6875	0.39024388790130615	0.1388888955116272	2121	2196	2196	2221	1427
21.38416264854548	21.384162253805783	0	0	1	0	-0.0030505248230668384	0.3493815530091524	2105.717459572479	2180.717459572479	2180.717459572479	2205.717459572479	0.5686274766921997	0.560606062412262	0.6875	0.39024388790130615	0.1388888955116272	2105	2180	2180	2205	1427
21.3999352626894	21.399935262689397	0	0	1	0	-0.0026877596215880506	0.34055313661815667	2069.565094451352	2144.565094451352	2144.565094451352	2169.565094451352	0.5490196347236633	0.5530303120613098	0.6666666865348816	0.39024388790130615	0.1111111119389534	2069	2144	2144	2169	1422
21.424336886648522	21.42433688664852	0	0	1	0	-0.0023176274578103704	0.334732742995266	2045.7305825656142	2120.730582565614	2120.730582565614	2145.730582565614	0.529411792755127	0.5227272510528564	0.6458333134651184	0.37804877758026123	0.1388888955116272	2045	2120	2120	2145	1427
21.43370445444013	21.433704059700432	0	0	1	0	-0.0019411428382671415	0.32407388462102027	2002.082557523078	2077.0825575230783	2077.0825575230783	2102.0825575230783	0.529411792755127	0.5227272510528564	0.6458333134651184	0.37804877758026123	0.1388888955116272	2002	2077	2077	2102	1427
21.450828657312652	21.450828262572948	0	0	1	0	-0.0015593376811314063	0.3164230697311279	1970.7524705489686	2045.7524705489686	2045.7524705489686	2070.7524705489686	0.529411792755127	0.5	0.6458333134651184	0.3658536672592163	0.1111111119389534	1970	2045	2045	2070	1422
21.46754825199393	21.467548251993925	0	0	1	0	-0.001173258487799923	0.3058277480304241	1927.3646281845868	2002.3646281845868	2002.3646281845868	2027.3646281845868	0.5098039507865906	0.4848484992980957	0.625	0.3658536672592163	0.1111111119389534	1927	2002	2002	2027	1422
21.491060132672015	21.49106013267201	0	0	1	0	-0.0007839634745055779	0.2952439598739147	1884.0240156836808	1959.0240156836808	1959.0240156836808	1984.0240156836808	0.4901960790157318	0.46212121844291687	0.625	0.3658536672592163	0.1111111119389534	1884	1959	1959	1984	1422
21.49964651059975	21.499646115860045	0	0	1	0	-0.00039251967182024584	0.28960256190304223	1860.922490992958	1935.922490992958	1935.922490992958	1960.922490992958	0.4901960790157318	0.4545454680919647	0.6041666865348816	0.353658527135849	0.1111111119389534	1860	1935	1935	1960	1422
21.517468613259698	21.5174686132597	0	0	1	0	1.8376154860346732e-15	0.28091271878485147	1825.3375834239669	1900.3375834239669	1900.3375834239669	1925.3375834239669	0.47058823704719543	0.43939393758773804	0.6041666865348816	0.353658527135849	0.1111111119389534	1825	1900	1900	1925	1422
21.53388899524931	21.533888995249306	0	0	1	0	0.000392519671823916	0.2771248436093754	1809.8262345803923	1884.8262345803923	1884.8262345803923	1909.8262345803923	0.47058823704719543	0.42424243688583374	0.6041666865348816	0.353658527135849	0.1111111119389534	1809	1884	1884	1909	1422
21.55770048335876	21.557700483358758	0	0	1	0	0.000783963474509233	0.26481457195449165	1759.4156721536433	1834.4156721536433	1834.4156721536433	1859.4156721536433	0.45098039507865906	0.40909090638160706	0.5833333134651184	0.3414634168148041	0.1111111119389534	1759	1834	1834	1859	1422
21.566856075932126	21.566856470671823	0	0	1	0	0.001173258487803553	0.2561247362868815	1723.8307950947797	1798.8307950947797	1798.8307950947797	1823.8307950947797	0.4313725531101227	0.39393940567970276	0.5833333134651184	0.3414634168148041	0.1111111119389534	1723	1798	1798	1823	1422
21.58411883243892	21.584118437699217	0	0	1	0	0.001559337681135001	0.24394150217995048	1673.9404514268972	1748.9404514268972	1748.9404514268972	1773.9404514268972	0.4117647111415863	0.3787878751754761	0.5625	0.32926830649375916	0.1111111119389534	1673	1748	1748	1773	1422
21.59981565656067	21.59981526182097	0	0	1	0	0.0019411428382706912	0.2401536270044744	1658.4291025833227	1733.4291025833227	1733.4291025833227	1758.4291025833227	0.4117647111415863	0.3636363744735718	0.5625	0.32926830649375916	0.1111111119389534	1658	1733	1733	1758	1422
21.617399731182264	21.61739973118226	0	0	1	0	0.002317627457813866	0.22424602888267087	1593.2874882745373	1668.2874882745373	1668.2874882745373	1693.2874882745373	0.3921568691730499	0.3333333432674408	0.5208333134651184	0.32926830649375916	0.1111111119389534	1593	1668	1668	1693	1422
21.638206065964948	21.63820606596495	0	0	1	0	0.002687759621591482	0.2155561857644801	1557.702580705546	1632.702580705546	1632.702580705546	1657.702580705546	0.37254902720451355	0.3181818127632141	0.5208333134651184	0.32926830649375916	0.1111111119389534	1557	1632	1632	1657	1422
21.649749044236504	21.6497486494968	0	0	1	0	0.0030505248230701964	0.20852898061275482	1528.926175609231	1603.926175609231	1603.926175609231	1628.926175609231	0.37254902720451355	0.3030303120613098	0.5	0.31707316637039185	0.1111111119389534	1528	1603	1603	1628	1422
21.667501672709474	21.66750206744917	0	0	1	0	0.003404928748048256	0.19139181588571974	1458.7494860520223	1533.7494860520223	1533.7494860520223	1558.7494860520223	0.3333333432674408	0.280303031206131	0.4791666567325592	0.31707316637039185	0.1111111119389534	1458	1533	1533	1558	1422
21.690974474157375	21.69097447415738	0	0	1	0	0.00375000000000161	0.1772626764254599	1400.8906599622583	1475.8906599622583	1475.8906599622583	1500.8906599622583	0.3137255012989044	0.25	0.4583333432674408	0.31707316637039185	0.1111111119389534	1400	1475	1475	1500	1422
21.699689931966613	21.69968953722691	0	0	1	0	0.0040847927626142646	0.1772626764254599	1400.8906599622583	1475.8906599622583	1475.8906599622583	1500.8906599622583	0.3137255012989044	0.25	0.4583333432674408	0.31707316637039185	0.1111111119389534	1400	1475	1475	1500	1422
21.717593745744214	21.717598087880894	0	0	1	0	0.004408389392195056	0.16692141350358725	1358.5431882971898	1433.5431882971898	1433.5431882971898	1458.5431882971898	0.29411765933036804	0.2348484843969345	0.4375	0.31707316637039185	0.1111111119389534	1358	1433	1433	1458	1422
21.734036233156953	21.73403623315695	0	0	1	0	0.004719902932875231	0.16313353460282087	1343.0318241985515	1418.0318241985515	1418.0318241985515	1443.0318241985515	0.29411765933036804	0.21969696879386902	0.4375	0.31707316637039185	0.1111111119389534	1343	1418	1418	1443	1422
21.757535087424973	21.757534692685276	0	0	1	0	0.005018479547692824	0.1443449524344831	1266.0925802192082	1341.0925802192082	1341.0925802192082	1366.0925802192082	0.2549019753932953	0.19696970283985138	0.3958333432674408	0.31707316637039185	0.0833333358168602	1266	1341	1341	1366	1416
21.766740811940085	21.76674041720039	0	0	1	0	0.005303300858900429	0.1443449524344831	1266.0925802192082	1341.0925802192082	1341.0925802192082	1366.0925802192082	0.2549019753932953	0.19696970283985138	0.3958333432674408	0.31707316637039185	0.0833333358168602	1266	1341	1341	1366	1416
21.78416699068217	21.784167385421867	0	0	1	0	0.00557358619108171	0.13075314882415823	1210.434144434928	1285.434144434928	1285.434144434928	1310.434144434928	0.21568627655506134	0.1818181872367859	0.3958333432674408	0.31707316637039185	0.1111111119389534	1210	1285	1285	1310	1422
21.799732366484232	21.799731971744528	0	0	1	0	0.005828594710928461	0.12176848155241915	1173.6419319571564	1248.6419319571564	1248.6419319571564	1273.6419319571564	0.21568627655506134	0.15909090638160706	0.3541666567325592	0.31707316637039185	0.1111111119389534	1173	1248	1248	1273	1422
21.817825260577546	21.817825655317243	0	0	1	0	0.006067627457813209	0.11142722099292568	1131.2944699660306	1206.2944699660306	1206.2944699660306	1231.2944699660306	0.19607843458652496	0.14393939077854156	0.3333333432674408	0.31707316637039185	0.1111111119389534	1131	1206	1206	1231	1422
21.838249092592118	21.838249487331815	0	0	1	0	0.006290029259591703	0.10297989938408136	1096.7026879778132	1171.7026879778132	1171.7026879778132	1196.7026879778132	0.1764705926179886	0.13636364042758942	0.3125	0.31707316637039185	0.1111111119389534	1096	1171	1171	1196	1422
21.84976364960536	21.849763254865657	0	0	1	0	0.00649519052838423	0.09016150467067474	1044.211361626413	1119.211361626413	1119.211361626413	1144.211361626413	0.1568627506494522	0.12121212482452393	0.2708333432674408	0.3048780560493469	0.1111111119389534	1044	1119	1119	1144	1422
21.867498120052186	21.867498120052183	0	0	1	0	0.006682548931413614	0.08177769742906094	1009.8796709720045	1084.8796709720045	1084.8796709720045	1109.8796709720045	0.13725490868091583	0.11363636702299118	0.25	0.3048780560493469	0.1111111119389534	1009	1084	1084	1109	1422
21.890932631749305	21.890932237009608	0	0	1	0	0.006851590932320274	0.06563369615563774	943.7699857573366	1018.7699857573366	1018.7699857573366	1043.7699857573366	0.09803921729326248	0.10606060922145844	0.2083333283662796	0.2804878056049347	0.1111111119389534	943	1018	1018	1043	1422
21.899672958159567	21.899672563419863	0	0	1	0	0.0070018531987296895	0.06417282251641154	937.7877082047053	1012.7877082047053	1012.7877082047053	1037.7877082047053	0.09803921729326248	0.10606060922145844	0.1875	0.2804878056049347	0.1111111119389534	937	1012	1012	1037	1422
21.91764782508294	21.917647430343244	0	0	1	0	0.007132923872214236	0.06360117672011256	935.4468186688609	1010.4468186688609	1010.4468186688609	1035.446818668861	0.09803921729326248	0.10606060922145844	0.1875	0.26829269528388977	0.1111111119389534	935	1010	1010	1035	1422
21.934239918841516	21.93423952410182	0	0	1	0	0.0072444436971685015	0.062203819265331695	929.7246398915333	1004.7246398915333	1004.7246398915333	1029.7246398915333	0.09803921729326248	0.10606060922145844	0.1666666716337204	0.26829269528388977	0.1111111119389534	929	1004	1004	1029	1422
21.957587587804912	21.95758719306521	0	0	1	0	0.007336107005503936	0.062203819265331695	929.7246398915333	1004.7246398915333	1004.7246398915333	1029.7246398915333	0.09803921729326248	0.10606060922145844	0.1666666716337204	0.26829269528388977	0.1111111119389534	929	1004	1004	1029	1422
21.966663837698828	21.966663442959124	0	0	1	0	0.00740766255446383	0.0548997884691973	899.814633781363	974.814633781363	974.814633781363	999.814633781363	0.0784313753247261	0.09848485141992569	0.1666666716337204	0.25609755516052246	0.1111111119389534	899	974	974	999	1422
21.984138964163552	21.984139358903256	0	0	1	0	0.007458914215262249	0.0548997884691973	899.814633781363	974.814633781363	974.814633781363	999.814633781363	0.0784313753247261	0.09848485141992569	0.1666666716337204	0.25609755516052246	0.1111111119389534	899	974	974	999	1422
21.99975684034555	21.999756445605854	0	0	1	0	0.007489721510659403	0.05439165885734365	897.7338430208222	972.7338430208222	972.7338430208222	997.7338430208222	0.0784313753247261	0.09848485141992569	0.1666666716337204	0.24390244483947754	0.1111111119389534	897	972	972	997	1422
22.01778815504586	22.017788155045857	0	0	1	0	0.0075	0.052497719406960464	889.978160971503	964.978160971503	964.978160971503	989.978160971503	0.0784313753247261	0.09090909361839294	0.1666666716337204	0.24390244483947754	0.1111111119389534	889	964	964	989	1422
22.037657377783656	22.037657377783653	0	0	1	0	0.0074897215106592046	0.052497719406960464	889.978160971503	964.978160971503	964.978160971503	989.978160971503	0.0784313753247261	0.09090909361839294	0.1666666716337204	0.24390244483947754	0.0833333358168602	889	964	964	989	1416
22.050735893483438	22.05073549874374	0	0	1	0	0.0074589142152618505	0.052497719406960464	889.978160971503	964.978160971503	964.978160971503	989.978160971503	0.0784313753247261	0.09090909361839294	0.1666666716337204	0.24390244483947754	0.0833333358168602	889	964	964	989	1416
22.06730943447617	22.067309829215866	0	0	1	0	0.007407662554463234	0.052497719406960464	889.978160971503	964.978160971503	964.978160971503	989.978160971503	0.0784313753247261	0.09090909361839294	0.1666666716337204	0.24390244483947754	0.1111111119389534	889	964	964	989	1422
22.090769604253712	22.090769209514015	0	0	1	0	0.0073361070055031445	0.052497719406960464	889.978160971503	964.978160971503	964.978160971503	989.978160971503	0.0784313753247261	0.09090909361839294	0.1666666716337204	0.24390244483947754	0.1111111119389534	889	964	964	989	1422
22.099730984895285	22.099730590155588	0	0	1	0	0.007244443697167517	0.05433969013392925	897.5210310984403	972.5210310984403	972.5210310984403	997.5210310984403	0.0784313753247261	0.09090909361839294	0.1875	0.25609755516052246	0.1111111119389534	897	972	972	997	1422
22.11761308798945	22.117613482729148	0	0	1	0	0.007132923872213059	0.05433969013392925	897.5210310984403	972.5210310984403	972.5210310984403	997.5210310984403	0.0784313753247261	0.09090909361839294	0.1875	0.25609755516052246	0.1111111119389534	897	972	972	997	1422
22.133883468893526	22.13388307415382	0	0	1	0	0.007001853198728325	0.05680527677759528	907.6176084042527	982.6176084042527	982.6176084042527	1007.6176084042527	0.0784313753247261	0.09848485141992569	0.1875	0.26829269528388977	0.1111111119389534	907	982	982	1007	1422
22.15754535065714	22.15754574539684	0	0	1	0	0.006851590932318725	0.06563369615563774	943.7699857573366	1018.7699857573366	1018.7699857573366	1043.7699857573366	0.09803921729326248	0.10606060922145844	0.2083333283662796	0.2804878056049347	0.1111111119389534	943	1018	1018	1043	1422
22.166758575226527	22.16675857522653	0	0	1	0	0.006682548931411886	0.06563369615563774	943.7699857573366	1018.7699857573366	1018.7699857573366	1043.7699857573366	0.09803921729326248	0.10606060922145844	0.2083333283662796	0.2804878056049347	0.1111111119389534	943	1018	1018	1043	1422
22.1842218595003	22.184222254239998	0	0	1	0	0.006495190528382326	0.07386771403253078	977.4882889632136	1052.4882889632136	1052.4882889632136	1077.4882889632136	0.09803921729326248	0.12121212482452393	0.25	0.31707316637039185	0.1111111119389534	977	1052	1052	1077	1422
22.19989697293862	22.199896578198917	0	0	1	0	0.00629002925958963	0.08987313370424799	1043.0304825188955	1118.0304825188955	1118.0304825188955	1143.0304825188955	0.13725490868091583	0.13636364042758942	0.2708333432674408	0.31707316637039185	0.1111111119389534	1043	1118	1118	1143	1422
22.22417622759112	22.224176227591116	0	0	1	0	0.0060676274578109705	0.11039432091638446	1127.0647441525944	1202.0647441525944	1202.0647441525944	1227.0647441525944	0.1568627506494522	0.1818181872367859	0.3125	0.32926830649375916	0.1111111119389534	1127	1202	1202	1227	1422
22.23369261224917	22.233692217509464	0	0	1	0	0.005828594710926065	0.12671731993919466	1193.9074251510021	1268.9074251510021	1268.9074251510021	1293.9074251510021	0.19607843458652496	0.19696970283985138	0.3333333432674408	0.3414634168148041	0.1111111119389534	1193	1268	1268	1293	1422
22.250772604275422	22.250772604275426	0	0	1	0	0.005573586191079162	0.1420532671954271	1256.708129165274	1331.708129165274	1331.708129165274	1356.708129165274	0.21568627655506134	0.22727273404598236	0.3541666567325592	0.353658527135849	0.1111111119389534	1256	1331	1331	1356	1422
22.267590094402	22.267590094401996	0	0	1	0	0.005303300858897737	0.15821492651144298	1322.890124064359	1397.890124064359	1397.890124064359	1422.890124064359	0.23529411852359772	0.25757575035095215	0.3958333432674408	0.353658527135849	0.1111111119389534	1322	1397	1397	1422	1422
22.290880526109067	22.29088013136937	0	0	1	0	0.005018479547689995	0.19609813578426838	1478.021866036579	1553.021866036579	1553.021866036579	1578.021866036579	0.3137255012989044	0.31060606241226196	0.4375	0.3658536672592163	0.1388888955116272	1478	1553	1553	1578	1427
22.29967848451535	22.299678089775647	0	0	1	0	0.004719902932872272	0.19609813578426838	1478.021866036579	1553.021866036579	1553.021866036579	1578.021866036579	0.3137255012989044	0.31060606241226196	0.4375	0.3658536672592163	0.1388888955116272	1478	1553	1553	1578	1427
22.317569271882885	22.31756927188289	0	0	1	0	0.004408389392191976	0.21426921801232712	1552.4324477604796	1627.4324477604796	1627.4324477604796	1652.4324477604796	0.3333333432674408	0.35606059432029724	0.4583333432674408	0.3658536672592163	0.1388888955116272	1552	1627	1627	1652	1427
22.334678079907153	22.334678079907157	0	0	1	0	0.004084792762611071	0.22675848475134952	1603.5759950567763	1678.5759950567763	1678.5759950567763	1703.5759950567763	0.3529411852359772	0.3787878751754761	0.4791666567325592	0.3658536672592163	0.1388888955116272	1603	1678	1678	1703	1427
22.357899826906642	22.35789982690664	0	0	1	0	0.003749999999998313	0.24069707560527132	1660.6545246035862	1735.6545246035862	1735.6545246035862	1760.6545246035862	0.37254902720451355	0.40909090638160706	0.4791666567325592	0.37804877758026123	0.1388888955116272	1660	1735	1735	1760	1427
22.366727785530028	22.366727785530024	0	0	1	0	0.0034049287480448632	0.25135592371225357	1704.3025076016784	1779.3025076016784	1779.3025076016784	1804.3025076016784	0.3921568691730499	0.42424243688583374	0.5	0.37804877758026123	0.1388888955116272	1704	1779	1779	1804	1427
22.384090805920305	22.38409041118061	0	0	1	0	0.003050524823066718	0.2639086991397104	1755.706122977114	1830.706122977114	1830.706122977114	1855.706122977114	0.4117647111415863	0.4469696879386902	0.5208333134651184	0.37804877758026123	0.1388888955116272	1755	1830	1830	1855	1427
22.399952631236143	22.39995302597584	0	0	1	0	0.002687759621587927	0.2809823452669189	1825.6227038680329	1900.6227038680329	1900.6227038680329	1925.6227038680329	0.45098039507865906	0.469696968793869	0.5208333134651184	0.39024388790130615	0.1111111119389534	1825	1900	1900	1925	1422
22.424158859044372	22.42415925378407	0	0	1	0	0.0023176274578102446	0.3013129811733961	1908.876657905057	1983.876657905057	1983.876657905057	2008.876657905057	0.47058823704719543	0.5151515007019043	0.5625	0.39024388790130615	0.1388888955116272	1908	1983	1983	2008	1427
22.43370445444013	22.433704059700432	0	0	1	0	0.0019411428382670136	0.31570774551511294	1967.8232178843875	2042.8232178843875	2042.8232178843875	2067.8232178843873	0.4901960790157318	0.5378788113594055	0.5833333134651184	0.40243902802467346	0.1388888955116272	1967	2042	2042	2067	1427
22.451064316912817	22.45106431691282	0	0	1	0	0.0015593376811312766	0.3243975886333037	2003.4081254533787	2078.4081254533785	2078.4081254533785	2103.4081254533785	0.5098039507865906	0.5530303120613098	0.5833333134651184	0.40243902802467346	0.1111111119389534	2003	2078	2078	2103	1422
22.466964037239745	22.46696403723974	0	0	1	0	0.0011732584877997925	0.34081330992720593	2070.630504151908	2145.630504151908	2145.630504151908	2170.630504151908	0.529411792755127	0.5833333134651184	0.6041666865348816	0.4146341383457184	0.1388888955116272	2070	2145	2145	2170	1427
22.490771183212512	22.49077078847281	0	0	1	0	0.0007839634745054463	0.3554621394723654	2130.6174611393362	2205.6174611393362	2205.6174611393362	2230.6174611393362	0.5490196347236633	0.6060606241226196	0.625	0.4268292784690857	0.1388888955116272	2130	2205	2205	2230	1427
22.499748353442033	22.49974795870233	0	0	1	0	0.00039251967182011373	0.3731709402584569	2203.135000358381	2278.135000358381	2278.135000358381	2303.135000358381	0.5882353186607361	0.6287878751754761	0.6458333134651184	0.4268292784690857	0.1388888955116272	2203	2278	2278	2303	1427
22.517405060168198	22.517405060168194	0	0	1	0	-1.9699237638903314e-15	0.38801030536008074	2263.902200449531	2338.902200449531	2338.902200449531	2363.902200449531	0.6078431606292725	0.6515151262283325	0.6666666865348816	0.4390243887901306	0.1388888955116272	2263	2338	2338	2363	1427
22.53387557409955	22.533875574099547	0	0	1	0	-0.00039251967182404813	0.39369213302445605	2287.169284735148	2362.169284735148	2362.169284735148	2387.169284735148	0.6078431606292725	0.6742424368858337	0.6666666865348816	0.4390243887901306	0.1388888955116272	2287	2362	2362	2387	1427
22.55771350976882	22.557713509768817	0	0	1	0	-0.0007839634745093646	0.4286539280120798	2430.337835209467	2505.337835209467	2505.337835209467	2530.337835209467	0.6666666865348816	0.7196969985961914	0.7083333134651184	0.46341463923454285	0.1388888955116272	2430	2505	2505	2530	1427
22.566674495670693	22.56667410093099	0	0	1	0	-0.0011732584878036837	0.4286539280120798	2430.337835209467	2505.337835209467	2505.337835209467	2530.337835209467	0.6666666865348816	0.7196969985961914	0.7083333134651184	0.46341463923454285	0.1388888955116272	2430	2505	2505	2530	1427
22.584106990247957	22.584106595508253	0	0	1	0	-0.0015593376811351306	0.4346013539130005	2454.692544273737	2529.692544273737	2529.692544273737	2554.692544273737	0.6666666865348816	0.7348484992980957	0.7083333134651184	0.47560974955558777	0.1388888955116272	2454	2529	2529	2554	1427
22.60006828996789	22.600068289967886	0	0	1	0	-0.001941142838270819	0.4525642264975098	2528.2505075073027	2603.2505075073027	2603.2505075073027	2628.2505075073027	0.7058823704719543	0.7575757503509521	0.7291666865348816	0.47560974955558777	0.1388888955116272	2528	2603	2603	2628	1427
22.624185306604193	22.62418530660419	0	0	1	0	-0.0023176274578139916	0.4856840521097183	2663.8761933892965	2738.8761933892965	2738.8761933892965	2763.8761933892965	0.7647058963775635	0.8030303120613098	0.75	0.5	0.1388888955116272	2663	2738	2738	2763	1427
22.63371984928838	22.633719454548682	0	0	1	0	-0.0026877596215916055	0.49442619079254513	2699.675251295472	2774.675251295472	2774.675251295472	2799.675251295472	0.7647058963775635	0.8181818127632141	0.7708333134651184	0.5121951103210449	0.1388888955116272	2699	2774	2774	2799	1427
22.65103431669571	22.651034316695714	0	0	1	0	-0.003050524823070317	0.5100912676472973	2763.8237410156826	2838.8237410156826	2838.8237410156826	2863.8237410156826	0.7843137383460999	0.8409090638160706	0.7916666865348816	0.5243902206420898	0.1388888955116272	2763	2838	2838	2863	1427
22.666764298952163	22.66676429895216	0	0	1	0	-0.0034049287480483735	0.5211947456577688	2809.292483468563	2884.292483468563	2884.292483468563	2909.292483468563	0.8039215803146362	0.8560606241226196	0.7916666865348816	0.5365853905677795	0.1388888955116272	2809	2884	2884	2909	1427
22.68380836966583	22.683807974926133	0	0	1	0	-0.003750000000001725	0.5370503636077046	2874.2212389735505	2949.2212389735505	2949.2212389735505	2974.2212389735505	0.8235294222831726	0.8787878751754761	0.8125	0.5487805008888245	0.1388888955116272	2874	2949	2949	2974	1427
22.70425628080203	22.704256280802028	0	0	1	0	-0.004084792762614376	0.5501112686470151	2927.705645109527	3002.705645109527	3002.705645109527	3027.705645109527	0.843137264251709	0.9015151262283325	0.8125	0.5609756112098694	0.1388888955116272	2927	3002	3002	3027	1427
22.71680860848335	22.716808608483348	0	0	1	0	-0.004408389392195164	0.5691654728195532	3005.7326111960706	3080.7326111960706	3080.7326111960706	3105.7326111960706	0.8823529481887817	0.9166666865348816	0.8333333134651184	0.5731707215309143	0.1388888955116272	3005	3080	3080	3105	1427
22.73370662550847	22.733706625508475	0	0	1	0	-0.004719902932875334	0.59175959683773	3098.2555490505047	3173.2555490505047	3173.2555490505047	3198.2555490505047	0.9019607901573181	0.9772727489471436	0.8333333134651184	0.5853658318519592	0.1388888955116272	3098	3173	3173	3198	1427
22.749732267799306	22.749731873059602	0	0	1	0	-0.005018479547692923	0.6030943727620492	3144.671456460592	3219.671456460592	3219.671456460592	3244.671456460592	0.9019607901573181	1.0	0.8541666865348816	0.5975610017776489	0.1388888955116272	3144	3219	3219	3244	1427
22.77076715686758	22.770766367388184	0	0	1	0	-0.005303300858900523	0.6106004974978969	3175.409037253888	3250.409037253888	3250.409037253888	3275.409037253888	0.9215686321258545	1.0	0.8541666865348816	0.6097561120986938	0.1388888955116272	3175	3250	3250	3275	1427
22.784122779835908	22.784122385096204	0	0	1	0	-0.005573586191081798	0.6106004974978969	3175.409037253888	3250.409037253888	3250.409037253888	3275.409037253888	0.9215686321258545	1.0	0.8541666865348816	0.6097561120986938	0.1388888955116272	3175	3250	3250	3275	1427
22.799920262580844	22.799920262580848	0	0	1	0	-0.005828594710928545	0.6181066222337446	3206.146618047184	3281.146618047184	3281.146618047184	3306.146618047184	0.9411764740943909	1.0	0.8541666865348816	0.6219512224197388	0.1388888955116272	3206	3281	3281	3306	1427
22.824278465173105	22.8242784651731	0	0	1	0	-0.006067627457813286	0.6181066222337446	3206.146618047184	3281.146618047184	3281.146618047184	3306.146618047184	0.9411764740943909	1.0	0.8541666865348816	0.6219512224197388	0.1388888955116272	3206	3281	3281	3306	1427
22.83370524391953	22.833704849179824	0	0	1	0	-0.006290029259591776	0.6256127469695922	3236.88419884048	3311.88419884048	3311.88419884048	3336.88419884048	0.9607843160629272	1.0	0.8541666865348816	0.6341463327407837	0.1388888955116272	3236	3311	3311	3336	1427
22.850991684808246	22.850992079547943	0	0	1	0	-0.006495190528384297	0.6256127469695922	3236.88419884048	3311.88419884048	3311.88419884048	3336.88419884048	0.9607843160629272	1.0	0.8541666865348816	0.6341463327407837	0.1388888955116272	3236	3311	3311	3336	1427
22.877707667621276	22.87770766762128	0	0	1	0	-0.0066825489314136744	0.6256127469695922	3236.88419884048	3311.88419884048	3311.88419884048	3336.88419884048	0.9607843160629272	1.0	0.8541666865348816	0.6341463327407837	0.1388888955116272	3236	3311	3311	3336	1427
22.885298117289008	22.885297722549304	0	0	1	0	-0.006851590932320327	0.6331188717054399	3267.6217796337764	3342.6217796337764	3342.6217796337764	3367.6217796337764	0.9803921580314636	1.0	0.8541666865348816	0.6463414430618286	0.1388888955116272	3267	3342	3342	3367	1427
22.904208517298482	22.904208122558778	0	0	1	0	-0.007001853198729737	0.6331188717054399	3267.6217796337764	3342.6217796337764	3342.6217796337764	3367.6217796337764	0.9803921580314636	1.0	0.8541666865348816	0.6463414430618286	0.1388888955116272	3267	3342	3342	3367	1427
22.916791634676304	22.9167912399366	0	0	1	0	-0.007132923872214277	0.6331188717054399	3267.6217796337764	3342.6217796337764	3342.6217796337764	3367.6217796337764	0.9803921580314636	1.0	0.8541666865348816	0.6463414430618286	0.1388888955116272	3267	3342	3342	3367	1427
22.934061891237373	22.93406189123737	0	0	1	0	-0.007244443697168536	0.635723048677229	3278.2858843332524	3353.2858843332524	3353.2858843332524	3378.2858843332524	0.9803921580314636	1.0	0.8541666865348816	0.6585366129875183	0.1388888955116272	3278	3353	3353	3378	1427
22.957500350331483	22.95749995559178	0	0	1	0	-0.007336107005503963	0.635723048677229	3278.2858843332524	3353.2858843332524	3353.2858843332524	3378.2858843332524	0.9803921580314636	1.0	0.8541666865348816	0.6585366129875183	0.1388888955116272	3278	3353	3353	3378	1427
22.96679173336123	22.966791733361227	0	0	1	0	-0.0074076625544638505	0.635723048677229	3278.2858843332524	3353.2858843332524	3353.2858843332524	3378.2858843332524	0.9803921580314636	1.0	0.8541666865348816	0.6585366129875183	0.1388888955116272	3278	3353	3353	3378	1427
22.98408488482482	22.984084884824824	0	0	1	0	-0.007458914215262262	0.635723048677229	3278.2858843332524	3353.2858843332524	3353.2858843332524	3378.2858843332524	0.9803921580314636	1.0	0.8541666865348816	0.6585366129875183	0.1388888955116272	3278	3353	3353	3378	1427
22.9999348679497	22.999935262689398	0	0	1	0	-0.00748972151065941	0.635723048677229	3278.2858843332524	3353.2858843332524	3353.2858843332524	3378.2858843332524	0.9803921580314636	1.0	0.8541666865348816	0.6585366129875183	0.1388888955116272	3278	3353	3353	3378	1427
23.024269386160032	23.02426938616003	0	0	1	0	-0.0075	0.6391529235988855	3292.3312221374363	3367.3312221374363	3367.3312221374363	3392.3312221374363	0.9803921580314636	1.0	0.875	0.6585366129875183	0.1388888955116272	3292	3367	3367	3392	1427
23.033690243810977	23.033689849071273	0	0	1	0	-0.007489721510659197	0.6391529235988855	3292.3312221374363	3367.3312221374363	3367.3312221374363	3392.3312221374363	0.9803921580314636	1.0	0.875	0.6585366129875183	0.1388888955116272	3292	3367	3367	3392	1427
23.051010237574086	23.051010632313783	0	0	1	0	-0.007458914215261837	0.6391529235988855	3292.3312221374363	3367.3312221374363	3367.3312221374363	3392.3312221374363	0.9803921580314636	1.0	0.875	0.6585366129875183	0.1388888955116272	3292	3367	3367	3392	1427
23.07819003953318	23.078190434272877	0	0	1	0	-0.007407662554463213	0.6342509631067514	3272.257693922147	3347.257693922147	3347.257693922147	3372.257693922147	0.9607843160629272	1.0	0.875	0.6585366129875183	0.1388888955116272	3272	3347	3347	3372	1427
23.087298658082393	23.08729905282209	0	0	1	0	-0.007336107005503117	0.6342509631067514	3272.257693922147	3347.257693922147	3347.257693922147	3372.257693922147	0.9607843160629272	1.0	0.875	0.6585366129875183	0.1388888955116272	3272	3347	3347	3372	1427
23.104047858241078	23.104047858241074	0	0	1	0	-0.0072444436971674814	0.6315832696855068	3261.3334893621504	3336.3334893621504	3336.3334893621504	3361.3334893621504	0.9607843160629272	1.0	0.875	0.6463414430618286	0.1388888955116272	3261	3336	3336	3361	1427
23.116780976704437	23.116780976704433	0	0	1	0	-0.007132923872213018	0.6266813091933727	3241.2599611468613	3316.2599611468613	3316.2599611468613	3341.2599611468613	0.9411764740943909	1.0	0.875	0.6463414430618286	0.1388888955116272	3241	3316	3316	3341	1427
23.13370386233058	23.133703467590884	0	0	1	0	-0.0070018531987282775	0.6240136288106441	3230.335809979588	3305.335809979588	3305.335809979588	3330.335809979588	0.9411764740943909	1.0	0.875	0.6341463327407837	0.1388888955116272	3230	3305	3305	3330	1427
23.15783232641815	23.15783193167845	0	0	1	0	-0.006851590932318671	0.6164439879357815	3199.338130597025	3274.338130597025	3274.338130597025	3299.338130597025	0.9215686321258545	1.0	0.875	0.6219512224197388	0.1388888955116272	3199	3274	3274	3299	1427
23.166818180921045	23.16681857566074	0	0	1	0	-0.006682548931411825	0.6088743470609188	3168.3404512144625	3243.3404512144625	3243.3404512144625	3268.3404512144625	0.9019607901573181	1.0	0.875	0.6097561120986938	0.1388888955116272	3168	3243	3243	3268	1427
23.18393646269808	23.183936067958385	0	0	1	0	-0.006495190528382261	0.6062066666781902	3157.416300047189	3232.416300047189	3232.416300047189	3257.416300047189	0.9019607901573181	1.0	0.875	0.5975610017776489	0.1388888955116272	3157	3232	3232	3257	1427
23.19985631474965	23.199856314749645	0	0	1	0	-0.006290029259589558	0.5981924122699152	3124.5979282453027	3199.5979282453027	3199.5979282453027	3224.5979282453027	0.8823529481887817	1.0	0.8541666865348816	0.5975610017776489	0.1388888955116272	3124	3199	3199	3224	1427
23.224081490063416	23.22408109532371	0	0	1	0	-0.006067627457810893	0.589906422534912	3090.6668002804645	3165.6668002804645	3165.6668002804645	3190.6668002804645	0.8823529481887817	0.9772727489471436	0.8541666865348816	0.5853658318519592	0.1388888955116272	3090	3165	3165	3190	1427
23.23365590145718	23.233655506717483	0	0	1	0	-0.005828594710925982	0.5816204306268231	3056.7356634168405	3131.7356634168405	3131.7356634168405	3156.7356634168405	0.8823529481887817	0.9545454382896423	0.8541666865348816	0.5731707215309143	0.1388888955116272	3056	3131	3131	3156	1427
23.25080576241012	23.250804972930723	0	0	1	0	-0.005573586191079074	0.5710366573714749	3013.3951119361896	3088.3951119361896	3088.3951119361896	3113.3951119361896	0.8627451062202454	0.9318181872367859	0.8541666865348816	0.5731707215309143	0.1388888955116272	3013	3088	3088	3113	1427
23.26687285236933	23.266872852369325	0	0	1	0	-0.005303300858897643	0.5549269663245697	2947.425927099113	3022.425927099113	3022.425927099113	3047.425927099113	0.843137264251709	0.9090909361839294	0.8333333134651184	0.5609756112098694	0.1388888955116272	2947	3022	3022	3047	1427
23.28368718457831	23.28368678983861	0	0	1	0	-0.005018479547689897	0.5485984283249552	2921.5105639906915	2996.5105639906915	2996.5105639906915	3021.5105639906915	0.843137264251709	0.8939393758773804	0.8333333134651184	0.5487805008888245	0.1388888955116272	2921	2996	2996	3021	1427
23.304109437634086	23.30410943763409	0	0	1	0	-0.004719902932872169	0.5373679447343678	2875.521733687236	2950.521733687236	2950.521733687236	2975.521733687236	0.8235294222831726	0.8787878751754761	0.8333333134651184	0.5365853905677795	0.1388888955116272	2875	2950	2950	2975	1427
23.31730361206561	23.317303612065608	0	0	1	0	-0.004408389392191869	0.5283082127571106	2838.422131240368	2913.422131240368	2913.422131240368	2938.422131240368	0.8235294222831726	0.8636363744735718	0.8125	0.5243902206420898	0.1388888955116272	2838	2913	2913	2938	1427
23.33374886265624	23.333748467916543	0	0	1	0	-0.00408479276261096	0.515247292816639	2784.9376640841365	2859.9376640841365	2859.9376640841365	2884.9376640841365	0.8039215803146362	0.8409090638160706	0.8125	0.5121951103210449	0.1111111119389534	2784	2859	2859	2884	1422
23.35792232706947	23.357922327069467	0	0	1	0	-0.0037499999999981984	0.49539048969745636	2703.624055311084	2778.624055311084	2778.624055311084	2803.624055311084	0.7647058963775635	0.810606062412262	0.8125	0.5	0.1111111119389534	2703	2778	2778	2803	1422
23.367540554569803	23.3675405545698	0	0	1	0	-0.0034049287480447453	0.4797889366140211	2639.7356954344164	2714.7356954344164	2714.7356954344164	2739.7356954344164	0.7450980544090271	0.7878788113594055	0.7916666865348816	0.4878048896789551	0.1111111119389534	2639	2714	2714	2739	1422
23.384006331624764	23.384006331624768	0	0	1	0	-0.0030505248230665973	0.4716934874063221	2606.584830928889	2681.584830928889	2681.584830928889	2706.584830928889	0.7450980544090271	0.7651515007019043	0.7916666865348816	0.47560974955558777	0.1111111119389534	2606	2681	2681	2706	1422
23.39970749788321	23.399707103143506	0	0	1	0	-0.002687759621587804	0.4605265129016849	2560.8560703323997	2635.8560703323997	2635.8560703323997	2660.8560703323997	0.7254902124404907	0.75	0.7708333134651184	0.47560974955558777	0.1111111119389534	2560	2635	2635	2660	1422
23.42402741072468	23.424027410724683	0	0	1	0	-0.0023176274578101184	0.44099849835038185	2480.8888507448137	2555.8888507448137	2555.8888507448137	2580.8888507448137	0.7058823704719543	0.7196969985961914	0.75	0.45121949911117554	0.1111111119389534	2480	2555	2555	2580	1422
23.433670901565737	23.433670506826033	0	0	1	0	-0.001941142838266886	0.42812812700867653	2428.1846801005304	2503.1846801005304	2503.1846801005304	2528.1846801005304	0.686274528503418	0.6969696879386902	0.75	0.4390243887901306	0.1111111119389534	2428	2503	2503	2528	1422
23.450759577865366	23.450759183125662	0	0	1	0	-0.0015593376811311472	0.4081327430373891	2346.303582738108	2421.303582738108	2421.303582738108	2446.303582738108	0.6470588445663452	0.6742424368858337	0.7291666865348816	0.4268292784690857	0.1111111119389534	2346	2421	2421	2446	1422
23.46686772075324	23.466867720753243	0	0	1	0	-0.0011732584877996617	0.39127238789134156	2277.260428415044	2352.260428415044	2352.260428415044	2377.260428415044	0.6274510025978088	0.6439393758773804	0.7083333134651184	0.4146341383457184	0.1111111119389534	2277	2352	2352	2377	1422
23.48392402839757	23.483924028397574	0	0	1	0	-0.0007839634745053146	0.38343102438375354	2245.1500448514707	2320.1500448514707	2320.1500448514707	2345.1500448514707	0.6274510025978088	0.6212121248245239	0.6875	0.4146341383457184	0.1111111119389534	2245	2320	2320	2345	1422
23.504078647937586	23.504078253197882	0	0	1	0	-0.00039251967181998156	0.36865518193661684	2184.642970030446	2259.642970030446	2259.642970030446	2284.642970030446	0.6078431606292725	0.5984848737716675	0.6666666865348816	0.40243902802467346	0.1111111119389534	2184	2259	2259	2284	1422
23.517280717163086	23.51728032242338	0	0	1	0	2.1022320417459897e-15	0.35807139378010744	2141.30235752954	2216.30235752954	2216.30235752954	2241.30235752954	0.5882353186607361	0.5757575631141663	0.6666666865348816	0.40243902802467346	0.1111111119389534	2141	2216	2216	2241	1422
23.533670309456188	23.533669914716484	0	0	1	0	0.0003925196718241803	0.3453915799225915	2089.378519783012	2164.378519783012	2164.378519783012	2189.378519783012	0.5686274766921997	0.5530303120613098	0.6458333134651184	0.40243902802467346	0.1111111119389534	2089	2164	2164	2189	1422
23.549729109881714	23.549728715142017	0	0	1	0	0.0007839634745094961	0.3308178195729852	2029.6989711513743	2104.6989711513743	2104.6989711513743	2129.6989711513743	0.5490196347236633	0.5227272510528564	0.625	0.40243902802467346	0.1111111119389534	2029	2104	2104	2129	1422
23.57074505144445	23.570744656704747	0	0	1	0	0.0011732584878038144	0.29020341297959895	1863.3829761514578	1938.3829761514578	1938.3829761514578	1963.3829761514578	0.47058823704719543	0.469696968793869	0.5833333134651184	0.37804877758026123	0.1111111119389534	1863	1938	1938	1963	1422
23.58396764713429	23.583967252394586	0	0	1	0	0.0015593376811352598	0.2806586530059576	1824.2971840593964	1899.2971840593964	1899.2971840593964	1924.2971840593964	0.47058823704719543	0.43939393758773804	0.5625	0.37804877758026123	0.1111111119389534	1824	1899	1899	1924	1422
23.59971894533447	23.599718550594773	0	0	1	0	0.0019411428382709467	0.26621193254018216	1765.1378637520459	1840.1378637520459	1840.1378637520459	1865.1378637520459	0.45098039507865906	0.40909090638160706	0.5416666865348816	0.37804877758026123	0.1111111119389534	1765	1840	1840	1865	1422
23.616881437957776	23.616881437957773	0	0	1	0	0.0023176274578141174	0.253659144028779	1713.73419479785	1788.73419479785	1788.73419479785	1813.73419479785	0.4313725531101227	0.3863636255264282	0.5208333134651184	0.37804877758026123	0.1111111119389534	1713	1788	1788	1813	1422
23.637746983695276	23.637747378434973	0	0	1	0	0.002687759621591729	0.2430003061890602	1670.0862538442016	1745.0862538442016	1745.0862538442016	1770.0862538442016	0.4117647111415863	0.3712121248245239	0.5	0.37804877758026123	0.1111111119389534	1670	1745	1745	1770	1422
23.649751412674693	23.649751017934996	0	0	1	0	0.0030505248230704384	0.23431046307086945	1634.5013462752104	1709.5013462752104	1709.5013462752104	1734.5013462752104	0.3921568691730499	0.35606059432029724	0.5	0.37804877758026123	0.1111111119389534	1634	1709	1709	1734	1422
23.666889431436676	23.666889826176373	0	0	1	0	0.0034049287480484914	0.2187496619223337	1570.7798655719566	1645.7798655719566	1645.7798655719566	1670.7798655719566	0.3529411852359772	0.34090909361839294	0.4791666567325592	0.37804877758026123	0.1111111119389534	1570	1645	1645	1670	1422
23.69074868304968	23.690748288309976	0	0	1	0	0.003750000000001839	0.20430294145655825	1511.6205452646059	1586.6205452646059	1586.6205452646059	1611.6205452646059	0.3333333432674408	0.31060606241226196	0.4583333432674408	0.37804877758026123	0.1111111119389534	1511	1586	1586	1611	1422
23.699744011305345	23.69974361656564	0	0	1	0	0.004084792762614487	0.19497793354094028	1473.4346378501505	1548.4346378501505	1548.4346378501505	1573.4346378501505	0.3137255012989044	0.2954545319080353	0.4375	0.39024388790130615	0.1111111119389534	1473	1548	1548	1573	1422
23.717674667382457	23.71767466738246	0	0	1	0	0.004408389392195271	0.18915753714679706	1449.6001146161339	1524.6001146161339	1524.6001146161339	1549.6001146161339	0.3137255012989044	0.280303031206131	0.4166666567325592	0.39024388790130615	0.0833333358168602	1449	1524	1524	1549	1416
23.733754389012024	23.73375438901202	0	0	1	0	0.004719902932875436	0.1804676940286063	1414.0152070471427	1489.0152070471427	1489.0152070471427	1514.0152070471427	0.29411765933036804	0.2651515007019043	0.4166666567325592	0.39024388790130615	0.1111111119389534	1414	1489	1489	1514	1422
23.749952927290924	23.74995292729092	0	0	1	0	0.005018479547693022	0.16974534004987252	1370.107167504228	1445.107167504228	1445.107167504228	1470.107167504228	0.27450981736183167	0.25	0.3958333432674408	0.39024388790130615	0.0833333358168602	1370	1445	1445	1470	1416
23.770733998732883	23.770733603993186	0	0	1	0	0.005303300858900616	0.1622623114286339	1339.464165300256	1414.464165300256	1414.464165300256	1439.464165300256	0.2549019753932953	0.2348484843969345	0.3958333432674408	0.40243902802467346	0.1111111119389534	1339	1414	1414	1439	1422
23.783997252611695	23.783996857871998	0	0	1	0	0.0055735861910818875	0.15337037201970816	1303.051673420705	1378.051673420705	1378.051673420705	1403.051673420705	0.23529411852359772	0.22727273404598236	0.375	0.40243902802467346	0.1111111119389534	1303	1378	1378	1403	1422
23.79966723443393	23.799667234433933	0	0	1	0	0.005828594710928628	0.14748645551517847	1278.9570353346558	1353.9570353346558	1353.9570353346558	1378.9570353346558	0.23529411852359772	0.21212121844291687	0.3541666567325592	0.40243902802467346	0.1111111119389534	1278	1353	1353	1378	1422
23.81685459565826	23.816854200918556	0	0	1	0	0.006067627457813364	0.13092093893546397	1211.1212449407249	1286.1212449407249	1286.1212449407249	1311.1212449407249	0.19607843458652496	0.18939393758773804	0.3333333432674408	0.4146341383457184	0.0833333358168602	1211	1286	1286	1311	1416
23.837430797196557	23.837430797196554	0	0	1	0	0.006290029259591848	0.13004326305496017	1207.5271622100618	1282.5271622100618	1282.5271622100618	1307.5271622100618	0.19607843458652496	0.1818181872367859	0.3333333432674408	0.4268292784690857	0.0833333358168602	1207	1282	1282	1307	1416
23.850619050532604	23.8506186557929	0	0	1	0	0.006495190528384363	0.12527987969721233	1188.0211073600844	1263.0211073600844	1263.0211073600844	1288.0211073600844	0.1764705926179886	0.17424242198467255	0.3333333432674408	0.45121949911117554	0.0833333358168602	1188	1263	1263	1288	1416
23.866746930405416	23.86674653566572	0	0	1	0	0.006682548931413734	0.11503134435042739	1146.0533551150002	1221.0533551150002	1221.0533551150002	1246.0533551150002	0.13725490868091583	0.17424242198467255	0.3125	0.47560974955558777	0.0833333358168602	1146	1221	1221	1246	1416
23.88376692199746	23.883766921997463	0	0	1	0	0.006851590932320382	0.11203487031161785	1133.782793926075	1208.782793926075	1208.782793926075	1233.782793926075	0.11764705926179886	0.17424242198467255	0.3125	0.5	0.0833333358168602	1133	1208	1208	1233	1416
23.904116542948668	23.904116148208963	0	0	1	0	0.007001853198729785	0.1112091559310997	1130.4014935378532	1205.4014935378532	1205.4014935378532	1230.4014935378532	0.11764705926179886	0.17424242198467255	0.2916666567325592	0.5243902206420898	0.0833333358168602	1130	1205	1205	1230	1416
23.918024406755574	23.91802440675557	0	0	1	0	0.0071329238722143175	0.10619171572531139	1109.85507589515	1184.85507589515	1184.85507589515	1209.85507589515	0.09803921729326248	0.1666666716337204	0.2916666567325592	0.5487805008888245	0.0833333358168602	1109	1184	1184	1209	1416
23.93383965278696	23.933839652786958	0	0	1	0	0.00724444369716857	0.1089748800770054	1121.252133915337	1196.252133915337	1196.252133915337	1221.252133915337	0.09803921729326248	0.17424242198467255	0.2916666567325592	0.5609756112098694	0.1111111119389534	1121	1196	1196	1221	1422
23.95752245575461	23.957522455754614	0	0	1	0	0.007336107005503991	0.10484666663517306	1104.3470998710336	1179.3470998710336	1179.3470998710336	1204.3470998710336	0.0784313753247261	0.1666666716337204	0.2916666567325592	0.5975610017776489	0.1111111119389534	1104	1179	1179	1204	1422
23.966682785204366	23.96668239046467	0	0	1	0	0.007407662554463871	0.10484666663517306	1104.3470998710336	1179.3470998710336	1179.3470998710336	1204.3470998710336	0.0784313753247261	0.1666666716337204	0.2916666567325592	0.5975610017776489	0.1111111119389534	1104	1179	1179	1204	1422
23.983980673544348	23.98397988406495	0	0	1	0	0.0074589142152622755	0.09994470521171639	1084.2735678419785	1159.2735678419785	1159.2735678419785	1184.2735678419785	0.05882352963089943	0.1666666716337204	0.2916666567325592	0.5975610017776489	0.1111111119389534	1084	1159	1159	1184	1422
23.99976670883802	23.999766314098324	0	0	1	0	0.007489721510659418	0.10400974657386541	1100.9199122199789	1175.9199122199789	1175.9199122199789	1200.9199122199789	0.05882352963089943	0.1666666716337204	0.3125	0.6097561120986938	0.1111111119389534	1100	1175	1175	1200	1422
24.016679725971702	24.0166797259717	0	0	1	0	0.0075	0.10400974657386541	1100.9199122199789	1175.9199122199789	1175.9199122199789	1200.9199122199789	0.05882352963089943	0.1666666716337204	0.3125	0.6097561120986938	0.1111111119389534	1100	1175	1175	1200	1422
24.03784645809937	24.037846458099366	0	0	1	0	0.00748972151065919	0.10400974657386541	1100.9199122199789	1175.9199122199789	1175.9199122199789	1200.9199122199789	0.05882352963089943	0.1666666716337204	0.3125	0.6097561120986938	0.1111111119389534	1100	1175	1175	1200	1422
24.049730096730965	24.04972930725156	0	0	1	0	0.007458914215261823	0.10400974657386541	1100.9199122199789	1175.9199122199789	1175.9199122199789	1200.9199122199789	0.05882352963089943	0.1666666716337204	0.3125	0.6097561120986938	0.1111111119389534	1100	1175	1175	1200	1422
24.066739035611445	24.06673864087174	0	0	1	0	0.007407662554463192	0.10305700358003378	1097.0184296602383	1172.0184296602383	1172.0184296602383	1197.0184296602383	0.05882352963089943	0.1666666716337204	0.3125	0.5975610017776489	0.1111111119389534	1097	1172	1172	1197	1422
24.083703763645655	24.083703368905958	0	0	1	0	0.007336107005503089	0.09225957229642612	1052.802948553865	1127.802948553865	1127.802948553865	1152.802948553865	0.03921568766236305	0.15909090638160706	0.2916666567325592	0.5853658318519592	0.1111111119389534	1052	1127	1127	1152	1422
24.104138648371798	24.104138648371794	0	0	1	0	0.007244443697167448	0.0837714946790924	1018.0442707108834	1093.0442707108834	1093.0442707108834	1118.0442707108834	0.03921568766236305	0.14393939077854156	0.2708333432674408	0.5609756112098694	0.1111111119389534	1018	1093	1093	1118	1422
24.117309927900795	24.11730953316109	0	0	1	0	0.007132923872212977	0.07743141893297434	992.0816605305299	1067.08166053053	1067.08166053053	1092.08166053053	0.03921568766236305	0.13636364042758942	0.25	0.5365853905677795	0.1111111119389534	992	1067	1067	1092	1422
24.1337303098904	24.133729915150703	0	0	1	0	0.00700185319872823	0.0713454028742948	967.1594247702373	1042.1594247702374	1042.1594247702374	1067.1594247702374	0.03921568766236305	0.12878787517547607	0.2291666716337204	0.5121951103210449	0.1111111119389534	967	1042	1042	1067	1422
24.149695557007323	24.14969516226762	0	0	1	0	0.006851590932318617	0.0661486191675067	945.8785954909399	1020.8785954909399	1020.8785954909399	1045.87859549094	0.03921568766236305	0.12121212482452393	0.2083333283662796	0.5	0.1111111119389534	945	1020	1020	1045	1422
24.17062978745241	24.170629392712705	0	0	1	0	0.006682548931411765	0.06298435420343063	932.9209304630484	1007.9209304630484	1007.9209304630484	1032.9209304630485	0.03921568766236305	0.11363636702299118	0.2083333283662796	0.47560974955558777	0.1111111119389534	932	1007	1007	1032	1422
24.18389027815333	24.183890278153328	0	0	1	0	0.006495190528382194	0.0672511527148204	950.3934703671896	1025.3934703671896	1025.3934703671896	1050.3934703671896	0.05882352963089943	0.11363636702299118	0.2083333283662796	0.46341463923454285	0.1111111119389534	950	1025	1025	1050	1422
24.19967157657062	24.199671181830922	0	0	1	0	0.006290029259589486	0.07386805328381496	977.4896781972222	1052.4896781972222	1052.4896781972222	1077.4896781972222	0.0784313753247261	0.11363636702299118	0.2291666716337204	0.45121949911117554	0.1111111119389534	977	1052	1052	1077	1422
24.21666354164405	24.216663146904352	0	0	1	0	0.006067627457810815	0.09150213511978711	1049.7012433155282	1124.7012433155282	1124.7012433155282	1149.7012433155282	0.09803921729326248	0.13636364042758942	0.2916666567325592	0.45121949911117554	0.1388888955116272	1049	1124	1124	1149	1427
24.237331717532168	24.237331322792464	0	0	1	0	0.005828594710925898	0.1006481358781457	1087.1541164210066	1162.1541164210066	1162.1541164210066	1187.1541164210066	0.11764705926179886	0.14393939077854156	0.3125	0.45121949911117554	0.1388888955116272	1087	1162	1162	1187	1427
24.25059418193158	24.25059378719188	0	0	1	0	0.005573586191078985	0.1135820211252061	1140.118376507719	1215.118376507719	1215.118376507719	1240.118376507719	0.13725490868091583	0.1666666716337204	0.3333333432674408	0.45121949911117554	0.1388888955116272	1140	1215	1215	1240	1427
24.266681008875718	24.26668061413602	0	0	1	0	0.00530330085889755	0.1314178579146179	1213.1561281603604	1288.1561281603604	1288.1561281603604	1313.1561281603604	0.1764705926179886	0.18939393758773804	0.3541666567325592	0.45121949911117554	0.1388888955116272	1213	1288	1288	1313	1427
24.283704947864752	24.283704158385355	0	0	1	0	0.005018479547689799	0.1565057649617878	1315.891107518521	1390.891107518521	1390.891107518521	1415.891107518521	0.23529411852359772	0.21212121844291687	0.3958333432674408	0.45121949911117554	0.1388888955116272	1315	1390	1390	1415	1427
24.304032068653125	24.30403206865313	0	0	1	0	0.004719902932872067	0.17750587385541539	1401.886553437926	1476.886553437926	1476.886553437926	1501.886553437926	0.27450981736183167	0.24242424964904785	0.4166666567325592	0.46341463923454285	0.1388888955116272	1401	1476	1476	1501	1427
24.317285059299774	24.31728505929977	0	0	1	0	0.004408389392191762	0.18560130568221211	1435.0373467686586	1510.0373467686586	1510.0373467686586	1535.0373467686586	0.27450981736183167	0.2651515007019043	0.4375	0.46341463923454285	0.1388888955116272	1435	1510	1510	1535	1427
24.333699520193893	24.333699125454196	0	0	1	0	0.00408479276261085	0.19859870545172353	1488.2616988248078	1563.2616988248078	1563.2616988248078	1588.2616988248078	0.29411765933036804	0.28787878155708313	0.4583333432674408	0.46341463923454285	0.1388888955116272	1488	1563	1563	1588	1427
24.349744109990272	24.34974371525057	0	0	1	0	0.003749999999998084	0.2072885485699143	1523.846606393799	1598.846606393799	1598.846606393799	1623.846606393799	0.3137255012989044	0.3030303120613098	0.4583333432674408	0.46341463923454285	0.1388888955116272	1523	1598	1598	1623	1427
24.370939263376247	24.370939263376243	0	0	1	0	0.0034049287480446273	0.22496304661035538	1596.2236758694053	1671.2236758694053	1671.2236758694053	1696.2236758694053	0.3333333432674408	0.34090909361839294	0.5	0.45121949911117554	0.1388888955116272	1596	1671	1671	1696	1427
24.383882383359353	24.38388198861965	0	0	1	0	0.0030505248230664763	0.22496304661035538	1596.2236758694053	1671.2236758694053	1671.2236758694053	1696.2236758694053	0.3333333432674408	0.34090909361839294	0.5	0.45121949911117554	0.1388888955116272	1596	1671	1671	1696	1427
24.399879209652173	24.399878814912476	0	0	1	0	0.0026877596215876803	0.24044878780841827	1659.6377860754728	1734.6377860754728	1734.6377860754728	1759.6377860754728	0.37254902720451355	0.3636363744735718	0.5	0.45121949911117554	0.1388888955116272	1659	1734	1734	1759	1427
24.41730933579125	24.417309335791245	0	0	1	0	0.002317627457809993	0.2649599495078854	1760.0109932347907	1835.0109932347907	1835.0109932347907	1860.0109932347907	0.3921568691730499	0.4166666567325592	0.5416666865348816	0.46341463923454285	0.1388888955116272	1760	1835	1835	1860	1427
24.43761553537558	24.437615930115278	0	0	1	0	0.001941142838266758	0.28285930631682277	1833.3088593673892	1908.3088593673892	1908.3088593673892	1933.3088593673892	0.4313725531101227	0.43939393758773804	0.5625	0.46341463923454285	0.1388888955116272	1833	1908	1908	1933	1427
24.4506837878432	24.450683393103503	0	0	1	0	0.0015593376811310177	0.2885411265306175	1856.5759131428786	1931.5759131428786	1931.5759131428786	1956.5759131428786	0.4313725531101227	0.46212121844291687	0.5625	0.46341463923454285	0.1388888955116272	1856	1931	1931	1956	1427
24.466820746729088	24.466820746729084	0	0	1	0	0.001173258487799531	0.3082189368674668	1937.1565464722767	2012.1565464722767	2012.1565464722767	2037.1565464722767	0.47058823704719543	0.4848484992980957	0.5833333134651184	0.47560974955558777	0.1388888955116272	1937	2012	2012	2037	1427
24.491070395904178	24.491070790643874	0	0	1	0	0.0007839634745051831	0.3411366743966937	2071.9546816544607	2146.9546816544607	2146.9546816544607	2171.9546816544607	0.529411792755127	0.5378788113594055	0.625	0.47560974955558777	0.1388888955116272	2071	2146	2146	2171	1427
24.500126908813154	24.50012730355285	0	0	1	0	0.00039251967181984945	0.3411366743966937	2071.9546816544607	2146.9546816544607	2146.9546816544607	2171.9546816544607	0.529411792755127	0.5378788113594055	0.625	0.47560974955558777	0.1388888955116272	2071	2146	2146	2171	1427
[truncated: 26,010 more rows]
