# Supplementary material for: Active inference under visuo-proprioceptive conflict: Simulation and empirical results
Source: Sci Rep. 2020 Mar 4;10:4010. doi: 10.1038/s41598-020-61097-w (PMC7055248; doi:10.1038/s41598-020-61097-w)
Supplement: Supplementary file 1 — Supplementary Information. [file 41598_2020_61097_MOESM1_ESM.zip › log_sj10_run1_20190510-152745.csv]

0	0	1	0	0	0	999	0.029335590998916684	795.1292451405639	870.1292451405639	870.1292451405639	895.1292451405639	0.0810810774564743	0.03333333507180214	0.09589041024446487	0.030534351244568825	0.25	795	870	870	895	1450
0.02068436021576403	0.020684754955462736	1	0	2	30	0.004052267294011048	0.029335590998916684	795.1292451405639	870.1292451405639	870.1292451405639	895.1292451405639	0.0810810774564743	0.03333333507180214	0.09589041024446487	0.030534351244568825	0.25	795	870	870	895	1450
0.03369063855067367	0.03369063855067367	1	0	2	30	0.0075	0.029335590998916684	795.1292451405639	870.1292451405639	870.1292451405639	895.1292451405639	0.0810810774564743	0.03333333507180214	0.09589041024446487	0.030534351244568825	0.25	795	870	870	895	1450
0.049047197052082936	0.04904759179178164	1	0	2	30	0.0075	0.029440160694180623	795.5574580426696	870.5574580426696	870.5574580426696	895.5574580426696	0.0810810774564743	0.03333333507180214	0.10958904027938843	0.030534351244568825	0.25	795	870	870	895	1450
0.06497889129460788	0.06497889129460788	1	0	2	30	0.0075	0.027668924059062062	788.3042440218592	863.3042440218592	863.3042440218592	888.3042440218592	0.0810810774564743	0.02666666731238365	0.09589041024446487	0.030534351244568825	0.25	795	870	870	895	1450
0.08204585691080624	0.08204625165050494	1	0	2	30	0.0075	0.029335590998916684	795.1292451405639	870.1292451405639	870.1292451405639	895.1292451405639	0.0810810774564743	0.03333333507180214	0.09589041024446487	0.030534351244568825	0.25	795	870	870	895	1450
0.10064283359945314	0.10064322833915185	1	0	2	30	0.0075	0.029440160694180623	795.5574580426696	870.5574580426696	870.5574580426696	895.5574580426696	0.0810810774564743	0.03333333507180214	0.10958904027938843	0.030534351244568825	0.25	795	870	870	895	1450
0.11501175337452985	0.11501175337452985	1	0	2	30	0.0075	0.029440160694180623	795.5574580426696	870.5574580426696	870.5574580426696	895.5574580426696	0.0810810774564743	0.03333333507180214	0.10958904027938843	0.030534351244568825	0.25	795	870	870	895	1450
0.13201674485802073	0.13201635011832202	1	0	2	30	0.0075	0.03100225700744873	801.9542424455026	876.9542424455026	876.9542424455026	901.9542424455026	0.0810810774564743	0.03999999910593033	0.09589041024446487	0.030534351244568825	0.25	795	870	870	895	1450
0.14904384176464447	0.14904384176464447	1	0	2	30	0.0075	0.03100225700744873	801.9542424455026	876.9542424455026	876.9542424455026	901.9542424455026	0.0810810774564743	0.03999999910593033	0.09589041024446487	0.030534351244568825	0.25	795	870	870	895	1450
0.16738463238878687	0.16738463238878687	1	0	2	30	0.0075	0.03266892394730335	808.7792435642073	883.7792435642073	883.7792435642073	908.7792435642073	0.0810810774564743	0.046666666865348816	0.09589041024446487	0.030534351244568825	0.25	795	870	870	895	1450
0.18198210644945334	0.18198250118915382	1	0	2	30	0.0075	0.03266892394730335	808.7792435642073	883.7792435642073	883.7792435642073	908.7792435642073	0.0810810774564743	0.046666666865348816	0.09589041024446487	0.030534351244568825	0.25	795	870	870	895	1450
0.19905894055812112	0.1990597300375203	1	0	2	30	0.0075	0.03100225700744873	801.9542424455026	876.9542424455026	876.9542424455026	901.9542424455026	0.0810810774564743	0.03999999910593033	0.09589041024446487	0.030534351244568825	0.25	795	870	870	895	1450
0.21498195052727276	0.21498195052727276	1	0	2	30	0.0075	0.03100225700744873	801.9542424455026	876.9542424455026	876.9542424455026	901.9542424455026	0.0810810774564743	0.03999999910593033	0.09589041024446487	0.030534351244568825	0.25	795	870	870	895	1450
0.2341643261892017	0.2341643261892017	1	0	2	30	0.0075	0.03110682670271267	802.3824553476084	877.3824553476084	877.3824553476084	902.3824553476084	0.0810810774564743	0.03999999910593033	0.10958904027938843	0.030534351244568825	0.25	795	870	870	895	1450
0.2490211442319641	0.2490211442319641	1	0	2	30	0.0075	0.03110682670271267	802.3824553476084	877.3824553476084	877.3824553476084	902.3824553476084	0.0810810774564743	0.03999999910593033	0.10958904027938843	0.030534351244568825	0.25	795	870	870	895	1450
0.2649970493207512	0.2649970493207512	1	0	2	30	0.0075	0.03110682670271267	802.3824553476084	877.3824553476084	877.3824553476084	902.3824553476084	0.0810810774564743	0.03999999910593033	0.10958904027938843	0.030534351244568825	0.25	795	870	870	895	1450
0.28202454096707186	0.28202454096707186	1	0	2	30	0.0075	0.03100225700744873	801.9542424455026	876.9542424455026	876.9542424455026	901.9542424455026	0.0810810774564743	0.03999999910593033	0.09589041024446487	0.030534351244568825	0.25	795	870	870	895	1450
0.3007663871251687	0.30076638712517045	1	0	2	30	0.0075	0.03100225700744873	801.9542424455026	876.9542424455026	876.9542424455026	901.9542424455026	0.0810810774564743	0.03999999910593033	0.09589041024446487	0.030534351244568825	0.25	795	870	870	895	1450
0.3149300422568846	0.3149300422568846	1	0	2	30	0.0075	0.03100225700744873	801.9542424455026	876.9542424455026	876.9542424455026	901.9542424455026	0.0810810774564743	0.03999999910593033	0.09589041024446487	0.030534351244568825	0.25	795	870	870	895	1450
0.3320072711052511	0.3320076658449498	1	0	2	30	0.0075	0.03100225700744873	801.9542424455026	876.9542424455026	876.9542424455026	901.9542424455026	0.0810810774564743	0.03999999910593033	0.09589041024446487	0.030534351244568825	0.25	795	870	870	895	1450
0.34915476361999964	0.34915476361999964	1	0	2	30	0.0075	0.03100225700744873	801.9542424455026	876.9542424455026	876.9542424455026	901.9542424455026	0.0810810774564743	0.03999999910593033	0.09589041024446487	0.030534351244568825	0.25	795	870	870	895	1450
0.36827082301253533	0.36827121775223404	1	0	2	30	0.0075	0.03100225700744873	801.9542424455026	876.9542424455026	876.9542424455026	901.9542424455026	0.0810810774564743	0.03999999910593033	0.09589041024446487	0.030534351244568825	0.25	795	870	870	895	1450
0.38201684354294585	0.38201684354294585	1	0	2	30	0.0075	0.03100225700744873	801.9542424455026	876.9542424455026	876.9542424455026	901.9542424455026	0.0810810774564743	0.03999999910593033	0.09589041024446487	0.030534351244568825	0.25	795	870	870	895	1450
0.39895867667463314	0.39895907141433185	1	0	2	30	0.0075	0.03100225700744873	801.9542424455026	876.9542424455026	876.9542424455026	901.9542424455026	0.0810810774564743	0.03999999910593033	0.09589041024446487	0.030534351244568825	0.25	795	870	870	895	1450
0.4150028717313088	0.4150028717313088	1	0	2	30	0.0075	0.03100225700744873	801.9542424455026	876.9542424455026	876.9542424455026	901.9542424455026	0.0810810774564743	0.03999999910593033	0.09589041024446487	0.030534351244568825	0.25	795	870	870	895	1450
0.43417222098317687	0.43417222098317865	1	0	2	30	0.0075	0.029335590998916684	795.1292451405639	870.1292451405639	870.1292451405639	895.1292451405639	0.0810810774564743	0.03333333507180214	0.09589041024446487	0.030534351244568825	0.25	795	870	870	895	1450
0.44895009108618567	0.44895009108618567	1	0	2	30	0.0075	0.029335590998916684	795.1292451405639	870.1292451405639	870.1292451405639	895.1292451405639	0.0810810774564743	0.03333333507180214	0.09589041024446487	0.030534351244568825	0.25	795	870	870	895	1450
0.46501244416900356	0.46501244416900356	1	0	2	30	0.0075	0.029335590998916684	795.1292451405639	870.1292451405639	870.1292451405639	895.1292451405639	0.0810810774564743	0.03333333507180214	0.09589041024446487	0.030534351244568825	0.25	795	870	870	895	1450
0.48196138261526933	0.48196138261526933	1	0	2	30	0.0075	0.03100225700744873	801.9542424455026	876.9542424455026	876.9542424455026	901.9542424455026	0.0810810774564743	0.03999999910593033	0.09589041024446487	0.030534351244568825	0.25	795	870	870	895	1450
0.5007707292618555	0.5007707292618555	1	0	2	30	0.0075	0.03100225700744873	801.9542424455026	876.9542424455026	876.9542424455026	901.9542424455026	0.0810810774564743	0.03999999910593033	0.09589041024446487	0.030534351244568825	0.25	795	870	870	895	1450
0.5149707004458577	0.5149707004458577	1	0	2	30	0.0075	0.03100225700744873	801.9542424455026	876.9542424455026	876.9542424455026	901.9542424455026	0.0810810774564743	0.03999999910593033	0.09589041024446487	0.030534351244568825	0.25	795	870	870	895	1450
0.5320313502268768	0.5320313502268768	1	0	2	30	0.0075	0.03438063709744697	815.7887089140454	890.7887089140454	890.7887089140454	915.7887089140454	0.09459459781646729	0.03999999910593033	0.09589041024446487	0.030534351244568825	0.25	795	870	870	895	1450
0.5490375259294638	0.5490375259294638	1	0	2	30	0.0075	0.029335590998916684	795.1292451405639	870.1292451405639	870.1292451405639	895.1292451405639	0.0810810774564743	0.03333333507180214	0.09589041024446487	0.030534351244568825	0.25	795	870	870	895	1450
0.5673337109676453	0.5673337109676453	1	0	2	30	0.0075	0.029335590998916684	795.1292451405639	870.1292451405639	870.1292451405639	895.1292451405639	0.0810810774564743	0.03333333507180214	0.09589041024446487	0.030534351244568825	0.25	788	863	863	888	1450
0.582018027762043	0.582018027762043	1	0	2	30	0.0075	0.029335590998916684	795.1292451405639	870.1292451405639	870.1292451405639	895.1292451405639	0.0810810774564743	0.03333333507180214	0.09589041024446487	0.030534351244568825	0.25	795	870	870	895	1450
0.5990636774345077	0.5990640721742064	1	0	2	30	0.0075	0.029335590998916684	795.1292451405639	870.1292451405639	870.1292451405639	895.1292451405639	0.0810810774564743	0.03333333507180214	0.09589041024446487	0.030534351244568825	0.25	795	870	870	895	1450
0.6149922137594412	0.6149922137594412	1	0	2	30	0.0075	0.029335590998916684	795.1292451405639	870.1292451405639	870.1292451405639	895.1292451405639	0.0810810774564743	0.03333333507180214	0.09589041024446487	0.030534351244568825	0.25	795	870	870	895	1450
0.6341587998334202	0.6341587998334202	1	0	2	30	0.0075	0.029518587954465464	795.878617673536	870.878617673536	870.878617673536	895.878617673536	0.0810810774564743	0.03333333507180214	0.09589041024446487	0.038167938590049744	0.25	801	876	876	901	1450
0.6489623280168466	0.6489627227565453	1	0	2	30	0.0075	0.029335590998916684	795.1292451405639	870.1292451405639	870.1292451405639	895.1292451405639	0.0810810774564743	0.03333333507180214	0.09589041024446487	0.030534351244568825	0.25	801	876	876	901	1450
0.6650006019780399	0.6650006019780399	1	0	2	30	0.0075	0.029335590998916684	795.1292451405639	870.1292451405639	870.1292451405639	895.1292451405639	0.0810810774564743	0.03333333507180214	0.09589041024446487	0.030534351244568825	0.25	808	883	883	908	1450
0.6819633563137621	0.6819633563137621	1	0	2	30	0.0075	0.027668924059062062	788.3042440218592	863.3042440218592	863.3042440218592	888.3042440218592	0.0810810774564743	0.02666666731238365	0.09589041024446487	0.030534351244568825	0.25	808	883	883	908	1450
0.7009562569202803	0.700956651659979	1	0	2	30	0.0075	0.027851921014610842	789.0536165548314	864.0536165548314	864.0536165548314	889.0536165548314	0.0810810774564743	0.02666666731238365	0.09589041024446487	0.038167938590049744	0.25	801	876	876	901	1450
0.7150133323333261	0.7150133323333261	1	0	2	30	0.0075	0.027668924059062062	788.3042440218592	863.3042440218592	863.3042440218592	888.3042440218592	0.0810810774564743	0.02666666731238365	0.09589041024446487	0.030534351244568825	0.25	801	876	876	901	1450
0.7320996401947646	0.732100429674162	1	0	2	30	0.0075	0.02618525407475622	782.2286154361267	857.2286154361267	857.2286154361267	882.2286154361267	0.0810810774564743	0.019999999552965164	0.09589041024446487	0.038167938590049744	0.25	802	877	877	902	1450
0.7490359469706682	0.7490363417103669	1	0	2	30	0.0075	0.02618525407475622	782.2286154361267	857.2286154361267	857.2286154361267	882.2286154361267	0.0810810774564743	0.019999999552965164	0.09589041024446487	0.038167938590049744	0.25	802	877	877	902	1450
0.767331737269151	0.767331737269151	1	0	2	30	0.0075	0.02600225711920744	781.4792429031545	856.4792429031545	856.4792429031545	881.4792429031545	0.0810810774564743	0.019999999552965164	0.09589041024446487	0.030534351244568825	0.25	802	877	877	902	1450
0.7819789485318633	0.7819789485318633	1	0	2	30	0.0075	0.027668924059062062	788.3042440218592	863.3042440218592	863.3042440218592	888.3042440218592	0.0810810774564743	0.02666666731238365	0.09589041024446487	0.030534351244568825	0.25	801	876	876	901	1450
0.7990494668053518	0.7990494668053518	1	0	2	30	0.0075	0.027668924059062062	788.3042440218592	863.3042440218592	863.3042440218592	888.3042440218592	0.0810810774564743	0.02666666731238365	0.09589041024446487	0.030534351244568825	0.25	801	876	876	901	1450
0.8149728715142004	0.8149728715142022	1	0	2	30	0.0075	0.027668924059062062	788.3042440218592	863.3042440218592	863.3042440218592	888.3042440218592	0.0810810774564743	0.02666666731238365	0.09589041024446487	0.030534351244568825	0.25	801	876	876	901	1450
0.8341165626856508	0.8341165626856508	1	0	2	30	0.0075	0.027668924059062062	788.3042440218592	863.3042440218592	863.3042440218592	888.3042440218592	0.0810810774564743	0.02666666731238365	0.09589041024446487	0.030534351244568825	0.25	801	876	876	901	1450
0.8489796965635925	0.8489796965635925	1	0	2	30	0.0075	0.027668924059062062	788.3042440218592	863.3042440218592	863.3042440218592	888.3042440218592	0.0810810774564743	0.02666666731238365	0.09589041024446487	0.030534351244568825	0.25	801	876	876	901	1450
0.8650136283881	0.8650136283881	1	0	2	30	0.0075	0.027668924059062062	788.3042440218592	863.3042440218592	863.3042440218592	888.3042440218592	0.0810810774564743	0.02666666731238365	0.09589041024446487	0.030534351244568825	0.25	801	876	876	901	1450
0.8820529622253837	0.8820533569650824	1	0	2	30	0.0075	0.027668924059062062	788.3042440218592	863.3042440218592	863.3042440218592	888.3042440218592	0.0810810774564743	0.02666666731238365	0.09589041024446487	0.030534351244568825	0.25	801	876	876	901	1450
0.9007517817563144	0.9007517817563144	1	0	2	30	0.0075	0.027668924059062062	788.3042440218592	863.3042440218592	863.3042440218592	888.3042440218592	0.0810810774564743	0.02666666731238365	0.09589041024446487	0.030534351244568825	0.25	801	876	876	901	1450
0.9150303061403733	0.9150303061403733	1	0	2	30	0.0075	0.027668924059062062	788.3042440218592	863.3042440218592	863.3042440218592	888.3042440218592	0.0810810774564743	0.02666666731238365	0.09589041024446487	0.030534351244568825	0.25	801	876	876	901	1450
0.9319666129162769	0.9319666129162769	1	0	2	30	0.0075	0.027668924059062062	788.3042440218592	863.3042440218592	863.3042440218592	888.3042440218592	0.0810810774564743	0.02666666731238365	0.09589041024446487	0.030534351244568825	0.25	795	870	870	895	1450
0.949063973489281	0.949063973489281	1	0	2	30	0.0075	0.027668924059062062	788.3042440218592	863.3042440218592	863.3042440218592	888.3042440218592	0.0810810774564743	0.02666666731238365	0.09589041024446487	0.030534351244568825	0.25	795	870	870	895	1450
0.967437527508423	0.9674379222481218	1	0	2	30	0.0075	0.027668924059062062	788.3042440218592	863.3042440218592	863.3042440218592	888.3042440218592	0.0810810774564743	0.02666666731238365	0.09589041024446487	0.030534351244568825	0.25	795	870	870	895	1450
0.9820247383369214	0.9820251330766201	1	0	2	30	0.0075	0.027668924059062062	788.3042440218592	863.3042440218592	863.3042440218592	888.3042440218592	0.0810810774564743	0.02666666731238365	0.09589041024446487	0.030534351244568825	0.25	801	876	876	901	1450
0.999005255959089	0.9990056506987877	1	0	2	30	0.0075	0.027668924059062062	788.3042440218592	863.3042440218592	863.3042440218592	888.3042440218592	0.0810810774564743	0.02666666731238365	0.09589041024446487	0.030534351244568825	0.25	801	876	876	901	1450
1.0149870821433566	1.0149870821433566	1	0	2	30	0.0075	0.027668924059062062	788.3042440218592	863.3042440218592	863.3042440218592	888.3042440218592	0.0810810774564743	0.02666666731238365	0.09589041024446487	0.030534351244568825	0.25	801	876	876	901	1450
1.0342188002676327	1.0342191950073314	1	0	2	30	0.0075	0.027773493754326	788.732456923965	863.732456923965	863.732456923965	888.732456923965	0.0810810774564743	0.02666666731238365	0.10958904027938843	0.030534351244568825	0.25	815	890	890	915	1450
1.049022328451061	1.049022328451061	1	0	2	30	0.0075	0.027668924059062062	788.3042440218592	863.3042440218592	863.3042440218592	888.3042440218592	0.0810810774564743	0.02666666731238365	0.09589041024446487	0.030534351244568825	0.25	795	870	870	895	1450
1.0649702070212346	1.0649702070212346	1	0	2	30	0.0075	0.027851921014610842	789.0536165548314	864.0536165548314	864.0536165548314	889.0536165548314	0.0810810774564743	0.02666666731238365	0.09589041024446487	0.038167938590049744	0.25	795	870	870	895	1450
1.0819503299037034	1.0819503299037034	1	0	2	30	0.0075	0.027773493754326	788.732456923965	863.732456923965	863.732456923965	888.732456923965	0.0810810774564743	0.02666666731238365	0.10958904027938843	0.030534351244568825	0.25	795	870	870	895	1450
1.1008287559975756	1.1008287559975756	1	0	2	30	0.0075	0.027668924059062062	788.3042440218592	863.3042440218592	863.3042440218592	888.3042440218592	0.0810810774564743	0.02666666731238365	0.09589041024446487	0.030534351244568825	0.25	795	870	870	895	1450
1.115025569263988	1.115025569263988	1	0	2	30	0.0075	0.027773493754326	788.732456923965	863.732456923965	863.732456923965	888.732456923965	0.0810810774564743	0.02666666731238365	0.10958904027938843	0.030534351244568825	0.25	795	870	870	895	1450
1.132051481951514	1.1320518766912127	1	0	2	30	0.0075	0.027668924059062062	788.3042440218592	863.3042440218592	863.3042440218592	888.3042440218592	0.0810810774564743	0.02666666731238365	0.09589041024446487	0.030534351244568825	0.25	795	870	870	895	1450
1.1490233153003082	1.1490233153003082	1	0	2	30	0.0075	0.027668924059062062	788.3042440218592	863.3042440218592	863.3042440218592	888.3042440218592	0.0810810774564743	0.02666666731238365	0.09589041024446487	0.030534351244568825	0.25	795	870	870	895	1450
1.1674884489295643	1.167488843669263	1	0	2	30	0.0075	0.027668924059062062	788.3042440218592	863.3042440218592	863.3042440218592	888.3042440218592	0.0810810774564743	0.02666666731238365	0.09589041024446487	0.030534351244568825	0.25	795	870	870	895	1450
1.1820121066665603	1.1820121066665603	1	0	2	30	0.0075	0.027773493754326	788.732456923965	863.732456923965	863.732456923965	888.732456923965	0.0810810774564743	0.02666666731238365	0.10958904027938843	0.030534351244568825	0.25	788	863	863	888	1450
1.1990920986928195	1.1990924934325182	1	0	2	30	0.0075	0.027773493754326	788.732456923965	863.732456923965	863.732456923965	888.732456923965	0.0810810774564743	0.02666666731238365	0.10958904027938843	0.030534351244568825	0.25	789	864	864	889	1450
1.2149922137594409	1.2149918190197422	1	0	2	30	0.0075	0.027773493754326	788.732456923965	863.732456923965	863.732456923965	888.732456923965	0.0810810774564743	0.02666666731238365	0.10958904027938843	0.030534351244568825	0.25	788	863	863	888	1450
1.2341528787379374	1.2341528787379374	1	0	2	30	0.0075	0.027773493754326	788.732456923965	863.732456923965	863.732456923965	888.732456923965	0.0810810774564743	0.02666666731238365	0.10958904027938843	0.030534351244568825	0.25	782	857	857	882	1450
1.2489674596329312	1.24896785437263	1	0	2	30	0.0075	0.027773493754326	788.732456923965	863.732456923965	863.732456923965	888.732456923965	0.0810810774564743	0.02666666731238365	0.10958904027938843	0.030534351244568825	0.25	782	857	857	882	1450
1.2650025756765348	1.2650025756765348	1	0	2	30	0.0075	0.027773493754326	788.732456923965	863.732456923965	863.732456923965	888.732456923965	0.0810810774564743	0.02666666731238365	0.10958904027938843	0.030534351244568825	0.25	781	856	856	881	1450
1.2820340147198426	1.2820340147198426	1	0	2	30	0.0075	0.027773493754326	788.732456923965	863.732456923965	863.732456923965	888.732456923965	0.0810810774564743	0.02666666731238365	0.10958904027938843	0.030534351244568825	0.25	788	863	863	888	1450
1.300786913589505	1.3007869135895067	1	0	2	30	0.0075	0.027773493754326	788.732456923965	863.732456923965	863.732456923965	888.732456923965	0.0810810774564743	0.02666666731238365	0.10958904027938843	0.030534351244568825	0.25	788	863	863	888	1450
1.3150263587433848	1.3150263587433848	1	0	2	30	0.0075	0.027773493754326	788.732456923965	863.732456923965	863.732456923965	888.732456923965	0.0810810774564743	0.02666666731238365	0.10958904027938843	0.030534351244568825	0.25	788	863	863	888	1450
1.3319989815715765	1.3319989815715765	1	0	2	30	0.0075	0.027773493754326	788.732456923965	863.732456923965	863.732456923965	888.732456923965	0.0810810774564743	0.02666666731238365	0.10958904027938843	0.030534351244568825	0.25	788	863	863	888	1450
1.349039499627958	1.3490398943676567	1	0	2	30	0.0075	0.027668924059062062	788.3042440218592	863.3042440218592	863.3042440218592	888.3042440218592	0.0810810774564743	0.02666666731238365	0.09589041024446487	0.030534351244568825	0.25	788	863	863	888	1450
1.3673664743626421	1.367366474362644	1	0	2	30	0.0075	0.029440160694180623	795.5574580426696	870.5574580426696	870.5574580426696	895.5574580426696	0.0810810774564743	0.03333333507180214	0.10958904027938843	0.030534351244568825	0.25	788	863	863	888	1450
1.3819517114926487	1.3819517114926487	1	0	2	30	0.0075	0.029440160694180623	795.5574580426696	870.5574580426696	870.5574580426696	895.5574580426696	0.0810810774564743	0.03333333507180214	0.10958904027938843	0.030534351244568825	0.25	788	863	863	888	1450
1.3991670992355854	1.3991674939752858	1	0	2	30	0.0075	0.029440160694180623	795.5574580426696	870.5574580426696	870.5574580426696	895.5574580426696	0.0810810774564743	0.03333333507180214	0.10958904027938843	0.030534351244568825	0.25	788	863	863	888	1450
1.4150293192911256	1.4150293192911256	1	0	2	30	0.0075	0.029335590998916684	795.1292451405639	870.1292451405639	870.1292451405639	895.1292451405639	0.0810810774564743	0.03333333507180214	0.09589041024446487	0.030534351244568825	0.25	788	863	863	888	1450
1.434422091212502	1.434422091212502	1	0	2	30	0.0075	0.029440160694180623	795.5574580426696	870.5574580426696	870.5574580426696	895.5574580426696	0.0810810774564743	0.03333333507180214	0.10958904027938843	0.030534351244568825	0.25	788	863	863	888	1450
1.4490310127244346	1.4490310127244346	1	0	2	30	0.0075	0.029440160694180623	795.5574580426696	870.5574580426696	870.5574580426696	895.5574580426696	0.0810810774564743	0.03333333507180214	0.10958904027938843	0.030534351244568825	0.25	788	863	863	888	1450
1.4650329706333398	1.4650329706333398	1	0	2	30	0.0075	0.029440160694180623	795.5574580426696	870.5574580426696	870.5574580426696	895.5574580426696	0.0810810774564743	0.03333333507180214	0.10958904027938843	0.030534351244568825	0.25	788	863	863	888	1450
1.4821559892867633	1.4821563840264638	1	0	2	30	0.0075	0.029440160694180623	795.5574580426696	870.5574580426696	870.5574580426696	895.5574580426696	0.0810810774564743	0.03333333507180214	0.10958904027938843	0.030534351244568825	0.25	788	863	863	888	1450
1.5007482290990257	1.5007482290990257	1	0	2	30	0.0075	0.029440160694180623	795.5574580426696	870.5574580426696	870.5574580426696	895.5574580426696	0.0810810774564743	0.03333333507180214	0.10958904027938843	0.030534351244568825	0.1666666716337204	788	863	863	888	1450
1.5150022796217595	1.5150022796217595	1	0	2	30	0.0075	0.029440160694180623	795.5574580426696	870.5574580426696	870.5574580426696	895.5574580426696	0.0810810774564743	0.03333333507180214	0.10958904027938843	0.030534351244568825	0.1666666716337204	788	863	863	888	1450
1.532015560638925	1.532015560638925	1	0	2	30	0.0075	0.029440160694180623	795.5574580426696	870.5574580426696	870.5574580426696	895.5574580426696	0.0810810774564743	0.03333333507180214	0.10958904027938843	0.030534351244568825	0.1666666716337204	788	863	863	888	1450
1.5490233153003068	1.549024104779706	1	0	2	30	0.0075	0.029440160694180623	795.5574580426696	870.5574580426696	870.5574580426696	895.5574580426696	0.0810810774564743	0.03333333507180214	0.10958904027938843	0.030534351244568825	0.1666666716337204	788	863	863	888	1450
1.5674391064672175	1.567439895946615	1	0	2	30	0.0075	0.029440160694180623	795.5574580426696	870.5574580426696	870.5574580426696	895.5574580426696	0.0810810774564743	0.03333333507180214	0.10958904027938843	0.030534351244568825	0.1666666716337204	789	864	864	889	1450
1.5819702642584907	1.5819702642584907	1	0	2	30	0.0075	0.029440160694180623	795.5574580426696	870.5574580426696	870.5574580426696	895.5574580426696	0.0810810774564743	0.03333333507180214	0.10958904027938843	0.030534351244568825	0.1666666716337204	788	863	863	888	1450
1.599036045655593	1.5990364403952917	1	0	2	30	0.0075	0.029440160694180623	795.5574580426696	870.5574580426696	870.5574580426696	895.5574580426696	0.0810810774564743	0.03333333507180214	0.10958904027938843	0.030534351244568825	0.1666666716337204	788	863	863	888	1450
1.615023792935343	1.615023792935343	1	0	2	30	0.0075	0.029440160694180623	795.5574580426696	870.5574580426696	870.5574580426696	895.5574580426696	0.0810810774564743	0.03333333507180214	0.10958904027938843	0.030534351244568825	0.1666666716337204	788	863	863	888	1450
1.634138273369084	1.634138273369084	1	0	2	30	0.0075	0.029440160694180623	795.5574580426696	870.5574580426696	870.5574580426696	895.5574580426696	0.0810810774564743	0.03333333507180214	0.10958904027938843	0.030534351244568825	0.1666666716337204	788	863	863	888	1450
1.6491174607184647	1.6491174607184647	1	0	2	30	0.0075	0.029440160694180623	795.5574580426696	870.5574580426696	870.5574580426696	895.5574580426696	0.0810810774564743	0.03333333507180214	0.10958904027938843	0.030534351244568825	0.1666666716337204	788	863	863	888	1450
1.6650444180846034	1.6650444180846034	1	0	2	30	0.0075	0.029440160694180623	795.5574580426696	870.5574580426696	870.5574580426696	895.5574580426696	0.0810810774564743	0.03333333507180214	0.10958904027938843	0.030534351244568825	0.1666666716337204	788	863	863	888	1450
1.6820138829952054	1.6820138829952054	1	0	2	30	0.0075	0.029440160694180623	795.5574580426696	870.5574580426696	870.5574580426696	895.5574580426696	0.0810810774564743	0.03333333507180214	0.10958904027938843	0.030534351244568825	0.1666666716337204	788	863	863	888	1450
1.700848492982514	1.700848492982514	1	0	2	30	0.0075	0.03110682670271267	802.3824553476084	877.3824553476084	877.3824553476084	902.3824553476084	0.0810810774564743	0.03999999910593033	0.10958904027938843	0.030534351244568825	0.1666666716337204	788	863	863	888	1450
1.7150232008257955	1.7150232008257955	1	0	2	30	0.0075	0.03110682670271267	802.3824553476084	877.3824553476084	877.3824553476084	902.3824553476084	0.0810810774564743	0.03999999910593033	0.10958904027938843	0.030534351244568825	0.1666666716337204	788	863	863	888	1450
1.732185298709398	1.732185298709398	1	0	2	30	0.0075	0.03110682670271267	802.3824553476084	877.3824553476084	877.3824553476084	902.3824553476084	0.0810810774564743	0.03999999910593033	0.10958904027938843	0.030534351244568825	0.1666666716337204	788	863	863	888	1450
1.74906752614657	1.7490679208862687	1	0	2	30	0.0075	0.03110682670271267	802.3824553476084	877.3824553476084	877.3824553476084	902.3824553476084	0.0810810774564743	0.03999999910593033	0.10958904027938843	0.030534351244568825	0.1666666716337204	788	863	863	888	1450
1.767443843343603	1.7674442380833018	1	0	2	30	0.0075	0.03110682670271267	802.3824553476084	877.3824553476084	877.3824553476084	902.3824553476084	0.0810810774564743	0.03999999910593033	0.10958904027938843	0.030534351244568825	0.1666666716337204	788	863	863	888	1450
1.7819473693559615	1.7819473693559615	1	0	2	30	0.0075	0.03110682670271267	802.3824553476084	877.3824553476084	877.3824553476084	902.3824553476084	0.0810810774564743	0.03999999910593033	0.10958904027938843	0.030534351244568825	0.1666666716337204	788	863	863	888	1450
1.7990747301460726	1.7990747301460726	1	0	2	30	0.0075	0.03110682670271267	802.3824553476084	877.3824553476084	877.3824553476084	902.3824553476084	0.0810810774564743	0.03999999910593033	0.10958904027938843	0.030534351244568825	0.1666666716337204	788	863	863	888	1450
1.8149740557332983	1.8149740557332983	1	0	2	30	0.0075	0.03110682670271267	802.3824553476084	877.3824553476084	877.3824553476084	902.3824553476084	0.0810810774564743	0.03999999910593033	0.10958904027938843	0.030534351244568825	0.1666666716337204	788	863	863	888	1450
1.8340490621971597	1.834048667457461	1	0	2	30	0.0075	0.03277349364256729	809.207456466313	884.207456466313	884.207456466313	909.207456466313	0.0810810774564743	0.046666666865348816	0.10958904027938843	0.030534351244568825	0.1666666716337204	788	863	863	888	1450
1.8491553557295468	1.8491553557295486	1	0	2	30	0.0075	0.03110682670271267	802.3824553476084	877.3824553476084	877.3824553476084	902.3824553476084	0.0810810774564743	0.03999999910593033	0.10958904027938843	0.030534351244568825	0.1666666716337204	788	863	863	888	1450
1.8650088915117138	1.8650088915117138	1	0	2	30	0.0075	0.03110682670271267	802.3824553476084	877.3824553476084	877.3824553476084	902.3824553476084	0.0810810774564743	0.03999999910593033	0.10958904027938843	0.030534351244568825	0.1666666716337204	795	870	870	895	1450
1.882996390105454	1.8829967848451528	1	0	2	30	0.0075	0.03110682670271267	802.3824553476084	877.3824553476084	877.3824553476084	902.3824553476084	0.0810810774564743	0.03999999910593033	0.10958904027938843	0.030534351244568825	0.1666666716337204	795	870	870	895	1450
1.9007632292075787	1.9007632292075787	1	0	2	30	0.0075	0.03110682670271267	802.3824553476084	877.3824553476084	877.3824553476084	902.3824553476084	0.0810810774564743	0.03999999910593033	0.10958904027938843	0.030534351244568825	0.1666666716337204	795	870	870	895	1450
1.9149533318991114	1.9149533318991114	1	0	2	30	0.0075	0.03110682670271267	802.3824553476084	877.3824553476084	877.3824553476084	902.3824553476084	0.0810810774564743	0.03999999910593033	0.10958904027938843	0.030534351244568825	0.1666666716337204	795	870	870	895	1450
1.932040823979646	1.932040823979646	1	0	2	30	0.0075	0.03110682670271267	802.3824553476084	877.3824553476084	877.3824553476084	902.3824553476084	0.0810810774564743	0.03999999910593033	0.10958904027938843	0.030534351244568825	0.1666666716337204	795	870	870	895	1450
1.9489692359615756	1.9489692359615756	1	0	2	30	0.0075	0.03110682670271267	802.3824553476084	877.3824553476084	877.3824553476084	902.3824553476084	0.0810810774564743	0.03999999910593033	0.10958904027938843	0.030534351244568825	0.1666666716337204	795	870	870	895	1450
1.9673518689937879	1.9673522637334866	1	0	2	30	0.0075	0.03110682670271267	802.3824553476084	877.3824553476084	877.3824553476084	902.3824553476084	0.0810810774564743	0.03999999910593033	0.10958904027938843	0.030534351244568825	0.1666666716337204	795	870	870	895	1450
1.9821155284676397	1.9821155284676397	1	0	2	30	0.0075	0.029440160694180623	795.5574580426696	870.5574580426696	870.5574580426696	895.5574580426696	0.0810810774564743	0.03333333507180214	0.10958904027938843	0.030534351244568825	0.1666666716337204	795	870	870	895	1450
1.9990344666967985	1.9990348614364972	1	0	2	30	0.0075	0.029440160694180623	795.5574580426696	870.5574580426696	870.5574580426696	895.5574580426696	0.0810810774564743	0.03333333507180214	0.10958904027938843	0.030534351244568825	0.1666666716337204	795	870	870	895	1433
2.0152606367546078	2.015261426234005	1	0	2	30	0.0075	0.029440160694180623	795.5574580426696	870.5574580426696	870.5574580426696	895.5574580426696	0.0810810774564743	0.03333333507180214	0.10958904027938843	0.030534351244568825	0.1666666716337204	795	870	870	895	1433
2.0321716801897907	2.0321720749294894	1	0	2	30	0.0075	0.029440160694180623	795.5574580426696	870.5574580426696	870.5574580426696	895.5574580426696	0.0810810774564743	0.03333333507180214	0.10958904027938843	0.030534351244568825	0.1666666716337204	795	870	870	895	1433
2.0490357496008187	2.0490361443405174	1	0	2	30	0.0075	0.029440160694180623	795.5574580426696	870.5574580426696	870.5574580426696	895.5574580426696	0.0810810774564743	0.03333333507180214	0.10958904027938843	0.030534351244568825	0.1666666716337204	795	870	870	895	1433
2.065034944331833	2.065034944331833	1	0	2	30	0.0075	0.029440160694180623	795.5574580426696	870.5574580426696	870.5574580426696	895.5574580426696	0.0810810774564743	0.03333333507180214	0.10958904027938843	0.030534351244568825	0.1666666716337204	795	870	870	895	1433
2.082021383049483	2.082021383049483	1	0	2	30	0.0075	0.029440160694180623	795.5574580426696	870.5574580426696	870.5574580426696	895.5574580426696	0.0810810774564743	0.03333333507180214	0.10958904027938843	0.030534351244568825	0.1666666716337204	795	870	870	895	1433
2.100764413426676	2.1007648081663746	1	0	2	30	0.0075	0.029440160694180623	795.5574580426696	870.5574580426696	870.5574580426696	895.5574580426696	0.0810810774564743	0.03333333507180214	0.10958904027938843	0.030534351244568825	0.0833333358168602	795	870	870	895	1433
2.1149805689383268	2.1149805689383268	1	0	2	30	0.0075	0.029440160694180623	795.5574580426696	870.5574580426696	870.5574580426696	895.5574580426696	0.0810810774564743	0.03333333507180214	0.10958904027938843	0.030534351244568825	0.1666666716337204	795	870	870	895	1433
2.131993060476095	2.1319934552157935	1	0	2	30	0.0075	0.029440160694180623	795.5574580426696	870.5574580426696	870.5574580426696	895.5574580426696	0.0810810774564743	0.03333333507180214	0.10958904027938843	0.030534351244568825	0.0833333358168602	795	870	870	895	1433
2.1490035783153694	2.1490035783153694	1	0	2	30	0.0075	0.029440160694180623	795.5574580426696	870.5574580426696	870.5574580426696	895.5574580426696	0.0810810774564743	0.03333333507180214	0.10958904027938843	0.030534351244568825	0.1666666716337204	795	870	870	895	1433
2.167316737160597	2.167316737160597	1	0	2	30	0.0075	0.029440160694180623	795.5574580426696	870.5574580426696	870.5574580426696	895.5574580426696	0.0810810774564743	0.03333333507180214	0.10958904027938843	0.030534351244568825	0.1666666716337204	795	870	870	895	1433
2.182252108403416	2.1822528978828135	1	0	2	30	0.0075	0.029440160694180623	795.5574580426696	870.5574580426696	870.5574580426696	895.5574580426696	0.0810810774564743	0.03333333507180214	0.10958904027938843	0.030534351244568825	0.1666666716337204	795	870	870	895	1433
2.199688550377667	2.199688945117366	1	0	2	30	0.0075	0.029440160694180623	795.5574580426696	870.5574580426696	870.5574580426696	895.5574580426696	0.0810810774564743	0.03333333507180214	0.10958904027938843	0.030534351244568825	0.1666666716337204	802	877	877	902	1433
2.215010371785585	2.215010371785585	1	0	2	30	0.0075	0.029440160694180623	795.5574580426696	870.5574580426696	870.5574580426696	895.5574580426696	0.0810810774564743	0.03333333507180214	0.10958904027938843	0.030534351244568825	0.1666666716337204	802	877	877	902	1433
2.2342484057450402	2.2342488004847407	1	0	2	30	0.0075	0.029440160694180623	795.5574580426696	870.5574580426696	870.5574580426696	895.5574580426696	0.0810810774564743	0.03333333507180214	0.10958904027938843	0.030534351244568825	0.1666666716337204	802	877	877	902	1433
2.2490546971063594	2.24905509184606	1	0	2	30	0.0075	0.029440160694180623	795.5574580426696	870.5574580426696	870.5574580426696	895.5574580426696	0.0810810774564743	0.03333333507180214	0.10958904027938843	0.030534351244568825	0.1666666716337204	802	877	877	902	1433
2.264947706858404	2.264947706858404	1	0	2	30	0.0075	0.029440160694180623	795.5574580426696	870.5574580426696	870.5574580426696	895.5574580426696	0.0810810774564743	0.03333333507180214	0.10958904027938843	0.030534351244568825	0.1666666716337204	802	877	877	902	1433
2.2819594089167747	2.2819594089167747	1	0	2	30	0.0075	0.029440160694180623	795.5574580426696	870.5574580426696	870.5574580426696	895.5574580426696	0.0810810774564743	0.03333333507180214	0.10958904027938843	0.030534351244568825	0.1666666716337204	802	877	877	902	1433
2.300788097808603	2.300788097808603	1	0	2	30	0.0075	0.03110682670271267	802.3824553476084	877.3824553476084	877.3824553476084	902.3824553476084	0.0810810774564743	0.03999999910593033	0.10958904027938843	0.030534351244568825	0.1666666716337204	802	877	877	902	1433
2.31510530668314	2.315105701422839	1	0	2	30	0.0075	0.03110682670271267	802.3824553476084	877.3824553476084	877.3824553476084	902.3824553476084	0.0810810774564743	0.03999999910593033	0.10958904027938843	0.030534351244568825	0.1666666716337204	802	877	877	902	1433
2.331999376311275	2.331999376311275	1	0	2	30	0.0075	0.03110682670271267	802.3824553476084	877.3824553476084	877.3824553476084	902.3824553476084	0.0810810774564743	0.03999999910593033	0.10958904027938843	0.030534351244568825	0.1666666716337204	809	884	884	909	1433
2.3491970007677683	2.349197395507467	1	0	2	30	0.0075	0.03110682670271267	802.3824553476084	877.3824553476084	877.3824553476084	902.3824553476084	0.0810810774564743	0.03999999910593033	0.10958904027938843	0.030534351244568825	0.1666666716337204	802	877	877	902	1433
2.3674426591245066	2.367443448603904	1	0	2	30	0.0075	0.029440160694180623	795.5574580426696	870.5574580426696	870.5574580426696	895.5574580426696	0.0810810774564743	0.03333333507180214	0.10958904027938843	0.030534351244568825	0.1666666716337204	802	877	877	902	1433
2.382002238174092	2.382002238174092	1	0	2	30	0.0075	0.03110682670271267	802.3824553476084	877.3824553476084	877.3824553476084	902.3824553476084	0.0810810774564743	0.03999999910593033	0.10958904027938843	0.030534351244568825	0.0833333358168602	802	877	877	902	1433
2.3995594704961682	2.399559865235867	1	0	2	30	0.0075	0.03281854078417887	809.3919245112124	884.3919245112124	884.3919245112124	909.3919245112124	0.09459459781646729	0.03333333507180214	0.10958904027938843	0.030534351244568825	0.1666666716337204	802	877	877	902	1433
2.4154137957577326	2.4154141904974313	1	0	2	30	0.0075	0.034485206792710915	816.2169218161512	891.2169218161512	891.2169218161512	916.2169218161512	0.09459459781646729	0.03999999910593033	0.10958904027938843	0.030534351244568825	0.1666666716337204	802	877	877	902	1433
2.4322360227606907	2.432236812240088	1	0	2	30	0.0075	0.034485206792710915	816.2169218161512	891.2169218161512	891.2169218161512	916.2169218161512	0.09459459781646729	0.03999999910593033	0.10958904027938843	0.030534351244568825	0.1666666716337204	802	877	877	902	1433
2.4491423293194874	2.449142724059186	1	0	2	30	0.0075	0.03281854078417887	809.3919245112124	884.3919245112124	884.3919245112124	909.3919245112124	0.09459459781646729	0.03333333507180214	0.10958904027938843	0.030534351244568825	0.1666666716337204	802	877	877	902	1433
2.4650266547981587	2.4650270495378575	1	0	2	30	0.0075	0.0330276801619489	810.2483502631808	885.2483502631808	885.2483502631808	910.2483502631808	0.09459459781646729	0.03333333507180214	0.10958904027938843	0.038167938590049744	0.1666666716337204	802	877	877	902	1433
2.481998488146953	2.481998488146953	1	0	2	30	0.0075	0.029440160694180623	795.5574580426696	870.5574580426696	870.5574580426696	895.5574580426696	0.0810810774564743	0.03333333507180214	0.10958904027938843	0.030534351244568825	0.1666666716337204	795	870	870	895	1433
2.500874545802633	2.500874545802633	1	0	2	30	0.0075	0.03281854078417887	809.3919245112124	884.3919245112124	884.3919245112124	909.3919245112124	0.09459459781646729	0.03333333507180214	0.10958904027938843	0.030534351244568825	0.1666666716337204	795	870	870	895	1433
2.5150389904137462	2.5150389904137462	1	0	2	30	0.0075	0.029440160694180623	795.5574580426696	870.5574580426696	870.5574580426696	895.5574580426696	0.0810810774564743	0.03333333507180214	0.10958904027938843	0.030534351244568825	0.1666666716337204	795	870	870	895	1433
2.5320289817886827	2.532028587048984	1	0	2	30	0.0075	0.03281854078417887	809.3919245112124	884.3919245112124	884.3919245112124	909.3919245112124	0.09459459781646729	0.03333333507180214	0.10958904027938843	0.030534351244568825	0.1666666716337204	795	870	870	895	1433
2.5497223993068374	2.5497223993068374	1	0	2	30	0.0075	0.029440160694180623	795.5574580426696	870.5574580426696	870.5574580426696	895.5574580426696	0.0810810774564743	0.03333333507180214	0.10958904027938843	0.030534351244568825	0.1666666716337204	795	870	870	895	1433
2.5675002911205276	2.5675006858602263	1	0	2	30	0.0075	0.029440160694180623	795.5574580426696	870.5574580426696	870.5574580426696	895.5574580426696	0.0810810774564743	0.03333333507180214	0.10958904027938843	0.030534351244568825	0.1666666716337204	795	870	870	895	1433
2.5820539490746306	2.5820539490746306	1	0	2	30	0.0075	0.029440160694180623	795.5574580426696	870.5574580426696	870.5574580426696	895.5574580426696	0.0810810774564743	0.03333333507180214	0.10958904027938843	0.030534351244568825	0.1666666716337204	795	870	870	895	1433
2.599098809267698	2.5990992040073966	1	0	2	30	0.0075	0.029440160694180623	795.5574580426696	870.5574580426696	870.5574580426696	895.5574580426696	0.0810810774564743	0.03333333507180214	0.10958904027938843	0.030534351244568825	0.0833333358168602	795	870	870	895	1416
2.6150206350177534	2.615021029757452	1	0	2	30	0.0075	0.029440160694180623	795.5574580426696	870.5574580426696	870.5574580426696	895.5574580426696	0.0810810774564743	0.03333333507180214	0.10958904027938843	0.030534351244568825	0.1666666716337204	795	870	870	895	1433
2.634202221200285	2.634202221200285	1	0	2	30	0.0075	0.029440160694180623	795.5574580426696	870.5574580426696	870.5574580426696	895.5574580426696	0.0810810774564743	0.03333333507180214	0.10958904027938843	0.030534351244568825	0.1666666716337204	795	870	870	895	1416
2.6490002230279295	2.6490002230279295	1	0	2	30	0.0075	0.029440160694180623	795.5574580426696	870.5574580426696	870.5574580426696	895.5574580426696	0.0810810774564743	0.03333333507180214	0.10958904027938843	0.030534351244568825	0.1666666716337204	795	870	870	895	1433
2.6655800798558413	2.6655808693352387	1	0	2	30	0.0075	0.029440160694180623	795.5574580426696	870.5574580426696	870.5574580426696	895.5574580426696	0.0810810774564743	0.03333333507180214	0.10958904027938843	0.030534351244568825	0.1666666716337204	795	870	870	895	1433
2.682006777680627	2.682006777680627	1	0	2	30	0.0075	0.029440160694180623	795.5574580426696	870.5574580426696	870.5574580426696	895.5574580426696	0.0810810774564743	0.03333333507180214	0.10958904027938843	0.030534351244568825	0.1666666716337204	795	870	870	895	1433
2.7008402034488395	2.7008402034488412	1	0	2	30	0.0075	0.029440160694180623	795.5574580426696	870.5574580426696	870.5574580426696	895.5574580426696	0.0810810774564743	0.03333333507180214	0.10958904027938843	0.030534351244568825	0.1666666716337204	795	870	870	895	1433
2.7149841215956165	2.7149841215956165	1	0	2	30	0.0075	0.029440160694180623	795.5574580426696	870.5574580426696	870.5574580426696	895.5574580426696	0.0810810774564743	0.03333333507180214	0.10958904027938843	0.030534351244568825	0.1666666716337204	795	870	870	895	1433
2.7319859551615178	2.7319859551615178	1	0	2	30	0.0075	0.029440160694180623	795.5574580426696	870.5574580426696	870.5574580426696	895.5574580426696	0.0810810774564743	0.03333333507180214	0.10958904027938843	0.030534351244568825	0.1666666716337204	795	870	870	895	1433
2.7490501575998234	2.749050157599825	1	0	2	30	0.0075	0.029440160694180623	795.5574580426696	870.5574580426696	870.5574580426696	895.5574580426696	0.0810810774564743	0.03333333507180214	0.10958904027938843	0.030534351244568825	0.1666666716337204	795	870	870	895	1433
2.765473697507021	2.765473697507021	1	0	2	30	0.0075	0.029440160694180623	795.5574580426696	870.5574580426696	870.5574580426696	895.5574580426696	0.0810810774564743	0.03333333507180214	0.10958904027938843	0.030534351244568825	0.1666666716337204	795	870	870	895	1433
2.782061449128907	2.7820618438686058	1	0	2	30	0.0075	0.029440160694180623	795.5574580426696	870.5574580426696	870.5574580426696	895.5574580426696	0.0810810774564743	0.03333333507180214	0.10958904027938843	0.030534351244568825	0.1666666716337204	795	870	870	895	1433
2.7989965716857164	2.7989965716857164	1	0	2	30	0.0075	0.029440160694180623	795.5574580426696	870.5574580426696	870.5574580426696	895.5574580426696	0.0810810774564743	0.03333333507180214	0.10958904027938843	0.030534351244568825	0.1666666716337204	802	877	877	902	1433
2.8149594503644426	2.8149594503644426	1	0	2	30	0.0075	0.029440160694180623	795.5574580426696	870.5574580426696	870.5574580426696	895.5574580426696	0.0810810774564743	0.03333333507180214	0.10958904027938843	0.030534351244568825	0.1666666716337204	802	877	877	902	1433
2.8340755097569783	2.8340755097569783	1	0	2	30	0.0075	0.029440160694180623	795.5574580426696	870.5574580426696	870.5574580426696	895.5574580426696	0.0810810774564743	0.03333333507180214	0.10958904027938843	0.030534351244568825	0.1666666716337204	802	877	877	902	1433
2.8489915387545555	2.8489915387545572	1	0	2	30	0.0075	0.029440160694180623	795.5574580426696	870.5574580426696	870.5574580426696	895.5574580426696	0.0810810774564743	0.03333333507180214	0.10958904027938843	0.030534351244568825	0.1666666716337204	802	877	877	902	1433
2.8649702070212353	2.8649702070212353	1	0	2	30	0.0075	0.029440160694180623	795.5574580426696	870.5574580426696	870.5574580426696	895.5574580426696	0.0810810774564743	0.03333333507180214	0.10958904027938843	0.030534351244568825	0.1666666716337204	795	870	870	895	1433
2.8819917775720736	2.8819917775720736	1	0	2	30	0.0075	0.029440160694180623	795.5574580426696	870.5574580426696	870.5574580426696	895.5574580426696	0.0810810774564743	0.03333333507180214	0.10958904027938843	0.030534351244568825	0.1666666716337204	802	877	877	902	1416
2.9009495463454016	2.9009495463454016	1	0	2	30	0.0075	0.029440160694180623	795.5574580426696	870.5574580426696	870.5574580426696	895.5574580426696	0.0810810774564743	0.03333333507180214	0.10958904027938843	0.030534351244568825	0.1666666716337204	809	884	884	909	1433
2.914975832061941	2.914975832061943	1	0	2	30	0.0075	0.029440160694180623	795.5574580426696	870.5574580426696	870.5574580426696	895.5574580426696	0.0810810774564743	0.03333333507180214	0.10958904027938843	0.030534351244568825	0.1666666716337204	816	891	891	916	1433
2.932068455758561	2.9320688504982595	1	0	2	30	0.0075	0.029440160694180623	795.5574580426696	870.5574580426696	870.5574580426696	895.5574580426696	0.0810810774564743	0.03333333507180214	0.10958904027938843	0.030534351244568825	0.1666666716337204	816	891	891	916	1433
2.9490126573284403	2.9490122625887416	1	0	2	30	0.0075	0.029440160694180623	795.5574580426696	870.5574580426696	870.5574580426696	895.5574580426696	0.0810810774564743	0.03333333507180214	0.10958904027938843	0.030534351244568825	0.1666666716337204	809	884	884	909	1433
2.967359763787764	2.967359763787764	1	0	2	30	0.0075	0.029440160694180623	795.5574580426696	870.5574580426696	870.5574580426696	895.5574580426696	0.0810810774564743	0.03333333507180214	0.10958904027938843	0.030534351244568825	0.1666666716337204	810	885	885	910	1433
2.982040527924873	2.982040922664572	1	0	2	30	0.0075	0.029440160694180623	795.5574580426696	870.5574580426696	870.5574580426696	895.5574580426696	0.0810810774564743	0.03333333507180214	0.10958904027938843	0.030534351244568825	0.1666666716337204	795	870	870	895	1433
2.9989930190284273	2.998993413768126	1	0	2	30	0.0075	0.029440160694180623	795.5574580426696	870.5574580426696	870.5574580426696	895.5574580426696	0.0810810774564743	0.03333333507180214	0.10958904027938843	0.030534351244568825	0.1666666716337204	809	884	884	909	1433
3.0150198455383546	3.0150198455383563	1	0	2	30	0.0075	0.029440160694180623	795.5574580426696	870.5574580426696	870.5574580426696	895.5574580426696	0.0810810774564743	0.03333333507180214	0.10958904027938843	0.030534351244568825	0.1666666716337204	795	870	870	895	1433
3.0340948520022177	3.0340948520022177	1	0	2	30	0.0075	0.029440160694180623	795.5574580426696	870.5574580426696	870.5574580426696	895.5574580426696	0.0810810774564743	0.03333333507180214	0.10958904027938843	0.030534351244568825	0.1666666716337204	809	884	884	909	1433
3.049031012724434	3.049031012724434	1	0	2	30	0.0075	0.029440160694180623	795.5574580426696	870.5574580426696	870.5574580426696	895.5574580426696	0.0810810774564743	0.03333333507180214	0.10958904027938843	0.030534351244568825	0.1666666716337204	795	870	870	895	1433
3.064981654472499	3.064981654472499	1	0	2	30	0.0075	0.029440160694180623	795.5574580426696	870.5574580426696	870.5574580426696	895.5574580426696	0.0810810774564743	0.03333333507180214	0.10958904027938843	0.030534351244568825	0.1666666716337204	795	870	870	895	1433
3.0821287522475487	3.0821291469872474	1	0	2	30	0.0075	0.029440160694180623	795.5574580426696	870.5574580426696	870.5574580426696	895.5574580426696	0.0810810774564743	0.03333333507180214	0.10958904027938843	0.030534351244568825	0.1666666716337204	795	870	870	895	1433
3.099260849914044	3.099260849914046	1	0	2	30	0.0075	0.029440160694180623	795.5574580426696	870.5574580426696	870.5574580426696	895.5574580426696	0.0810810774564743	0.03333333507180214	0.10958904027938843	0.030534351244568825	0.1666666716337204	795	870	870	895	1416
3.1150042533202544	3.1150042533202544	1	0	2	30	0.0075	0.029440160694180623	795.5574580426696	870.5574580426696	870.5574580426696	895.5574580426696	0.0810810774564743	0.03333333507180214	0.10958904027938843	0.030534351244568825	0.1666666716337204	795	870	870	895	1433
3.1321189824400033	3.1321197719194025	1	0	2	30	0.0075	0.029440160694180623	795.5574580426696	870.5574580426696	870.5574580426696	895.5574580426696	0.0810810774564743	0.03333333507180214	0.10958904027938843	0.030534351244568825	0.1666666716337204	795	870	870	895	1433
3.1489917361244064	3.1489917361244064	1	0	2	30	0.0075	0.029440160694180623	795.5574580426696	870.5574580426696	870.5574580426696	895.5574580426696	0.0810810774564743	0.03333333507180214	0.10958904027938843	0.030534351244568825	0.1666666716337204	795	870	870	895	1433
3.1673443689395118	3.1673443689395118	1	0	2	30	0.0075	0.029440160694180623	795.5574580426696	870.5574580426696	870.5574580426696	895.5574580426696	0.0810810774564743	0.03333333507180214	0.10958904027938843	0.030534351244568825	0.1666666716337204	795	870	870	895	1433
3.182022764638427	3.1820223698987284	1	0	2	30	0.0075	0.029440160694180623	795.5574580426696	870.5574580426696	870.5574580426696	895.5574580426696	0.0810810774564743	0.03333333507180214	0.10958904027938843	0.030534351244568825	0.1666666716337204	795	870	870	895	1433
3.198962229331922	3.198962229331922	1	0	2	30	0.0075	0.029440160694180623	795.5574580426696	870.5574580426696	870.5574580426696	895.5574580426696	0.0810810774564743	0.03333333507180214	0.10958904027938843	0.030534351244568825	0.1666666716337204	795	870	870	895	1433
3.2150719511785937	3.2150719511785937	1	0	2	30	0.0075	0.029440160694180623	795.5574580426696	870.5574580426696	870.5574580426696	895.5574580426696	0.0810810774564743	0.03333333507180214	0.10958904027938843	0.030534351244568825	0.1666666716337204	795	870	870	895	1433
3.234050641155955	3.234050641155955	1	0	2	30	0.0075	0.029440160694180623	795.5574580426696	870.5574580426696	870.5574580426696	895.5574580426696	0.0810810774564743	0.03333333507180214	0.10958904027938843	0.030534351244568825	0.1666666716337204	795	870	870	895	1433
3.248997459850038	3.248997459850038	1	0	2	30	0.0075	0.029440160694180623	795.5574580426696	870.5574580426696	870.5574580426696	895.5574580426696	0.0810810774564743	0.03333333507180214	0.10958904027938843	0.030534351244568825	0.1666666716337204	795	870	870	895	1433
3.2649915229649675	3.2649915229649693	1	0	2	30	0.0075	0.029440160694180623	795.5574580426696	870.5574580426696	870.5574580426696	895.5574580426696	0.0810810774564743	0.03333333507180214	0.10958904027938843	0.030534351244568825	0.1666666716337204	795	870	870	895	1433
3.282069936032432	3.282069936032432	1	0	2	30	0.0075	0.03110682670271267	802.3824553476084	877.3824553476084	877.3824553476084	902.3824553476084	0.0810810774564743	0.03999999910593033	0.10958904027938843	0.030534351244568825	0.1666666716337204	795	870	870	895	1433
3.3007652029060726	3.3007652029060726	1	0	2	30	0.0075	0.029440160694180623	795.5574580426696	870.5574580426696	870.5574580426696	895.5574580426696	0.0810810774564743	0.03333333507180214	0.10958904027938843	0.030534351244568825	0.1666666716337204	795	870	870	895	1433
3.315014121812723	3.315014121812723	1	0	2	30	0.0075	0.029440160694180623	795.5574580426696	870.5574580426696	870.5574580426696	895.5574580426696	0.0810810774564743	0.03333333507180214	0.10958904027938843	0.030534351244568825	0.1666666716337204	795	870	870	895	1433
3.331977665627843	3.331977665627843	1	0	2	30	0.0075	0.03110682670271267	802.3824553476084	877.3824553476084	877.3824553476084	902.3824553476084	0.0810810774564743	0.03999999910593033	0.10958904027938843	0.030534351244568825	0.1666666716337204	795	870	870	895	1433
3.348988578206816	3.348988578206816	1	0	2	30	0.0075	0.029440160694180623	795.5574580426696	870.5574580426696	870.5574580426696	895.5574580426696	0.0810810774564743	0.03333333507180214	0.10958904027938843	0.030534351244568825	0.1666666716337204	795	870	870	895	1433
3.367360158527463	3.3673605532671615	1	0	2	30	0.0075	0.029440160694180623	795.5574580426696	870.5574580426696	870.5574580426696	895.5574580426696	0.0810810774564743	0.03333333507180214	0.10958904027938843	0.030534351244568825	0.1666666716337204	795	870	870	895	1433
3.3819975012977057	3.3819975012977057	1	0	2	30	0.0075	0.029440160694180623	795.5574580426696	870.5574580426696	870.5574580426696	895.5574580426696	0.0810810774564743	0.03333333507180214	0.10958904027938843	0.030534351244568825	0.1666666716337204	795	870	870	895	1433
3.399089335514928	3.399089335514928	1	0	2	30	0.0075	0.029440160694180623	795.5574580426696	870.5574580426696	870.5574580426696	895.5574580426696	0.0810810774564743	0.03333333507180214	0.10958904027938843	0.030534351244568825	0.1666666716337204	795	870	870	895	1433
3.4149811610478764	3.4149811610478764	1	0	2	30	0.0075	0.029440160694180623	795.5574580426696	870.5574580426696	870.5574580426696	895.5574580426696	0.0810810774564743	0.03333333507180214	0.10958904027938843	0.030534351244568825	0.1666666716337204	795	870	870	895	1433
3.434019061980054	3.434019061980054	1	0	2	30	0.0075	0.029440160694180623	795.5574580426696	870.5574580426696	870.5574580426696	895.5574580426696	0.0810810774564743	0.03333333507180214	0.10958904027938843	0.030534351244568825	0.1666666716337204	795	870	870	895	1433
3.4490377232993126	3.4490377232993126	1	0	2	30	0.0075	0.029440160694180623	795.5574580426696	870.5574580426696	870.5574580426696	895.5574580426696	0.0810810774564743	0.03333333507180214	0.10958904027938843	0.030534351244568825	0.1666666716337204	795	870	870	895	1433
3.465015996826292	3.465015996826292	1	0	2	30	0.0075	0.029440160694180623	795.5574580426696	870.5574580426696	870.5574580426696	895.5574580426696	0.0810810774564743	0.03333333507180214	0.10958904027938843	0.030534351244568825	0.1666666716337204	795	870	870	895	1433
3.4820971730716472	3.482097567811346	1	0	2	30	0.0075	0.029440160694180623	795.5574580426696	870.5574580426696	870.5574580426696	895.5574580426696	0.0810810774564743	0.03333333507180214	0.10958904027938843	0.030534351244568825	0.1666666716337204	795	870	870	895	1433
3.500715465704028	3.5007158604437265	1	1	2	30	0.0075	0.029440160694180623	795.5574580426696	870.5574580426696	870.5574580426696	895.5574580426696	0.0810810774564743	0.03333333507180214	0.10958904027938843	0.030534351244568825	0.1666666716337204	795	870	870	895	1433
3.722647598107617	3.722647598107617	1	1	2	30	0.0075	0.03110682670271267	802.3824553476084	877.3824553476084	877.3824553476084	902.3824553476084	0.0810810774564743	0.03999999910593033	0.10958904027938843	0.030534351244568825	0.1666666716337204	795	870	870	895	1433
3.7233056291854734	3.7233056291854734	1	1	2	30	0.0075	0.03110682670271267	802.3824553476084	877.3824553476084	877.3824553476084	902.3824553476084	0.0810810774564743	0.03999999910593033	0.10958904027938843	0.030534351244568825	0.1666666716337204	795	870	870	895	1433
3.723823527670266	3.7238231329305673	1	1	2	30	0.0075	0.03110682670271267	802.3824553476084	877.3824553476084	877.3824553476084	902.3824553476084	0.0810810774564743	0.03999999910593033	0.10958904027938843	0.030534351244568825	0.1666666716337204	795	870	870	895	1433
3.7243315576625875	3.7243315576625875	1	1	2	30	0.0075	0.03110682670271267	802.3824553476084	877.3824553476084	877.3824553476084	902.3824553476084	0.0810810774564743	0.03999999910593033	0.10958904027938843	0.030534351244568825	0.1666666716337204	795	870	870	895	1433
3.7247941925895507	3.7247945873292494	1	1	2	30	0.0075	0.03110682670271267	802.3824553476084	877.3824553476084	877.3824553476084	902.3824553476084	0.0810810774564743	0.03999999910593033	0.10958904027938843	0.030534351244568825	0.1666666716337204	795	870	870	895	1433
3.7320570083072973	3.7320570083072973	1	1	2	30	0.0075	0.03110682670271267	802.3824553476084	877.3824553476084	877.3824553476084	902.3824553476084	0.0810810774564743	0.03999999910593033	0.10958904027938843	0.030534351244568825	0.1666666716337204	795	870	870	895	1433
3.7541940106145493	3.754194010614551	1	1	2	30	0.0075	0.03110682670271267	802.3824553476084	877.3824553476084	877.3824553476084	902.3824553476084	0.0810810774564743	0.03999999910593033	0.10958904027938843	0.030534351244568825	0.1666666716337204	795	870	870	895	1433
3.7672531840690944	3.7672531840690944	1	1	2	30	0.0075	0.034485206792710915	816.2169218161512	891.2169218161512	891.2169218161512	916.2169218161512	0.09459459781646729	0.03999999910593033	0.10958904027938843	0.030534351244568825	0.1666666716337204	795	870	870	895	1433
3.7819864485861405	3.7819864485861405	1	1	2	30	0.0075	0.03110682670271267	802.3824553476084	877.3824553476084	877.3824553476084	902.3824553476084	0.0810810774564743	0.03999999910593033	0.10958904027938843	0.030534351244568825	0.1666666716337204	795	870	870	895	1433
3.7990028875208957	3.7990028875208957	1	1	2	30	0.0075	0.03110682670271267	802.3824553476084	877.3824553476084	877.3824553476084	902.3824553476084	0.0810810774564743	0.03999999910593033	0.10958904027938843	0.030534351244568825	0.1666666716337204	795	870	870	895	1433
3.815027740332331	3.815027740332331	1	1	2	30	0.0075	0.034485206792710915	816.2169218161512	891.2169218161512	891.2169218161512	916.2169218161512	0.09459459781646729	0.03999999910593033	0.10958904027938843	0.030534351244568825	0.1666666716337204	795	870	870	895	1433
3.834171036764081	3.834171036764081	1	1	2	30	0.0075	0.03110682670271267	802.3824553476084	877.3824553476084	877.3824553476084	902.3824553476084	0.0810810774564743	0.03999999910593033	0.10958904027938843	0.030534351244568825	0.1666666716337204	795	870	870	895	1433
3.8489875913575684	3.8489875913575684	1	1	2	30	0.0075	0.034485206792710915	816.2169218161512	891.2169218161512	891.2169218161512	916.2169218161512	0.09459459781646729	0.03999999910593033	0.10958904027938843	0.030534351244568825	0.1666666716337204	795	870	870	895	1433
3.8649725754594275	3.8649729701991262	1	1	2	30	0.0075	0.03110682670271267	802.3824553476084	877.3824553476084	877.3824553476084	902.3824553476084	0.0810810774564743	0.03999999910593033	0.10958904027938843	0.030534351244568825	0.1666666716337204	795	870	870	895	1433
3.882103488906827	3.8821038836465256	1	1	2	30	0.0075	0.03110682670271267	802.3824553476084	877.3824553476084	877.3824553476084	902.3824553476084	0.0810810774564743	0.03999999910593033	0.10958904027938843	0.030534351244568825	0.1666666716337204	795	870	870	895	1433
3.9008386244900457	3.9008386244900457	1	1	2	30	0.0075	0.03110682670271267	802.3824553476084	877.3824553476084	877.3824553476084	902.3824553476084	0.0810810774564743	0.03999999910593033	0.10958904027938843	0.030534351244568825	0.1666666716337204	795	870	870	895	1433
3.915030700880072	3.915030700880072	1	1	2	30	0.0075	0.03110682670271267	802.3824553476084	877.3824553476084	877.3824553476084	902.3824553476084	0.0810810774564743	0.03999999910593033	0.10958904027938843	0.030534351244568825	0.1666666716337204	802	877	877	902	1433
3.931985955161517	3.931985955161517	1	1	2	30	0.0075	0.034485206792710915	816.2169218161512	891.2169218161512	891.2169218161512	916.2169218161512	0.09459459781646729	0.03999999910593033	0.10958904027938843	0.030534351244568825	0.1666666716337204	795	870	870	895	1433
3.9490047625344644	3.949004762534466	1	1	2	30	0.0075	0.03110682670271267	802.3824553476084	877.3824553476084	877.3824553476084	902.3824553476084	0.0810810774564743	0.03999999910593033	0.10958904027938843	0.030534351244568825	0.1666666716337204	795	870	870	895	1433
3.9673676585817397	3.9673676585817397	1	1	2	30	0.0075	0.03110682670271267	802.3824553476084	877.3824553476084	877.3824553476084	902.3824553476084	0.0810810774564743	0.03999999910593033	0.10958904027938843	0.030534351244568825	0.1666666716337204	802	877	877	902	1433
3.9823010561260634	3.982301450865762	1	1	2	30	0.0075	0.03110682670271267	802.3824553476084	877.3824553476084	877.3824553476084	902.3824553476084	0.0810810774564743	0.03999999910593033	0.10958904027938843	0.030534351244568825	0.1666666716337204	795	870	870	895	1433
3.9990905197340236	3.9990905197340236	1	1	2	30	0.0075	0.03110682670271267	802.3824553476084	877.3824553476084	877.3824553476084	902.3824553476084	0.0810810774564743	0.03999999910593033	0.10958904027938843	0.030534351244568825	0.1666666716337204	795	870	870	895	1433
4.020800808426902	4.020801203166602	1	1	2	30	0.0075	0.03110682670271267	802.3824553476084	877.3824553476084	877.3824553476084	902.3824553476084	0.0810810774564743	0.03999999910593033	0.10958904027938843	0.030534351244568825	0.1666666716337204	795	870	870	895	1433
4.034085772989146	4.034085772989146	1	1	2	30	0.0075	0.03110682670271267	802.3824553476084	877.3824553476084	877.3824553476084	902.3824553476084	0.0810810774564743	0.03999999910593033	0.10958904027938843	0.030534351244568825	0.1666666716337204	795	870	870	895	1433
4.049004959904314	4.049004959904314	1	1	2	30	0.0075	0.029440160694180623	795.5574580426696	870.5574580426696	870.5574580426696	895.5574580426696	0.0810810774564743	0.03333333507180214	0.10958904027938843	0.030534351244568825	0.1666666716337204	795	870	870	895	1433
4.0649781018152105	4.0649781018152105	1	1	2	30	0.0075	0.03110682670271267	802.3824553476084	877.3824553476084	877.3824553476084	902.3824553476084	0.0810810774564743	0.03999999910593033	0.10958904027938843	0.030534351244568825	0.1666666716337204	795	870	870	895	1433
4.082010725077616	4.082010725077616	1	1	2	30	0.0075	0.029440160694180623	795.5574580426696	870.5574580426696	870.5574580426696	895.5574580426696	0.0810810774564743	0.03333333507180214	0.10958904027938843	0.030534351244568825	0.1666666716337204	795	870	870	895	1433
4.101228627312434	4.101229022052133	1	1	2	30	0.0075	0.03110682670271267	802.3824553476084	877.3824553476084	877.3824553476084	902.3824553476084	0.0810810774564743	0.03999999910593033	0.10958904027938843	0.030534351244568825	0.1666666716337204	795	870	870	895	1433
4.115055174741396	4.115055174741396	1	1	2	30	0.0075	0.03110682670271267	802.3824553476084	877.3824553476084	877.3824553476084	902.3824553476084	0.0810810774564743	0.03999999910593033	0.10958904027938843	0.030534351244568825	0.1666666716337204	795	870	870	895	1433
4.132013192200732	4.132013192200732	1	1	2	30	0.0075	0.03110682670271267	802.3824553476084	877.3824553476084	877.3824553476084	902.3824553476084	0.0810810774564743	0.03999999910593033	0.10958904027938843	0.030534351244568825	0.1666666716337204	795	870	870	895	1433
4.14901305206814	4.14901305206814	1	1	2	30	0.0075	0.03110682670271267	802.3824553476084	877.3824553476084	877.3824553476084	902.3824553476084	0.0810810774564743	0.03999999910593033	0.10958904027938843	0.030534351244568825	0.1666666716337204	802	877	877	902	1433
4.168099505983266	4.168100295462665	1	1	2	30	0.0075	0.03110682670271267	802.3824553476084	877.3824553476084	877.3824553476084	902.3824553476084	0.0810810774564743	0.03999999910593033	0.10958904027938843	0.030534351244568825	0.1666666716337204	802	877	877	902	1433
4.181985264367045	4.1819856591067435	1	1	2	30	0.0075	0.034485206792710915	816.2169218161512	891.2169218161512	891.2169218161512	916.2169218161512	0.09459459781646729	0.03999999910593033	0.10958904027938843	0.030534351244568825	0.1666666716337204	802	877	877	902	1433
4.198968545167103	4.198968545167103	1	1	2	30	0.0075	0.034485206792710915	816.2169218161512	891.2169218161512	891.2169218161512	916.2169218161512	0.09459459781646729	0.03999999910593033	0.10958904027938843	0.030534351244568825	0.1666666716337204	802	877	877	902	1433
4.215024977154439	4.215024977154439	1	1	2	30	0.0075	0.034485206792710915	816.2169218161512	891.2169218161512	891.2169218161512	916.2169218161512	0.09459459781646729	0.03999999910593033	0.10958904027938843	0.030534351244568825	0.1666666716337204	802	877	877	902	1433
4.23418129999625	4.23418129999625	1	1	2	30	0.0075	0.03110682670271267	802.3824553476084	877.3824553476084	877.3824553476084	902.3824553476084	0.0810810774564743	0.03999999910593033	0.10958904027938843	0.030534351244568825	0.1666666716337204	802	877	877	902	1433
4.248965880674136	4.248966275413835	1	1	2	30	0.0075	0.034485206792710915	816.2169218161512	891.2169218161512	891.2169218161512	916.2169218161512	0.09459459781646729	0.03999999910593033	0.10958904027938843	0.030534351244568825	0.1666666716337204	802	877	877	902	1433
4.264999812498642	4.264999812498642	1	1	2	30	0.0075	0.03110682670271267	802.3824553476084	877.3824553476084	877.3824553476084	902.3824553476084	0.0810810774564743	0.03999999910593033	0.10958904027938843	0.030534351244568825	0.1666666716337204	816	891	891	916	1433
4.282082172963094	4.282082567702792	1	1	2	30	0.0075	0.03110682670271267	802.3824553476084	877.3824553476084	877.3824553476084	902.3824553476084	0.0810810774564743	0.03999999910593033	0.10958904027938843	0.030534351244568825	0.1666666716337204	802	877	877	902	1433
4.300744676441736	4.300745071181435	1	1	2	30	0.0075	0.034485206792710915	816.2169218161512	891.2169218161512	891.2169218161512	916.2169218161512	0.09459459781646729	0.03999999910593033	0.10958904027938843	0.030534351244568825	0.1666666716337204	802	877	877	902	1433
4.315015700771518	4.315015700771518	1	1	2	30	0.0075	0.03110682670271267	802.3824553476084	877.3824553476084	877.3824553476084	902.3824553476084	0.0810810774564743	0.03999999910593033	0.10958904027938843	0.030534351244568825	0.1666666716337204	816	891	891	916	1433
4.332000165790673	4.332000165790673	1	1	2	30	0.0075	0.034485206792710915	816.2169218161512	891.2169218161512	891.2169218161512	916.2169218161512	0.09459459781646729	0.03999999910593033	0.10958904027938843	0.030534351244568825	0.1666666716337204	802	877	877	902	1433
4.349030025875187	4.349030420614886	1	1	2	30	0.0075	0.034485206792710915	816.2169218161512	891.2169218161512	891.2169218161512	916.2169218161512	0.09459459781646729	0.03999999910593033	0.10958904027938843	0.030534351244568825	0.1666666716337204	816	891	891	916	1433
4.367430027454146	4.367430422193845	1	1	2	30	0.0075	0.034485206792710915	816.2169218161512	891.2169218161512	891.2169218161512	916.2169218161512	0.09459459781646729	0.03999999910593033	0.10958904027938843	0.030534351244568825	0.1666666716337204	802	877	877	902	1433
4.382039738445474	4.382039738445476	1	1	2	30	0.0075	0.034485206792710915	816.2169218161512	891.2169218161512	891.2169218161512	916.2169218161512	0.09459459781646729	0.03999999910593033	0.10958904027938843	0.030534351244568825	0.1666666716337204	802	877	877	902	1433
4.39896617672891	4.398966571468609	1	1	2	30	0.0075	0.034485206792710915	816.2169218161512	891.2169218161512	891.2169218161512	916.2169218161512	0.09459459781646729	0.03999999910593033	0.10958904027938843	0.030534351244568825	0.1666666716337204	802	877	877	902	1433
4.414971687295106	4.414971687295106	1	1	2	30	0.0075	0.034485206792710915	816.2169218161512	891.2169218161512	891.2169218161512	916.2169218161512	0.09459459781646729	0.03999999910593033	0.10958904027938843	0.030534351244568825	0.1666666716337204	802	877	877	902	1433
4.434156036655528	4.434156036655528	1	1	2	30	0.0075	0.034485206792710915	816.2169218161512	891.2169218161512	891.2169218161512	916.2169218161512	0.09459459781646729	0.03999999910593033	0.10958904027938843	0.030534351244568825	0.1666666716337204	816	891	891	916	1433
4.44896153853745	4.44896153853745	1	1	2	30	0.0075	0.034485206792710915	816.2169218161512	891.2169218161512	891.2169218161512	916.2169218161512	0.09459459781646729	0.03999999910593033	0.10958904027938843	0.030534351244568825	0.1666666716337204	802	877	877	902	1433
4.465024681099665	4.465024681099665	1	1	2	30	0.0075	0.034485206792710915	816.2169218161512	891.2169218161512	891.2169218161512	916.2169218161512	0.09459459781646729	0.03999999910593033	0.10958904027938843	0.030534351244568825	0.1666666716337204	802	877	877	902	1433
4.481973224806232	4.481973224806232	1	1	2	30	0.0075	0.034485206792710915	816.2169218161512	891.2169218161512	891.2169218161512	916.2169218161512	0.09459459781646729	0.03999999910593033	0.10958904027938843	0.030534351244568825	0.1666666716337204	802	877	877	902	1433
4.500790466246794	4.500790466246794	1	1	2	30	0.0075	0.034485206792710915	816.2169218161512	891.2169218161512	891.2169218161512	916.2169218161512	0.09459459781646729	0.03999999910593033	0.10958904027938843	0.030534351244568825	0.1666666716337204	802	877	877	902	1433
4.5149774110207375	4.514977805760436	1	1	2	30	0.0075	0.034485206792710915	816.2169218161512	891.2169218161512	891.2169218161512	916.2169218161512	0.09459459781646729	0.03999999910593033	0.10958904027938843	0.030534351244568825	0.1666666716337204	802	877	877	902	1433
4.532145035260124	4.532145429999822	1	1	2	30	0.0075	0.034485206792710915	816.2169218161512	891.2169218161512	891.2169218161512	916.2169218161512	0.09459459781646729	0.03999999910593033	0.10958904027938843	0.030534351244568825	0.1666666716337204	802	877	877	902	1433
4.549665951529912	4.5496663462696105	1	1	2	30	0.0075	0.034485206792710915	816.2169218161512	891.2169218161512	891.2169218161512	916.2169218161512	0.09459459781646729	0.03999999910593033	0.10958904027938843	0.030534351244568825	0.1666666716337204	795	870	870	895	1433
4.567300552832947	4.567300552832949	1	1	2	30	0.0075	0.034485206792710915	816.2169218161512	891.2169218161512	891.2169218161512	916.2169218161512	0.09459459781646729	0.03999999910593033	0.10958904027938843	0.030534351244568825	0.1666666716337204	802	877	877	902	1433
4.582038554226379	4.582038554226379	1	1	2	30	0.0075	0.034485206792710915	816.2169218161512	891.2169218161512	891.2169218161512	916.2169218161512	0.09459459781646729	0.03999999910593033	0.10958904027938843	0.030534351244568825	0.1666666716337204	795	870	870	895	1433
4.599036045655593	4.599044335189268	1	1	2	30	0.0075	0.034485206792710915	816.2169218161512	891.2169218161512	891.2169218161512	916.2169218161512	0.09459459781646729	0.03999999910593033	0.10958904027938843	0.030534351244568825	0.1666666716337204	802	877	877	902	1433
4.615112609367568	4.6151130041072665	1	1	2	30	0.0075	0.034485206792710915	816.2169218161512	891.2169218161512	891.2169218161512	916.2169218161512	0.09459459781646729	0.03999999910593033	0.10958904027938843	0.030534351244568825	0.1666666716337204	802	877	877	902	1433
4.634207352816368	4.634207352816368	1	1	2	30	0.0075	0.034485206792710915	816.2169218161512	891.2169218161512	891.2169218161512	916.2169218161512	0.09459459781646729	0.03999999910593033	0.10958904027938843	0.030534351244568825	0.1666666716337204	802	877	877	902	1433
4.649152197811958	4.649152197811958	1	1	2	30	0.0075	0.034485206792710915	816.2169218161512	891.2169218161512	891.2169218161512	916.2169218161512	0.09459459781646729	0.03999999910593033	0.10958904027938843	0.030534351244568825	0.1666666716337204	802	877	877	902	1433
4.664962706966957	4.664962706966959	1	1	2	30	0.0075	0.034485206792710915	816.2169218161512	891.2169218161512	891.2169218161512	916.2169218161512	0.09459459781646729	0.03999999910593033	0.10958904027938843	0.030534351244568825	0.1666666716337204	802	877	877	902	1433
4.682315858864767	4.682316253604467	1	1	2	30	0.0075	0.034485206792710915	816.2169218161512	891.2169218161512	891.2169218161512	916.2169218161512	0.09459459781646729	0.03999999910593033	0.10958904027938843	0.030534351244568825	0.1666666716337204	816	891	891	916	1433
4.7009155987313065	4.7009155987313065	1	1	2	30	0.0075	0.034485206792710915	816.2169218161512	891.2169218161512	891.2169218161512	916.2169218161512	0.09459459781646729	0.03999999910593033	0.10958904027938843	0.030534351244568825	0.1666666716337204	816	891	891	916	1433
4.715276623712407	4.715276623712407	1	1	2	30	0.0075	0.034485206792710915	816.2169218161512	891.2169218161512	891.2169218161512	916.2169218161512	0.09459459781646729	0.03999999910593033	0.10958904027938843	0.030534351244568825	0.1666666716337204	816	891	891	916	1433
4.732055429348501	4.732055429348501	1	1	2	30	0.0075	0.034485206792710915	816.2169218161512	891.2169218161512	891.2169218161512	916.2169218161512	0.09459459781646729	0.03999999910593033	0.10958904027938843	0.030534351244568825	0.1666666716337204	802	877	877	902	1433
4.749267659173849	4.749268053913548	1	1	2	30	0.0075	0.034485206792710915	816.2169218161512	891.2169218161512	891.2169218161512	916.2169218161512	0.09459459781646729	0.03999999910593033	0.10958904027938843	0.030534351244568825	0.1666666716337204	816	891	891	916	1433
4.767384237649088	4.7673846323887865	1	1	2	30	0.0075	0.034485206792710915	816.2169218161512	891.2169218161512	891.2169218161512	916.2169218161512	0.09459459781646729	0.03999999910593033	0.10958904027938843	0.030534351244568825	0.1666666716337204	802	877	877	902	1433
4.7823409248356405	4.782341319575339	1	1	2	30	0.0075	0.034485206792710915	816.2169218161512	891.2169218161512	891.2169218161512	916.2169218161512	0.09459459781646729	0.03999999910593033	0.10958904027938843	0.030534351244568825	0.1666666716337204	802	877	877	902	1433
4.799206178465765	4.799206573205463	1	1	2	30	0.0075	0.034485206792710915	816.2169218161512	891.2169218161512	891.2169218161512	916.2169218161512	0.09459459781646729	0.03999999910593033	0.10958904027938843	0.030534351244568825	0.1666666716337204	816	891	891	916	1433
4.815135504270096	4.815135899009794	1	1	2	30	0.0075	0.034485206792710915	816.2169218161512	891.2169218161512	891.2169218161512	916.2169218161512	0.09459459781646729	0.03999999910593033	0.10958904027938843	0.030534351244568825	0.1666666716337204	802	877	877	902	1433
4.832132600959612	4.832132600959612	1	1	2	30	0.0075	0.034485206792710915	816.2169218161512	891.2169218161512	891.2169218161512	916.2169218161512	0.09459459781646729	0.03999999910593033	0.10958904027938843	0.030534351244568825	0.1666666716337204	816	891	891	916	1433
4.849192066521534	4.849192461261232	1	1	2	30	0.0075	0.034485206792710915	816.2169218161512	891.2169218161512	891.2169218161512	916.2169218161512	0.09459459781646729	0.03999999910593033	0.10958904027938843	0.030534351244568825	0.1666666716337204	816	891	891	916	1433
4.865015996826292	4.865015996826292	1	1	2	30	0.0075	0.034485206792710915	816.2169218161512	891.2169218161512	891.2169218161512	916.2169218161512	0.09459459781646729	0.03999999910593033	0.10958904027938843	0.030534351244568825	0.1666666716337204	816	891	891	916	1433
4.882135857562126	4.882136252301825	1	1	2	30	0.0075	0.034485206792710915	816.2169218161512	891.2169218161512	891.2169218161512	916.2169218161512	0.09459459781646729	0.03999999910593033	0.10958904027938843	0.030534351244568825	0.1666666716337204	816	891	891	916	1433
4.900765202906074	4.900765202906074	1	1	2	30	0.0075	0.034485206792710915	816.2169218161512	891.2169218161512	891.2169218161512	916.2169218161512	0.09459459781646729	0.03999999910593033	0.10958904027938843	0.030534351244568825	0.1666666716337204	816	891	891	916	1433
4.9149754373222425	4.914975437322244	1	1	2	30	0.0075	0.034485206792710915	816.2169218161512	891.2169218161512	891.2169218161512	916.2169218161512	0.09459459781646729	0.03999999910593033	0.10958904027938843	0.030534351244568825	0.1666666716337204	816	891	891	916	1433
4.932019902775611	4.932019902775611	1	1	2	30	0.0075	0.034485206792710915	816.2169218161512	891.2169218161512	891.2169218161512	916.2169218161512	0.09459459781646729	0.03999999910593033	0.10958904027938843	0.030534351244568825	0.1666666716337204	816	891	891	916	1433
4.9490501575998245	4.949050552339523	1	1	2	30	0.0075	0.034485206792710915	816.2169218161512	891.2169218161512	891.2169218161512	916.2169218161512	0.09459459781646729	0.03999999910593033	0.10958904027938843	0.030534351244568825	0.1666666716337204	816	891	891	916	1433
4.967270157876142	4.967270157876142	1	1	2	30	0.0075	0.034485206792710915	816.2169218161512	891.2169218161512	891.2169218161512	916.2169218161512	0.09459459781646729	0.03999999910593033	0.10958904027938843	0.030534351244568825	0.1666666716337204	816	891	891	916	1433
4.982008554009273	4.982008554009273	1	1	2	30	0.0075	0.034485206792710915	816.2169218161512	891.2169218161512	891.2169218161512	916.2169218161512	0.09459459781646729	0.03999999910593033	0.10958904027938843	0.030534351244568825	0.1666666716337204	816	891	891	916	1433
4.999121309430528	4.999122098909925	1	1	2	30	0.0075	0.034485206792710915	816.2169218161512	891.2169218161512	891.2169218161512	916.2169218161512	0.09459459781646729	0.03999999910593033	0.10958904027938843	0.030534351244568825	0.1666666716337204	816	891	891	916	1433
5.015067214302208	5.015067609041907	1	1	2	30	0.0075	0.034485206792710915	816.2169218161512	891.2169218161512	891.2169218161512	916.2169218161512	0.09459459781646729	0.03999999910593033	0.10958904027938843	0.030534351244568825	0.1666666716337204	816	891	891	916	1433
5.034064851785111	5.0340652465248095	1	1	2	30	0.0075	0.034485206792710915	816.2169218161512	891.2169218161512	891.2169218161512	916.2169218161512	0.09459459781646729	0.03999999910593033	0.10958904027938843	0.030534351244568825	0.1666666716337204	816	891	891	916	1433
5.049105223787803	5.049105618527502	1	1	2	30	0.0075	0.034485206792710915	816.2169218161512	891.2169218161512	891.2169218161512	916.2169218161512	0.09459459781646729	0.03999999910593033	0.10958904027938843	0.030534351244568825	0.1666666716337204	816	891	891	916	1433
5.064995075622257	5.064995470361957	1	1	2	30	0.0075	0.034485206792710915	816.2169218161512	891.2169218161512	891.2169218161512	916.2169218161512	0.09459459781646729	0.03999999910593033	0.10958904027938843	0.030534351244568825	0.1666666716337204	816	891	891	916	1433
5.081970461628341	5.081970461628341	1	1	2	30	0.0075	0.034485206792710915	816.2169218161512	891.2169218161512	891.2169218161512	916.2169218161512	0.09459459781646729	0.03999999910593033	0.10958904027938843	0.030534351244568825	0.1666666716337204	816	891	891	916	1433
5.100793624164385	5.100793624164385	1	1	2	30	0.0075	0.034485206792710915	816.2169218161512	891.2169218161512	891.2169218161512	916.2169218161512	0.09459459781646729	0.03999999910593033	0.10958904027938843	0.030534351244568825	0.1666666716337204	816	891	891	916	1433
5.115045700988626	5.115045700988626	1	1	2	30	0.0075	0.034485206792710915	816.2169218161512	891.2169218161512	891.2169218161512	916.2169218161512	0.09459459781646729	0.03999999910593033	0.10958904027938843	0.030534351244568825	0.1666666716337204	816	891	891	916	1433
5.131997797352481	5.131997797352481	1	1	2	30	0.0075	0.034485206792710915	816.2169218161512	891.2169218161512	891.2169218161512	916.2169218161512	0.09459459781646729	0.03999999910593033	0.10958904027938843	0.030534351244568825	0.1666666716337204	816	891	891	916	1433
5.1490959474048825	5.149096342144581	1	1	2	30	0.0075	0.034485206792710915	816.2169218161512	891.2169218161512	891.2169218161512	916.2169218161512	0.09459459781646729	0.03999999910593033	0.10958904027938843	0.030534351244568825	0.1666666716337204	816	891	891	916	1433
5.167241341878132	5.167240947138433	1	1	2	30	0.0075	0.034485206792710915	816.2169218161512	891.2169218161512	891.2169218161512	916.2169218161512	0.09459459781646729	0.03999999910593033	0.10958904027938843	0.030534351244568825	0.1666666716337204	816	891	891	916	1433
5.181994343380117	5.181994343380117	1	1	2	30	0.0075	0.034485206792710915	816.2169218161512	891.2169218161512	891.2169218161512	916.2169218161512	0.09459459781646729	0.03999999910593033	0.10958904027938843	0.030534351244568825	0.1666666716337204	816	891	891	916	1433
5.199036440395291	5.19903683513499	1	1	2	30	0.0075	0.034485206792710915	816.2169218161512	891.2169218161512	891.2169218161512	916.2169218161512	0.09459459781646729	0.03999999910593033	0.10958904027938843	0.030534351244568825	0.1666666716337204	816	891	891	916	1433
5.220774755606783	5.220774755606783	1	1	2	30	0.0075	0.034485206792710915	816.2169218161512	891.2169218161512	891.2169218161512	916.2169218161512	0.09459459781646729	0.03999999910593033	0.10958904027938843	0.030534351244568825	0.1666666716337204	816	891	891	916	1433
5.234070772880592	5.234071167620291	1	1	2	30	0.0075	0.034485206792710915	816.2169218161512	891.2169218161512	891.2169218161512	916.2169218161512	0.09459459781646729	0.03999999910593033	0.10958904027938843	0.030534351244568825	0.1666666716337204	816	891	891	916	1433
5.249123776553645	5.249124171293344	1	1	2	30	0.0075	0.034485206792710915	816.2169218161512	891.2169218161512	891.2169218161512	916.2169218161512	0.09459459781646729	0.03999999910593033	0.10958904027938843	0.030534351244568825	0.1666666716337204	816	891	891	916	1433
5.265029023236352	5.265029023236352	1	1	2	30	0.0075	0.034485206792710915	816.2169218161512	891.2169218161512	891.2169218161512	916.2169218161512	0.09459459781646729	0.03999999910593033	0.10958904027938843	0.030534351244568825	0.1666666716337204	816	891	891	916	1433
5.282024540967072	5.282024540967072	1	1	2	30	0.0075	0.034485206792710915	816.2169218161512	891.2169218161512	891.2169218161512	916.2169218161512	0.09459459781646729	0.03999999910593033	0.10958904027938843	0.030534351244568825	0.1666666716337204	816	891	891	916	1433
5.300770729261856	5.300770729261856	1	1	2	30	0.0075	0.03469434617048095	817.0733475681195	892.0733475681195	892.0733475681195	917.0733475681195	0.09459459781646729	0.03999999910593033	0.10958904027938843	0.038167938590049744	0.1666666716337204	816	891	891	916	1433
5.314964779350376	5.314964779350376	1	1	2	30	0.0075	0.03469434617048095	817.0733475681195	892.0733475681195	892.0733475681195	917.0733475681195	0.09459459781646729	0.03999999910593033	0.10958904027938843	0.038167938590049744	0.1666666716337204	816	891	891	916	1433
5.332327799740655	5.332328589220053	1	1	2	30	0.0075	0.034485206792710915	816.2169218161512	891.2169218161512	891.2169218161512	916.2169218161512	0.09459459781646729	0.03999999910593033	0.10958904027938843	0.030534351244568825	0.1666666716337204	816	891	891	916	1433
5.349688056953044	5.349688451692742	1	1	2	30	0.0075	0.034485206792710915	816.2169218161512	891.2169218161512	891.2169218161512	916.2169218161512	0.09459459781646729	0.03999999910593033	0.10958904027938843	0.030534351244568825	0.1666666716337204	816	891	891	916	1433
5.367971610320863	5.3679720050605635	1	1	2	30	0.0075	0.034485206792710915	816.2169218161512	891.2169218161512	891.2169218161512	916.2169218161512	0.09459459781646729	0.03999999910593033	0.10958904027938843	0.030534351244568825	0.1666666716337204	816	891	891	916	1433
5.382214608132031	5.382215002871732	1	1	2	30	0.0075	0.034485206792710915	816.2169218161512	891.2169218161512	891.2169218161512	916.2169218161512	0.09459459781646729	0.03999999910593033	0.10958904027938843	0.030534351244568825	0.1666666716337204	816	891	891	916	1433
5.3991947310145	5.399195125754199	1	1	2	30	0.0075	0.034485206792710915	816.2169218161512	891.2169218161512	891.2169218161512	916.2169218161512	0.09459459781646729	0.03999999910593033	0.10958904027938843	0.030534351244568825	0.1666666716337204	816	891	891	916	1433
5.4208248875485285	5.420825282288227	1	1	2	30	0.0075	0.034485206792710915	816.2169218161512	891.2169218161512	891.2169218161512	916.2169218161512	0.09459459781646729	0.03999999910593033	0.10958904027938843	0.030534351244568825	0.1666666716337204	816	891	891	916	1433
5.434257879497812	5.434258274237511	1	1	2	30	0.0075	0.034485206792710915	816.2169218161512	891.2169218161512	891.2169218161512	916.2169218161512	0.09459459781646729	0.03999999910593033	0.10958904027938843	0.030534351244568825	0.1666666716337204	816	891	891	916	1433
5.449015223136483	5.4490156178761815	1	1	2	30	0.0075	0.034485206792710915	816.2169218161512	891.2169218161512	891.2169218161512	916.2169218161512	0.09459459781646729	0.03999999910593033	0.10958904027938843	0.030534351244568825	0.1666666716337204	816	891	891	916	1433
5.46510086586153	5.46510086586153	1	1	2	30	0.0075	0.034485206792710915	816.2169218161512	891.2169218161512	891.2169218161512	916.2169218161512	0.09459459781646729	0.03999999910593033	0.10958904027938843	0.030534351244568825	0.1666666716337204	816	891	891	916	1433
5.482168226217427	5.482168620957125	1	1	2	30	0.0075	0.034485206792710915	816.2169218161512	891.2169218161512	891.2169218161512	916.2169218161512	0.09459459781646729	0.03999999910593033	0.10958904027938843	0.030534351244568825	0.1666666716337204	816	891	891	916	1433
5.500698886636679	5.500698886636679	1	0	2	30	0.0075	0.034485206792710915	816.2169218161512	891.2169218161512	891.2169218161512	916.2169218161512	0.09459459781646729	0.03999999910593033	0.10958904027938843	0.030534351244568825	0.1666666716337204	816	891	891	916	1433
5.515023990305192	5.515023990305192	1	0	2	30	0.0075	0.034485206792710915	816.2169218161512	891.2169218161512	891.2169218161512	916.2169218161512	0.09459459781646729	0.03999999910593033	0.10958904027938843	0.030534351244568825	0.1666666716337204	816	891	891	916	1433
5.532065297840971	5.532065297840971	1	0	2	30	0.0075	0.03615187373256554	823.0419229348558	898.0419229348558	898.0419229348558	923.0419229348558	0.09459459781646729	0.046666666865348816	0.10958904027938843	0.030534351244568825	0.1666666716337204	816	891	891	916	1433
5.548995288781695	5.548995288781695	1	0	2	30	0.0075	0.03277349364256729	809.207456466313	884.207456466313	884.207456466313	909.207456466313	0.0810810774564743	0.046666666865348816	0.10958904027938843	0.030534351244568825	0.1666666716337204	816	891	891	916	1433
5.56731910559879	5.56731910559879	1	0	2	30	0.0075	0.034485206792710915	816.2169218161512	891.2169218161512	891.2169218161512	916.2169218161512	0.09459459781646729	0.03999999910593033	0.10958904027938843	0.030534351244568825	0.1666666716337204	816	891	891	916	1433
5.582010132968067	5.582010132968067	1	0	2	30	0.0075	0.034485206792710915	816.2169218161512	891.2169218161512	891.2169218161512	916.2169218161512	0.09459459781646729	0.03999999910593033	0.10958904027938843	0.030534351244568825	0.1666666716337204	816	891	891	916	1433
5.599033282477702	5.599033677217401	1	0	2	30	0.0075	0.03615187373256554	823.0419229348558	898.0419229348558	898.0419229348558	923.0419229348558	0.09459459781646729	0.046666666865348816	0.10958904027938843	0.030534351244568825	0.1666666716337204	816	891	891	916	1433
5.614983924225767	5.614983924225767	1	0	2	30	0.0075	0.03615187373256554	823.0419229348558	898.0419229348558	898.0419229348558	923.0419229348558	0.09459459781646729	0.046666666865348816	0.10958904027938843	0.030534351244568825	0.1666666716337204	816	891	891	916	1433
5.633991824940837	5.633991824940837	1	0	2	30	0.0075	0.03615187373256554	823.0419229348558	898.0419229348558	898.0419229348558	923.0419229348558	0.09459459781646729	0.046666666865348816	0.10958904027938843	0.030534351244568825	0.1666666716337204	816	891	891	916	1433
5.6490183810540735	5.6490183810540735	1	0	2	30	0.0075	0.03469434617048095	817.0733475681195	892.0733475681195	892.0733475681195	917.0733475681195	0.09459459781646729	0.03999999910593033	0.10958904027938843	0.038167938590049744	0.1666666716337204	816	891	891	916	1433
5.665052707618278	5.665052707618278	1	0	2	30	0.0075	0.03615187373256554	823.0419229348558	898.0419229348558	898.0419229348558	923.0419229348558	0.09459459781646729	0.046666666865348816	0.10958904027938843	0.030534351244568825	0.1666666716337204	816	891	891	916	1433
5.681977961682618	5.681977961682618	1	0	2	30	0.0075	0.034485206792710915	816.2169218161512	891.2169218161512	891.2169218161512	916.2169218161512	0.09459459781646729	0.03999999910593033	0.10958904027938843	0.030534351244568825	0.1666666716337204	816	891	891	916	1433
5.700661781104994	5.700661781104994	1	0	2	30	0.0075	0.034485206792710915	816.2169218161512	891.2169218161512	891.2169218161512	916.2169218161512	0.09459459781646729	0.03999999910593033	0.10958904027938843	0.030534351244568825	0.1666666716337204	816	891	891	916	1433
5.715043332550433	5.715043332550433	1	0	2	30	0.0075	0.034485206792710915	816.2169218161512	891.2169218161512	891.2169218161512	916.2169218161512	0.09459459781646729	0.03999999910593033	0.10958904027938843	0.030534351244568825	0.1666666716337204	816	891	891	916	1433
5.7326814865107565	5.732682275990156	1	0	2	30	0.0075	0.034485206792710915	816.2169218161512	891.2169218161512	891.2169218161512	916.2169218161512	0.09459459781646729	0.03999999910593033	0.10958904027938843	0.030534351244568825	0.1666666716337204	816	891	891	916	1433
5.749017788944524	5.749017788944524	1	0	2	30	0.0075	0.03469434617048095	817.0733475681195	892.0733475681195	892.0733475681195	917.0733475681195	0.09459459781646729	0.03999999910593033	0.10958904027938843	0.038167938590049744	0.1666666716337204	816	891	891	916	1433
5.7672816053274065	5.7672816053274065	1	0	2	30	0.0075	0.034485206792710915	816.2169218161512	891.2169218161512	891.2169218161512	916.2169218161512	0.09459459781646729	0.03999999910593033	0.10958904027938843	0.030534351244568825	0.1666666716337204	816	891	891	916	1433
5.781993948640418	5.781993948640418	1	0	2	30	0.0075	0.034485206792710915	816.2169218161512	891.2169218161512	891.2169218161512	916.2169218161512	0.09459459781646729	0.03999999910593033	0.10958904027938843	0.030534351244568825	0.1666666716337204	816	891	891	916	1433
5.798961834592223	5.798961834592223	1	0	2	30	0.0075	0.034485206792710915	816.2169218161512	891.2169218161512	891.2169218161512	916.2169218161512	0.09459459781646729	0.03999999910593033	0.10958904027938843	0.030534351244568825	0.1666666716337204	817	892	892	917	1433
5.815249584043041	5.815249978782742	1	0	2	30	0.0075	0.03469434617048095	817.0733475681195	892.0733475681195	892.0733475681195	917.0733475681195	0.09459459781646729	0.03999999910593033	0.10958904027938843	0.038167938590049744	0.1666666716337204	817	892	892	917	1433
5.832066284690217	5.832066679429916	1	0	2	30	0.0075	0.034485206792710915	816.2169218161512	891.2169218161512	891.2169218161512	916.2169218161512	0.09459459781646729	0.03999999910593033	0.10958904027938843	0.030534351244568825	0.1666666716337204	816	891	891	916	1433
5.849093381596839	5.84909377633654	1	0	2	30	0.0075	0.034485206792710915	816.2169218161512	891.2169218161512	891.2169218161512	916.2169218161512	0.09459459781646729	0.03999999910593033	0.10958904027938843	0.030534351244568825	0.1666666716337204	816	891	891	916	1433
5.864966654363945	5.8649662596242464	1	0	2	30	0.0075	0.034485206792710915	816.2169218161512	891.2169218161512	891.2169218161512	916.2169218161512	0.09459459781646729	0.03999999910593033	0.10958904027938843	0.030534351244568825	0.1666666716337204	816	891	891	916	1433
5.88207348868972	5.88207348868972	1	0	2	30	0.0075	0.03110682670271267	802.3824553476084	877.3824553476084	877.3824553476084	902.3824553476084	0.0810810774564743	0.03999999910593033	0.10958904027938843	0.030534351244568825	0.1666666716337204	816	891	891	916	1433
5.900713097265834	5.900713097265836	1	0	2	30	0.0075	0.03110682670271267	802.3824553476084	877.3824553476084	877.3824553476084	902.3824553476084	0.0810810774564743	0.03999999910593033	0.10958904027938843	0.030534351244568825	0.1666666716337204	816	891	891	916	1433
5.915001490142362	5.915001490142362	1	0	2	30	0.0075	0.03110682670271267	802.3824553476084	877.3824553476084	877.3824553476084	902.3824553476084	0.0810810774564743	0.03999999910593033	0.10958904027938843	0.030534351244568825	0.1666666716337204	816	891	891	916	1433
5.931979639326336	5.9319800340660365	1	0	2	30	0.0075	0.03469434617048095	817.0733475681195	892.0733475681195	892.0733475681195	917.0733475681195	0.09459459781646729	0.03999999910593033	0.10958904027938843	0.038167938590049744	0.1666666716337204	816	891	891	916	1433
5.9490450259837395	5.949045420723438	1	0	2	30	0.0075	0.034485206792710915	816.2169218161512	891.2169218161512	891.2169218161512	916.2169218161512	0.09459459781646729	0.03999999910593033	0.10958904027938843	0.030534351244568825	0.1666666716337204	816	891	891	916	1433
5.967304894969635	5.9673052897093335	1	0	2	30	0.0075	0.034485206792710915	816.2169218161512	891.2169218161512	891.2169218161512	916.2169218161512	0.09459459781646729	0.03999999910593033	0.10958904027938843	0.030534351244568825	0.1666666716337204	816	891	891	916	1433
5.981969474779094	5.981969474779094	1	0	2	30	0.0075	0.034485206792710915	816.2169218161512	891.2169218161512	891.2169218161512	916.2169218161512	0.09459459781646729	0.03999999910593033	0.10958904027938843	0.030534351244568825	0.1666666716337204	816	891	891	916	1433
5.998994203247523	5.998994203247523	1	0	2	30	0.0075	0.034485206792710915	816.2169218161512	891.2169218161512	891.2169218161512	916.2169218161512	0.09459459781646729	0.03999999910593033	0.10958904027938843	0.030534351244568825	0.1666666716337204	816	891	891	916	1433
6.015009582306186	6.015009582306188	0	0	2	30	0.0075	0.034485206792710915	816.2169218161512	891.2169218161512	891.2169218161512	916.2169218161512	0.09459459781646729	0.03999999910593033	0.10958904027938843	0.030534351244568825	0.1666666716337204	816	891	891	916	1433
6.033951561491563	6.033951561491563	0	0	2	30	0.0074897215106593034	0.034485206792710915	816.2169218161512	891.2169218161512	891.2169218161512	916.2169218161512	0.09459459781646729	0.03999999910593033	0.10958904027938843	0.030534351244568825	0.1666666716337204	823	898	898	923	1433
6.048997459850037	6.048997459850039	0	0	2	30	0.007458914215262049	0.034485206792710915	816.2169218161512	891.2169218161512	891.2169218161512	916.2169218161512	0.09459459781646729	0.03999999910593033	0.10958904027938843	0.030534351244568825	0.1666666716337204	809	884	884	909	1433
6.06498441765039	6.06498441765039	0	0	2	30	0.007407662554463533	0.034485206792710915	816.2169218161512	891.2169218161512	891.2169218161512	916.2169218161512	0.09459459781646729	0.03999999910593033	0.10958904027938843	0.030534351244568825	0.1666666716337204	816	891	891	916	1433
6.087301421260285	6.087301421260285	0	0	2	30	0.007336107005503543	0.034485206792710915	816.2169218161512	891.2169218161512	891.2169218161512	916.2169218161512	0.09459459781646729	0.03999999910593033	0.10958904027938843	0.030534351244568825	0.1666666716337204	816	891	891	916	1433
6.1006278334909005	6.1006278334909005	0	0	2	30	0.007244443697168012	0.034485206792710915	816.2169218161512	891.2169218161512	891.2169218161512	916.2169218161512	0.09459459781646729	0.03999999910593033	0.10958904027938843	0.030534351244568825	0.25	823	898	898	923	1433
6.115023595565495	6.115023595565495	0	0	2	30	0.007132923872213651	0.034485206792710915	816.2169218161512	891.2169218161512	891.2169218161512	916.2169218161512	0.09459459781646729	0.03999999910593033	0.10958904027938843	0.030534351244568825	0.1666666716337204	823	898	898	923	1433
6.132063718882176	6.132063718882176	0	0	2	30	0.007001853198729013	0.034485206792710915	816.2169218161512	891.2169218161512	891.2169218161512	916.2169218161512	0.09459459781646729	0.03999999910593033	0.10958904027938843	0.030534351244568825	0.1666666716337204	823	898	898	923	1433
6.154154931384371	6.154155326124071	0	0	2	30	0.006851590932319507	0.03469434617048095	817.0733475681195	892.0733475681195	892.0733475681195	917.0733475681195	0.09459459781646729	0.03999999910593033	0.10958904027938843	0.038167938590049744	0.1666666716337204	817	892	892	917	1433
6.167204631086145	6.167204631086145	0	0	2	30	0.006682548931412759	0.03469434617048095	817.0733475681195	892.0733475681195	892.0733475681195	917.0733475681195	0.09459459781646729	0.03999999910593033	0.10958904027938843	0.038167938590049744	0.1666666716337204	823	898	898	923	1433
6.182010132968067	6.182010132968067	0	0	2	30	0.006495190528383289	0.034485206792710915	816.2169218161512	891.2169218161512	891.2169218161512	916.2169218161512	0.09459459781646729	0.03999999910593033	0.10958904027938843	0.030534351244568825	0.1666666716337204	816	891	891	916	1433
6.199018282369149	6.199018282369149	0	0	2	30	0.0062900292595906805	0.031315966080482704	803.2388810995767	878.2388810995767	878.2388810995767	903.2388810995767	0.0810810774564743	0.03999999910593033	0.10958904027938843	0.038167938590049744	0.1666666716337204	816	891	891	916	1433
6.220741202732388	6.220741202732388	0	0	2	30	0.006067627457812106	0.029649300071950657	796.413883794638	871.413883794638	871.413883794638	896.413883794638	0.0810810774564743	0.03333333507180214	0.10958904027938843	0.038167938590049744	0.1666666716337204	816	891	891	916	1433
6.2340364305268	6.2340364305268	0	0	2	30	0.005828594710927282	0.029649300071950657	796.413883794638	871.413883794638	871.413883794638	896.413883794638	0.0810810774564743	0.03333333507180214	0.10958904027938843	0.038167938590049744	0.25	816	891	891	916	1433
6.249023907409855	6.2490243021495555	0	0	2	30	0.005573586191080457	0.029649300071950657	796.413883794638	871.413883794638	871.413883794638	896.413883794638	0.0810810774564743	0.03333333507180214	0.10958904027938843	0.038167938590049744	0.25	817	892	892	917	1433
6.264970601760933	6.264970601760934	0	0	2	30	0.005303300858899107	0.029649300071950657	796.413883794638	871.413883794638	871.413883794638	896.413883794638	0.0810810774564743	0.03333333507180214	0.10958904027938843	0.038167938590049744	0.25	816	891	891	916	1433
6.287455369742807	6.287455369742807	0	0	2	30	0.0050184795476914375	0.029649300071950657	796.413883794638	871.413883794638	871.413883794638	896.413883794638	0.0810810774564743	0.03333333507180214	0.10958904027938843	0.038167938590049744	0.25	816	891	891	916	1433
6.3007091498688474	6.3007091498688474	0	0	2	30	0.004719902932873782	0.031315966080482704	803.2388810995767	878.2388810995767	878.2388810995767	903.2388810995767	0.0810810774564743	0.03999999910593033	0.10958904027938843	0.038167938590049744	0.25	816	891	891	916	1433
6.314973463623749	6.314973463623749	0	0	2	30	0.00440838939219355	0.031315966080482704	803.2388810995767	878.2388810995767	878.2388810995767	903.2388810995767	0.0810810774564743	0.03999999910593033	0.10958904027938843	0.038167938590049744	0.25	817	892	892	917	1433
6.332181746052109	6.332181746052109	0	0	2	30	0.004084792762612705	0.03469434617048095	817.0733475681195	892.0733475681195	892.0733475681195	917.0733475681195	0.09459459781646729	0.03999999910593033	0.10958904027938843	0.038167938590049744	0.25	816	891	891	916	1433
6.354100457305941	6.354100457305941	0	0	2	30	0.0037500000000000025	0.031315966080482704	803.2388810995767	878.2388810995767	878.2388810995767	903.2388810995767	0.0810810774564743	0.03999999910593033	0.10958904027938843	0.038167938590049744	0.25	816	891	891	916	1433
6.367309237106321	6.367309237106321	0	0	2	30	0.0034049287480466027	0.031315966080482704	803.2388810995767	878.2388810995767	878.2388810995767	903.2388810995767	0.0810810774564743	0.03999999910593033	0.10958904027938843	0.038167938590049744	0.25	816	891	891	916	1433
6.382036580527885	6.382036185788186	0	0	2	30	0.003050524823068503	0.031315966080482704	803.2388810995767	878.2388810995767	878.2388810995767	903.2388810995767	0.0810810774564743	0.03999999910593033	0.10958904027938843	0.038167938590049744	0.25	802	877	877	902	1433
6.398990255850535	6.398990255850535	0	0	2	30	0.002687759621589753	0.03311334513782252	810.5991483393832	885.5991483393832	885.5991483393832	910.5991483393832	0.0810810774564743	0.046666666865348816	0.12328767031431198	0.038167938590049744	0.25	802	877	877	902	1433
6.420732518459015	6.420732518459015	0	0	2	30	0.002317627457812106	0.03482505828796614	817.6086136892213	892.6086136892213	892.6086136892213	917.6086136892213	0.09459459781646729	0.03999999910593033	0.12328767031431198	0.038167938590049744	0.25	802	877	877	902	1433
6.433874192510602	6.433874192510604	0	0	2	30	0.0019411428382689055	0.03482505828796614	817.6086136892213	892.6086136892213	892.6086136892213	917.6086136892213	0.09459459781646729	0.03999999910593033	0.12328767031431198	0.038167938590049744	0.25	817	892	892	917	1433
6.449009302041	6.449009302041	0	0	2	30	0.0015593376811331942	0.0314466781979679	803.7741472206785	878.7741472206785	878.7741472206785	903.7741472206785	0.0810810774564743	0.03999999910593033	0.12328767031431198	0.038167938590049744	0.25	816	891	891	916	1433
6.4652054718817045	6.465205866621403	0	0	2	30	0.0011732584878017302	0.0314466781979679	803.7741472206785	878.7741472206785	878.7741472206785	903.7741472206785	0.0810810774564743	0.03999999910593033	0.12328767031431198	0.038167938590049744	0.25	816	891	891	916	1433
6.4873330004361875	6.4873330004361875	0	0	2	30	0.0007839634745073992	0.0314466781979679	803.7741472206785	878.7741472206785	878.7741472206785	903.7741472206785	0.0810810774564743	0.03999999910593033	0.12328767031431198	0.038167938590049744	0.25	816	891	891	916	1433
6.5005698067551805	6.5005698067551805	0	0	2	30	0.0003925196718220764	0.03482505828796614	817.6086136892213	892.6086136892213	892.6086136892213	917.6086136892213	0.09459459781646729	0.03999999910593033	0.12328767031431198	0.038167938590049744	0.25	816	891	891	916	1433
6.515053201042901	6.515053201042901	0	0	2	30	-2.871426524195212e-18	0.03311334513782252	810.5991483393832	885.5991483393832	885.5991483393832	910.5991483393832	0.0810810774564743	0.046666666865348816	0.12328767031431198	0.038167938590049744	0.25	816	891	891	916	1433
6.5322208252822875	6.5322208252822875	0	0	2	30	-0.00039251967182208215	0.03478001207767714	817.4241494580879	892.4241494580879	892.4241494580879	917.4241494580879	0.0810810774564743	0.0533333346247673	0.12328767031431198	0.038167938590049744	0.25	816	891	891	916	1433
6.554012430353113	6.554012430353113	0	0	2	30	-0.000783963474507405	0.046626858047234904	865.9369837034269	940.9369837034269	940.9369837034269	965.9369837034269	0.13513512909412384	0.046666666865348816	0.12328767031431198	0.038167938590049744	0.3333333432674408	816	891	891	916	1433
6.567160420239883	6.567160420239883	0	0	2	30	-0.0011732584878017358	0.05544241784528267	902.0367010764326	977.0367010764326	977.0367010764326	1002.0367010764326	0.1621621549129486	0.0533333346247673	0.13698630034923553	0.04580152779817581	0.3333333432674408	816	891	891	916	1433
6.581978948531864	6.581979343271563	0	0	2	30	-0.0015593376811331998	0.068185347624	954.2189985202799	1029.21899852028	1029.21899852028	1054.21899852028	0.20270270109176636	0.05999999865889549	0.16438356041908264	0.06106870248913765	0.3333333432674408	816	891	891	916	1433
6.598977229440475	6.598977624180174	0	0	2	30	-0.001941142838268911	0.08434003859413233	1020.3724580429719	1095.3724580429719	1095.3724580429719	1120.3724580429719	0.2432432472705841	0.07999999821186066	0.2054794579744339	0.06870228797197342	0.4166666567325592	816	891	891	916	1450
6.620749492266063	6.620749887005761	0	0	2	30	-0.002317627457812111	0.09082291499742445	1046.919836914453	1121.919836914453	1121.919836914453	1146.919836914453	0.2567567527294159	0.08666666597127914	0.2602739632129669	0.07633587718009949	0.5	816	891	891	916	1433
6.63389471897494	6.63389471897494	0	0	2	30	-0.002687759621589758	0.1011808821640291	1089.3357124616991	1164.3357124616991	1164.3357124616991	1189.3357124616991	0.28378379344940186	0.09333333373069763	0.30136987566947937	0.09160305559635162	0.5	816	891	891	916	1433
6.649056670804853	6.649056670804853	0	0	2	30	-0.003050524823068508	0.12094923202250307	1170.2871051321501	1245.2871051321501	1245.2871051321501	1270.2871051321501	0.3378378450870514	0.1133333370089531	0.3287671208381653	0.09923664480447769	0.5	817	892	892	917	1433
6.665034549592134	6.665034549592136	0	0	2	30	-0.003404928748046606	0.1372410819545259	1237.0022306037836	1312.0022306037836	1312.0022306037836	1337.0022306037836	0.37837839126586914	0.12666666507720947	0.3835616409778595	0.11450381577014923	0.5833333134651184	817	892	892	917	1433
6.687438395935759	6.687438395935759	0	0	2	30	-0.003750000000000004	0.1669249932523098	1358.5578473682085	1433.5578473682085	1433.5578473682085	1458.5578473682085	0.4189189076423645	0.18666666746139526	0.45205479860305786	0.13740457594394684	0.5833333134651184	816	891	891	916	1433
6.700687833925114	6.700687833925114	0	0	2	30	-0.004084792762612706	0.18535407419543093	1434.0249338302897	1509.0249338302897	1509.0249338302897	1534.0249338302897	0.45945945382118225	0.20666666328907013	0.4931506812572479	0.15267175436019897	0.6666666865348816	803	878	878	903	1433
6.7150780696439245	6.7150780696439245	0	0	2	30	-0.004408389392193551	0.18535407419543093	1434.0249338302897	1509.0249338302897	1509.0249338302897	1534.0249338302897	0.45945945382118225	0.20666666328907013	0.4931506812572479	0.15267175436019897	0.6666666865348816	796	871	871	896	1433
6.732052271430911	6.73205266617061	0	0	2	30	-0.004719902932873782	0.21405747843785328	1551.565374203009	1626.565374203009	1626.565374203009	1651.565374203009	0.5	0.25333333015441895	0.5616438388824463	0.18320611119270325	0.75	796	871	871	896	1450
6.754063351774256	6.754063746513955	0	0	2	30	-0.005018479547691437	0.24576602899169964	1681.41188872101	1756.41188872101	1756.41188872101	1781.41188872101	0.5675675868988037	0.2866666615009308	0.6027397513389587	0.21374045312404633	0.8333333134651184	796	871	871	896	1450
6.767095288189585	6.767095288189585	0	0	2	30	-0.005303300858899106	0.26581716919626563	1763.5213078587078	1838.5213078587078	1838.5213078587078	1863.5213078587078	0.5810810923576355	0.3199999928474426	0.6438356041908264	0.25190839171409607	0.8333333134651184	796	871	871	896	1450
6.782012106666562	6.78201250140626	0	0	2	30	-0.005573586191080455	0.28099981896422666	1825.6942586585083	1900.6942586585083	1900.6942586585083	1925.6942586585083	0.5810810923576355	0.35333332419395447	0.6712328791618347	0.28244274854660034	0.8333333134651184	796	871	871	896	1450
6.799309995006542	6.799309995006542	0	0	2	30	-0.00582859471092728	0.2986458589794321	1897.9547925207744	1972.9547925207744	1972.9547925207744	1997.9547925207744	0.5945945978164673	0.3866666555404663	0.698630154132843	0.30534350872039795	0.9166666865348816	803	878	878	903	1450
6.820707255118293	6.820707649857992	0	0	2	30	-0.006067627457812103	0.3368449592897611	2054.3801082915716	2129.3801082915716	2129.3801082915716	2154.3801082915716	0.6486486196517944	0.4333333373069763	0.7397260069847107	0.35877862572669983	0.9166666865348816	803	878	878	903	1450
6.834074720277581	6.834074720277581	0	0	2	30	-0.006290029259590677	0.3368449592897611	2054.3801082915716	2129.3801082915716	2129.3801082915716	2154.3801082915716	0.6486486196517944	0.4333333373069763	0.7397260069847107	0.35877862572669983	0.9166666865348816	817	892	892	917	1450
6.849049170750577	6.849049170750577	0	0	2	30	-0.006495190528383286	0.36004566528237314	2149.3869993313183	2224.3869993313183	2224.3869993313183	2249.3869993313183	0.6756756901741028	0.46000000834465027	0.767123281955719	0.39694657921791077	1.0	803	878	878	903	1450
6.874091457240809	6.874091457240809	0	0	2	30	-0.006682548931412756	0.43126731817722064	2441.039667935718	2516.039667935718	2516.039667935718	2541.039667935718	0.7837837934494019	0.5266666412353516	0.835616409778595	0.49618321657180786	1.0	803	878	878	903	1450
6.882155199807366	6.882155199807366	0	0	2	30	-0.006851590932319503	0.4547371232885453	2537.1485198665932	2612.1485198665932	2612.1485198665932	2637.1485198665932	0.7837837934494019	0.5600000023841858	0.8767123222351074	0.5419847369194031	1.0	803	878	878	903	1450
6.900795203123179	6.900795992602578	0	0	2	30	-0.0070018531987290095	0.4771213894432389	2628.8120897700633	2703.8120897700633	2703.8120897700633	2728.8120897700633	0.7972972989082336	0.5866666436195374	0.9041095972061157	0.580152690410614	1.0	810	885	885	910	1450
6.915016884990614	6.9150168849906155	0	0	2	30	-0.007132923872213648	0.4978711418507551	2713.782325878842	2788.782325878842	2788.782325878842	2813.782325878842	0.8243243098258972	0.6066666841506958	0.9178082346916199	0.6106870174407959	1.0	817	892	892	917	1450
6.93225240445819	6.932252799197888	0	0	2	30	-0.007244443697168009	0.514177110136135	2780.5552660074727	2855.5552660074727	2855.5552660074727	2880.5552660074727	0.837837815284729	0.6200000047683716	0.9452054500579834	0.6335877776145935	1.0	817	892	892	917	1450
6.953967430027454	6.953969798465646	0	0	2	30	-0.007336107005503539	0.5390835115877914	2882.546979952006	2957.546979952006	2957.546979952006	2982.546979952006	0.8648648858070374	0.6399999856948853	0.9589040875434875	0.6793892979621887	1.0	803	878	878	903	1450
6.967210157441928	6.967210157441929	0	0	2	30	-0.00740766255446353	0.5682832808000553	3002.1200348762263	3077.1200348762263	3077.1200348762263	3102.1200348762263	0.9054054021835327	0.6600000262260437	0.9863013625144958	0.7175572514533997	1.0	803	878	878	903	1450
6.98204763323945	6.98204802797915	0	0	2	30	-0.007458914215262048	0.5993862152099609	3129.48655128479	3204.48655128479	3204.48655128479	3229.48655128479	0.9189189076423645	0.699999988079071	1.0	0.7786259651184082	1.0	803	878	878	903	1450
6.999416179985513	6.9994165747252115	0	0	2	30	-0.007489721510659303	0.6118231117725372	3180.41564270854	3255.41564270854	3255.41564270854	3280.41564270854	0.9324324131011963	0.7133333086967468	1.0	0.8015267252922058	1.0	817	892	892	917	1450
7.020640938848899	7.020641333588598	0	0	2	30	-0.0075	0.6223516315221786	3223.5299310833216	3298.5299310833216	3298.5299310833216	3323.5299310833216	0.9459459185600281	0.7266666889190674	1.0	0.8167939186096191	1.0	810	885	885	910	1450
7.033820507911569	7.033820507911569	0	0	2	30	-0.007489721510659305	0.6347885429859161	3274.4590835273266	3349.4590835273266	3349.4590835273266	3374.4590835273266	0.9594594836235046	0.7400000095367432	1.0	0.8396946787834167	1.0	817	892	892	917	1450
7.049044039134493	7.049044039134493	0	0	2	30	-0.007458914215262052	0.6472254395484924	3325.3881749510765	3400.3881749510765	3400.3881749510765	3425.3881749510765	0.9729729890823364	0.753333330154419	1.0	0.8625954389572144	1.0	865	940	940	965	1466
7.064980864993101	7.064980864993101	0	0	2	30	-0.0074076625544635365	0.6577539294958115	3368.502341285348	3443.502341285348	3443.502341285348	3468.502341285348	0.9864864945411682	0.7666666507720947	1.0	0.8778625726699829	1.0	902	977	977	1002	1466
7.087476685686541	7.087476685686541	0	0	2	30	-0.007336107005503547	0.6773409694433212	3448.7112698704004	3523.7112698704004	3523.7112698704004	3548.7112698704004	1.0	0.7933333516120911	1.0	0.9160305261611938	1.0	954	1029	1029	1054	1466
7.100770729261855	7.100770729261857	0	0	2	30	-0.0072444436971680175	0.6847328245639801	3478.9809165894985	3553.9809165894985	3553.9809165894985	3578.9809165894985	1.0	0.800000011920929	1.0	0.9389312863349915	1.0	1020	1095	1095	1120	1483
7.1150445167695295	7.1150445167695295	0	0	2	30	-0.007132923872213658	0.6847328245639801	3478.9809165894985	3553.9809165894985	3553.9809165894985	3578.9809165894985	1.0	0.800000011920929	1.0	0.9389312863349915	1.0	1046	1121	1121	1146	1500
7.132081087428922	7.132081087428922	0	0	2	30	-0.007001853198729022	0.6952162832021713	3521.9106797128916	3596.9106797128916	3596.9106797128916	3621.9106797128916	1.0	0.8266666531562805	1.0	0.9541984796524048	1.0	1089	1164	1164	1189	1500
7.153541505892477	7.153541505892477	0	0	2	30	-0.006851590932319517	0.6987913399934769	3536.550537273288	3611.550537273288	3611.550537273288	3636.550537273288	1.0	0.8333333134651184	1.0	0.9618320465087891	1.0	1170	1245	1245	1270	1500
7.166599889867623	7.166599889867623	0	0	2	30	-0.0066825489314127715	0.7059414833784103	3565.8303744345903	3640.8303744345903	3640.8303744345903	3665.8303744345903	1.0	0.846666693687439	1.0	0.9770992398262024	1.0	1237	1312	1312	1337	1516
7.182077238716859	7.182077633456558	0	0	2	30	-0.006495190528383305	0.7095165401697159	3580.4702319949865	3655.4702319949865	3655.4702319949865	3680.4702319949865	1.0	0.8533333539962769	1.0	0.9847328066825867	1.0	1358	1433	1433	1458	1516
7.199107098801372	7.199107493541071	0	0	2	30	-0.006290029259590696	0.7095165401697159	3580.4702319949865	3655.4702319949865	3655.4702319949865	3680.4702319949865	1.0	0.8533333539962769	1.0	0.9847328066825867	1.0	1434	1509	1509	1534	1533
7.220248962328016	7.220248962328016	0	0	2	30	-0.006067627457812124	0.7111832052469254	3587.2952254861593	3662.2952254861593	3662.2952254861593	3687.2952254861593	1.0	0.8600000143051147	1.0	0.9847328066825867	1.0	1434	1509	1509	1534	1533
7.2334498473344215	7.2334498473344215	0	0	2	30	-0.005828594710927302	0.7111832052469254	3587.2952254861593	3662.2952254861593	3662.2952254861593	3687.2952254861593	1.0	0.8600000143051147	1.0	0.9847328066825867	1.0	1551	1626	1626	1651	1550
7.249052328668167	7.249052328668167	0	0	2	30	-0.005573586191080479	0.7147582769393921	3601.9351440668106	3676.9351440668106	3676.9351440668106	3701.9351440668106	1.0	0.8666666746139526	1.0	0.9923664331436157	1.0	1681	1756	1756	1781	1566
7.265230340482727	7.265230735222426	0	0	2	30	-0.005303300858899131	0.7147582769393921	3601.9351440668106	3676.9351440668106	3676.9351440668106	3701.9351440668106	1.0	0.8666666746139526	1.0	0.9923664331436157	1.0	1763	1838	1838	1863	1566
7.286858128578562	7.286858128578562	0	0	2	30	-0.0050184795476914635	0.7199999988079071	3623.3999951183796	3698.3999951183796	3698.3999951183796	3723.3999951183796	1.0	0.8799999952316284	1.0	1.0	1.0	1825	1900	1900	1925	1566
7.300201119876524	7.300201119876524	0	0	2	30	-0.004719902932873809	0.7199999988079071	3623.3999951183796	3698.3999951183796	3698.3999951183796	3723.3999951183796	1.0	0.8799999952316284	1.0	1.0	1.0	1897	1972	1972	1997	1583
7.315039385153444	7.315038990413747	0	0	2	30	-0.004408389392193576	0.7216666638851166	3630.2249886095524	3705.2249886095524	3705.2249886095524	3730.2249886095524	1.0	0.8866666555404663	1.0	1.0	1.0	2054	2129	2129	2154	1583
7.332025823871094	7.3320262186107925	0	0	2	30	-0.00408479276261273	0.7199999988079071	3623.3999951183796	3698.3999951183796	3698.3999951183796	3723.3999951183796	1.0	0.8799999952316284	1.0	1.0	1.0	2054	2129	2129	2154	1583
7.353553742823138	7.353553742823138	0	0	2	30	-0.003750000000000026	0.7199999988079071	3623.3999951183796	3698.3999951183796	3698.3999951183796	3723.3999951183796	1.0	0.8799999952316284	1.0	1.0	1.0	2149	2224	2224	2249	1600
7.367824372413221	7.367825161892618	0	0	2	30	-0.0034049287480466253	0.7199999988079071	3623.3999951183796	3698.3999951183796	3698.3999951183796	3723.3999951183796	1.0	0.8799999952316284	1.0	1.0	1.0	2441	2516	2516	2541	1600
7.382342898534134	7.382343688013531	0	0	2	30	-0.0030505248230685246	0.718091607093811	3615.585131049156	3690.585131049156	3690.585131049156	3715.585131049156	1.0	0.8799999952316284	1.0	0.9923664331436157	1.0	2537	2612	2612	2637	1600
7.399332100429673	7.399332100429675	0	0	2	30	-0.002687759621589774	0.7197582721710205	3622.410124540329	3697.410124540329	3697.410124540329	3722.410124540329	1.0	0.8866666555404663	1.0	0.9923664331436157	1.0	2628	2703	2703	2728	1600
7.420279357284821	7.420279357284823	0	0	2	30	-0.002317627457812126	0.7197582721710205	3622.410124540329	3697.410124540329	3697.410124540329	3722.410124540329	1.0	0.8866666555404663	1.0	0.9923664331436157	1.0	2713	2788	2788	2813	1600
7.433463663223877	7.433463663223879	0	0	2	30	-0.0019411428382689242	0.7197582721710205	3622.410124540329	3697.410124540329	3697.410124540329	3722.410124540329	1.0	0.8866666555404663	1.0	0.9923664331436157	1.0	2780	2855	2855	2880	1600
7.44908035518678	7.44908035518678	0	0	2	30	-0.0015593376811332115	0.7178498655557632	3614.5951994508505	3689.5951994508505	3689.5951994508505	3714.5951994508505	1.0	0.8866666555404663	1.0	0.9847328066825867	1.0	2882	2957	2957	2982	1600
7.4650084967720165	7.4650084967720165	0	0	2	30	-0.001173258487801746	0.7159414738416672	3606.780335381627	3681.780335381627	3681.780335381627	3706.780335381627	1.0	0.8866666555404663	1.0	0.9770992398262024	1.0	3002	3077	3077	3102	1600
7.486843523209707	7.486843523209707	0	0	2	30	-0.0007839634745074134	0.7068829536437988	3569.685695171356	3644.685695171356	3644.685695171356	3669.685695171356	1.0	0.8733333349227905	1.0	0.9541984796524048	1.0	3129	3204	3204	3229	1600
7.500101645472434	7.500101645472434	0	0	2	30	-0.00039251967182208893	0.680100753903389	3460.012587234378	3535.012587234378	3535.012587234378	3560.012587234378	0.9729729890823364	0.846666693687439	1.0	0.9007633328437805	1.0	3180	3255	3255	3280	1600
7.515028727181576	7.515028727181576	0	0	2	30	-8.039065796791711e-18	0.624627947807312	3232.8514462709427	3307.8514462709427	3307.8514462709427	3332.8514462709427	0.9189189076423645	0.7933333516120911	1.0	0.7862595319747925	1.0	3223	3298	3298	3323	1600
7.532036876582659	7.532036876582659	0	0	2	30	0.00039251967182207294	0.47860939308033323	2634.9054646639643	2709.9054646639643	2709.9054646639643	2734.9054646639643	0.8513513803482056	0.5866666436195374	0.9178082346916199	0.5190839767456055	1.0	3274	3349	3349	3374	1600
7.553548216467355	7.553548216467355	0	0	2	30	0.0007839634745073974	0.3950924076818527	2292.903409457187	2367.903409457187	2367.903409457187	2392.903409457187	0.7702702879905701	0.46000000834465027	0.8493150472640991	0.4122137427330017	0.9166666865348816	3325	3400	3400	3425	1600
7.566585679238468	7.566585679238468	0	0	2	30	0.00117325848780173	0.321327333612901	1990.8354311448295	2065.8354311448293	2065.8354311448293	2090.8354311448293	0.6756756901741028	0.35333332419395447	0.7808219194412231	0.32824426889419556	0.9166666865348816	3368	3443	3443	3468	1600
7.582121844302819	7.582122239042519	0	0	2	30	0.0015593376811331957	0.2688545578383481	1775.9594143480356	1850.9594143480356	1850.9594143480356	1875.9594143480356	0.6081081032752991	0.273333340883255	0.7260273694992065	0.2671755850315094	0.8333333134651184	3448	3523	3523	3548	1600
7.59930052125377	7.599301310733168	0	0	2	30	0.0019411428382689084	0.21838432018418485	1569.283791154237	1644.283791154237	1644.283791154237	1669.283791154237	0.4864864945411682	0.23333333432674408	0.6712328791618347	0.22900763154029846	0.8333333134651184	3478	3553	3553	3578	1600
7.620229225343078	7.620229225343078	0	0	2	30	0.0023176274578121103	0.17273506178437548	1382.3500780070176	1457.3500780070176	1457.3500780070176	1482.3500780070176	0.4189189076423645	0.18000000715255737	0.5479452013969421	0.1679389327764511	0.9166666865348816	3478	3553	3553	3578	1600
7.633495637139479	7.633495637139479	0	0	2	30	0.002687759621589759	0.17273506178437548	1382.3500780070176	1457.3500780070176	1457.3500780070176	1482.3500780070176	0.4189189076423645	0.18000000715255737	0.5479452013969421	0.1679389327764511	0.9166666865348816	3521	3596	3596	3621	1600
7.64906732877672	7.649068907735515	0	0	2	30	0.0030505248230685103	0.14259585537017172	1258.9300277408533	1333.9300277408533	1333.9300277408533	1358.9300277408533	0.3378378450870514	0.1666666716337204	0.4794520437717438	0.13740457594394684	0.9166666865348816	3536	3611	3611	3636	1600
7.673597637877641	7.673597637877641	0	0	2	30	0.0034049287480466114	0.09820390380739785	1077.1449860912942	1152.1449860912942	1152.1449860912942	1177.1449860912942	0.21621622145175934	0.14000000059604645	0.34246575832366943	0.10687022656202316	0.9166666865348816	3565	3640	3640	3665	1600
7.681962961574065	7.681962961574065	0	0	2	30	0.0037500000000000124	0.09820390380739785	1077.1449860912942	1152.1449860912942	1152.1449860912942	1177.1449860912942	0.21621622145175934	0.14000000059604645	0.34246575832366943	0.10687022656202316	0.9166666865348816	3580	3655	3655	3680	1600
7.700154935331767	7.700154935331767	0	0	2	30	0.004084792762612716	0.073122634273597	974.4371873503796	1049.4371873503796	1049.4371873503796	1074.4371873503796	0.14864864945411682	0.11999999731779099	0.2602739632129669	0.09160305559635162	0.9166666865348816	3580	3655	3655	3680	1600
7.714999911183568	7.714999911183568	0	0	2	30	0.004408389392193564	0.073122634273597	974.4371873503796	1049.4371873503796	1049.4371873503796	1074.4371873503796	0.14864864945411682	0.11999999731779099	0.2602739632129669	0.09160305559635162	0.9166666865348816	3587	3662	3662	3687	1600
7.732058192526392	7.732058587266092	0	0	2	30	0.004719902932873797	0.06814232978587662	954.0428404731647	1029.0428404731647	1029.0428404731647	1054.0428404731647	0.14864864945411682	0.1066666692495346	0.2054794579744339	0.08396946638822556	0.9166666865348816	3587	3662	3662	3687	1600
7.753831244831378	7.753831639571075	0	0	2	30	0.005018479547691453	0.06218229784286167	929.6365096665186	1004.6365096665186	1004.6365096665186	1029.6365096665186	0.13513512909412384	0.10000000149011612	0.1780821979045868	0.07633587718009949	0.9166666865348816	3601	3676	3676	3701	1600
7.765128695010294	7.765128695010294	0	0	2	30	0.005303300858899124	0.05854249710099668	914.7315256285814	989.7315256285814	989.7315256285814	1014.7315256285814	0.12162162363529205	0.10000000149011612	0.16438356041908264	0.07633587718009949	0.9166666865348816	3601	3676	3676	3701	1600
7.782018027762042	7.782018422501743	0	0	2	30	0.0055735861910804745	0.05490269478085985	899.8265351276211	974.8265351276211	974.8265351276211	999.8265351276211	0.10810811072587967	0.10000000149011612	0.15068493783473969	0.07633587718009949	0.9166666865348816	3623	3698	3698	3723	1600
7.799066835352097	7.799067230091797	0	0	2	30	0.0058285947109273	0.05297460346384819	891.9310011844584	966.9310011844584	966.9310011844584	991.9310011844584	0.10810811072587967	0.09333333373069763	0.13698630034923553	0.07633587718009949	0.9166666865348816	3623	3698	3698	3723	1600
7.8201605406354915	7.8201605406354915	0	0	2	30	0.006067627457812124	0.05271317917784643	890.8604687332811	965.8604687332811	965.8604687332811	990.8604687332811	0.10810811072587967	0.09333333373069763	0.13698630034923553	0.06870228797197342	0.8333333134651184	3630	3705	3705	3730	1600
7.833338530739368	7.833338530739368	0	0	2	30	0.006290029259590699	0.05104651223799181	884.0354676145764	959.0354676145764	959.0354676145764	984.0354676145764	0.10810811072587967	0.08666666597127914	0.13698630034923553	0.06870228797197342	0.8333333134651184	3623	3698	3698	3723	1600
7.849110355403887	7.849110750143588	0	0	2	30	0.006495190528383307	0.05104651223799181	884.0354676145764	959.0354676145764	959.0354676145764	984.0354676145764	0.10810811072587967	0.08666666597127914	0.13698630034923553	0.06870228797197342	0.8333333134651184	3623	3698	3698	3723	1600
7.864976522856416	7.864976522856416	0	0	2	30	0.006682548931412777	0.05104651223799181	884.0354676145764	959.0354676145764	959.0354676145764	984.0354676145764	0.10810811072587967	0.08666666597127914	0.13698630034923553	0.06870228797197342	0.8333333134651184	3623	3698	3698	3723	1600
7.886801680801636	7.886801680801636	0	0	2	30	0.006851590932319523	0.054189608658974694	896.9064474585014	971.9064474585014	971.9064474585014	996.9064474585014	0.12162162363529205	0.08666666597127914	0.12328767031431198	0.06870228797197342	0.8333333134651184	3615	3690	3690	3715	1600
7.9000894085417706	7.9000894085417706	0	0	2	30	0.007001853198729028	0.0508112304316216	883.0719886174904	958.0719886174904	958.0719886174904	983.0719886174904	0.10810811072587967	0.08666666597127914	0.12328767031431198	0.06870228797197342	0.8333333134651184	3622	3697	3697	3722	1600
7.9150559642207945	7.9150559642207945	0	0	2	30	0.007132923872213665	0.0508112304316216	883.0719886174904	958.0719886174904	958.0719886174904	983.0719886174904	0.10810811072587967	0.08666666597127914	0.12328767031431198	0.06870228797197342	0.8333333134651184	3622	3697	3697	3722	1600
7.932059771485189	7.932059771485189	0	0	2	30	0.0072444436971680235	0.0508112304316216	883.0719886174904	958.0719886174904	958.0719886174904	983.0719886174904	0.10810811072587967	0.08666666597127914	0.12328767031431198	0.06870228797197342	0.8333333134651184	3622	3697	3697	3722	1600
7.953432952475314	7.953432952475314	0	0	2	30	0.007336107005503552	0.05104651228902318	884.0354678235499	959.0354678235499	959.0354678235499	984.0354678235499	0.10810811072587967	0.08666666597127914	0.12328767031431198	0.07633587718009949	0.8333333134651184	3614	3689	3689	3714	1600
7.965039483838371	7.965039483838371	0	0	2	30	0.007407662554463541	0.05130793652399357	885.1060000657537	960.1060000657537	960.1060000657537	985.1060000657537	0.10810811072587967	0.08666666597127914	0.13698630034923553	0.07633587718009949	0.8333333134651184	3606	3681	3681	3706	1600
7.982039738445476	7.982039738445476	0	0	2	30	0.007458914215262055	0.05297460346384819	891.9310011844584	966.9310011844584	966.9310011844584	991.9310011844584	0.10810811072587967	0.09333333373069763	0.13698630034923553	0.07633587718009949	0.75	3569	3644	3644	3669	1600
7.999083414419445	7.999083414419445	0	0	2	30	0.007489721510659307	0.05635298169120129	905.7654600254693	980.7654600254693	980.7654600254693	1005.7654600254693	0.12162162363529205	0.09333333373069763	0.13698630034923553	0.07633587718009949	0.75	3460	3535	3535	3560	1600
8.020151461622419	8.020151461622419	0	0	2	30	0.0075	0.05635298169120129	905.7654600254693	980.7654600254693	980.7654600254693	1005.7654600254693	0.12162162363529205	0.09333333373069763	0.13698630034923553	0.07633587718009949	0.75	3232	3307	3307	3332	1600
8.033348399231837	8.033348793971534	0	0	2	30	0.007489721510659301	0.05635298169120129	905.7654600254693	980.7654600254693	980.7654600254693	1005.7654600254693	0.12162162363529205	0.09333333373069763	0.13698630034923553	0.07633587718009949	0.75	2634	2709	2709	2734	1600
8.049080749926478	8.049081539405876	0	0	2	30	0.007458914215262044	0.05635298169120129	905.7654600254693	980.7654600254693	980.7654600254693	1005.7654600254693	0.12162162363529205	0.09333333373069763	0.13698630034923553	0.07633587718009949	0.75	2292	2367	2367	2392	1583
8.065006128333824	8.065005733594123	0	0	2	30	0.007407662554463523	0.05635298169120129	905.7654600254693	980.7654600254693	980.7654600254693	1005.7654600254693	0.12162162363529205	0.09333333373069763	0.13698630034923553	0.07633587718009949	0.75	1990	2065	2065	2090	1583
8.086737338230737	8.086737338230737	0	0	2	30	0.007336107005503528	0.05690197279717893	908.0135786044477	983.0135786044477	983.0135786044477	1008.0135786044477	0.12162162363529205	0.09333333373069763	0.15068493783473969	0.08396946638822556	0.8333333134651184	1775	1850	1850	1875	1566
8.100112698183999	8.100112698183999	0	0	2	30	0.007244443697167994	0.06254829175210885	931.1352547248857	1006.1352547248857	1006.1352547248857	1031.1352547248857	0.13513512909412384	0.10000000149011612	0.16438356041908264	0.09160305559635162	0.8333333134651184	1569	1644	1644	1669	1566
8.115012542853929	8.115012542853929	0	0	2	30	0.00713292387221363	0.06254829175210885	931.1352547248857	1006.1352547248857	1006.1352547248857	1031.1352547248857	0.13513512909412384	0.10000000149011612	0.16438356041908264	0.09160305559635162	0.8333333134651184	1382	1457	1457	1482	1583
8.131992665736398	8.131992665736398	0	0	2	30	0.007001853198728986	0.06624038110490182	946.254360624573	1021.254360624573	1021.254360624573	1046.254360624573	0.14864864945411682	0.10000000149011612	0.1780821979045868	0.09160305559635162	0.8333333134651184	1382	1457	1457	1482	1583
8.153584532519641	8.153584532519641	0	0	2	30	0.006851590932319475	0.06790704804475645	953.0793617432777	1028.0793617432778	1028.0793617432778	1053.0793617432778	0.14864864945411682	0.1066666692495346	0.1780821979045868	0.09160305559635162	0.8333333134651184	1258	1333	1333	1358	1583
8.166674890410391	8.166675285150088	0	0	2	30	0.006682548931412723	0.0682207569663032	954.3639997770116	1029.3639997770115	1029.3639997770115	1054.3639997770115	0.14864864945411682	0.1066666692495346	0.19178082048892975	0.09160305559635162	0.8333333134651184	1077	1152	1152	1177	1583
8.182023554117826	8.182024343597224	0	0	2	30	0.006495190528383249	0.0682207569663032	954.3639997770116	1029.3639997770115	1029.3639997770115	1054.3639997770115	0.14864864945411682	0.1066666692495346	0.19178082048892975	0.09160305559635162	0.8333333134651184	1077	1152	1152	1177	1583
8.199132362142095	8.199132362142095	0	0	2	30	0.006290029259590635	0.07735002606688005	991.7483567438737	1066.7483567438737	1066.7483567438737	1091.7483567438737	0.1756756752729416	0.1133333370089531	0.2054794579744339	0.09923664480447769	0.8333333134651184	974	1049	1049	1074	1583
8.220258830820487	8.220259225560184	0	0	2	30	0.0060676274578120555	0.09100793904657895	1047.6775103957407	1122.6775103957407	1122.6775103957407	1147.6775103957407	0.21621622145175934	0.11999999731779099	0.2602739632129669	0.10687022656202316	0.8333333134651184	974	1049	1049	1074	1583
8.233364583559485	8.233364583559485	0	0	2	30	0.005828594710927226	0.09100793904657895	1047.6775103957407	1122.6775103957407	1122.6775103957407	1147.6775103957407	0.21621622145175934	0.11999999731779099	0.2602739632129669	0.10687022656202316	0.8333333134651184	954	1029	1029	1054	1583
8.249290356706528	8.249290751446228	0	0	2	30	0.0055735861910803965	0.10071234170179555	1087.4170392688527	1162.4170392688527	1162.4170392688527	1187.4170392688527	0.2432432472705841	0.12666666507720947	0.2876712381839752	0.11450381577014923	0.8333333134651184	929	1004	1004	1029	1583
8.273526584731862	8.273526584731862	0	0	2	30	0.005303300858899042	0.10614952343473882	1109.6822984652554	1184.6822984652554	1184.6822984652554	1209.6822984652554	0.2567567527294159	0.13333334028720856	0.30136987566947937	0.11450381577014923	0.8333333134651184	914	989	989	1014	1583
8.282011514557013	8.282011514557013	0	0	2	30	0.005018479547691366	0.10654165914735447	1111.2880942084166	1186.2880942084166	1186.2880942084166	1211.2880942084166	0.2567567527294159	0.13333334028720856	0.31506848335266113	0.11450381577014923	0.8333333134651184	899	974	974	999	1583
8.300218488423273	8.300218093683572	0	0	2	30	0.004719902932873706	0.10820832422456395	1118.1130876995894	1193.1130876995894	1193.1130876995894	1218.1130876995894	0.2567567527294159	0.14000000059604645	0.31506848335266113	0.11450381577014923	0.8333333134651184	891	966	966	991	1583
8.315043727290131	8.315043727290131	0	0	2	30	0.004408389392193469	0.10880960006814933	1120.5753122790716	1195.5753122790716	1195.5753122790716	1220.5753122790716	0.2567567527294159	0.14000000059604645	0.31506848335266113	0.1221374049782753	0.8333333134651184	890	965	965	990	1566
8.331965428697181	8.331965428697181	0	0	2	30	0.004084792762612619	0.10654165914735447	1111.2880942084166	1186.2880942084166	1186.2880942084166	1211.2880942084166	0.2567567527294159	0.13333334028720856	0.31506848335266113	0.11450381577014923	0.75	884	959	959	984	1566
8.353427820859231	8.353427820859231	0	0	2	30	0.0037499999999999114	0.10499925708080154	1104.9719577458823	1179.9719577458823	1179.9719577458823	1204.9719577458823	0.2567567527294159	0.13333334028720856	0.30136987566947937	0.09923664480447769	0.75	884	959	959	984	1566
8.366652390247559	8.366652390247559	0	0	2	30	0.0034049287480465078	0.09851637817833553	1078.424568640284	1153.424568640284	1153.424568640284	1178.424568640284	0.2432432472705841	0.12666666507720947	0.2876712381839752	0.08396946638822556	0.75	884	959	959	984	1566
8.382006185571079	8.382006185571079	0	0	2	30	0.003050524823068404	0.09577787146934447	1067.2103836669655	1142.2103836669655	1142.2103836669655	1167.2103836669655	0.2432432472705841	0.11999999731779099	0.2602739632129669	0.07633587718009949	0.75	896	971	971	996	1566
8.399829867189826	8.399830261929527	0	0	2	30	0.0026877596215896505	0.09239949137934622	1053.3759171984227	1128.3759171984227	1128.3759171984227	1153.3759171984227	0.22972972691059113	0.11999999731779099	0.2602739632129669	0.07633587718009949	0.6666666865348816	883	958	958	983	1566
8.420169224908864	8.420169224908864	0	0	2	30	0.002317627457812	0.09911120721169886	1080.8603935319068	1155.8603935319068	1155.8603935319068	1180.8603935319068	0.2432432472705841	0.13333334028720856	0.2602739632129669	0.07633587718009949	0.6666666865348816	883	958	958	983	1566
8.433318793754427	8.433318793754427	0	0	2	30	0.0019411428382687965	0.10915545580228303	1121.991591510349	1196.991591510349	1196.991591510349	1221.991591510349	0.2702702581882477	0.14000000059604645	0.2876712381839752	0.09160305559635162	0.75	883	958	958	983	1566
8.44911943441696	8.449119829156658	0	0	2	30	0.001559337681133082	0.12047424354866765	1168.342027331794	1243.342027331794	1243.342027331794	1268.342027331794	0.29729729890823364	0.15333333611488342	0.31506848335266113	0.09923664480447769	0.8333333134651184	884	959	959	984	1566
8.465052707618277	8.465053102357977	0	0	2	30	0.0011732584878016152	0.12618653822589354	1191.7338740350342	1266.7338740350342	1266.7338740350342	1291.7338740350342	0.29729729890823364	0.1666666716337204	0.3561643958091736	0.11450381577014923	0.8333333134651184	885	960	960	985	1566
8.486766548968447	8.486766548968447	0	0	2	30	0.0007839634745072818	0.13925686040134544	1245.2568433435094	1320.2568433435094	1320.2568433435094	1345.2568433435094	0.3243243098258972	0.18000000715255737	0.3835616409778595	0.13740457594394684	0.8333333134651184	891	966	966	991	1550
8.500175461796104	8.500175461796104	0	0	2	30	0.0003925196718219568	0.1409235254785549	1252.0818368346822	1327.0818368346822	1327.0818368346822	1352.0818368346822	0.3243243098258972	0.18666666746139526	0.3835616409778595	0.13740457594394684	0.8333333134651184	905	980	980	1005	1550
8.515048464166515	8.515048464166515	0	0	2	30	-1.2426921205886656e-16	0.1409235254785549	1252.0818368346822	1327.0818368346822	1327.0818368346822	1352.0818368346822	0.3243243098258972	0.18666666746139526	0.3835616409778595	0.13740457594394684	0.8333333134651184	905	980	980	1005	1550
8.531973323491158	8.531973323491158	0	0	2	30	-0.00039251967182220505	0.1413940893472313	1254.0087958769122	1329.0087958769122	1329.0087958769122	1354.0087958769122	0.3243243098258972	0.18666666746139526	0.39726027846336365	0.13740457594394684	0.75	905	980	980	1005	1550
8.55346650534971	8.55346650534971	0	0	2	30	-0.000783963474507529	0.13852487311497974	1242.2593554058421	1317.2593554058421	1317.2593554058421	1342.2593554058421	0.3243243098258972	0.18000000715255737	0.3835616409778595	0.12977099418640137	0.75	905	980	980	1005	1550
8.56665002180937	8.56665002180937	0	0	2	30	-0.0011732584878018542	0.1327478399469671	1218.6024045828303	1293.6024045828303	1293.6024045828303	1318.6024045828303	0.31081080436706543	0.1733333319425583	0.3835616409778595	0.1221374049782753	0.6666666865348816	905	980	980	1005	1550
8.581991580202224	8.581991580202224	0	0	2	30	-0.0015593376811333186	0.12758453594273128	1197.4586746854845	1272.4586746854845	1272.4586746854845	1297.4586746854845	0.31081080436706543	0.1599999964237213	0.36986300349235535	0.10687022656202316	0.6666666865348816	908	983	983	1008	1566
8.59898591371385	8.59898591371385	0	0	2	30	-0.00194114283826903	0.12050683237164261	1168.4754785618766	1243.4754785618766	1243.4754785618766	1268.4754785618766	0.29729729890823364	0.14666666090488434	0.3561643958091736	0.10687022656202316	0.6666666865348816	931	1006	1006	1031	1566
8.620201198824464	8.620201198824464	0	0	2	30	-0.00231762745781223	0.11014163284375056	1126.0299864951585	1201.0299864951585	1201.0299864951585	1226.0299864951585	0.28378379344940186	0.12666666507720947	0.3287671208381653	0.09160305559635162	0.6666666865348816	931	1006	1006	1031	1566
8.633325899069007	8.633325899069007	0	0	2	30	-0.002687759621589876	0.11014163284375056	1126.0299864951585	1201.0299864951585	1201.0299864951585	1226.0299864951585	0.28378379344940186	0.12666666507720947	0.3287671208381653	0.09160305559635162	0.6666666865348816	946	1021	1021	1046	1566
8.649287198788937	8.649287988268338	0	0	2	30	-0.003050524823068625	0.10644953976566729	1110.9108653404076	1185.9108653404076	1185.9108653404076	1210.9108653404076	0.2702702581882477	0.12666666507720947	0.31506848335266113	0.09160305559635162	0.6666666865348816	953	1028	1028	1053	1566
8.673512374102707	8.673512374102707	0	0	2	30	-0.0034049287480467233	0.09518304616127143	1064.7745740304065	1139.7745740304065	1139.7745740304065	1164.7745740304065	0.2432432472705841	0.1133333370089531	0.2876712381839752	0.08396946638822556	0.6666666865348816	954	1029	1029	1054	1566
8.68203164628165	8.68203164628165	0	0	2	30	-0.0037500000000001204	0.09437263076929203	1061.455923000251	1136.455923000251	1136.455923000251	1161.455923000251	0.2432432472705841	0.1133333370089531	0.27397260069847107	0.07633587718009949	0.6666666865348816	954	1029	1029	1054	1566
8.700488095637535	8.700488490377232	0	0	2	30	-0.004084792762612822	0.09270596382943741	1054.6309218815463	1129.6309218815463	1129.6309218815463	1154.6309218815463	0.2432432472705841	0.1066666692495346	0.27397260069847107	0.07633587718009949	0.6666666865348816	991	1066	1066	1091	1566
8.715359519049152	8.715359913788848	0	0	2	30	-0.004408389392193665	0.08906615936228213	1039.7259225885452	1114.7259225885452	1114.7259225885452	1139.7259225885452	0.22972972691059113	0.1066666692495346	0.2602739632129669	0.07633587718009949	0.5833333134651184	1047	1122	1122	1147	1566
8.740157461665842	8.740157461665842	0	0	2	30	-0.004719902932873894	0.08713806832964377	1031.8303898098911	1106.8303898098911	1106.8303898098911	1131.8303898098911	0.22972972691059113	0.10000000149011612	0.24657534062862396	0.07633587718009949	0.5833333134651184	1047	1122	1122	1147	1566
8.749008709931452	8.749008709931452	0	0	2	30	-0.005018479547691547	0.08713806832964377	1031.8303898098911	1106.8303898098911	1106.8303898098911	1131.8303898098911	0.22972972691059113	0.10000000149011612	0.24657534062862396	0.07633587718009949	0.5833333134651184	1087	1162	1162	1187	1566
8.766640942796297	8.766640942796297	0	0	2	30	-0.005303300858899213	0.08375969196493582	1017.9959385964122	1092.995938596412	1092.995938596412	1117.995938596412	0.21621622145175934	0.10000000149011612	0.24657534062862396	0.07633587718009949	0.6666666865348816	1109	1184	1184	1209	1566
8.782032633130896	8.782032633130896	0	0	2	30	-0.005573586191080559	0.08402111605771956	1019.0664702563615	1094.0664702563615	1094.0664702563615	1119.0664702563615	0.21621622145175934	0.10000000149011612	0.2602739632129669	0.07633587718009949	0.6666666865348816	1111	1186	1186	1211	1566
8.799132756881793	8.79913315162149	0	0	2	30	-0.005828594710927379	0.08451782218690423	1021.1004818553729	1096.100481855373	1096.100481855373	1121.100481855373	0.21621622145175934	0.10000000149011612	0.2602739632129669	0.08396946638822556	0.6666666865348816	1118	1193	1193	1218	1566
8.820121856145011	8.820121856145011	0	0	2	30	-0.006067627457812198	0.08699490451873826	1031.2441340042333	1106.2441340042333	1106.2441340042333	1131.2441340042333	0.21621622145175934	0.1066666692495346	0.27397260069847107	0.09160305559635162	0.6666666865348816	1120	1195	1195	1220	1566
8.833331820164489	8.833331820164489	0	0	2	30	-0.006290029259590766	0.09511830365712032	1064.5094534759078	1139.5094534759078	1139.5094534759078	1164.5094534759078	0.22972972691059113	0.11999999731779099	0.2876712381839752	0.10687022656202316	0.6666666865348816	1111	1186	1186	1211	1550
8.849403647000077	8.849404436479475	0	0	2	30	-0.0064951905283833706	0.10584950271199578	1108.4537136056229	1183.4537136056229	1183.4537136056229	1208.4537136056229	0.2432432472705841	0.14000000059604645	0.3287671208381653	0.1221374049782753	0.75	1104	1179	1179	1204	1550
8.873528558430358	8.873528163690658	0	0	2	30	-0.006682548931412833	0.11578918170777186	1149.1566990933256	1224.1566990933256	1224.1566990933256	1249.1566990933256	0.2702702581882477	0.14666666090488434	0.3561643958091736	0.12977099418640137	0.75	1078	1153	1153	1178	1550
8.881964145793159	8.881964145793159	0	0	2	30	-0.006851590932319573	0.12198449967912672	1174.526526186024	1249.526526186024	1249.526526186024	1274.526526186024	0.28378379344940186	0.15333333611488342	0.36986300349235535	0.13740457594394684	0.75	1067	1142	1142	1167	1550
8.90018690924737	8.90018690924737	0	0	2	30	-0.007001853198729073	0.1277752221834363	1198.2395348411715	1273.2395348411715	1273.2395348411715	1298.2395348411715	0.28378379344940186	0.1666666716337204	0.39726027846336365	0.15267175436019897	0.75	1053	1128	1128	1153	1533
8.915100569806754	8.915100569806754	0	0	2	30	-0.007132923872213704	0.1277752221834363	1198.2395348411715	1273.2395348411715	1273.2395348411715	1298.2395348411715	0.28378379344940186	0.1666666716337204	0.39726027846336365	0.15267175436019897	0.75	1080	1155	1155	1180	1533
8.932219641063192	8.93222043054259	0	0	2	30	-0.0072444436971680565	0.16833915471022476	1364.3488385383703	1439.3488385383703	1439.3488385383703	1464.3488385383703	0.36486485600471497	0.2133333384990692	0.4794520437717438	0.19847328960895538	0.8333333134651184	1121	1196	1196	1221	1550
8.95351703203115	8.95351703203115	0	0	2	30	-0.007336107005503578	0.19795753892297263	1485.636121889573	1560.636121889573	1560.636121889573	1585.636121889573	0.4054054021835327	0.25999999046325684	0.534246563911438	0.23664122819900513	0.9166666865348816	1168	1243	1243	1268	1566
8.966607784661598	8.9666073899219	0	0	2	30	-0.007407662554463561	0.2367176573720049	1644.35880693836	1719.35880693836	1719.35880693836	1744.35880693836	0.4864864945411682	0.30666667222976685	0.5753424763679504	0.2671755850315094	0.9166666865348816	1191	1266	1266	1291	1566
8.981978948531864	8.981978948531864	0	0	2	30	-0.007458914215262068	0.2631269630968327	1752.50491388153	1827.50491388153	1827.50491388153	1852.50491388153	0.5270270109176636	0.3466666638851166	0.6164383292198181	0.290076345205307	1.0	1245	1320	1320	1345	1566
8.999119335732033	8.999119730471733	0	0	2	30	-0.007489721510659314	0.2766952279273043	1808.066958362311	1883.066958362311	1883.066958362311	1908.066958362311	0.5270270109176636	0.3733333349227905	0.6438356041908264	0.3206106722354889	1.0	1252	1327	1327	1352	1566
9.020196461948078	9.020196461948078	0	0	2	30	-0.0075	0.32931161901790773	2023.531079878332	2098.531079878332	2098.531079878332	2123.531079878332	0.5945945978164673	0.4399999976158142	0.7260273694992065	0.3893129825592041	1.0	1252	1327	1327	1352	1566
9.033385504763523	9.033385504763523	0	0	2	30	-0.007489721510659294	0.32931161901790773	2023.531079878332	2098.531079878332	2098.531079878332	2123.531079878332	0.5945945978164673	0.4399999976158142	0.7260273694992065	0.3893129825592041	1.0	1254	1329	1329	1354	1550
9.049165618961716	9.049165618961716	0	0	2	30	-0.00745891421526203	0.36873941856311676	2184.987919015963	2259.987919015963	2259.987919015963	2284.987919015963	0.6486486196517944	0.4866666793823242	0.767123281955719	0.442748099565506	1.0	1242	1317	1317	1342	1550
9.065473105397473	9.065473500137173	0	0	2	30	-0.007407662554463503	0.3992993779115057	2310.130952547616	2385.130952547616	2385.130952547616	2410.130952547616	0.6756756901741028	0.5266666412353516	0.8082191944122314	0.4885496199131012	1.0	1218	1293	1293	1318	1533
9.086807996636818	9.086807996636818	0	0	2	30	-0.007336107005503502	0.4460144532168746	2501.4291859231016	2576.4291859231016	2576.4291859231016	2601.4291859231016	0.7297297120094299	0.5799999833106995	0.8630136847496033	0.5496183037757874	1.0	1197	1272	1272	1297	1533
9.100106777088516	9.100107171828217	0	0	2	30	-0.007244443697167961	0.464941930400955	2578.9372049919107	2653.9372049919107	2653.9372049919107	2678.9372049919107	0.7297297120094299	0.6066666841506958	0.8904109597206116	0.5877862572669983	1.0	1168	1243	1243	1268	1533
9.115058727398683	9.115058727398687	0	0	2	30	-0.007132923872213591	0.4916260241496069	2688.20856889264	2763.20856889264	2763.20856889264	2788.20856889264	0.7567567825317383	0.6266666650772095	0.931506872177124	0.6259542107582092	1.0	1126	1201	1201	1226	1533
9.132012402721337	9.132012402721337	0	0	2	30	-0.007001853198728941	0.5132782841534667	2776.874573608446	2851.874573608446	2851.874573608446	2876.874573608446	0.7702702879905701	0.653333306312561	0.9589040875434875	0.6564885377883911	1.0	1126	1201	1201	1226	1533
9.153644138214158	9.153644138214158	0	0	2	30	-0.006851590932319425	0.529662712108923	2843.96880608604	2918.96880608604	2918.96880608604	2943.96880608604	0.7837837934494019	0.6666666865348816	0.9726027250289917	0.6870229244232178	1.0	1110	1185	1185	1210	1533
9.165037115400178	9.165037115400178	0	0	2	30	-0.006682548931412667	0.5484719127416611	2920.992482677102	2995.992482677102	2995.992482677102	3020.992482677102	0.7972972989082336	0.6866666674613953	1.0	0.7099236845970154	1.0	1064	1139	1139	1164	1533
9.182043685842462	9.182043685842462	0	0	2	30	-0.006495190528383187	0.5628172010183334	2979.7364381700754	3054.7364381700754	3054.7364381700754	3079.7364381700754	0.8108108043670654	0.699999988079071	1.0	0.7404580116271973	1.0	1061	1136	1136	1161	1533
9.198983545275656	9.198983150535959	0	0	2	30	-0.006290029259590567	0.5897960960865021	3090.215013474226	3165.215013474226	3165.215013474226	3190.215013474226	0.8243243098258972	0.7333333492279053	1.0	0.8015267252922058	1.0	1054	1129	1129	1154	1533
9.220109224474651	9.220109224474651	0	0	2	30	-0.006067627457811982	0.6058080494403839	3155.783962458372	3230.783962458372	3230.783962458372	3255.783962458372	0.837837815284729	0.753333330154419	1.0	0.8320610523223877	1.0	1039	1114	1114	1139	1516
9.233335372821777	9.233335372821777	0	0	2	30	-0.005828594710927147	0.6163365691900253	3198.8982508331537	3273.8982508331537	3273.8982508331537	3298.8982508331537	0.8513513803482056	0.7666666507720947	1.0	0.847328245639801	1.0	1031	1106	1106	1131	1516
9.248997459850038	9.248997459850038	0	0	2	30	-0.005573586191080312	0.6289701610803604	3250.632809624076	3325.632809624076	3325.632809624076	3350.632809624076	0.8513513803482056	0.7866666913032532	1.0	0.8778625726699829	1.0	1031	1106	1106	1131	1516
9.265010865210208	9.265010865210208	0	0	2	30	-0.005303300858898952	0.6375902742147446	3285.932172909379	3360.932172909379	3360.932172909379	3385.932172909379	0.8648648858070374	0.800000011920929	1.0	0.885496199131012	1.0	1017	1092	1092	1117	1533
9.286727469738267	9.286727864477967	0	0	2	30	-0.005018479547691274	0.6500271707773209	3336.861264333129	3411.861264333129	3411.861264333129	3436.861264333129	0.8783783912658691	0.8133333325386047	1.0	0.9083969593048096	1.0	1019	1094	1094	1119	1533
9.30017033018002	9.30017033018002	0	0	2	30	-0.004719902932873609	0.6695691645145416	3416.885728687048	3491.885728687048	3491.885728687048	3516.885728687048	0.8783783912658691	0.8533333539962769	1.0	0.9465649127960205	1.0	1021	1096	1096	1121	1533
9.315032279838867	9.315032279838867	0	0	2	30	-0.004408389392193368	0.6695691645145416	3416.885728687048	3491.885728687048	3491.885728687048	3516.885728687048	0.8783783912658691	0.8533333539962769	1.0	0.9465649127960205	1.0	1031	1106	1106	1131	1533
9.332292273167766	9.332292667907463	0	0	2	30	-0.004084792762612514	0.697247788310051	3530.2296931296587	3605.2296931296587	3605.2296931296587	3630.2296931296587	0.8918918967247009	0.9200000166893005	1.0	0.9770992398262024	1.0	1064	1139	1139	1164	1533
9.353523742606033	9.353523742606033	0	0	2	30	-0.0037499999999998025	0.7058228403329849	3565.3445311635733	3640.3445311635733	3640.3445311635733	3665.3445311635733	0.8918918967247009	0.9466666579246521	1.0	0.9847328066825867	1.0	1108	1183	1183	1208	1550
9.3664790995198	9.3664790995198	0	0	2	30	-0.003404928748046396	0.7127312421798706	3593.63443672657	3668.63443672657	3668.63443672657	3693.63443672657	0.8918918967247009	0.9666666388511658	1.0	0.9923664331436157	1.0	1149	1224	1224	1249	1550
9.382060659649511	9.382061054389208	0	0	2	30	-0.003050524823068289	0.7194429636001587	3621.11893594265	3696.11893594265	3696.11893594265	3721.11893594265	0.9054054021835327	0.9800000190734863	1.0	0.9923664331436157	1.0	1174	1249	1249	1274	1550
9.399137099018478	9.399137493758179	0	0	2	30	-0.002687759621589533	0.7211096286773682	3627.9439294338226	3702.9439294338226	3702.9439294338226	3727.9439294338226	0.9054054021835327	0.9866666793823242	1.0	0.9923664331436157	1.0	1198	1273	1273	1298	1550
9.420170014388262	9.420170014388262	0	0	2	30	-0.0023176274578118805	0.7263513505458832	3649.4087804853916	3724.4087804853916	3724.4087804853916	3749.4087804853916	0.9054054021835327	1.0	1.0	1.0	1.0	1198	1273	1273	1298	1550
9.432057995156544	9.432057995156544	0	0	2	30	-0.0019411428382686748	0.7263513505458832	3649.4087804853916	3724.4087804853916	3724.4087804853916	3749.4087804853916	0.9054054021835327	1.0	1.0	1.0	1.0	1364	1439	1439	1464	1566
9.449396541685498	9.449396936425199	0	0	2	30	-0.0015593376811329591	0.7229266911745071	3635.3848003596067	3710.3848003596067	3710.3848003596067	3735.3848003596067	0.9054054021835327	1.0	0.9863013625144958	1.0	1.0	1485	1560	1560	1585	1583
9.473414873397111	9.473414873397111	0	0	2	30	-0.0011732584878014912	0.7229266911745071	3635.3848003596067	3710.3848003596067	3710.3848003596067	3735.3848003596067	0.9054054021835327	1.0	0.9863013625144958	1.0	1.0	1644	1719	1719	1744	1583
9.482065199156047	9.482065593895744	0	0	2	30	-0.0007839634745071568	0.7229266911745071	3635.3848003596067	3710.3848003596067	3710.3848003596067	3735.3848003596067	0.9054054021835327	1.0	0.9863013625144958	1.0	1.0	1752	1827	1827	1852	1600
9.500253225516762	9.500253225516762	0	0	2	30	-0.0003925196718218313	0.7195483148097992	3621.5503491461277	3696.5503491461277	3696.5503491461277	3721.5503491461277	0.8918918967247009	1.0	0.9863013625144958	1.0	1.0	1808	1883	1883	1908	1600
9.515038200934349	9.515038200934349	0	0	2	30	2.499161517667739e-16	0.7195483148097992	3621.5503491461277	3696.5503491461277	3696.5503491461277	3721.5503491461277	0.8918918967247009	1.0	0.9863013625144958	1.0	1.0	2023	2098	2098	2123	1600
9.532150956355604	9.532151351095305	0	0	2	30	0.00039251967182233054	0.7176660654619749	3613.8425380667873	3688.8425380667873	3688.8425380667873	3713.8425380667873	0.8918918967247009	1.0	0.9863013625144958	0.9923664331436157	1.0	2023	2098	2098	2123	1600
9.55343413669441	9.55343413669441	0	0	2	30	0.0007839634745076539	0.7176660654619749	3613.8425380667873	3688.8425380667873	3688.8425380667873	3713.8425380667873	0.8918918967247009	1.0	0.9863013625144958	0.9923664331436157	1.0	2184	2259	2259	2284	1600
9.5666401533169	9.566640548056597	0	0	2	30	0.0011732584878019847	0.7195483148097992	3621.5503491461277	3696.5503491461277	3696.5503491461277	3721.5503491461277	0.8918918967247009	1.0	0.9863013625144958	1.0	1.0	2310	2385	2385	2410	1600
9.582140397068663	9.58214079180836	0	0	2	30	0.001559337681133448	0.7161236554384232	3607.526369020343	3682.526369020343	3682.526369020343	3707.526369020343	0.8918918967247009	1.0	0.9726027250289917	1.0	1.0	2501	2576	2576	2601	1600
9.599777366809892	9.59977776154959	0	0	2	30	0.0019411428382691577	0.7161236554384232	3607.526369020343	3682.526369020343	3682.526369020343	3707.526369020343	0.8918918967247009	1.0	0.9726027250289917	1.0	1.0	2578	2653	2653	2678	1600
9.62008751379122	9.62008751379122	0	0	2	30	0.0023176274578123562	0.7142675484568706	3599.925610930885	3674.925610930885	3674.925610930885	3699.925610930885	0.8918918967247009	1.0	0.9726027250289917	0.9923664331436157	1.0	2688	2763	2763	2788	1600
9.633303793645876	9.633303793645876	0	0	2	30	0.0026877596215899996	0.715783801417115	3606.1346668030856	3681.1346668030856	3681.1346668030856	3706.1346668030856	0.8918918967247009	1.0	0.9863013625144958	0.9847328066825867	1.0	2776	2851	2851	2876	1600
9.649034960121423	9.649034960121423	0	0	2	30	0.0030505248230687457	0.712405425052407	3592.3002155896065	3667.3002155896065	3667.3002155896065	3692.3002155896065	0.8783783912658691	1.0	0.9863013625144958	0.9847328066825867	1.0	2843	2918	2918	2943	1600
9.665027839017256	9.665027839017256	0	0	2	30	0.0034049287480468413	0.712405425052407	3592.3002155896065	3667.3002155896065	3667.3002155896065	3692.3002155896065	0.8783783912658691	1.0	0.9863013625144958	0.9847328066825867	1.0	2920	2995	2995	3020	1600
9.686734180313145	9.686734180313145	0	0	2	30	0.0037500000000002353	0.712405425052407	3592.3002155896065	3667.3002155896065	3667.3002155896065	3692.3002155896065	0.8783783912658691	1.0	0.9863013625144958	0.9847328066825867	1.0	2979	3054	3054	3079	1600
9.700017171176896	9.700017171176896	0	0	2	30	0.004084792762612933	0.7142876890972669	3600.008086853308	3675.008086853308	3675.008086853308	3700.008086853308	0.8783783912658691	1.0	0.9863013625144958	0.9923664331436157	1.0	3090	3165	3165	3190	1600
9.714986490033809	9.714986490033809	0	0	2	30	0.004408389392193772	0.712405425052407	3592.3002155896065	3667.3002155896065	3667.3002155896065	3692.3002155896065	0.8783783912658691	1.0	0.9863013625144958	0.9847328066825867	1.0	3155	3230	3230	3255	1600
9.733765836463288	9.733766231202988	0	0	2	30	0.0047199029328739974	0.7105231757045827	3584.592404510266	3659.592404510266	3659.592404510266	3684.592404510266	0.8783783912658691	1.0	0.9863013625144958	0.9770992398262024	1.0	3198	3273	3273	3298	1600
9.753600322107594	9.753601111586992	0	0	2	30	0.005018479547691645	0.7119610160589218	3590.480360761285	3665.480360761285	3665.480360761285	3690.480360761285	0.8783783912658691	1.0	1.0	0.9694656729698181	1.0	3250	3325	3325	3350	1600
9.764964483295604	9.764964483295604	0	0	2	30	0.005303300858899306	0.7100526094436646	3582.6654356718063	3657.6654356718063	3657.6654356718063	3682.6654356718063	0.8783783912658691	1.0	1.0	0.9618320465087891	1.0	3285	3360	3360	3385	1600
9.78201210666656	9.78201250140626	0	0	2	30	0.005573586191080647	0.7081442177295685	3574.850571602583	3649.850571602583	3649.850571602583	3674.850571602583	0.8783783912658691	1.0	1.0	0.9541984796524048	1.0	3336	3411	3411	3436	1600
9.799045124668666	9.799045519408363	0	0	2	30	0.005828594710927462	0.6976157128810883	3531.7363442480564	3606.7363442480564	3606.7363442480564	3631.7363442480564	0.8648648858070374	0.9866666793823242	1.0	0.9389312863349915	1.0	3416	3491	3491	3516	1600
9.820089092750013	9.820089092750013	0	0	2	30	0.006067627457812276	0.6475197821855545	3326.5935080498457	3401.5935080498457	3401.5935080498457	3426.5935080498457	0.8513513803482056	0.9066666960716248	1.0	0.8320610523223877	1.0	3416	3491	3491	3516	1600
9.833299846248888	9.833299846248888	0	0	2	30	0.006290029259590839	0.6475197821855545	3326.5935080498457	3401.5935080498457	3401.5935080498457	3426.5935080498457	0.8513513803482056	0.9066666960716248	1.0	0.8320610523223877	1.0	3530	3605	3605	3630	1600
9.848976143906302	9.848976143906306	0	0	2	30	0.0064951905283834365	0.6028622537851334	3143.720929250121	3218.720929250121	3218.720929250121	3243.720929250121	0.8243243098258972	0.846666693687439	1.0	0.7404580116271973	1.0	3565	3640	3640	3665	1600
9.864982443951895	9.864982443951895	0	0	2	30	0.006682548931412893	0.5531596839427948	2940.1889057457447	3015.1889057457447	3015.1889057457447	3040.1889057457447	0.7837837934494019	0.7799999713897705	1.0	0.6488549709320068	1.0	3593	3668	3668	3693	1600
9.886730232916157	9.886730232916157	0	0	2	30	0.006851590932319628	0.45119259729521755	2522.633685923916	2597.633685923916	2597.633685923916	2622.633685923916	0.7027027010917664	0.6466666460037231	0.9178082346916199	0.49618321657180786	0.9166666865348816	3621	3696	3696	3721	1600
9.900101645472432	9.900101645472436	0	0	2	30	0.0070018531987291206	0.3876105214966885	2262.2650855289394	2337.2650855289394	2337.2650855289394	2362.2650855289394	0.6081081032752991	0.5799999833106995	0.8630136847496033	0.4198473393917084	0.9166666865348816	3627	3702	3702	3727	1600
9.91504727994742	9.91504727994742	0	0	2	30	0.007132923872213745	0.3876105214966885	2262.2650855289394	2337.2650855289394	2337.2650855289394	2362.2650855289394	0.6081081032752991	0.5799999833106995	0.8630136847496033	0.4198473393917084	0.9166666865348816	3649	3724	3724	3749	1600
9.9320230606932	9.9320230606932	0	0	2	30	0.007244443697168091	0.29306708978401197	1875.109732665529	1950.109732665529	1950.109732665529	1975.109732665529	0.5405405163764954	0.4266666769981384	0.7260273694992065	0.28244274854660034	0.9166666865348816	3649	3724	3724	3749	1600
9.953625980188015	9.953626374927712	0	0	2	30	0.007336107005503606	0.23417661658010136	1633.9532448955151	1708.9532448955151	1708.9532448955151	1733.9532448955151	0.45945945382118225	0.3266666531562805	0.6575342416763306	0.22900763154029846	0.9166666865348816	3635	3710	3710	3735	1600
9.965166984761073	9.965167379500773	0	0	2	30	0.007407662554463582	0.18603103668078846	1436.7970952078288	1511.7970952078288	1511.7970952078288	1536.7970952078288	0.37837839126586914	0.25333333015441895	0.5890411138534546	0.19083969295024872	0.75	3635	3710	3710	3735	1600
9.981959606286622	9.981959606286622	0	0	2	30	0.007458914215262083	0.1506492990798236	1291.9088797318777	1366.9088797318777	1366.9088797318777	1391.9088797318777	0.31081080436706543	0.20666666328907013	0.5068492889404297	0.1679389327764511	0.75	3635	3710	3710	3735	1600
9.999100782966192	9.999101177705892	0	0	2	30	0.00748972151065932	0.11837207386547721	1159.7336424791292	1234.7336424791292	1234.7336424791292	1259.7336424791292	0.2432432472705841	0.1666666716337204	0.4383561611175537	0.1450381726026535	0.75	3621	3696	3696	3721	1600
10.020159356416393	10.020159751156093	0	0	2	30	0.0075	0.07784796452602993	993.7874147340926	1068.7874147340926	1068.7874147340926	1093.7874147340926	0.14864864945411682	0.12666666507720947	0.31506848335266113	0.11450381577014923	0.75	3621	3696	3696	3721	1600
10.033307346303165	10.033307346303165	0	0	2	30	0.007489721510659287	0.07281537509287556	973.1789610053254	1048.1789610053254	1048.1789610053254	1073.1789610053254	0.14864864945411682	0.1133333370089531	0.27397260069847107	0.10687022656202316	0.75	3613	3688	3688	3713	1600
10.049040486477203	10.049040881216904	0	0	2	30	0.007458914215262016	0.06417636449339592	937.8022126004563	1012.8022126004563	1012.8022126004563	1037.8022126004562	0.12162162363529205	0.1133333370089531	0.21917808055877686	0.09923664480447769	0.75	3613	3688	3688	3713	1600
10.064997049320752	10.064997049320752	0	0	2	30	0.007407662554463482	0.05808562228424391	912.8606232539788	987.8606232539788	987.8606232539788	1012.8606232539788	0.10810811072587967	0.1066666692495346	0.19178082048892975	0.09160305559635162	0.75	3621	3696	3696	3721	1600
10.086709311712124	10.086709311712124	0	0	2	30	0.007336107005503474	0.0554778280168457	902.1817057289832	977.1817057289832	977.1817057289832	1002.1817057289832	0.10810811072587967	0.10000000149011612	0.16438356041908264	0.08396946638822556	0.6666666865348816	3607	3682	3682	3707	1600
10.100034934463341	10.100034934463341	0	0	2	30	0.007244443697167927	0.05014521634247274	880.3446609224259	955.3446609224259	955.3446609224259	980.3446609224259	0.09459459781646729	0.09333333373069763	0.15068493783473969	0.08396946638822556	0.5833333134651184	3607	3682	3682	3707	1600
10.115011753374532	10.115011753374532	0	0	2	30	0.00713292387221355	0.05152431646235148	885.9920759133292	960.9920759133292	960.9920759133292	985.9920759133292	0.09459459781646729	0.10000000149011612	0.13698630034923553	0.08396946638822556	0.5833333134651184	3599	3674	3674	3699	1600
10.132062534663078	10.132062534663078	0	0	2	30	0.007001853198728894	0.04957008285892629	877.9894893073032	952.9894893073032	952.9894893073032	977.9894893073032	0.09459459781646729	0.09333333373069763	0.12328767031431198	0.08396946638822556	0.6666666865348816	3606	3681	3681	3706	1600
10.153417952366759	10.153417952366759	0	0	2	30	0.00685159093231937	0.04569499667655608	862.1210113904972	937.1210113904972	937.1210113904972	962.1210113904972	0.0810810774564743	0.09333333373069763	0.10958904027938843	0.07633587718009949	0.5833333134651184	3592	3667	3667	3692	1600
10.166612521537985	10.166612521537985	0	0	2	30	0.006682548931412607	0.04710023938144031	867.875480266998	942.875480266998	942.875480266998	967.875480266998	0.0810810774564743	0.10000000149011612	0.09589041024446487	0.07633587718009949	0.5833333134651184	3592	3667	3667	3692	1600
10.182171976244565	10.182171976244565	0	0	2	30	0.00649519052838312	0.04710023938144031	867.875480266998	942.875480266998	942.875480266998	967.875480266998	0.0810810774564743	0.10000000149011612	0.09589041024446487	0.07633587718009949	0.5833333134651184	3592	3667	3667	3692	1600
10.199044729928968	10.199044729928968	0	0	2	30	0.006290029259590495	0.04710023938144031	867.875480266998	942.875480266998	942.875480266998	967.875480266998	0.0810810774564743	0.10000000149011612	0.09589041024446487	0.07633587718009949	0.5833333134651184	3600	3675	3675	3700	1600
10.22008356639423	10.22008356639423	0	0	2	30	0.006067627457811904	0.045172148206615304	859.9799469060897	934.9799469060897	934.9799469060897	959.9799469060897	0.0810810774564743	0.09333333373069763	0.08219178020954132	0.07633587718009949	0.5833333134651184	3592	3667	3667	3692	1600
10.233452610512312	10.233453005252013	0	0	2	30	0.005828594710927064	0.045172148206615304	859.9799469060897	934.9799469060897	934.9799469060897	959.9799469060897	0.0810810774564743	0.09333333373069763	0.08219178020954132	0.07633587718009949	0.5833333134651184	3584	3659	3659	3684	1600
10.249637332901752	10.24963772764145	0	0	2	30	0.005573586191080225	0.045172148206615304	859.9799469060897	934.9799469060897	934.9799469060897	959.9799469060897	0.0810810774564743	0.09333333373069763	0.08219178020954132	0.07633587718009949	0.5833333134651184	3590	3665	3665	3690	1600
10.273403425945844	10.273403820685544	0	0	2	30	0.0053033008588988595	0.04491072397164492	858.909414663886	933.909414663886	933.909414663886	958.909414663886	0.0810810774564743	0.09333333373069763	0.06849315017461777	0.07633587718009949	0.5833333134651184	3582	3657	3657	3682	1600
10.2819838827781	10.2819838827781	0	0	2	30	0.005018479547691176	0.04491072397164492	858.909414663886	933.909414663886	933.909414663886	958.909414663886	0.0810810774564743	0.09333333373069763	0.06849315017461777	0.07633587718009949	0.5833333134651184	3574	3649	3649	3674	1600
10.300201514616223	10.300201514616223	0	0	2	30	0.0047199029328735065	0.048707382868214605	874.4567328453388	949.4567328453388	949.4567328453388	974.4567328453388	0.09459459781646729	0.09333333373069763	0.08219178020954132	0.08396946638822556	0.5	3531	3606	3606	3631	1600
10.314999121704169	10.314999121704169	0	0	2	30	0.00440838939219326	0.048707382868214605	874.4567328453388	949.4567328453388	949.4567328453388	974.4567328453388	0.09459459781646729	0.09333333373069763	0.08219178020954132	0.08396946638822556	0.5	3326	3401	3401	3426	1600
10.332011218502238	10.332011218502238	0	0	2	30	0.004084792762612402	0.04855052829661355	873.8144133746325	948.8144133746325	948.8144133746325	973.8144133746325	0.09459459781646729	0.09333333373069763	0.08219178020954132	0.07633587718009949	0.5	3326	3401	3401	3426	1600
10.35342387346224	10.35342387346224	0	0	2	30	0.003749999999999688	0.04855052829661355	873.8144133746325	948.8144133746325	948.8144133746325	973.8144133746325	0.09459459781646729	0.09333333373069763	0.08219178020954132	0.07633587718009949	0.5	3143	3218	3218	3243	1600
10.36501935211373	10.36501935211373	0	0	2	30	0.003404928748046278	0.048707382868214605	874.4567328453388	949.4567328453388	949.4567328453388	974.4567328453388	0.09459459781646729	0.09333333373069763	0.08219178020954132	0.08396946638822556	0.5	2940	3015	3015	3040	1600
10.382085528250531	10.382086317729932	0	0	2	30	0.0030505248230681685	0.048707382868214605	874.4567328453388	949.4567328453388	949.4567328453388	974.4567328453388	0.09459459781646729	0.09333333373069763	0.08219178020954132	0.08396946638822556	0.5833333134651184	2522	2597	2597	2622	1583
10.399534996634845	10.399535391374542	0	0	2	30	0.00268775962158941	0.04899494953178517	875.6343183326603	950.6343183326603	950.6343183326603	975.6343183326603	0.09459459781646729	0.09333333373069763	0.09589041024446487	0.08396946638822556	0.5833333134651184	2262	2337	2337	2362	1583
10.42019606720838	10.42019646194808	0	0	2	30	0.0023176274578117547	0.062182297853769136	929.6365097111845	1004.6365097111845	1004.6365097111845	1029.6365097111845	0.13513512909412384	0.10000000149011612	0.13698630034923553	0.09923664480447769	0.6666666865348816	2262	2337	2337	2362	1583
10.433280109263947	10.433280109263947	0	0	2	30	0.0019411428382685471	0.062182297853769136	929.6365097111845	1004.6365097111845	1004.6365097111845	1029.6365097111845	0.13513512909412384	0.10000000149011612	0.13698630034923553	0.09923664480447769	0.6666666865348816	1875	1950	1950	1975	1583
10.449131671347622	10.44913206608732	0	0	2	30	0.0015593376811328297	0.061920873567767376	928.5659772600075	1003.5659772600075	1003.5659772600075	1028.5659772600075	0.13513512909412384	0.10000000149011612	0.13698630034923553	0.09160305559635162	0.5833333134651184	1633	1708	1708	1733	1583
10.465039681208218	10.465040075947918	0	0	2	30	0.0011732584878013604	0.05970521567834043	919.4928582028041	994.4928582028041	994.4928582028041	1019.4928582028041	0.13513512909412384	0.09333333373069763	0.12328767031431198	0.08396946638822556	0.5833333134651184	1436	1511	1511	1536	1550
10.486718785464895	10.486718785464895	0	0	2	30	0.0007839634745070253	0.052660894422708826	890.6463626609926	965.6463626609926	965.6463626609926	990.6463626609926	0.10810811072587967	0.09333333373069763	0.10958904027938843	0.08396946638822556	0.5833333134651184	1291	1366	1366	1391	1550
10.500053487229184	10.500054276708582	0	0	2	30	0.00039251967182169927	0.04899494953178517	875.6343183326603	950.6343183326603	950.6343183326603	975.6343183326603	0.09459459781646729	0.09333333373069763	0.09589041024446487	0.08396946638822556	0.5833333134651184	1159	1234	1234	1259	1550
10.514988858472002	10.514988858472002	0	0	2	30	-3.8222442962243216e-16	0.0491779465319864	876.3836910484843	951.3836910484843	951.3836910484843	976.3836910484843	0.09459459781646729	0.09333333373069763	0.09589041024446487	0.09160305559635162	0.5	993	1068	1068	1093	1550
10.531999771050973	10.531999771050973	0	0	2	30	-0.00039251967182246265	0.0491779465319864	876.3836910484843	951.3836910484843	951.3836910484843	976.3836910484843	0.09459459781646729	0.09333333373069763	0.09589041024446487	0.09160305559635162	0.5833333134651184	973	1048	1048	1073	1550
10.553397031162724	10.553397031162724	0	0	2	30	-0.0007839634745077855	0.05115832256401176	884.4933308996282	959.4933308996282	959.4933308996282	984.4933308996282	0.09459459781646729	0.10000000149011612	0.10958904027938843	0.09160305559635162	0.5833333134651184	937	1012	1012	1037	1550
10.566580547622383	10.566580547622383	0	0	2	30	-0.0011732584878021155	0.05136746199281317	885.3497568605699	960.3497568605699	960.3497568605699	985.3497568605699	0.09459459781646729	0.10000000149011612	0.10958904027938843	0.09923664480447769	0.5833333134651184	912	987	987	1012	1550
10.582135265452578	10.582135660192279	0	0	2	30	-0.0015593376811335773	0.054850409883535595	899.6124284730782	974.6124284730782	974.6124284730782	999.6124284730782	0.10810811072587967	0.10000000149011612	0.12328767031431198	0.09160305559635162	0.5	902	977	977	1002	1533
10.606880312949631	10.606880707689331	0	0	2	30	-0.0019411428382692857	0.05620336773121948	905.1527908593438	980.1527908593438	980.1527908593438	1005.1527908593438	0.10810811072587967	0.1066666692495346	0.10958904027938843	0.09160305559635162	0.5	880	955	955	980	1516
10.614990240060948	10.614990240060948	0	0	2	30	-0.0023176274578124816	0.05651707682339022	906.4374295917829	981.4374295917829	981.4374295917829	1006.4374295917829	0.10810811072587967	0.1066666692495346	0.12328767031431198	0.09160305559635162	0.5	885	960	960	985	1516
10.633724586164767	10.633724980904468	0	0	2	30	-0.002687759621590123	0.05620336773121948	905.1527908593438	980.1527908593438	980.1527908593438	1005.1527908593438	0.10810811072587967	0.1066666692495346	0.10958904027938843	0.09160305559635162	0.5	877	952	952	977	1533
10.64931562004725	10.649316014786947	0	0	2	30	-0.0030505248230688667	0.05620336773121948	905.1527908593438	980.1527908593438	980.1527908593438	1005.1527908593438	0.10810811072587967	0.1066666692495346	0.10958904027938843	0.09160305559635162	0.5	862	937	937	962	1516
10.673474084351927	10.673474479091624	0	0	2	30	-0.003404928748046959	0.05620336773121948	905.1527908593438	980.1527908593438	980.1527908593438	1005.1527908593438	0.10810811072587967	0.1066666692495346	0.10958904027938843	0.09160305559635162	0.5	867	942	942	967	1516
10.682037172637433	10.682037567377133	0	0	2	30	-0.0037500000000003494	0.05620336773121948	905.1527908593438	980.1527908593438	980.1527908593438	1005.1527908593438	0.10810811072587967	0.1066666692495346	0.10958904027938843	0.09160305559635162	0.5	867	942	942	967	1516
10.700116645580987	10.700116645580987	0	0	2	30	-0.004084792762613043	0.05620336773121948	905.1527908593438	980.1527908593438	980.1527908593438	1005.1527908593438	0.10810811072587967	0.1066666692495346	0.10958904027938843	0.09160305559635162	0.5	867	942	942	967	1516
10.71504727994742	10.71504767468712	0	0	2	30	-0.004408389392193879	0.05620336773121948	905.1527908593438	980.1527908593438	980.1527908593438	1005.1527908593438	0.10810811072587967	0.1066666692495346	0.10958904027938843	0.09160305559635162	0.5	859	934	934	959	1516
10.732049902992717	10.732050297732417	0	0	2	30	-0.0047199029328741	0.05620336773121948	905.1527908593438	980.1527908593438	980.1527908593438	1005.1527908593438	0.10810811072587967	0.1066666692495346	0.10958904027938843	0.09160305559635162	0.5	859	934	934	959	1516
10.75371400714084	10.75371400714084	0	0	2	30	-0.005018479547691743	0.054536700791364856	898.3277897406391	973.3277897406391	973.3277897406391	998.3277897406391	0.10810811072587967	0.10000000149011612	0.10958904027938843	0.09160305559635162	0.5	859	934	934	959	1516
10.76655331058317	10.76655331058317	0	0	2	30	-0.0053033008588994	0.054536700791364856	898.3277897406391	973.3277897406391	973.3277897406391	998.3277897406391	0.10810811072587967	0.10000000149011612	0.10958904027938843	0.09160305559635162	0.5	858	933	933	958	1516
10.782020396200235	10.782020396200235	0	0	2	30	-0.005573586191080736	0.0567523586807918	907.4009087978425	982.4009087978425	982.4009087978425	1007.4009087978425	0.10810811072587967	0.1066666692495346	0.12328767031431198	0.09923664480447769	0.5	858	933	933	958	1516
10.799264205201485	10.799264205201485	0	0	2	30	-0.0058285947109275454	0.05508569174093718	900.5759076791378	975.5759076791378	975.5759076791378	1000.5759076791378	0.10810811072587967	0.10000000149011612	0.12328767031431198	0.09923664480447769	0.5	874	949	949	974	1500
10.820116724528926	10.820116724528926	0	0	2	30	-0.006067627457812354	0.060732012459760704	923.6975910227201	998.6975910227201	998.6975910227201	1023.6975910227201	0.12162162363529205	0.1066666692495346	0.13698630034923553	0.10687022656202316	0.5	874	949	949	974	1500
10.833608137953629	10.833608137953629	0	0	2	30	-0.006290029259590911	0.060732012459760704	923.6975910227201	998.6975910227201	998.6975910227201	1023.6975910227201	0.12162162363529205	0.1066666692495346	0.13698630034923553	0.10687022656202316	0.5	873	948	948	973	1500
10.84906456559883	10.84906456559883	0	0	2	30	-0.006495190528383502	0.0711880950544477	966.5152492479633	1041.5152492479633	1041.5152492479633	1066.5152492479633	0.14864864945411682	0.11999999731779099	0.15068493783473969	0.10687022656202316	0.5	873	948	948	973	1500
10.865323104311937	10.865323893791338	0	0	2	30	-0.006682548931412953	0.07733111993151517	991.6709361195547	1066.6709361195547	1066.6709361195547	1091.6709361195547	0.1621621549129486	0.12666666507720947	0.19178082048892975	0.10687022656202316	0.5	874	949	949	974	1500
10.88673260135435	10.88673299609405	0	0	2	30	-0.006851590932319682	0.08107549414443013	1007.0041485214414	1082.0041485214415	1082.0041485214415	1107.0041485214415	0.1756756752729416	0.12666666507720947	0.2054794579744339	0.10687022656202316	0.5833333134651184	874	949	949	974	1516
10.900013223779908	10.900013223779908	0	0	2	30	-0.007001853198729167	0.08107549414443013	1007.0041485214414	1082.0041485214415	1082.0041485214415	1107.0041485214415	0.1756756752729416	0.12666666507720947	0.2054794579744339	0.10687022656202316	0.5	875	950	950	975	1516
10.915029516660976	10.915029516660976	0	0	2	30	-0.007132923872213786	0.08107549414443013	1007.0041485214414	1082.0041485214415	1082.0041485214415	1107.0041485214415	0.1756756752729416	0.12666666507720947	0.2054794579744339	0.10687022656202316	0.5	929	1004	1004	1029	1533
10.932031744966576	10.932032139706273	0	0	2	30	-0.007244443697168125	0.08107549414443013	1007.0041485214414	1082.0041485214415	1082.0041485214415	1107.0041485214415	0.1756756752729416	0.12666666507720947	0.2054794579744339	0.10687022656202316	0.5	929	1004	1004	1029	1533
10.953539137454285	10.953539532193982	0	0	2	30	-0.007336107005503633	0.08107549414443013	1007.0041485214414	1082.0041485214415	1082.0041485214415	1107.0041485214415	0.1756756752729416	0.12666666507720947	0.2054794579744339	0.10687022656202316	0.5	928	1003	1003	1028	1516
10.96502053633283	10.965020931072527	0	0	2	30	-0.007407662554463602	0.08107549414443013	1007.0041485214414	1082.0041485214415	1082.0041485214415	1107.0041485214415	0.1756756752729416	0.12666666507720947	0.2054794579744339	0.10687022656202316	0.5	919	994	994	1019	1516
10.982165660409382	10.982166449888783	0	0	2	30	-0.007458914215262096	0.08070950002151342	1005.5054025880975	1080.5054025880975	1080.5054025880975	1105.5054025880975	0.1756756752729416	0.12666666507720947	0.19178082048892975	0.10687022656202316	0.5	890	965	965	990	1516
11.006780838545541	11.006780838545541	0	0	2	30	-0.007489721510659327	0.0790428330816588	998.6804014693928	1073.6804014693928	1073.6804014693928	1098.6804014693928	0.1756756752729416	0.11999999731779099	0.19178082048892975	0.10687022656202316	0.5	875	950	950	975	1516
11.014991424280044	11.014991424280044	0	0	2	30	-0.0075	0.0790428330816588	998.6804014693928	1073.6804014693928	1073.6804014693928	1098.6804014693928	0.1756756752729416	0.11999999731779099	0.19178082048892975	0.10687022656202316	0.5	876	951	951	976	1500
11.033464452703274	11.033464452703274	0	0	2	30	-0.00748972151065928	0.07566445299166055	984.84593500085	1059.84593500085	1059.84593500085	1084.84593500085	0.1621621549129486	0.11999999731779099	0.19178082048892975	0.10687022656202316	0.5	876	951	951	976	1516
11.049567858714767	11.049568253454467	0	0	2	30	-0.007458914215262003	0.0790428330816588	998.6804014693928	1073.6804014693928	1073.6804014693928	1098.6804014693928	0.1756756752729416	0.11999999731779099	0.19178082048892975	0.10687022656202316	0.5	884	959	959	984	1516
11.073442110436325	11.073442110436325	0	0	2	30	-0.007407662554463461	0.08768908832423622	1034.0868166877474	1109.0868166877474	1109.0868166877474	1134.0868166877474	0.18918919563293457	0.13333334028720856	0.24657534062862396	0.11450381577014923	0.5833333134651184	885	960	960	985	1516
11.082023751487675	11.082023751487675	0	0	2	30	-0.007336107005503446	0.08768908832423622	1034.0868166877474	1109.0868166877474	1109.0868166877474	1134.0868166877474	0.18918919563293457	0.13333334028720856	0.24657534062862396	0.11450381577014923	0.5833333134651184	899	974	974	999	1500
11.100094540157855	11.100094540157855	0	0	2	30	-0.007244443697167893	0.11407747414556368	1142.1472566260832	1217.1472566260832	1217.1472566260832	1242.1472566260832	0.2567567527294159	0.15333333611488342	0.3561643958091736	0.12977099418640137	0.6666666865348816	905	980	980	1005	1500
11.114982147897123	11.114982147897123	0	0	2	30	-0.007132923872213509	0.11407747414556368	1142.1472566260832	1217.1472566260832	1217.1472566260832	1242.1472566260832	0.2567567527294159	0.15333333611488342	0.3561643958091736	0.12977099418640137	0.6666666865348816	906	981	981	1006	1500
11.131996218393684	11.131996218393684	0	0	2	30	-0.0070018531987288465	0.1599478789404678	1329.9865642612158	1404.9865642612158	1404.9865642612158	1429.9865642612158	0.3513513505458832	0.20666666328907013	0.465753436088562	0.17557251453399658	0.75	905	980	980	1005	1500
11.153436505132603	11.153436110392903	0	0	2	30	-0.0068515909323193175	0.1838342797193837	1427.8013754508763	1502.8013754508763	1502.8013754508763	1527.8013754508763	0.3918918967247009	0.23333333432674408	0.534246563911438	0.20610687136650085	0.8333333134651184	905	980	980	1005	1500
11.166546600008289	11.166546600008289	0	0	2	30	-0.006682548931412546	0.22592693539189268	1600.1708004298007	1675.1708004298007	1675.1708004298007	1700.1708004298007	0.4864864945411682	0.273333340883255	0.5890411138534546	0.2442748099565506	0.8333333134651184	905	980	980	1005	1500
11.182015264584152	11.182014869844451	0	0	2	30	-0.006495190528383055	0.24997865666854358	1698.6625990576858	1773.6625990576858	1773.6625990576858	1798.6625990576858	0.4864864945411682	0.3266666531562805	0.6438356041908264	0.290076345205307	0.8333333134651184	905	980	980	1005	1500
11.19897328204349	11.19897328204349	0	0	2	30	-0.006290029259590423	0.287648461867386	1852.9204513469458	1927.9204513469458	1927.9204513469458	1952.9204513469458	0.5405405163764954	0.3799999952316284	0.6849315166473389	0.3358778655529022	0.9166666865348816	905	980	980	1005	1500
11.220071329463568	11.220071329463568	0	0	2	30	-0.0060676274578118266	0.36498904528321674	2169.6301404347723	2244.6301404347723	2244.6301404347723	2269.6301404347723	0.6216216087341309	0.4866666793823242	0.8082191944122314	0.4351145029067993	1.0	905	980	980	1005	1500
11.23349524239978	11.23349563713948	0	0	2	30	-0.005828594710926981	0.36498904528321674	2169.6301404347723	2244.6301404347723	2244.6301404347723	2269.6301404347723	0.6216216087341309	0.4866666793823242	0.8082191944122314	0.4351145029067993	1.0	905	980	980	1005	1500
11.249280882953759	11.249281672433156	0	0	2	30	-0.005573586191080136	0.4043187187342019	2330.6851532165565	2405.6851532165565	2405.6851532165565	2430.6851532165565	0.6756756901741028	0.5266666412353516	0.8493150472640991	0.4885496199131012	0.9166666865348816	898	973	973	998	1500
11.273696322802337	11.273696717542034	0	0	2	30	-0.005303300858898766	0.47791458378211615	2632.060220587766	2707.060220587766	2707.060220587766	2732.060220587766	0.7432432174682617	0.6066666841506958	0.931506872177124	0.6030534505844116	0.9166666865348816	898	973	973	998	1500
11.281984277517797	11.281984277517797	0	0	2	30	-0.005018479547691077	0.47791458378211615	2632.060220587766	2707.060220587766	2707.060220587766	2732.060220587766	0.7432432174682617	0.6066666841506958	0.931506872177124	0.6030534505844116	0.9166666865348816	907	982	982	1007	1500
11.300295462664533	11.300295462664533	0	0	2	30	-0.004719902932873403	0.5295199900865555	2843.3843594044447	2918.3843594044447	2918.3843594044447	2943.3843594044447	0.7567567825317383	0.6666666865348816	1.0	0.694656491279602	1.0	900	975	975	1000	1500
11.315148728050005	11.315148728050005	0	0	2	30	-0.004408389392193153	0.552485391497612	2937.427678182721	3012.427678182721	3012.427678182721	3037.427678182721	0.7837837934494019	0.6933333277702332	1.0	0.732824444770813	0.9166666865348816	923	998	998	1023	1500
11.332250825499393	11.332251220239094	0	0	2	30	-0.004084792762612291	0.5720724165439606	3017.6365457475185	3092.6365457475185	3092.6365457475185	3117.6365457475185	0.7972972989082336	0.7200000286102295	1.0	0.7709923386573792	0.9166666865348816	923	998	998	1023	1500
11.353532821619105	11.353532821619105	0	0	2	30	-0.0037499999999995736	0.5950378179550171	3111.679864525795	3186.679864525795	3186.679864525795	3211.679864525795	0.8243243098258972	0.746666669845581	1.0	0.8091602921485901	1.0	966	1041	1041	1066	1500
11.364954220063435	11.364954220063435	0	0	2	30	-0.00340492874804616	0.6110497862100601	3177.248874530196	3252.248874530196	3252.248874530196	3277.248874530196	0.837837815284729	0.7666666507720947	1.0	0.8396946787834167	1.0	991	1066	1066	1091	1500
11.382245792568234	11.382246187307935	0	0	2	30	-0.0030505248230680475	0.6371968984603882	3284.3212991952896	3359.3212991952896	3359.3212991952896	3384.3212991952896	0.8918918967247009	0.7866666913032532	1.0	0.8702290058135986	1.0	1007	1082	1082	1107	1516
11.406895313058186	11.406895707797887	0	0	2	30	-0.002687759621589286	0.6706457436084747	3421.294320076704	3496.294320076704	3496.294320076704	3521.294320076704	0.9189189076423645	0.8399999737739563	1.0	0.9236640930175781	1.0	1007	1082	1082	1107	1500
11.415331689900388	11.415331689900388	0	0	2	30	-0.0023176274578116285	0.6862193048000336	3485.0680531561375	3560.0680531561375	3560.0680531561375	3585.0680531561375	0.9459459185600281	0.8600000143051147	1.0	0.9389312863349915	1.0	1007	1082	1082	1107	1500
11.433513400425923	11.433513795165624	0	0	2	30	-0.0019411428382684192	0.6984144896268845	3535.007335022092	3610.007335022092	3610.007335022092	3635.007335022092	0.9594594836235046	0.8799999952316284	1.0	0.9541984796524048	1.0	1007	1082	1082	1107	1500
11.449332988593994	11.449333383333695	0	0	2	30	-0.0015593376811327004	0.7067928612232208	3569.3167667090893	3644.3167667090893	3644.3167667090893	3669.3167667090893	0.9729729890823364	0.8999999761581421	1.0	0.9541984796524048	1.0	1007	1082	1082	1107	1500
11.473574742975114	11.473574742975114	0	0	2	30	-0.0011732584878012297	0.7101712375879288	3583.1512179225683	3658.1512179225683	3658.1512179225683	3683.1512179225683	0.9864864945411682	0.8999999761581421	1.0	0.9541984796524048	1.0	1007	1082	1082	1107	1500
11.481992172311774	11.481992172311774	0	0	2	30	-0.0007839634745068937	0.7118379175662994	3589.976272433996	3664.976272433996	3664.976272433996	3689.976272433996	0.9864864945411682	0.9066666960716248	1.0	0.9541984796524048	0.9166666865348816	1005	1080	1080	1105	1500
11.500201514616222	11.500201909355923	0	0	2	30	-0.0003925196718215671	0.7137012630701065	3597.606672272086	3672.606672272086	3672.606672272086	3697.606672272086	0.9729729890823364	0.9200000166893005	1.0	0.9618320465087891	0.9166666865348816	998	1073	1073	1098	1500
11.515191359937472	11.515191754677172	0	0	2	30	5.145327074780904e-16	0.7137012630701065	3597.606672272086	3672.606672272086	3672.606672272086	3697.606672272086	0.9729729890823364	0.9200000166893005	1.0	0.9618320465087891	0.9166666865348816	998	1073	1073	1098	1500
11.540362726309205	11.540362726309205	0	0	2	30	0.00039251967182259476	0.7189429998397827	3619.07158434391	3694.07158434391	3694.07158434391	3719.07158434391	0.9729729890823364	0.9333333373069763	1.0	0.9694656729698181	0.9166666865348816	984	1059	1059	1084	1500
11.54906476296868	11.549065157708377	0	0	2	30	0.0007839634745079172	0.7241847217082977	3640.536435395479	3715.536435395479	3715.536435395479	3740.536435395479	0.9729729890823364	0.9466666579246521	1.0	0.9770992398262024	1.0	998	1073	1073	1098	1500
11.566676469369185	11.566677258848582	0	0	2	30	0.0011732584878022462	0.7241847217082977	3640.536435395479	3715.536435395479	3715.536435395479	3740.536435395479	0.9729729890823364	0.9466666579246521	1.0	0.9770992398262024	1.0	1034	1109	1109	1134	1516
11.582155791916914	11.582156186656615	0	0	2	30	0.001559337681133707	0.7224730104207993	3633.526977673173	3708.526977673173	3708.526977673173	3733.526977673173	0.9594594836235046	0.95333331823349	1.0	0.9770992398262024	0.9166666865348816	1034	1109	1109	1134	1516
11.599130783183298	11.599131177922999	0	0	2	30	0.0019411428382694134	0.7224730104207993	3633.526977673173	3708.526977673173	3708.526977673173	3733.526977673173	0.9594594836235046	0.95333331823349	1.0	0.9770992398262024	1.0	1142	1217	1217	1242	1533
11.620277383586327	11.620277383586327	0	0	2	30	0.0023176274578126073	0.7294264435768127	3662.001286447048	3737.001286447048	3737.001286447048	3762.001286447048	0.9729729890823364	0.9599999785423279	1.0	0.9847328066825867	0.9166666865348816	1142	1217	1217	1242	1533
11.632005889516304	11.632005889516304	0	0	2	30	0.0026877596215902464	0.7294264435768127	3662.001286447048	3737.001286447048	3737.001286447048	3762.001286447048	0.9729729890823364	0.9599999785423279	1.0	0.9847328066825867	0.9166666865348816	1329	1404	1404	1429	1550
11.64915456625015	11.64915496098985	0	0	2	30	0.0030505248230689877	0.7294264435768127	3662.001286447048	3737.001286447048	3737.001286447048	3762.001286447048	0.9729729890823364	0.9599999785423279	1.0	0.9847328066825867	1.0	1427	1502	1502	1527	1566
11.673557769168067	11.673558163907764	0	0	2	30	0.0034049287480470767	0.7260480672121048	3648.166835233569	3723.166835233569	3723.166835233569	3748.166835233569	0.9594594836235046	0.9599999785423279	1.0	0.9847328066825867	1.0	1600	1675	1675	1700	1566
11.68206322545755	11.68206322545755	0	0	2	30	0.0037500000000004643	0.7260480672121048	3648.166835233569	3723.166835233569	3723.166835233569	3748.166835233569	0.9594594836235046	0.9599999785423279	1.0	0.9847328066825867	1.0	1698	1773	1773	1798	1566
11.700229935874535	11.700229935874535	0	0	2	30	0.004084792762613155	0.7188979536294937	3618.8871201127768	3693.8871201127768	3693.8871201127768	3718.8871201127768	0.9594594836235046	0.9466666579246521	1.0	0.9694656729698181	1.0	1852	1927	1927	1952	1583
11.715148728050004	11.715149122789704	0	0	2	30	0.004408389392193986	0.7169895470142365	3611.0721950232983	3686.0721950232983	3686.0721950232983	3711.0721950232983	0.9594594836235046	0.9466666579246521	1.0	0.9618320465087891	1.0	2169	2244	2244	2269	1600
11.732283194154693	11.73228398363409	0	0	2	30	0.004719902932874203	0.7100360989570618	3582.597825229168	3657.597825229168	3657.597825229168	3682.597825229168	0.9459459185600281	0.9399999976158142	1.0	0.9541984796524048	1.0	2169	2244	2244	2269	1600
11.75353716375579	11.75353716375579	0	0	2	30	0.005018479547691842	0.7028859704732895	3553.3180490881205	3628.3180490881205	3628.3180490881205	3653.3180490881205	0.9459459185600281	0.9266666769981384	1.0	0.9389312863349915	1.0	2330	2405	2405	2430	1583
11.76508369468463	11.765083694684634	0	0	2	30	0.005303300858899494	0.6832989305257797	3473.109120503068	3548.109120503068	3548.109120503068	3573.109120503068	0.9324324131011963	0.8999999761581421	1.0	0.9007633328437805	1.0	2632	2707	2707	2732	1583
11.782349214369315	11.782351188067807	0	0	2	30	0.005573586191080825	0.6531834155321121	3349.786086603999	3424.786086603999	3424.786086603999	3449.786086603999	0.9054054021835327	0.8600000143051147	1.0	0.847328245639801	1.0	2632	2707	2707	2732	1583
11.80688070768933	11.80688070768933	0	0	2	30	0.005828594710927629	0.5642166882753372	2985.467338487506	3060.467338487506	3060.467338487506	3085.467338487506	0.8108108043670654	0.7666666507720947	1.0	0.6793892979621887	0.9166666865348816	2843	2918	2918	2943	1600
11.815106688272085	11.815106688272085	0	0	2	30	0.006067627457812431	0.5298909842967987	2844.9035806953907	2919.9035806953907	2919.9035806953907	2944.9035806953907	0.8108108043670654	0.7133333086967468	1.0	0.5954198241233826	0.9166666865348816	2937	3012	3012	3037	1583
11.83349800557767	11.83349840031737	0	0	2	30	0.006290029259590983	0.4769669161669494	2628.179521703658	2703.179521703658	2703.179521703658	2728.179521703658	0.7567567825317383	0.6466666460037231	0.9863013625144958	0.5114504098892212	0.9166666865348816	3017	3092	3092	3117	1583
11.84930614629448	11.849306541034178	0	0	2	30	0.006495190528383569	0.4170953800053909	2383.005581122076	2458.005581122076	2458.005581122076	2483.005581122076	0.7027027010917664	0.5733333230018616	0.9178082346916199	0.42748090624809265	0.8333333134651184	3111	3186	3186	3211	1600
11.873538821662525	11.873538821662525	0	0	2	30	0.006682548931413013	0.34716635319408873	2096.6462163297933	2171.6462163297933	2171.6462163297933	2196.6462163297933	0.6216216087341309	0.47999998927116394	0.835616409778595	0.3435114622116089	0.8333333134651184	3177	3252	3252	3277	1600
11.882378622476871	11.882378622476875	0	0	2	30	0.006851590932319736	0.28262266213146203	1832.339801428337	1907.339801428337	1907.339801428337	1932.339801428337	0.5405405163764954	0.3866666555404663	0.7397260069847107	0.2748091518878937	0.75	3284	3359	3359	3384	1600
11.900210198889596	11.900210198889596	0	0	2	30	0.007001853198729215	0.21561806222877156	1557.9559648268196	1632.9559648268196	1632.9559648268196	1657.9559648268196	0.3918918967247009	0.3199999928474426	0.6575342416763306	0.22900763154029846	0.75	3421	3496	3496	3521	1600
11.915155833364583	11.915155833364583	0	0	2	30	0.0071329238722138266	0.17125022719170802	1376.2696803500444	1451.2696803500444	1451.2696803500444	1476.2696803500444	0.31081080436706543	0.25999999046325684	0.5753424763679504	0.19847328960895538	0.75	3485	3560	3560	3585	1600
11.940219435798546	11.940219435798546	0	0	2	30	0.00724444369716816	0.1119740680401593	1133.5338086244524	1208.5338086244524	1208.5338086244524	1233.5338086244524	0.22972972691059113	0.15333333611488342	0.42465752363204956	0.15267175436019897	0.75	3535	3610	3610	3635	1600
11.949153579400903	11.949153579400903	0	0	2	30	0.007336107005503661	0.08120664708942726	1007.5412198312047	1082.5412198312047	1082.5412198312047	1107.5412198312047	0.1621621549129486	0.11999999731779099	0.3287671208381653	0.12977099418640137	0.75	3569	3644	3644	3669	1600
11.966650811288766	11.966651206028466	0	0	2	30	0.007407662554463622	0.06118932982487346	925.5703056328568	1000.5703056328568	1000.5703056328568	1025.5703056328568	0.12162162363529205	0.09333333373069763	0.2602739632129669	0.11450381577014923	0.6666666865348816	3583	3658	3658	3683	1600
11.982117896905834	11.98211829164553	0	0	2	30	0.00745891421526211	0.05418360323118207	896.8818552316906	971.8818552316906	971.8818552316906	996.8818552316906	0.10810811072587967	0.08666666597127914	0.2054794579744339	0.10687022656202316	0.6666666865348816	3589	3664	3664	3689	1583
11.999107098801371	11.999107098801371	0	0	2	30	0.007489721510659335	0.04263677587883624	849.5975972238344	924.5975972238344	924.5975972238344	949.5975972238344	0.06756756454706192	0.08666666597127914	0.16438356041908264	0.09923664480447769	0.6666666865348816	3597	3672	3672	3697	1583
12.020260015039582	12.020260015039582	0	0	2	30	0.0075	0.03789899249972206	830.1963742863618	905.1963742863618	905.1963742863618	930.1963742863618	0.054054055362939835	0.08666666597127914	0.10958904027938843	0.09923664480447769	0.6666666865348816	3597	3672	3672	3697	1583
12.032049705622867	12.032049705622871	0	0	2	30	0.007489721510659273	0.03789899249972206	830.1963742863618	905.1963742863618	905.1963742863618	930.1963742863618	0.054054055362939835	0.08666666597127914	0.10958904027938843	0.09923664480447769	0.6666666865348816	3619	3694	3694	3719	1583
12.049040091737506	12.049040486477203	0	0	2	30	0.0074589142152619884	0.032331097778156875	807.3958454015524	882.3958454015524	882.3958454015524	907.3958454015524	0.04054053872823715	0.07999999821186066	0.08219178020954132	0.10687022656202316	0.5833333134651184	3640	3715	3715	3740	1600
12.073588558864571	12.073588953604268	0	0	2	30	0.00740766255446344	0.028325301883154963	790.9921112115196	865.9921112115196	865.9921112115196	890.9921112115196	0.027027027681469917	0.07999999821186066	0.054794520139694214	0.11450381577014923	0.5833333134651184	3640	3715	3715	3740	1600
12.08206085701936	12.08206085701936	0	0	2	30	0.0073361070055034195	0.028325301883154963	790.9921112115196	865.9921112115196	865.9921112115196	890.9921112115196	0.027027027681469917	0.07999999821186066	0.054794520139694214	0.11450381577014923	0.5833333134651184	3633	3708	3708	3733	1583
12.100227962176042	12.10022835691574	0	0	2	30	0.007244443697167859	0.022084945273875542	765.4378508965203	840.4378508965203	840.4378508965203	865.4378508965203	0.0	0.08666666597127914	0.013698630034923553	0.1221374049782753	0.5	3633	3708	3708	3733	1600
12.115250176152589	12.11525057089229	0	0	2	30	0.007132923872213468	0.022084945273875542	765.4378508965203	840.4378508965203	840.4378508965203	865.4378508965203	0.0	0.08666666597127914	0.013698630034923553	0.1221374049782753	0.5	3662	3737	3737	3762	1583
12.132367273710532	12.132367668450232	0	0	2	30	0.007001853198728799	0.02547056398526945	779.3019595196783	854.3019595196783	854.3019595196783	879.3019595196783	0.0	0.10000000149011612	0.013698630034923553	0.13740457594394684	0.4166666567325592	3662	3737	3737	3762	1583
12.153518610989948	12.153518610989948	0	0	2	30	0.006851590932319263	0.02666666731238365	784.200002644211	859.200002644211	859.200002644211	884.200002644211	0.0	0.1066666692495346	0.0	0.13740457594394684	0.5	3662	3737	3737	3762	1600
12.164984220280541	12.164984220280541	0	0	2	30	0.006682548931412486	0.02666666731238365	784.200002644211	859.200002644211	859.200002644211	884.200002644211	0.0	0.1066666692495346	0.0	0.1450381726026535	0.4166666567325592	3648	3723	3723	3748	1600
12.182234739856671	12.182235134596368	0	0	2	30	0.006495190528382989	0.02666666731238365	784.200002644211	859.200002644211	859.200002644211	884.200002644211	0.0	0.1066666692495346	0.0	0.1450381726026535	0.4166666567325592	3648	3723	3723	3748	1600
12.206855049608912	12.206855444348609	0	0	2	30	0.00629002925959035	0.02837837883271277	791.2094613199588	866.2094613199588	866.2094613199588	891.2094613199588	0.013513513840734959	0.10000000149011612	0.0	0.15267175436019897	0.3333333432674408	3618	3693	3693	3718	1600
12.2157461665841	12.2157461665841	0	0	2	30	0.0060676274578117485	0.02837837883271277	791.2094613199588	866.2094613199588	866.2094613199588	891.2094613199588	0.013513513840734959	0.10000000149011612	0.0	0.15267175436019897	0.3333333432674408	3611	3686	3686	3711	1600
12.233517347822911	12.233517347822911	0	0	2	30	0.0058285947109268975	0.02837837883271277	791.2094613199588	866.2094613199588	866.2094613199588	891.2094613199588	0.013513513840734959	0.10000000149011612	0.0	0.16030533611774445	0.3333333432674408	3582	3657	3657	3682	1600
12.249325883279418	12.249326278019115	0	0	2	30	0.005573586191080047	0.02837837883271277	791.2094613199588	866.2094613199588	866.2094613199588	891.2094613199588	0.013513513840734959	0.10000000149011612	0.0	0.16030533611774445	0.4166666567325592	3553	3628	3628	3653	1600
12.273502505610239	12.273503295089636	0	0	2	30	0.005303300858898672	0.03004504577256739	798.0344624386635	873.0344624386635	873.0344624386635	898.0344624386635	0.013513513840734959	0.1066666692495346	0.0	0.16030533611774445	0.4166666567325592	3473	3548	3548	3573	1600
12.282494675948314	12.282494675948314	0	0	2	30	0.005018479547690979	0.03004504577256739	798.0344624386635	873.0344624386635	873.0344624386635	898.0344624386635	0.013513513840734959	0.1066666692495346	0.0	0.16030533611774445	0.3333333432674408	3349	3424	3424	3449	1600
12.300252436037365	12.300252830777065	0	0	2	30	0.004719902932873301	0.02666666731238365	784.200002644211	859.200002644211	859.200002644211	884.200002644211	0.0	0.1066666692495346	0.0	0.16030533611774445	0.3333333432674408	2985	3060	3060	3085	1583
12.315151491227898	12.315151491227898	0	0	2	30	0.004408389392193047	0.02666666731238365	784.200002644211	859.200002644211	859.200002644211	884.200002644211	0.0	0.1066666692495346	0.0	0.16030533611774445	0.3333333432674408	2844	2919	2919	2944	1583
12.340346936721254	12.34034733146095	0	0	2	30	0.004084792762612181	0.02500000037252903	777.3750015255064	852.3750015255064	852.3750015255064	877.3750015255064	0.0	0.10000000149011612	0.0	0.16030533611774445	0.4166666567325592	2628	2703	2703	2728	1583
12.349105421157653	12.34910621063705	0	0	2	30	0.0037499999999994586	0.023333333432674408	770.5500004068017	845.5500004068017	845.5500004068017	870.5500004068017	0.0	0.09333333373069763	0.0	0.16030533611774445	0.4166666567325592	2383	2458	2458	2483	1566
12.366678837807378	12.366679232547078	0	0	2	30	0.003404928748046042	0.021666666492819786	763.724999288097	838.724999288097	838.724999288097	863.724999288097	0.0	0.08666666597127914	0.0	0.16030533611774445	0.4166666567325592	2096	2171	2171	2196	1566
12.382358688122086	12.382359082861782	0	0	2	30	0.0030505248230679265	0.018333332613110542	750.0749970506877	825.0749970506877	825.0749970506877	850.0749970506877	0.0	0.07333333045244217	0.0	0.15267175436019897	0.4166666567325592	1832	1907	1907	1932	1550
12.399337626785456	12.399338021525157	0	0	2	30	0.0026877596215891626	0.018378378124907613	750.2594584214967	825.2594584214967	825.2594584214967	850.2594584214967	0.013513513840734959	0.05999999865889549	0.0	0.1450381726026535	0.5	1557	1632	1632	1657	1550
12.420173961785249	12.420173567045552	0	0	2	30	0.0023176274578115027	0.021756756585091352	764.0939182159491	839.0939182159491	839.0939182159491	864.0939182159491	0.027027027681469917	0.05999999865889549	0.0	0.13740457594394684	0.4166666567325592	1376	1451	1451	1476	1550
12.432050889841964	12.432050889841964	0	0	2	30	0.0019411428382682915	0.021756756585091352	764.0939182159491	839.0939182159491	839.0939182159491	864.0939182159491	0.027027027681469917	0.05999999865889549	0.0	0.13740457594394684	0.4166666567325592	1133	1208	1208	1233	1550
12.449332988593994	12.449333778073395	0	0	2	30	0.001559337681132571	0.021756756585091352	764.0939182159491	839.0939182159491	839.0939182159491	864.0939182159491	0.027027027681469917	0.05999999865889549	0.0	0.12977099418640137	0.4166666567325592	1007	1082	1082	1107	1550
12.473507637226323	12.47350803196602	0	0	2	30	0.0011732584878010991	0.025553413127838917	779.6412267585004	854.6412267585004	854.6412267585004	879.6412267585004	0.04054053872823715	0.05999999865889549	0.013698630034923553	0.1221374049782753	0.3333333432674408	925	1000	1000	1025	1533
12.482005198721833	12.482005198721833	0	0	2	30	0.0007839634745067622	0.025553413127838917	779.6412267585004	854.6412267585004	854.6412267585004	879.6412267585004	0.04054053872823715	0.05999999865889549	0.013698630034923553	0.1221374049782753	0.3333333432674408	896	971	971	996	1533
12.50021611998508	12.500216514724777	0	0	2	30	0.000392519671821435	0.031435017719803296	803.7263975625945	878.7263975625945	878.7263975625945	903.7263975625945	0.054054055362939835	0.06666667014360428	0.04109589010477066	0.1221374049782753	0.3333333432674408	849	924	924	949	1533
12.515122675229886	12.515122675229886	0	0	2	30	-6.468409853337487e-16	0.031435017719803296	803.7263975625945	878.7263975625945	878.7263975625945	903.7263975625945	0.054054055362939835	0.06666667014360428	0.04109589010477066	0.1221374049782753	0.3333333432674408	830	905	905	930	1533
12.532071218936451	12.532071218936451	0	0	2	30	-0.00039251967182272687	0.03481339501583382	817.5608525898394	892.5608525898394	892.5608525898394	917.5608525898394	0.06756756454706192	0.06666667014360428	0.04109589010477066	0.1221374049782753	0.3333333432674408	830	905	905	930	1533
12.553525321564827	12.553525321564827	0	0	2	30	-0.0007839634745080487	0.03267616350640051	808.8088895587101	883.8088895587101	883.8088895587101	908.8088895587101	0.06756756454706192	0.05999999865889549	0.027397260069847107	0.11450381577014923	0.3333333432674408	807	882	882	907	1516
12.564969220171989	12.564969220171989	0	0	2	30	-0.0011732584878023768	0.02929778621036999	794.9744345314651	869.9744345314651	869.9744345314651	894.9744345314651	0.054054055362939835	0.05999999865889549	0.027397260069847107	0.11450381577014923	0.3333333432674408	790	865	865	890	1516
12.582347635410517	12.582348424889915	0	0	2	30	-0.0015593376811338364	0.02929778621036999	794.9744345314651	869.9744345314651	869.9744345314651	894.9744345314651	0.054054055362939835	0.05999999865889549	0.027397260069847107	0.11450381577014923	0.3333333432674408	790	865	865	890	1516
12.599212494300946	12.599212889040643	0	0	2	30	-0.0019411428382695413	0.02929778621036999	794.9744345314651	869.9744345314651	869.9744345314651	894.9744345314651	0.054054055362939835	0.05999999865889549	0.027397260069847107	0.11450381577014923	0.3333333432674408	765	840	840	865	1500
12.620222514768198	12.620222909507898	0	0	2	30	-0.002317627457812733	0.02929778621036999	794.9744345314651	869.9744345314651	869.9744345314651	894.9744345314651	0.054054055362939835	0.05999999865889549	0.027397260069847107	0.11450381577014923	0.3333333432674408	765	840	840	865	1500
12.631986152531365	12.631986152531368	0	0	2	30	-0.00268775962159037	0.02929778621036999	794.9744345314651	869.9744345314651	869.9744345314651	894.9744345314651	0.054054055362939835	0.05999999865889549	0.027397260069847107	0.11450381577014923	0.3333333432674408	779	854	854	879	1483
12.648979696563593	12.648979696563593	0	0	2	30	-0.0030505248230691083	0.027631120201837944	788.1494372265264	863.1494372265264	863.1494372265264	888.1494372265264	0.054054055362939835	0.0533333346247673	0.027397260069847107	0.11450381577014923	0.3333333432674408	784	859	859	884	1500
12.665150208323876	12.665150208323876	0	0	2	30	-0.003404928748047195	0.025964453261983322	781.3244361078217	856.3244361078217	856.3244361078217	881.3244361078217	0.054054055362939835	0.046666666865348816	0.027397260069847107	0.11450381577014923	0.3333333432674408	784	859	859	884	1483
12.68688497087808	12.686885365617776	0	0	2	30	-0.0037500000000005793	0.022586074103307652	767.4899734530449	842.4899734530449	842.4899734530449	867.4899734530449	0.04054053872823715	0.046666666865348816	0.027397260069847107	0.11450381577014923	0.3333333432674408	784	859	859	884	1483
12.699048874695805	12.699048874695805	0	0	2	30	-0.004084792762613266	0.0242977863221287	774.499434989117	849.499434989117	849.499434989117	874.499434989117	0.054054055362939835	0.03999999910593033	0.027397260069847107	0.11450381577014923	0.3333333432674408	791	866	866	891	1466
12.715100964546455	12.715101359286152	0	0	2	30	-0.004408389392194093	0.02091940716345303	760.6649723343402	835.6649723343402	835.6649723343402	860.6649723343402	0.04054053872823715	0.03999999910593033	0.027397260069847107	0.11450381577014923	0.3333333432674408	791	866	866	891	1466
12.732117798220909	12.732118587700306	0	0	2	30	-0.004719902932874305	0.02091940716345303	760.6649723343402	835.6649723343402	835.6649723343402	860.6649723343402	0.04054053872823715	0.03999999910593033	0.027397260069847107	0.11450381577014923	0.3333333432674408	791	866	866	891	1466
12.753533216358804	12.7535336110985	0	0	2	30	-0.005018479547691941	0.02297821045576323	769.0957718163504	844.0957718163504	844.0957718163504	869.0957718163504	0.04054053872823715	0.046666666865348816	0.04109589010477066	0.11450381577014923	0.3333333432674408	791	866	866	891	1483
12.76498500975994	12.76498500975994	0	0	2	30	-0.005303300858899587	0.02297821045576323	769.0957718163504	844.0957718163504	844.0957718163504	869.0957718163504	0.04054053872823715	0.046666666865348816	0.04109589010477066	0.11450381577014923	0.4166666567325592	798	873	873	898	1483
12.782331845822569	12.782332240562265	0	0	2	30	-0.0055735861910809125	0.02297821045576323	769.0957718163504	844.0957718163504	844.0957718163504	869.0957718163504	0.04054053872823715	0.046666666865348816	0.04109589010477066	0.11450381577014923	0.4166666567325592	798	873	873	898	1466
12.806834917884274	12.806835312623974	0	0	2	30	-0.005828594710927712	0.02297821045576323	769.0957718163504	844.0957718163504	844.0957718163504	869.0957718163504	0.04054053872823715	0.046666666865348816	0.04109589010477066	0.11450381577014923	0.3333333432674408	784	859	859	884	1466
12.815016687620766	12.815016687620766	0	0	2	30	-0.006067627457812508	0.02297821045576323	769.0957718163504	844.0957718163504	844.0957718163504	869.0957718163504	0.04054053872823715	0.046666666865348816	0.04109589010477066	0.11450381577014923	0.3333333432674408	784	859	859	884	1466
12.833513005686225	12.833513005686225	0	0	2	30	-0.006290029259591055	0.02091940716345303	760.6649723343402	835.6649723343402	835.6649723343402	860.6649723343402	0.04054053872823715	0.03999999910593033	0.027397260069847107	0.11450381577014923	0.3333333432674408	777	852	852	877	1483
12.848975749166605	12.848976143906306	0	0	2	30	-0.006495190528383635	0.019252741154920983	753.8399750294014	828.8399750294014	828.8399750294014	853.8399750294014	0.04054053872823715	0.03333333507180214	0.027397260069847107	0.11450381577014923	0.3333333432674408	770	845	845	870	1483
12.86498441765039	12.86498441765039	0	0	2	30	-0.006682548931413073	0.019305026012121335	754.0540815196368	829.0540815196368	829.0540815196368	854.0540815196368	0.04054053872823715	0.03333333507180214	0.027397260069847107	0.1221374049782753	0.3333333432674408	763	838	838	863	1483
12.887002998048011	12.887003392787712	0	0	2	30	-0.006851590932319789	0.021389970801709138	762.5919304329989	837.5919304329989	837.5919304329989	862.5919304329989	0.04054053872823715	0.03999999910593033	0.04109589010477066	0.1221374049782753	0.3333333432674408	750	825	825	850	1483
12.900282436254471	12.900282830994172	0	0	2	30	-0.007001853198729263	0.02131154351590861	762.2707706976457	837.2707706976457	837.2707706976457	862.2707706976457	0.04054053872823715	0.03999999910593033	0.04109589010477066	0.11450381577014923	0.3333333432674408	750	825	825	850	1500
12.915274255274216	12.915274650013913	0	0	2	30	-0.007132923872213867	0.02131154351590861	762.2707706976457	837.2707706976457	837.2707706976457	862.2707706976457	0.04054053872823715	0.03999999910593033	0.04109589010477066	0.11450381577014923	0.3333333432674408	764	839	839	864	1483
12.932244904403912	12.932245299143613	0	0	2	30	-0.0072444436971681936	0.02131154351590861	762.2707706976457	837.2707706976457	837.2707706976457	862.2707706976457	0.04054053872823715	0.03999999910593033	0.04109589010477066	0.11450381577014923	0.3333333432674408	764	839	839	864	1483
12.953563611315609	12.953564006055306	0	0	2	30	-0.007336107005503688	0.019644877507376562	755.445773392707	830.445773392707	830.445773392707	855.445773392707	0.04054053872823715	0.03333333507180214	0.04109589010477066	0.11450381577014923	0.3333333432674408	764	839	839	864	1483
12.96500672044337	12.96500672044337	0	0	2	30	-0.007407662554463643	0.019644877507376562	755.445773392707	830.445773392707	830.445773392707	855.445773392707	0.04054053872823715	0.03333333507180214	0.04109589010477066	0.11450381577014923	0.3333333432674408	779	854	854	879	1466
12.981979343271561	12.981979343271561	0	0	2	30	-0.007458914215262124	0.019644877507376562	755.445773392707	830.445773392707	830.445773392707	855.445773392707	0.04054053872823715	0.03333333507180214	0.04109589010477066	0.11450381577014923	0.3333333432674408	779	854	854	879	1466
12.999052229983242	12.999052624722943	0	0	2	30	-0.007489721510659341	0.019644877507376562	755.445773392707	830.445773392707	830.445773392707	855.445773392707	0.04054053872823715	0.03333333507180214	0.04109589010477066	0.11450381577014923	0.3333333432674408	803	878	878	903	1466
13.02018698819531	13.020187382935006	0	0	2	30	-0.0075	0.02131154351590861	762.2707706976457	837.2707706976457	837.2707706976457	862.2707706976457	0.04054053872823715	0.03999999910593033	0.04109589010477066	0.11450381577014923	0.3333333432674408	803	878	878	903	1466
13.033507084590742	13.033507874070143	0	0	2	30	-0.007489721510659266	0.02131154351590861	762.2707706976457	837.2707706976457	837.2707706976457	862.2707706976457	0.04054053872823715	0.03999999910593033	0.04109589010477066	0.11450381577014923	0.3333333432674408	817	892	892	917	1466
13.049030223245037	13.049030223245037	0	0	2	30	-0.0074589142152619746	0.019644877507376562	755.445773392707	830.445773392707	830.445773392707	855.445773392707	0.04054053872823715	0.03333333507180214	0.04109589010477066	0.11450381577014923	0.3333333432674408	808	883	883	908	1466
13.06502626005846	13.06502626005846	0	0	2	30	-0.007407662554463419	0.019644877507376562	755.445773392707	830.445773392707	830.445773392707	855.445773392707	0.04054053872823715	0.03333333507180214	0.04109589010477066	0.11450381577014923	0.3333333432674408	794	869	869	894	1466
13.086873918166514	13.086874312906211	0	0	2	30	-0.007336107005503392	0.019644877507376562	755.445773392707	830.445773392707	830.445773392707	855.445773392707	0.04054053872823715	0.03333333507180214	0.04109589010477066	0.11450381577014923	0.4166666567325592	794	869	869	894	1466
13.100152566893577	13.100152961633274	0	0	2	30	-0.007244443697167825	0.019644877507376562	755.445773392707	830.445773392707	830.445773392707	855.445773392707	0.04054053872823715	0.03333333507180214	0.04109589010477066	0.11450381577014923	0.4166666567325592	794	869	869	894	1466
13.115196096813857	13.115196491553558	0	0	2	30	-0.0071329238722134276	0.01758607421506636	747.0149739106968	822.0149739106968	822.0149739106968	847.0149739106968	0.04054053872823715	0.02666666731238365	0.027397260069847107	0.11450381577014923	0.4166666567325592	794	869	869	894	1466
13.13227806253861	13.13227806253861	0	0	2	30	-0.007001853198728752	0.01797821056752194	748.6207722740023	823.6207722740023	823.6207722740023	848.6207722740023	0.04054053872823715	0.02666666731238365	0.04109589010477066	0.11450381577014923	0.3333333432674408	794	869	869	894	1466
13.153389531108449	13.153389925848145	0	0	2	30	-0.006851590932319209	0.01797821056752194	748.6207722740023	823.6207722740023	823.6207722740023	848.6207722740023	0.04054053872823715	0.02666666731238365	0.04109589010477066	0.11450381577014923	0.3333333432674408	788	863	863	888	1466
13.167529896597934	13.167530686077335	0	0	2	30	-0.006682548931412426	0.01972330479317709	755.7669331280601	830.7669331280601	830.7669331280601	855.7669331280601	0.04054053872823715	0.03333333507180214	0.04109589010477066	0.1221374049782753	0.3333333432674408	781	856	856	881	1466
13.1821921079692	13.1821925027089	0	0	2	30	-0.006495190528382922	0.01797821056752194	748.6207722740023	823.6207722740023	823.6207722740023	848.6207722740023	0.04054053872823715	0.02666666731238365	0.04109589010477066	0.11450381577014923	0.4166666567325592	767	842	842	867	1466
13.199101967185289	13.199102361924986	0	0	2	30	-0.006290029259590279	0.017638359072266713	747.2290804009322	822.2290804009322	822.2290804009322	847.2290804009322	0.04054053872823715	0.02666666731238365	0.027397260069847107	0.1221374049782753	0.4166666567325592	774	849	849	874	1466
13.220339357719034	13.220339752458734	0	0	2	30	-0.006067627457811671	0.01805663785332247	748.9419320093555	823.9419320093555	823.9419320093555	848.9419320093555	0.04054053872823715	0.02666666731238365	0.04109589010477066	0.1221374049782753	0.4166666567325592	760	835	835	860	1466
13.232063521512327	13.232063521512327	0	0	2	30	-0.005828594710926814	0.017638359072266713	747.2290804009322	822.2290804009322	822.2290804009322	847.2290804009322	0.04054053872823715	0.02666666731238365	0.027397260069847107	0.1221374049782753	0.4166666567325592	760	835	835	860	1466
13.249075223570696	13.249075618310396	0	0	2	30	-0.0055735861910799584	0.01805663785332247	748.9419320093555	823.9419320093555	823.9419320093555	848.9419320093555	0.04054053872823715	0.02666666731238365	0.04109589010477066	0.1221374049782753	0.3333333432674408	769	844	844	869	1466
13.265180208540983	13.265180208540983	0	0	2	30	-0.0053033008588985785	0.01805663785332247	748.9419320093555	823.9419320093555	823.9419320093555	848.9419320093555	0.04054053872823715	0.02666666731238365	0.04109589010477066	0.1221374049782753	0.3333333432674408	769	844	844	869	1483
13.286848260086092	13.286848654825793	0	0	2	30	-0.005018479547690881	0.01797821056752194	748.6207722740023	823.6207722740023	823.6207722740023	848.6207722740023	0.04054053872823715	0.02666666731238365	0.04109589010477066	0.11450381577014923	0.3333333432674408	769	844	844	869	1483
13.300193225082548	13.300193619822249	0	0	2	30	-0.004719902932873198	0.01805663785332247	748.9419320093555	823.9419320093555	823.9419320093555	848.9419320093555	0.04054053872823715	0.02666666731238365	0.04109589010477066	0.1221374049782753	0.3333333432674408	769	844	844	869	1466
13.31516372815856	13.315164122898256	0	0	2	30	-0.00440838939219294	0.01805663785332247	748.9419320093555	823.9419320093555	823.9419320093555	848.9419320093555	0.04054053872823715	0.02666666731238365	0.04109589010477066	0.1221374049782753	0.3333333432674408	769	844	844	869	1466
13.332029376528382	13.332029376528382	0	0	2	30	-0.00408479276261207	0.017638359072266713	747.2290804009322	822.2290804009322	822.2290804009322	847.2290804009322	0.04054053872823715	0.02666666731238365	0.027397260069847107	0.1221374049782753	0.3333333432674408	760	835	835	860	1466
13.353494137128624	13.353494137128624	0	0	2	30	-0.003749999999999344	0.01597169213241209	740.4040792822275	815.4040792822275	815.4040792822275	840.4040792822275	0.04054053872823715	0.019999999552965164	0.027397260069847107	0.1221374049782753	0.3333333432674408	753	828	828	853	1466
13.364976720226263	13.364976720226263	0	0	2	30	-0.0034049287480459245	0.01597169213241209	740.4040792822275	815.4040792822275	815.4040792822275	840.4040792822275	0.04054053872823715	0.019999999552965164	0.027397260069847107	0.1221374049782753	0.3333333432674408	754	829	829	854	1466
13.38214394972595	13.382144344465651	0	0	2	30	-0.003050524823067806	0.016389970913467847	742.1169308906508	817.1169308906508	817.1169308906508	842.1169308906508	0.04054053872823715	0.019999999552965164	0.04109589010477066	0.1221374049782753	0.3333333432674408	762	837	837	862	1466
13.406911892125535	13.406911892125535	0	0	2	30	-0.002687759621589039	0.01805663785332247	748.9419320093555	823.9419320093555	823.9419320093555	848.9419320093555	0.04054053872823715	0.02666666731238365	0.04109589010477066	0.1221374049782753	0.3333333432674408	762	837	837	862	1466
13.415000503293115	13.415000898032815	0	0	2	30	-0.0023176274578113774	0.01805663785332247	748.9419320093555	823.9419320093555	823.9419320093555	848.9419320093555	0.04054053872823715	0.02666666731238365	0.04109589010477066	0.1221374049782753	0.3333333432674408	762	837	837	862	1466
13.43362471702098	13.433625111760676	0	0	2	30	-0.0019411428382681635	0.016389970913467847	742.1169308906508	817.1169308906508	817.1169308906508	842.1169308906508	0.04054053872823715	0.019999999552965164	0.04109589010477066	0.1221374049782753	0.3333333432674408	762	837	837	862	1466
13.449044039134492	13.449044039134492	0	0	2	30	-0.0015593376811324415	0.01805663785332247	748.9419320093555	823.9419320093555	823.9419320093555	848.9419320093555	0.04054053872823715	0.02666666731238365	0.04109589010477066	0.1221374049782753	0.3333333432674408	755	830	830	855	1466
13.465059418193157	13.465059418193157	0	0	2	30	-0.0011732584878009686	0.01805663785332247	748.9419320093555	823.9419320093555	823.9419320093555	848.9419320093555	0.04054053872823715	0.02666666731238365	0.04109589010477066	0.1221374049782753	0.3333333432674408	755	830	830	855	1466
13.487013261280179	13.487014050759576	0	0	2	30	-0.0007839634745066304	0.017638359072266713	747.2290804009322	822.2290804009322	822.2290804009322	847.2290804009322	0.04054053872823715	0.02666666731238365	0.027397260069847107	0.1221374049782753	0.3333333432674408	755	830	830	855	1466
13.500250462338872	13.500250462338872	0	0	2	30	-0.0003925196718213029	0.017638359072266713	747.2290804009322	822.2290804009322	822.2290804009322	847.2290804009322	0.04054053872823715	0.02666666731238365	0.027397260069847107	0.1221374049782753	0.3333333432674408	755	830	830	855	1466
13.515245044536506	13.515245439276207	0	0	2	30	7.791492631894069e-16	0.01805663785332247	748.9419320093555	823.9419320093555	823.9419320093555	848.9419320093555	0.04054053872823715	0.02666666731238365	0.04109589010477066	0.1221374049782753	0.4166666567325592	762	837	837	862	1466
13.532243720184816	13.532244114924517	0	0	2	30	0.000392519671822859	0.01972330479317709	755.7669331280601	830.7669331280601	830.7669331280601	855.7669331280601	0.04054053872823715	0.03333333507180214	0.04109589010477066	0.1221374049782753	0.4166666567325592	762	837	837	862	1466
13.553498874005008	13.553498874005008	0	0	2	30	0.0007839634745081803	0.01972330479317709	755.7669331280601	830.7669331280601	830.7669331280601	855.7669331280601	0.04054053872823715	0.03333333507180214	0.04109589010477066	0.1221374049782753	0.4166666567325592	755	830	830	855	1466
13.565063957699692	13.565063957699692	0	0	2	30	0.0011732584878025075	0.01972330479317709	755.7669331280601	830.7669331280601	830.7669331280601	855.7669331280601	0.04054053872823715	0.03333333507180214	0.04109589010477066	0.1221374049782753	0.4166666567325592	755	830	830	855	1466
13.582180660517938	13.582181449997336	0	0	2	30	0.0015593376811339657	0.01972330479317709	755.7669331280601	830.7669331280601	830.7669331280601	855.7669331280601	0.04054053872823715	0.03333333507180214	0.04109589010477066	0.1221374049782753	0.4166666567325592	755	830	830	855	1483
13.606986103188905	13.606986497928602	0	0	2	30	0.001941142838269669	0.020141583574232846	757.4797847364835	832.4797847364835	832.4797847364835	857.4797847364835	0.04054053872823715	0.03333333507180214	0.054794520139694214	0.1221374049782753	0.4166666567325592	755	830	830	855	1483
13.614987871622755	13.614988266362452	0	0	2	30	0.0023176274578128593	0.025186628741440564	778.1392446961991	853.1392446961991	853.1392446961991	878.1392446961991	0.054054055362939835	0.03999999910593033	0.054794520139694214	0.1221374049782753	0.4166666567325592	747	822	822	847	1483
13.633480637030924	13.633480637030924	0	0	2	30	0.002687759621590494	0.02885257267552596	793.1512851062788	868.1512851062788	868.1512851062788	893.1512851062788	0.06756756454706192	0.03999999910593033	0.06849315017461777	0.11450381577014923	0.4166666567325592	748	823	823	848	1466
13.649061407681238	13.649061407681238	0	0	2	30	0.0030505248230692293	0.039543940577296474	836.9324366640291	911.9324366640291	911.9324366640291	936.9324366640291	0.09459459781646729	0.0533333346247673	0.09589041024446487	0.10687022656202316	0.5	748	823	823	848	1466
13.665088234191167	13.665088234191167	0	0	2	30	0.0034049287480473127	0.052398677760487594	889.5725854291967	964.5725854291967	964.5725854291967	989.5725854291967	0.12162162363529205	0.07333333045244217	0.13698630034923553	0.10687022656202316	0.5833333134651184	755	830	830	855	1466
13.68682615466296	13.68682615466296	0	0	2	30	0.0037500000000006933	0.0669128414505239	949.0080857398954	1024.0080857398953	1024.0080857398953	1049.0080857398953	0.1621621549129486	0.08666666597127914	0.16438356041908264	0.11450381577014923	0.5833333134651184	748	823	823	848	1483
13.699096243459657	13.699096243459657	0	0	2	30	0.004084792762613376	0.0706833581062577	964.4483514451254	1039.4483514451254	1039.4483514451254	1064.4483514451254	0.1756756752729416	0.08666666597127914	0.1780821979045868	0.11450381577014923	0.5833333134651184	747	822	822	847	1483
13.715284518506383	13.715284913246084	0	0	2	30	0.0044083893921942	0.07352643419424479	976.0907480254324	1051.0907480254323	1051.0907480254323	1076.0907480254323	0.1756756752729416	0.09333333373069763	0.2054794579744339	0.1221374049782753	0.5833333134651184	748	823	823	848	1483
13.740402595018779	13.740403384498176	0	0	2	30	0.004719902932874409	0.09611816597204725	1068.6038896555335	1143.6038896555335	1143.6038896555335	1168.6038896555335	0.22972972691059113	0.1133333370089531	0.30136987566947937	0.13740457594394684	0.5833333134651184	747	822	822	847	1483
13.749056078695308	13.749056078695308	0	0	2	30	0.005018479547692039	0.11214858909493697	1134.248472343767	1209.248472343767	1209.248472343767	1234.248472343767	0.2702702581882477	0.12666666507720947	0.3561643958091736	0.1450381726026535	0.6666666865348816	748	823	823	848	1466
13.766582916060575	13.766583310800275	0	0	2	30	0.00530330085889968	0.12691172556960406	1194.7035162075285	1269.7035162075285	1269.7035162075285	1294.7035162075285	0.29729729890823364	0.14666666090488434	0.39726027846336365	0.16030533611774445	0.8333333134651184	748	823	823	848	1466
13.782187765832514	13.782188160572215	0	0	2	30	0.005573586191081001	0.14733363837346514	1278.33124913934	1353.33124913934	1353.33124913934	1378.33124913934	0.3513513505458832	0.1666666716337204	0.42465752363204956	0.1679389327764511	0.8333333134651184	748	823	823	848	1466
13.799166704495889	13.799167099235586	0	0	2	30	0.005828594710927795	0.15858768129104428	1324.4165548868264	1399.4165548868264	1399.4165548868264	1424.4165548868264	0.36486485600471497	0.18666666746139526	0.45205479860305786	0.18320611119270325	0.8333333134651184	748	823	823	848	1466
13.820319620734097	13.820320015473797	0	0	2	30	0.006067627457812587	0.17744228337865786	1401.626150435604	1476.626150435604	1476.626150435604	1501.626150435604	0.3918918967247009	0.2199999988079071	0.4931506812572479	0.19847328960895538	0.75	748	823	823	848	1466
13.832012994830883	13.832012994830883	0	0	2	30	0.006290029259591127	0.17744228337865786	1401.626150435604	1476.626150435604	1476.626150435604	1501.626150435604	0.3918918967247009	0.2199999988079071	0.4931506812572479	0.19847328960895538	0.75	747	822	822	847	1466
13.848976538646003	13.848976538646003	0	0	2	30	0.006495190528383701	0.19225769752600907	1462.2952713690072	1537.2952713690072	1537.2952713690072	1562.2952713690072	0.4189189076423645	0.23999999463558197	0.534246563911438	0.20610687136650085	0.8333333134651184	740	815	815	840	1466
13.86528402508176	13.865284814561157	0	0	2	30	0.006682548931413134	0.20681169677946865	1521.8938983119242	1596.8938983119242	1596.8938983119242	1621.8938983119242	0.44594594836235046	0.25999999046325684	0.5479452013969421	0.221374049782753	0.8333333134651184	740	815	815	840	1466
13.886997866431926	13.886997866431926	0	0	2	30	0.006851590932319843	0.236559559977648	1643.7113981084685	1718.7113981084685	1718.7113981084685	1743.7113981084685	0.5135135054588318	0.2933333218097687	0.5890411138534546	0.23664122819900513	0.8333333134651184	742	817	817	842	1466
13.899094664500861	13.899094664500861	0	0	2	30	0.0070018531987293105	0.236559559977648	1643.7113981084685	1718.7113981084685	1718.7113981084685	1743.7113981084685	0.5135135054588318	0.2933333218097687	0.5890411138534546	0.23664122819900513	0.8333333134651184	748	823	823	848	1466
13.915342939981802	13.915343334721502	0	0	2	30	0.007132923872213908	0.2670209629999336	1768.4508434847282	1843.4508434847282	1843.4508434847282	1868.4508434847282	0.5540540814399719	0.3333333432674408	0.6575342416763306	0.2748091518878937	0.9166666865348816	748	823	823	848	1466
13.931980823545434	13.931980823545434	0	0	2	30	0.007244443697168227	0.2872675571033212	1851.3606463381002	1926.3606463381002	1926.3606463381002	1951.3606463381002	0.5810810923576355	0.36000001430511475	0.698630154132843	0.2977099120616913	0.9166666865348816	742	817	817	842	1466
13.953493347649225	13.953493742388925	0	0	2	30	0.007336107005503715	0.3161081092598286	1969.462707418998	2044.462707418998	2044.462707418998	2069.462707418998	0.6216216087341309	0.4000000059604645	0.7397260069847107	0.32824426889419556	0.9166666865348816	748	823	823	848	1466
13.96498185184235	13.96498185184235	0	0	2	30	0.007407662554463664	0.351503977856102	2114.408789320738	2189.408789320738	2189.408789320738	2214.408789320738	0.662162184715271	0.4466666579246521	0.7945205569267273	0.37404578924179077	1.0	748	823	823	848	1466
13.982175134162155	13.982175923641552	0	0	2	30	0.007458914215262138	0.37866542518020463	2225.634916112938	2300.634916112938	2300.634916112938	2325.634916112938	0.6891891956329346	0.4866666793823242	0.8219178318977356	0.4122137427330017	1.0	747	822	822	847	1466
14.006881891908428	14.006882286648128	0	0	2	30	0.007489721510659348	0.4514427339165552	2523.657995388294	2598.657995388294	2598.657995388294	2623.657995388294	0.7972972989082336	0.5666666626930237	0.8904109597206116	0.49618321657180786	1.0	747	822	822	847	1466
14.014952345049863	14.014952345049863	0	0	2	30	0.0075	0.48267038614352487	2651.5352312577343	2726.5352312577343	2726.5352312577343	2751.5352312577343	0.7972972989082336	0.6066666841506958	0.9452054500579834	0.5572519302368164	1.0	748	823	823	848	1483
14.033476689633936	14.033477084373637	0	0	2	30	0.007489721510659259	0.5127139312243294	2774.563548363629	2849.563548363629	2849.563548363629	2874.563548363629	0.8243243098258972	0.6399999856948853	0.9726027250289917	0.6030534505844116	1.0	755	830	830	855	1483
14.04918693490545	14.04918732964515	0	0	2	30	0.0074589142152619616	0.5400065332651138	2886.326753720641	2961.326753720641	2961.326753720641	2986.326753720641	0.837837815284729	0.6733333468437195	1.0	0.6488549709320068	1.0	755	830	830	855	1483
14.073555795469574	14.073556584948971	0	0	2	30	0.007407662554463399	0.5617436915636063	2975.3404169529676	3050.3404169529676	3050.3404169529676	3075.3404169529676	0.8513513803482056	0.6933333277702332	1.0	0.7022900581359863	1.0	755	830	830	855	1483
14.081954277300692	14.081954277300692	0	0	2	30	0.007336107005503364	0.57942233979702	3047.7344814687967	3122.7344814687967	3122.7344814687967	3147.7344814687967	0.8648648858070374	0.7200000286102295	1.0	0.732824444770813	1.0	755	830	830	855	1483
14.100119014019182	14.100119408758879	0	0	2	30	0.00724444369716779	0.6026294678449631	3142.767670825124	3217.767670825124	3217.767670825124	3242.767670825124	0.8918918967247009	0.7400000095367432	1.0	0.7786259651184082	1.0	757	832	832	857	1483
14.115173201911329	14.11517359665103	0	0	2	30	0.007132923872213387	0.6201114058494568	3214.3562069535255	3289.3562069535255	3289.3562069535255	3314.3562069535255	0.9189189076423645	0.7599999904632568	1.0	0.8015267252922058	1.0	778	853	853	878	1483
14.132310825933608	14.132311615413006	0	0	2	30	0.007001853198728705	0.6416068375110626	3302.3799996078014	3377.3799996078014	3377.3799996078014	3402.3799996078014	0.9324324131011963	0.7866666913032532	1.0	0.847328245639801	1.0	793	868	868	893	1483
14.1540167724898	14.154017561969198	0	0	2	30	0.006851590932319155	0.6487569659948349	3331.659775748849	3406.659775748849	3406.659775748849	3431.659775748849	0.9324324131011963	0.800000011920929	1.0	0.8625954389572144	1.0	836	911	911	936	1500
14.164953825323735	14.164953825323735	0	0	2	30	0.006682548931412366	0.6576187908649445	3367.9489485919476	3442.9489485919476	3442.9489485919476	3467.9489485919476	0.9459459185600281	0.8066666722297668	1.0	0.8778625726699829	1.0	889	964	964	989	1516
14.182031843651501	14.182031843651501	0	0	2	30	0.006495190528382856	0.6647689193487167	3397.228724732995	3472.228724732995	3472.228724732995	3497.228724732995	0.9459459185600281	0.8199999928474426	1.0	0.8931297659873962	1.0	949	1024	1024	1049	1516
14.199601707643936	14.199602102383636	0	0	2	30	0.006290029259590206	0.6752974390983582	3440.3430131077766	3515.3430131077766	3515.3430131077766	3540.3430131077766	0.9594594836235046	0.8333333134651184	1.0	0.9083969593048096	1.0	964	1039	1039	1064	1516
14.22067646542179	14.22067646542179	0	0	2	30	0.006067627457811592	0.6858259439468384	3483.457240462303	3558.457240462303	3558.457240462303	3583.457240462303	0.9729729890823364	0.846666693687439	1.0	0.9236640930175781	1.0	976	1051	1051	1076	1516
14.232004705297207	14.23200470529721	0	0	2	30	0.005828594710926731	0.6946877837181091	3519.746474325657	3594.746474325657	3594.746474325657	3619.746474325657	0.9864864945411682	0.8533333539962769	1.0	0.9389312863349915	1.0	1068	1143	1143	1168	1516
14.249139960881294	14.249140355620995	0	0	2	30	0.005573586191079871	0.6999295204877853	3541.211386397481	3616.211386397481	3616.211386397481	3641.211386397481	0.9864864945411682	0.8666666746139526	1.0	0.9465649127960205	1.0	1134	1209	1209	1234	1533
14.26500652307352	14.265006523073524	0	0	2	30	0.005303300858898486	0.7035045772790909	3555.851243957877	3630.851243957877	3630.851243957877	3655.851243957877	0.9864864945411682	0.8733333349227905	1.0	0.9541984796524048	1.0	1194	1269	1269	1294	1566
14.28738352711763	14.28738392185733	0	0	2	30	0.005018479547690782	0.7156997472047806	3605.7904648035765	3680.7904648035765	3680.7904648035765	3705.7904648035765	1.0	0.8933333158493042	1.0	0.9694656729698181	1.0	1278	1353	1353	1378	1566
14.298985716344	14.298985716344	0	0	2	30	0.004719902932873095	0.7156997472047806	3605.7904648035765	3680.7904648035765	3680.7904648035765	3705.7904648035765	1.0	0.8933333158493042	1.0	0.9694656729698181	1.0	1324	1399	1399	1424	1566
14.315258860425963	14.31525925516566	0	0	2	30	0.0044083893921928324	0.7209414839744568	3627.2553768754005	3702.2553768754005	3702.2553768754005	3727.2553768754005	1.0	0.9066666960716248	1.0	0.9770992398262024	1.0	1401	1476	1476	1501	1550
14.33202700809019	14.33202700809019	0	0	2	30	0.004084792762611958	0.7278498709201813	3655.5452214181423	3730.5452214181423	3730.5452214181423	3755.5452214181423	1.0	0.9266666769981384	1.0	0.9847328066825867	1.0	1401	1476	1476	1501	1550
14.353963877370166	14.353963877370166	0	0	2	30	0.0037499999999992296	0.731424942612648	3670.1851399987936	3745.1851399987936	3745.1851399987936	3770.1851399987936	1.0	0.9333333373069763	1.0	0.9923664331436157	1.0	1462	1537	1537	1562	1566
14.36499093085542	14.36499093085542	0	0	2	30	0.0034049287480458065	0.736666664481163	3691.6499910503626	3766.6499910503626	3766.6499910503626	3791.6499910503626	1.0	0.9466666579246521	1.0	1.0	1.0	1521	1596	1596	1621	1566
14.382263555854681	14.382263950594378	0	0	2	30	0.003050524823067685	0.7383333295583725	3698.4749845415354	3773.4749845415354	3773.4749845415354	3798.4749845415354	1.0	0.95333331823349	1.0	1.0	1.0	1643	1718	1718	1743	1566
14.39907591436517	14.399076309104867	0	0	2	30	0.0026877596215889154	0.7416666597127914	3712.124971523881	3787.124971523881	3787.124971523881	3812.124971523881	1.0	0.9666666388511658	1.0	1.0	1.0	1643	1718	1718	1743	1566
14.42066699166902	14.42066699166902	0	0	2	30	0.0023176274578112516	0.7483333349227905	3739.425006508827	3814.425006508827	3814.425006508827	3839.425006508827	1.0	0.9933333396911621	1.0	1.0	1.0	1768	1843	1843	1868	1583
14.431966415546427	14.431966415546427	0	0	2	30	0.0019411428382680358	0.7483333349227905	3739.425006508827	3814.425006508827	3814.425006508827	3839.425006508827	1.0	0.9933333396911621	1.0	1.0	1.0	1851	1926	1926	1951	1583
14.449056276065154	14.449056276065157	0	0	2	30	0.001559337681132312	0.75	3746.25	3821.25	3821.25	3846.25	1.0	1.0	1.0	1.0	1.0	1969	2044	2044	2069	1583
14.465318367435554	14.46531876217525	0	0	2	30	0.0011732584878008379	0.75	3746.25	3821.25	3821.25	3846.25	1.0	1.0	1.0	1.0	1.0	2114	2189	2189	2214	1600
14.487267868385889	14.487268657865286	0	0	2	30	0.0007839634745064989	0.75	3746.25	3821.25	3821.25	3846.25	1.0	1.0	1.0	1.0	1.0	2225	2300	2300	2325	1600
14.499070585379236	14.499070585379236	0	0	2	30	0.0003925196718211707	0.75	3746.25	3821.25	3821.25	3846.25	1.0	1.0	1.0	1.0	1.0	2523	2598	2598	2623	1600
14.515316097682284	14.515316492421984	0	0	2	30	-9.11457541045065e-16	0.75	3746.25	3821.25	3821.25	3846.25	1.0	1.0	1.0	1.0	1.0	2651	2726	2726	2751	1600
14.540641807276238	14.540642202015935	0	0	2	30	-0.00039251967182299115	0.75	3746.25	3821.25	3821.25	3846.25	1.0	1.0	1.0	1.0	1.0	2774	2849	2849	2874	1600
14.549333185963846	14.549333185963846	0	0	2	30	-0.0007839634745083118	0.746575340628624	3732.226019874215	3807.226019874215	3807.226019874215	3832.226019874215	1.0	1.0	0.9863013625144958	1.0	1.0	2886	2961	2961	2986	1600
14.56708068282073	14.567081077560431	0	0	2	30	-0.0011732584878026383	0.746575340628624	3732.226019874215	3807.226019874215	3807.226019874215	3832.226019874215	1.0	1.0	0.9863013625144958	1.0	1.0	2975	3050	3050	3075	1600
14.582240660952152	14.58224145043155	0	0	2	30	-0.0015593376811340951	0.746575340628624	3732.226019874215	3807.226019874215	3807.226019874215	3832.226019874215	1.0	1.0	0.9863013625144958	1.0	1.0	3047	3122	3122	3147	1600
14.607397421955028	14.607397027215328	0	0	2	30	-0.0019411428382697968	0.746575340628624	3732.226019874215	3807.226019874215	3807.226019874215	3832.226019874215	1.0	1.0	0.9863013625144958	1.0	1.0	3142	3217	3217	3242	1600
14.614975239952393	14.614975239952393	0	0	2	30	-0.002317627457812985	0.746575340628624	3732.226019874215	3807.226019874215	3807.226019874215	3832.226019874215	1.0	1.0	0.9863013625144958	1.0	1.0	3214	3289	3289	3314	1600
14.634073930798184	14.634074325537881	0	0	2	30	-0.0026877596215906176	0.746575340628624	3732.226019874215	3807.226019874215	3807.226019874215	3832.226019874215	1.0	1.0	0.9863013625144958	1.0	1.0	3302	3377	3377	3402	1600
14.660827808622297	14.660827808622297	0	0	2	30	-0.0030505248230693503	0.746575340628624	3732.226019874215	3807.226019874215	3807.226019874215	3832.226019874215	1.0	1.0	0.9863013625144958	1.0	1.0	3331	3406	3406	3431	1600
14.668931814638132	14.668932209377832	0	0	2	30	-0.0034049287480474306	0.746575340628624	3732.226019874215	3807.226019874215	3807.226019874215	3832.226019874215	1.0	1.0	0.9863013625144958	1.0	1.0	3367	3442	3442	3467	1600
14.68729036854872	14.687289973809019	0	0	2	30	-0.0037500000000008082	0.746575340628624	3732.226019874215	3807.226019874215	3807.226019874215	3832.226019874215	1.0	1.0	0.9863013625144958	1.0	1.0	3397	3472	3472	3497	1600
14.69899203217918	14.69899203217918	0	0	2	30	-0.004084792762613487	0.746575340628624	3732.226019874215	3807.226019874215	3807.226019874215	3832.226019874215	1.0	1.0	0.9863013625144958	1.0	1.0	3440	3515	3515	3540	1600
14.71520478108723	14.71520517582693	0	0	2	30	-0.004408389392194307	0.746575340628624	3732.226019874215	3807.226019874215	3807.226019874215	3832.226019874215	1.0	1.0	0.9863013625144958	1.0	1.0	3483	3558	3558	3583	1600
14.740815492743696	14.740815492743696	0	0	2	30	-0.004719902932874511	0.746575340628624	3732.226019874215	3807.226019874215	3807.226019874215	3832.226019874215	1.0	1.0	0.9863013625144958	1.0	1.0	3519	3594	3594	3619	1600
14.74910028954157	14.74910028954157	0	0	2	30	-0.005018479547692137	0.7431506812572479	3718.2020397484303	3793.2020397484303	3793.2020397484303	3818.2020397484303	1.0	1.0	0.9726027250289917	1.0	1.0	3541	3616	3616	3641	1600
14.76729344751837	14.767294236997767	0	0	2	30	-0.005303300858899775	0.7431506812572479	3718.2020397484303	3793.2020397484303	3793.2020397484303	3818.2020397484303	1.0	1.0	0.9726027250289917	1.0	1.0	3555	3630	3630	3655	1600
14.782132502274688	14.782132897014385	0	0	2	30	-0.00557358619108109	0.7431506812572479	3718.2020397484303	3793.2020397484303	3793.2020397484303	3818.2020397484303	1.0	1.0	0.9726027250289917	1.0	1.0	3605	3680	3680	3705	1600
14.798996966425413	14.798996966425413	0	0	2	30	-0.0058285947109278785	0.7431506812572479	3718.2020397484303	3793.2020397484303	3793.2020397484303	3818.2020397484303	1.0	1.0	0.9726027250289917	1.0	1.0	3605	3680	3680	3705	1600
14.820721860487147	14.820722649966545	0	0	2	30	-0.006067627457812664	0.7397260218858719	3704.1780596226454	3779.1780596226454	3779.1780596226454	3804.1780596226454	1.0	1.0	0.9589040875434875	1.0	1.0	3627	3702	3702	3727	1600
14.83201733696757	14.83201733696757	0	0	2	30	-0.006290029259591199	0.7397260218858719	3704.1780596226454	3779.1780596226454	3779.1780596226454	3804.1780596226454	1.0	1.0	0.9589040875434875	1.0	1.0	3655	3730	3730	3755	1600
14.849052723407866	14.849052723407866	0	0	2	30	-0.006495190528383767	0.7397260218858719	3704.1780596226454	3779.1780596226454	3779.1780596226454	3804.1780596226454	1.0	1.0	0.9589040875434875	1.0	1.0	3670	3745	3745	3770	1600
14.865021523182076	14.865021523182076	0	0	2	30	-0.006682548931413194	0.7397260218858719	3704.1780596226454	3779.1780596226454	3779.1780596226454	3804.1780596226454	1.0	1.0	0.9589040875434875	1.0	1.0	3691	3766	3766	3791	1600
14.88307178538792	14.88307178538792	0	0	2	30	-0.006851590932319897	0.7397260218858719	3704.1780596226454	3779.1780596226454	3779.1780596226454	3804.1780596226454	1.0	1.0	0.9589040875434875	1.0	1.0	3698	3773	3773	3798	1600
14.90080151895836	14.90080151895836	0	0	2	30	-0.007001853198729357	0.7363013625144958	3690.1540794968605	3765.1540794968605	3765.1540794968605	3790.1540794968605	1.0	1.0	0.9452054500579834	1.0	1.0	3712	3787	3787	3812	1600
14.927315789785322	14.927316184525019	0	0	2	30	-0.00713292387221395	0.7397260218858719	3704.1780596226454	3779.1780596226454	3779.1780596226454	3804.1780596226454	1.0	1.0	0.9589040875434875	1.0	1.0	3739	3814	3814	3839	1600
14.934098602029355	14.934098602029355	0	0	2	30	-0.007244443697168262	0.7397260218858719	3704.1780596226454	3779.1780596226454	3779.1780596226454	3804.1780596226454	1.0	1.0	0.9589040875434875	1.0	1.0	3739	3814	3814	3839	1600
14.954174273629611	14.954174668369312	0	0	2	30	-0.007336107005503743	0.7397260218858719	3704.1780596226454	3779.1780596226454	3779.1780596226454	3804.1780596226454	1.0	1.0	0.9589040875434875	1.0	1.0	3746	3821	3821	3846	1600
14.964959351679518	14.964959351679518	0	0	2	30	-0.007407662554463685	0.7397260218858719	3704.1780596226454	3779.1780596226454	3779.1780596226454	3804.1780596226454	1.0	1.0	0.9589040875434875	1.0	1.0	3746	3821	3821	3846	1600
14.982124212741013	14.98212460748071	0	0	2	30	-0.0074589142152621515	0.7431506812572479	3718.2020397484303	3793.2020397484303	3793.2020397484303	3818.2020397484303	1.0	1.0	0.9726027250289917	1.0	1.0	3746	3821	3821	3846	1600
15.007318079275574	15.007317684535874	0	0	2	30	-0.0074897215106593555	0.75	3746.25	3821.25	3821.25	3846.25	1.0	1.0	1.0	1.0	1.0	3746	3821	3821	3846	1600
15.015003661210706	15.015003661210706	0	0	2	30	-0.0075	0.75	3746.25	3821.25	3821.25	3846.25	1.0	1.0	1.0	1.0	1.0	3746	3821	3821	3846	1600
15.034126036438423	15.034126036438423	0	0	2	30	-0.007489721510659252	0.7370796352624893	3693.3411063998938	3768.3411063998938	3768.3411063998938	3793.3411063998938	0.9864864945411682	1.0	1.0	0.9618320465087891	1.0	3746	3821	3821	3846	1600
15.04911311858178	15.049113513321476	0	0	2	30	-0.007458914215261947	0.6928154826164246	3512.0794013142586	3587.0794013142586	3587.0794013142586	3612.0794013142586	0.9324324131011963	0.95333331823349	1.0	0.885496199131012	1.0	3732	3807	3807	3832	1600
15.065097313204241	15.065097707943938	0	0	2	30	-0.007407662554463379	0.632629469037056	3265.617675706744	3340.617675706744	3340.617675706744	3365.617675706744	0.8918918967247009	0.8600000143051147	1.0	0.7786259651184082	1.0	3732	3807	3807	3832	1600
15.08742181686841	15.08742221160811	0	0	2	30	-0.007336107005503337	0.5041854148047946	2739.639273625634	2814.639273625634	2814.639273625634	2839.639273625634	0.8243243098258972	0.6733333468437195	0.931506872177124	0.5572519302368164	1.0	3732	3807	3807	3832	1600
15.099591641781618	15.099592431261016	0	0	2	30	-0.0072444436971677555	0.5041854148047946	2739.639273625634	2814.639273625634	2814.639273625634	2839.639273625634	0.7297297120094299	0.5666666626930237	0.835616409778595	0.4580152630805969	1.0	3732	3807	3807	3832	1600
15.115218202236989	15.115218596976689	0	0	2	30	-0.007132923872213346	0.41978036111541517	2394.000578767625	2469.000578767625	2469.000578767625	2494.000578767625	0.7297297120094299	0.5666666626930237	0.835616409778595	0.4580152630805969	1.0	3732	3807	3807	3832	1600
15.133812810487445	15.133812810487445	0	0	2	30	-0.007001853198728657	0.29219557768590754	1871.5408906237913	1946.5408906237913	1946.5408906237913	1971.5408906237913	0.5810810923576355	0.3733333349227905	0.6849315166473389	0.3129771053791046	0.9166666865348816	3732	3807	3807	3832	1600
15.153894008443483	15.153894008443483	0	0	2	30	-0.0068515909323191015	0.24593179474362614	1682.090699475149	1757.090699475149	1757.090699475149	1782.090699475149	0.5135135054588318	0.30666667222976685	0.6301369667053223	0.25954198837280273	0.9166666865348816	3732	3807	3807	3832	1600
15.165014615237347	15.165014615237347	0	0	2	30	-0.006682548931412306	0.17540564264159042	1393.2861066173127	1468.2861066173127	1468.2861066173127	1493.2861066173127	0.3378378450870514	0.24666666984558105	0.5479452013969421	0.21374045312404633	0.9166666865348816	3732	3807	3807	3832	1600
15.182271845388353	15.182272240128054	0	0	2	30	-0.006495190528382789	0.12313723394030385	1179.2469729855443	1254.2469729855443	1254.2469729855443	1279.2469729855443	0.22972972691059113	0.18000000715255737	0.45205479860305786	0.18320611119270325	0.8333333134651184	3732	3807	3807	3832	1600
15.207292421195152	15.207292815934853	0	0	2	30	-0.006290029259590135	0.07875570910396024	997.5046287807172	1072.5046287807172	1072.5046287807172	1097.5046287807172	0.1621621549129486	0.1133333370089531	0.2876712381839752	0.13740457594394684	0.8333333134651184	3732	3807	3807	3832	1600
15.216137748365284	15.216137748365284	0	0	2	30	-0.006067627457811515	0.07875570910396024	997.5046287807172	1072.5046287807172	1072.5046287807172	1097.5046287807172	0.1621621549129486	0.1133333370089531	0.2876712381839752	0.13740457594394684	0.8333333134651184	3732	3807	3807	3832	1600
15.23375340216278	15.23375340216278	0	0	2	30	-0.005828594710926648	0.060431199838389515	922.4657633382051	997.4657633382051	997.4657633382051	1022.4657633382051	0.12162162363529205	0.09333333373069763	0.21917808055877686	0.1221374049782753	0.75	3732	3807	3807	3832	1600
15.249238251066291	15.249238251066291	0	0	2	30	-0.005573586191079782	0.05007323715611817	880.0499061543039	955.0499061543039	955.0499061543039	980.0499061543039	0.09459459781646729	0.08666666597127914	0.1780821979045868	0.10687022656202316	0.75	3718	3793	3793	3818	1600
15.274091851980508	15.274091851980508	0	0	2	30	-0.005303300858898391	0.029625184047497005	796.3151286745002	871.3151286745002	871.3151286745002	896.3151286745002	0.04054053872823715	0.06666667014360428	0.12328767031431198	0.09160305559635162	0.75	3718	3793	3793	3818	1600
15.28284323110233	15.28284323110233	0	0	2	30	-0.005018479547690684	0.029625184047497005	796.3151286745002	871.3151286745002	871.3151286745002	896.3151286745002	0.04054053872823715	0.06666667014360428	0.12328767031431198	0.09160305559635162	0.75	3718	3793	3793	3818	1600
15.300726123675894	15.300726518415594	0	0	2	30	-0.004719902932872991	0.02161359140590713	763.5076568071897	838.5076568071897	838.5076568071897	863.5076568071897	0.013513513840734959	0.06666667014360428	0.08219178020954132	0.07633587718009949	0.75	3718	3793	3793	3818	1600
15.31523714974253	15.31523754448223	0	0	2	30	-0.004408389392192726	0.021090742935966356	761.3665923227823	836.3665923227823	836.3665923227823	861.3665923227823	0.013513513840734959	0.06666667014360428	0.054794520139694214	0.07633587718009949	0.6666666865348816	3704	3779	3779	3804	1600
15.340820229620082	15.340820229620082	0	0	2	30	-0.004084792762611848	0.01745094024081223	746.4616002861261	821.4616002861261	821.4616002861261	846.4616002861261	0.0	0.06666667014360428	0.04109589010477066	0.07633587718009949	0.6666666865348816	3704	3779	3779	3804	1600
15.350369772412826	15.350370167152526	0	0	2	30	-0.003749999999999115	0.01745094024081223	746.4616002861261	821.4616002861261	821.4616002861261	846.4616002861261	0.0	0.06666667014360428	0.04109589010477066	0.07633587718009949	0.6666666865348816	3704	3779	3779	3804	1600
15.36706489323278	15.36706489323278	0	0	2	30	-0.003404928748045688	0.018856181083051315	752.2160615350952	827.2160615350952	827.2160615350952	852.2160615350952	0.0	0.07333333045244217	0.027397260069847107	0.07633587718009949	0.6666666865348816	3704	3779	3779	3804	1600
15.38219605536619	15.382196450105887	0	0	2	30	-0.003050524823067564	0.018856181083051315	752.2160615350952	827.2160615350952	827.2160615350952	852.2160615350952	0.0	0.07333333045244217	0.027397260069847107	0.07633587718009949	0.6666666865348816	3704	3779	3779	3804	1600
15.407453080252555	15.407453869731953	0	0	2	30	-0.002687759621588792	0.018620899276681105	751.2525825380092	826.2525825380092	826.2525825380092	851.2525825380092	0.0	0.07333333045244217	0.013698630034923553	0.08396946638822556	0.6666666865348816	3690	3765	3765	3790	1600
15.41496379250113	15.41496379250113	0	0	2	30	-0.0023176274578111254	0.019999999552965164	756.8999981693923	831.8999981693923	831.8999981693923	856.8999981693923	0.0	0.07999999821186066	0.0	0.08396946638822556	0.6666666865348816	3704	3779	3779	3804	1600
15.434090904605231	15.434090904605231	0	0	2	30	-0.0019411428382679079	0.021666666492819786	763.724999288097	838.724999288097	838.724999288097	863.724999288097	0.0	0.08666666597127914	0.0	0.09160305559635162	0.5833333134651184	3704	3779	3779	3804	1600
15.448998249329435	15.448998249329435	0	0	2	30	-0.0015593376811321826	0.023333333432674408	770.5500004068017	845.5500004068017	845.5500004068017	870.5500004068017	0.0	0.09333333373069763	0.0	0.09160305559635162	0.5833333134651184	3704	3779	3779	3804	1600
15.465230340482726	15.465230735222427	0	0	2	30	-0.001173258487800707	0.02837837883271277	791.2094613199588	866.2094613199588	866.2094613199588	891.2094613199588	0.013513513840734959	0.10000000149011612	0.0	0.09160305559635162	0.5833333134651184	3704	3779	3779	3804	1600
15.487448264428227	15.487448659167928	0	0	2	30	-0.0007839634745063674	0.023333333432674408	770.5500004068017	845.5500004068017	845.5500004068017	870.5500004068017	0.0	0.09333333373069763	0.0	0.09160305559635162	0.5833333134651184	3718	3793	3793	3818	1600
15.499249007723083	15.49924940246278	0	0	2	30	-0.0003925196718210386	0.026711711892858148	784.3844602012541	859.3844602012541	859.3844602012541	884.3844602012541	0.013513513840734959	0.09333333373069763	0.0	0.09923664480447769	0.5	3746	3821	3821	3846	1600
15.515194517855061	15.515194912594762	0	0	2	30	1.0437658189007235e-15	0.026711711892858148	784.3844602012541	859.3844602012541	859.3844602012541	884.3844602012541	0.013513513840734959	0.09333333373069763	0.0	0.09923664480447769	0.5	3746	3821	3821	3846	1600
15.532013192200733	15.532013192200733	0	0	2	30	0.00039251967182312326	0.03004504577256739	798.0344624386635	873.0344624386635	873.0344624386635	898.0344624386635	0.013513513840734959	0.1066666692495346	0.0	0.09923664480447769	0.5	3693	3768	3768	3793	1600
15.553938219289744	15.553938219289744	0	0	2	30	0.0007839634745084434	0.02837837883271277	791.2094613199588	866.2094613199588	866.2094613199588	891.2094613199588	0.013513513840734959	0.10000000149011612	0.0	0.09923664480447769	0.5	3512	3587	3587	3612	1600
15.565050141810236	15.565050141810236	0	0	2	30	0.001173258487802769	0.02837837883271277	791.2094613199588	866.2094613199588	866.2094613199588	891.2094613199588	0.013513513840734959	0.10000000149011612	0.0	0.09923664480447769	0.5	3265	3340	3340	3365	1600
15.582223292405406	15.582223687145103	0	0	2	30	0.0015593376811342246	0.023333333432674408	770.5500004068017	845.5500004068017	845.5500004068017	870.5500004068017	0.0	0.09333333373069763	0.0	0.10687022656202316	0.5	2739	2814	2814	2839	1600
15.607333079384127	15.607333474123827	0	0	2	30	0.0019411428382699247	0.02837837883271277	791.2094613199588	866.2094613199588	866.2094613199588	891.2094613199588	0.013513513840734959	0.10000000149011612	0.0	0.10687022656202316	0.5	2739	2814	2814	2839	1600
15.615278005301352	15.615278005301352	0	0	2	30	0.002317627457813111	0.02837837883271277	791.2094613199588	866.2094613199588	866.2094613199588	891.2094613199588	0.013513513840734959	0.10000000149011612	0.0	0.10687022656202316	0.5	2394	2469	2469	2494	1600
15.633918008617169	15.633918008617169	0	0	2	30	0.0026877596215907408	0.026711711892858148	784.3844602012541	859.3844602012541	859.3844602012541	884.3844602012541	0.013513513840734959	0.09333333373069763	0.0	0.11450381577014923	0.5	1871	1946	1946	1971	1583
15.64902864428624	15.64902864428624	0	0	2	30	0.0030505248230694713	0.02837837883271277	791.2094613199588	866.2094613199588	866.2094613199588	891.2094613199588	0.013513513840734959	0.10000000149011612	0.0	0.11450381577014923	0.5	1682	1757	1757	1782	1583
15.665344420255671	15.665344814995372	0	0	2	30	0.0034049287480475486	0.02837837883271277	791.2094613199588	866.2094613199588	866.2094613199588	891.2094613199588	0.013513513840734959	0.10000000149011612	0.0	0.11450381577014923	0.5	1393	1468	1468	1493	1583
15.68740642202016	15.687406816759857	0	0	2	30	0.003750000000000923	0.02500000037252903	777.3750015255064	852.3750015255064	852.3750015255064	877.3750015255064	0.0	0.10000000149011612	0.0	0.11450381577014923	0.4166666567325592	1179	1254	1254	1279	1566
15.699964670796959	15.699964670796959	0	0	2	30	0.004084792762613599	0.02837837883271277	791.2094613199588	866.2094613199588	866.2094613199588	891.2094613199588	0.013513513840734959	0.10000000149011612	0.0	0.10687022656202316	0.4166666567325592	997	1072	1072	1097	1566
15.715173991390728	15.715174386130425	0	0	2	30	0.0044083893921944145	0.02837837883271277	791.2094613199588	866.2094613199588	866.2094613199588	891.2094613199588	0.013513513840734959	0.10000000149011612	0.0	0.10687022656202316	0.4166666567325592	997	1072	1072	1097	1566
15.731973718230854	15.731973718230854	0	0	2	30	0.004719902932874614	0.026711711892858148	784.3844602012541	859.3844602012541	859.3844602012541	884.3844602012541	0.013513513840734959	0.09333333373069763	0.0	0.11450381577014923	0.4166666567325592	922	997	997	1022	1550
15.75403650947474	15.754036904214438	0	0	2	30	0.0050184795476922355	0.026711711892858148	784.3844602012541	859.3844602012541	859.3844602012541	884.3844602012541	0.013513513840734959	0.09333333373069763	0.0	0.1221374049782753	0.4166666567325592	880	955	955	980	1550
15.76500672044337	15.76500672044337	0	0	2	30	0.005303300858899867	0.025045044953003526	777.5594590825494	852.5594590825494	852.5594590825494	877.5594590825494	0.013513513840734959	0.08666666597127914	0.0	0.1221374049782753	0.4166666567325592	796	871	871	896	1550
15.782334609000458	15.782335003740158	0	0	2	30	0.005573586191081179	0.021666666492819786	763.724999288097	838.724999288097	838.724999288097	863.724999288097	0.0	0.08666666597127914	0.0	0.1221374049782753	0.4166666567325592	796	871	871	896	1550
15.80731926349467	15.80731926349467	0	0	2	30	0.005828594710927962	0.019999999552965164	756.8999981693923	831.8999981693923	831.8999981693923	856.8999981693923	0.0	0.07999999821186066	0.0	0.1221374049782753	0.4166666567325592	763	838	838	863	1550
15.814976818911187	15.814976818911187	0	0	2	30	0.0060676274578127425	0.019999999552965164	756.8999981693923	831.8999981693923	831.8999981693923	856.8999981693923	0.0	0.07999999821186066	0.0	0.1221374049782753	0.4166666567325592	761	836	836	861	1533
15.83408774668764	15.83408774668764	0	0	2	30	0.006290029259591271	0.019999999552965164	756.8999981693923	831.8999981693923	831.8999981693923	856.8999981693923	0.0	0.07999999821186066	0.0	0.1221374049782753	0.4166666567325592	746	821	821	846	1533
15.849043644394794	15.849043644394794	0	0	2	30	0.006495190528383834	0.021666666492819786	763.724999288097	838.724999288097	838.724999288097	863.724999288097	0.0	0.08666666597127914	0.0	0.1221374049782753	0.4166666567325592	746	821	821	846	1533
15.86497770707551	15.86497770707551	0	0	2	30	0.006682548931413254	0.021666666492819786	763.724999288097	838.724999288097	838.724999288097	863.724999288097	0.0	0.08666666597127914	0.0	0.1221374049782753	0.4166666567325592	752	827	827	852	1533
15.887550107270513	15.88755050201021	0	0	2	30	0.006851590932319951	0.019999999552965164	756.8999981693923	831.8999981693923	831.8999981693923	856.8999981693923	0.0	0.07999999821186066	0.0	0.1221374049782753	0.4166666567325592	752	827	827	852	1533
15.900289146829351	15.900289541569052	0	0	2	30	0.007001853198729405	0.019999999552965164	756.8999981693923	831.8999981693923	831.8999981693923	856.8999981693923	0.0	0.07999999821186066	0.0	0.1221374049782753	0.4166666567325592	751	826	826	851	1533
15.915274650013913	15.91527543949331	0	0	2	30	0.0071329238722139905	0.018333332613110542	750.0749970506877	825.0749970506877	825.0749970506877	850.0749970506877	0.0	0.07333333045244217	0.0	0.1221374049782753	0.4166666567325592	756	831	831	856	1533
15.932072403155548	15.932072403155548	0	0	2	30	0.007244443697168296	0.018333332613110542	750.0749970506877	825.0749970506877	825.0749970506877	850.0749970506877	0.0	0.07333333045244217	0.0	0.1221374049782753	0.4166666567325592	763	838	838	863	1516
15.953918087565107	15.953918482304807	0	0	2	30	0.007336107005503771	0.018333332613110542	750.0749970506877	825.0749970506877	825.0749970506877	850.0749970506877	0.0	0.07333333045244217	0.0	0.1221374049782753	0.4166666567325592	770	845	845	870	1516
15.965033168003188	15.965033168003188	0	0	2	30	0.007407662554463706	0.018333332613110542	750.0749970506877	825.0749970506877	825.0749970506877	850.0749970506877	0.0	0.07333333045244217	0.0	0.1221374049782753	0.4166666567325592	791	866	866	891	1516
15.982026317295716	15.982026317295716	0	0	2	30	0.007458914215262165	0.018333332613110542	750.0749970506877	825.0749970506877	825.0749970506877	850.0749970506877	0.0	0.07333333045244217	0.0	0.1221374049782753	0.4166666567325592	770	845	845	870	1516
15.998988282152041	15.998988282152041	0	0	2	30	0.0074897215106593616	0.018333332613110542	750.0749970506877	825.0749970506877	825.0749970506877	850.0749970506877	0.0	0.07333333045244217	0.0	0.1221374049782753	0.4166666567325592	784	859	859	884	1500
16.020734097417808	16.02073449215751	0	0	2	30	0.0075	0.01666666753590107	743.2500035595149	818.2500035595149	818.2500035595149	843.2500035595149	0.0	0.06666667014360428	0.0	0.1221374049782753	0.3333333432674408	784	859	859	884	1500
16.03200391581781	16.03200391581781	0	0	2	30	0.007489721510659245	0.014999999664723873	736.4249986270443	811.4249986270443	811.4249986270443	836.4249986270443	0.0	0.05999999865889549	0.0	0.1221374049782753	0.3333333432674408	798	873	873	898	1500
16.04925127747635	16.04925206695575	0	0	2	30	0.007458914215261934	0.011666666716337204	722.7750002034009	797.7750002034009	797.7750002034009	822.7750002034009	0.0	0.046666666865348816	0.0	0.11450381577014923	0.3333333432674408	791	866	866	891	1500
16.074290800788688	16.07429119552839	0	0	2	30	0.007407662554463358	0.0208148375000837	760.2367595628427	835.2367595628427	835.2367595628427	860.2367595628427	0.04054053872823715	0.03999999910593033	0.027397260069847107	0.09923664480447769	0.5	791	866	866	891	1500
16.081990988092677	16.081990988092677	0	0	2	30	0.007336107005503309	0.0208148375000837	760.2367595628427	835.2367595628427	835.2367595628427	860.2367595628427	0.04054053872823715	0.03999999910593033	0.027397260069847107	0.09923664480447769	0.5	770	845	845	870	1500
16.10069888663668	16.10069888663668	0	0	2	30	0.007244443697167722	0.03568775835522489	821.1413704646459	896.1413704646459	896.1413704646459	921.1413704646459	0.09459459781646729	0.03999999910593033	0.08219178020954132	0.09923664480447769	0.4166666567325592	791	866	866	891	1500
16.115250965631986	16.115251360371687	0	0	2	30	0.007132923872213304	0.03568775835522489	821.1413704646459	896.1413704646459	896.1413704646459	921.1413704646459	0.09459459781646729	0.03999999910593033	0.08219178020954132	0.09923664480447769	0.4166666567325592	791	866	866	891	1500
16.132058192526394	16.13205858726609	0	0	2	30	0.00700185319872861	0.07136827617031341	967.2530909174334	1042.2530909174334	1042.2530909174334	1067.2530909174334	0.20270270109176636	0.06666667014360428	0.15068493783473969	0.10687022656202316	0.3333333432674408	784	859	859	884	1500
16.15402664098227	16.15402664098227	0	0	2	30	0.006851590932319048	0.07655772032602043	988.5038647350536	1063.5038647350536	1063.5038647350536	1088.5038647350536	0.20270270109176636	0.07999999821186066	0.2054794579744339	0.11450381577014923	0.3333333432674408	791	866	866	891	1500
16.16496211485741	16.16496250959711	0	0	2	30	0.006682548931412246	0.0976331912966284	1074.8079183596933	1149.8079183596933	1149.8079183596933	1174.8079183596933	0.2567567527294159	0.10000000149011612	0.2602739632129669	0.12977099418640137	0.3333333432674408	791	866	866	891	1500
16.1820965809621	16.182097370441497	0	0	2	30	0.0064951905283827235	0.12178701930263047	1173.7178440442717	1248.7178440442717	1248.7178440442717	1273.7178440442717	0.31081080436706543	0.12666666507720947	0.34246575832366943	0.1450381726026535	0.4166666567325592	777	852	852	877	1483
16.207468869840504	16.207469264580205	0	0	2	30	0.006290029259590062	0.1861520406654611	1437.292606525063	1512.292606525063	1512.292606525063	1537.292606525063	0.44594594836235046	0.2133333384990692	0.465753436088562	0.18320611119270325	0.3333333432674408	791	866	866	891	1483
16.2150383983042	16.2150383983042	0	0	2	30	0.006067627457811438	0.1861520406654611	1437.292606525063	1512.292606525063	1512.292606525063	1537.292606525063	0.44594594836235046	0.2133333384990692	0.465753436088562	0.18320611119270325	0.3333333432674408	791	866	866	891	1483
16.23411024685047	16.23411024685047	0	0	2	30	0.0058285947109265645	0.22934223281502608	1614.1564433775318	1689.1564433775318	1689.1564433775318	1714.1564433775318	0.5540540814399719	0.25999999046325684	0.5205479264259338	0.19847328960895538	0.3333333432674408	784	859	859	884	1483
16.249211408766772	16.249211803506473	0	0	2	30	0.005573586191079693	0.27713595485990794	1809.871735151323	1884.871735151323	1884.871735151323	1909.871735151323	0.6081081032752991	0.3333333432674408	0.6438356041908264	0.25954198837280273	0.3333333432674408	784	859	859	884	1483
16.273905929582384	16.273905929582384	0	0	2	30	0.005303300858898298	0.3011144676419977	1908.0637449939804	1983.0637449939804	1983.0637449939804	2008.0637449939804	0.6351351141929626	0.36666667461395264	0.698630154132843	0.290076345205307	0.3333333432674408	777	852	852	877	1483
16.281951119383102	16.281951119383102	0	0	2	30	0.005018479547690586	0.3257007129894731	2008.7444196918925	2083.7444196918923	2083.7444196918923	2108.7444196918923	0.662162184715271	0.3933333456516266	0.7534246444702148	0.32824426889419556	0.5	763	838	838	863	1483
16.300794413643782	16.300794413643782	0	0	2	30	0.004719902932872889	0.35007780637858144	2108.568617120291	2183.568617120291	2183.568617120291	2208.568617120291	0.6891891956329346	0.41999998688697815	0.7945205569267273	0.3664122223854065	0.5	756	831	831	856	1483
16.31513688585904	16.31513728059874	0	0	2	30	0.004408389392192618	0.38176188532321076	2238.314920398548	2313.314920398548	2313.314920398548	2338.314920398548	0.7162162065505981	0.46000000834465027	0.835616409778595	0.4198473393917084	0.5	756	831	831	856	1483
16.3407507554331	16.3407507554331	0	0	2	30	0.004084792762611737	0.4744721844871833	2617.9635954750156	2692.9635954750156	2692.9635954750156	2717.9635954750156	0.837837815284729	0.5333333611488342	0.9452054500579834	0.5572519302368164	0.5	756	831	831	856	1483
16.34904542072344	16.34904542072344	0	0	2	30	0.0037499999999990002	0.5035887281852052	2737.195841918415	2812.195841918415	2812.195841918415	2837.195841918415	0.837837815284729	0.5666666626930237	0.9863013625144958	0.6183205842971802	0.5	763	838	838	863	1483
16.36734515841891	16.367345553158607	0	0	2	30	0.0034049287480455706	0.5291101038455963	2841.705875247717	2916.705875247717	2916.705875247717	2941.705875247717	0.8513513803482056	0.5933333039283752	1.0	0.6717557311058044	0.5833333134651184	763	838	838	863	1483
16.38214079180836	16.38214079180836	0	0	2	30	0.003050524823067443	0.5525139272212982	2937.544531971216	3012.544531971216	3012.544531971216	3037.544531971216	0.8648648858070374	0.6200000047683716	1.0	0.7251908183097839	0.6666666865348816	756	831	831	856	1483
16.40754781778026	16.40754821251996	0	0	2	30	0.002687759621588668	0.5812045186758041	3055.032503977418	3130.032503977418	3130.032503977418	3155.032503977418	0.8918918967247009	0.6466666460037231	1.0	0.7862595319747925	0.75	756	831	831	856	1483
16.41551129646333	16.41551129646333	0	0	2	30	0.0023176274578109997	0.6079867333173752	3164.7056729346514	3239.7056729346514	3239.7056729346514	3264.7056729346514	0.9189189076423645	0.6733333468437195	1.0	0.8396946787834167	0.75	750	825	825	850	1483
16.43399498285843	16.43399498285843	0	0	2	30	0.0019411428382677801	0.6328605264425278	3266.563855782151	3341.563855782151	3341.563855782151	3366.563855782151	0.9459459185600281	0.699999988079071	1.0	0.885496199131012	0.8333333134651184	750	825	825	850	1483
16.449036144340518	16.449036144340518	0	0	2	30	0.0015593376811320532	0.6524475663900375	3346.7727843672037	3421.7727843672037	3421.7727843672037	3446.7727843672037	0.9594594836235046	0.7266666889190674	1.0	0.9236640930175781	0.8333333134651184	750	825	825	850	1483
16.465049944440388	16.465049944440388	0	0	2	30	0.0011732584878005763	0.6650811582803726	3398.507343158126	3473.507343158126	3473.507343158126	3498.507343158126	0.9594594836235046	0.746666669845581	1.0	0.9541984796524048	0.8333333134651184	750	825	825	850	1483
16.48725365775673	16.48725365775673	0	0	2	30	0.0007839634745062358	0.6930465698242188	3513.025703430176	3588.025703430176	3588.025703430176	3613.025703430176	0.9864864945411682	0.7933333516120911	1.0	0.9923664331436157	0.8333333134651184	750	825	825	850	1483
16.50098862557558	16.50098862557558	0	0	2	30	0.00039251967182090644	0.6999549567699432	3541.3155479729176	3616.3155479729176	3616.3155479729176	3641.3155479729176	0.9864864945411682	0.8133333325386047	1.0	1.0	0.8333333134651184	750	825	825	850	1483
16.515245439276203	16.515245834015904	0	0	2	30	-1.1760740967563817e-15	0.6999549567699432	3541.3155479729176	3616.3155479729176	3616.3155479729176	3641.3155479729176	0.9864864945411682	0.8133333325386047	1.0	1.0	0.8333333134651184	743	818	818	843	1466
16.532088587483198	16.5320889822229	0	0	2	30	-0.0003925196718232554	0.7116666734218597	3589.2750276625156	3664.2750276625156	3664.2750276625156	3689.2750276625156	1.0	0.846666693687439	1.0	1.0	0.8333333134651184	736	811	811	836	1466
16.554111115277806	16.55411111527781	0	0	2	30	-0.000783963474508575	0.7133333384990692	3596.1000211536884	3671.1000211536884	3671.1000211536884	3696.1000211536884	1.0	0.8533333539962769	1.0	1.0	0.8333333134651184	722	797	797	822	1466
16.565069089315777	16.565069089315777	0	0	2	30	-0.0011732584878028998	0.7150000035762787	3602.925014644861	3677.925014644861	3677.925014644861	3702.925014644861	1.0	0.8600000143051147	1.0	1.0	0.8333333134651184	760	835	835	860	1500
16.582117502166135	16.582118291645532	0	0	2	30	-0.0015593376811343538	0.7166666686534882	3609.750008136034	3684.750008136034	3684.750008136034	3709.750008136034	1.0	0.8666666746139526	1.0	1.0	0.8333333134651184	760	835	835	860	1500
16.607469659319904	16.607469659319904	0	0	2	30	-0.0019411428382700524	0.7199999988079071	3623.3999951183796	3698.3999951183796	3698.3999951183796	3723.3999951183796	1.0	0.8799999952316284	1.0	1.0	0.8333333134651184	821	896	896	921	1483
16.61541813789442	16.61541813789442	0	0	2	30	-0.0023176274578132366	0.7199999988079071	3623.3999951183796	3698.3999951183796	3698.3999951183796	3723.3999951183796	1.0	0.8799999952316284	1.0	1.0	0.8333333134651184	821	896	896	921	1483
16.634149720820346	16.634150115560047	0	0	2	30	-0.0026877596215908644	0.7216666638851166	3630.2249886095524	3705.2249886095524	3705.2249886095524	3730.2249886095524	1.0	0.8866666555404663	1.0	1.0	0.8333333134651184	967	1042	1042	1067	1466
16.64918693490545	16.64918772438485	0	0	2	30	-0.003050524823069592	0.7249999940395355	3643.874975591898	3718.874975591898	3718.874975591898	3743.874975591898	1.0	0.8999999761581421	1.0	1.0	0.8333333134651184	988	1063	1063	1088	1466
16.66496507540515	16.66496507540515	0	0	2	30	-0.003404928748047666	0.7249086797237396	3643.5010434687138	3718.5010434687138	3718.5010434687138	3743.5010434687138	1.0	0.9133333563804626	0.9863013625144958	1.0	0.8333333134651184	1074	1149	1149	1174	1466
16.68742892218299	16.68742931692269	0	0	2	30	-0.0037500000000010372	0.7249086797237396	3643.5010434687138	3718.5010434687138	3718.5010434687138	3743.5010434687138	1.0	0.9133333563804626	0.9863013625144958	1.0	0.8333333134651184	1173	1248	1248	1273	1483
16.69905321683249	16.69905321683249	0	0	2	30	-0.0040847927626137094	0.7249086797237396	3643.5010434687138	3718.5010434687138	3718.5010434687138	3743.5010434687138	1.0	0.9133333563804626	0.9863013625144958	1.0	0.8333333134651184	1437	1512	1512	1537	1466
16.715054780001697	16.715054780001697	0	0	2	30	-0.004408389392194521	0.7249086797237396	3643.5010434687138	3718.5010434687138	3718.5010434687138	3743.5010434687138	1.0	0.9133333563804626	0.9863013625144958	1.0	0.8333333134651184	1437	1512	1512	1537	1466
16.732169114381747	16.732169509121448	0	0	2	30	-0.004719902932874717	0.7249086797237396	3643.5010434687138	3718.5010434687138	3718.5010434687138	3743.5010434687138	1.0	0.9133333563804626	0.9863013625144958	1.0	0.8333333134651184	1614	1689	1689	1714	1466
16.75390427167565	16.753904666415348	0	0	2	30	-0.0050184795476923335	0.7231506854295731	3636.3020568341017	3711.3020568341017	3711.3020568341017	3736.3020568341017	1.0	0.9200000166893005	0.9726027250289917	1.0	0.9166666865348816	1809	1884	1884	1909	1466
16.764977114965962	16.764976720226265	0	0	2	30	-0.005303300858899961	0.726484015583992	3649.9520438164473	3724.9520438164473	3724.9520438164473	3749.9520438164473	1.0	0.9333333373069763	0.9726027250289917	1.0	0.8333333134651184	1908	1983	1983	2008	1466
16.7821277653983	16.782128554877698	0	0	2	30	-0.005573586191081266	0.7247260212898254	3642.753057181835	3717.753057181835	3717.753057181835	3742.753057181835	1.0	0.9399999976158142	0.9589040875434875	1.0	0.9166666865348816	2008	2083	2083	2108	1500
16.807510317508875	16.807511106988272	0	0	2	30	-0.005828594710928045	0.7247260212898254	3642.753057181835	3717.753057181835	3717.753057181835	3742.753057181835	1.0	0.9399999976158142	0.9589040875434875	1.0	0.9166666865348816	2108	2183	2183	2208	1500
16.815203004758587	16.815203399498287	0	0	2	30	-0.00606762745781282	0.7263926863670349	3649.578050673008	3724.578050673008	3724.578050673008	3749.578050673008	1.0	0.9466666579246521	0.9589040875434875	1.0	0.9166666865348816	2238	2313	2313	2338	1500
16.833934192944817	16.833934587684517	0	0	2	30	-0.006290029259591343	0.7263926863670349	3649.578050673008	3724.578050673008	3724.578050673008	3749.578050673008	1.0	0.9466666579246521	0.9589040875434875	1.0	0.9166666865348816	2617	2692	2692	2717	1500
16.849046012832986	16.849046407572686	0	0	2	30	-0.0064951905283839	0.7280593514442444	3656.4030441641808	3731.4030441641808	3731.4030441641808	3756.4030441641808	1.0	0.95333331823349	0.9589040875434875	1.0	0.9166666865348816	2737	2812	2812	2837	1500
16.86504915496099	16.86504915496099	0	0	2	30	-0.006682548931413314	0.7246346920728683	3642.379064038396	3717.379064038396	3717.379064038396	3742.379064038396	1.0	0.95333331823349	0.9452054500579834	1.0	0.9166666865348816	2841	2916	2916	2941	1516
16.887323526683417	16.887323921423114	0	0	2	30	-0.0068515909323200045	0.7279680222272873	3656.0290510207415	3731.0290510207415	3731.0290510207415	3756.0290510207415	1.0	0.9666666388511658	0.9452054500579834	1.0	0.9166666865348816	2937	3012	3012	3037	1533
16.89914005956622	16.899141638525016	0	0	2	30	-0.007001853198729453	0.7279680222272873	3656.0290510207415	3731.0290510207415	3731.0290510207415	3756.0290510207415	1.0	0.9666666388511658	0.9452054500579834	1.0	0.9166666865348816	3055	3130	3130	3155	1550
16.915093464492177	16.915093464492177	0	0	2	30	-0.007132923872214031	0.729634702205658	3662.8541055321693	3737.8541055321693	3737.8541055321693	3762.8541055321693	1.0	0.9733333587646484	0.9452054500579834	1.0	0.9166666865348816	3164	3239	3239	3264	1550
16.932113061344523	16.93211345608422	0	0	2	30	-0.00724444369716833	0.729634702205658	3662.8541055321693	3737.8541055321693	3737.8541055321693	3762.8541055321693	1.0	0.9733333587646484	0.9452054500579834	1.0	0.9166666865348816	3266	3341	3341	3366	1566
16.953863218746978	16.953863613486675	0	0	2	30	-0.0073361070055037985	0.729634702205658	3662.8541055321693	3737.8541055321693	3737.8541055321693	3762.8541055321693	1.0	0.9733333587646484	0.9452054500579834	1.0	0.9166666865348816	3346	3421	3421	3446	1566
16.964974351788072	16.964974351788072	0	0	2	30	-0.007407662554463726	0.7279680222272873	3656.0290510207415	3731.0290510207415	3731.0290510207415	3756.0290510207415	1.0	0.9666666388511658	0.9452054500579834	1.0	0.9166666865348816	3398	3473	3473	3498	1566
16.982197239585286	16.982197634324987	0	0	2	30	-0.007458914215262179	0.729634702205658	3662.8541055321693	3737.8541055321693	3737.8541055321693	3762.8541055321693	1.0	0.9733333587646484	0.9452054500579834	1.0	0.9166666865348816	3513	3588	3588	3613	1566
16.999814867081273	16.99981565656067	0	0	2	30	-0.0074897215106593685	0.7279680222272873	3656.0290510207415	3731.0290510207415	3731.0290510207415	3756.0290510207415	1.0	0.9666666388511658	0.9452054500579834	1.0	0.9166666865348816	3541	3616	3616	3641	1566
17.020451069053788	17.020451069053788	0	0	2	30	-0.0075	0.7262100577354431	3648.8301864266396	3723.8301864266396	3723.8301864266396	3748.8301864266396	1.0	0.9733333587646484	0.931506872177124	1.0	0.9166666865348816	3541	3616	3616	3641	1566
17.03327695134636	17.03327695134636	0	0	2	30	-0.007489721510659238	0.7262100577354431	3648.8301864266396	3723.8301864266396	3723.8301864266396	3748.8301864266396	1.0	0.9733333587646484	0.931506872177124	1.0	0.9166666865348816	3589	3664	3664	3689	1566
17.049042854915395	17.049043249655096	0	0	2	30	-0.00745891421526192	0.7262100577354431	3648.8301864266396	3723.8301864266396	3723.8301864266396	3748.8301864266396	1.0	0.9733333587646484	0.931506872177124	1.0	0.9166666865348816	3596	3671	3671	3696	1566
17.064980075513702	17.064980075513706	0	0	2	30	-0.007407662554463337	0.7262100577354431	3648.8301864266396	3723.8301864266396	3723.8301864266396	3748.8301864266396	1.0	0.9733333587646484	0.931506872177124	1.0	0.9166666865348816	3602	3677	3677	3702	1566
17.08705470894855	17.087055498427947	0	0	2	30	-0.0073361070055032816	0.7278767228126526	3655.6551799178123	3730.6551799178123	3730.6551799178123	3755.6551799178123	1.0	0.9800000190734863	0.931506872177124	1.0	0.9166666865348816	3609	3684	3684	3709	1566
17.099054401051585	17.099054401051585	0	0	2	30	-0.007244443697167687	0.7278767228126526	3655.6551799178123	3730.6551799178123	3730.6551799178123	3755.6551799178123	1.0	0.9800000190734863	0.931506872177124	1.0	0.9166666865348816	3623	3698	3698	3723	1566
17.115059516878084	17.115059516878084	0	0	2	30	-0.007132923872213263	0.7262100577354431	3648.8301864266396	3723.8301864266396	3723.8301864266396	3748.8301864266396	1.0	0.9733333587646484	0.931506872177124	1.0	0.9166666865348816	3623	3698	3698	3723	1566
17.141116284394162	17.141116679133862	0	0	2	30	-0.007001853198728562	0.7263013571500778	3649.2040575295687	3724.2040575295687	3724.2040575295687	3749.2040575295687	1.0	0.9599999785423279	0.9452054500579834	1.0	0.9166666865348816	3630	3705	3705	3730	1566
17.150079638734226	17.150079638734226	0	0	2	30	-0.006851590932318994	0.7263013571500778	3649.2040575295687	3724.2040575295687	3724.2040575295687	3749.2040575295687	1.0	0.9599999785423279	0.9452054500579834	1.0	0.9166666865348816	3643	3718	3718	3743	1566
17.167082656519224	17.167082656519224	0	0	2	30	-0.006682548931412186	0.7281506806612015	3656.77703730762	3731.77703730762	3731.77703730762	3756.77703730762	1.0	0.9399999976158142	0.9726027250289917	1.0	0.9166666865348816	3643	3718	3718	3743	1566
17.182065396525896	17.182065396525896	0	0	2	30	-0.006495190528382658	0.7108964323997498	3586.1208906769753	3661.1208906769753	3661.1208906769753	3686.1208906769753	0.9864864945411682	0.8799999952316284	1.0	0.9770992398262024	0.9166666865348816	3643	3718	3718	3743	1566
17.2071171567689	17.2071171567689	0	0	2	30	-0.00629002925958999	0.6985045820474625	3535.376263484359	3610.376263484359	3610.376263484359	3635.376263484359	0.9864864945411682	0.8533333539962769	1.0	0.9541984796524048	0.9166666865348816	3643	3718	3718	3743	1566
17.215054582631847	17.215054582631847	0	0	2	30	-0.00606762745781136	0.6894460469484329	3498.281562253833	3573.281562253833	3573.281562253833	3598.281562253833	0.9864864945411682	0.8399999737739563	1.0	0.9312977194786072	0.8333333134651184	3643	3718	3718	3743	1566
17.233951956231262	17.233951561491562	0	0	2	30	-0.005828594710926481	0.6751007437705994	3439.5375457406044	3514.5375457406044	3514.5375457406044	3539.5375457406044	0.9729729890823364	0.8266666531562805	1.0	0.9007633328437805	0.8333333134651184	3643	3718	3718	3743	1566
17.249118250197863	17.249118250197863	0	0	2	30	-0.0055735861910796046	0.6605587750673294	3379.988183900714	3454.988183900714	3454.988183900714	3479.988183900714	0.9729729890823364	0.8066666722297668	1.0	0.8625954389572144	0.8333333134651184	3636	3711	3711	3736	1583
17.26524928798827	17.265249682727966	0	0	2	30	-0.005303300858898205	0.6386249214410782	3290.169053301215	3365.169053301215	3365.169053301215	3390.169053301215	0.9729729890823364	0.7799999713897705	1.0	0.8015267252922058	0.8333333134651184	3649	3724	3724	3749	1566
17.287240236606976	17.287240631346673	0	0	2	30	-0.005018479547690488	0.5996025055646896	3130.372260287404	3205.372260287404	3205.372260287404	3230.372260287404	0.9189189076423645	0.746666669845581	1.0	0.732824444770813	0.8333333134651184	3642	3717	3717	3742	1583
17.299058348448575	17.299058348448575	0	0	2	30	-0.004719902932872786	0.564003512263298	2984.5943827182055	3059.5943827182055	3059.5943827182055	3084.5943827182055	0.8918918967247009	0.699999988079071	1.0	0.6641221642494202	0.75	3642	3717	3717	3742	1583
17.31501254285393	17.31501254285393	0	0	2	30	-0.004408389392192511	0.5295732322845401	2843.6023862051916	2918.6023862051916	2918.6023862051916	2943.6023862051916	0.8918918967247009	0.6466666460037231	0.9863013625144958	0.5877862572669983	0.75	3649	3724	3724	3749	1583
17.33196977083387	17.331969376094168	0	0	2	30	-0.004084792762611626	0.44129222957042424	2482.091680090887	2557.091680090887	2557.091680090887	2582.091680090887	0.8108108043670654	0.5533333420753479	0.8904109597206116	0.45038166642189026	0.75	3649	3724	3724	3749	1583
17.353795718258485	17.353795718258485	0	0	2	30	-0.0037499999999988857	0.39585168134881954	2296.0126351234157	2371.0126351234157	2371.0126351234157	2396.0126351234157	0.7567567825317383	0.5066666603088379	0.8219178318977356	0.3893129825592041	0.8333333134651184	3656	3731	3731	3756	1583
17.364973562308673	17.364973562308673	0	0	2	30	-0.0034049287480454526	0.3510646727946991	2112.609835094293	2187.609835094293	2187.609835094293	2212.609835094293	0.7027027010917664	0.46000000834465027	0.7534246444702148	0.3206106722354889	0.75	3642	3717	3717	3742	1583
17.381969474779094	17.381969474779094	0	0	2	30	-0.0030505248230673224	0.2973716783192284	1892.7370227172403	1967.7370227172403	1967.7370227172403	1992.7370227172403	0.5945945978164673	0.40666666626930237	0.6849315166473389	0.2748091518878937	0.8333333134651184	3656	3731	3731	3756	1583
17.407175183504616	17.407175578244317	0	0	2	30	-0.002687759621588545	0.23665723857191034	1644.111391951973	1719.111391951973	1719.111391951973	1744.111391951973	0.5270270109176636	0.30666667222976685	0.5479452013969421	0.20610687136650085	0.8333333134651184	3656	3731	3731	3756	1583
17.415465506658272	17.415465506658272	0	0	2	30	-0.002317627457810874	0.23665723857191034	1644.111391951973	1719.111391951973	1719.111391951973	1744.111391951973	0.5270270109176636	0.30666667222976685	0.5479452013969421	0.20610687136650085	0.8333333134651184	3662	3737	3737	3762	1583
17.43392077179506	17.43392077179506	0	0	2	30	-0.0019411428382676522	0.20201994784033772	1502.271686406183	1577.271686406183	1577.271686406183	1602.271686406183	0.47297295928001404	0.25333333015441895	0.465753436088562	0.17557251453399658	0.8333333134651184	3662	3737	3737	3762	1583
17.44959193783639	17.44959193783639	0	0	2	30	-0.0015593376811319237	0.15512398461821275	1310.2327170115814	1385.2327170115814	1385.2327170115814	1410.2327170115814	0.36486485600471497	0.20000000298023224	0.3835616409778595	0.1450381726026535	0.8333333134651184	3662	3737	3737	3762	1583
17.474018825136234	17.474018825136234	0	0	2	30	-0.0011732584878004458	0.09532823715124072	1065.3691311343307	1140.3691311343307	1140.3691311343307	1165.3691311343307	0.21621622145175934	0.14000000059604645	0.21917808055877686	0.11450381577014923	0.8333333134651184	3656	3731	3731	3756	1583
17.481990988092676	17.481990988092676	0	0	2	30	-0.0007839634745061043	0.09532823715124072	1065.3691311343307	1140.3691311343307	1140.3691311343307	1165.3691311343307	0.21621622145175934	0.14000000059604645	0.21917808055877686	0.11450381577014923	0.8333333134651184	3662	3737	3737	3762	1583
17.500677965432644	17.50067993913114	0	0	2	30	-0.00039251967182077433	0.06918881545615604	958.328199292959	1033.328199292959	1033.328199292959	1058.328199292959	0.13513512909412384	0.12666666507720947	0.15068493783473969	0.09923664480447769	0.8333333134651184	3656	3731	3731	3756	1583
17.515000700662966	17.515000700662966	0	0	2	30	1.30838237461204e-15	0.06517578021270747	941.8948199710371	1016.8948199710371	1016.8948199710371	1041.8948199710371	0.13513512909412384	0.1133333370089531	0.12328767031431198	0.09923664480447769	0.8333333134651184	3648	3723	3723	3748	1583
17.532124508795786	17.532124903535486	0	0	2	30	0.00039251967182338753	0.05588965863904874	903.8681521269045	978.8681521269045	978.8681521269045	1003.8681521269045	0.10810811072587967	0.1066666692495346	0.09589041024446487	0.09160305559635162	0.8333333134651184	3648	3723	3723	3748	1583
17.55380479727156	17.55380479727156	0	0	2	30	0.0007839634745087067	0.05053090437967028	881.9240534347498	956.9240534347498	956.9240534347498	981.9240534347498	0.09459459781646729	0.10000000149011612	0.08219178020954132	0.09160305559635162	0.8333333134651184	3648	3723	3723	3748	1583
17.56497593074687	17.56497593074687	0	0	2	30	0.0011732584878030303	0.04179377003029358	846.1454882740522	921.1454882740522	921.1454882740522	946.1454882740522	0.06756756454706192	0.09333333373069763	0.06849315017461777	0.09160305559635162	0.8333333134651184	3648	3723	3723	3748	1583
17.582016843542945	17.582017238282646	0	0	2	30	0.0015593376811344833	0.03810168364209232	831.0263945143681	906.0263945143681	906.0263945143681	931.0263945143681	0.054054055362939835	0.09333333373069763	0.054794520139694214	0.09160305559635162	0.75	3655	3730	3730	3755	1583
17.599444206504124	17.599444206504124	0	0	2	30	0.0019411428382701804	0.038206253356493025	831.4546074948389	906.4546074948389	906.4546074948389	931.4546074948389	0.054054055362939835	0.09333333373069763	0.054794520139694214	0.09923664480447769	0.75	3655	3730	3730	3755	1583
17.620429358370355	17.620429358370355	0	0	2	30	0.002317627457813363	0.03282135573719182	809.4034517438005	884.4034517438005	884.4034517438005	909.4034517438005	0.04054053872823715	0.08666666597127914	0.04109589010477066	0.09923664480447769	0.8333333134651184	3648	3723	3723	3748	1583
17.63317589798347	17.63317629272317	0	0	2	30	0.002687759621590988	0.029155411260898073	794.3914091133776	869.3914091133776	869.3914091133776	894.3914091133776	0.027027027681469917	0.08666666597127914	0.027397260069847107	0.10687022656202316	0.75	3649	3724	3724	3749	1583
17.64935193609954	17.649352330839235	0	0	2	30	0.003050524823069713	0.02707770581671355	785.883205319442	860.883205319442	860.883205319442	885.883205319442	0.013513513840734959	0.09333333373069763	0.013698630034923553	0.10687022656202316	0.75	3649	3724	3724	3749	1583
17.67379816564462	17.67379816564462	0	0	2	30	0.003404928748047784	0.02837837883271277	791.2094613199588	866.2094613199588	866.2094613199588	891.2094613199588	0.013513513840734959	0.10000000149011612	0.0	0.11450381577014923	0.75	3656	3731	3731	3756	1583
17.68202572518617	17.68202572518617	0	0	2	30	0.003750000000001152	0.02500000037252903	777.3750015255064	852.3750015255064	852.3750015255064	877.3750015255064	0.0	0.10000000149011612	0.0	0.11450381577014923	0.75	3586	3661	3661	3686	1583
17.700362568413322	17.700362173673625	0	0	2	30	0.0040847927626138205	0.02837837883271277	791.2094613199588	866.2094613199588	866.2094613199588	891.2094613199588	0.013513513840734959	0.10000000149011612	0.0	0.11450381577014923	0.75	3535	3610	3610	3635	1583
17.715001490142363	17.71500188488206	0	0	2	30	0.004408389392194629	0.03004504577256739	798.0344624386635	873.0344624386635	873.0344624386635	898.0344624386635	0.013513513840734959	0.1066666692495346	0.0	0.11450381577014923	0.75	3498	3573	3573	3598	1566
17.731976876148444	17.731976876148444	0	0	2	30	0.00471990293287482	0.026711711892858148	784.3844602012541	859.3844602012541	859.3844602012541	884.3844602012541	0.013513513840734959	0.09333333373069763	0.0	0.11450381577014923	0.75	3439	3514	3514	3539	1566
17.753784270807223	17.753783876067523	0	0	2	30	0.0050184795476924315	0.030090090353041887	798.2189199957065	873.2189199957065	873.2189199957065	898.2189199957065	0.027027027681469917	0.09333333373069763	0.0	0.11450381577014923	0.75	3379	3454	3454	3479	1566
17.765027641647407	17.765027641647407	0	0	2	30	0.005303300858900055	0.02837837883271277	791.2094613199588	866.2094613199588	866.2094613199588	891.2094613199588	0.013513513840734959	0.10000000149011612	0.0	0.11450381577014923	0.75	3290	3365	3365	3390	1566
17.781978948531865	17.781978948531865	0	0	2	30	0.005573586191081356	0.02837837883271277	791.2094613199588	866.2094613199588	866.2094613199588	891.2094613199588	0.013513513840734959	0.10000000149011612	0.0	0.11450381577014923	0.75	3130	3205	3205	3230	1566
17.79958789175448	17.799588681233878	0	0	2	30	0.005828594710928128	0.02837837883271277	791.2094613199588	866.2094613199588	866.2094613199588	891.2094613199588	0.013513513840734959	0.10000000149011612	0.0	0.11450381577014923	0.75	2984	3059	3059	3084	1550
17.82054146444481	17.820541859184505	0	0	2	30	0.006067627457812898	0.02837837883271277	791.2094613199588	866.2094613199588	866.2094613199588	891.2094613199588	0.013513513840734959	0.10000000149011612	0.0	0.1221374049782753	0.75	2843	2918	2918	2943	1550
17.833169187408593	17.833169187408593	0	0	2	30	0.006290029259591415	0.02837837883271277	791.2094613199588	866.2094613199588	866.2094613199588	891.2094613199588	0.013513513840734959	0.10000000149011612	0.0	0.1221374049782753	0.75	2482	2557	2557	2582	1550
17.84941509445134	17.84941588393074	0	0	2	30	0.006495190528383966	0.03004504577256739	798.0344624386635	873.0344624386635	873.0344624386635	898.0344624386635	0.013513513840734959	0.1066666692495346	0.0	0.1221374049782753	0.6666666865348816	2296	2371	2371	2396	1566
17.873967114235693	17.873967114235693	0	0	2	30	0.0066825489314133735	0.02875161303329403	792.737855371339	867.737855371339	867.737855371339	892.737855371339	0.0	0.1133333370089531	0.013698630034923553	0.1221374049782753	0.75	2112	2187	2187	2212	1550
17.882017435652493	17.882017830392194	0	0	2	30	0.006851590932320058	0.02875161303329403	792.737855371339	867.737855371339	867.737855371339	892.737855371339	0.0	0.1133333370089531	0.013698630034923553	0.1221374049782753	0.75	1892	1967	1967	1992	1566
17.900609280725057	17.900609280725057	0	0	2	30	0.0070018531987295	0.03379665657068724	813.3973086569642	888.3973086569642	888.3973086569642	913.3973086569642	0.013513513840734959	0.11999999731779099	0.013698630034923553	0.1221374049782753	0.75	1644	1719	1719	1744	1566
17.915038990413745	17.915038990413745	0	0	2	30	0.007132923872214073	0.03379665657068724	813.3973086569642	888.3973086569642	888.3973086569642	913.3973086569642	0.013513513840734959	0.11999999731779099	0.013698630034923553	0.1221374049782753	0.75	1644	1719	1719	1744	1566
17.93223306221295	17.93223345695265	0	0	2	30	0.007244443697168365	0.033770514142087066	813.2902554118466	888.2902554118466	888.2902554118466	913.2902554118466	0.013513513840734959	0.11999999731779099	0.013698630034923553	0.11450381577014923	0.75	1502	1577	1577	1602	1566
17.953783086588125	17.953783086588125	0	0	2	30	0.007336107005503826	0.03379665657068724	813.3973086569642	888.3973086569642	888.3973086569642	913.3973086569642	0.013513513840734959	0.11999999731779099	0.013698630034923553	0.1221374049782753	0.6666666865348816	1310	1385	1385	1410	1566
17.966473967903713	17.96647475738311	0	0	2	30	0.007407662554463747	0.030392135681903326	799.4557956173941	874.4557956173941	874.4557956173941	899.4557956173941	0.0	0.11999999731779099	0.013698630034923553	0.11450381577014923	0.6666666865348816	1065	1140	1140	1165	1566
17.98199276442132	17.98199315916102	0	0	2	30	0.007458914215262192	0.035463323510541864	820.2223097756689	895.2223097756689	895.2223097756689	920.2223097756689	0.013513513840734959	0.12666666507720947	0.013698630034923553	0.1221374049782753	0.6666666865348816	1065	1140	1140	1165	1566
17.999611576136406	17.999611970876106	0	0	2	30	0.007489721510659376	0.03543718108194169	820.1152565305513	895.1152565305513	895.1152565305513	920.1152565305513	0.013513513840734959	0.12666666507720947	0.013698630034923553	0.11450381577014923	0.6666666865348816	958	1033	1033	1058	1566
18.020449095355296	18.020449095355296	0	0	2	30	0.0075	0.037129992313041635	827.0473185219055	902.0473185219055	902.0473185219055	927.0473185219055	0.013513513840734959	0.13333334028720856	0.013698630034923553	0.1221374049782753	0.6666666865348816	941	1016	1016	1041	1566
18.033674059483324	18.033674059483324	0	0	2	30	0.0074897215106592314	0.037129992313041635	827.0473185219055	902.0473185219055	902.0473185219055	927.0473185219055	0.013513513840734959	0.13333334028720856	0.013698630034923553	0.1221374049782753	0.6666666865348816	903	978	978	1003	1566
18.049793649822465	18.049794044562166	0	0	2	30	0.007458914215261905	0.035463323510541864	820.2223097756689	895.2223097756689	895.2223097756689	920.2223097756689	0.013513513840734959	0.12666666507720947	0.013698630034923553	0.1221374049782753	0.6666666865348816	881	956	956	981	1566
18.073744086305886	18.073744086305886	0	0	2	30	0.007407662554463316	0.035463323510541864	820.2223097756689	895.2223097756689	895.2223097756689	920.2223097756689	0.013513513840734959	0.12666666507720947	0.013698630034923553	0.1221374049782753	0.6666666865348816	846	921	921	946	1566
18.081987435435387	18.081987435435387	0	0	2	30	0.007336107005503255	0.03379665657068724	813.3973086569642	888.3973086569642	888.3973086569642	913.3973086569642	0.013513513840734959	0.11999999731779099	0.013698630034923553	0.1221374049782753	0.6666666865348816	831	906	906	931	1550
18.100432437340007	18.100432042600307	0	0	2	30	0.007244443697167653	0.03379665657068724	813.3973086569642	888.3973086569642	888.3973086569642	913.3973086569642	0.013513513840734959	0.11999999731779099	0.013698630034923553	0.1221374049782753	0.6666666865348816	831	906	906	931	1550
18.115058332658986	18.115058332658986	0	0	2	30	0.007132923872213222	0.03212999149347777	806.5723151657915	881.5723151657915	881.5723151657915	906.5723151657915	0.013513513840734959	0.1133333370089531	0.013698630034923553	0.1221374049782753	0.6666666865348816	809	884	884	909	1566
18.13233529979493	18.132335694534632	0	0	2	30	0.007001853198728515	0.03550836995366151	820.4067749602439	895.4067749602439	895.4067749602439	920.4067749602439	0.027027027681469917	0.1133333370089531	0.013698630034923553	0.1221374049782753	0.6666666865348816	794	869	869	894	1550
18.15327268815761	18.15327308289731	0	0	2	30	0.00685159093231894	0.03384170301380689	813.5817738415392	888.5817738415392	888.5817738415392	913.5817738415392	0.027027027681469917	0.1066666692495346	0.013698630034923553	0.1221374049782753	0.6666666865348816	785	860	860	885	1550
18.16658567923847	18.166586073978166	0	0	2	30	0.006682548931412125	0.03220117850255244	806.8638259679523	881.8638259679523	881.8638259679523	906.8638259679523	0.027027027681469917	0.10000000149011612	0.013698630034923553	0.12977099418640137	0.6666666865348816	791	866	866	891	1550
18.182125791699807	18.182126186439508	0	0	2	30	0.006495190528382592	0.032246222384535006	807.0482806646709	882.0482806646709	882.0482806646709	907.0482806646709	0.04054053872823715	0.08666666597127914	0.013698630034923553	0.12977099418640137	0.6666666865348816	777	852	852	877	1550
18.199476969899123	18.199477364638824	0	0	2	30	0.006290029259589918	0.03440235581301199	815.8776470542841	890.8776470542841	890.8776470542841	915.8776470542841	0.054054055362939835	0.07999999821186066	0.027397260069847107	0.12977099418640137	0.6666666865348816	791	866	866	891	1550
18.219965144484597	18.219965144484597	0	0	2	30	0.006067627457811282	0.039936865606196914	838.5414646573763	913.5414646573763	913.5414646573763	938.5414646573763	0.0810810774564743	0.07333333045244217	0.04109589010477066	0.12977099418640137	0.6666666865348816	798	873	873	898	1550
18.233242608992565	18.233242608992565	0	0	2	30	0.005828594710926398	0.05758688888191853	910.8183099714563	985.8183099714563	985.8183099714563	1010.8183099714563	0.14864864945411682	0.07333333045244217	0.06849315017461777	0.1221374049782753	0.75	784	859	859	884	1550
18.24908351310437	18.24908390784407	0	0	2	30	0.005573586191079517	0.06726514861964661	950.4507835974529	1025.4507835974528	1025.4507835974528	1050.4507835974528	0.1756756752729416	0.07999999821186066	0.10958904027938843	0.1221374049782753	0.75	798	873	873	898	1550
18.265041654906714	18.265041654906714	0	0	2	30	0.005303300858898111	0.07214088579884237	970.4169273462595	1045.4169273462594	1045.4169273462594	1070.4169273462594	0.1756756752729416	0.09333333373069763	0.15068493783473969	0.12977099418640137	0.75	791	866	866	891	1550
18.286507994465747	18.28650878394515	0	0	2	30	0.005018479547690389	0.10959307840077415	1123.78365605117	1198.78365605117	1198.78365605117	1223.78365605117	0.2702702581882477	0.11999999731779099	0.31506848335266113	0.15267175436019897	0.75	791	866	866	891	1550
18.300012434300513	18.30001282904021	0	0	2	30	0.004719902932872683	0.13745268404602218	1237.868741168461	1312.868741168461	1312.868741168461	1337.868741168461	0.3243243098258972	0.15333333611488342	0.4109589159488678	0.17557251453399658	0.8333333134651184	791	866	866	891	1550
18.315004648059954	18.315004253320254	0	0	2	30	0.004408389392192404	0.13745268404602218	1237.868741168461	1312.868741168461	1312.868741168461	1337.868741168461	0.3243243098258972	0.15333333611488342	0.4109589159488678	0.17557251453399658	0.8333333134651184	791	866	866	891	1550
18.331995428914286	18.331995428914286	0	0	2	30	0.004084792762611515	0.21194683436725437	1542.9222867339067	1617.9222867339067	1617.9222867339067	1642.9222867339067	0.4864864945411682	0.23999999463558197	0.5479452013969421	0.221374049782753	0.8333333134651184	791	866	866	891	1550
18.353230451009843	18.35323084574954	0	0	2	30	0.0037499999999987712	0.24223122930322294	1666.9368839966978	1741.9368839966978	1741.9368839966978	1766.9368839966978	0.5405405163764954	0.2800000011920929	0.5890411138534546	0.25190839171409607	0.8333333134651184	798	873	873	898	1533
18.366383177772995	18.366383177772995	0	0	2	30	0.0034049287480453347	0.25936810639171215	1737.1123956740612	1812.1123956740612	1812.1123956740612	1837.1123956740612	0.5405405163764954	0.3199999928474426	0.6438356041908264	0.2748091518878937	0.8333333134651184	792	867	867	892	1550
18.382173160463662	18.382173160463662	0	0	2	30	0.0030505248230672014	0.29057395136840647	1864.9003308536244	1939.9003308536244	1939.9003308536244	1964.9003308536244	0.5945945978164673	0.35333332419395447	0.6849315166473389	0.3129771053791046	0.8333333134651184	792	867	867	892	1550
18.399451706558402	18.399451706558402	0	0	2	30	0.0026877596215884214	0.3234665850112157	1999.5956656209285	2074.5956656209282	2074.5956656209282	2099.5956656209282	0.6351351141929626	0.3933333456516266	0.7397260069847107	0.35877862572669983	0.8333333134651184	813	888	888	913	1550
18.419965539224297	18.419965539224297	0	0	2	30	0.002317627457810748	0.37690708273286466	2218.4345037910807	2293.4345037910807	2293.4345037910807	2318.4345037910807	0.6891891956329346	0.46666666865348816	0.7945205569267273	0.442748099565506	0.8333333134651184	813	888	888	913	1550
18.433114713330163	18.433114713330163	0	0	2	30	0.0019411428382675245	0.37690708273286466	2218.4345037910807	2293.4345037910807	2293.4345037910807	2318.4345037910807	0.6891891956329346	0.46666666865348816	0.7945205569267273	0.442748099565506	0.8333333134651184	813	888	888	913	1550
18.449561937619286	18.449562332358983	0	0	2	30	0.0015593376811317945	0.4094924478499782	2351.8715739456607	2426.8715739456607	2426.8715739456607	2451.8715739456607	0.7297297120094299	0.5	0.835616409778595	0.4885496199131012	0.8333333134651184	813	888	888	913	1533
18.473252635380913	18.473252635380913	0	0	2	30	0.001173258487800315	0.45663350852640505	2544.9142174156286	2619.9142174156286	2619.9142174156286	2644.9142174156286	0.7567567825317383	0.5600000023841858	0.8904109597206116	0.572519063949585	0.8333333134651184	799	874	874	899	1533
18.481959408916776	18.481959408916776	0	0	2	30	0.0007839634745059725	0.49342781295652216	2695.586894056958	2770.586894056958	2770.586894056958	2795.586894056958	0.7972972989082336	0.5933333039283752	0.931506872177124	0.6259542107582092	0.8333333134651184	820	895	895	920	1533
18.500131250949842	18.50013204042924	0	0	2	30	0.0003925196718206422	0.5273267487255859	2834.4030360312745	2909.4030360312745	2909.4030360312745	2934.4030360312745	0.837837815284729	0.6200000047683716	0.9589040875434875	0.6793892979621887	0.8333333134651184	820	895	895	920	1533
18.514971489925255	18.514971489925255	0	0	2	30	-1.4406906524676981e-15	0.5663307309150696	2994.12434309721	3069.12434309721	3069.12434309721	3094.12434309721	0.8648648858070374	0.6600000262260437	1.0	0.7404580116271973	0.8333333134651184	827	902	902	927	1533
18.532136745726447	18.53213674572645	0	0	2	30	-0.00039251967182351964	0.5928711891174316	3102.8075194358826	3177.8075194358826	3177.8075194358826	3202.8075194358826	0.8918918967247009	0.6933333277702332	1.0	0.7862595319747925	0.9166666865348816	827	902	902	927	1533
18.5533737415205	18.5533737415205	0	0	2	30	-0.0007839634745088382	0.6227900385856628	3225.3252080082893	3300.3252080082893	3300.3252080082893	3325.3252080082893	0.9324324131011963	0.7266666889190674	1.0	0.8320610523223877	0.9166666865348816	820	895	895	920	1533
18.566402520018237	18.566402520018237	0	0	2	30	-0.0011732584878031609	0.6552523821592331	3358.2585049420595	3433.2585049420595	3433.2585049420595	3458.2585049420595	0.9459459185600281	0.7666666507720947	1.0	0.9083969593048096	0.9166666865348816	820	895	895	920	1533
18.58200342239319	18.582003817132886	0	0	2	30	-0.0015593376811346127	0.6712643653154373	3423.827575966716	3498.827575966716	3498.827575966716	3523.827575966716	0.9594594836235046	0.7866666913032532	1.0	0.9389312863349915	0.9166666865348816	813	888	888	913	1533
18.59971262949929	18.59971302423899	0	0	2	30	-0.001941142838270308	0.6872763335704803	3489.396585971117	3564.396585971117	3564.396585971117	3589.396585971117	0.9729729890823364	0.8066666722297668	1.0	0.9694656729698181	0.9166666865348816	813	888	888	913	1533
18.61989369659912	18.61989369659912	0	0	2	30	-0.0023176274578134886	0.7013798952102661	3547.1506708860397	3622.1506708860397	3622.1506708860397	3647.1506708860397	0.9864864945411682	0.8266666531562805	1.0	0.9923664331436157	0.9166666865348816	806	881	881	906	1533
18.63315102938245	18.63315102938245	0	0	2	30	-0.002687759621591111	0.7116666734218597	3589.2750276625156	3664.2750276625156	3664.2750276625156	3689.2750276625156	1.0	0.846666693687439	1.0	1.0	1.0	820	895	895	920	1533
18.649040486477205	18.6490424601757	0	0	2	30	-0.003050524823069834	0.7166666686534882	3609.750008136034	3684.750008136034	3684.750008136034	3709.750008136034	1.0	0.8666666746139526	1.0	1.0	1.0	813	888	888	913	1533
18.67329881992567	18.67329881992567	0	0	2	30	-0.003404928748047902	0.7300000041723251	3664.3500170856714	3739.3500170856714	3739.3500170856714	3764.3500170856714	1.0	0.9200000166893005	1.0	1.0	1.0	806	881	881	906	1533
18.68199611970876	18.68199611970876	0	0	2	30	-0.003750000000001266	0.7300000041723251	3664.3500170856714	3739.3500170856714	3739.3500170856714	3764.3500170856714	1.0	0.9200000166893005	1.0	1.0	1.0	807	882	882	907	1533
18.699898354527566	18.699898354527566	0	0	2	30	-0.0040847927626139315	0.736666664481163	3691.6499910503626	3766.6499910503626	3766.6499910503626	3791.6499910503626	1.0	0.9466666579246521	1.0	1.0	1.0	815	890	890	915	1533
18.715053201042902	18.715053201042902	0	0	2	30	-0.0044083893921947346	0.736666664481163	3691.6499910503626	3766.6499910503626	3766.6499910503626	3791.6499910503626	1.0	0.9466666579246521	1.0	1.0	1.0	838	913	913	938	1533
18.73197884984694	18.73197884984694	0	0	2	30	-0.004719902932874923	0.7383333295583725	3698.4749845415354	3773.4749845415354	3773.4749845415354	3798.4749845415354	1.0	0.95333331823349	1.0	1.0	1.0	910	985	985	1010	1550
18.753224529914363	18.753224529914363	0	0	2	30	-0.0050184795476925295	0.739999994635582	3705.299978032708	3780.299978032708	3780.299978032708	3805.299978032708	1.0	0.9599999785423279	1.0	1.0	1.0	950	1025	1025	1050	1550
18.766561205377144	18.76656160011684	0	0	2	30	-0.005303300858900148	0.7416666597127914	3712.124971523881	3787.124971523881	3787.124971523881	3812.124971523881	1.0	0.9666666388511658	1.0	1.0	1.0	970	1045	1045	1070	1550
18.782552900053883	18.782552900053883	0	0	2	30	-0.005573586191081444	0.746666669845581	3732.6000130176544	3807.6000130176544	3807.6000130176544	3832.6000130176544	1.0	0.9866666793823242	1.0	1.0	1.0	1123	1198	1198	1223	1550
18.806607942557477	18.806607942557477	0	0	2	30	-0.005828594710928212	0.75	3746.25	3821.25	3821.25	3846.25	1.0	1.0	1.0	1.0	1.0	1237	1312	1312	1337	1566
18.81499300323884	18.81499300323884	0	0	2	30	-0.006067627457812976	0.75	3746.25	3821.25	3821.25	3846.25	1.0	1.0	1.0	1.0	1.0	1237	1312	1312	1337	1566
18.833377215229845	18.833377215229845	0	0	2	30	-0.006290029259591488	0.75	3746.25	3821.25	3821.25	3846.25	1.0	1.0	1.0	1.0	1.0	1542	1617	1617	1642	1566
18.849060618201843	18.849060618201843	0	0	2	30	-0.006495190528384032	0.75	3746.25	3821.25	3821.25	3846.25	1.0	1.0	1.0	1.0	1.0	1666	1741	1741	1766	1566
18.873402636466448	18.873402636466448	0	0	2	30	-0.006682548931413433	0.75	3746.25	3821.25	3821.25	3846.25	1.0	1.0	1.0	1.0	1.0	1737	1812	1812	1837	1566
18.882026119925868	18.882026119925868	0	0	2	30	-0.006851590932320112	0.746575340628624	3732.226019874215	3807.226019874215	3807.226019874215	3832.226019874215	1.0	1.0	0.9863013625144958	1.0	1.0	1864	1939	1939	1964	1566
18.90003888186033	18.90003888186033	0	0	2	30	-0.007001853198729547	0.746575340628624	3732.226019874215	3807.226019874215	3807.226019874215	3832.226019874215	1.0	1.0	0.9863013625144958	1.0	1.0	1999	2074	2074	2099	1566
18.9150212271273	18.9150212271273	0	0	2	30	-0.007132923872214114	0.746575340628624	3732.226019874215	3807.226019874215	3807.226019874215	3832.226019874215	1.0	1.0	0.9863013625144958	1.0	1.0	2218	2293	2293	2318	1566
18.932381879079387	18.93238345803818	0	0	2	30	-0.007244443697168399	0.746575340628624	3732.226019874215	3807.226019874215	3807.226019874215	3832.226019874215	1.0	1.0	0.9863013625144958	1.0	1.0	2218	2293	2293	2318	1566
18.953388741629052	18.953388741629052	0	0	2	30	-0.007336107005503854	0.7431506812572479	3718.2020397484303	3793.2020397484303	3793.2020397484303	3818.2020397484303	1.0	1.0	0.9726027250289917	1.0	1.0	2351	2426	2426	2451	1566
18.966401730538838	18.966401730538838	0	0	2	30	-0.007407662554463767	0.7431506812572479	3718.2020397484303	3793.2020397484303	3793.2020397484303	3818.2020397484303	1.0	1.0	0.9726027250289917	1.0	1.0	2544	2619	2619	2644	1566
18.98218658161342	18.98218697635312	0	0	2	30	-0.007458914215262207	0.7397260218858719	3704.1780596226454	3779.1780596226454	3779.1780596226454	3804.1780596226454	1.0	1.0	0.9589040875434875	1.0	1.0	2695	2770	2770	2795	1566
19.006648995486152	19.006648995486152	0	0	2	30	-0.007489721510659382	0.7397260218858719	3704.1780596226454	3779.1780596226454	3779.1780596226454	3804.1780596226454	1.0	1.0	0.9589040875434875	1.0	1.0	2834	2909	2909	2934	1566
19.01496339776143	19.01496339776143	0	0	2	30	-0.0075	0.7397260218858719	3704.1780596226454	3779.1780596226454	3779.1780596226454	3804.1780596226454	1.0	1.0	0.9589040875434875	1.0	1.0	2994	3069	3069	3094	1566
19.033257609101117	19.033258003840817	0	0	2	30	-0.007489721510659225	0.7397260218858719	3704.1780596226454	3779.1780596226454	3779.1780596226454	3804.1780596226454	1.0	1.0	0.9589040875434875	1.0	1.0	3102	3177	3177	3202	1583
19.049275356597974	19.049275751337674	0	0	2	30	-0.007458914215261892	0.7397260218858719	3704.1780596226454	3779.1780596226454	3779.1780596226454	3804.1780596226454	1.0	1.0	0.9589040875434875	1.0	1.0	3225	3300	3300	3325	1583
19.073309083157838	19.073309083157838	0	0	2	30	-0.007407662554463295	0.7397260218858719	3704.1780596226454	3779.1780596226454	3779.1780596226454	3804.1780596226454	1.0	1.0	0.9589040875434875	1.0	1.0	3358	3433	3433	3458	1583
19.08196493527256	19.08196493527256	0	0	2	30	-0.007336107005503227	0.7397260218858719	3704.1780596226454	3779.1780596226454	3779.1780596226454	3804.1780596226454	1.0	1.0	0.9589040875434875	1.0	1.0	3423	3498	3498	3523	1583
19.099939407456237	19.099939407456237	0	0	2	30	-0.007244443697167619	0.7363013625144958	3690.1540794968605	3765.1540794968605	3765.1540794968605	3790.1540794968605	1.0	1.0	0.9452054500579834	1.0	1.0	3489	3564	3564	3589	1583
19.115015306031818	19.115015306031818	0	0	2	30	-0.007132923872213181	0.7363013625144958	3690.1540794968605	3765.1540794968605	3765.1540794968605	3790.1540794968605	1.0	1.0	0.9452054500579834	1.0	1.0	3547	3622	3622	3647	1583
19.13230332587933	19.13230372061903	0	0	2	30	-0.007001853198728467	0.7397260218858719	3704.1780596226454	3779.1780596226454	3779.1780596226454	3804.1780596226454	1.0	1.0	0.9589040875434875	1.0	1.0	3589	3664	3664	3689	1600
19.153241898461108	19.153241898461108	0	0	2	30	-0.0068515909323188864	0.7431506812572479	3718.2020397484303	3793.2020397484303	3793.2020397484303	3818.2020397484303	1.0	1.0	0.9726027250289917	1.0	1.0	3609	3684	3684	3709	1600
19.1650292206062	19.1650292206062	0	0	2	30	-0.0066825489314120655	0.7431506812572479	3718.2020397484303	3793.2020397484303	3793.2020397484303	3818.2020397484303	1.0	1.0	0.9726027250289917	1.0	1.0	3664	3739	3739	3764	1600
19.182181844737034	19.182181844737034	0	0	2	30	-0.006495190528382525	0.75	3746.25	3821.25	3821.25	3846.25	1.0	1.0	1.0	1.0	1.0	3664	3739	3739	3764	1600
19.206761496300302	19.20676189104	0	0	2	30	-0.006290029259589846	0.75	3746.25	3821.25	3821.25	3846.25	1.0	1.0	1.0	1.0	1.0	3691	3766	3766	3791	1600
19.214979187349382	19.214979187349382	0	0	2	30	-0.006067627457811204	0.75	3746.25	3821.25	3821.25	3846.25	1.0	1.0	1.0	1.0	1.0	3691	3766	3766	3791	1600
19.233277740825756	19.233277740825756	0	0	2	30	-0.005828594710926315	0.75	3746.25	3821.25	3821.25	3846.25	1.0	1.0	1.0	1.0	1.0	3698	3773	3773	3798	1600
19.249147066195874	19.24914746093557	0	0	2	30	-0.005573586191079428	0.75	3746.25	3821.25	3821.25	3846.25	1.0	1.0	1.0	1.0	1.0	3705	3780	3780	3805	1600
19.265051523399183	19.265051523399183	0	0	2	30	-0.005303300858898017	0.746666669845581	3732.6000130176544	3807.6000130176544	3807.6000130176544	3832.6000130176544	1.0	0.9866666793823242	1.0	1.0	1.0	3712	3787	3787	3812	1600
19.28644365189485	19.28644325715515	0	0	2	30	-0.00501847954769029	0.696022629737854	3525.212668776512	3600.212668776512	3600.212668776512	3625.212668776512	0.9594594836235046	0.8933333158493042	1.0	0.9312977194786072	1.0	3732	3807	3807	3832	1600
19.299473614611685	19.299474009351382	0	0	2	30	-0.00471990293287258	0.6545467972755432	3355.3691348433495	3430.3691348433495	3430.3691348433495	3455.3691348433495	0.9594594836235046	0.8266666531562805	1.0	0.8320610523223877	1.0	3746	3821	3821	3846	1600
19.314984516335315	19.314984516335315	0	0	2	30	-0.004408389392192297	0.5904538929462433	3092.9086916148663	3167.9086916148663	3167.9086916148663	3192.9086916148663	0.8918918967247009	0.7599999904632568	1.0	0.7099236845970154	0.9166666865348816	3746	3821	3821	3846	1600
19.332232272733552	19.332237799089334	0	0	2	30	-0.004084792762611404	0.5044734272328704	2740.818684518604	2815.818684518604	2815.818684518604	2840.818684518604	0.8108108043670654	0.6666666865348816	0.931506872177124	0.580152690410614	0.8333333134651184	3746	3821	3821	3846	1600
19.353258082788756	19.353258082788756	0	0	2	30	-0.0037499999999986568	0.4130686624621318	2366.5161727824297	2441.5161727824297	2441.5161727824297	2466.5161727824297	0.7162162065505981	0.5533333420753479	0.8219178318977356	0.4656488597393036	0.75	3746	3821	3821	3846	1600
19.3664787047801	19.3664787047801	0	0	2	30	-0.003404928748045217	0.3175407324064592	1975.3292992044503	2050.3292992044503	2050.3292992044503	2075.3292992044503	0.5945945978164673	0.41999998688697815	0.7123287916183472	0.35877862572669983	0.75	3746	3821	3821	3846	1600
19.382061054389208	19.38206144912891	0	0	2	30	-0.0030505248230670804	0.22168310843762606	1582.7923290520787	1657.7923290520787	1657.7923290520787	1682.7923290520787	0.3918918967247009	0.3199999928474426	0.6027397513389587	0.290076345205307	0.75	3732	3807	3807	3832	1600
19.399814472341575	19.399814867081275	0	0	2	30	-0.002687759621588298	0.14120553491470966	1253.2366654757361	1328.2366654757361	1328.2366654757361	1353.2366654757361	0.29729729890823364	0.18000000715255737	0.42465752363204956	0.20610687136650085	0.75	3732	3807	3807	3832	1600
19.419918170460445	19.419918170460445	0	0	2	30	-0.002317627457810622	0.10010629294736795	1084.9352696194717	1159.9352696194717	1159.9352696194717	1184.9352696194717	0.20270270109176636	0.14000000059604645	0.3287671208381653	0.17557251453399658	0.8333333134651184	3732	3807	3807	3832	1600
19.433074844620585	19.433074844620585	0	0	2	30	-0.0019411428382673972	0.06839774665561515	955.0887725547441	1030.088772554744	1030.088772554744	1055.088772554744	0.13513512909412384	0.1066666692495346	0.21917808055877686	0.1450381726026535	0.9166666865348816	3732	3807	3807	3832	1600
19.449095355295334	19.449095355295334	0	0	2	30	-0.001559337681131665	0.04482629138855185	858.5636632361199	933.5636632361199	933.5636632361199	958.5636632361199	0.06756756454706192	0.09333333373069763	0.15068493783473969	0.1221374049782753	0.9166666865348816	3718	3793	3793	3818	1600
19.465030996934846	19.465030996934846	0	0	2	30	-0.0011732584878001843	0.034729752565722305	817.2183367566329	892.2183367566329	892.2183367566329	917.2183367566329	0.04054053872823715	0.08666666597127914	0.10958904027938843	0.10687022656202316	0.8333333134651184	3718	3793	3793	3818	1600
19.48643733605967	19.486437730799366	0	0	2	30	-0.000783963474505841	0.028952720016465067	793.5613884674244	868.5613884674244	868.5613884674244	893.5613884674244	0.027027027681469917	0.07999999821186066	0.08219178020954132	0.10687022656202316	0.8333333134651184	3704	3779	3779	3804	1600
19.498980584727914	19.498980584727917	0	0	2	30	-0.0003925196718205101	0.021699257156819737	763.8584580571768	838.8584580571768	838.8584580571768	863.8584580571768	0.0	0.07999999821186066	0.06849315017461777	0.09923664480447769	0.9166666865348816	3704	3779	3779	3804	1600
19.51504175359164	19.51504175359164	0	0	2	30	1.5729989303233564e-15	0.020032590216965115	757.0334569384721	832.0334569384721	832.0334569384721	857.0334569384721	0.0	0.07333333045244217	0.06849315017461777	0.09923664480447769	0.9166666865348816	3704	3779	3779	3804	1600
19.53235227360198	19.53235266834168	0	0	2	30	0.00039251967182365175	0.022294084677161263	766.2942767529754	841.2942767529754	841.2942767529754	866.2942767529754	0.0	0.08666666597127914	0.027397260069847107	0.09160305559635162	1.0	3704	3779	3779	3804	1600
19.553256109090263	19.553256109090263	0	0	2	30	0.0007839634745089697	0.024013036474216237	773.3333843619155	848.3333843619155	848.3333843619155	873.3333843619155	0.0	0.09333333373069763	0.027397260069847107	0.09923664480447769	1.0	3704	3779	3779	3804	1600
19.566486994313774	19.566486994313774	0	0	2	30	0.0011732584878032916	0.023673184953445323	771.9416923843586	846.9416923843586	846.9416923843586	871.9416923843586	0.0	0.09333333373069763	0.013698630034923553	0.09923664480447769	0.9166666865348816	3704	3779	3779	3804	1600
19.58219921328378	19.58219921328378	0	0	2	30	0.0015593376811347424	0.025365994296384434	778.8737466436943	853.8737466436943	853.8737466436943	878.8737466436943	0.0	0.10000000149011612	0.013698630034923553	0.10687022656202316	0.9166666865348816	3704	3779	3779	3804	1600
19.606620968967537	19.606620968967537	0	0	2	30	0.0019411428382704356	0.025365994296384434	778.8737466436943	853.8737466436943	853.8737466436943	878.8737466436943	0.0	0.10000000149011612	0.013698630034923553	0.10687022656202316	0.9166666865348816	3690	3765	3765	3790	1600
19.614955897707155	19.614955897707155	0	0	2	30	0.0023176274578136143	0.025365994296384434	778.8737466436943	853.8737466436943	853.8737466436943	878.8737466436943	0.0	0.10000000149011612	0.013698630034923553	0.10687022656202316	0.9166666865348816	3690	3765	3765	3790	1600
19.633273793428767	19.633273793428767	0	0	2	30	0.0026877596215912347	0.03004504577256739	798.0344624386635	873.0344624386635	873.0344624386635	898.0344624386635	0.013513513840734959	0.1066666692495346	0.0	0.10687022656202316	0.9166666865348816	3704	3779	3779	3804	1600
19.649429699820196	19.649429699820196	0	0	2	30	0.0030505248230699544	0.03171171271242201	804.8594635573681	879.8594635573681	879.8594635573681	904.8594635573681	0.013513513840734959	0.1133333370089531	0.0	0.11450381577014923	0.9166666865348816	3718	3793	3793	3818	1600
19.673287767214106	19.673287767214106	0	0	2	30	0.00340492874804802	0.029999999329447746	797.8499972540885	872.8499972540885	872.8499972540885	897.8499972540885	0.0	0.11999999731779099	0.0	0.11450381577014923	0.8333333134651184	3718	3793	3793	3818	1600
19.68198625121629	19.68198625121629	0	0	2	30	0.003750000000001381	0.029999999329447746	797.8499972540885	872.8499972540885	872.8499972540885	897.8499972540885	0.0	0.11999999731779099	0.0	0.11450381577014923	0.8333333134651184	3746	3821	3821	3846	1600
19.700041250298522	19.700041250298522	0	0	2	30	0.0040847927626140425	0.029999999329447746	797.8499972540885	872.8499972540885	872.8499972540885	897.8499972540885	0.0	0.11999999731779099	0.0	0.11450381577014923	0.8333333134651184	3746	3821	3821	3846	1600
19.71514635961181	19.71514675435151	0	0	2	30	0.004408389392194842	0.029999999329447746	797.8499972540885	872.8499972540885	872.8499972540885	897.8499972540885	0.0	0.11999999731779099	0.0	0.11450381577014923	0.8333333134651184	3746	3821	3821	3846	1600
19.73206569258067	19.73206569258067	0	0	2	30	0.004719902932875025	0.029999999329447746	797.8499972540885	872.8499972540885	872.8499972540885	897.8499972540885	0.0	0.11999999731779099	0.0	0.11450381577014923	0.9166666865348816	3746	3821	3821	3846	1600
19.753251766953575	19.753251766953575	0	0	2	30	0.005018479547692628	0.028333334252238274	791.0250037629157	866.0250037629157	866.0250037629157	891.0250037629157	0.0	0.1133333370089531	0.0	0.11450381577014923	0.9166666865348816	3746	3821	3821	3846	1600
19.766450283521788	19.766450283521788	0	0	2	30	0.005303300858900241	0.029999999329447746	797.8499972540885	872.8499972540885	872.8499972540885	897.8499972540885	0.0	0.11999999731779099	0.0	0.11450381577014923	0.9166666865348816	3732	3807	3807	3832	1600
19.782150660300832	19.782150660300832	0	0	2	30	0.005573586191081533	0.030392135681903326	799.4557956173941	874.4557956173941	874.4557956173941	899.4557956173941	0.0	0.11999999731779099	0.013698630034923553	0.11450381577014923	0.9166666865348816	3525	3600	3600	3625	1600
19.806600442503203	19.806600442503203	0	0	2	30	0.005828594710928295	0.030392135681903326	799.4557956173941	874.4557956173941	874.4557956173941	899.4557956173941	0.0	0.11999999731779099	0.013698630034923553	0.11450381577014923	0.9166666865348816	3355	3430	3430	3455	1600
19.814958266145346	19.814958660885047	0	0	2	30	0.006067627457813053	0.030392135681903326	799.4557956173941	874.4557956173941	874.4557956173941	899.4557956173941	0.0	0.11999999731779099	0.013698630034923553	0.11450381577014923	0.9166666865348816	3092	3167	3167	3192	1583
19.833368925696174	19.833368925696174	0	0	2	30	0.006290029259591559	0.028333334252238274	791.0250037629157	866.0250037629157	866.0250037629157	891.0250037629157	0.0	0.1133333370089531	0.0	0.1221374049782753	0.9166666865348816	2740	2815	2815	2840	1566
19.849101276390815	19.84910285534961	0	0	2	30	0.006495190528384097	0.02666666731238365	784.200002644211	859.200002644211	859.200002644211	884.200002644211	0.0	0.1066666692495346	0.0	0.1221374049782753	0.9166666865348816	2366	2441	2441	2466	1550
19.873242766888445	19.873242372148745	0	0	2	30	0.006682548931413494	0.02666666731238365	784.200002644211	859.200002644211	859.200002644211	884.200002644211	0.0	0.1066666692495346	0.0	0.1221374049782753	0.9166666865348816	1975	2050	2050	2075	1550
19.882026119925868	19.882026119925868	0	0	2	30	0.006851590932320166	0.027084946093439408	785.9128542526344	860.9128542526344	860.9128542526344	885.9128542526344	0.0	0.1066666692495346	0.013698630034923553	0.1221374049782753	0.9166666865348816	1582	1657	1657	1682	1550
19.899873091186844	19.899873091186844	0	0	2	30	0.007001853198729595	0.02875161303329403	792.737855371339	867.737855371339	867.737855371339	892.737855371339	0.0	0.1133333370089531	0.013698630034923553	0.1221374049782753	0.9166666865348816	1253	1328	1328	1353	1550
19.91505043786501	19.91505043786501	0	0	2	30	0.007132923872214154	0.02875161303329403	792.737855371339	867.737855371339	867.737855371339	892.737855371339	0.0	0.1133333370089531	0.013698630034923553	0.1221374049782753	0.9166666865348816	1084	1159	1159	1184	1566
19.93228437837379	19.93228477311349	0	0	2	30	0.007244443697168434	0.02666666731238365	784.200002644211	859.200002644211	859.200002644211	884.200002644211	0.0	0.1066666692495346	0.0	0.1221374049782753	0.9166666865348816	955	1030	1030	1055	1583
19.953361899329533	19.953361899329533	0	0	2	30	0.007336107005503881	0.02666666731238365	784.200002644211	859.200002644211	859.200002644211	884.200002644211	0.0	0.1066666692495346	0.0	0.1221374049782753	0.9166666865348816	858	933	933	958	1583
19.966372914540827	19.966372914540827	0	0	2	30	0.007407662554463788	0.02500000037252903	777.3750015255064	852.3750015255064	852.3750015255064	877.3750015255064	0.0	0.10000000149011612	0.0	0.1221374049782753	0.9166666865348816	817	892	892	917	1566
19.982320793111004	19.982320793111004	0	0	2	30	0.007458914215262221	0.02500000037252903	777.3750015255064	852.3750015255064	852.3750015255064	877.3750015255064	0.0	0.10000000149011612	0.0	0.1221374049782753	0.9166666865348816	793	868	868	893	1566
20.006589389791635	20.006589784531336	0	0	2	30	0.007489721510659389	0.023333333432674408	770.5500004068017	845.5500004068017	845.5500004068017	870.5500004068017	0.0	0.09333333373069763	0.0	0.1221374049782753	0.9166666865348816	763	838	838	863	1583
20.01501510866197	20.015014713922273	0	0	2	30	0.0075	0.023333333432674408	770.5500004068017	845.5500004068017	845.5500004068017	870.5500004068017	0.0	0.09333333373069763	0.0	0.1221374049782753	0.9166666865348816	757	832	832	857	1583
20.033267872333287	20.033267872333287	0	0	2	30	0.007489721510659218	0.021666666492819786	763.724999288097	838.724999288097	838.724999288097	863.724999288097	0.0	0.08666666597127914	0.0	0.1221374049782753	0.8333333134651184	766	841	841	866	1600
20.04977943919331	20.04977983393301	0	0	2	30	0.007458914215261878	0.021666666492819786	763.724999288097	838.724999288097	838.724999288097	863.724999288097	0.0	0.08666666597127914	0.0	0.12977099418640137	0.8333333134651184	773	848	848	873	1600
20.073258556476397	20.073258556476397	0	0	2	30	0.0074076625544632745	0.019999999552965164	756.8999981693923	831.8999981693923	831.8999981693923	856.8999981693923	0.0	0.07999999821186066	0.0	0.12977099418640137	0.8333333134651184	771	846	846	871	1583
20.08201901461129	20.08201901461129	0	0	2	30	0.007336107005503199	0.019999999552965164	756.8999981693923	831.8999981693923	831.8999981693923	856.8999981693923	0.0	0.07999999821186066	0.0	0.12977099418640137	0.8333333134651184	778	853	853	878	1583
20.099976512987922	20.099976512987922	0	0	2	30	0.007244443697167585	0.018333332613110542	750.0749970506877	825.0749970506877	825.0749970506877	850.0749970506877	0.0	0.07333333045244217	0.0	0.12977099418640137	0.8333333134651184	778	853	853	878	1583
20.114996753265977	20.114996753265977	0	0	2	30	0.0071329238722131405	0.018333332613110542	750.0749970506877	825.0749970506877	825.0749970506877	850.0749970506877	0.0	0.07333333045244217	0.0	0.12977099418640137	0.8333333134651184	778	853	853	878	1583
20.13242648466535	20.13242687940505	0	0	2	30	0.00700185319872842	0.018333332613110542	750.0749970506877	825.0749970506877	825.0749970506877	850.0749970506877	0.0	0.07333333045244217	0.0	0.12977099418640137	0.8333333134651184	798	873	873	898	1583
20.153206766627918	20.153206766627918	0	0	2	30	0.006851590932318833	0.018333332613110542	750.0749970506877	825.0749970506877	825.0749970506877	850.0749970506877	0.0	0.07333333045244217	0.0	0.12977099418640137	0.8333333134651184	804	879	879	904	1583
20.166602653045516	20.166603047785213	0	0	2	30	0.006682548931412006	0.01666666753590107	743.2500035595149	818.2500035595149	818.2500035595149	843.2500035595149	0.0	0.06666667014360428	0.0	0.12977099418640137	0.9166666865348816	797	872	872	897	1566
20.18244039923973	20.18244079397943	0	0	2	30	0.006495190528382459	0.018333332613110542	750.0749970506877	825.0749970506877	825.0749970506877	850.0749970506877	0.0	0.07333333045244217	0.0	0.12977099418640137	0.8333333134651184	797	872	872	897	1566
20.206716101234942	20.206716101234942	0	0	2	30	0.006290029259589774	0.018333332613110542	750.0749970506877	825.0749970506877	825.0749970506877	850.0749970506877	0.0	0.07333333045244217	0.0	0.12977099418640137	0.8333333134651184	797	872	872	897	1566
20.214991819019744	20.214991819019744	0	0	2	30	0.006067627457811127	0.018333332613110542	750.0749970506877	825.0749970506877	825.0749970506877	850.0749970506877	0.0	0.07333333045244217	0.0	0.12977099418640137	0.8333333134651184	797	872	872	897	1566
20.233207082419675	20.233207082419675	0	0	2	30	0.005828594710926231	0.018333332613110542	750.0749970506877	825.0749970506877	825.0749970506877	850.0749970506877	0.0	0.07333333045244217	0.0	0.13740457594394684	0.8333333134651184	797	872	872	897	1583
20.249216540382857	20.249216935122558	0	0	2	30	0.005573586191079339	0.01666666753590107	743.2500035595149	818.2500035595149	818.2500035595149	843.2500035595149	0.0	0.06666667014360428	0.0	0.12977099418640137	0.8333333134651184	791	866	866	891	1583
20.273320925348802	20.2733213200885	0	0	2	30	0.005303300858897924	0.02048946720574074	758.9043682075084	833.9043682075084	833.9043682075084	858.9043682075084	0.013513513840734959	0.06666667014360428	0.013698630034923553	0.12977099418640137	0.8333333134651184	797	872	872	897	1583
20.28199651444846	20.28199651444846	0	0	2	30	0.005018479547690192	0.03484677702266792	817.6975519078251	892.6975519078251	892.6975519078251	917.6975519078251	0.054054055362939835	0.07999999821186066	0.04109589010477066	0.12977099418640137	0.8333333134651184	799	874	874	899	1583
20.2999516443869	20.2999512496472	0	0	2	30	0.004719902932872478	0.04631517626501758	864.660646805247	939.660646805247	939.660646805247	964.660646805247	0.09459459781646729	0.07999999821186066	0.08219178020954132	0.12977099418640137	0.8333333134651184	799	874	874	899	1583
20.31502833244188	20.31502833244188	0	0	2	30	0.004408389392192191	0.0647305683108674	940.071677233002	1015.071677233002	1015.071677233002	1040.071677233002	0.14864864945411682	0.09333333373069763	0.12328767031431198	0.13740457594394684	0.8333333134651184	799	874	874	899	1583
20.332228720076262	20.332229114815963	0	0	2	30	0.004084792762611293	0.09726799028638011	1073.3124202227266	1148.3124202227266	1148.3124202227266	1173.3124202227266	0.2432432472705841	0.11999999731779099	0.1780821979045868	0.1450381726026535	0.75	791	866	866	891	1583
20.353406504915494	20.353406899655194	0	0	2	30	0.0037499999999985423	0.12359888129100682	1181.137418886673	1256.137418886673	1256.137418886673	1281.137418886673	0.28378379344940186	0.1599999964237213	0.30136987566947937	0.1679389327764511	0.75	784	859	859	884	1583
20.36500711518307	20.36500711518307	0	0	2	30	0.003404928748045099	0.1413547010780858	1253.8475009147614	1328.8475009147614	1328.8475009147614	1353.8475009147614	0.3243243098258972	0.1733333319425583	0.36986300349235535	0.18320611119270325	0.75	784	859	859	884	1583
20.382385135681904	20.3823859251613	0	0	2	30	0.00305052482306696	0.163803268974279	1345.7743864496724	1420.7743864496724	1420.7743864496724	1445.7743864496724	0.36486485600471497	0.20000000298023224	0.4383561611175537	0.20610687136650085	0.75	785	860	860	885	1583
20.406621758446935	20.406621758446935	0	0	2	30	0.0026877596215881742	0.18625183642716148	1437.7012701692263	1512.7012701692263	1512.7012701692263	1537.7012701692263	0.4054054021835327	0.2266666740179062	0.4931506812572479	0.22900763154029846	0.8333333134651184	792	867	867	892	1583
20.414961029323237	20.414961029323237	0	0	2	30	0.002317627457810496	0.20699514003695896	1522.645098451347	1597.645098451347	1597.645098451347	1622.645098451347	0.4324324429035187	0.25333333015441895	0.5479452013969421	0.25954198837280273	0.8333333134651184	792	867	867	892	1583
20.43325958279961	20.43325958279961	0	0	2	30	0.0019411428382672693	0.24951851783992485	1696.7783305544922	1771.7783305544922	1771.7783305544922	1796.7783305544922	0.5405405163764954	0.2866666615009308	0.5890411138534546	0.290076345205307	0.8333333134651184	784	859	859	884	1583
20.448998249329435	20.448998249329435	0	0	2	30	0.0015593376811315356	0.2836321654978762	1836.473717713803	1911.473717713803	1911.473717713803	1936.473717713803	0.6081081032752991	0.3199999928474426	0.6438356041908264	0.3206106722354889	0.75	784	859	859	884	1583
20.465025075839364	20.465025075839364	0	0	2	30	0.0011732584878000535	0.3016904833125018	1910.4225291646949	1985.4225291646949	1985.4225291646949	2010.4225291646949	0.6081081032752991	0.35333332419395447	0.698630154132843	0.35114502906799316	0.75	777	852	852	877	1583
20.48663549538845	20.486635100648755	0	0	2	30	0.0007839634745057094	0.3639654367640155	2165.4384635486435	2240.4384635486435	2240.4384635486435	2265.4384635486435	0.7027027010917664	0.41999998688697815	0.8082191944122314	0.4122137427330017	0.8333333134651184	777	852	852	877	1583
20.499965855016054	20.499965855016054	0	0	2	30	0.00039251967182037795	0.38321261046761856	2244.255639864898	2319.255639864898	2319.255639864898	2344.255639864898	0.7162162065505981	0.4466666579246521	0.835616409778595	0.442748099565506	0.8333333134651184	770	845	845	870	1583
20.515048858906216	20.515048858906216	0	0	2	30	-1.7053072081790148e-15	0.38321261046761856	2244.255639864898	2319.255639864898	2319.255639864898	2344.255639864898	0.7162162065505981	0.4466666579246521	0.835616409778595	0.442748099565506	0.8333333134651184	770	845	845	870	1583
20.532182535531508	20.532182535531508	0	0	2	30	-0.0003925196718237839	0.4504804222230119	2519.7173290032333	2594.7173290032333	2594.7173290032333	2619.7173290032333	0.8108108043670654	0.4866666793823242	0.9178082346916199	0.5496183037757874	0.9166666865348816	763	838	838	863	1566
20.5532434774199	20.5532434774199	0	0	2	30	-0.0007839634745091013	0.4823603886687504	2650.265791598533	2725.265791598533	2725.265791598533	2750.265791598533	0.837837815284729	0.5133333206176758	0.9589040875434875	0.6030534505844116	0.9166666865348816	763	838	838	863	1566
20.566310545668422	20.566310545668422	0	0	2	30	-0.0011732584878034224	0.5085815936326981	2757.6416259258986	2832.6416259258986	2832.6416259258986	2857.6416259258986	0.837837815284729	0.5400000214576721	1.0	0.6564885377883911	0.9166666865348816	756	831	831	856	1566
20.582007369790176	20.58200894874897	0	0	2	30	-0.0015593376811348716	0.5442256331443787	2903.6039677262306	2978.6039677262306	2978.6039677262306	3003.6039677262306	0.8783783912658691	0.5733333230018616	1.0	0.7251908183097839	0.9166666865348816	756	831	831	856	1566
20.599021835026438	20.599021835026438	0	0	2	30	-0.0019411428382705633	0.5729162395000458	3021.0920007526875	3096.0920007526875	3096.0920007526875	3121.0920007526875	0.9054054021835327	0.6000000238418579	1.0	0.7862595319747925	0.9166666865348816	750	825	825	850	1566
20.619881854408156	20.619881854408156	0	0	2	30	-0.00231762745781374	0.6207554489374161	3216.993563398719	3291.993563398719	3291.993563398719	3316.993563398719	0.9594594836235046	0.653333306312561	1.0	0.8702290058135986	1.0	750	825	825	850	1566
20.633103660618595	20.633103660618595	0	0	2	30	-0.0026877596215913587	0.6207554489374161	3216.993563398719	3291.993563398719	3291.993563398719	3316.993563398719	0.9594594836235046	0.653333306312561	1.0	0.8702290058135986	1.0	750	825	825	850	1566
20.64902864428624	20.64902864428624	0	0	2	30	-0.0030505248230700754	0.6386758238077164	3290.3774984925985	3365.3774984925985	3365.3774984925985	3390.3774984925985	0.9729729890823364	0.6733333468437195	1.0	0.9083969593048096	1.0	750	825	825	850	1566
20.665022312661474	20.665022312661474	0	0	2	30	-0.003404928748048138	0.6639880388975143	3394.0310192853212	3469.0310192853212	3469.0310192853212	3494.0310192853212	0.9864864945411682	0.699999988079071	1.0	0.9694656729698181	1.0	743	818	818	843	1583
20.686946945010785	20.686947734490182	0	0	2	30	-0.003750000000001496	0.6745165288448334	3437.1451856195927	3512.1451856195927	3512.1451856195927	3537.1451856195927	1.0	0.7133333086967468	1.0	0.9847328066825867	1.0	750	825	825	850	1566
20.699010979684722	20.699010979684722	0	0	2	30	-0.0040847927626141535	0.6800000071525574	3459.6000292897224	3534.6000292897224	3534.6000292897224	3559.6000292897224	1.0	0.7200000286102295	1.0	1.0	1.0	750	825	825	850	1566
20.715029516660977	20.715029516660977	0	0	2	30	-0.00440838939219495	0.6816666722297668	3466.4250227808952	3541.4250227808952	3541.4250227808952	3566.4250227808952	1.0	0.7266666889190674	1.0	1.0	1.0	750	825	825	850	1566
20.732212141008915	20.732212930488313	0	0	2	30	-0.0047199029328751285	0.6850000023841858	3480.075009763241	3555.075009763241	3555.075009763241	3580.075009763241	1.0	0.7400000095367432	1.0	1.0	1.0	750	825	825	850	1566
20.753350057138572	20.753350057138572	0	0	2	30	-0.005018479547692726	0.6866666674613953	3486.9000032544136	3561.9000032544136	3561.9000032544136	3586.9000032544136	1.0	0.746666669845581	1.0	1.0	1.0	743	818	818	843	1566
20.76635949339107	20.76635949339107	0	0	2	30	-0.005303300858900336	0.6933333277702332	3514.1999772191048	3589.1999772191048	3589.1999772191048	3614.1999772191048	1.0	0.7733333110809326	1.0	1.0	1.0	758	833	833	858	1566
20.782753822560558	20.782754217300255	0	0	2	30	-0.005573586191081621	0.6949999928474426	3521.0249707102776	3596.0249707102776	3596.0249707102776	3621.0249707102776	1.0	0.7799999713897705	1.0	1.0	1.0	817	892	892	917	1566
20.80665294288314	20.80665294288314	0	0	2	30	-0.005828594710928378	0.6966666728258133	3527.8500252217054	3602.8500252217054	3602.8500252217054	3627.8500252217054	1.0	0.7866666913032532	1.0	1.0	1.0	864	939	939	964	1566
20.814994582197635	20.814994582197635	0	0	2	30	-0.006067627457813132	0.6983333379030228	3534.675018712878	3609.675018712878	3609.675018712878	3634.675018712878	1.0	0.7933333516120911	1.0	1.0	1.0	940	1015	1015	1040	1566
20.833333399123283	20.833333399123283	0	0	2	30	-0.006290029259591632	0.7000000029802322	3541.500012204051	3616.500012204051	3616.500012204051	3641.500012204051	1.0	0.800000011920929	1.0	1.0	1.0	1073	1148	1148	1173	1550
20.849069302475215	20.849069302475215	0	0	2	30	-0.006495190528384164	0.7000000029802322	3541.500012204051	3616.500012204051	3616.500012204051	3641.500012204051	1.0	0.800000011920929	1.0	1.0	1.0	1181	1256	1256	1281	1550
20.87335645192169	20.87335645192169	0	0	2	30	-0.006682548931413554	0.7016666680574417	3548.325005695224	3623.325005695224	3623.325005695224	3648.325005695224	1.0	0.8066666722297668	1.0	1.0	1.0	1253	1328	1328	1353	1550
20.881987830175085	20.881987830175085	0	0	2	30	-0.00685159093232022	0.7016666680574417	3548.325005695224	3623.325005695224	3623.325005695224	3648.325005695224	1.0	0.8066666722297668	1.0	1.0	1.0	1345	1420	1420	1445	1550
20.89996072339997	20.89996072339997	0	0	2	30	-0.007001853198729643	0.7066666632890701	3568.799986168742	3643.799986168742	3643.799986168742	3668.799986168742	1.0	0.8266666531562805	1.0	1.0	1.0	1437	1512	1512	1537	1566
20.915032279838865	20.91503227983887	0	0	2	30	-0.007132923872214195	0.7066666632890701	3568.799986168742	3643.799986168742	3643.799986168742	3668.799986168742	1.0	0.8266666531562805	1.0	1.0	1.0	1522	1597	1597	1622	1566
20.9320230606932	20.9320230606932	0	0	2	30	-0.007244443697168468	0.7116666734218597	3589.2750276625156	3664.2750276625156	3664.2750276625156	3689.2750276625156	1.0	0.846666693687439	1.0	1.0	1.0	1696	1771	1771	1796	1566
20.95335005713857	20.95335005713857	0	0	2	30	-0.007336107005503909	0.7116666734218597	3589.2750276625156	3664.2750276625156	3664.2750276625156	3689.2750276625156	1.0	0.846666693687439	1.0	1.0	1.0	1836	1911	1911	1936	1550
20.966366598705648	20.966366993445348	0	0	2	30	-0.007407662554463809	0.7116666734218597	3589.2750276625156	3664.2750276625156	3664.2750276625156	3689.2750276625156	1.0	0.846666693687439	1.0	1.0	1.0	1910	1985	1985	2010	1550
20.982004606612286	20.982004606612286	0	0	2	30	-0.007458914215262234	0.7099999934434891	3582.4499731510878	3657.4499731510878	3657.4499731510878	3682.4499731510878	1.0	0.8399999737739563	1.0	1.0	1.0	2165	2240	2240	2265	1566
20.999199467890886	20.999199467890886	0	0	2	30	-0.007489721510659397	0.7116666734218597	3589.2750276625156	3664.2750276625156	3664.2750276625156	3689.2750276625156	1.0	0.846666693687439	1.0	1.0	1.0	2244	2319	2319	2344	1566
21.019856196327737	21.019856591067434	0	0	2	30	-0.0075	0.7150000035762787	3602.925014644861	3677.925014644861	3677.925014644861	3702.925014644861	1.0	0.8600000143051147	1.0	1.0	1.0	2244	2319	2319	2344	1566
21.033073660401488	21.033073660401488	0	0	2	30	-0.007489721510659211	0.7150000035762787	3602.925014644861	3677.925014644861	3677.925014644861	3702.925014644861	1.0	0.8600000143051147	1.0	1.0	1.0	2519	2594	2594	2619	1583
21.04908982893955	21.04908982893955	0	0	2	30	-0.0074589142152618635	0.7150000035762787	3602.925014644861	3677.925014644861	3677.925014644861	3702.925014644861	1.0	0.8600000143051147	1.0	1.0	1.0	2650	2725	2725	2750	1583
21.065008496772016	21.065008496772016	0	0	2	30	-0.007407662554463255	0.7166666686534882	3609.750008136034	3684.750008136034	3684.750008136034	3709.750008136034	1.0	0.8666666746139526	1.0	1.0	1.0	2757	2832	2832	2857	1583
21.086580231830624	21.086580626570324	0	0	2	30	-0.007336107005503172	0.7183333337306976	3616.575001627207	3691.575001627207	3691.575001627207	3716.575001627207	1.0	0.8733333349227905	1.0	1.0	1.0	2903	2978	2978	3003	1583
21.099809143355643	21.099809143355643	0	0	2	30	-0.007244443697167551	0.7183333337306976	3616.575001627207	3691.575001627207	3691.575001627207	3716.575001627207	1.0	0.8733333349227905	1.0	1.0	1.0	3021	3096	3096	3121	1583
21.115010174415737	21.115010174415737	0	0	2	30	-0.0071329238722131	0.7199999988079071	3623.3999951183796	3698.3999951183796	3698.3999951183796	3723.3999951183796	1.0	0.8799999952316284	1.0	1.0	1.0	3216	3291	3291	3316	1600
21.132189640846086	21.132190430325483	0	0	2	30	-0.007001853198728373	0.7199999988079071	3623.3999951183796	3698.3999951183796	3698.3999951183796	3723.3999951183796	1.0	0.8799999952316284	1.0	1.0	1.0	3216	3291	3291	3316	1600
21.15321466142189	21.15321466142189	0	0	2	30	-0.006851590932318779	0.7199999988079071	3623.3999951183796	3698.3999951183796	3698.3999951183796	3723.3999951183796	1.0	0.8799999952316284	1.0	1.0	1.0	3290	3365	3365	3390	1600
21.166316466763902	21.166316466763902	0	0	2	30	-0.006682548931411946	0.7216666638851166	3630.2249886095524	3705.2249886095524	3705.2249886095524	3730.2249886095524	1.0	0.8866666555404663	1.0	1.0	1.0	3394	3469	3469	3494	1600
21.18205750173192	21.18205750173192	0	0	2	30	-0.006495190528382392	0.7216666638851166	3630.2249886095524	3705.2249886095524	3705.2249886095524	3730.2249886095524	1.0	0.8866666555404663	1.0	1.0	1.0	3437	3512	3512	3537	1600
21.206640705952477	21.206640705952477	0	0	2	30	-0.006290029259589702	0.723333328962326	3637.049982100725	3712.049982100725	3712.049982100725	3737.049982100725	1.0	0.8933333158493042	1.0	1.0	1.0	3459	3534	3534	3559	1600
21.215059714247932	21.21506010898763	0	0	2	30	-0.006067627457811049	0.7216666638851166	3630.2249886095524	3705.2249886095524	3705.2249886095524	3730.2249886095524	1.0	0.8866666555404663	1.0	1.0	1.0	3466	3541	3541	3566	1600
21.233446294677133	21.23344668941683	0	0	2	30	-0.005828594710926148	0.7216666638851166	3630.2249886095524	3705.2249886095524	3705.2249886095524	3730.2249886095524	1.0	0.8866666555404663	1.0	1.0	1.0	3480	3555	3555	3580	1600
21.259959776024694	21.259959776024694	0	0	2	30	-0.005573586191079251	0.7166666686534882	3609.750008136034	3684.750008136034	3684.750008136034	3709.750008136034	1.0	0.8666666746139526	1.0	1.0	1.0	3486	3561	3561	3586	1600
21.26634982226845	21.26634982226845	0	0	2	30	-0.00530330085889783	0.7166666686534882	3609.750008136034	3684.750008136034	3684.750008136034	3709.750008136034	1.0	0.8666666746139526	1.0	1.0	1.0	3514	3589	3589	3614	1600
21.287052735250057	21.287053524729455	0	0	2	30	-0.005018479547690093	0.7116666734218597	3589.2750276625156	3664.2750276625156	3664.2750276625156	3689.2750276625156	1.0	0.846666693687439	1.0	1.0	1.0	3521	3596	3596	3621	1600
21.299270718406515	21.29927111314621	0	0	2	30	-0.004719902932872375	0.7049999982118607	3561.9749926775694	3636.9749926775694	3636.9749926775694	3661.9749926775694	1.0	0.8199999928474426	1.0	1.0	1.0	3527	3602	3602	3627	1600
21.315200438950544	21.31520122842994	0	0	2	30	-0.004408389392192083	0.6854580044746399	3481.9505283236504	3556.9505283236504	3556.9505283236504	3581.9505283236504	1.0	0.7799999713897705	1.0	0.9618320465087891	1.0	3534	3609	3609	3634	1600
21.332803855817378	21.332803855817378	0	0	2	30	-0.004084792762611183	0.6494206041097641	3334.377373829484	3409.377373829484	3409.377373829484	3434.377373829484	0.9864864945411682	0.7333333492279053	1.0	0.8778625726699829	1.0	3541	3616	3616	3641	1600
21.353415583928566	21.353415583928566	0	0	2	30	-0.0037499999999984273	0.642270490527153	3305.0976587086916	3380.0976587086916	3380.0976587086916	3405.0976587086916	0.9864864945411682	0.7200000286102295	1.0	0.8625954389572144	1.0	3541	3616	3616	3641	1600
21.36501658893584	21.36501658893584	0	0	2	30	-0.003404928748044981	0.6329702138900757	3267.01302587986	3342.01302587986	3342.01302587986	3367.01302587986	0.9864864945411682	0.7133333086967468	1.0	0.8320610523223877	1.0	3548	3623	3623	3648	1600
21.38205394907463	21.38205513329373	0	0	2	30	-0.0030505248230668384	0.6132930964231491	3186.4352298527956	3261.4352298527956	3261.4352298527956	3286.4352298527956	0.9459459185600281	0.7133333086967468	1.0	0.7938931584358215	1.0	3548	3623	3623	3648	1600
21.40683649684307	21.406836891582767	0	0	2	30	-0.0026877596215880506	0.5499900132417679	2927.2091042250395	3002.2091042250395	3002.2091042250395	3027.2091042250395	0.9054054021835327	0.653333306312561	1.0	0.6412213444709778	1.0	3568	3643	3643	3668	1600
21.414969713596612	21.41497010833631	0	0	2	30	-0.0023176274578103704	0.5499900132417679	2927.2091042250395	3002.2091042250395	3002.2091042250395	3027.2091042250395	0.9054054021835327	0.653333306312561	1.0	0.6412213444709778	1.0	3568	3643	3643	3668	1600
21.433296688331296	21.433296688331296	0	0	2	30	-0.0019411428382671415	0.4860089283214881	2665.206561476494	2740.206561476494	2740.206561476494	2765.206561476494	0.8243243098258972	0.6000000238418579	0.9589040875434875	0.5419847369194031	1.0	3589	3664	3664	3689	1600
21.4498797030768	21.449880097816497	0	0	2	30	-0.0015593376811314063	0.42277872887996404	2406.2788947634526	2481.2788947634526	2481.2788947634526	2506.2788947634526	0.7567567825317383	0.5333333611488342	0.8904109597206116	0.45038166642189026	1.0	3589	3664	3664	3689	1600
21.47333513597796	21.47333513597796	0	0	2	30	-0.001173258487799923	0.3010183719490209	1907.6702331312406	1982.6702331312406	1982.6702331312406	2007.6702331312406	0.5945945978164673	0.3933333456516266	0.7260273694992065	0.2977099120616913	1.0	3589	3664	3664	3689	1600
21.482062830717854	21.48206322545755	0	0	2	30	-0.0007839634745055779	0.3010183719490209	1907.6702331312406	1982.6702331312406	1982.6702331312406	2007.6702331312406	0.5945945978164673	0.3933333456516266	0.7260273694992065	0.2977099120616913	1.0	3582	3657	3657	3682	1600
21.499917696772805	21.499917696772805	0	0	2	30	-0.00039251967182024584	0.157454365271692	1319.7756257875785	1394.7756257875785	1394.7756257875785	1419.7756257875785	0.28378379344940186	0.23999999463558197	0.534246563911438	0.19847328960895538	1.0	3589	3664	3664	3689	1600
21.515109254080127	21.515109648819827	0	0	2	30	1.8376154860346732e-15	0.13852010367212841	1242.2398245373658	1317.2398245373658	1317.2398245373658	1342.2398245373658	0.28378379344940186	0.19333332777023315	0.4383561611175537	0.17557251453399658	1.0	3602	3677	3677	3702	1600
21.532170693340543	21.532171088080243	0	0	2	30	0.000392519671823916	0.10764811525607687	1115.8190319736348	1190.8190319736348	1190.8190319736348	1215.8190319736348	0.21621622145175934	0.1599999964237213	0.3561643958091736	0.15267175436019897	1.0	3602	3677	3677	3702	1600
21.553198871833942	21.553198871833942	0	0	2	30	0.000783963474509233	0.08713409001352235	1031.814098605374	1106.814098605374	1106.814098605374	1131.814098605374	0.1756756752729416	0.13333334028720856	0.2876712381839752	0.13740457594394684	1.0	3602	3677	3677	3702	1600
21.56500790466247	21.56500790466247	0	0	2	30	0.001173258487803553	0.0704762420998708	963.6002113989709	1038.600211398971	1038.600211398971	1063.600211398971	0.13513512909412384	0.11999999731779099	0.21917808055877686	0.1221374049782753	1.0	3609	3684	3684	3709	1600
21.582147107643543	21.58214750238324	0	0	2	30	0.001559337681135001	0.053746422621848366	895.091600636469	970.091600636469	970.091600636469	995.091600636469	0.09459459781646729	0.10000000149011612	0.1780821979045868	0.11450381577014923	1.0	3616	3691	3691	3716	1600
21.59994868383916	21.59994907857886	0	0	2	30	0.0019411428382706912	0.04726354203534702	868.544204634746	943.544204634746	943.544204634746	968.544204634746	0.0810810774564743	0.09333333373069763	0.13698630034923553	0.10687022656202316	1.0	3616	3691	3691	3716	1600
21.620084355873626	21.620084355873626	0	0	2	30	0.002317627457813866	0.035507577239359184	820.4035287951758	895.4035287951758	895.4035287951758	920.4035287951758	0.04054053872823715	0.09333333373069763	0.08219178020954132	0.09923664480447769	1.0	3623	3698	3698	3723	1600
21.633667743648143	21.633668138387844	0	0	2	30	0.002687759621591482	0.031449496436125546	803.7856879059341	878.7856879059341	878.7856879059341	903.7856879059341	0.027027027681469917	0.09333333373069763	0.054794520139694214	0.09923664480447769	1.0	3623	3698	3698	3723	1600
21.660059250428784	21.660059645168484	0	0	2	30	0.0030505248230701964	0.027443699740568955	787.3819504376298	862.3819504376298	862.3819504376298	887.3819504376298	0.013513513840734959	0.09333333373069763	0.027397260069847107	0.10687022656202316	1.0	3623	3698	3698	3723	1600
21.667764569348858	21.667764569348858	0	0	2	30	0.003404928748048256	0.027443699740568955	787.3819504376298	862.3819504376298	862.3819504376298	887.3819504376298	0.013513513840734959	0.09333333373069763	0.027397260069847107	0.10687022656202316	1.0	3630	3705	3705	3730	1600
21.68665878503068	21.686659574510077	0	0	2	30	0.00375000000000161	0.025777032800714333	780.5569493189251	855.5569493189251	855.5569493189251	880.5569493189251	0.013513513840734959	0.08666666597127914	0.027397260069847107	0.10687022656202316	1.0	3630	3705	3705	3730	1600
21.69897861102942	21.69897861102942	0	0	2	30	0.0040847927626142646	0.02203266041667519	765.2237444062849	840.2237444062849	840.2237444062849	865.2237444062849	0.0	0.08666666597127914	0.013698630034923553	0.10687022656202316	1.0	3637	3712	3712	3737	1600
21.71512228049019	21.715122675229885	0	0	2	30	0.004408389392195056	0.025777032800714333	780.5569493189251	855.5569493189251	855.5569493189251	880.5569493189251	0.013513513840734959	0.08666666597127914	0.027397260069847107	0.10687022656202316	1.0	3630	3705	3705	3730	1600
21.74005167142657	21.740052066166268	0	0	2	30	0.004719902932875231	0.030411039696422795	799.5332075568514	874.5332075568514	874.5332075568514	899.5332075568514	0.013513513840734959	0.1066666692495346	0.013698630034923553	0.10687022656202316	1.0	3630	3705	3705	3730	1600
21.748995683521393	21.748995683521393	0	0	2	30	0.005018479547692824	0.03171171271242201	804.8594635573681	879.8594635573681	879.8594635573681	904.8594635573681	0.013513513840734959	0.1133333370089531	0.0	0.10687022656202316	1.0	3609	3684	3684	3709	1600
21.766548573706782	21.766548573706782	0	0	2	30	0.005303300858900429	0.03207770663627742	806.358208675556	881.358208675556	881.358208675556	906.358208675556	0.013513513840734959	0.1133333370089531	0.013698630034923553	0.10687022656202316	1.0	3609	3684	3684	3709	1600
21.782507504988523	21.78250829446792	0	0	2	30	0.00557358619108171	0.03171171271242201	804.8594635573681	879.8594635573681	879.8594635573681	904.8594635573681	0.013513513840734959	0.1133333370089531	0.0	0.11450381577014923	1.0	3589	3664	3664	3689	1600
21.806641890171573	21.806642284911273	0	0	2	30	0.005828594710928461	0.033378377789631486	811.6844570485409	886.6844570485409	886.6844570485409	911.6844570485409	0.013513513840734959	0.11999999731779099	0.0	0.11450381577014923	1.0	3561	3636	3636	3661	1600
21.815277610561655	21.815277215821958	0	0	2	30	0.006067627457813209	0.029999999329447746	797.8499972540885	872.8499972540885	872.8499972540885	897.8499972540885	0.0	0.11999999731779099	0.0	0.11450381577014923	1.0	3481	3556	3556	3581	1600
21.833299846248888	21.833299846248888	0	0	2	30	0.006290029259591703	0.029999999329447746	797.8499972540885	872.8499972540885	872.8499972540885	897.8499972540885	0.0	0.11999999731779099	0.0	0.11450381577014923	1.0	3334	3409	3409	3434	1600
21.84903456538172	21.84903456538172	0	0	2	30	0.00649519052838423	0.03166666626930237	804.6749983727932	879.6749983727932	879.6749983727932	904.6749983727932	0.0	0.12666666507720947	0.0	0.11450381577014923	1.0	3305	3380	3380	3405	1600
21.86498560186949	21.86498560186949	0	0	2	30	0.006682548931413614	0.03333333507180214	811.5000071190298	886.5000071190298	886.5000071190298	911.5000071190298	0.0	0.13333334028720856	0.0	0.11450381577014923	1.0	3267	3342	3342	3367	1600
21.886763785790553	21.886764575269954	0	0	2	30	0.006851590932320274	0.03333333507180214	811.5000071190298	886.5000071190298	886.5000071190298	911.5000071190298	0.0	0.13333334028720856	0.0	0.11450381577014923	1.0	3186	3261	3261	3286	1600
21.899099796116946	21.899100190856643	0	0	2	30	0.0070018531987296895	0.03333333507180214	811.5000071190298	886.5000071190298	886.5000071190298	911.5000071190298	0.0	0.13333334028720856	0.0	0.11450381577014923	1.0	2927	3002	3002	3027	1600
21.915160964980668	21.915161754460065	0	0	2	30	0.007132923872214236	0.03333333507180214	811.5000071190298	886.5000071190298	886.5000071190298	911.5000071190298	0.0	0.13333334028720856	0.0	0.1221374049782753	1.0	2927	3002	3002	3027	1600
21.939982591979284	21.939982591979284	0	0	2	30	0.0072444436971685015	0.02875161303329403	792.737855371339	867.737855371339	867.737855371339	892.737855371339	0.0	0.1133333370089531	0.013698630034923553	0.1221374049782753	1.0	2665	2740	2740	2765	1600
21.949000815137477	21.949000815137477	0	0	2	30	0.007336107005503936	0.02875161303329403	792.737855371339	867.737855371339	867.737855371339	892.737855371339	0.0	0.1133333370089531	0.013698630034923553	0.1221374049782753	1.0	2406	2481	2481	2506	1600
21.966407256894623	21.96640765163432	0	0	2	30	0.00740766255446383	0.030418278110503502	799.5628488625118	874.5628488625118	874.5628488625118	899.5628488625118	0.0	0.11999999731779099	0.013698630034923553	0.1221374049782753	1.0	1907	1982	1982	2007	1600
21.982353556506002	21.9823539512457	0	0	2	30	0.007458914215262249	0.029999999329447746	797.8499972540885	872.8499972540885	872.8499972540885	897.8499972540885	0.0	0.11999999731779099	0.0	0.1221374049782753	1.0	1907	1982	1982	2007	1600
21.99924288925775	21.99924328399745	0	0	2	30	0.007489721510659403	0.03166666626930237	804.6749983727932	879.6749983727932	879.6749983727932	904.6749983727932	0.0	0.12666666507720947	0.0	0.1221374049782753	1.0	1319	1394	1394	1419	1600
22.020033829192183	22.020034223931884	0	0	2	30	0.0075	0.029999999329447746	797.8499972540885	872.8499972540885	872.8499972540885	897.8499972540885	0.0	0.11999999731779099	0.0	0.1221374049782753	1.0	1242	1317	1317	1342	1600
22.033159713655824	22.033159713655824	0	0	2	30	0.0074897215106592046	0.029999999329447746	797.8499972540885	872.8499972540885	872.8499972540885	897.8499972540885	0.0	0.11999999731779099	0.0	0.1221374049782753	1.0	1115	1190	1190	1215	1600
22.04932272536183	22.049323120101526	0	0	2	30	0.0074589142152618505	0.03004504577256739	798.0344624386635	873.0344624386635	873.0344624386635	898.0344624386635	0.013513513840734959	0.1066666692495346	0.0	0.1221374049782753	1.0	1031	1106	1106	1131	1600
22.065252840645556	22.065253235385256	0	0	2	30	0.007407662554463234	0.03212999149347777	806.5723151657915	881.5723151657915	881.5723151657915	906.5723151657915	0.013513513840734959	0.1133333370089531	0.013698630034923553	0.1221374049782753	1.0	963	1038	1038	1063	1600
22.08662681111508	22.08662720585478	0	0	2	30	0.0073361070055031445	0.029999999329447746	797.8499972540885	872.8499972540885	872.8499972540885	897.8499972540885	0.0	0.11999999731779099	0.0	0.1221374049782753	1.0	895	970	970	995	1600
22.099112427787304	22.099112822527005	0	0	2	30	0.007244443697167517	0.03379665657068724	813.3973086569642	888.3973086569642	888.3973086569642	913.3973086569642	0.013513513840734959	0.11999999731779099	0.013698630034923553	0.1221374049782753	1.0	868	943	943	968	1600
22.11514478065302	22.115145175392716	0	0	2	30	0.007132923872213059	0.030418278110503502	799.5628488625118	874.5628488625118	874.5628488625118	899.5628488625118	0.0	0.11999999731779099	0.013698630034923553	0.1221374049782753	1.0	820	895	895	920	1600
22.132198719859158	22.132198719859158	0	0	2	30	0.007001853198728325	0.03212999149347777	806.5723151657915	881.5723151657915	881.5723151657915	906.5723151657915	0.013513513840734959	0.1133333370089531	0.013698630034923553	0.1221374049782753	1.0	803	878	878	903	1600
22.153275451335503	22.153275451335503	0	0	2	30	0.006851590932318725	0.030489466982223323	799.8543672922045	874.8543672922045	874.8543672922045	899.8543672922045	0.013513513840734959	0.1066666692495346	0.013698630034923553	0.12977099418640137	1.0	787	862	862	887	1600
22.164957772720722	22.164957772720722	0	0	2	30	0.006682548931411886	0.0288228000423687	793.0293661734999	868.0293661734999	868.0293661734999	893.0293661734999	0.013513513840734959	0.10000000149011612	0.013698630034923553	0.12977099418640137	1.0	787	862	862	887	1600
22.18214158128776	22.18214197602746	0	0	2	30	0.006495190528382326	0.03053451156269782	800.0388248492476	875.0388248492476	875.0388248492476	900.0388248492476	0.027027027681469917	0.09333333373069763	0.013698630034923553	0.12977099418640137	1.0	780	855	855	880	1600
22.206622942666034	22.206622942666034	0	0	2	30	0.00629002925958963	0.028867844622843197	793.2138237305429	868.2138237305429	868.2138237305429	893.2138237305429	0.027027027681469917	0.08666666597127914	0.013698630034923553	0.12977099418640137	1.0	765	840	840	865	1600
22.215174188760574	22.215174188760574	0	0	2	30	0.0060676274578109705	0.03269064359419094	808.8681855182119	883.8681855182119	883.8681855182119	908.8681855182119	0.04054053872823715	0.08666666597127914	0.027397260069847107	0.12977099418640137	1.0	780	855	855	880	1600
22.233306951563463	22.233307346303164	0	0	2	30	0.005828594710926065	0.03944740004889713	836.5371032002338	911.5371032002338	911.5371032002338	936.5371032002338	0.06756756454706192	0.08666666597127914	0.027397260069847107	0.12977099418640137	1.0	799	874	874	899	1600
22.249706017609338	22.249706017609338	0	0	2	30	0.005573586191079162	0.041558488198407684	845.1820091724794	920.1820091724794	920.1820091724794	945.1820091724794	0.06756756454706192	0.09333333373069763	0.04109589010477066	0.12977099418640137	1.0	804	879	879	904	1600
22.27337658364633	22.27337697838603	0	0	2	30	0.005303300858897737	0.04371462069556209	854.0113717483267	929.0113717483267	929.0113717483267	954.0113717483267	0.0810810774564743	0.08666666597127914	0.054794520139694214	0.12977099418640137	1.0	806	881	881	906	1600
22.281965724751956	22.281965724751956	0	0	2	30	0.005018479547689995	0.04371462069556209	854.0113717483267	929.0113717483267	929.0113717483267	954.0113717483267	0.0810810774564743	0.08666666597127914	0.054794520139694214	0.12977099418640137	1.0	804	879	879	904	1600
22.29997453928943	22.29997453928943	0	0	2	30	0.004719902932872272	0.04753742199521627	869.6657430704106	944.6657430704106	944.6657430704106	969.6657430704106	0.09459459781646729	0.08666666597127914	0.06849315017461777	0.12977099418640137	1.0	811	886	886	911	1600
22.31511201725802	22.31511201725802	0	0	2	30	0.004408389392191976	0.04753742199521627	869.6657430704106	944.6657430704106	944.6657430704106	969.6657430704106	0.09459459781646729	0.08666666597127914	0.06849315017461777	0.12977099418640137	1.0	797	872	872	897	1600
22.34007101367181	22.340071803151208	0	0	2	30	0.004084792762611071	0.051360221432225295	885.3201067649626	960.3201067649626	960.3201067649626	985.3201067649626	0.10810811072587967	0.08666666597127914	0.08219178020954132	0.12977099418640137	1.0	797	872	872	897	1600
22.349092000007893	22.349092000007893	0	0	2	30	0.003749999999998313	0.05703268463068037	908.5488435626361	983.5488435626361	983.5488435626361	1008.5488435626361	0.12162162363529205	0.09333333373069763	0.09589041024446487	0.13740457594394684	1.0	804	879	879	904	1600
22.36637291454083	22.36637291454083	0	0	2	30	0.0034049287480448632	0.05750324824342079	910.4758015568082	985.4758015568082	985.4758015568082	1010.4758015568082	0.12162162363529205	0.09333333373069763	0.10958904027938843	0.13740457594394684	1.0	811	886	886	911	1600
22.382166449888782	22.38216684462848	0	0	2	30	0.003050524823066718	0.06686779886346245	948.8236363458786	1023.8236363458786	1023.8236363458786	1048.8236363458786	0.14864864945411682	0.10000000149011612	0.13698630034923553	0.13740457594394684	1.0	811	886	886	911	1600
22.40660833729718	22.40660833729718	0	0	2	30	0.002687759621587927	0.08834185466520128	1036.7598948539992	1111.7598948539992	1111.7598948539992	1136.7598948539992	0.20270270109176636	0.1133333370089531	0.232876718044281	0.16030533611774445	1.0	811	886	886	911	1600
22.41501905605896	22.41501905605896	0	0	2	30	0.0023176274578102446	0.08834185466520128	1036.7598948539992	1111.7598948539992	1111.7598948539992	1136.7598948539992	0.20270270109176636	0.1133333370089531	0.232876718044281	0.16030533611774445	1.0	811	886	886	911	1600
22.433277346086058	22.433277346086058	0	0	2	30	0.0019411428382670136	0.10175203181967618	1091.674570301574	1166.674570301574	1166.674570301574	1191.674570301574	0.22972972691059113	0.12666666507720947	0.30136987566947937	0.1679389327764511	1.0	792	867	867	892	1600
22.449256409092435	22.449256409092435	0	0	2	30	0.0015593376811312766	0.13136194230199583	1212.927153726673	1287.927153726673	1287.927153726673	1312.927153726673	0.31081080436706543	0.14666666090488434	0.3561643958091736	0.19083969295024872	1.0	792	867	867	892	1600
22.47335921509958	22.47335960983928	0	0	2	30	0.0011732584877997925	0.18050217601599883	1414.1564107855152	1489.1564107855152	1489.1564107855152	1514.1564107855152	0.36486485600471497	0.23333333432674408	0.5068492889404297	0.2442748099565506	1.0	799	874	874	899	1600
22.48209835729074	22.482098752030442	0	0	2	30	0.0007839634745054463	0.20978071652317754	1534.052034162412	1609.052034162412	1609.052034162412	1634.052034162412	0.4054054021835327	0.2800000011920929	0.5753424763679504	0.2671755850315094	1.0	797	872	872	897	1600
22.499917302033108	22.499917696772805	0	0	2	30	0.00039251967182011373	0.23687618081366857	1645.0079604319728	1720.0079604319728	1720.0079604319728	1745.0079604319728	0.44594594836235046	0.31333333253860474	0.6164383292198181	0.30534350872039795	1.0	804	879	879	904	1600
22.51509543819067	22.51509543819067	0	0	2	30	-1.9699237638903314e-15	0.26304420807160156	1752.1660320532085	1827.1660320532085	1827.1660320532085	1852.1660320532085	0.47297295928001404	0.35333332419395447	0.6575342416763306	0.3435114622116089	1.0	797	872	872	897	1600
22.54012943514723	22.54012943514723	0	0	2	30	-0.00039251967182404813	0.3465402718626791	2094.0824132776706	2169.0824132776706	2169.0824132776706	2194.0824132776706	0.5810810923576355	0.46000000834465027	0.7534246444702148	0.4580152630805969	1.0	797	872	872	897	1600
22.54904818390133	22.54904818390133	0	0	2	30	-0.0007839634745093646	0.3465402718626791	2094.0824132776706	2169.0824132776706	2169.0824132776706	2194.0824132776706	0.5810810923576355	0.46000000834465027	0.7534246444702148	0.4580152630805969	1.0	798	873	873	898	1600
22.56668515364256	22.566685548382257	0	0	2	30	-0.0011732584878036837	0.420346043108772	2396.317046530421	2471.317046530421	2471.317046530421	2496.317046530421	0.6351351141929626	0.5600000023841858	0.8493150472640991	0.572519063949585	1.0	806	881	881	906	1600
22.58221579235113	22.58221618709083	0	0	2	30	-0.0015593376811351306	0.4650023452291725	2579.1846037134615	2654.1846037134615	2654.1846037134615	2679.1846037134615	0.6891891956329346	0.6066666841506958	0.8904109597206116	0.6335877776145935	1.0	797	872	872	897	1600
22.606617811049947	22.606617811049947	0	0	2	30	-0.001941142838270819	0.5133845321767865	2777.309659263941	2852.309659263941	2852.309659263941	2877.309659263941	0.7297297120094299	0.6600000262260437	0.9452054500579834	0.7022900581359863	1.0	813	888	888	913	1600
22.61504747731727	22.61504787205697	0	0	2	30	-0.0023176274578139916	0.5533231701185723	2940.858381635554	3015.858381635554	3015.858381635554	3040.858381635554	0.7567567825317383	0.7066666483879089	0.9726027250289917	0.7709923386573792	1.0	799	874	874	899	1600
22.63328918827702	22.63328958301672	0	0	2	30	-0.0026877596215916055	0.593764528632164	3106.4657447487116	3181.4657447487116	3181.4657447487116	3206.4657447487116	0.7972972989082336	0.753333330154419	1.0	0.8244274854660034	1.0	806	881	881	906	1600
22.649413910232244	22.649413910232244	0	0	2	30	-0.003050524823070317	0.6238800585269928	3229.7888396680355	3304.7888396680355	3304.7888396680355	3329.7888396680355	0.8243243098258972	0.7933333516120911	1.0	0.8778625726699829	1.0	799	874	874	899	1600
22.67328342507742	22.673283819817115	0	0	2	30	-0.0034049287480483735	0.6663874685764313	3403.856683820486	3478.856683820486	3478.856683820486	3503.856683820486	0.8513513803482056	0.8600000143051147	1.0	0.9541984796524048	1.0	793	868	868	893	1600
22.681975593244424	22.681975987984124	0	0	2	30	-0.003750000000001725	0.6663874685764313	3403.856683820486	3478.856683820486	3478.856683820486	3503.856683820486	0.8513513803482056	0.8600000143051147	1.0	0.9541984796524048	1.0	800	875	875	900	1600
22.70011585610159	22.70011585610159	0	0	2	30	-0.004084792762614376	0.6960195451974869	3525.2000375837088	3600.2000375837088	3600.2000375837088	3625.2000375837088	0.8783783912658691	0.9133333563804626	1.0	0.9923664331436157	1.0	793	868	868	893	1600
22.7152785974109	22.7152789921506	0	0	2	30	-0.004408389392195164	0.6960195451974869	3525.2000375837088	3600.2000375837088	3600.2000375837088	3625.2000375837088	0.8783783912658691	0.9133333563804626	1.0	1.0	1.0	808	883	883	908	1600
22.73999640786874	22.73999640786874	0	0	2	30	-0.004719902932875334	0.7196384072303772	3621.9192776083946	3696.9192776083946	3696.9192776083946	3721.9192776083946	0.9189189076423645	0.9733333587646484	0.9863013625144958	1.0	1.0	836	911	911	936	1600
22.7489944993023	22.7489944993023	0	0	2	30	-0.005018479547692923	0.722834125161171	3635.005742534995	3710.005742534995	3710.005742534995	3735.005742534995	0.9324324131011963	1.0	0.9589040875434875	1.0	1.0	845	920	920	945	1600
22.766361861829264	22.76636225656896	0	0	2	30	-0.005303300858900523	0.7262125015258789	3648.840193748474	3723.840193748474	3723.840193748474	3748.840193748474	0.9459459185600281	1.0	0.9589040875434875	1.0	1.0	854	929	929	954	1600
22.782165660409383	22.782166055149084	0	0	2	30	-0.005573586191081798	0.7227878421545029	3634.8162136226892	3709.8162136226892	3709.8162136226892	3734.8162136226892	0.9459459185600281	1.0	0.9452054500579834	1.0	1.0	854	929	929	954	1600
22.799401969356357	22.799402364096057	0	0	2	30	-0.005828594710928545	0.719363197684288	3620.7922945171595	3695.7922945171595	3695.7922945171595	3720.7922945171595	0.9459459185600281	1.0	0.931506872177124	1.0	1.0	869	944	944	969	1600
22.819977776154957	22.819978170894657	0	0	2	30	-0.006067627457813286	0.719363197684288	3620.7922945171595	3695.7922945171595	3695.7922945171595	3720.7922945171595	0.9459459185600281	1.0	0.931506872177124	1.0	1.0	869	944	944	969	1600
22.833142739848775	22.833142739848775	0	0	2	30	-0.006290029259591776	0.719363197684288	3620.7922945171595	3695.7922945171595	3695.7922945171595	3720.7922945171595	0.9459459185600281	1.0	0.931506872177124	1.0	1.0	885	960	960	985	1600
22.84945377894182	22.84945377894182	0	0	2	30	-0.006495190528384297	0.7227415889501572	3634.6268067508936	3709.6268067508936	3709.6268067508936	3734.6268067508936	0.9594594836235046	1.0	0.931506872177124	1.0	1.0	908	983	983	1008	1600
22.87328263559802	22.87328263559802	0	0	2	30	-0.0066825489314136744	0.715938538312912	3606.7683143913746	3681.7683143913746	3681.7683143913746	3706.7683143913746	0.9459459185600281	1.0	0.9178082346916199	1.0	1.0	910	985	985	1010	1600
22.882033619980145	22.882033619980145	0	0	2	30	-0.006851590932320327	0.715938538312912	3606.7683143913746	3681.7683143913746	3681.7683143913746	3706.7683143913746	0.9459459185600281	1.0	0.9178082346916199	1.0	1.0	948	1023	1023	1048	1600
22.899917696772807	22.899918091512504	0	0	2	30	-0.007001853198729737	0.715938538312912	3606.7683143913746	3681.7683143913746	3681.7683143913746	3706.7683143913746	0.9459459185600281	1.0	0.9178082346916199	1.0	1.0	1036	1111	1111	1136	1600
22.915118727832898	22.915118727832898	0	0	2	30	-0.007132923872214277	0.715938538312912	3606.7683143913746	3681.7683143913746	3681.7683143913746	3706.7683143913746	0.9459459185600281	1.0	0.9178082346916199	1.0	1.0	1036	1111	1111	1136	1600
22.939992065732053	22.939992065732053	0	0	2	30	-0.007244443697168536	0.715938538312912	3606.7683143913746	3681.7683143913746	3681.7683143913746	3706.7683143913746	0.9459459185600281	1.0	0.9178082346916199	1.0	1.0	1091	1166	1166	1191	1600
22.949001999356575	22.949001604616875	0	0	2	30	-0.007336107005503963	0.715938538312912	3606.7683143913746	3681.7683143913746	3681.7683143913746	3706.7683143913746	0.9459459185600281	1.0	0.9178082346916199	1.0	1.0	1212	1287	1287	1312	1600
22.96652646828365	22.96652725776305	0	0	2	30	-0.0074076625544638505	0.715938538312912	3606.7683143913746	3681.7683143913746	3681.7683143913746	3706.7683143913746	0.9459459185600281	1.0	0.9178082346916199	1.0	1.0	1414	1489	1489	1514	1600
22.98223395037727	22.98223434511697	0	0	2	30	-0.007458914215262262	0.712560161948204	3592.9338631778955	3667.9338631778955	3667.9338631778955	3692.9338631778955	0.9324324131011963	1.0	0.9178082346916199	1.0	1.0	1534	1609	1609	1634	1600
22.999348284757325	22.999348284757325	0	0	2	30	-0.00748972151065941	0.712560161948204	3592.9338631778955	3667.9338631778955	3667.9338631778955	3692.9338631778955	0.9324324131011963	1.0	0.9178082346916199	1.0	1.0	1645	1720	1720	1745	1600
23.0200283028364	23.0200290923158	0	0	2	30	-0.0075	0.715938538312912	3606.7683143913746	3681.7683143913746	3681.7683143913746	3706.7683143913746	0.9459459185600281	1.0	0.9178082346916199	1.0	1.0	1752	1827	1827	1852	1600
23.03317352954528	23.033173924284977	0	0	2	30	-0.007489721510659197	0.715938538312912	3606.7683143913746	3681.7683143913746	3681.7683143913746	3706.7683143913746	0.9459459185600281	1.0	0.9178082346916199	1.0	1.0	2094	2169	2169	2194	1600
23.04936693620809	23.04936969938598	0	0	2	30	-0.007458914215261837	0.712560161948204	3592.9338631778955	3667.9338631778955	3667.9338631778955	3692.9338631778955	0.9324324131011963	1.0	0.9178082346916199	1.0	1.0	2094	2169	2169	2194	1600
23.073274346064345	23.073274346064345	0	0	2	30	-0.007407662554463213	0.715938538312912	3606.7683143913746	3681.7683143913746	3681.7683143913746	3706.7683143913746	0.9459459185600281	1.0	0.9178082346916199	1.0	1.0	2396	2471	2471	2496	1600
23.082022567268577	23.082022567268577	0	0	2	30	-0.007336107005503117	0.715938538312912	3606.7683143913746	3681.7683143913746	3681.7683143913746	3706.7683143913746	0.9459459185600281	1.0	0.9178082346916199	1.0	1.0	2579	2654	2654	2679	1600
23.099910986197926	23.099910986197926	0	0	2	30	-0.0072444436971674814	0.712513878941536	3592.7443342655897	3667.7443342655897	3667.7443342655897	3692.7443342655897	0.9459459185600281	1.0	0.9041095972061157	1.0	1.0	2777	2852	2852	2877	1600
23.11512820158567	23.115128596325366	0	0	2	30	-0.007132923872213018	0.712513878941536	3592.7443342655897	3667.7443342655897	3667.7443342655897	3692.7443342655897	0.9459459185600281	1.0	0.9041095972061157	1.0	1.0	2940	3015	3015	3040	1600
23.140425884661006	23.140425884661006	0	0	2	30	-0.0070018531987282775	0.712513878941536	3592.7443342655897	3667.7443342655897	3667.7443342655897	3692.7443342655897	0.9459459185600281	1.0	0.9041095972061157	1.0	1.0	3106	3181	3181	3206	1600
23.148979499193743	23.148979499193743	0	0	2	30	-0.006851590932318671	0.709135502576828	3578.9098830521107	3653.9098830521107	3653.9098830521107	3678.9098830521107	0.9324324131011963	1.0	0.9041095972061157	1.0	1.0	3229	3304	3304	3329	1600
23.1668335757693	23.1668335757693	0	0	2	30	-0.006682548931411825	0.709135502576828	3578.9098830521107	3653.9098830521107	3653.9098830521107	3678.9098830521107	0.9324324131011963	1.0	0.9041095972061157	1.0	1.0	3403	3478	3478	3503	1600
23.182286845496908	23.182287240236608	0	0	2	30	-0.006495190528382261	0.7058034092187881	3565.2649607509375	3640.2649607509375	3640.2649607509375	3665.2649607509375	0.9054054021835327	1.0	0.9178082346916199	1.0	1.0	3403	3478	3478	3503	1600
23.207048077321613	23.207048077321613	0	0	2	30	-0.006290029259589558	0.6946808599137393	3519.7181213467625	3594.7181213467625	3594.7181213467625	3619.7181213467625	0.8783783912658691	1.0	0.9589040875434875	0.9389312863349915	1.0	3525	3600	3600	3625	1600
23.21618472238944	23.21618472238944	0	0	2	30	-0.006067627457810893	0.6946808599137393	3519.7181213467625	3594.7181213467625	3594.7181213467625	3619.7181213467625	0.8783783912658691	1.0	0.9589040875434875	0.9389312863349915	1.0	3525	3600	3600	3625	1600
23.23355997971038	23.23355997971038	0	0	2	30	-0.005828594710925982	0.6769491454073542	3447.1067504431153	3522.1067504431153	3522.1067504431153	3547.1067504431153	0.8783783912658691	0.95333331823349	0.9726027250289917	0.9007633328437805	1.0	3621	3696	3696	3721	1600
23.249227593094425	23.24922798783412	0	0	2	30	-0.005573586191079074	0.6658382805993988	3401.607759054538	3476.607759054538	3476.607759054538	3501.607759054538	0.8783783912658691	0.9266666769981384	0.9863013625144958	0.8702290058135986	1.0	3635	3710	3710	3735	1600
23.27389132421353	23.27389171895323	0	0	2	30	-0.005303300858897643	0.6372313219362455	3284.4622633289255	3359.4622633289255	3359.4622633289255	3384.4622633289255	0.8783783912658691	0.8799999952316284	0.9863013625144958	0.8015267252922058	1.0	3648	3723	3723	3748	1600
23.282964810929553	23.282964810929553	0	0	2	30	-0.005018479547689897	0.6372313219362455	3284.4622633289255	3359.4622633289255	3359.4622633289255	3384.4622633289255	0.8783783912658691	0.8799999952316284	0.9863013625144958	0.8015267252922058	1.0	3634	3709	3709	3734	1600
23.300261909790137	23.300262304529834	0	0	2	30	-0.004719902932872169	0.5482452629105037	2920.064351618513	2995.064351618513	2995.064351618513	3020.064351618513	0.7837837934494019	0.8066666722297668	0.9178082346916199	0.6564885377883911	1.0	3620	3695	3695	3720	1600
23.31514714909121	23.31514754383091	0	0	2	30	-0.004408389392191869	0.49435823378260757	2699.396967339778	2774.396967339778	2774.396967339778	2799.396967339778	0.7837837934494019	0.7333333492279053	0.8493150472640991	0.5419847369194031	1.0	3620	3695	3695	3720	1600
23.340465358630883	23.340465358630883	0	0	2	30	-0.00408479276261096	0.3129025643544754	1956.3360010315766	2031.3360010315766	2031.3360010315766	2056.3360010315764	0.5675675868988037	0.5	0.6027397513389587	0.30534350872039795	1.0	3620	3695	3695	3720	1600
23.349024104779705	23.349023710040008	0	0	2	30	-0.0037499999999981984	0.3129025643544754	1956.3360010315766	2031.3360010315766	2031.3360010315766	2056.3360010315764	0.5675675868988037	0.5	0.6027397513389587	0.30534350872039795	1.0	3634	3709	3709	3734	1600
23.367244105056024	23.36724489453542	0	0	2	30	-0.0034049287480447453	0.2196426717715415	1574.4367409044626	1649.4367409044626	1649.4367409044626	1674.4367409044626	0.4324324429035187	0.3400000035762787	0.4794520437717438	0.221374049782753	1.0	3606	3681	3681	3706	1600
23.38205039641734	23.38205079115704	0	0	2	30	-0.0030505248230665973	0.13470409902321623	1226.6132855000706	1301.6132855000706	1301.6132855000706	1326.6132855000706	0.2702702581882477	0.2133333384990692	0.3287671208381653	0.1679389327764511	1.0	3606	3681	3681	3706	1600
23.399031308779207	23.399031308779207	0	0	2	30	-0.002687759621587804	0.07070710300708943	964.5455868140313	1039.5455868140311	1039.5455868140311	1064.5455868140311	0.09459459781646729	0.1599999964237213	0.2054794579744339	0.13740457594394684	1.0	3606	3681	3681	3706	1600
23.42043093732915	23.42043093732915	0	0	2	30	-0.0023176274578101184	0.04388595721759872	854.7129948060667	929.7129948060667	929.7129948060667	954.7129948060667	0.054054055362939835	0.1133333370089531	0.08219178020954132	0.09923664480447769	1.0	3606	3681	3681	3706	1600
23.43203431077462	23.43203431077462	0	0	2	30	-0.001941142838266886	0.030986173049079607	801.888378635981	876.888378635981	876.888378635981	901.888378635981	0.013513513840734959	0.1066666692495346	0.04109589010477066	0.09160305559635162	1.0	3606	3681	3681	3706	1600
23.449693780678675	23.449694175418376	0	0	2	30	-0.0015593376811311472	0.025287567036099592	778.5525870128279	853.5525870128279	853.5525870128279	878.5525870128279	0.0	0.10000000149011612	0.013698630034923553	0.08396946638822556	1.0	3606	3681	3681	3706	1600
23.47376145485263	23.473761849592332	0	0	2	30	-0.0011732584877996617	0.02500000037252903	777.3750015255064	852.3750015255064	852.3750015255064	877.3750015255064	0.0	0.10000000149011612	0.0	0.07633587718009949	1.0	3606	3681	3681	3706	1600
23.482495860167408	23.482496254907108	0	0	2	30	-0.0007839634745053146	0.02500000037252903	777.3750015255064	852.3750015255064	852.3750015255064	877.3750015255064	0.0	0.10000000149011612	0.0	0.07633587718009949	1.0	3592	3667	3667	3692	1600
23.500238620147908	23.500238620147908	0	0	2	30	-0.00039251967181998156	0.023333333432674408	770.5500004068017	845.5500004068017	845.5500004068017	870.5500004068017	0.0	0.09333333373069763	0.0	0.07633587718009949	1.0	3592	3667	3667	3692	1600
23.515136885859043	23.51513688585904	0	0	2	30	2.1022320417459897e-15	0.023333333432674408	770.5500004068017	845.5500004068017	845.5500004068017	870.5500004068017	0.0	0.09333333373069763	0.0	0.07633587718009949	1.0	3606	3681	3681	3706	1600
23.540399437101186	23.54039943710119	0	0	2	30	0.0003925196718241803	0.02666666731238365	784.200002644211	859.200002644211	859.200002644211	884.200002644211	0.0	0.1066666692495346	0.0	0.07633587718009949	1.0	3606	3681	3681	3706	1600
23.549077789378735	23.54907778937874	0	0	2	30	0.0007839634745094961	0.028333334252238274	791.0250037629157	866.0250037629157	866.0250037629157	891.0250037629157	0.0	0.1133333370089531	0.0	0.07633587718009949	1.0	3592	3667	3667	3692	1600
23.567008050716154	23.56700844545586	0	0	2	30	0.0011732584878038144	0.028333334252238274	791.0250037629157	866.0250037629157	866.0250037629157	891.0250037629157	0.0	0.1133333370089531	0.0	0.08396946638822556	0.9166666865348816	3606	3681	3681	3706	1600
23.58213921284957	23.582139212849565	0	0	2	30	0.0015593376811352598	0.02666666731238365	784.200002644211	859.200002644211	859.200002644211	884.200002644211	0.0	0.1066666692495346	0.0	0.08396946638822556	0.9166666865348816	3606	3681	3681	3706	1600
23.607198473146845	23.60719847314685	0	0	2	30	0.0019411428382709467	0.02666666731238365	784.200002644211	859.200002644211	859.200002644211	884.200002644211	0.0	0.1066666692495346	0.0	0.08396946638822556	0.9166666865348816	3592	3667	3667	3692	1600
23.61497089781571	23.614970897815706	0	0	2	30	0.0023176274578141174	0.02666666731238365	784.200002644211	859.200002644211	859.200002644211	884.200002644211	0.0	0.1066666692495346	0.0	0.08396946638822556	0.9166666865348816	3592	3667	3667	3692	1600
23.63370129652254	23.633701296522542	0	0	2	30	0.002687759621591729	0.028333334252238274	791.0250037629157	866.0250037629157	866.0250037629157	891.0250037629157	0.0	0.1133333370089531	0.0	0.09160305559635162	0.9166666865348816	3592	3667	3667	3692	1600
23.660429121526533	23.660429121526537	0	0	2	30	0.0030505248230704384	0.029999999329447746	797.8499972540885	872.8499972540885	872.8499972540885	897.8499972540885	0.0	0.11999999731779099	0.0	0.09160305559635162	0.8333333134651184	3578	3653	3653	3678	1600
23.668291152107024	23.66829154684672	0	0	2	30	0.0034049287480484914	0.029999999329447746	797.8499972540885	872.8499972540885	872.8499972540885	897.8499972540885	0.0	0.11999999731779099	0.0	0.09160305559635162	0.8333333134651184	3578	3653	3653	3678	1600
23.68701049810229	23.687011287581687	0	0	2	30	0.003750000000001839	0.028333334252238274	791.0250037629157	866.0250037629157	866.0250037629157	891.0250037629157	0.0	0.1133333370089531	0.0	0.09160305559635162	0.8333333134651184	3565	3640	3640	3665	1600
23.699069795899838	23.69906979589984	0	0	2	30	0.004084792762614487	0.028333334252238274	791.0250037629157	866.0250037629157	866.0250037629157	891.0250037629157	0.0	0.1133333370089531	0.0	0.09160305559635162	0.8333333134651184	3519	3594	3594	3619	1600
23.715125833147475	23.715126227887172	0	0	2	30	0.004408389392195271	0.028333334252238274	791.0250037629157	866.0250037629157	866.0250037629157	891.0250037629157	0.0	0.1133333370089531	0.0	0.09160305559635162	0.8333333134651184	3519	3594	3594	3619	1600
23.74048627983492	23.740486279834922	0	0	2	30	0.004719902932875436	0.02666666731238365	784.200002644211	859.200002644211	859.200002644211	884.200002644211	0.0	0.1066666692495346	0.0	0.09923664480447769	0.9166666865348816	3447	3522	3522	3547	1600
23.74903555223097	23.749035946970668	0	0	2	30	0.005018479547693022	0.02666666731238365	784.200002644211	859.200002644211	859.200002644211	884.200002644211	0.0	0.1066666692495346	0.0	0.09923664480447769	0.9166666865348816	3401	3476	3476	3501	1600
23.76706252479459	23.767062524794586	0	0	2	30	0.005303300858900616	0.028333334252238274	791.0250037629157	866.0250037629157	866.0250037629157	891.0250037629157	0.0	0.1133333370089531	0.0	0.09923664480447769	0.9166666865348816	3284	3359	3359	3384	1600
23.78211513372794	23.782115133727938	0	0	2	30	0.0055735861910818875	0.028333334252238274	791.0250037629157	866.0250037629157	866.0250037629157	891.0250037629157	0.0	0.1133333370089531	0.0	0.09923664480447769	0.9166666865348816	3284	3359	3359	3384	1600
23.80774479288995	23.807745582369346	0	0	2	30	0.005828594710928628	0.02500000037252903	777.3750015255064	852.3750015255064	852.3750015255064	877.3750015255064	0.0	0.10000000149011612	0.0	0.09923664480447769	0.9166666865348816	2920	2995	2995	3020	1600
23.81605840568583	23.816058405685833	0	0	2	30	0.006067627457813364	0.02500000037252903	777.3750015255064	852.3750015255064	852.3750015255064	877.3750015255064	0.0	0.10000000149011612	0.0	0.09923664480447769	0.9166666865348816	2699	2774	2774	2799	1600
23.833590374667182	23.833590374667185	0	0	2	30	0.006290029259591848	0.02500000037252903	777.3750015255064	852.3750015255064	852.3750015255064	877.3750015255064	0.0	0.10000000149011612	0.0	0.09923664480447769	0.9166666865348816	1956	2031	2031	2056	1600
23.849698517555062	23.84969891229476	0	0	2	30	0.006495190528384363	0.023333333432674408	770.5500004068017	845.5500004068017	845.5500004068017	870.5500004068017	0.0	0.09333333373069763	0.0	0.09923664480447769	0.9166666865348816	1956	2031	2031	2056	1600
23.87371369134908	23.873713691349085	0	0	2	30	0.006682548931413734	0.02500000037252903	777.3750015255064	852.3750015255064	852.3750015255064	877.3750015255064	0.0	0.10000000149011612	0.0	0.09923664480447769	0.9166666865348816	1574	1649	1649	1674	1600
23.88199296179117	23.881992961791173	0	0	2	30	0.006851590932320382	0.02666666731238365	784.200002644211	859.200002644211	859.200002644211	884.200002644211	0.0	0.1066666692495346	0.0	0.09923664480447769	0.9166666865348816	1226	1301	1301	1326	1600
23.900411516135975	23.900411910875672	0	0	2	30	0.007001853198729785	0.028333334252238274	791.0250037629157	866.0250037629157	866.0250037629157	891.0250037629157	0.0	0.1133333370089531	0.0	0.09923664480447769	0.9166666865348816	964	1039	1039	1064	1600
23.915348861077284	23.91534886107728	0	0	2	30	0.0071329238722143175	0.028333334252238274	791.0250037629157	866.0250037629157	866.0250037629157	891.0250037629157	0.0	0.1133333370089531	0.0	0.09923664480447769	0.9166666865348816	854	929	929	954	1600
23.94042548992131	23.940425489921306	0	0	2	30	0.00724444369716857	0.028333334252238274	791.0250037629157	866.0250037629157	866.0250037629157	891.0250037629157	0.0	0.1133333370089531	0.0	0.09160305559635162	0.8333333134651184	801	876	876	901	1600
23.94913107923807	23.94913186871747	0	0	2	30	0.007336107005503991	0.028333334252238274	791.0250037629157	866.0250037629157	866.0250037629157	891.0250037629157	0.0	0.1133333370089531	0.0	0.09160305559635162	0.8333333134651184	778	853	853	878	1600
23.966972918882966	23.966972918882963	0	0	2	30	0.007407662554463871	0.02666666731238365	784.200002644211	859.200002644211	859.200002644211	884.200002644211	0.0	0.1066666692495346	0.0	0.09923664480447769	0.8333333134651184	777	852	852	877	1600
23.982137239151072	23.98213763389077	0	0	2	30	0.0074589142152622755	0.02666666731238365	784.200002644211	859.200002644211	859.200002644211	884.200002644211	0.0	0.1066666692495346	0.0	0.09160305559635162	0.8333333134651184	777	852	852	877	1600
24.007153472821187	24.007153472821184	0	0	2	30	0.007489721510659418	0.02666666731238365	784.200002644211	859.200002644211	859.200002644211	884.200002644211	0.0	0.1066666692495346	0.0	0.09923664480447769	0.8333333134651184	770	845	845	870	1600
24.014961818802632	24.014961818802636	0	0	2	30	0.0075	0.02666666731238365	784.200002644211	859.200002644211	859.200002644211	884.200002644211	0.0	0.1066666692495346	0.0	0.09923664480447769	0.8333333134651184	770	845	845	870	1600
24.033725770383867	24.033726165123564	0	0	2	30	0.00748972151065919	0.02666666731238365	784.200002644211	859.200002644211	859.200002644211	884.200002644211	0.0	0.1066666692495346	0.0	0.09923664480447769	0.8333333134651184	784	859	859	884	1600
24.049449436805133	24.04944983154483	0	0	2	30	0.007458914215261823	0.02666666731238365	784.200002644211	859.200002644211	859.200002644211	884.200002644211	0.0	0.1066666692495346	0.0	0.09923664480447769	0.8333333134651184	791	866	866	891	1600
24.073706586034504	24.0737069807742	0	0	2	30	0.007407662554463192	0.02666666731238365	784.200002644211	859.200002644211	859.200002644211	884.200002644211	0.0	0.1066666692495346	0.0	0.09923664480447769	0.8333333134651184	791	866	866	891	1583
24.08203243576105	24.082032830500747	0	0	2	30	0.007336107005503089	0.02666666731238365	784.200002644211	859.200002644211	859.200002644211	884.200002644211	0.0	0.1066666692495346	0.0	0.09923664480447769	0.8333333134651184	784	859	859	884	1583
24.100404016081697	24.100404016081693	0	0	2	30	0.007244443697167448	0.02500000037252903	777.3750015255064	852.3750015255064	852.3750015255064	877.3750015255064	0.0	0.10000000149011612	0.0	0.09923664480447769	0.8333333134651184	784	859	859	884	1583
24.115197675772656	24.115198070512353	0	0	2	30	0.007132923872212977	0.02500000037252903	777.3750015255064	852.3750015255064	852.3750015255064	877.3750015255064	0.0	0.10000000149011612	0.0	0.09923664480447769	0.8333333134651184	784	859	859	884	1583
24.140408910853957	24.14040891085396	0	0	2	30	0.00700185319872823	0.02500000037252903	777.3750015255064	852.3750015255064	852.3750015255064	877.3750015255064	0.0	0.10000000149011612	0.0	0.09923664480447769	0.8333333134651184	791	866	866	891	1583
24.14903831540886	24.149038315408863	0	0	2	30	0.006851590932318617	0.023333333432674408	770.5500004068017	845.5500004068017	845.5500004068017	870.5500004068017	0.0	0.09333333373069763	0.0	0.09923664480447769	0.8333333134651184	797	872	872	897	1566
24.166972918882962	24.166973313622666	0	0	2	30	0.006682548931411765	0.023333333432674408	770.5500004068017	845.5500004068017	845.5500004068017	870.5500004068017	0.0	0.09333333373069763	0.0	0.09923664480447769	0.8333333134651184	797	872	872	897	1566
24.182265134813477	24.182265134813473	0	0	2	30	0.006495190528382194	0.021666666492819786	763.724999288097	838.724999288097	838.724999288097	863.724999288097	0.0	0.08666666597127914	0.0	0.09923664480447769	0.8333333134651184	791	866	866	891	1566
24.206989261106493	24.206989261106497	0	0	2	30	0.006290029259589486	0.01666666753590107	743.2500035595149	818.2500035595149	818.2500035595149	843.2500035595149	0.0	0.06666667014360428	0.0	0.09923664480447769	0.9166666865348816	791	866	866	891	1566
24.21498392422577	24.214983924225766	0	0	2	30	0.006067627457810815	0.01666666753590107	743.2500035595149	818.2500035595149	818.2500035595149	843.2500035595149	0.0	0.06666667014360428	0.0	0.09923664480447769	0.9166666865348816	791	866	866	891	1566
24.23369774386525	24.233698138604947	0	0	2	30	0.005828594710925898	0.013333333656191826	729.6000013221055	804.6000013221055	804.6000013221055	829.6000013221055	0.0	0.0533333346247673	0.0	0.09160305559635162	0.8333333134651184	784	859	859	884	1583
24.249092592117442	24.24909298685714	0	0	2	30	0.005573586191078985	0.011711712228134274	722.9594615742099	797.9594615742099	797.9594615742099	822.9594615742099	0.013513513840734959	0.03333333507180214	0.0	0.09160305559635162	0.8333333134651184	784	859	859	884	1583
24.264970601760936	24.264970601760933	0	0	2	30	0.00530330085889755	0.014364551024975608	733.8228364472751	808.8228364472751	808.8228364472751	833.8228364472751	0.027027027681469917	0.02666666731238365	0.04109589010477066	0.09160305559635162	0.9166666865348816	791	866	866	891	1583
24.28698326106307	24.28698405054247	0	0	2	30	0.005018479547689799	0.025709477160349964	780.2803089716331	855.2803089716331	855.2803089716331	880.2803089716331	0.054054055362939835	0.03999999910593033	0.08219178020954132	0.10687022656202316	0.9166666865348816	791	866	866	891	1583
24.300401252903804	24.3004012529038	0	0	2	30	0.004719902932872067	0.04449810480057545	857.2197391583564	932.2197391583564	932.2197391583564	957.2197391583564	0.09459459781646729	0.06666667014360428	0.13698630034923553	0.1221374049782753	1.0	777	852	852	877	1583
24.315179517746508	24.31517991248621	0	0	2	30	0.004408389392191762	0.06588728330339128	944.8084251273873	1019.8084251273873	1019.8084251273873	1044.8084251273872	0.14864864945411682	0.08666666597127914	0.2054794579744339	0.13740457594394684	1.0	777	852	852	877	1583
24.340452332220828	24.340452332220824	0	0	2	30	0.00408479276261085	0.11865761692549137	1160.9029413098872	1235.9029413098872	1235.9029413098872	1260.9029413098872	0.28378379344940186	0.13333334028720856	0.34246575832366943	0.1679389327764511	1.0	777	852	852	877	1583
24.349096342144584	24.34909673688428	0	0	2	30	0.003749999999998084	0.11865761692549137	1160.9029413098872	1235.9029413098872	1235.9029413098872	1260.9029413098872	0.28378379344940186	0.13333334028720856	0.34246575832366943	0.1679389327764511	1.0	770	845	845	870	1583
24.367006077017663	24.36700607701766	0	0	2	30	0.0034049287480446273	0.1560406433353143	1313.986434458112	1388.986434458112	1388.986434458112	1413.986434458112	0.3243243098258972	0.20666666328907013	0.45205479860305786	0.20610687136650085	1.0	777	852	852	877	1583
24.382123423261618	24.382123818001315	0	0	2	30	0.0030505248230664763	0.18716884005012702	1441.45640000527	1516.45640000527	1516.45640000527	1541.45640000527	0.36486485600471497	0.25999999046325684	0.5068492889404297	0.2442748099565506	1.0	784	859	859	884	1583
24.40774084549296	24.407741634972357	0	0	2	30	0.0026877596215876803	0.2243877825120073	1593.8679693866698	1668.8679693866698	1668.8679693866698	1693.8679693866698	0.4189189076423645	0.3199999928474426	0.5616438388824463	0.28244274854660034	1.0	791	866	866	891	1583
24.41501234548408	24.415012345484076	0	0	2	30	0.002317627457809993	0.2571171192820634	1727.8946034600494	1802.8946034600494	1802.8946034600494	1827.8946034600494	0.45945945382118225	0.36666667461395264	0.6164383292198181	0.32824426889419556	1.0	791	866	866	891	1583
24.433673664743623	24.433673664743626	0	0	2	30	0.001941142838266758	0.2911012896573171	1867.0597811467135	1942.0597811467135	1942.0597811467135	1967.0597811467135	0.5	0.41333332657814026	0.6712328791618347	0.37404578924179077	1.0	791	866	866	891	1566
24.449145092497382	24.44914548723708	0	0	2	30	0.0015593376811310177	0.33985381639273005	2066.7013781282294	2141.7013781282294	2141.7013781282294	2166.7013781282294	0.5945945978164673	0.46000000834465027	0.7260273694992065	0.4198473393917084	1.0	791	866	866	891	1566
24.473755139017456	24.473755139017452	0	0	2	30	0.001173258487799531	0.40696157270721667	2341.5076402360523	2416.5076402360523	2416.5076402360523	2441.5076402360523	0.6216216087341309	0.5533333420753479	0.835616409778595	0.5419847369194031	1.0	784	859	859	884	1566
24.481969672148942	24.481969672148946	0	0	2	30	0.0007839634745051831	0.40696157270721667	2341.5076402360523	2416.5076402360523	2416.5076402360523	2441.5076402360523	0.6216216087341309	0.5533333420753479	0.835616409778595	0.5419847369194031	1.0	784	859	859	884	1566
24.50031914704646	24.500319147046458	0	0	2	30	0.00039251967181984945	0.4902892154772438	2682.7343373793133	2757.7343373793133	2757.7343373793133	2782.7343373793133	0.6891891956329346	0.653333306312561	0.931506872177124	0.6641221642494202	1.0	784	859	859	884	1566
24.515127017366574	24.51512741210627	0	0	2	30	-2.234540319601648e-15	0.4902892154772438	2682.7343373793133	2757.7343373793133	2757.7343373793133	2782.7343373793133	0.6891891956329346	0.653333306312561	0.931506872177124	0.6641221642494202	1.0	784	859	859	884	1566
24.540355620994625	24.540355620994628	0	0	2	30	-0.0003925196718243124	0.5460431084923449	2911.0465292761523	2986.0465292761523	2986.0465292761523	3011.0465292761523	0.7432432174682617	0.7133333086967468	0.9726027250289917	0.7480915784835815	1.0	784	859	859	884	1566
24.549046604942532	24.549046999682236	0	0	2	30	-0.0007839634745096277	0.5697731212238057	3008.2209314114843	3083.2209314114843	3083.2209314114843	3108.2209314114843	0.7702702879905701	0.7333333492279053	0.9863013625144958	0.7862595319747925	1.0	784	859	859	884	1566
24.567377527074207	24.567378316553604	0	0	2	30	-0.0011732584878039452	0.5969011783599854	3119.31032538414	3194.31032538414	3194.31032538414	3219.31032538414	0.8108108043670654	0.7599999904632568	1.0	0.8167939186096191	1.0	784	859	859	884	1566
24.59376666541666	24.593767060156356	0	0	2	30	-0.0015593376811353892	0.6322584301233292	3264.098271355033	3339.098271355033	3339.098271355033	3364.098271355033	0.837837815284729	0.8133333325386047	1.0	0.8778625726699829	1.0	784	859	859	884	1566
24.601820539490745	24.60182053949075	0	0	2	30	-0.0019411428382710746	0.6322584301233292	3264.098271355033	3339.098271355033	3339.098271355033	3364.098271355033	0.837837815284729	0.8133333325386047	1.0	0.8778625726699829	1.0	777	852	852	877	1566
24.620306989063735	24.620307383803432	0	0	2	30	-0.002317627457814243	0.6690856963396072	3414.9059265106916	3489.9059265106916	3489.9059265106916	3514.9059265106916	0.8783783912658691	0.8666666746139526	1.0	0.9312977194786072	1.0	777	852	852	877	1566
24.631968389244925	24.63196838924492	0	0	2	30	-0.0026877596215918523	0.6690856963396072	3414.9059265106916	3489.9059265106916	3489.9059265106916	3514.9059265106916	0.8783783912658691	0.8666666746139526	1.0	0.9312977194786072	1.0	777	852	852	877	1566
24.64927693555677	24.649277330296467	0	0	2	30	-0.003050524823070559	0.6763274925785758	3444.561082109268	3519.561082109268	3519.561082109268	3544.561082109268	0.8783783912658691	0.8933333158493042	0.9863013625144958	0.9465649127960205	1.0	770	845	845	870	1566
24.67382185002655	24.673821850026545	0	0	2	30	-0.0034049287480486094	0.6970775887879643	3529.532726086714	3604.532726086714	3604.532726086714	3629.532726086714	0.9054054021835327	0.9399999976158142	0.9726027250289917	0.9694656729698181	1.0	770	845	845	870	1566
24.682015856693702	24.6820162514334	0	0	2	30	-0.003750000000001954	0.6989207938555007	3537.0806508382752	3612.0806508382752	3612.0806508382752	3637.0806508382752	0.9054054021835327	0.95333331823349	0.9589040875434875	0.9770992398262024	1.0	763	838	838	863	1566
24.700570990974278	24.700571385713975	0	0	2	30	-0.004084792762614598	0.7056325003746275	3564.5650890341	3639.5650890341	3639.5650890341	3664.5650890341	0.9189189076423645	0.9666666388511658	0.9589040875434875	0.9770992398262024	1.0	743	818	818	843	1583
24.71504056937254	24.715040964112237	0	0	2	30	-0.004408389392195378	0.7072991803529982	3571.3901435455277	3646.3901435455277	3646.3901435455277	3671.3901435455277	0.9189189076423645	0.9733333587646484	0.9589040875434875	0.9770992398262024	1.0	743	818	818	843	1583
24.732187667147592	24.73218766714759	0	0	2	30	-0.00471990293287554	0.7072991803529982	3571.3901435455277	3646.3901435455277	3646.3901435455277	3671.3901435455277	0.9189189076423645	0.9733333587646484	0.9589040875434875	0.9770992398262024	1.0	729	804	804	829	1566
24.754934147549754	24.754935331768845	0	0	2	30	-0.00501847954769312	0.7107958100454885	3585.7088421362755	3660.7088421362755	3660.7088421362755	3685.7088421362755	0.9189189076423645	0.9800000190734863	0.9589040875434875	0.9847328066825867	1.0	722	797	797	822	1566
24.765082510465533	24.765082905205237	0	0	2	30	-0.00530330085890071	0.7074234356107816	3571.8989688261504	3646.8989688261504	3646.8989688261504	3671.8989688261504	0.9189189076423645	0.9800000190734863	0.9452054500579834	0.9847328066825867	1.0	733	808	808	833	1583
24.783990147297118	24.78399014729712	0	0	2	30	-0.005573586191081975	0.7125606020988684	3592.935665594866	3667.935665594866	3667.935665594866	3692.935665594866	0.9189189076423645	0.9933333396911621	0.9452054500579834	0.9923664331436157	1.0	780	855	855	880	1583
24.79907591436517	24.799075914365172	0	0	2	30	-0.005828594710928711	0.7142272671760779	3599.7606590860387	3674.7606590860387	3674.7606590860387	3699.7606590860387	0.9189189076423645	1.0	0.9452054500579834	0.9923664331436157	1.0	857	932	932	957	1600
24.821390549536872	24.82139133901627	0	0	2	30	-0.0060676274578134425	0.7142272671760779	3599.7606590860387	3674.7606590860387	3674.7606590860387	3699.7606590860387	0.9189189076423645	1.0	0.9452054500579834	0.9923664331436157	1.0	944	1019	1019	1044	1600
24.832057205677145	24.83205720567715	0	0	2	30	-0.00629002925959192	0.7108287649583858	3585.8437925045896	3660.8437925045896	3660.8437925045896	3685.8437925045896	0.9189189076423645	1.0	0.931506872177124	0.9923664331436157	1.0	1160	1235	1235	1260	1600
24.849145881976774	24.84914627671648	0	0	2	30	-0.006495190528384429	0.7108287649583858	3585.8437925045896	3660.8437925045896	3660.8437925045896	3685.8437925045896	0.9189189076423645	1.0	0.931506872177124	0.9923664331436157	1.0	1160	1235	1235	1260	1600
24.867704174174946	24.867704174174943	0	0	2	30	-0.006682548931413794	0.7126064449548721	3593.1233920902014	3668.1233920902014	3668.1233920902014	3693.1233920902014	0.9189189076423645	1.0	0.931506872177124	1.0	1.0	1313	1388	1388	1413	1600
24.887214578526553	24.88721536800595	0	0	2	30	-0.006851590932320435	0.7126064449548721	3593.1233920902014	3668.1233920902014	3668.1233920902014	3693.1233920902014	0.9189189076423645	1.0	0.931506872177124	1.0	1.0	1441	1516	1516	1541	1600
24.899422693190544	24.899423877409642	0	0	2	30	-0.007001853198729832	0.7126064449548721	3593.1233920902014	3668.1233920902014	3668.1233920902014	3693.1233920902014	0.9189189076423645	1.0	0.931506872177124	1.0	1.0	1593	1668	1668	1693	1600
24.91502872718158	24.915028727181575	0	0	2	30	-0.007132923872214358	0.7126064449548721	3593.1233920902014	3668.1233920902014	3668.1233920902014	3693.1233920902014	0.9189189076423645	1.0	0.931506872177124	1.0	1.0	1727	1802	1802	1827	1600
24.932080692689226	24.932081087428923	0	0	2	30	-0.007244443697168604	0.7091817855834961	3579.0994119644165	3654.0994119644165	3654.0994119644165	3679.0994119644165	0.9189189076423645	1.0	0.9178082346916199	1.0	1.0	1867	1942	1942	1967	1600
24.95475414624711	24.95475493572651	0	0	2	30	-0.007336107005504019	0.7091817855834961	3579.0994119644165	3654.0994119644165	3654.0994119644165	3679.0994119644165	0.9189189076423645	1.0	0.9178082346916199	1.0	1.0	2066	2141	2141	2166	1600
24.964972772829277	24.964972772829274	0	0	2	30	-0.007407662554463892	0.7091817855834961	3579.0994119644165	3654.0994119644165	3654.0994119644165	3679.0994119644165	0.9189189076423645	1.0	0.9178082346916199	1.0	1.0	2341	2416	2416	2441	1600
24.984122385096207	24.98412238509621	0	0	2	30	-0.00745891421526229	0.712560161948204	3592.9338631778955	3667.9338631778955	3667.9338631778955	3692.9338631778955	0.9324324131011963	1.0	0.9178082346916199	1.0	1.0	2341	2416	2416	2441	1600
24.999116572554144	24.99911736203354	0	0	2	30	-0.007489721510659424	0.7091817855834961	3579.0994119644165	3654.0994119644165	3654.0994119644165	3679.0994119644165	0.9189189076423645	1.0	0.9178082346916199	1.0	1.0	2682	2757	2757	2782	1600
25.020290804736085	25.02029080473609	0	0	2	30	-0.0075	0.7159848213195801	3606.9578433036804	3681.9578433036804	3681.9578433036804	3706.9578433036804	0.9324324131011963	1.0	0.931506872177124	1.0	1.0	2682	2757	2757	2782	1600
25.03203707395251	25.032037468692206	0	0	2	30	-0.007489721510659184	0.7159848213195801	3606.9578433036804	3681.9578433036804	3681.9578433036804	3706.9578433036804	0.9324324131011963	1.0	0.931506872177124	1.0	1.0	2911	2986	2986	3011	1600
25.049132855566718	25.049133250306415	0	0	2	30	-0.007458914215261809	0.7159848213195801	3606.9578433036804	3681.9578433036804	3681.9578433036804	3706.9578433036804	0.9324324131011963	1.0	0.931506872177124	1.0	1.0	3008	3083	3083	3108	1600
25.07368882274806	25.073689612227458	0	0	2	30	-0.007407662554463171	0.7159848213195801	3606.9578433036804	3681.9578433036804	3681.9578433036804	3706.9578433036804	0.9324324131011963	1.0	0.931506872177124	1.0	1.0	3119	3194	3194	3219	1600
25.081986251216293	25.08198625121629	0	0	2	30	-0.007336107005503062	0.7159848213195801	3606.9578433036804	3681.9578433036804	3681.9578433036804	3706.9578433036804	0.9324324131011963	1.0	0.931506872177124	1.0	1.0	3264	3339	3339	3364	1600
25.10035112096206	25.100351120962056	0	0	2	30	-0.007244443697167414	0.7159848213195801	3606.9578433036804	3681.9578433036804	3681.9578433036804	3706.9578433036804	0.9324324131011963	1.0	0.931506872177124	1.0	1.0	3264	3339	3339	3364	1600
25.11497030570616	25.114970305706162	0	0	2	30	-0.007132923872212937	0.7159848213195801	3606.9578433036804	3681.9578433036804	3681.9578433036804	3706.9578433036804	0.9324324131011963	1.0	0.931506872177124	1.0	1.0	3414	3489	3489	3514	1600
25.14038048959565	25.140380884335347	0	0	2	30	-0.007001853198728183	0.7159848213195801	3606.9578433036804	3681.9578433036804	3681.9578433036804	3706.9578433036804	0.9324324131011963	1.0	0.931506872177124	1.0	1.0	3414	3489	3489	3514	1600
25.149148447784818	25.149148842524514	0	0	2	30	-0.006851590932318564	0.7159848213195801	3606.9578433036804	3681.9578433036804	3681.9578433036804	3706.9578433036804	0.9324324131011963	1.0	0.931506872177124	1.0	1.0	3444	3519	3519	3544	1600
25.167064498493083	25.16706489323278	0	0	2	30	-0.006682548931411705	0.7159848213195801	3606.9578433036804	3681.9578433036804	3681.9578433036804	3706.9578433036804	0.9324324131011963	1.0	0.931506872177124	1.0	1.0	3529	3604	3604	3629	1600
25.19389653477755	25.193897324256948	0	0	2	30	-0.0064951905283821285	0.7159848213195801	3606.9578433036804	3681.9578433036804	3681.9578433036804	3706.9578433036804	0.9324324131011963	1.0	0.931506872177124	1.0	1.0	3537	3612	3612	3637	1600
25.203045811515743	25.20304581151574	0	0	2	30	-0.006290029259589413	0.7159848213195801	3606.9578433036804	3681.9578433036804	3681.9578433036804	3706.9578433036804	0.9324324131011963	1.0	0.931506872177124	1.0	1.0	3564	3639	3639	3664	1600
25.214987871622753	25.214987871622757	0	0	2	30	-0.006067627457810738	0.7159848213195801	3606.9578433036804	3681.9578433036804	3681.9578433036804	3706.9578433036804	0.9324324131011963	1.0	0.931506872177124	1.0	1.0	3571	3646	3646	3671	1600
25.23383945541711	25.23383985015681	0	0	2	30	-0.005828594710925815	0.7159848213195801	3606.9578433036804	3681.9578433036804	3681.9578433036804	3706.9578433036804	0.9324324131011963	1.0	0.931506872177124	1.0	1.0	3571	3646	3646	3671	1600
25.25055312900291	25.250552734263206	0	0	2	30	-0.005573586191078896	0.7159848213195801	3606.9578433036804	3681.9578433036804	3681.9578433036804	3706.9578433036804	0.9324324131011963	1.0	0.931506872177124	1.0	1.0	3585	3660	3660	3685	1600
25.264992707184064	25.264992707184067	0	0	2	30	-0.005303300858897456	0.7159848213195801	3606.9578433036804	3681.9578433036804	3681.9578433036804	3706.9578433036804	0.9324324131011963	1.0	0.931506872177124	1.0	1.0	3571	3646	3646	3671	1600
25.287122998916438	25.287123788395835	0	0	2	30	-0.0050184795476897	0.7159848213195801	3606.9578433036804	3681.9578433036804	3681.9578433036804	3706.9578433036804	0.9324324131011963	1.0	0.931506872177124	1.0	1.0	3592	3667	3667	3692	1600
25.299118743622486	25.299119138362183	0	0	2	30	-0.0047199029328719635	0.7159848213195801	3606.9578433036804	3681.9578433036804	3681.9578433036804	3706.9578433036804	0.9324324131011963	1.0	0.931506872177124	1.0	1.0	3599	3674	3674	3699	1600
25.315194517855062	25.31519491259476	0	0	2	30	-0.0044083893921916546	0.716031089425087	3607.147311195731	3682.147311195731	3682.147311195731	3707.147311195731	0.9189189076423645	1.0	0.9452054500579834	1.0	1.0	3599	3674	3674	3699	1600
25.33202542913139	25.332025429131395	0	0	2	30	-0.004084792762610739	0.7034505903720856	3555.6301675736904	3630.6301675736904	3630.6301675736904	3655.6301675736904	0.9054054021835327	1.0	1.0	0.9083969593048096	1.0	3585	3660	3660	3685	1600
25.350517405060167	25.35051740506017	0	0	2	30	-0.0037499999999979694	0.6575648188591003	3367.727933228016	3442.727933228016	3442.727933228016	3467.727933228016	0.8648648858070374	0.9333333373069763	1.0	0.8320610523223877	1.0	3585	3660	3660	3685	1600
25.3649644832956	25.364964483295605	0	0	2	30	-0.00340492874804451	0.6152991503477097	3194.650020673871	3269.650020673871	3269.650020673871	3294.650020673871	0.837837815284729	0.8600000143051147	1.0	0.7633587718009949	1.0	3593	3668	3668	3693	1600
25.382265924292874	25.38226631903257	0	0	2	30	-0.0030505248230663553	0.5630410896657239	2980.6532621811393	3055.6532621811393	3055.6532621811393	3080.6532621811393	0.7972972989082336	0.7866666913032532	0.9726027250289917	0.6870229244232178	1.0	3593	3668	3668	3693	1600
25.407272289470512	25.407272684210216	0	0	2	30	-0.0026877596215875567	0.4767296724282435	2627.208008593657	2702.208008593657	2702.208008593657	2727.208008593657	0.662162184715271	0.7133333086967468	0.9041095972061157	0.5877862572669983	1.0	3593	3668	3668	3693	1600
25.415939194296797	25.4159391942968	0	0	2	30	-0.0023176274578098673	0.38080996034204695	2234.4167876006823	2309.4167876006823	2309.4167876006823	2334.4167876006823	0.5405405163764954	0.6066666841506958	0.7945205569267273	0.47328245639801025	1.0	3593	3668	3668	3693	1600
25.433606558994832	25.433606558994835	0	0	2	30	-0.0019411428382666302	0.30493610330618637	1923.7133430388333	1998.7133430388333	1998.7133430388333	2023.7133430388333	0.5405405163764954	0.4533333480358124	0.6575342416763306	0.3435114622116089	1.0	3579	3654	3654	3679	1600
25.44934877818195	25.449349567661347	0	0	2	30	-0.0015593376811308885	0.19725893783512305	1482.7753504348289	1557.7753504348289	1557.7753504348289	1582.7753504348289	0.3918918967247009	0.273333340883255	0.5068492889404297	0.2442748099565506	1.0	3579	3654	3654	3679	1600
25.465550869118132	25.46555086911813	0	0	2	30	-0.0011732584877994002	0.1029022987349586	1096.3849133196554	1171.3849133196554	1171.3849133196554	1196.3849133196554	0.22972972691059113	0.12666666507720947	0.30136987566947937	0.18320611119270325	1.0	3579	3654	3654	3679	1600
25.484272583551594	25.48427258355159	0	0	2	30	-0.0007839634745050515	0.03508205880352244	818.6610308004244	893.6610308004244	893.6610308004244	918.6610308004244	0.054054055362939835	0.07999999821186066	0.054794520139694214	0.11450381577014923	0.8333333134651184	3592	3667	3667	3692	1600
25.500269015104713	25.500269015104717	0	0	2	30	-0.00039251967181971734	0.024065321280385216	773.5474906431774	848.5474906431774	848.5474906431774	873.5474906431774	0.0	0.09333333373069763	0.027397260069847107	0.10687022656202316	0.8333333134651184	3579	3654	3654	3679	1600
25.515033069318264	25.515033069318267	0	0	2	30	2.366848597457306e-15	0.024065321280385216	773.5474906431774	848.5474906431774	848.5474906431774	873.5474906431774	0.0	0.09333333373069763	0.027397260069847107	0.10687022656202316	0.8333333134651184	3606	3681	3681	3706	1600
25.540489043012812	25.54048943775251	0	0	2	30	0.0003925196718244446	0.021666666492819786	763.724999288097	838.724999288097	838.724999288097	863.724999288097	0.0	0.08666666597127914	0.0	0.09160305559635162	0.9166666865348816	3606	3681	3681	3706	1600
25.550046875339227	25.55004687533923	0	0	2	30	0.0007839634745097593	0.021666666492819786	763.724999288097	838.724999288097	838.724999288097	863.724999288097	0.0	0.08666666597127914	0.0	0.09160305559635162	0.9166666865348816	3606	3681	3681	3706	1600
25.566815417743157	25.566815417743154	0	0	2	30	0.0011732584878040757	0.021666666492819786	763.724999288097	838.724999288097	838.724999288097	863.724999288097	0.0	0.08666666597127914	0.0	0.09160305559635162	1.0	3606	3681	3681	3706	1600
25.582208687036548	25.58220868703655	0	0	2	30	0.0015593376811355187	0.023333333432674408	770.5500004068017	845.5500004068017	845.5500004068017	870.5500004068017	0.0	0.09333333373069763	0.0	0.09160305559635162	1.0	3606	3681	3681	3706	1600
25.607076103840228	25.607076498579925	0	0	2	30	0.0019411428382712023	0.02666666731238365	784.200002644211	859.200002644211	859.200002644211	884.200002644211	0.0	0.1066666692495346	0.0	0.09923664480447769	0.9166666865348816	3606	3681	3681	3706	1600
25.615233004975693	25.615233004975696	0	0	2	30	0.002317627457814369	0.02666666731238365	784.200002644211	859.200002644211	859.200002644211	884.200002644211	0.0	0.1066666692495346	0.0	0.09923664480447769	0.9166666865348816	3606	3681	3681	3706	1600
25.63367169104513	25.633672480524528	0	0	2	30	0.002687759621591976	0.028333334252238274	791.0250037629157	866.0250037629157	866.0250037629157	891.0250037629157	0.0	0.1133333370089531	0.0	0.09923664480447769	0.9166666865348816	3606	3681	3681	3706	1600
25.649056670804853	25.64905706554455	0	0	2	30	0.0030505248230706795	0.028333334252238274	791.0250037629157	866.0250037629157	866.0250037629157	891.0250037629157	0.0	0.1133333370089531	0.0	0.09923664480447769	0.9166666865348816	3606	3681	3681	3706	1600
25.67363671710782	25.673637111847523	0	0	2	30	0.0034049287480487273	0.029999999329447746	797.8499972540885	872.8499972540885	872.8499972540885	897.8499972540885	0.0	0.11999999731779099	0.0	0.09923664480447769	0.9166666865348816	3606	3681	3681	3706	1600
[truncated: 25,941 more rows]
