# Supplementary material for: Active inference under visuo-proprioceptive conflict: Simulation and empirical results
Source: Sci Rep. 2020 Mar 4;10:4010. doi: 10.1038/s41598-020-61097-w (PMC7055248; doi:10.1038/s41598-020-61097-w)
Supplement: Supplementary file 1 — Supplementary Information. [file 41598_2020_61097_MOESM1_ESM.zip › log_sj10_run2_20190510-153605.csv]

0	0	1	0	0	0	999	0.02135095212589834	762.4321489555537	837.4321489555537	837.4321489555537	862.4321489555537	0.09090909361839294	0.006329114083200693	0.0882352963089943	0.04511278122663498	0.3333333432674408	762	837	837	862	1466
0.023415169451884488	0.023415169451884488	1	0	1	30	0.004052267294011048	0.02151680792934578	763.111328470671	838.111328470671	838.111328470671	863.111328470671	0.07575757801532745	0.006329114083200693	0.0882352963089943	0.04511278122663498	0.3333333432674408	762	837	837	862	1466
0.03275234228668733	0.03275194754698951	1	0	1	30	0.0075	0.02151680792934578	763.111328470671	838.111328470671	838.111328470671	863.111328470671	0.07575757801532745	0.006329114083200693	0.0882352963089943	0.04511278122663498	0.3333333432674408	762	837	837	862	1466
0.04976049168776875	0.04975970220837134	1	0	1	30	0.0075	0.02151680792934578	763.111328470671	838.111328470671	838.111328470671	863.111328470671	0.07575757801532745	0.006329114083200693	0.0882352963089943	0.04511278122663498	0.3333333432674408	762	837	837	862	1466
0.06575376532330157	0.06575297584390416	1	0	1	30	0.0075	0.02151680792934578	763.111328470671	838.111328470671	838.111328470671	863.111328470671	0.07575757801532745	0.006329114083200693	0.0882352963089943	0.04511278122663498	0.3333333432674408	762	837	837	862	1466
0.08273467768516785	0.08273388820577043	1	0	1	30	0.0075	0.025304686830112152	778.6226925693093	853.6226925693093	853.6226925693093	878.6226925693093	0.09090909361839294	0.006329114083200693	0.0882352963089943	0.04511278122663498	0.3333333432674408	762	837	837	862	1466
0.10321140481937707	0.10321140481937707	1	0	1	30	0.0075	0.02151680792934578	763.111328470671	838.111328470671	838.111328470671	863.111328470671	0.07575757801532745	0.006329114083200693	0.0882352963089943	0.04511278122663498	0.3333333432674408	762	837	837	862	1466
0.11735216504856272	0.11735216504856272	1	0	1	30	0.0075	0.02151680792934578	763.111328470671	838.111328470671	838.111328470671	863.111328470671	0.07575757801532745	0.006329114083200693	0.0882352963089943	0.04511278122663498	0.3333333432674408	762	837	837	862	1466
0.13291477767273285	0.13291477767273374	1	0	1	30	0.0075	0.02151680792934578	763.111328470671	838.111328470671	838.111328470671	863.111328470671	0.07575757801532745	0.006329114083200693	0.0882352963089943	0.04511278122663498	0.3333333432674408	762	837	837	862	1466
0.14959450364443416	0.14959410890473546	1	0	1	30	0.0075	0.02151680792934578	763.111328470671	838.111328470671	838.111328470671	863.111328470671	0.07575757801532745	0.006329114083200693	0.0882352963089943	0.04511278122663498	0.3333333432674408	762	837	837	862	1466
0.16582501583893006	0.16582462109923224	1	0	1	30	0.0075	0.02151680792934578	763.111328470671	838.111328470671	838.111328470671	863.111328470671	0.07575757801532745	0.006329114083200693	0.0882352963089943	0.04511278122663498	0.3333333432674408	762	837	837	862	1466
0.18309764083819058	0.18309724609849187	1	0	1	30	0.0075	0.025304686830112152	778.6226925693093	853.6226925693093	853.6226925693093	878.6226925693093	0.09090909361839294	0.006329114083200693	0.0882352963089943	0.04511278122663498	0.3333333432674408	762	837	837	862	1466
0.1987699910986196	0.19876999109862048	1	0	1	30	0.0075	0.025304686830112152	778.6226925693093	853.6226925693093	853.6226925693093	878.6226925693093	0.09090909361839294	0.006329114083200693	0.0882352963089943	0.04511278122663498	0.3333333432674408	762	837	837	862	1466
0.2157611666926531	0.2157607719529544	1	0	1	30	0.0075	0.025304686830112152	778.6226925693093	853.6226925693093	853.6226925693093	878.6226925693093	0.09090909361839294	0.006329114083200693	0.0882352963089943	0.04511278122663498	0.3333333432674408	762	837	837	862	1466
0.23291655400137756	0.23291615926167886	1	0	1	30	0.0075	0.02151680792934578	763.111328470671	838.111328470671	838.111328470671	863.111328470671	0.07575757801532745	0.006329114083200693	0.0882352963089943	0.04511278122663498	0.3333333432674408	762	837	837	862	1466
0.24977628127571982	0.24977628127571982	1	0	1	30	0.0075	0.025304686830112152	778.6226925693093	853.6226925693093	853.6226925693093	878.6226925693093	0.09090909361839294	0.006329114083200693	0.0882352963089943	0.04511278122663498	0.3333333432674408	762	837	837	862	1466
0.2668306152215578	0.2668306152215578	1	0	1	30	0.0075	0.023099086450145953	769.5907590133477	844.5907590133477	844.5907590133477	869.5907590133477	0.07575757801532745	0.012658228166401386	0.0882352963089943	0.04511278122663498	0.3333333432674408	762	837	837	862	1466
0.28275875680679263	0.2827579673273952	1	0	1	30	0.0075	0.023099086450145953	769.5907590133477	844.5907590133477	844.5907590133477	869.5907590133477	0.07575757801532745	0.012658228166401386	0.0882352963089943	0.04511278122663498	0.3333333432674408	762	837	837	862	1466
0.3029579819327637	0.3029579819327637	1	0	1	30	0.0075	0.026886965350912326	785.102123111986	860.102123111986	860.102123111986	885.102123111986	0.09090909361839294	0.012658228166401386	0.0882352963089943	0.04511278122663498	0.3333333432674408	762	837	837	862	1466
0.3174571658084364	0.3174571658084364	1	0	1	30	0.0075	0.026886965350912326	785.102123111986	860.102123111986	860.102123111986	885.102123111986	0.09090909361839294	0.012658228166401386	0.0882352963089943	0.04511278122663498	0.3333333432674408	762	837	837	862	1466
0.332840566609363	0.3328401718696643	1	0	1	30	0.0075	0.026886965350912326	785.102123111986	860.102123111986	860.102123111986	885.102123111986	0.09090909361839294	0.012658228166401386	0.0882352963089943	0.04511278122663498	0.3333333432674408	762	837	837	862	1466
0.3492329220803576	0.3492329220803576	1	0	1	30	0.0075	0.026886965350912326	785.102123111986	860.102123111986	860.102123111986	885.102123111986	0.09090909361839294	0.012658228166401386	0.0882352963089943	0.04511278122663498	0.3333333432674408	762	837	837	862	1466
0.36610567576475894	0.36610488628536153	1	0	1	30	0.0075	0.028469243522466534	791.5815522245005	866.5815522245005	866.5815522245005	891.5815522245005	0.09090909361839294	0.018987340852618217	0.0882352963089943	0.04511278122663498	0.3333333432674408	762	837	837	862	1466
0.3843229128631851	0.3843225181234864	1	0	1	30	0.0075	0.030051522392512672	798.0609841973394	873.0609841973394	873.0609841973394	898.0609841973394	0.09090909361839294	0.025316456332802773	0.0882352963089943	0.04511278122663498	0.3333333432674408	762	837	837	862	1466
0.39867051669452813	0.3986697272151307	1	0	1	30	0.0075	0.030051522392512672	798.0609841973394	873.0609841973394	873.0609841973394	898.0609841973394	0.09090909361839294	0.025316456332802773	0.0882352963089943	0.04511278122663498	0.3333333432674408	762	837	837	862	1466
0.4157643246102438	0.4157639298705451	1	0	1	30	0.0075	0.030217378195960112	798.7401637124567	873.7401637124567	873.7401637124567	898.7401637124567	0.09090909361839294	0.03164556995034218	0.10294117778539658	0.04511278122663498	0.3333333432674408	762	837	837	862	1466
0.43624934127812764	0.43624894653842894	1	0	1	30	0.0075	0.031799656600344964	805.2195937784127	880.2195937784127	880.2195937784127	905.2195937784127	0.09090909361839294	0.03164556995034218	0.10294117778539658	0.04511278122663498	0.3333333432674408	762	837	837	862	1466
0.44969022802138703	0.4496898332816883	1	0	1	30	0.0075	0.03354779034251597	812.3782014526029	887.3782014526029	887.3782014526029	912.3782014526029	0.09090909361839294	0.037974681705236435	0.11764705926179886	0.04511278122663498	0.3333333432674408	762	837	837	862	1466
0.4657367915162549	0.4657363967765562	1	0	1	30	0.0075	0.031799656600344964	805.2195937784127	880.2195937784127	880.2195937784127	905.2195937784127	0.09090909361839294	0.03164556995034218	0.10294117778539658	0.04511278122663498	0.3333333432674408	762	837	837	862	1466
0.4829028367968444	0.4829024420571475	1	0	1	30	0.0075	0.031799656600344964	805.2195937784127	880.2195937784127	880.2195937784127	905.2195937784127	0.09090909361839294	0.03164556995034218	0.10294117778539658	0.04511278122663498	0.3333333432674408	762	837	837	862	1466
0.49884045213485173	0.498840057395153	1	0	1	30	0.0075	0.030217378195960112	798.7401637124567	873.7401637124567	873.7401637124567	898.7401637124567	0.09090909361839294	0.025316456332802773	0.10294117778539658	0.04511278122663498	0.3333333432674408	762	837	837	862	1466
0.5170841367930947	0.517083742053396	1	0	1	30	0.0075	0.028469243522466534	791.5815522245005	866.5815522245005	866.5815522245005	891.5815522245005	0.09090909361839294	0.018987340852618217	0.0882352963089943	0.04511278122663498	0.3333333432674408	763	838	838	863	1466
0.5330130678577287	0.53301267311803	1	0	1	30	0.0075	0.028165174512648175	790.3363896292942	865.3363896292942	865.3363896292942	890.3363896292942	0.09090909361839294	0.018987340852618217	0.07352941483259201	0.03759398311376572	0.1666666716337204	763	838	838	863	1466
0.5496663462696105	0.5496663462696123	1	0	1	30	0.0075	0.02740363968632644	787.2179045155068	862.2179045155068	862.2179045155068	887.2179045155068	0.07575757801532745	0.03164556995034218	0.05882352963089943	0.03759398311376572	0.1666666716337204	763	838	838	863	1466
0.5659584378571161	0.5659580431174174	1	0	1	30	0.0075	0.02740363968632644	787.2179045155068	862.2179045155068	862.2179045155068	887.2179045155068	0.07575757801532745	0.03164556995034218	0.05882352963089943	0.03759398311376572	0.1666666716337204	763	838	838	863	1466
0.5832993528242643	0.5832993528242643	1	0	1	30	0.0075	0.02740363968632644	787.2179045155068	862.2179045155068	862.2179045155068	887.2179045155068	0.07575757801532745	0.03164556995034218	0.05882352963089943	0.03759398311376572	0.1666666716337204	778	853	853	878	1466
0.5989519660997544	0.5989515713600557	1	0	1	30	0.0075	0.028985917625050005	793.6973326745798	868.6973326745798	868.6973326745798	893.6973326745798	0.07575757801532745	0.037974681705236435	0.05882352963089943	0.03759398311376572	0.3333333432674408	763	838	838	863	1466
0.6158345882766252	0.6158345882766252	1	0	1	30	0.0075	0.029124130825036357	794.2633157285238	869.2633157285238	869.2633157285238	894.2633157285238	0.07575757801532745	0.037974681705236435	0.07352941483259201	0.03759398311376572	0.3333333432674408	763	838	838	863	1466
0.6327278684253628	0.6327278684253645	1	0	1	30	0.0075	0.02768006609268371	788.3498706495398	863.3498706495398	863.3498706495398	888.3498706495398	0.07575757801532745	0.03164556995034218	0.07352941483259201	0.04511278122663498	0.3333333432674408	763	838	838	863	1466
0.6498386501481264	0.6498386501481264	1	0	1	30	0.0075	0.0262636434917463	782.5496200987011	857.5496200987011	857.5496200987011	882.5496200987011	0.07575757801532745	0.025316456332802773	0.0882352963089943	0.04511278122663498	0.3333333432674408	763	838	838	863	1466
0.6661098205315952	0.666109820531597	1	0	1	30	0.0075	0.0262636434917463	782.5496200987011	857.5496200987011	857.5496200987011	882.5496200987011	0.07575757801532745	0.025316456332802773	0.0882352963089943	0.04511278122663498	0.1666666716337204	763	838	838	863	1466
0.6828602049093782	0.6828598101696794	1	0	1	30	0.0075	0.0262636434917463	782.5496200987011	857.5496200987011	857.5496200987011	882.5496200987011	0.07575757801532745	0.025316456332802773	0.0882352963089943	0.04511278122663498	0.3333333432674408	778	853	853	878	1466
0.6988625575579821	0.6988625575579821	1	0	1	30	0.0075	0.0262636434917463	782.5496200987011	857.5496200987011	857.5496200987011	882.5496200987011	0.07575757801532745	0.025316456332802773	0.0882352963089943	0.04511278122663498	0.1666666716337204	778	853	853	878	1466
0.7165780804992661	0.7165776857595691	1	0	1	30	0.0075	0.0262636434917463	782.5496200987011	857.5496200987011	857.5496200987011	882.5496200987011	0.07575757801532745	0.025316456332802773	0.0882352963089943	0.04511278122663498	0.3333333432674408	778	853	853	878	1466
0.7328480666636406	0.7328480666636406	1	0	1	30	0.0075	0.030051522392512672	798.0609841973394	873.0609841973394	873.0609841973394	898.0609841973394	0.09090909361839294	0.025316456332802773	0.0882352963089943	0.04511278122663498	0.3333333432674408	763	838	838	863	1466
0.7487556817845391	0.7487552870448404	1	0	1	30	0.0075	0.030051522392512672	798.0609841973394	873.0609841973394	873.0609841973394	898.0609841973394	0.09090909361839294	0.025316456332802773	0.0882352963089943	0.04511278122663498	0.3333333432674408	778	853	853	878	1466
0.7660381752762682	0.7660377805365695	1	0	1	30	0.0075	0.031633800796897524	804.5404142632954	879.5404142632954	879.5404142632954	904.5404142632954	0.09090909361839294	0.03164556995034218	0.0882352963089943	0.04511278122663498	0.3333333432674408	769	844	844	869	1466
0.7831793519558374	0.7831789572161387	1	0	1	30	0.0075	0.030051522392512672	798.0609841973394	873.0609841973394	873.0609841973394	898.0609841973394	0.09090909361839294	0.025316456332802773	0.0882352963089943	0.04511278122663498	0.3333333432674408	769	844	844	869	1466
0.7987285434302489	0.7987277539508515	1	0	1	30	0.0075	0.030051522392512672	798.0609841973394	873.0609841973394	873.0609841973394	898.0609841973394	0.09090909361839294	0.025316456332802773	0.0882352963089943	0.04511278122663498	0.3333333432674408	785	860	860	885	1466
0.8158460357278905	0.8158452462484931	1	0	1	30	0.0075	0.031633800796897524	804.5404142632954	879.5404142632954	879.5404142632954	904.5404142632954	0.09090909361839294	0.03164556995034218	0.0882352963089943	0.04511278122663498	0.1666666716337204	785	860	860	885	1466
0.8331099764537768	0.8331095817140781	1	0	1	30	0.0075	0.031633800796897524	804.5404142632954	879.5404142632954	879.5404142632954	904.5404142632954	0.09090909361839294	0.03164556995034218	0.0882352963089943	0.04511278122663498	0.3333333432674408	785	860	860	885	1466
0.849741544182228	0.849741544182228	1	0	1	30	0.0075	0.031799656600344964	805.2195937784127	880.2195937784127	880.2195937784127	905.2195937784127	0.09090909361839294	0.03164556995034218	0.10294117778539658	0.04511278122663498	0.1666666716337204	785	860	860	885	1466
0.8657707391303493	0.8657699496509519	1	0	1	30	0.0075	0.031799656600344964	805.2195937784127	880.2195937784127	880.2195937784127	905.2195937784127	0.09090909361839294	0.03164556995034218	0.10294117778539658	0.04511278122663498	0.1666666716337204	791	866	866	891	1466
0.8828100729676329	0.8828096782279342	1	0	1	30	0.0075	0.031633800796897524	804.5404142632954	879.5404142632954	879.5404142632954	904.5404142632954	0.09090909361839294	0.03164556995034218	0.0882352963089943	0.04511278122663498	0.1666666716337204	798	873	873	898	1466
0.9030866670745645	0.9030862723348658	1	0	1	30	0.0075	0.030217378195960112	798.7401637124567	873.7401637124567	873.7401637124567	898.7401637124567	0.09090909361839294	0.025316456332802773	0.10294117778539658	0.04511278122663498	0.1666666716337204	798	873	873	898	1466
0.9174176918385601	0.9174172970988614	1	0	1	30	0.0075	0.030217378195960112	798.7401637124567	873.7401637124567	873.7401637124567	898.7401637124567	0.09090909361839294	0.025316456332802773	0.10294117778539658	0.04511278122663498	0.1666666716337204	798	873	873	898	1466
0.9327024077147925	0.9327024077147925	1	0	1	30	0.0075	0.030217378195960112	798.7401637124567	873.7401637124567	873.7401637124567	898.7401637124567	0.09090909361839294	0.025316456332802773	0.10294117778539658	0.04511278122663498	0.1666666716337204	805	880	880	905	1466
0.9488725247353766	0.9488717352559792	1	0	1	30	0.0075	0.030051522392512672	798.0609841973394	873.0609841973394	873.0609841973394	898.0609841973394	0.09090909361839294	0.025316456332802773	0.0882352963089943	0.04511278122663498	0.1666666716337204	812	887	887	912	1466
0.9657709365001992	0.9657705417605005	1	0	1	30	0.0075	0.030217378195960112	798.7401637124567	873.7401637124567	873.7401637124567	898.7401637124567	0.09090909361839294	0.025316456332802773	0.10294117778539658	0.04511278122663498	0.1666666716337204	805	880	880	905	1466
0.9834438275540158	0.9834434328143171	1	0	1	30	0.0075	0.030217378195960112	798.7401637124567	873.7401637124567	873.7401637124567	898.7401637124567	0.09090909361839294	0.025316456332802773	0.10294117778539658	0.04511278122663498	0.1666666716337204	805	880	880	905	1466
1.0001219745669214	1.0001219745669214	1	0	1	30	0.0075	0.030217378195960112	798.7401637124567	873.7401637124567	873.7401637124567	898.7401637124567	0.09090909361839294	0.025316456332802773	0.10294117778539658	0.04511278122663498	0.1666666716337204	798	873	873	898	1466
1.016084458505949	1.016084063766252	1	0	1	30	0.0075	0.030217378195960112	798.7401637124567	873.7401637124567	873.7401637124567	898.7401637124567	0.09090909361839294	0.025316456332802773	0.10294117778539658	0.04511278122663498	0.1666666716337204	791	866	866	891	1466
1.0330701077442015	1.0330697130045028	1	0	1	30	0.0075	0.030217378195960112	798.7401637124567	873.7401637124567	873.7401637124567	898.7401637124567	0.09090909361839294	0.025316456332802773	0.10294117778539658	0.04511278122663498	0.1666666716337204	790	865	865	890	1433
1.0499420719492054	1.0499420719492054	1	0	1	30	0.0075	0.030217378195960112	798.7401637124567	873.7401637124567	873.7401637124567	898.7401637124567	0.09090909361839294	0.025316456332802773	0.10294117778539658	0.04511278122663498	0.1666666716337204	787	862	862	887	1433
1.0658113973193224	1.0658110025796237	1	0	1	30	0.0075	0.030217378195960112	798.7401637124567	873.7401637124567	873.7401637124567	898.7401637124567	0.09090909361839294	0.025316456332802773	0.10294117778539658	0.04511278122663498	0.1666666716337204	787	862	862	887	1433
1.0834238931992264	1.0834234984595295	1	0	1	30	0.0075	0.030051522392512672	798.0609841973394	873.0609841973394	873.0609841973394	898.0609841973394	0.09090909361839294	0.025316456332802773	0.0882352963089943	0.04511278122663498	0.1666666716337204	787	862	862	887	1433
1.098881505063524	1.0988807155841265	1	0	1	30	0.0075	0.030217378195960112	798.7401637124567	873.7401637124567	873.7401637124567	898.7401637124567	0.09090909361839294	0.025316456332802773	0.10294117778539658	0.04511278122663498	0.1666666716337204	793	868	868	893	1466
1.1163566315282551	1.1163562367885564	1	0	1	30	0.0075	0.030217378195960112	798.7401637124567	873.7401637124567	873.7401637124567	898.7401637124567	0.09090909361839294	0.025316456332802773	0.10294117778539658	0.04511278122663498	0.1666666716337204	794	869	869	894	1466
1.1327292500143091	1.1327288552746104	1	0	1	30	0.0075	0.030217378195960112	798.7401637124567	873.7401637124567	873.7401637124567	898.7401637124567	0.09090909361839294	0.025316456332802773	0.10294117778539658	0.04511278122663498	0.1666666716337204	788	863	863	888	1466
1.1494997661167279	1.1494993713770292	1	0	1	30	0.0075	0.030217378195960112	798.7401637124567	873.7401637124567	873.7401637124567	898.7401637124567	0.09090909361839294	0.025316456332802773	0.10294117778539658	0.04511278122663498	0.1666666716337204	782	857	857	882	1466
1.1659094901344673	1.1659087006550717	1	0	1	30	0.0075	0.030051522392512672	798.0609841973394	873.0609841973394	873.0609841973394	898.0609841973394	0.09090909361839294	0.025316456332802773	0.0882352963089943	0.04511278122663498	0.1666666716337204	782	857	857	882	1433
1.1831225094392135	1.1831221146995148	1	0	1	30	0.0075	0.030217378195960112	798.7401637124567	873.7401637124567	873.7401637124567	898.7401637124567	0.09090909361839294	0.025316456332802773	0.10294117778539658	0.04511278122663498	0.1666666716337204	782	857	857	882	1466
1.1989713083449942	1.1989709136052955	1	0	1	30	0.0075	0.030217378195960112	798.7401637124567	873.7401637124567	873.7401637124567	898.7401637124567	0.09090909361839294	0.025316456332802773	0.10294117778539658	0.04511278122663498	0.1666666716337204	782	857	857	882	1433
1.215856298960059	1.2158559042203603	1	0	1	30	0.0075	0.030217378195960112	798.7401637124567	873.7401637124567	873.7401637124567	898.7401637124567	0.09090909361839294	0.025316456332802773	0.10294117778539658	0.04511278122663498	0.1666666716337204	782	857	857	882	1466
1.2378283000732235	1.2378279053335266	1	0	1	30	0.0075	0.030217378195960112	798.7401637124567	873.7401637124567	873.7401637124567	898.7401637124567	0.09090909361839294	0.025316456332802773	0.10294117778539658	0.04511278122663498	0.0	798	873	873	898	1466
1.2496831227068093	1.2496827279671106	1	0	1	30	0.0075	0.028635099325913974	792.2607317396178	867.2607317396178	867.2607317396178	892.2607317396178	0.09090909361839294	0.018987340852618217	0.10294117778539658	0.04511278122663498	0.1666666716337204	798	873	873	898	1466
1.265767975952457	1.2657679759524587	1	0	1	30	0.0075	0.030051522392512672	798.0609841973394	873.0609841973394	873.0609841973394	898.0609841973394	0.09090909361839294	0.025316456332802773	0.0882352963089943	0.04511278122663498	0.0	804	879	879	904	1466
1.282804151872151	1.282803757132454	1	0	1	30	0.0075	0.034005257096726485	814.251527811095	889.251527811095	889.251527811095	914.251527811095	0.10606060922145844	0.025316456332802773	0.10294117778539658	0.04511278122663498	0.0	798	873	873	898	1466
1.2987145301709422	1.2987137406915448	1	0	1	30	0.0075	0.034005257096726485	814.251527811095	889.251527811095	889.251527811095	914.251527811095	0.10606060922145844	0.025316456332802773	0.10294117778539658	0.04511278122663498	0.0	798	873	873	898	1466
1.3164024213333114	1.3164024213333132	1	0	1	30	0.0075	0.030217378195960112	798.7401637124567	873.7401637124567	873.7401637124567	898.7401637124567	0.09090909361839294	0.025316456332802773	0.10294117778539658	0.04511278122663498	0.0	804	879	879	904	1433
1.3327659608062952	1.3327651713268978	1	0	1	30	0.0075	0.028635099325913974	792.2607317396178	867.2607317396178	867.2607317396178	892.2607317396178	0.09090909361839294	0.018987340852618217	0.10294117778539658	0.04511278122663498	0.0	804	879	879	904	1466
1.348872524735377	1.3488721299956783	1	0	1	30	0.0075	0.028635099325913974	792.2607317396178	867.2607317396178	867.2607317396178	892.2607317396178	0.09090909361839294	0.018987340852618217	0.10294117778539658	0.04511278122663498	0.0	805	880	880	905	1433
1.3659758064038616	1.3659758064038616	1	0	1	30	0.0075	0.028469243522466534	791.5815522245005	866.5815522245005	866.5815522245005	891.5815522245005	0.09090909361839294	0.018987340852618217	0.0882352963089943	0.04511278122663498	0.0	805	880	880	905	1433
1.3835685652988285	1.3835681705591298	1	0	1	30	0.0075	0.032422978226680346	807.7720958382561	882.7720958382561	882.7720958382561	907.7720958382561	0.10606060922145844	0.018987340852618217	0.10294117778539658	0.04511278122663498	0.0	804	879	879	904	1433
1.3987928860011483	1.3987924912614496	1	0	1	30	0.0075	0.028635099325913974	792.2607317396178	867.2607317396178	867.2607317396178	892.2607317396178	0.09090909361839294	0.018987340852618217	0.10294117778539658	0.04511278122663498	0.0	798	873	873	898	1433
1.4158890623550562	1.4158886676153575	1	0	1	30	0.0075	0.028469243522466534	791.5815522245005	866.5815522245005	866.5815522245005	891.5815522245005	0.09090909361839294	0.018987340852618217	0.0882352963089943	0.04511278122663498	0.0	798	873	873	898	1433
1.4329674754225188	1.4329674754225206	1	0	1	30	0.0075	0.028469243522466534	791.5815522245005	866.5815522245005	866.5815522245005	891.5815522245005	0.09090909361839294	0.018987340852618217	0.0882352963089943	0.04511278122663498	0.0	798	873	873	898	1433
1.4497075965681336	1.449707201828435	1	0	1	30	0.0075	0.028635099325913974	792.2607317396178	867.2607317396178	867.2607317396178	892.2607317396178	0.09090909361839294	0.018987340852618217	0.10294117778539658	0.04511278122663498	0.0	798	873	873	898	1433
1.465758896939386	1.4657585021996873	1	0	1	30	0.0075	0.028635099325913974	792.2607317396178	867.2607317396178	867.2607317396178	892.2607317396178	0.09090909361839294	0.018987340852618217	0.10294117778539658	0.04511278122663498	0.0	798	873	873	898	1433
1.4828688891827504	1.4828684944430517	1	0	1	30	0.0075	0.032422978226680346	807.7720958382561	882.7720958382561	882.7720958382561	907.7720958382561	0.10606060922145844	0.018987340852618217	0.10294117778539658	0.04511278122663498	0.0	798	873	873	898	1433
1.4987532146614218	1.4987524251820243	1	0	1	30	0.0075	0.028635099325913974	792.2607317396178	867.2607317396178	867.2607317396178	892.2607317396178	0.09090909361839294	0.018987340852618217	0.10294117778539658	0.04511278122663498	0.0	798	873	873	898	1433
1.5164000528951203	1.5163996581554215	1	0	1	30	0.0075	0.032422978226680346	807.7720958382561	882.7720958382561	882.7720958382561	907.7720958382561	0.10606060922145844	0.018987340852618217	0.10294117778539658	0.04511278122663498	0.0	798	873	873	898	1433
1.5327529343962354	1.5327525396565367	1	0	1	30	0.0075	0.034005257096726485	814.251527811095	889.251527811095	889.251527811095	914.251527811095	0.10606060922145844	0.025316456332802773	0.10294117778539658	0.04511278122663498	0.0	798	873	873	898	1433
1.5487106814588785	1.548709891979481	1	0	1	30	0.0075	0.030217378195960112	798.7401637124567	873.7401637124567	873.7401637124567	898.7401637124567	0.09090909361839294	0.025316456332802773	0.10294117778539658	0.04511278122663498	0.0	798	873	873	898	1433
1.5707872885922196	1.570786893852521	1	0	1	30	0.0075	0.034005257096726485	814.251527811095	889.251527811095	889.251527811095	914.251527811095	0.10606060922145844	0.025316456332802773	0.10294117778539658	0.04511278122663498	0.0	798	873	873	898	1433
1.5838973834679066	1.5838973834679066	1	0	1	30	0.0075	0.032422978226680346	807.7720958382561	882.7720958382561	882.7720958382561	907.7720958382561	0.10606060922145844	0.018987340852618217	0.10294117778539658	0.04511278122663498	0.0	798	873	873	898	1433
1.598829991532833	1.5988295967931343	1	0	1	30	0.0075	0.032422978226680346	807.7720958382561	882.7720958382561	882.7720958382561	907.7720958382561	0.10606060922145844	0.018987340852618217	0.10294117778539658	0.04511278122663498	0.0	798	873	873	898	1433
1.6161389325843807	1.6161393273240794	1	0	1	30	0.0075	0.032422978226680346	807.7720958382561	882.7720958382561	882.7720958382561	907.7720958382561	0.10606060922145844	0.018987340852618217	0.10294117778539658	0.04511278122663498	0.0	798	873	873	898	1433
1.6327961583932513	1.6327957636535526	1	0	1	30	0.0075	0.032422978226680346	807.7720958382561	882.7720958382561	882.7720958382561	907.7720958382561	0.10606060922145844	0.018987340852618217	0.10294117778539658	0.04511278122663498	0.0	798	873	873	898	1433
1.6496606225439798	1.6496606225439798	1	0	1	30	0.0075	0.032422978226680346	807.7720958382561	882.7720958382561	882.7720958382561	907.7720958382561	0.10606060922145844	0.018987340852618217	0.10294117778539658	0.04511278122663498	0.0	798	873	873	898	1433
1.6659748195546147	1.665974424814916	1	0	1	30	0.0075	0.032422978226680346	807.7720958382561	882.7720958382561	882.7720958382561	907.7720958382561	0.10606060922145844	0.018987340852618217	0.10294117778539658	0.04511278122663498	0.0	798	873	873	898	1433
1.6827583620670943	1.6827579673273956	1	0	1	30	0.0075	0.032422978226680346	807.7720958382561	882.7720958382561	882.7720958382561	907.7720958382561	0.10606060922145844	0.018987340852618217	0.10294117778539658	0.04511278122663498	0.0	798	873	873	898	1433
1.6993808507824735	1.6993804560427748	1	0	1	30	0.0075	0.032422978226680346	807.7720958382561	882.7720958382561	882.7720958382561	907.7720958382561	0.10606060922145844	0.018987340852618217	0.10294117778539658	0.04511278122663498	0.0	798	873	873	898	1433
1.7163870264850605	1.716386237005663	1	0	1	30	0.0075	0.032422978226680346	807.7720958382561	882.7720958382561	882.7720958382561	907.7720958382561	0.10606060922145844	0.018987340852618217	0.10294117778539658	0.04511278122663498	0.0	798	873	873	898	1433
1.7327568817932235	1.732756092313826	1	0	1	30	0.0075	0.032422978226680346	807.7720958382561	882.7720958382561	882.7720958382561	907.7720958382561	0.10606060922145844	0.018987340852618217	0.10294117778539658	0.04511278122663498	0.0	798	873	873	898	1400
1.7488030505483927	1.7488022610689953	1	0	1	30	0.0075	0.034005257096726485	814.251527811095	889.251527811095	889.251527811095	914.251527811095	0.10606060922145844	0.025316456332802773	0.10294117778539658	0.04511278122663498	0.0	792	867	867	892	1433
1.7657752786368857	1.765774883897187	1	0	1	30	0.0075	0.034005257096726485	814.251527811095	889.251527811095	889.251527811095	914.251527811095	0.10606060922145844	0.025316456332802773	0.10294117778539658	0.04511278122663498	0.0	798	873	873	898	1400
1.7838642253332093	1.7838642253332093	1	0	1	30	0.0075	0.034005257096726485	814.251527811095	889.251527811095	889.251527811095	914.251527811095	0.10606060922145844	0.025316456332802773	0.10294117778539658	0.04511278122663498	0.0	814	889	889	914	1400
1.7989831505359586	1.7989827557962599	1	0	1	30	0.0075	0.034005257096726485	814.251527811095	889.251527811095	889.251527811095	914.251527811095	0.10606060922145844	0.025316456332802773	0.10294117778539658	0.04511278122663498	0.0	814	889	889	914	1400
1.8158353777560237	1.8158353777560237	1	0	1	30	0.0075	0.030217378195960112	798.7401637124567	873.7401637124567	873.7401637124567	898.7401637124567	0.09090909361839294	0.018987340852618217	0.10294117778539658	0.04511278122663498	0.0	798	873	873	898	1400
1.8328155006384907	1.8328155006384925	1	0	1	30	0.0075	0.028635099325913974	792.2607317396178	867.2607317396178	867.2607317396178	892.2607317396178	0.09090909361839294	0.018987340852618217	0.10294117778539658	0.04511278122663498	0.0	792	867	867	892	1400
1.8498244395189705	1.8498244395189705	1	0	1	30	0.0075	0.034005257096726485	814.251527811095	889.251527811095	889.251527811095	914.251527811095	0.10606060922145844	0.025316456332802773	0.10294117778539658	0.04511278122663498	0.0	792	867	867	892	1400
1.8669340370226362	1.8669336422829375	1	0	1	30	0.0075	0.030217378195960112	798.7401637124567	873.7401637124567	873.7401637124567	898.7401637124567	0.09090909361839294	0.025316456332802773	0.10294117778539658	0.04511278122663498	0.0	791	866	866	891	1400
1.882895731482268	1.882895731482268	1	0	1	30	0.0075	0.034005257096726485	814.251527811095	889.251527811095	889.251527811095	914.251527811095	0.10606060922145844	0.025316456332802773	0.10294117778539658	0.04511278122663498	0.0	807	882	882	907	1400
1.898971110975145	1.898971110975145	1	0	1	30	0.0075	0.028469243522466534	791.5815522245005	866.5815522245005	866.5815522245005	891.5815522245005	0.09090909361839294	0.018987340852618217	0.0882352963089943	0.04511278122663498	0.0	792	867	867	892	1400
1.9165358433514985	1.9165354486117998	1	0	1	30	0.0075	0.032422978226680346	807.7720958382561	882.7720958382561	882.7720958382561	907.7720958382561	0.10606060922145844	0.018987340852618217	0.10294117778539658	0.04511278122663498	0.0	791	866	866	891	1400
1.9328508298415326	1.9328504351018339	1	0	1	30	0.0075	0.028635099325913974	792.2607317396178	867.2607317396178	867.2607317396178	892.2607317396178	0.09090909361839294	0.018987340852618217	0.10294117778539658	0.04511278122663498	0.0	791	866	866	891	1400
1.9494322656282375	1.94943147614884	1	0	1	30	0.0075	0.028635099325913974	792.2607317396178	867.2607317396178	867.2607317396178	892.2607317396178	0.09090909361839294	0.018987340852618217	0.10294117778539658	0.04511278122663498	0.0	792	867	867	892	1400
1.9659371219133828	1.965936727173684	1	0	1	30	0.0075	0.032257122423232906	807.0929163231388	882.0929163231388	882.0929163231388	907.0929163231388	0.10606060922145844	0.018987340852618217	0.0882352963089943	0.04511278122663498	0.0	792	867	867	892	1400
1.9841117271243416	1.9841121218640403	1	0	1	30	0.0075	0.028635099325913974	792.2607317396178	867.2607317396178	867.2607317396178	892.2607317396178	0.09090909361839294	0.018987340852618217	0.10294117778539658	0.04511278122663498	0.0	807	882	882	907	1400
1.9990099928354752	1.9990099928354752	1	0	1	30	0.0075	0.028469243522466534	791.5815522245005	866.5815522245005	866.5815522245005	891.5815522245005	0.09090909361839294	0.018987340852618217	0.0882352963089943	0.04511278122663498	0.0	792	867	867	892	1400
2.015888667615357	2.0158882728756584	1	0	1	30	0.0075	0.028469243522466534	791.5815522245005	866.5815522245005	866.5815522245005	891.5815522245005	0.09090909361839294	0.018987340852618217	0.0882352963089943	0.04511278122663498	0.0	807	882	882	907	1400
2.0328451061159	2.0328447113762014	1	0	1	30	0.0075	0.028635099325913974	792.2607317396178	867.2607317396178	867.2607317396178	892.2607317396178	0.09090909361839294	0.018987340852618217	0.10294117778539658	0.04511278122663498	0.0	814	889	889	914	1400
2.0499329929361334	2.0499325981964347	1	0	1	30	0.0075	0.028635099325913974	792.2607317396178	867.2607317396178	867.2607317396178	892.2607317396178	0.09090909361839294	0.018987340852618217	0.10294117778539658	0.04511278122663498	0.0	798	873	873	898	1400
2.0658713977535363	2.0658713977535363	1	0	1	30	0.0075	0.026886965350912326	785.102123111986	860.102123111986	860.102123111986	885.102123111986	0.09090909361839294	0.012658228166401386	0.0882352963089943	0.04511278122663498	0.0	814	889	889	914	1400
2.0829048104953394	2.0829048104953394	1	0	1	30	0.0075	0.028635099325913974	792.2607317396178	867.2607317396178	867.2607317396178	892.2607317396178	0.09090909361839294	0.018987340852618217	0.10294117778539658	0.04511278122663498	0.0	807	882	882	907	1400
2.0988053203016594	2.0988053203016612	1	0	1	30	0.0075	0.026886965350912326	785.102123111986	860.102123111986	860.102123111986	885.102123111986	0.09090909361839294	0.012658228166401386	0.0882352963089943	0.04511278122663498	0.0	807	882	882	907	1400
2.1163854475262642	2.116385447526266	1	0	1	30	0.0075	0.026886965350912326	785.102123111986	860.102123111986	860.102123111986	885.102123111986	0.09090909361839294	0.012658228166401386	0.0882352963089943	0.04511278122663498	0.0	807	882	882	907	1400
2.1329617516968877	2.1329617516968877	1	0	1	30	0.0075	0.026886965350912326	785.102123111986	860.102123111986	860.102123111986	885.102123111986	0.09090909361839294	0.012658228166401386	0.0882352963089943	0.04511278122663498	0.0	807	882	882	907	1400
2.148959367469107	2.148959367469107	1	0	1	30	0.0075	0.025470542633559592	779.3018720844266	854.3018720844266	854.3018720844266	879.3018720844266	0.09090909361839294	0.006329114083200693	0.10294117778539658	0.04511278122663498	0.0	807	882	882	907	1400
2.1658605424118207	2.165860147672122	1	0	1	30	0.0075	0.025304686830112152	778.6226925693093	853.6226925693093	853.6226925693093	878.6226925693093	0.09090909361839294	0.006329114083200693	0.0882352963089943	0.04511278122663498	0.0	807	882	882	907	1400
2.183086982866323	2.183086588126624	1	0	1	30	0.0075	0.025304686830112152	778.6226925693093	853.6226925693093	853.6226925693093	878.6226925693093	0.09090909361839294	0.006329114083200693	0.0882352963089943	0.04511278122663498	0.0	807	882	882	907	1400
2.1988509127368694	2.1988509127368694	1	0	1	30	0.0075	0.025304686830112152	778.6226925693093	853.6226925693093	853.6226925693093	878.6226925693093	0.09090909361839294	0.006329114083200693	0.0882352963089943	0.04511278122663498	0.0	807	882	882	907	1400
2.2165715672942365	2.216570777814839	1	0	1	30	0.0075	0.025304686830112152	778.6226925693093	853.6226925693093	853.6226925693093	878.6226925693093	0.09090909361839294	0.006329114083200693	0.0882352963089943	0.04511278122663498	0.0	807	882	882	907	1400
2.2364984220280544	2.2364984220280544	1	0	1	30	0.0075	0.025304686830112152	778.6226925693093	853.6226925693093	853.6226925693093	878.6226925693093	0.09090909361839294	0.006329114083200693	0.0882352963089943	0.04511278122663498	0.0	807	882	882	907	1400
2.2498118078486087	2.2498114131089118	1	0	1	30	0.0075	0.029092565730878525	794.1340566679476	869.1340566679476	869.1340566679476	894.1340566679476	0.10606060922145844	0.006329114083200693	0.0882352963089943	0.04511278122663498	0.0	814	889	889	914	1400
2.2657529758439043	2.2657525811042056	1	0	1	30	0.0075	0.029092565730878525	794.1340566679476	869.1340566679476	869.1340566679476	894.1340566679476	0.10606060922145844	0.006329114083200693	0.0882352963089943	0.04511278122663498	0.0	814	889	889	914	1400
2.2828621786078713	2.2828617838681726	1	0	1	30	0.0075	0.029092565730878525	794.1340566679476	869.1340566679476	869.1340566679476	894.1340566679476	0.10606060922145844	0.006329114083200693	0.0882352963089943	0.04511278122663498	0.0	814	889	889	914	1400
2.3042018067236008	2.3043348340020877	1	0	1	30	0.0075	0.029092565730878525	794.1340566679476	869.1340566679476	869.1340566679476	894.1340566679476	0.09090909361839294	0.012658228166401386	0.0882352963089943	0.04511278122663498	0.0	814	889	889	914	1400
2.316360184185543	2.3163593947061454	1	0	1	30	0.0075	0.026886965350912326	785.102123111986	860.102123111986	860.102123111986	885.102123111986	0.09090909361839294	0.012658228166401386	0.0882352963089943	0.04511278122663498	0.0	798	873	873	898	1400
2.33288990907171	2.3328895143320114	1	0	1	30	0.0075	0.025304686830112152	778.6226925693093	853.6226925693093	853.6226925693093	878.6226925693093	0.09090909361839294	0.006329114083200693	0.0882352963089943	0.04511278122663498	0.0	792	867	867	892	1400
2.3490912105284973	2.3490908157887986	1	0	1	30	0.0075	0.025304686830112152	778.6226925693093	853.6226925693093	853.6226925693093	878.6226925693093	0.09090909361839294	0.006329114083200693	0.0882352963089943	0.04511278122663498	0.0	814	889	889	914	1400
2.3658281737565208	2.3658273842771234	1	0	1	30	0.0075	0.025304686830112152	778.6226925693093	853.6226925693093	853.6226925693093	878.6226925693093	0.09090909361839294	0.006329114083200693	0.0882352963089943	0.04511278122663498	0.0	798	873	873	898	1400
2.3843094917134273	2.3843094917134273	1	0	1	30	0.0075	0.025304686830112152	778.6226925693093	853.6226925693093	853.6226925693093	878.6226925693093	0.09090909361839294	0.006329114083200693	0.0882352963089943	0.04511278122663498	0.0	814	889	889	914	1400
2.3988469653398816	2.3988469653398816	1	0	1	30	0.0075	0.03084070005512614	801.2926667257416	876.2926667257416	876.2926667257416	901.2926667257416	0.10606060922145844	0.012658228166401386	0.10294117778539658	0.04511278122663498	0.0	791	866	866	891	1400
2.415816430250482	2.415816035510783	1	0	1	30	0.0075	0.026886965350912326	785.102123111986	860.102123111986	860.102123111986	885.102123111986	0.09090909361839294	0.012658228166401386	0.0882352963089943	0.04511278122663498	0.0	807	882	882	907	1400
2.4328711589360186	2.43287076419632	1	0	1	30	0.0075	0.0306748442516787	800.6134872106243	875.6134872106243	875.6134872106243	900.6134872106243	0.10606060922145844	0.012658228166401386	0.0882352963089943	0.04511278122663498	0.0	792	867	867	892	1400
2.4496752279128344	2.4496748331731357	1	0	1	30	0.0075	0.03084070005512614	801.2926667257416	876.2926667257416	876.2926667257416	901.2926667257416	0.10606060922145844	0.012658228166401386	0.10294117778539658	0.04511278122663498	0.0	792	867	867	892	1400
2.4661974527447246	2.4661974527447246	1	0	1	30	0.0075	0.03084070005512614	801.2926667257416	876.2926667257416	876.2926667257416	901.2926667257416	0.10606060922145844	0.012658228166401386	0.10294117778539658	0.04511278122663498	0.0	807	882	882	907	1400
2.4829387581094338	2.4829387581094338	1	0	1	30	0.0075	0.03084070005512614	801.2926667257416	876.2926667257416	876.2926667257416	901.2926667257416	0.10606060922145844	0.012658228166401386	0.10294117778539658	0.04511278122663498	0.0	792	867	867	892	1400
2.5030681143087214	2.5030677195690227	1	0	1	30	0.0075	0.027052821154359766	785.7813026271033	860.7813026271033	860.7813026271033	885.7813026271033	0.09090909361839294	0.012658228166401386	0.10294117778539658	0.04511278122663498	0.0	791	866	866	891	1400
2.516462816507225	2.5164620270278277	1	0	1	30	0.0075	0.027052821154359766	785.7813026271033	860.7813026271033	860.7813026271033	885.7813026271033	0.09090909361839294	0.012658228166401386	0.10294117778539658	0.04511278122663498	0.0	791	866	866	891	1400
2.5327608291902113	2.5327604344505126	1	0	1	30	0.0075	0.03084070005512614	801.2926667257416	876.2926667257416	876.2926667257416	901.2926667257416	0.10606060922145844	0.012658228166401386	0.10294117778539658	0.04511278122663498	0.0	792	867	867	892	1400
2.5490454207234396	2.549045025983741	1	0	1	30	0.0075	0.03084070005512614	801.2926667257416	876.2926667257416	876.2926667257416	901.2926667257416	0.10606060922145844	0.012658228166401386	0.10294117778539658	0.04511278122663498	0.0	792	867	867	892	1400
2.565865674027904	2.565865674027904	1	0	1	30	0.0075	0.027052821154359766	785.7813026271033	860.7813026271033	860.7813026271033	885.7813026271033	0.09090909361839294	0.012658228166401386	0.10294117778539658	0.04511278122663498	0.0	785	860	860	885	1400
2.583142246424151	2.583141851684454	1	0	1	30	0.0075	0.027052821154359766	785.7813026271033	860.7813026271033	860.7813026271033	885.7813026271033	0.09090909361839294	0.012658228166401386	0.10294117778539658	0.04511278122663498	0.0	792	867	867	892	1400
2.598917229006263	2.5989168342665643	1	0	1	30	0.0075	0.027052821154359766	785.7813026271033	860.7813026271033	860.7813026271033	885.7813026271033	0.09090909361839294	0.012658228166401386	0.10294117778539658	0.04511278122663498	0.0	785	860	860	885	1400
2.615982220923968	2.6159881420194484	1	0	1	30	0.0075	0.026886965350912326	785.102123111986	860.102123111986	860.102123111986	885.102123111986	0.09090909361839294	0.012658228166401386	0.0882352963089943	0.04511278122663498	0.0	785	860	860	885	1400
2.6329157645219805	2.6329157645219805	1	0	1	30	0.0075	0.027052821154359766	785.7813026271033	860.7813026271033	860.7813026271033	885.7813026271033	0.09090909361839294	0.012658228166401386	0.10294117778539658	0.04511278122663498	0.0	785	860	860	885	1400
2.649728123032469	2.6497277282927705	1	0	1	30	0.0075	0.026886965350912326	785.102123111986	860.102123111986	860.102123111986	885.102123111986	0.09090909361839294	0.012658228166401386	0.0882352963089943	0.04511278122663498	0.0	779	854	854	879	1400
2.665982319608892	2.665981924869193	1	0	1	30	0.0075	0.027052821154359766	785.7813026271033	860.7813026271033	860.7813026271033	885.7813026271033	0.09090909361839294	0.012658228166401386	0.10294117778539658	0.04511278122663498	0.0	778	853	853	878	1400
2.682883889291304	2.6828830998119066	1	0	1	30	0.0075	0.026886965350912326	785.102123111986	860.102123111986	860.102123111986	885.102123111986	0.09090909361839294	0.012658228166401386	0.0882352963089943	0.04511278122663498	0.0	778	853	853	878	1400
2.6993129555542836	2.6993129555542836	1	0	1	30	0.0075	0.026886965350912326	785.102123111986	860.102123111986	860.102123111986	885.102123111986	0.09090909361839294	0.012658228166401386	0.0882352963089943	0.04511278122663498	0.0	778	853	853	878	1400
2.716450184836864	2.7164497900971654	1	0	1	30	0.0075	0.026886965350912326	785.102123111986	860.102123111986	860.102123111986	885.102123111986	0.09090909361839294	0.012658228166401386	0.0882352963089943	0.04511278122663498	0.0	778	853	853	878	1400
2.7328729352646626	2.732872540524964	1	0	1	30	0.0075	0.027052821154359766	785.7813026271033	860.7813026271033	860.7813026271033	885.7813026271033	0.09090909361839294	0.012658228166401386	0.10294117778539658	0.04511278122663498	0.0	778	853	853	878	1400
2.7488934459394105	2.7488930511997136	1	0	1	30	0.0075	0.027052821154359766	785.7813026271033	860.7813026271033	860.7813026271033	885.7813026271033	0.09090909361839294	0.012658228166401386	0.10294117778539658	0.04511278122663498	0.0	794	869	869	894	1400
2.766655153425452	2.766655153425452	1	0	1	30	0.0075	0.03084070005512614	801.2926667257416	876.2926667257416	876.2926667257416	901.2926667257416	0.10606060922145844	0.012658228166401386	0.10294117778539658	0.04511278122663498	0.0	794	869	869	894	1400
2.783092509222106	2.7830921144824075	1	0	1	30	0.0075	0.027052821154359766	785.7813026271033	860.7813026271033	860.7813026271033	885.7813026271033	0.09090909361839294	0.012658228166401386	0.10294117778539658	0.04511278122663498	0.0	794	869	869	894	1400
2.7990352561761966	2.7990352561761966	1	0	1	30	0.0075	0.03084070005512614	801.2926667257416	876.2926667257416	876.2926667257416	901.2926667257416	0.10606060922145844	0.012658228166401386	0.10294117778539658	0.04511278122663498	0.0	794	869	869	894	1400
2.815803403840423	2.8158030091007245	1	0	1	30	0.0075	0.03084070005512614	801.2926667257416	876.2926667257416	876.2926667257416	901.2926667257416	0.10606060922145844	0.012658228166401386	0.10294117778539658	0.04511278122663498	0.0	785	860	860	885	1400
2.836399342363661	2.836398947623964	1	0	1	30	0.0075	0.027052821154359766	785.7813026271033	860.7813026271033	860.7813026271033	885.7813026271033	0.09090909361839294	0.012658228166401386	0.10294117778539658	0.04511278122663498	0.0	778	853	853	878	1400
2.8498240447792718	2.849823650039573	1	0	1	30	0.0075	0.027052821154359766	785.7813026271033	860.7813026271033	860.7813026271033	885.7813026271033	0.09090909361839294	0.012658228166401386	0.10294117778539658	0.04511278122663498	0.0	778	853	853	878	1400
2.8658015288268537	2.865801134087155	1	0	1	30	0.0075	0.0306748442516787	800.6134872106243	875.6134872106243	875.6134872106243	900.6134872106243	0.10606060922145844	0.012658228166401386	0.0882352963089943	0.04511278122663498	0.0	778	853	853	878	1400
2.882898494660159	2.8828980999204603	1	0	1	30	0.0075	0.027052821154359766	785.7813026271033	860.7813026271033	860.7813026271033	885.7813026271033	0.09090909361839294	0.012658228166401386	0.10294117778539658	0.04511278122663498	0.0	778	853	853	878	1400
2.8987615041950967	2.8987607147156993	1	0	1	30	0.0075	0.032422978226680346	807.7720958382561	882.7720958382561	882.7720958382561	907.7720958382561	0.10606060922145844	0.018987340852618217	0.10294117778539658	0.04511278122663498	0.0	801	876	876	901	1400
2.916324262872955	2.916323868133256	1	0	1	30	0.0075	0.027052821154359766	785.7813026271033	860.7813026271033	860.7813026271033	885.7813026271033	0.09090909361839294	0.012658228166401386	0.10294117778539658	0.04511278122663498	0.0	785	860	860	885	1400
2.932713460426358	2.9327130656866593	1	0	1	30	0.0075	0.032422978226680346	807.7720958382561	882.7720958382561	882.7720958382561	907.7720958382561	0.10606060922145844	0.018987340852618217	0.10294117778539658	0.04511278122663498	0.0	800	875	875	900	1400
2.948753313346346	2.9487525238669487	1	0	1	30	0.0075	0.032422978226680346	807.7720958382561	882.7720958382561	882.7720958382561	907.7720958382561	0.10606060922145844	0.018987340852618217	0.10294117778539658	0.04511278122663498	0.0	801	876	876	901	1400
2.9662710716985448	2.966270676958846	1	0	1	30	0.0075	0.028635099325913974	792.2607317396178	867.2607317396178	867.2607317396178	892.2607317396178	0.09090909361839294	0.018987340852618217	0.10294117778539658	0.04511278122663498	0.0	801	876	876	901	1400
2.9830269824321096	2.983026587692411	1	0	1	30	0.0075	0.032422978226680346	807.7720958382561	882.7720958382561	882.7720958382561	907.7720958382561	0.10606060922145844	0.018987340852618217	0.10294117778539658	0.04511278122663498	0.0	801	876	876	901	1400
2.998713148581997	2.9987123591025995	1	0	1	30	0.0075	0.032422978226680346	807.7720958382561	882.7720958382561	882.7720958382561	907.7720958382561	0.10606060922145844	0.018987340852618217	0.10294117778539658	0.04511278122663498	0.0	785	860	860	885	1400
3.015949852268667	3.015949852268667	1	0	1	30	0.0075	0.03084070005512614	801.2926667257416	876.2926667257416	876.2926667257416	901.2926667257416	0.10606060922145844	0.012658228166401386	0.10294117778539658	0.04511278122663498	0.0	785	860	860	885	1400
3.0361553932298193	3.036154603750422	1	0	1	30	0.0075	0.032422978226680346	807.7720958382561	882.7720958382561	882.7720958382561	907.7720958382561	0.10606060922145844	0.018987340852618217	0.10294117778539658	0.04511278122663498	0.0	801	876	876	901	1400
3.049623122272596	3.0496227275328973	1	0	1	30	0.0075	0.032422978226680346	807.7720958382561	882.7720958382561	882.7720958382561	907.7720958382561	0.10606060922145844	0.018987340852618217	0.10294117778539658	0.04511278122663498	0.0	801	876	876	901	1400
3.065725738804689	3.0657249493252916	1	0	1	30	0.0075	0.032422978226680346	807.7720958382561	882.7720958382561	882.7720958382561	907.7720958382561	0.10606060922145844	0.018987340852618217	0.10294117778539658	0.04511278122663498	0.0	785	860	860	885	1400
3.0827638884228765	3.082763493683178	1	0	1	30	0.0075	0.032422978226680346	807.7720958382561	882.7720958382561	882.7720958382561	907.7720958382561	0.10606060922145844	0.018987340852618217	0.10294117778539658	0.04511278122663498	0.0	785	860	860	885	1400
3.1029867979307753	3.102986008451378	1	0	1	30	0.0075	0.028635099325913974	792.2607317396178	867.2607317396178	867.2607317396178	892.2607317396178	0.09090909361839294	0.018987340852618217	0.10294117778539658	0.04511278122663498	0.0	785	860	860	885	1400
3.116276104629705	3.1162753151503075	1	0	1	30	0.0075	0.027052821154359766	785.7813026271033	860.7813026271033	860.7813026271033	885.7813026271033	0.09090909361839294	0.012658228166401386	0.10294117778539658	0.04511278122663498	0.0	785	860	860	885	1400
3.1327004340162983	3.1327000392765996	1	0	1	30	0.0075	0.032422978226680346	807.7720958382561	882.7720958382561	882.7720958382561	907.7720958382561	0.10606060922145844	0.018987340852618217	0.10294117778539658	0.04511278122663498	0.0	785	860	860	885	1400
3.1488144979996573	3.1488141032599586	1	0	1	30	0.0075	0.028635099325913974	792.2607317396178	867.2607317396178	867.2607317396178	892.2607317396178	0.09090909361839294	0.018987340852618217	0.10294117778539658	0.04511278122663498	0.0	785	860	860	885	1400
3.1664490993026924	3.1664487045629937	1	0	1	30	0.0075	0.028635099325913974	792.2607317396178	867.2607317396178	867.2607317396178	892.2607317396178	0.09090909361839294	0.018987340852618217	0.10294117778539658	0.04511278122663498	0.0	785	860	860	885	1400
3.1828829024420564	3.1828821129626608	1	0	1	30	0.0075	0.028635099325913974	792.2607317396178	867.2607317396178	867.2607317396178	892.2607317396178	0.09090909361839294	0.018987340852618217	0.10294117778539658	0.04511278122663498	0.0	785	860	860	885	1400
3.198698937952841	3.1986981484734436	1	0	1	30	0.0075	0.027052821154359766	785.7813026271033	860.7813026271033	860.7813026271033	885.7813026271033	0.09090909361839294	0.012658228166401386	0.10294117778539658	0.04511278122663498	0.0	785	860	860	885	1400
3.2157895879509653	3.2157891932112666	1	0	1	30	0.0075	0.028635099325913974	792.2607317396178	867.2607317396178	867.2607317396178	892.2607317396178	0.09090909361839294	0.018987340852618217	0.10294117778539658	0.04511278122663498	0.0	785	860	860	885	1400
3.233035765390408	3.2330349759110106	1	0	1	30	0.0075	0.027052821154359766	785.7813026271033	860.7813026271033	860.7813026271033	885.7813026271033	0.09090909361839294	0.012658228166401386	0.10294117778539658	0.04511278122663498	0.0	785	860	860	885	1400
3.2507469461950063	3.2507469461950063	1	0	1	30	0.0075	0.028635099325913974	792.2607317396178	867.2607317396178	867.2607317396178	892.2607317396178	0.09090909361839294	0.018987340852618217	0.10294117778539658	0.04511278122663498	0.0	785	860	860	885	1400
3.265732449379568	3.2657320546398694	1	0	1	30	0.0075	0.032422978226680346	807.7720958382561	882.7720958382561	882.7720958382561	907.7720958382561	0.10606060922145844	0.018987340852618217	0.10294117778539658	0.04511278122663498	0.0	801	876	876	901	1400
3.2829363896712405	3.2829359949315418	1	0	1	30	0.0075	0.028635099325913974	792.2607317396178	867.2607317396178	867.2607317396178	892.2607317396178	0.09090909361839294	0.018987340852618217	0.10294117778539658	0.04511278122663498	0.0	785	860	860	885	1400
3.2988511101067175	3.298850715367019	1	0	1	30	0.0075	0.028635099325913974	792.2607317396178	867.2607317396178	867.2607317396178	892.2607317396178	0.09090909361839294	0.018987340852618217	0.10294117778539658	0.04511278122663498	0.0	801	876	876	901	1400
3.316508211572584	3.3165078168328854	1	0	1	30	0.0075	0.028635099325913974	792.2607317396178	867.2607317396178	867.2607317396178	892.2607317396178	0.09090909361839294	0.018987340852618217	0.10294117778539658	0.04511278122663498	0.0	801	876	876	901	1400
3.3328685931279765	3.3328681983882777	1	0	1	30	0.0075	0.027052821154359766	785.7813026271033	860.7813026271033	860.7813026271033	885.7813026271033	0.09090909361839294	0.012658228166401386	0.10294117778539658	0.04511278122663498	0.0	785	860	860	885	1400
3.3489341041283858	3.348933709388687	1	0	1	30	0.0075	0.028635099325913974	792.2607317396178	867.2607317396178	867.2607317396178	892.2607317396178	0.09090909361839294	0.018987340852618217	0.10294117778539658	0.04511278122663498	0.0	785	860	860	885	1400
3.3660212014692217	3.3660212014692217	1	0	1	30	0.0075	0.028635099325913974	792.2607317396178	867.2607317396178	867.2607317396178	892.2607317396178	0.09090909361839294	0.018987340852618217	0.10294117778539658	0.04511278122663498	0.0	800	875	875	900	1400
3.383226720719689	3.38322632597999	1	0	1	30	0.0075	0.028635099325913974	792.2607317396178	867.2607317396178	867.2607317396178	892.2607317396178	0.09090909361839294	0.018987340852618217	0.10294117778539658	0.04511278122663498	0.0	785	860	860	885	1400
3.398979992618367	3.3989799926183686	1	0	1	30	0.0075	0.028635099325913974	792.2607317396178	867.2607317396178	867.2607317396178	892.2607317396178	0.09090909361839294	0.018987340852618217	0.10294117778539658	0.04511278122663498	0.0	807	882	882	907	1400
3.4164926193544822	3.4164922246147835	1	0	1	30	0.0075	0.028635099325913974	792.2607317396178	867.2607317396178	867.2607317396178	892.2607317396178	0.09090909361839294	0.018987340852618217	0.10294117778539658	0.04511278122663498	0.0	785	860	860	885	1400
3.43647710608432	3.4364767113446213	1	0	1	30	0.0075	0.028635099325913974	792.2607317396178	867.2607317396178	867.2607317396178	892.2607317396178	0.09090909361839294	0.018987340852618217	0.10294117778539658	0.04511278122663498	0.0	807	882	882	907	1400
3.449729307251566	3.4497289125118673	1	0	1	30	0.0075	0.028635099325913974	792.2607317396178	867.2607317396178	867.2607317396178	892.2607317396178	0.09090909361839294	0.018987340852618217	0.10294117778539658	0.04511278122663498	0.0	807	882	882	907	1400
3.465854423946489	3.465854423946489	1	0	1	30	0.0075	0.028635099325913974	792.2607317396178	867.2607317396178	867.2607317396178	892.2607317396178	0.09090909361839294	0.018987340852618217	0.10294117778539658	0.04511278122663498	0.0	792	867	867	892	1400
3.482819941460102	3.482819546720405	1	0	1	30	0.0075	0.028635099325913974	792.2607317396178	867.2607317396178	867.2607317396178	892.2607317396178	0.09090909361839294	0.018987340852618217	0.10294117778539658	0.04511278122663498	0.0	807	882	882	907	1400
3.505057207650845	3.5050579971302422	1	1	1	30	0.0075	0.028635099325913974	792.2607317396178	867.2607317396178	867.2607317396178	892.2607317396178	0.09090909361839294	0.018987340852618217	0.10294117778539658	0.04511278122663498	0.0	807	882	882	907	1400
3.739206533731494	3.7392057442520965	1	1	1	30	0.0075	0.035587535501111336	820.730957877051	895.730957877051	895.730957877051	920.730957877051	0.10606060922145844	0.03164556995034218	0.10294117778539658	0.04511278122663498	0.0	801	876	876	901	1400
3.739834959331942	3.7398341698525446	1	1	1	30	0.0075	0.035587535501111336	820.730957877051	895.730957877051	895.730957877051	920.730957877051	0.10606060922145844	0.03164556995034218	0.10294117778539658	0.04511278122663498	0.0	807	882	882	907	1400
3.740357594693119	3.7403568052137217	1	1	1	30	0.0075	0.035587535501111336	820.730957877051	895.730957877051	895.730957877051	920.730957877051	0.10606060922145844	0.03164556995034218	0.10294117778539658	0.04511278122663498	0.0	807	882	882	907	1400
3.740809966387914	3.7408091769085168	1	1	1	30	0.0075	0.035587535501111336	820.730957877051	895.730957877051	895.730957877051	920.730957877051	0.10606060922145844	0.03164556995034218	0.10294117778539658	0.04511278122663498	0.0	807	882	882	907	1400
3.7413049699701766	3.7413037857510822	1	1	1	30	0.0075	0.035587535501111336	820.730957877051	895.730957877051	895.730957877051	920.730957877051	0.10606060922145844	0.03164556995034218	0.10294117778539658	0.04511278122663498	0.0	807	882	882	907	1400
3.748718181513155	3.7487173920337593	1	1	1	30	0.0075	0.035587535501111336	820.730957877051	895.730957877051	895.730957877051	920.730957877051	0.10606060922145844	0.03164556995034218	0.10294117778539658	0.04511278122663498	0.0	792	867	867	892	1400
3.769680043737159	3.76967964899746	1	1	1	30	0.0075	0.035587535501111336	820.730957877051	895.730957877051	895.730957877051	920.730957877051	0.10606060922145844	0.03164556995034218	0.10294117778539658	0.04511278122663498	0.0	785	860	860	885	1400
3.7828169809123615	3.782816586172663	1	1	1	30	0.0075	0.035587535501111336	820.730957877051	895.730957877051	895.730957877051	920.730957877051	0.10606060922145844	0.03164556995034218	0.10294117778539658	0.04511278122663498	0.0	807	882	882	907	1400
3.7987940702202447	3.7987940702202447	1	1	1	30	0.0075	0.034005257096726485	814.251527811095	889.251527811095	889.251527811095	914.251527811095	0.10606060922145844	0.025316456332802773	0.10294117778539658	0.04511278122663498	0.0	792	867	867	892	1400
3.823107667226539	3.8231072724868405	1	1	1	30	0.0075	0.035587535501111336	820.730957877051	895.730957877051	895.730957877051	920.730957877051	0.10606060922145844	0.03164556995034218	0.10294117778539658	0.04511278122663498	0.0	792	867	867	892	1400
3.836436053155648	3.836435658415949	1	1	1	30	0.0075	0.034005257096726485	814.251527811095	889.251527811095	889.251527811095	914.251527811095	0.10606060922145844	0.025316456332802773	0.10294117778539658	0.04511278122663498	0.0	792	867	867	892	1400
3.8498272026968614	3.8498268079571627	1	1	1	30	0.0075	0.034005257096726485	814.251527811095	889.251527811095	889.251527811095	914.251527811095	0.10606060922145844	0.025316456332802773	0.10294117778539658	0.04511278122663498	0.0	785	860	860	885	1400
3.8660849519305724	3.866085346670273	1	1	1	30	0.0075	0.034005257096726485	814.251527811095	889.251527811095	889.251527811095	914.251527811095	0.10606060922145844	0.025316456332802773	0.10294117778539658	0.04511278122663498	0.0	792	867	867	892	1400
3.882759151546491	3.8827583620670936	1	1	1	30	0.0075	0.034005257096726485	814.251527811095	889.251527811095	889.251527811095	914.251527811095	0.10606060922145844	0.025316456332802773	0.10294117778539658	0.04511278122663498	0.0	785	860	860	885	1400
3.904274044088478	3.904273649348779	1	1	1	30	0.0075	0.034005257096726485	814.251527811095	889.251527811095	889.251527811095	914.251527811095	0.10606060922145844	0.025316456332802773	0.10294117778539658	0.04511278122663498	0.0	792	867	867	892	1400
3.916509001051981	3.9165086063122825	1	1	1	30	0.0075	0.034005257096726485	814.251527811095	889.251527811095	889.251527811095	914.251527811095	0.10606060922145844	0.025316456332802773	0.10294117778539658	0.04511278122663498	0.0	807	882	882	907	1400
3.9330517523482076	3.9330517523482076	1	1	1	30	0.0075	0.034005257096726485	814.251527811095	889.251527811095	889.251527811095	914.251527811095	0.10606060922145844	0.025316456332802773	0.10294117778539658	0.04511278122663498	0.0	792	867	867	892	1400
3.94920963243813	3.9492092376984314	1	1	1	30	0.0075	0.034005257096726485	814.251527811095	889.251527811095	889.251527811095	914.251527811095	0.10606060922145844	0.025316456332802773	0.10294117778539658	0.04511278122663498	0.0	792	867	867	892	1400
3.96579619984092	3.96579619984092	1	1	1	30	0.0075	0.034005257096726485	814.251527811095	889.251527811095	889.251527811095	914.251527811095	0.10606060922145844	0.025316456332802773	0.10294117778539658	0.04511278122663498	0.0	792	867	867	892	1400
3.9829760610109677	3.982975666271269	1	1	1	30	0.0075	0.034005257096726485	814.251527811095	889.251527811095	889.251527811095	914.251527811095	0.10606060922145844	0.025316456332802773	0.10294117778539658	0.04511278122663498	0.0	785	860	860	885	1400
3.9987711753177155	3.998770385838318	1	1	1	30	0.0075	0.034005257096726485	814.251527811095	889.251527811095	889.251527811095	914.251527811095	0.10606060922145844	0.025316456332802773	0.10294117778539658	0.04511278122663498	0.0	792	867	867	892	1400
4.015823930304759	4.01582353556506	1	1	1	30	0.0075	0.034005257096726485	814.251527811095	889.251527811095	889.251527811095	914.251527811095	0.10606060922145844	0.025316456332802773	0.10294117778539658	0.04511278122663498	0.0	792	867	867	892	1400
4.033087871030645	4.033087476290946	1	1	1	30	0.0075	0.034005257096726485	814.251527811095	889.251527811095	889.251527811095	914.251527811095	0.10606060922145844	0.025316456332802773	0.10294117778539658	0.04511278122663498	0.0	792	867	867	892	1400
4.050765498960848	4.050765104221149	1	1	1	30	0.0075	0.034005257096726485	814.251527811095	889.251527811095	889.251527811095	914.251527811095	0.10606060922145844	0.025316456332802773	0.10294117778539658	0.04511278122663498	0.0	792	867	867	892	1400
4.065844950193718	4.065844555454021	1	1	1	30	0.0075	0.034005257096726485	814.251527811095	889.251527811095	889.251527811095	914.251527811095	0.10606060922145844	0.025316456332802773	0.10294117778539658	0.04511278122663498	0.0	792	867	867	892	1400
4.082895731482267	4.082895336742569	1	1	1	30	0.0075	0.034005257096726485	814.251527811095	889.251527811095	889.251527811095	914.251527811095	0.10606060922145844	0.025316456332802773	0.10294117778539658	0.04511278122663498	0.0	792	867	867	892	1400
4.098810057178046	4.098809662438347	1	1	1	30	0.0075	0.034005257096726485	814.251527811095	889.251527811095	889.251527811095	914.251527811095	0.10606060922145844	0.025316456332802773	0.10294117778539658	0.04511278122663498	0.0	792	867	867	892	1400
4.117358086144044	4.117358086144044	1	1	1	30	0.0075	0.034005257096726485	814.251527811095	889.251527811095	889.251527811095	914.251527811095	0.10606060922145844	0.025316456332802773	0.10294117778539658	0.04511278122663498	0.0	792	867	867	892	1400
4.13277069768268	4.132769908203283	1	1	1	30	0.0075	0.034005257096726485	814.251527811095	889.251527811095	889.251527811095	914.251527811095	0.10606060922145844	0.025316456332802773	0.10294117778539658	0.04511278122663498	0.0	792	867	867	892	1400
4.148909630267061	4.148909235527363	1	1	1	30	0.0075	0.034005257096726485	814.251527811095	889.251527811095	889.251527811095	914.251527811095	0.10606060922145844	0.025316456332802773	0.10294117778539658	0.04511278122663498	0.0	792	867	867	892	1400
4.169700175461797	4.169700175461797	1	1	1	30	0.0075	0.03419875558004383	815.0439041002795	890.0439041002795	890.0439041002795	915.0439041002795	0.10606060922145844	0.025316456332802773	0.10294117778539658	0.05263157933950424	0.0	820	895	895	920	1400
4.183949094368446	4.183949094368446	1	1	1	30	0.0075	0.034005257096726485	814.251527811095	889.251527811095	889.251527811095	914.251527811095	0.10606060922145844	0.025316456332802773	0.10294117778539658	0.04511278122663498	0.0	820	895	895	920	1400
4.200221448971012	4.200221448971012	1	1	1	30	0.0075	0.034005257096726485	814.251527811095	889.251527811095	889.251527811095	914.251527811095	0.10606060922145844	0.025316456332802773	0.10294117778539658	0.04511278122663498	0.0	820	895	895	920	1400
4.216040247659688	4.216039852919989	1	1	1	30	0.0075	0.034005257096726485	814.251527811095	889.251527811095	889.251527811095	914.251527811095	0.10606060922145844	0.025316456332802773	0.10294117778539658	0.04511278122663498	0.0	820	895	895	920	1400
4.232806421625419	4.23280602688572	1	1	1	30	0.0075	0.034005257096726485	814.251527811095	889.251527811095	889.251527811095	914.251527811095	0.10606060922145844	0.025316456332802773	0.10294117778539658	0.04511278122663498	0.0	820	895	895	920	1400
4.249833123792344	4.249833123792344	1	1	1	30	0.0075	0.034005257096726485	814.251527811095	889.251527811095	889.251527811095	914.251527811095	0.10606060922145844	0.025316456332802773	0.10294117778539658	0.04511278122663498	0.0	820	895	895	920	1400
4.265778239184625	4.265777844444926	1	1	1	30	0.0075	0.034005257096726485	814.251527811095	889.251527811095	889.251527811095	914.251527811095	0.10606060922145844	0.025316456332802773	0.10294117778539658	0.04511278122663498	0.0	820	895	895	920	1400
4.282774546394744	4.282774151655046	1	1	1	30	0.0075	0.034005257096726485	814.251527811095	889.251527811095	889.251527811095	914.251527811095	0.10606060922145844	0.025316456332802773	0.10294117778539658	0.04511278122663498	0.0	820	895	895	920	1400
4.299357561140246	4.299357166400547	1	1	1	30	0.0075	0.034005257096726485	814.251527811095	889.251527811095	889.251527811095	914.251527811095	0.10606060922145844	0.025316456332802773	0.10294117778539658	0.04511278122663498	0.0	814	889	889	914	1400
4.316758476541606	4.316758081801908	1	1	1	30	0.0075	0.034005257096726485	814.251527811095	889.251527811095	889.251527811095	914.251527811095	0.10606060922145844	0.025316456332802773	0.10294117778539658	0.04511278122663498	0.0	820	895	895	920	1400
4.332970830709959	4.33297043597026	1	1	1	30	0.0075	0.034005257096726485	814.251527811095	889.251527811095	889.251527811095	914.251527811095	0.10606060922145844	0.025316456332802773	0.10294117778539658	0.04511278122663498	0.0	814	889	889	914	1400
4.349468186940827	4.34946739746143	1	1	1	30	0.0075	0.034005257096726485	814.251527811095	889.251527811095	889.251527811095	914.251527811095	0.10606060922145844	0.025316456332802773	0.10294117778539658	0.04511278122663498	0.0	814	889	889	914	1400
4.366135675981866	4.366135281242167	1	1	1	30	0.0075	0.034005257096726485	814.251527811095	889.251527811095	889.251527811095	914.251527811095	0.10606060922145844	0.025316456332802773	0.10294117778539658	0.04511278122663498	0.0	814	889	889	914	1400
4.383928173164412	4.3839285679041105	1	1	1	30	0.0075	0.034005257096726485	814.251527811095	889.251527811095	889.251527811095	914.251527811095	0.10606060922145844	0.025316456332802773	0.10294117778539658	0.04511278122663498	0.0	814	889	889	914	1400
4.398751438332777	4.398751438332777	1	1	1	30	0.0075	0.034005257096726485	814.251527811095	889.251527811095	889.251527811095	914.251527811095	0.10606060922145844	0.025316456332802773	0.10294117778539658	0.04511278122663498	0.0	814	889	889	914	1400
4.4158859044374665	4.4158859044374665	1	1	1	30	0.0075	0.034005257096726485	814.251527811095	889.251527811095	889.251527811095	914.251527811095	0.10606060922145844	0.025316456332802773	0.10294117778539658	0.04511278122663498	0.0	814	889	889	914	1400
4.432833658664634	4.432832869185237	1	1	1	30	0.0075	0.034005257096726485	814.251527811095	889.251527811095	889.251527811095	914.251527811095	0.10606060922145844	0.025316456332802773	0.10294117778539658	0.04511278122663498	0.0	814	889	889	914	1400
4.4509557634956565	4.4509557634956565	1	1	1	30	0.0075	0.034005257096726485	814.251527811095	889.251527811095	889.251527811095	914.251527811095	0.10606060922145844	0.025316456332802773	0.10294117778539658	0.04511278122663498	0.0	814	889	889	914	1400
4.4657817918419145	4.4657817918419145	1	1	1	30	0.0075	0.034005257096726485	814.251527811095	889.251527811095	889.251527811095	914.251527811095	0.10606060922145844	0.025316456332802773	0.10294117778539658	0.04511278122663498	0.0	814	889	889	914	1400
4.482938758109434	4.482937968630036	1	1	1	30	0.0075	0.034005257096726485	814.251527811095	889.251527811095	889.251527811095	914.251527811095	0.10606060922145844	0.025316456332802773	0.10294117778539658	0.04511278122663498	0.0	814	889	889	914	1400
4.498879531365029	4.4988787418856315	1	1	1	30	0.0075	0.034005257096726485	814.251527811095	889.251527811095	889.251527811095	914.251527811095	0.10606060922145844	0.025316456332802773	0.10294117778539658	0.04511278122663498	0.0	814	889	889	914	1400
4.51651294844897	4.516512553709271	1	1	1	30	0.0075	0.034005257096726485	814.251527811095	889.251527811095	889.251527811095	914.251527811095	0.10606060922145844	0.025316456332802773	0.10294117778539658	0.04511278122663498	0.0	814	889	889	914	1400
4.532750960697742	4.532750565958043	1	1	1	30	0.0075	0.034005257096726485	814.251527811095	889.251527811095	889.251527811095	914.251527811095	0.10606060922145844	0.025316456332802773	0.10294117778539658	0.04511278122663498	0.0	814	889	889	914	1400
4.5487809451252605	4.548780550385562	1	1	1	30	0.0075	0.034005257096726485	814.251527811095	889.251527811095	889.251527811095	914.251527811095	0.10606060922145844	0.025316456332802773	0.10294117778539658	0.04511278122663498	0.0	814	889	889	914	1400
4.565846331782664	4.565845937042965	1	1	1	30	0.0075	0.034005257096726485	814.251527811095	889.251527811095	889.251527811095	914.251527811095	0.10606060922145844	0.025316456332802773	0.10294117778539658	0.04511278122663498	0.0	814	889	889	914	1400
4.583032114048194	4.583032114048194	1	1	1	30	0.0075	0.034005257096726485	814.251527811095	889.251527811095	889.251527811095	914.251527811095	0.10606060922145844	0.025316456332802773	0.10294117778539658	0.04511278122663498	0.0	814	889	889	914	1400
4.5987092011850095	4.598708411705612	1	1	1	30	0.0075	0.035587535501111336	820.730957877051	895.730957877051	895.730957877051	920.730957877051	0.10606060922145844	0.03164556995034218	0.10294117778539658	0.04511278122663498	0.0	814	889	889	914	1400
4.615831825098734	4.6158314303590355	1	1	1	30	0.0075	0.034005257096726485	814.251527811095	889.251527811095	889.251527811095	914.251527811095	0.10606060922145844	0.025316456332802773	0.10294117778539658	0.04511278122663498	0.0	814	889	889	914	1400
4.6361664459413845	4.636165656461987	1	1	1	30	0.0075	0.034005257096726485	814.251527811095	889.251527811095	889.251527811095	914.251527811095	0.10606060922145844	0.025316456332802773	0.10294117778539658	0.04511278122663498	0.0	814	889	889	914	1400
4.649622332793198	4.649621543313801	1	1	1	30	0.0075	0.034005257096726485	814.251527811095	889.251527811095	889.251527811095	914.251527811095	0.10606060922145844	0.025316456332802773	0.10294117778539658	0.04511278122663498	0.0	814	889	889	914	1400
4.665831923783658	4.665831529043961	1	1	1	30	0.0075	0.034005257096726485	814.251527811095	889.251527811095	889.251527811095	914.251527811095	0.10606060922145844	0.025316456332802773	0.10294117778539658	0.04511278122663498	0.0	815	890	890	915	1400
4.682864152306365	4.6828637575666665	1	1	1	30	0.0075	0.034005257096726485	814.251527811095	889.251527811095	889.251527811095	914.251527811095	0.10606060922145844	0.025316456332802773	0.10294117778539658	0.04511278122663498	0.0	814	889	889	914	1400
4.699387166617653	4.699387166617653	1	1	1	30	0.0075	0.034005257096726485	814.251527811095	889.251527811095	889.251527811095	914.251527811095	0.10606060922145844	0.025316456332802773	0.10294117778539658	0.04511278122663498	0.0	814	889	889	914	1400
4.716957030610089	4.716957030610089	1	1	1	30	0.0075	0.035587535501111336	820.730957877051	895.730957877051	895.730957877051	920.730957877051	0.10606060922145844	0.03164556995034218	0.10294117778539658	0.04511278122663498	0.0	814	889	889	914	1400
4.733557019162639	4.733557019162639	1	1	1	30	0.0075	0.034005257096726485	814.251527811095	889.251527811095	889.251527811095	914.251527811095	0.10606060922145844	0.025316456332802773	0.10294117778539658	0.04511278122663498	0.0	814	889	889	914	1400
4.748993315083201	4.748992920343502	1	1	1	30	0.0075	0.034005257096726485	814.251527811095	889.251527811095	889.251527811095	914.251527811095	0.10606060922145844	0.025316456332802773	0.10294117778539658	0.04511278122663498	0.0	814	889	889	914	1400
4.765993174950609	4.76599278021091	1	1	1	30	0.0075	0.034005257096726485	814.251527811095	889.251527811095	889.251527811095	914.251527811095	0.10606060922145844	0.025316456332802773	0.10294117778539658	0.04511278122663498	0.0	814	889	889	914	1400
4.783263431511676	4.783263036771977	1	1	1	30	0.0075	0.034005257096726485	814.251527811095	889.251527811095	889.251527811095	914.251527811095	0.10606060922145844	0.025316456332802773	0.10294117778539658	0.04511278122663498	0.0	814	889	889	914	1400
4.7989949927269215	4.798994597987223	1	1	1	30	0.0075	0.034005257096726485	814.251527811095	889.251527811095	889.251527811095	914.251527811095	0.10606060922145844	0.025316456332802773	0.10294117778539658	0.04511278122663498	0.0	814	889	889	914	1400
4.823151088593404	4.823151088593404	1	1	1	30	0.0075	0.034005257096726485	814.251527811095	889.251527811095	889.251527811095	914.251527811095	0.10606060922145844	0.025316456332802773	0.10294117778539658	0.04511278122663498	0.0	814	889	889	914	1400
4.832908264467703	4.832907869728006	1	1	1	30	0.0075	0.034005257096726485	814.251527811095	889.251527811095	889.251527811095	914.251527811095	0.10606060922145844	0.025316456332802773	0.10294117778539658	0.04511278122663498	0.0	814	889	889	914	1400
4.8498469396818	4.8498465449421015	1	1	1	30	0.0075	0.034005257096726485	814.251527811095	889.251527811095	889.251527811095	914.251527811095	0.10606060922145844	0.025316456332802773	0.10294117778539658	0.04511278122663498	0.0	814	889	889	914	1400
4.8659424508993165	4.8659424508993165	1	1	1	30	0.0075	0.034005257096726485	814.251527811095	889.251527811095	889.251527811095	914.251527811095	0.10606060922145844	0.025316456332802773	0.10294117778539658	0.04511278122663498	0.0	814	889	889	914	1400
4.8831092856593035	4.883109285659305	1	1	1	30	0.0075	0.035587535501111336	820.730957877051	895.730957877051	895.730957877051	920.730957877051	0.10606060922145844	0.03164556995034218	0.10294117778539658	0.04511278122663498	0.0	814	889	889	914	1400
4.903649565885017	4.903649565885017	1	1	1	30	0.0075	0.034005257096726485	814.251527811095	889.251527811095	889.251527811095	914.251527811095	0.10606060922145844	0.025316456332802773	0.10294117778539658	0.04511278122663498	0.0	814	889	889	914	1400
4.916334920844822	4.916334526105123	1	1	1	30	0.0075	0.034005257096726485	814.251527811095	889.251527811095	889.251527811095	914.251527811095	0.10606060922145844	0.025316456332802773	0.10294117778539658	0.04511278122663498	0.0	814	889	889	914	1400
4.932740697465574	4.932740302725875	1	1	1	30	0.0075	0.035587535501111336	820.730957877051	895.730957877051	895.730957877051	920.730957877051	0.10606060922145844	0.03164556995034218	0.10294117778539658	0.04511278122663498	0.0	814	889	889	914	1400
4.9489743675776605	4.948973972837962	1	1	1	30	0.0075	0.035587535501111336	820.730957877051	895.730957877051	895.730957877051	920.730957877051	0.10606060922145844	0.03164556995034218	0.10294117778539658	0.04511278122663498	0.0	814	889	889	914	1400
4.965718830859959	4.965718436120262	1	1	1	30	0.0075	0.035587535501111336	820.730957877051	895.730957877051	895.730957877051	920.730957877051	0.10606060922145844	0.03164556995034218	0.10294117778539658	0.04511278122663498	0.0	814	889	889	914	1400
4.982956324026029	4.982955534546631	1	1	1	30	0.0075	0.035587535501111336	820.730957877051	895.730957877051	895.730957877051	920.730957877051	0.10606060922145844	0.03164556995034218	0.10294117778539658	0.04511278122663498	0.0	814	889	889	914	1400
4.998814201944883	4.998813807205185	1	1	1	30	0.0075	0.035587535501111336	820.730957877051	895.730957877051	895.730957877051	920.730957877051	0.10606060922145844	0.03164556995034218	0.10294117778539658	0.04511278122663498	0.0	814	889	889	914	1400
5.015888272875658	5.01588787813596	1	1	1	30	0.0075	0.035587535501111336	820.730957877051	895.730957877051	895.730957877051	920.730957877051	0.10606060922145844	0.03164556995034218	0.10294117778539658	0.04511278122663498	0.0	814	889	889	914	1400
5.0361747354750594	5.036173945995662	1	1	1	30	0.0075	0.035587535501111336	820.730957877051	895.730957877051	895.730957877051	920.730957877051	0.10606060922145844	0.03164556995034218	0.10294117778539658	0.04511278122663498	0.0	814	889	889	914	1400
5.049498384527784	5.049498384527784	1	1	1	30	0.0075	0.035587535501111336	820.730957877051	895.730957877051	895.730957877051	920.730957877051	0.10606060922145844	0.03164556995034218	0.10294117778539658	0.04511278122663498	0.0	814	889	889	914	1400
5.065843371234923	5.0658425817555255	1	1	1	30	0.0075	0.035587535501111336	820.730957877051	895.730957877051	895.730957877051	920.730957877051	0.10606060922145844	0.03164556995034218	0.10294117778539658	0.04511278122663498	0.0	814	889	889	914	1400
5.082706256426857	5.082705466947459	1	1	1	30	0.0075	0.035587535501111336	820.730957877051	895.730957877051	895.730957877051	920.730957877051	0.10606060922145844	0.03164556995034218	0.10294117778539658	0.04511278122663498	0.0	814	889	889	914	1400
5.098739004032266	5.0987386092925675	1	1	1	30	0.0075	0.035587535501111336	820.730957877051	895.730957877051	895.730957877051	920.730957877051	0.10606060922145844	0.03164556995034218	0.10294117778539658	0.04511278122663498	0.0	820	895	895	920	1400
5.116326631311148	5.116325841831751	1	1	1	30	0.0075	0.035587535501111336	820.730957877051	895.730957877051	895.730957877051	920.730957877051	0.10606060922145844	0.03164556995034218	0.10294117778539658	0.04511278122663498	0.0	814	889	889	914	1400
5.132759250231416	5.132758855491717	1	1	1	30	0.0075	0.035587535501111336	820.730957877051	895.730957877051	895.730957877051	920.730957877051	0.10606060922145844	0.03164556995034218	0.10294117778539658	0.04511278122663498	0.0	814	889	889	914	1400
5.148954235853022	5.148954235853022	1	1	1	30	0.0075	0.035587535501111336	820.730957877051	895.730957877051	895.730957877051	920.730957877051	0.10606060922145844	0.03164556995034218	0.10294117778539658	0.04511278122663498	0.0	814	889	889	914	1400
5.165810410470076	5.1658100157303775	1	1	1	30	0.0075	0.035587535501111336	820.730957877051	895.730957877051	895.730957877051	920.730957877051	0.10606060922145844	0.03164556995034218	0.10294117778539658	0.04511278122663498	0.0	814	889	889	914	1400
5.184073832113258	5.18407383211326	1	1	1	30	0.0075	0.035587535501111336	820.730957877051	895.730957877051	895.730957877051	920.730957877051	0.10606060922145844	0.03164556995034218	0.10294117778539658	0.04511278122663498	0.0	814	889	889	914	1400
5.199850788393864	5.199850393654165	1	1	1	30	0.0075	0.035587535501111336	820.730957877051	895.730957877051	895.730957877051	920.730957877051	0.10606060922145844	0.03164556995034218	0.10294117778539658	0.04511278122663498	0.0	814	889	889	914	1400
5.216308670654854	5.216308275915155	1	1	1	30	0.0075	0.035587535501111336	820.730957877051	895.730957877051	895.730957877051	920.730957877051	0.10606060922145844	0.03164556995034218	0.10294117778539658	0.04511278122663498	0.0	820	895	895	920	1400
5.233034975911011	5.233034581171312	1	1	1	30	0.0075	0.035587535501111336	820.730957877051	895.730957877051	895.730957877051	920.730957877051	0.10606060922145844	0.03164556995034218	0.10294117778539658	0.04511278122663498	0.0	814	889	889	914	1400
5.2508890524865635	5.2508890524865635	1	1	1	30	0.0075	0.035587535501111336	820.730957877051	895.730957877051	895.730957877051	920.730957877051	0.10606060922145844	0.03164556995034218	0.10294117778539658	0.04511278122663498	0.0	814	889	889	914	1400
5.26588955577968	5.26588955577968	1	1	1	30	0.0075	0.035587535501111336	820.730957877051	895.730957877051	895.730957877051	920.730957877051	0.10606060922145844	0.03164556995034218	0.10294117778539658	0.04511278122663498	0.0	814	889	889	914	1400
5.282813230885223	5.282813230885223	1	1	1	30	0.0075	0.035587535501111336	820.730957877051	895.730957877051	895.730957877051	920.730957877051	0.10606060922145844	0.03164556995034218	0.10294117778539658	0.04511278122663498	0.0	814	889	889	914	1400
5.298809267698648	5.29880847821925	1	1	1	30	0.0075	0.035587535501111336	820.730957877051	895.730957877051	895.730957877051	920.730957877051	0.10606060922145844	0.03164556995034218	0.10294117778539658	0.04511278122663498	0.0	814	889	889	914	1400
5.316309262764401	5.316309657504101	1	1	1	30	0.0075	0.035587535501111336	820.730957877051	895.730957877051	895.730957877051	920.730957877051	0.10606060922145844	0.03164556995034218	0.10294117778539658	0.04511278122663498	0.0	814	889	889	914	1400
5.332794382064607	5.332793987324909	1	1	1	30	0.0075	0.035587535501111336	820.730957877051	895.730957877051	895.730957877051	920.730957877051	0.10606060922145844	0.03164556995034218	0.10294117778539658	0.04511278122663498	0.0	814	889	889	914	1400
5.3490047625344666	5.349004367794768	1	1	1	30	0.0075	0.035587535501111336	820.730957877051	895.730957877051	895.730957877051	920.730957877051	0.10606060922145844	0.03164556995034218	0.10294117778539658	0.04511278122663498	0.0	814	889	889	914	1400
5.365811199949473	5.365811199949473	1	1	1	30	0.0075	0.035587535501111336	820.730957877051	895.730957877051	895.730957877051	920.730957877051	0.10606060922145844	0.03164556995034218	0.10294117778539658	0.04511278122663498	0.0	814	889	889	914	1400
5.383019087638134	5.383019087638134	1	1	1	30	0.0075	0.035587535501111336	820.730957877051	895.730957877051	895.730957877051	920.730957877051	0.10606060922145844	0.03164556995034218	0.10294117778539658	0.04511278122663498	0.0	820	895	895	920	1400
5.40016736963228	5.40016736963228	1	1	1	30	0.0075	0.035587535501111336	820.730957877051	895.730957877051	895.730957877051	920.730957877051	0.10606060922145844	0.03164556995034218	0.10294117778539658	0.04511278122663498	0.0	814	889	889	914	1400
5.4158677464113225	5.4158677464113225	1	1	1	30	0.0075	0.035587535501111336	820.730957877051	895.730957877051	895.730957877051	920.730957877051	0.10606060922145844	0.03164556995034218	0.10294117778539658	0.04511278122663498	0.0	814	889	889	914	1400
5.432736157959038	5.432736157959038	1	1	1	30	0.0075	0.035587535501111336	820.730957877051	895.730957877051	895.730957877051	920.730957877051	0.10606060922145844	0.03164556995034218	0.10294117778539658	0.04511278122663498	0.0	820	895	895	920	1400
5.450691287897477	5.450691287897479	1	1	1	30	0.0075	0.035587535501111336	820.730957877051	895.730957877051	895.730957877051	920.730957877051	0.10606060922145844	0.03164556995034218	0.10294117778539658	0.04511278122663498	0.0	820	895	895	920	1400
5.4657450810499295	5.465744686310231	1	1	1	30	0.0075	0.035587535501111336	820.730957877051	895.730957877051	895.730957877051	920.730957877051	0.10606060922145844	0.03164556995034218	0.10294117778539658	0.04511278122663498	0.0	820	895	895	920	1400
5.482732703986674	5.482731914507276	1	1	1	30	0.0075	0.035587535501111336	820.730957877051	895.730957877051	895.730957877051	920.730957877051	0.10606060922145844	0.03164556995034218	0.10294117778539658	0.04511278122663498	0.0	820	895	895	920	1400
5.504138648371798	5.504138648371798	1	0	1	30	0.0075	0.035587535501111336	820.730957877051	895.730957877051	895.730957877051	920.730957877051	0.10606060922145844	0.03164556995034218	0.10294117778539658	0.04511278122663498	0.0	820	895	895	920	1400
5.517236506316822	5.5172369010565205	1	0	1	30	0.0075	0.035587535501111336	820.730957877051	895.730957877051	895.730957877051	920.730957877051	0.10606060922145844	0.03164556995034218	0.10294117778539658	0.04511278122663498	0.0	820	895	895	920	1400
5.533802152515577	5.533804126214072	1	0	1	30	0.0075	0.035587535501111336	820.730957877051	895.730957877051	895.730957877051	920.730957877051	0.10606060922145844	0.03164556995034218	0.10294117778539658	0.04511278122663498	0.0	820	895	895	920	1400
5.548818050656946	5.548818050656946	1	0	1	30	0.0075	0.03578103398442868	821.5233341662355	896.5233341662355	896.5233341662355	921.5233341662355	0.10606060922145844	0.03164556995034218	0.10294117778539658	0.05263157933950424	0.0	820	895	895	920	1400
5.565777647075077	5.56577725233538	1	0	1	30	0.0075	0.03578103398442868	821.5233341662355	896.5233341662355	896.5233341662355	921.5233341662355	0.10606060922145844	0.03164556995034218	0.10294117778539658	0.05263157933950424	0.0	820	895	895	920	1400
5.58285290222495	5.582852112745552	1	0	1	30	0.0075	0.034005257096726485	814.251527811095	889.251527811095	889.251527811095	914.251527811095	0.10606060922145844	0.025316456332802773	0.10294117778539658	0.04511278122663498	0.0	820	895	895	920	1400
5.598768412139824	5.598767622660427	1	0	1	30	0.0075	0.034005257096726485	814.251527811095	889.251527811095	889.251527811095	914.251527811095	0.10606060922145844	0.025316456332802773	0.10294117778539658	0.04511278122663498	0.0	820	895	895	920	1400
5.615788008992171	5.615787614252472	1	0	1	30	0.0075	0.034005257096726485	814.251527811095	889.251527811095	889.251527811095	914.251527811095	0.10606060922145844	0.025316456332802773	0.10294117778539658	0.04511278122663498	0.0	820	895	895	920	1400
5.632822211213371	5.632822211213371	1	0	1	30	0.0075	0.034005257096726485	814.251527811095	889.251527811095	889.251527811095	914.251527811095	0.10606060922145844	0.025316456332802773	0.10294117778539658	0.04511278122663498	0.0	820	895	895	920	1400
5.649663385721871	5.649663385721871	1	0	1	30	0.0075	0.034005257096726485	814.251527811095	889.251527811095	889.251527811095	914.251527811095	0.10606060922145844	0.025316456332802773	0.10294117778539658	0.04511278122663498	0.0	820	895	895	920	1400
5.665753765323302	5.665752975843905	1	0	1	30	0.0075	0.035587535501111336	820.730957877051	895.730957877051	895.730957877051	920.730957877051	0.10606060922145844	0.03164556995034218	0.10294117778539658	0.04511278122663498	0.0	820	895	895	920	1400
5.682763098943479	5.68276270420378	1	0	1	30	0.0075	0.035587535501111336	820.730957877051	895.730957877051	895.730957877051	920.730957877051	0.10606060922145844	0.03164556995034218	0.10294117778539658	0.04511278122663498	0.0	820	895	895	920	1400
5.6987654515920845	5.698764662112687	1	0	1	30	0.0075	0.035587535501111336	820.730957877051	895.730957877051	895.730957877051	920.730957877051	0.10606060922145844	0.03164556995034218	0.10294117778539658	0.04511278122663498	0.0	820	895	895	920	1400
5.716236630659827	5.7162358411804295	1	0	1	30	0.0075	0.034005257096726485	814.251527811095	889.251527811095	889.251527811095	914.251527811095	0.10606060922145844	0.025316456332802773	0.10294117778539658	0.04511278122663498	0.0	820	895	895	920	1400
5.73279003992792	5.732789645188221	1	0	1	30	0.0075	0.03578103398442868	821.5233341662355	896.5233341662355	896.5233341662355	921.5233341662355	0.10606060922145844	0.03164556995034218	0.10294117778539658	0.05263157933950424	0.0	820	895	895	920	1400
5.7488413402991725	5.748840550819777	1	0	1	30	0.0075	0.034005257096726485	814.251527811095	889.251527811095	889.251527811095	914.251527811095	0.10606060922145844	0.025316456332802773	0.10294117778539658	0.04511278122663498	0.0	820	895	895	920	1400
5.76575751535044	5.765756725871043	1	0	1	30	0.0075	0.034005257096726485	814.251527811095	889.251527811095	889.251527811095	914.251527811095	0.10606060922145844	0.025316456332802773	0.10294117778539658	0.04511278122663498	0.0	820	895	895	920	1400
5.7828923761948285	5.782891586715431	1	0	1	30	0.0075	0.035587535501111336	820.730957877051	895.730957877051	895.730957877051	920.730957877051	0.10606060922145844	0.03164556995034218	0.10294117778539658	0.04511278122663498	0.0	820	895	895	920	1400
5.798697358994046	5.798696569514648	1	0	1	30	0.0075	0.03419875558004383	815.0439041002795	890.0439041002795	890.0439041002795	915.0439041002795	0.10606060922145844	0.025316456332802773	0.10294117778539658	0.05263157933950424	0.0	820	895	895	920	1400
5.815746561323799	5.8157457718444014	1	0	1	30	0.0075	0.034005257096726485	814.251527811095	889.251527811095	889.251527811095	914.251527811095	0.10606060922145844	0.025316456332802773	0.10294117778539658	0.04511278122663498	0.0	820	895	895	920	1400
5.832808000584215	5.832807211104818	1	0	1	30	0.0075	0.034005257096726485	814.251527811095	889.251527811095	889.251527811095	914.251527811095	0.10606060922145844	0.025316456332802773	0.10294117778539658	0.04511278122663498	0.0	820	895	895	920	1400
5.849583648302717	5.84958325356302	1	0	1	30	0.0075	0.034005257096726485	814.251527811095	889.251527811095	889.251527811095	914.251527811095	0.10606060922145844	0.025316456332802773	0.10294117778539658	0.04511278122663498	0.0	820	895	895	920	1400
5.866303242983996	5.866302848244297	1	0	1	30	0.0075	0.034005257096726485	814.251527811095	889.251527811095	889.251527811095	914.251527811095	0.10606060922145844	0.025316456332802773	0.10294117778539658	0.04511278122663498	0.0	820	895	895	920	1400
5.8827753358741415	5.8827753358741415	1	0	1	30	0.0075	0.03578103398442868	821.5233341662355	896.5233341662355	896.5233341662355	921.5233341662355	0.10606060922145844	0.03164556995034218	0.10294117778539658	0.05263157933950424	0.0	820	895	895	920	1400
5.903124562085647	5.903124167345949	1	0	1	30	0.0075	0.035587535501111336	820.730957877051	895.730957877051	895.730957877051	920.730957877051	0.10606060922145844	0.03164556995034218	0.10294117778539658	0.04511278122663498	0.0	820	895	895	920	1400
5.91632939448904	5.916328605009642	1	0	1	30	0.0075	0.034005257096726485	814.251527811095	889.251527811095	889.251527811095	914.251527811095	0.10606060922145844	0.025316456332802773	0.10294117778539658	0.04511278122663498	0.0	820	895	895	920	1400
5.93269056552383	5.932689776044432	1	0	1	30	0.0075	0.034005257096726485	814.251527811095	889.251527811095	889.251527811095	914.251527811095	0.10606060922145844	0.025316456332802773	0.10294117778539658	0.04511278122663498	0.0	820	895	895	920	1400
5.948914761883145	5.948914761883145	1	0	1	30	0.0075	0.035587535501111336	820.730957877051	895.730957877051	895.730957877051	920.730957877051	0.10606060922145844	0.03164556995034218	0.10294117778539658	0.04511278122663498	0.0	820	895	895	920	1400
5.9659375166530815	5.9659375166530815	1	0	1	30	0.0075	0.035587535501111336	820.730957877051	895.730957877051	895.730957877051	920.730957877051	0.10606060922145844	0.03164556995034218	0.10294117778539658	0.04511278122663498	0.0	820	895	895	920	1400
5.9831809309146315	5.98318132565433	1	0	1	30	0.0075	0.035587535501111336	820.730957877051	895.730957877051	895.730957877051	920.730957877051	0.10606060922145844	0.03164556995034218	0.10294117778539658	0.04511278122663498	0.0	820	895	895	920	1400
5.999873683296393	5.999873683296393	1	0	1	30	0.0075	0.035587535501111336	820.730957877051	895.730957877051	895.730957877051	920.730957877051	0.10606060922145844	0.03164556995034218	0.10294117778539658	0.04511278122663498	0.0	820	895	895	920	1400
6.015915115175176	6.015915115175176	0	0	1	30	0.0075	0.03578103398442868	821.5233341662355	896.5233341662355	896.5233341662355	921.5233341662355	0.10606060922145844	0.03164556995034218	0.10294117778539658	0.05263157933950424	0.0	820	895	895	920	1400
6.036065787318197	6.0360649978388	0	0	1	30	0.0074897215106593034	0.035587535501111336	820.730957877051	895.730957877051	895.730957877051	920.730957877051	0.10606060922145844	0.03164556995034218	0.10294117778539658	0.04511278122663498	0.0	820	895	895	920	1400
6.0494060154382705	6.049405225958873	0	0	1	30	0.007458914215262049	0.03578103398442868	821.5233341662355	896.5233341662355	896.5233341662355	921.5233341662355	0.10606060922145844	0.03164556995034218	0.10294117778539658	0.05263157933950424	0.0	821	896	896	921	1400
6.065776660225831	6.065776265486132	0	0	1	30	0.007407662554463533	0.03578103398442868	821.5233341662355	896.5233341662355	896.5233341662355	921.5233341662355	0.10606060922145844	0.03164556995034218	0.10294117778539658	0.05263157933950424	0.0	821	896	896	921	1400
6.089567621870948	6.089566832391551	0	0	1	30	0.007336107005503543	0.03578103398442868	821.5233341662355	896.5233341662355	896.5233341662355	921.5233341662355	0.10606060922145844	0.03164556995034218	0.10294117778539658	0.05263157933950424	0.0	814	889	889	914	1400
6.098743346168952	6.098742556689555	0	0	1	30	0.007244443697168012	0.03578103398442868	821.5233341662355	896.5233341662355	896.5233341662355	921.5233341662355	0.10606060922145844	0.03164556995034218	0.10294117778539658	0.05263157933950424	0.0	814	889	889	914	1400
6.116233867481936	6.116233472742238	0	0	1	30	0.007132923872213651	0.03578103398442868	821.5233341662355	896.5233341662355	896.5233341662355	921.5233341662355	0.10606060922145844	0.03164556995034218	0.10294117778539658	0.05263157933950424	0.0	814	889	889	914	1400
6.132760829190211	6.1327600397108135	0	0	1	30	0.007001853198729013	0.03419875558004383	815.0439041002795	890.0439041002795	890.0439041002795	915.0439041002795	0.10606060922145844	0.025316456332802773	0.10294117778539658	0.05263157933950424	0.0	814	889	889	914	1400
6.156239551733599	6.156238762254201	0	0	1	30	0.006851590932319507	0.03578103398442868	821.5233341662355	896.5233341662355	896.5233341662355	921.5233341662355	0.10606060922145844	0.03164556995034218	0.10294117778539658	0.05263157933950424	0.0	814	889	889	914	1400
6.1657500152961635	6.165749225816766	0	0	1	30	0.006682548931412759	0.03578103398442868	821.5233341662355	896.5233341662355	896.5233341662355	921.5233341662355	0.10606060922145844	0.03164556995034218	0.10294117778539658	0.05263157933950424	0.0	820	895	895	920	1400
6.182854481183746	6.182853691704349	0	0	1	30	0.006495190528383289	0.03578103398442868	821.5233341662355	896.5233341662355	896.5233341662355	921.5233341662355	0.10606060922145844	0.03164556995034218	0.10294117778539658	0.05263157933950424	0.0	820	895	895	920	1400
6.19876643844133	6.198765648961933	0	0	1	30	0.0062900292595906805	0.03578103398442868	821.5233341662355	896.5233341662355	896.5233341662355	921.5233341662355	0.10606060922145844	0.03164556995034218	0.10294117778539658	0.05263157933950424	0.0	820	895	895	920	1400
6.215834193536926	6.2158334040575305	0	0	1	30	0.006067627457812106	0.035587535501111336	820.730957877051	895.730957877051	895.730957877051	920.730957877051	0.10606060922145844	0.03164556995034218	0.10294117778539658	0.04511278122663498	0.0	814	889	889	914	1400
6.236130919368495	6.236130129889098	0	0	1	30	0.005828594710927282	0.03578103398442868	821.5233341662355	896.5233341662355	896.5233341662355	921.5233341662355	0.10606060922145844	0.03164556995034218	0.10294117778539658	0.05263157933950424	0.0	821	896	896	921	1400
6.2496097011228375	6.24960891164344	0	0	1	30	0.005573586191080457	0.03578103398442868	821.5233341662355	896.5233341662355	896.5233341662355	921.5233341662355	0.10606060922145844	0.03164556995034218	0.10294117778539658	0.05263157933950424	0.0	814	889	889	914	1400
6.265883634684199	6.2658832399445	0	0	1	30	0.005303300858899107	0.03578103398442868	821.5233341662355	896.5233341662355	896.5233341662355	921.5233341662355	0.10606060922145844	0.03164556995034218	0.10294117778539658	0.05263157933950424	0.0	814	889	889	914	1400
6.289545121708118	6.289544726968419	0	0	1	30	0.0050184795476914375	0.03578103398442868	821.5233341662355	896.5233341662355	896.5233341662355	921.5233341662355	0.10606060922145844	0.03164556995034218	0.10294117778539658	0.05263157933950424	0.0	820	895	895	920	1400
6.298701503760883	6.298701109021184	0	0	1	30	0.004719902932873782	0.03578103398442868	821.5233341662355	896.5233341662355	896.5233341662355	921.5233341662355	0.10606060922145844	0.03164556995034218	0.10294117778539658	0.05263157933950424	0.0	815	890	890	915	1400
6.316357815747351	6.316357026267953	0	0	1	30	0.00440838939219355	0.03578103398442868	821.5233341662355	896.5233341662355	896.5233341662355	921.5233341662355	0.10606060922145844	0.03164556995034218	0.10294117778539658	0.05263157933950424	0.0	814	889	889	914	1400
6.332712276207262	6.332711486727865	0	0	1	30	0.004084792762612705	0.03578103398442868	821.5233341662355	896.5233341662355	896.5233341662355	921.5233341662355	0.10606060922145844	0.03164556995034218	0.10294117778539658	0.05263157933950424	0.0	814	889	889	914	1400
6.356324815508533	6.356324026029135	0	0	1	30	0.0037500000000000025	0.03578103398442868	821.5233341662355	896.5233341662355	896.5233341662355	921.5233341662355	0.10606060922145844	0.03164556995034218	0.10294117778539658	0.05263157933950424	0.0	814	889	889	914	1400
6.365726725653936	6.365725936174538	0	0	1	30	0.0034049287480466027	0.035587535501111336	820.730957877051	895.730957877051	895.730957877051	920.730957877051	0.10606060922145844	0.03164556995034218	0.10294117778539658	0.04511278122663498	0.0	814	889	889	914	1400
6.382796454448025	6.3827956649686275	0	0	1	30	0.003050524823068503	0.03578103398442868	821.5233341662355	896.5233341662355	896.5233341662355	921.5233341662355	0.10606060922145844	0.03164556995034218	0.10294117778539658	0.05263157933950424	0.0	821	896	896	921	1400
6.398742754059404	6.398741964580006	0	0	1	30	0.002687759621589753	0.03578103398442868	821.5233341662355	896.5233341662355	896.5233341662355	921.5233341662355	0.10606060922145844	0.03164556995034218	0.10294117778539658	0.05263157933950424	0.0	820	895	895	920	1400
6.415725245380065	6.415724850640366	0	0	1	30	0.002317627457812106	0.03578103398442868	821.5233341662355	896.5233341662355	896.5233341662355	921.5233341662355	0.10606060922145844	0.03164556995034218	0.10294117778539658	0.05263157933950424	0.0	814	889	889	914	1400
6.436109603424761	6.4361088139453635	0	0	1	30	0.0019411428382689055	0.03578103398442868	821.5233341662355	896.5233341662355	896.5233341662355	921.5233341662355	0.10606060922145844	0.03164556995034218	0.10294117778539658	0.05263157933950424	0.0	814	889	889	914	1400
6.449464436913688	6.4494640421739895	0	0	1	30	0.0015593376811331942	0.030410876679277457	799.5325400016412	874.5325400016412	874.5325400016412	899.5325400016412	0.09090909361839294	0.025316456332802773	0.10294117778539658	0.05263157933950424	0.0	820	895	895	920	1400
6.465762449596674	6.465762054856976	0	0	1	30	0.0011732584878017302	0.03578103398442868	821.5233341662355	896.5233341662355	896.5233341662355	921.5233341662355	0.10606060922145844	0.03164556995034218	0.10294117778539658	0.05263157933950424	0.0	820	895	895	920	1400
6.489644990851907	6.48964420137251	0	0	1	30	0.0007839634745073992	0.03419875558004383	815.0439041002795	890.0439041002795	890.0439041002795	915.0439041002795	0.10606060922145844	0.025316456332802773	0.10294117778539658	0.05263157933950424	0.0	820	895	895	920	1400
6.498708214335762	6.498707424856365	0	0	1	30	0.0003925196718220764	0.03578103398442868	821.5233341662355	896.5233341662355	896.5233341662355	921.5233341662355	0.10606060922145844	0.03164556995034218	0.10294117778539658	0.05263157933950424	0.1666666716337204	820	895	895	920	1400
6.51625834134326	6.516257551863863	0	0	1	30	-2.871426524195212e-18	0.03578103398442868	821.5233341662355	896.5233341662355	896.5233341662355	921.5233341662355	0.10606060922145844	0.03164556995034218	0.10294117778539658	0.05263157933950424	0.1666666716337204	821	896	896	921	1400
6.532742671164067	6.53274188168467	0	0	1	30	-0.00039251967182208215	0.03578103398442868	821.5233341662355	896.5233341662355	896.5233341662355	921.5233341662355	0.10606060922145844	0.03164556995034218	0.10294117778539658	0.05263157933950424	0.1666666716337204	820	895	895	920	1400
6.556384421203049	6.5563836317236515	0	0	1	30	-0.000783963474507405	0.03578103398442868	821.5233341662355	896.5233341662355	896.5233341662355	921.5233341662355	0.10606060922145844	0.03164556995034218	0.10294117778539658	0.05263157933950424	0.1666666716337204	821	896	896	921	1400
6.565886989971638	6.5658862004922405	0	0	1	30	-0.0011732584878017358	0.03578103398442868	821.5233341662355	896.5233341662355	896.5233341662355	921.5233341662355	0.10606060922145844	0.03164556995034218	0.10294117778539658	0.05263157933950424	0.1666666716337204	821	896	896	921	1400
6.58281105981688	6.5828102703374825	0	0	1	30	-0.0015593376811331998	0.035587535501111336	820.730957877051	895.730957877051	895.730957877051	920.730957877051	0.10606060922145844	0.03164556995034218	0.10294117778539658	0.04511278122663498	0.1666666716337204	821	896	896	921	1400
6.598797228137835	6.598796438658438	0	0	1	30	-0.001941142838268911	0.03578103398442868	821.5233341662355	896.5233341662355	896.5233341662355	921.5233341662355	0.10606060922145844	0.03164556995034218	0.10294117778539658	0.05263157933950424	0.1666666716337204	821	896	896	921	1400
6.622960034579197	6.6229592450998	0	0	1	30	-0.002317627457812111	0.034005257096726485	814.251527811095	889.251527811095	889.251527811095	914.251527811095	0.10606060922145844	0.025316456332802773	0.10294117778539658	0.04511278122663498	0.1666666716337204	821	896	896	921	1400
6.632775631928915	6.632774842449518	0	0	1	30	-0.002687759621589758	0.03419875558004383	815.0439041002795	890.0439041002795	890.0439041002795	915.0439041002795	0.10606060922145844	0.025316456332802773	0.10294117778539658	0.05263157933950424	0.1666666716337204	815	890	890	915	1400
6.649597858931873	6.649597464192176	0	0	1	30	-0.003050524823068508	0.03578103398442868	821.5233341662355	896.5233341662355	896.5233341662355	921.5233341662355	0.10606060922145844	0.03164556995034218	0.10294117778539658	0.05263157933950424	0.1666666716337204	821	896	896	921	1400
6.665742712611737	6.665741923132339	0	0	1	30	-0.003404928748046606	0.03578103398442868	821.5233341662355	896.5233341662355	896.5233341662355	921.5233341662355	0.10606060922145844	0.03164556995034218	0.10294117778539658	0.05263157933950424	0.1666666716337204	821	896	896	921	1400
6.689578279842815	6.689577490363417	0	0	1	30	-0.003750000000000004	0.03578103398442868	821.5233341662355	896.5233341662355	896.5233341662355	921.5233341662355	0.10606060922145844	0.03164556995034218	0.10294117778539658	0.05263157933950424	0.1666666716337204	821	896	896	921	1400
6.698732688197085	6.698732293457388	0	0	1	30	-0.004084792762612706	0.03578103398442868	821.5233341662355	896.5233341662355	896.5233341662355	921.5233341662355	0.10606060922145844	0.03164556995034218	0.10294117778539658	0.05263157933950424	0.1666666716337204	821	896	896	921	1400
6.716308473285004	6.716307683805606	0	0	1	30	-0.004408389392193551	0.03578103398442868	821.5233341662355	896.5233341662355	896.5233341662355	921.5233341662355	0.10606060922145844	0.03164556995034218	0.10294117778539658	0.05263157933950424	0.1666666716337204	820	895	895	920	1400
6.732689776044431	6.7326889865650354	0	0	1	30	-0.004719902932873782	0.03578103398442868	821.5233341662355	896.5233341662355	896.5233341662355	921.5233341662355	0.10606060922145844	0.03164556995034218	0.10294117778539658	0.05263157933950424	0.1666666716337204	821	896	896	921	1400
6.756322052330642	6.756321262851245	0	0	1	30	-0.005018479547691437	0.035587535501111336	820.730957877051	895.730957877051	895.730957877051	920.730957877051	0.10606060922145844	0.03164556995034218	0.10294117778539658	0.04511278122663498	0.3333333432674408	821	896	896	921	1400
6.765737383625803	6.765736594146405	0	0	1	30	-0.005303300858899106	0.035587535501111336	820.730957877051	895.730957877051	895.730957877051	920.730957877051	0.10606060922145844	0.03164556995034218	0.10294117778539658	0.04511278122663498	0.3333333432674408	821	896	896	921	1400
6.782804349242001	6.782803559762604	0	0	1	30	-0.005573586191080455	0.03578103398442868	821.5233341662355	896.5233341662355	896.5233341662355	921.5233341662355	0.10606060922145844	0.03164556995034218	0.10294117778539658	0.05263157933950424	0.3333333432674408	821	896	896	921	1400
6.798732096087537	6.79873130660814	0	0	1	30	-0.00582859471092728	0.03199315508366231	806.0119700675972	881.0119700675972	881.0119700675972	906.0119700675972	0.09090909361839294	0.03164556995034218	0.10294117778539658	0.05263157933950424	0.3333333432674408	821	896	896	921	1400
6.815713403189102	6.815712613709705	0	0	1	30	-0.006067627457812103	0.03199315508366231	806.0119700675972	881.0119700675972	881.0119700675972	906.0119700675972	0.09090909361839294	0.03164556995034218	0.10294117778539658	0.05263157933950424	0.3333333432674408	821	896	896	921	1400
6.836078418988558	6.836077629509161	0	0	1	30	-0.006290029259590677	0.03199315508366231	806.0119700675972	881.0119700675972	881.0119700675972	906.0119700675972	0.09090909361839294	0.03164556995034218	0.10294117778539658	0.05263157933950424	0.3333333432674408	821	896	896	921	1400
6.849580095645429	6.8495793061660315	0	0	1	30	-0.006495190528383286	0.03578103398442868	821.5233341662355	896.5233341662355	896.5233341662355	921.5233341662355	0.10606060922145844	0.03164556995034218	0.10294117778539658	0.05263157933950424	0.3333333432674408	821	896	896	921	1400
6.865774291787638	6.86577350230824	0	0	1	30	-0.006682548931412756	0.03578103398442868	821.5233341662355	896.5233341662355	896.5233341662355	921.5233341662355	0.10606060922145844	0.03164556995034218	0.10294117778539658	0.05263157933950424	0.3333333432674408	820	895	895	920	1400
6.889610648498115	6.889609859018718	0	0	1	30	-0.006851590932319503	0.03199315508366231	806.0119700675972	881.0119700675972	881.0119700675972	906.0119700675972	0.09090909361839294	0.03164556995034218	0.10294117778539658	0.05263157933950424	0.3333333432674408	821	896	896	921	1400
6.898742951429254	6.898742161949857	0	0	1	30	-0.0070018531987290095	0.03578103398442868	821.5233341662355	896.5233341662355	896.5233341662355	921.5233341662355	0.10606060922145844	0.03164556995034218	0.10294117778539658	0.05263157933950424	0.3333333432674408	821	896	896	921	1400
6.91647426395849	6.916473869218791	0	0	1	30	-0.007132923872213648	0.03578103398442868	821.5233341662355	896.5233341662355	896.5233341662355	921.5233341662355	0.10606060922145844	0.03164556995034218	0.10294117778539658	0.05263157933950424	0.3333333432674408	821	896	896	921	1400
6.9327051708926835	6.932704381413286	0	0	1	30	-0.007244443697168009	0.03578103398442868	821.5233341662355	896.5233341662355	896.5233341662355	921.5233341662355	0.10606060922145844	0.03164556995034218	0.10294117778539658	0.05263157933950424	0.3333333432674408	821	896	896	921	1400
6.9562695519507045	6.956269157211006	0	0	1	30	-0.007336107005503539	0.03578103398442868	821.5233341662355	896.5233341662355	896.5233341662355	921.5233341662355	0.10606060922145844	0.03164556995034218	0.10294117778539658	0.05263157933950424	0.3333333432674408	799	874	874	899	1400
6.9657381731051995	6.965737383625802	0	0	1	30	-0.00740766255446353	0.03578103398442868	821.5233341662355	896.5233341662355	896.5233341662355	921.5233341662355	0.10606060922145844	0.03164556995034218	0.10294117778539658	0.05263157933950424	0.3333333432674408	821	896	896	921	1400
6.982732901356522	6.982732506616825	0	0	1	30	-0.007458914215262048	0.03199315508366231	806.0119700675972	881.0119700675972	881.0119700675972	906.0119700675972	0.09090909361839294	0.03164556995034218	0.10294117778539658	0.05263157933950424	0.3333333432674408	815	890	890	915	1400
6.998732885566936	6.998732096087538	0	0	1	30	-0.007489721510659303	0.03199315508366231	806.0119700675972	881.0119700675972	881.0119700675972	906.0119700675972	0.09090909361839294	0.03164556995034218	0.10294117778539658	0.05263157933950424	0.3333333432674408	821	896	896	921	1433
7.01580419331982	7.015803798580121	0	0	1	30	-0.0075	0.03199315508366231	806.0119700675972	881.0119700675972	881.0119700675972	906.0119700675972	0.10606060922145844	0.03164556995034218	0.10294117778539658	0.05263157933950424	0.5	821	896	896	921	1433
7.03610368232928	7.0361028928498826	0	0	1	30	-0.007489721510659305	0.03199315508366231	806.0119700675972	881.0119700675972	881.0119700675972	906.0119700675972	0.09090909361839294	0.03164556995034218	0.10294117778539658	0.05263157933950424	0.5	821	896	896	921	1433
7.049466015872483	7.049465226393085	0	0	1	30	-0.007458914215262052	0.03578103398442868	821.5233341662355	896.5233341662355	896.5233341662355	921.5233341662355	0.10606060922145844	0.03164556995034218	0.10294117778539658	0.05263157933950424	0.5	821	896	896	921	1433
7.065846529152514	7.065846134412816	0	0	1	30	-0.0074076625544635365	0.03578103398442868	821.5233341662355	896.5233341662355	896.5233341662355	921.5233341662355	0.10606060922145844	0.03164556995034218	0.10294117778539658	0.05263157933950424	0.5	821	896	896	921	1433
7.0896797279454	7.089678938466003	0	0	1	30	-0.007336107005503547	0.03578103398442868	821.5233341662355	896.5233341662355	896.5233341662355	921.5233341662355	0.10606060922145844	0.03164556995034218	0.10294117778539658	0.05263157933950424	0.5	820	895	895	920	1433
7.0987816359197335	7.098781241180035	0	0	1	30	-0.0072444436971680175	0.03578103398442868	821.5233341662355	896.5233341662355	896.5233341662355	921.5233341662355	0.10606060922145844	0.03164556995034218	0.10294117778539658	0.05263157933950424	0.5	821	896	896	921	1433
7.116306894326209	7.116306499586511	0	0	1	30	-0.007132923872213658	0.03578103398442868	821.5233341662355	896.5233341662355	896.5233341662355	921.5233341662355	0.10606060922145844	0.03164556995034218	0.10294117778539658	0.05263157933950424	0.5	814	889	889	914	1433
7.132705565632383	7.132704776152986	0	0	1	30	-0.007001853198729022	0.03578103398442868	821.5233341662355	896.5233341662355	896.5233341662355	921.5233341662355	0.10606060922145844	0.03164556995034218	0.10294117778539658	0.05263157933950424	0.5	815	890	890	915	1433
7.1563062627426905	7.156305473263293	0	0	1	30	-0.006851590932319517	0.03199315508366231	806.0119700675972	881.0119700675972	881.0119700675972	906.0119700675972	0.09090909361839294	0.03164556995034218	0.10294117778539658	0.05263157933950424	0.5	821	896	896	921	1433
7.165727909873032	7.165727120393635	0	0	1	30	-0.0066825489314127715	0.03199315508366231	806.0119700675972	881.0119700675972	881.0119700675972	906.0119700675972	0.09090909361839294	0.03164556995034218	0.10294117778539658	0.05263157933950424	0.5	821	896	896	921	1433
7.182796059708327	7.1827952702289295	0	0	1	30	-0.006495190528383305	0.03578103398442868	821.5233341662355	896.5233341662355	896.5233341662355	921.5233341662355	0.10606060922145844	0.03164556995034218	0.10294117778539658	0.05263157933950424	0.5	821	896	896	921	1433
7.198778675371992	7.198777885892596	0	0	1	30	-0.006290029259590696	0.03578103398442868	821.5233341662355	896.5233341662355	896.5233341662355	921.5233341662355	0.10606060922145844	0.03164556995034218	0.10294117778539658	0.05263157933950424	0.5	821	896	896	921	1433
7.215723271681572	7.215722482202175	0	0	1	30	-0.006067627457812124	0.03199315508366231	806.0119700675972	881.0119700675972	881.0119700675972	906.0119700675972	0.09090909361839294	0.03164556995034218	0.10294117778539658	0.05263157933950424	0.5	821	896	896	921	1433
7.236078813728257	7.23607802424886	0	0	1	30	-0.005828594710927302	0.03578103398442868	821.5233341662355	896.5233341662355	896.5233341662355	921.5233341662355	0.10606060922145844	0.03164556995034218	0.10294117778539658	0.05263157933950424	0.5	821	896	896	921	1433
7.249451015763929	7.249450226284532	0	0	1	30	-0.005573586191080479	0.03578103398442868	821.5233341662355	896.5233341662355	896.5233341662355	921.5233341662355	0.10606060922145844	0.03164556995034218	0.10294117778539658	0.05263157933950424	0.5	820	895	895	920	1466
7.265691791190594	7.265691001711197	0	0	1	30	-0.005303300858899131	0.03199315508366231	806.0119700675972	881.0119700675972	881.0119700675972	906.0119700675972	0.09090909361839294	0.03164556995034218	0.10294117778539658	0.05263157933950424	0.5	820	895	895	920	1466
7.289500516122157	7.2894997266427595	0	0	1	30	-0.0050184795476914635	0.03578103398442868	821.5233341662355	896.5233341662355	896.5233341662355	921.5233341662355	0.10606060922145844	0.03164556995034218	0.10294117778539658	0.05263157933950424	0.5	821	896	896	921	1466
7.298737030333772	7.298736240854375	0	0	1	30	-0.004719902932873809	0.03578103398442868	821.5233341662355	896.5233341662355	896.5233341662355	921.5233341662355	0.10606060922145844	0.03164556995034218	0.10294117778539658	0.05263157933950424	0.5	806	881	881	906	1466
7.316279657286994	7.316279262547296	0	0	1	30	-0.004408389392193576	0.03578103398442868	821.5233341662355	896.5233341662355	896.5233341662355	921.5233341662355	0.10606060922145844	0.03164556995034218	0.10294117778539658	0.05263157933950424	0.5	806	881	881	906	1466
7.332737934287682	7.332737144808284	0	0	1	30	-0.00408479276261273	0.037363311923152245	828.0027623253085	903.0027623253085	903.0027623253085	928.0027623253085	0.10606060922145844	0.037974681705236435	0.10294117778539658	0.05263157933950424	0.5	806	881	881	906	1466
7.356331920823111	7.356331526083412	0	0	1	30	-0.003750000000000026	0.037363311923152245	828.0027623253085	903.0027623253085	903.0027623253085	928.0027623253085	0.10606060922145844	0.037974681705236435	0.10294117778539658	0.05263157933950424	0.5	821	896	896	921	1466
7.365691199081047	7.365690409601649	0	0	1	30	-0.0034049287480466253	0.037363311923152245	828.0027623253085	903.0027623253085	903.0027623253085	928.0027623253085	0.10606060922145844	0.037974681705236435	0.10294117778539658	0.05263157933950424	0.5	821	896	896	921	1466
7.382870665511396	7.382869876031998	0	0	1	30	-0.0030505248230685246	0.037363311923152245	828.0027623253085	903.0027623253085	903.0027623253085	928.0027623253085	0.10606060922145844	0.037974681705236435	0.10294117778539658	0.05263157933950424	0.5	806	881	881	906	1466
7.398768412139825	7.398768017400126	0	0	1	30	-0.002687759621589774	0.037363311923152245	828.0027623253085	903.0027623253085	903.0027623253085	928.0027623253085	0.10606060922145844	0.037974681705236435	0.10294117778539658	0.05263157933950424	0.6666666865348816	821	896	896	921	1466
7.423796093261201	7.423796093261201	0	0	1	30	-0.002317627457812126	0.04557485048082888	861.6290127189943	936.6290127189943	936.6290127189943	961.6290127189943	0.13636364042758942	0.037974681705236435	0.13235294818878174	0.060150377452373505	0.6666666865348816	821	896	896	921	1466
7.432718394672593	7.432717605193195	0	0	1	30	-0.0019411428382689242	0.05274842820208139	891.0048134875233	966.0048134875233	966.0048134875233	991.0048134875233	0.1515151560306549	0.050632912665605545	0.14705882966518402	0.060150377452373505	0.6666666865348816	821	896	896	921	1466
7.4496033852876575	7.44960259580826	0	0	1	30	-0.0015593376811332115	0.061725424011128766	927.7656113255723	1002.7656113255723	1002.7656113255723	1027.7656113255723	0.1666666716337204	0.06962025165557861	0.1764705926179886	0.060150377452373505	0.8333333134651184	821	896	896	921	1466
7.465700475463967	7.4656996859845695	0	0	1	30	-0.001173258487801746	0.06925835606054276	958.6129680679226	1033.6129680679226	1033.6129680679226	1058.6129680679226	0.1818181872367859	0.08227848261594772	0.19117647409439087	0.06766917556524277	0.8333333134651184	821	896	896	921	1466
7.489536832174444	7.4895364374347455	0	0	1	30	-0.0007839634745074134	0.07932859843276352	999.8506105821666	1074.8506105821666	1074.8506105821666	1099.8506105821666	0.21212121844291687	0.08860759437084198	0.22058823704719543	0.07518796622753143	0.8333333134651184	806	881	881	906	1466
7.498771372687566	7.498770977947867	0	0	1	30	-0.00039251967182208893	0.0873038126155734	1032.509112660773	1107.509112660773	1107.509112660773	1132.509112660773	0.22727273404598236	0.10126582533121109	0.25	0.0827067643404007	0.8333333134651184	806	881	881	906	1466
7.516273736191511	7.516273341451813	0	0	1	30	-8.039065796791711e-18	0.09160171658886462	1050.1090294314006	1125.1090294314006	1125.1090294314006	1150.1090294314006	0.22727273404598236	0.1139240488409996	0.27941176295280457	0.09022556245326996	0.8333333134651184	806	881	881	906	1466
7.532692933962021	7.532692539222323	0	0	1	30	0.00039251967182207294	0.10588693534704119	1108.6070002461338	1183.6070002461338	1183.6070002461338	1208.6070002461338	0.25757575035095215	0.13291139900684357	0.3382352888584137	0.09774436056613922	0.8333333134651184	806	881	881	906	1500
7.556299157428112	7.556298762688414	0	0	1	30	0.0007839634745073974	0.13888103631191195	1243.7178436972795	1318.7178436972795	1318.7178436972795	1343.7178436972795	0.3333333432674408	0.1708860695362091	0.4264705777168274	0.12030075490474701	1.0	821	896	896	921	1500
7.565759883788633	7.565759094309236	0	0	1	30	0.00117325848780173	0.13888103631191195	1243.7178436972795	1318.7178436972795	1318.7178436972795	1343.7178436972795	0.3333333432674408	0.1708860695362091	0.4264705777168274	0.12030075490474701	1.0	821	896	896	921	1500
7.58288842879784	7.582887639318443	0	0	1	30	0.0015593376811331957	0.15294511593451532	1301.3102497518403	1376.3102497518403	1376.3102497518403	1401.3102497518403	0.3636363744735718	0.18987341225147247	0.45588234066963196	0.12781955301761627	1.0	821	896	896	921	1500
7.598765648961933	7.598764859482536	0	0	1	30	0.0019411428382689084	0.16333188348495487	1343.8440628708902	1418.8440628708902	1418.8440628708902	1443.8440628708902	0.3787878751754761	0.20886075496673584	0.4852941036224365	0.13533835113048553	1.0	821	896	896	921	1500
7.615771035185123	7.6157702457057255	0	0	1	30	0.0023176274578121103	0.21140038273315787	1540.6845672922814	1615.6845672922814	1615.6845672922814	1640.6845672922814	0.5	0.2531645596027374	0.5588235259056091	0.1654135286808014	1.0	821	896	896	921	1500
7.636115919259941	7.636115129780546	0	0	1	30	0.002687759621589759	0.2218206040931916	1583.3553737616196	1658.3553737616196	1658.3553737616196	1683.3553737616196	0.5	0.27848100662231445	0.6029411554336548	0.18045112490653992	1.0	821	896	896	921	1500
7.649333383333696	7.649332593854298	0	0	1	30	0.0030505248230685103	0.23405943352157355	1633.4733802708438	1708.4733802708438	1708.4733802708438	1733.4733802708438	0.5151515007019043	0.297468364238739	0.6323529481887817	0.19548872113227844	1.0	806	881	881	906	1500
7.665879292547512	7.665878897807813	0	0	1	30	0.0034049287480466114	0.24416312247791527	1674.847986547063	1749.847986547063	1749.847986547063	1774.847986547063	0.5303030014038086	0.31012657284736633	0.6470588445663452	0.21052631735801697	1.0	806	881	881	906	1500
7.69041710170271	7.69041710170271	0	0	1	30	0.0037500000000000124	0.2760440306173706	1805.4003053781325	1880.4003053781325	1880.4003053781325	1905.4003053781325	0.5909090638160706	0.3417721390724182	0.6911764740943909	0.24812030792236328	1.0	821	896	896	921	1500
7.6987236091840145	7.698723214444316	0	0	1	30	0.004084792762612716	0.2760440306173706	1805.4003053781325	1880.4003053781325	1880.4003053781325	1905.4003053781325	0.5909090638160706	0.3417721390724182	0.6911764740943909	0.24812030792236328	1.0	821	896	896	921	1500
7.716149393186399	7.716148603707001	0	0	1	30	0.004408389392193564	0.29425451528463853	1879.9722400905948	1954.9722400905948	1954.9722400905948	1979.9722400905948	0.6212121248245239	0.3607594966888428	0.720588207244873	0.27067670226097107	1.0	806	881	881	906	1500
7.7327178025630445	7.732717013083647	0	0	1	30	0.004719902932873797	0.3229338428230477	1997.4140863603805	2072.4140863603807	2072.4140863603807	2097.4140863603807	0.6515151262283325	0.3987341821193695	0.7647058963775635	0.31578946113586426	1.0	821	896	896	921	1500
7.75621665683107	7.756216262091371	0	0	1	30	0.005018479547691453	0.33976135382816786	2066.3227439263474	2141.3227439263474	2141.3227439263474	2166.3227439263474	0.6666666865348816	0.4177215099334717	0.7941176295280457	0.3458646535873413	1.0	821	896	896	921	1500
7.765745673159477	7.76574488368008	0	0	1	30	0.005303300858899124	0.3592710320610011	2146.2148762897996	2221.2148762897996	2221.2148762897996	2246.2148762897996	0.6969696879386902	0.43670886754989624	0.8235294222831726	0.3684210479259491	1.0	806	881	881	906	1500
7.78299500851651	7.782994219037112	0	0	1	30	0.0055735861910804745	0.3738871212275958	2206.067761427005	2281.067761427005	2281.067761427005	2306.067761427005	0.7121211886405945	0.4556961953639984	0.8382353186607361	0.3909774422645569	1.0	821	896	896	921	1500
7.798762885784042	7.798762096304644	0	0	1	30	0.0058285947109273	0.3939773041955972	2288.3370606809704	2363.3370606809704	2363.3370606809704	2388.3370606809704	0.7424242496490479	0.474683552980423	0.8676470518112183	0.4135338366031647	1.0	821	896	896	921	1500
7.8157157716272945	7.815714982147897	0	0	1	30	0.006067627457812124	0.4182423566958642	2387.702450669564	2462.702450669564	2462.702450669564	2487.702450669564	0.7878788113594055	0.49367088079452515	0.8823529481887817	0.4436090290546417	1.0	821	896	896	921	1500
7.836468027071248	7.83646763233155	0	0	1	30	0.006290029259590699	0.44481918435874945	2496.5345599490793	2571.5345599490793	2571.5345599490793	2596.5345599490793	0.7878788113594055	0.5316455960273743	0.9264705777168274	0.49624061584472656	1.0	828	903	903	928	1500
7.848972591249016	7.848972196509317	0	0	1	30	0.006495190528383307	0.46977444183228023	2598.7263393031876	2673.7263393031876	2673.7263393031876	2698.7263393031876	0.8181818127632141	0.550632894039154	0.9558823704719543	0.5338345766067505	1.0	828	903	903	928	1500
7.865774291787638	7.86577350230824	0	0	1	30	0.006682548931412777	0.48915171403106683	2678.0762689572184	2753.0762689572184	2753.0762689572184	2778.0762689572184	0.8333333134651184	0.5759493708610535	0.970588207244873	0.5639097690582275	1.0	828	903	903	928	1500
7.889573937706128	7.8895735429664295	0	0	1	30	0.006851590932319523	0.5093516409397125	2760.794969648123	2835.794969648123	2835.794969648123	2860.794969648123	0.8484848737716675	0.594936728477478	1.0	0.5939849615097046	1.0	828	903	903	928	1500
7.898760319976001	7.898759530496603	0	0	1	30	0.007001853198729028	0.5235254317522049	2818.836643025279	2893.836643025279	2893.836643025279	2918.836643025279	0.8636363744735718	0.6139240264892578	1.0	0.61654132604599	1.0	828	903	903	928	1533
7.916186103978385	7.916185314498987	0	0	1	30	0.007132923872213665	0.5361169725656509	2870.3990026563406	2945.3990026563406	2945.3990026563406	2970.3990026563406	0.8787878751754761	0.6265822649002075	1.0	0.6390977501869202	1.0	861	936	936	961	1533
7.932740302725875	7.932739513246478	0	0	1	30	0.0072444436971680235	0.5487084984779358	2921.961301267147	2996.961301267147	2996.961301267147	3021.961301267147	0.8939393758773804	0.6392405033111572	1.0	0.6616541147232056	1.0	891	966	966	991	1533
7.9561937619285406	7.956193367188842	0	0	1	30	0.007336107005503552	0.5719834119081497	3017.272071763873	3092.272071763873	3092.272071763873	3117.272071763873	0.9090909361839294	0.6645569801330566	1.0	0.7142857313156128	1.0	927	1002	1002	1027	1566
7.9657290940921275	7.9657286993524306	0	0	1	30	0.007407662554463541	0.5719834119081497	3017.272071763873	3092.272071763873	3092.272071763873	3117.272071763873	0.9090909361839294	0.6645569801330566	1.0	0.7142857313156128	1.0	958	1033	1033	1058	1566
7.982775138504293	7.982774349024895	0	0	1	30	0.007458914215262055	0.5899166017770767	3090.708484277129	3165.708484277129	3165.708484277129	3190.708484277129	0.9242424368858337	0.6835442781448364	1.0	0.7518796920776367	1.0	999	1074	1074	1099	1566
7.998694990555853	7.9986942010764555	0	0	1	30	0.007489721510659307	0.6059701144695282	3156.447618752718	3231.447618752718	3231.447618752718	3256.447618752718	0.939393937587738	0.702531635761261	1.0	0.7819548845291138	1.0	1032	1107	1107	1132	1566
8.015772614143918	8.01577182466452	0	0	1	30	0.0075	0.6324095577001572	3264.7171387821436	3339.7171387821436	3339.7171387821436	3364.7171387821436	0.9545454382896423	0.7405063509941101	1.0	0.8345864415168762	1.0	1050	1125	1125	1150	1566
8.036612501801	8.036612107061302	0	0	1	30	0.007489721510659301	0.644703671336174	3315.0615341216326	3390.0615341216326	3390.0615341216326	3415.0615341216326	0.9696969985961914	0.7594936490058899	1.0	0.8496240377426147	1.0	1108	1183	1183	1208	1566
8.048741273785534	8.048740484306137	0	0	1	30	0.007458914215262044	0.6516276299953461	3343.415144830942	3418.415144830942	3418.415144830942	3443.415144830942	0.9696969985961914	0.7721518874168396	1.0	0.8646616339683533	1.0	1243	1318	1318	1343	1600
8.065790081375589	8.065789291896191	0	0	1	30	0.007407662554463523	0.6585515886545181	3371.7687555402517	3446.7687555402517	3446.7687555402517	3471.7687555402517	0.9696969985961914	0.7848101258277893	1.0	0.8796992301940918	1.0	1243	1318	1318	1343	1600
8.089515910970409	8.08951551623071	0	0	1	30	0.007336107005503528	0.677769660949707	3450.4667615890503	3525.4667615890503	3525.4667615890503	3550.4667615890503	0.9848484992980957	0.8164557218551636	1.0	0.9097744226455688	1.0	1301	1376	1376	1401	1600
8.098678214118655	8.098677424639257	0	0	1	30	0.007244443697167994	0.677769660949707	3450.4667615890503	3525.4667615890503	3525.4667615890503	3550.4667615890503	0.9848484992980957	0.8164557218551636	1.0	0.9097744226455688	1.0	1343	1418	1418	1443	1600
8.116244130714104	8.116243735974406	0	0	1	30	0.00713292387221363	0.6843961924314499	3477.6024080067873	3552.6024080067873	3552.6024080067873	3577.6024080067873	0.9848484992980957	0.8354430198669434	1.0	0.9172932505607605	1.0	1540	1615	1615	1640	1600
8.13272293417913	8.132722539439431	0	0	1	30	0.007001853198728986	0.689440444111824	3498.2586186379194	3573.2586186379194	3573.2586186379194	3598.2586186379194	0.9848484992980957	0.8481012582778931	1.0	0.9248120188713074	1.0	1583	1658	1658	1683	1600
8.156248236006972	8.156247446527574	0	0	1	30	0.006851590932319475	0.7014437845880508	3547.4122978880678	3622.4122978880678	3622.4122978880678	3647.4122978880678	1.0	0.8797468543052673	0.9852941036224365	0.9398496150970459	1.0	1633	1708	1708	1733	1600
8.16569672543683	8.165695935957432	0	0	1	30	0.006682548931412723	0.7061419775565341	3566.651398094007	3641.651398094007	3641.651398094007	3666.651398094007	1.0	0.905063271522522	0.970588207244873	0.9473684430122375	1.0	1674	1749	1749	1774	1600
8.18281737565206	8.182816980912362	0	0	1	30	0.006495190528383249	0.712713223924446	3593.5606519706066	3668.5606519706066	3668.5606519706066	3693.5606519706066	1.0	0.9240506291389465	0.970588207244873	0.9548872113227844	1.0	1805	1880	1880	1905	1600
8.198752622551874	8.198752227812175	0	0	1	30	0.006290029259590635	0.7139494594619871	3598.623036496837	3673.623036496837	3673.623036496837	3698.623036496837	1.0	0.9430379867553711	0.9558823704719543	0.9548872113227844	1.0	1805	1880	1880	1905	1600
8.215803009100723	8.215802614361026	0	0	1	30	0.0060676274578120555	0.7169548167572355	3610.9299746208794	3685.9299746208794	3685.9299746208794	3710.9299746208794	1.0	0.9620253443717957	0.9411764740943909	0.9624060392379761	1.0	1879	1954	1954	1979	1600
8.236094208576509	8.236093419097111	0	0	1	30	0.005828594710927226	0.7217016412601804	3630.368220960439	3705.368220960439	3705.368220960439	3730.368220960439	1.0	0.9810126423835754	0.9411764740943909	0.9624060392379761	1.0	1997	2072	2072	2097	1600
8.24944154201116	8.24944114727146	0	0	1	30	0.0055735861910803965	0.7232839210615492	3636.847656747044	3711.847656747044	3711.847656747044	3736.847656747044	1.0	0.9873417615890503	0.9411764740943909	0.9624060392379761	1.0	2066	2141	2141	2166	1600
8.26574784422782	8.265747054748422	0	0	1	30	0.005303300858899042	0.7250530430235624	3644.092211181488	3719.092211181488	3719.092211181488	3744.092211181488	1.0	0.9873417615890503	0.9411764740943909	0.969924807548523	1.0	2146	2221	2221	2246	1600
8.282745730396732	8.282744940917334	0	0	1	30	0.005018479547691366	0.7266353228249312	3650.571646968093	3725.571646968093	3725.571646968093	3750.571646968093	1.0	0.9936708807945251	0.9411764740943909	0.969924807548523	1.0	2206	2281	2281	2306	1600
8.302852586433191	8.302851796953794	0	0	1	30	0.004719902932873706	0.7246516991978407	3642.4487082151577	3717.4487082151577	3717.4487082151577	3742.4487082151577	1.0	1.0	0.9264705777168274	0.969924807548523	1.0	2288	2363	2363	2388	1600
8.315754653487625	8.315753864008228	0	0	1	30	0.004408389392193469	0.7246516991978407	3642.4487082151577	3717.4487082151577	3717.4487082151577	3742.4487082151577	1.0	1.0	0.9264705777168274	0.969924807548523	0.8333333134651184	2387	2462	2462	2487	1600
8.332695697139913	8.332694907660516	0	0	1	30	0.004084792762612619	0.7282176026262999	3657.0510827546977	3732.0510827546977	3732.0510827546977	3757.0510827546977	1.0	1.0	0.9411764740943909	0.969924807548523	1.0	2496	2571	2571	2596	1600
8.356223762145648	8.35622297266625	0	0	1	30	0.0037499999999999114	0.7246516991978407	3642.4487082151577	3717.4487082151577	3717.4487082151577	3742.4487082151577	1.0	1.0	0.9264705777168274	0.969924807548523	0.8333333134651184	2598	2673	2673	2698	1600
8.365689620122252	8.365688830642855	0	0	1	30	0.0034049287480465078	0.7246516991978407	3642.4487082151577	3717.4487082151577	3717.4487082151577	3742.4487082151577	1.0	1.0	0.9264705777168274	0.969924807548523	0.8333333134651184	2678	2753	2753	2778	1600
8.38274671724598	8.38274632250628	0	0	1	30	0.003050524823068404	0.7246516991978407	3642.4487082151577	3717.4487082151577	3717.4487082151577	3742.4487082151577	1.0	1.0	0.9264705777168274	0.969924807548523	1.0	2760	2835	2835	2860	1600
8.398742359319707	8.39874156984031	0	0	1	30	0.0026877596215896505	0.7246516991978407	3642.4487082151577	3717.4487082151577	3717.4487082151577	3742.4487082151577	1.0	1.0	0.9264705777168274	0.969924807548523	0.8333333134651184	2818	2893	2893	2918	1600
8.415960115500836	8.415960115500836	0	0	1	30	0.002317627457812	0.7263931924084259	3649.580122912504	3724.580122912504	3724.580122912504	3749.580122912504	1.0	1.0	0.9264705777168274	0.9774436354637146	1.0	2870	2945	2945	2970	1600
8.436076445290064	8.436076050550367	0	0	1	30	0.0019411428382687965	0.7263931924084259	3649.580122912504	3724.580122912504	3724.580122912504	3749.580122912504	1.0	1.0	0.9264705777168274	0.9774436354637146	0.8333333134651184	2921	2996	2996	3021	1600
8.44967601739223	8.449675227912833	0	0	1	30	0.001559337681133082	0.7263931924084259	3649.580122912504	3724.580122912504	3724.580122912504	3749.580122912504	1.0	1.0	0.9264705777168274	0.9774436354637146	0.8333333134651184	3017	3092	3092	3117	1600
8.465694949108185	8.465694159628788	0	0	1	30	0.0011732584878016152	0.7281346718135238	3656.7114810763796	3731.7114810763796	3731.7114810763796	3756.7114810763796	1.0	1.0	0.9264705777168274	0.9849624037742615	0.8333333134651184	3017	3092	3092	3117	1600
8.489511568833722	8.489510779354324	0	0	1	30	0.0007839634745072818	0.7281346718135238	3656.7114810763796	3731.7114810763796	3731.7114810763796	3756.7114810763796	1.0	1.0	0.9264705777168274	0.9849624037742615	1.0	3090	3165	3165	3190	1600
8.498749662004132	8.498748872524734	0	0	1	30	0.0003925196718219568	0.7281346718135238	3656.7114810763796	3731.7114810763796	3731.7114810763796	3756.7114810763796	1.0	1.0	0.9264705777168274	0.9849624037742615	1.0	3156	3231	3231	3256	1600
8.516216104195491	8.516215314716094	0	0	1	30	-1.2426921205886656e-16	0.7281346718135238	3656.7114810763796	3731.7114810763796	3731.7114810763796	3756.7114810763796	1.0	1.0	0.9264705777168274	0.9849624037742615	0.8333333134651184	3264	3339	3339	3364	1600
8.532806224255571	8.532805434776174	0	0	1	30	-0.00039251967182220505	0.7263931924084259	3649.580122912504	3724.580122912504	3724.580122912504	3749.580122912504	1.0	1.0	0.9264705777168274	0.9774436354637146	1.0	3315	3390	3390	3415	1600
8.555718890070915	8.555718495331215	0	0	1	30	-0.000783963474507529	0.7263931924084259	3649.580122912504	3724.580122912504	3724.580122912504	3749.580122912504	1.0	1.0	0.9264705777168274	0.9774436354637146	1.0	3343	3418	3418	3443	1600
8.565774094417788	8.565773304938391	0	0	1	30	-0.0011732584878018542	0.7281346718135238	3656.7114810763796	3731.7114810763796	3731.7114810763796	3756.7114810763796	1.0	1.0	0.9264705777168274	0.9849624037742615	1.0	3371	3446	3446	3471	1600
8.582696980043936	8.582696190564539	0	0	1	30	-0.0015593376811333186	0.7281346718135238	3656.7114810763796	3731.7114810763796	3731.7114810763796	3756.7114810763796	1.0	1.0	0.9264705777168274	0.9849624037742615	1.0	3450	3525	3525	3550	1600
8.598751833072475	8.598751833072475	0	0	1	30	-0.00194114283826903	0.7281346718135238	3656.7114810763796	3731.7114810763796	3731.7114810763796	3756.7114810763796	1.0	1.0	0.9264705777168274	0.9849624037742615	1.0	3450	3525	3525	3550	1600
8.622329240540557	8.62232845106116	0	0	1	30	-0.00231762745781223	0.7281346718135238	3656.7114810763796	3731.7114810763796	3731.7114810763796	3756.7114810763796	1.0	1.0	0.9264705777168274	0.9849624037742615	1.0	3477	3552	3552	3577	1600
8.63274800015	8.632747210670603	0	0	1	30	-0.002687759621589876	0.7281346718135238	3656.7114810763796	3731.7114810763796	3731.7114810763796	3756.7114810763796	1.0	1.0	0.9264705777168274	0.9849624037742615	1.0	3498	3573	3573	3598	1600
8.64913561874461	8.649136013484307	0	0	1	30	-0.003050524823068625	0.7281346718135238	3656.7114810763796	3731.7114810763796	3731.7114810763796	3756.7114810763796	1.0	1.0	0.9264705777168274	0.9849624037742615	1.0	3547	3622	3622	3647	1600
8.666041530563708	8.666041530563708	0	0	1	30	-0.0034049287480467233	0.7245134830520987	3641.882713098344	3716.882713098344	3716.882713098344	3741.882713098344	1.0	1.0	0.9117646813392639	0.9849624037742615	1.0	3566	3641	3641	3666	1600
8.689053670783144	8.689052881303747	0	0	1	30	-0.0037500000000001204	0.7262273334866336	3648.9009306277644	3723.9009306277644	3723.9009306277644	3748.9009306277644	1.0	1.0	0.9117646813392639	0.9924812316894531	1.0	3593	3668	3668	3693	1600
8.698683740474438	8.698683345734738	0	0	1	30	-0.004084792762612822	0.7262273334866336	3648.9009306277644	3723.9009306277644	3723.9009306277644	3748.9009306277644	1.0	1.0	0.9117646813392639	0.9924812316894531	1.0	3598	3673	3673	3698	1600
8.715728995407202	8.715728600667505	0	0	1	30	-0.004408389392193665	0.7262273334866336	3648.9009306277644	3723.9009306277644	3723.9009306277644	3748.9009306277644	1.0	1.0	0.9117646813392639	0.9924812316894531	1.0	3610	3685	3685	3710	1600
8.732791224147016	8.732791224147016	0	0	1	30	-0.004719902932873894	0.7262273334866336	3648.9009306277644	3723.9009306277644	3723.9009306277644	3748.9009306277644	1.0	1.0	0.9117646813392639	0.9924812316894531	1.0	3630	3705	3705	3730	1600
8.75571770585182	8.755716916372423	0	0	1	30	-0.005018479547691547	0.7262273334866336	3648.9009306277644	3723.9009306277644	3723.9009306277644	3748.9009306277644	1.0	1.0	0.9117646813392639	0.9924812316894531	1.0	3636	3711	3711	3736	1600
8.765758304829836	8.765757910090139	0	0	1	30	-0.005303300858899213	0.727941170334816	3655.9190925210714	3730.9190925210714	3730.9190925210714	3755.9190925210714	1.0	1.0	0.9117646813392639	1.0	1.0	3644	3719	3719	3744	1600
8.782718690727366	8.782717901247969	0	0	1	30	-0.005573586191080559	0.727941170334816	3655.9190925210714	3730.9190925210714	3730.9190925210714	3755.9190925210714	1.0	1.0	0.9117646813392639	1.0	1.0	3650	3725	3725	3750	1600
8.798696174774948	8.79869538529555	0	0	1	30	-0.005828594710927379	0.727941170334816	3655.9190925210714	3730.9190925210714	3730.9190925210714	3755.9190925210714	1.0	1.0	0.9117646813392639	1.0	1.0	3642	3717	3717	3742	1600
8.822645821778975	8.822645427039275	0	0	1	30	-0.006067627457812198	0.7262273334866336	3648.9009306277644	3723.9009306277644	3723.9009306277644	3748.9009306277644	1.0	1.0	0.9117646813392639	0.9924812316894531	1.0	3642	3717	3717	3742	1566
8.83272826316506	8.832727868425364	0	0	1	30	-0.006290029259590766	0.7262273334866336	3648.9009306277644	3723.9009306277644	3723.9009306277644	3748.9009306277644	1.0	1.0	0.9117646813392639	0.9924812316894531	1.0	3657	3732	3732	3757	1600
8.848849432462996	8.848848642983599	0	0	1	30	-0.0064951905283833706	0.7262273334866336	3648.9009306277644	3723.9009306277644	3723.9009306277644	3748.9009306277644	1.0	1.0	0.9117646813392639	0.9924812316894531	1.0	3642	3717	3717	3742	1566
8.865796791950467	8.86579639721077	0	0	1	30	-0.006682548931412833	0.7262273334866336	3648.9009306277644	3723.9009306277644	3723.9009306277644	3748.9009306277644	1.0	1.0	0.9117646813392639	0.9924812316894531	1.0	3642	3717	3717	3742	1566
8.888938406791103	8.888937617311706	0	0	1	30	-0.006851590932319573	0.7245134830520987	3641.882713098344	3716.882713098344	3716.882713098344	3741.882713098344	1.0	1.0	0.9117646813392639	0.9849624037742615	1.0	3642	3717	3717	3742	1600
8.898759530496603	8.898758741017206	0	0	1	30	-0.007001853198729073	0.7245134830520987	3641.882713098344	3716.882713098344	3716.882713098344	3741.882713098344	1.0	1.0	0.9117646813392639	0.9849624037742615	1.0	3642	3717	3717	3742	1566
8.915803601210273	8.915802811730876	0	0	1	30	-0.007132923872213704	0.7246516991978407	3642.4487082151577	3717.4487082151577	3717.4487082151577	3742.4487082151577	1.0	1.0	0.9264705777168274	0.969924807548523	1.0	3649	3724	3724	3749	1600
8.932760434450513	8.932760039710812	0	0	1	30	-0.0072444436971680565	0.7263931982542156	3649.5801468510126	3724.5801468510126	3724.5801468510126	3749.5801468510126	1.0	1.0	0.9558823704719543	0.9473684430122375	0.8333333134651184	3649	3724	3724	3749	1566
8.955634810515077	8.955634415775377	0	0	1	30	-0.007336107005503578	0.669425293803215	3416.2965781241655	3491.2965781241655	3491.2965781241655	3516.2965781241655	0.9696969985961914	0.8734177350997925	1.0	0.8345864415168762	0.8333333134651184	3649	3724	3724	3749	1566
8.965743304721284	8.965742515241887	0	0	1	30	-0.007407662554463561	0.669425293803215	3416.2965781241655	3491.2965781241655	3491.2965781241655	3516.2965781241655	0.9696969985961914	0.8734177350997925	1.0	0.8345864415168762	0.8333333134651184	3656	3731	3731	3756	1566
8.982741190890197	8.9827404014108	0	0	1	30	-0.007458914215262068	0.5881987810134888	3083.6740082502365	3158.6740082502365	3158.6740082502365	3183.6740082502365	0.9090909361839294	0.7594936490058899	1.0	0.6842105388641357	0.6666666865348816	3656	3731	3731	3756	1600
8.99872775395085	8.998726964471453	0	0	1	30	-0.007489721510659314	0.5427262174449154	2897.463860436929	2972.463860436929	2972.463860436929	2997.463860436929	0.8636363744735718	0.7088607549667358	0.970588207244873	0.61654132604599	0.8333333134651184	3656	3731	3731	3756	1600
9.022370293469228	9.02236950398983	0	0	1	30	-0.0075	0.5126094836585162	2774.1358355816237	2849.1358355816237	2849.1358355816237	2874.1358355816237	0.8333333134651184	0.6708860993385315	0.9558823704719543	0.5714285969734192	0.8333333134651184	3656	3731	3731	3756	1566
9.032758263382169	9.032757868642472	0	0	1	30	-0.007489721510659294	0.49489741074806926	2701.6048970133434	2776.6048970133434	2776.6048970133434	2801.6048970133434	0.8181818127632141	0.6518987417221069	0.9411764740943909	0.5413534045219421	1.0	3649	3724	3724	3749	1600
9.048956406921365	9.048955617441967	0	0	1	30	-0.00745891421526203	0.48293583375005955	2652.6222392064938	2727.6222392064938	2727.6222392064938	2752.6222392064938	0.8181818127632141	0.6329113841056824	0.9264705777168274	0.518796980381012	1.0	3649	3724	3724	3749	1600
9.065848502851006	9.065848502851006	0	0	1	30	-0.007407662554463503	0.4673522513809587	2588.8074694050256	2663.8074694050256	2663.8074694050256	2688.8074694050256	0.8030303120613098	0.6139240264892578	0.9117646813392639	0.49624061584472656	1.0	3656	3731	3731	3756	1600
9.089031170620315	9.089030775880614	0	0	1	30	-0.007336107005503502	0.4193423946183348	2392.207105962081	2467.207105962081	2467.207105962081	2492.207105962081	0.7424242496490479	0.5696202516555786	0.8676470518112183	0.42105263471603394	1.0	3656	3731	3731	3756	1600
9.098714530170943	9.098713740691545	0	0	1	30	-0.007244443697167961	0.3988812404797173	2308.4186797644425	2383.4186797644425	2383.4186797644425	2408.4186797644425	0.7424242496490479	0.5379746556282043	0.8382353186607361	0.37593984603881836	1.0	3656	3731	3731	3756	1600
9.115704916285578	9.11570412680618	0	0	1	30	-0.007132923872213591	0.3634286190950333	2163.2401951941615	2238.2401951941615	2238.2401951941615	2263.2401951941615	0.6969696879386902	0.5	0.7941176295280457	0.3233082592487335	1.0	3656	3731	3731	3756	1600
9.132758855491717	9.132757671272623	0	0	1	30	-0.007001853198728941	0.3329248819500208	2038.3273915853351	2113.327391585335	2113.327391585335	2138.327391585335	0.6666666865348816	0.46202531456947327	0.75	0.27067670226097107	1.0	3656	3731	3731	3756	1600
9.155725205906096	9.155724416426699	0	0	1	30	-0.006851590932319425	0.2901748191789353	1863.26588453774	1938.26588453774	1938.26588453774	1963.26588453774	0.6060606241226196	0.3987341821193695	0.6911764740943909	0.2255639135837555	1.0	3656	3731	3731	3756	1600
9.165755146912248	9.165754357432851	0	0	1	30	-0.006682548931412667	0.2525394782300401	1709.149163352014	1784.149163352014	1784.149163352014	1809.149163352014	0.560606062412262	0.33544304966926575	0.6323529481887817	0.18045112490653992	1.0	3641	3716	3716	3741	1600
9.182731717137427	9.18273092765803	0	0	1	30	-0.006495190528383187	0.20158284468916543	1500.4817490021323	1575.4817490021323	1575.4817490021323	1600.4817490021323	0.43939393758773804	0.27848100662231445	0.5882353186607361	0.15037593245506287	1.0	3648	3723	3723	3748	1600
9.198780649070487	9.19877985959109	0	0	1	30	-0.006290029259590567	0.1713690354214048	1376.7562000506528	1451.7562000506528	1451.7562000506528	1476.7562000506528	0.39393940567970276	0.2278480976819992	0.529411792755127	0.12030075490474701	1.0	3648	3723	3723	3748	1600
9.22234463538881	9.222343845909412	0	0	1	30	-0.006067627457811982	0.1332905775171691	1220.8249149328076	1295.8249149328076	1295.8249149328076	1320.8249149328076	0.3333333432674408	0.16455696523189545	0.4264705777168274	0.0827067643404007	1.0	3648	3723	3723	3748	1600
9.232768131874638	9.23276734239524	0	0	1	30	-0.005828594710927147	0.11369047974586843	1140.5625145593312	1215.5625145593312	1215.5625145593312	1240.5625145593312	0.28787878155708313	0.13924050331115723	0.36764705181121826	0.07518796622753143	1.0	3648	3723	3723	3748	1600
9.248946933168595	9.248946143689198	0	0	1	30	-0.005573586191080312	0.0923547178423646	1053.1925695644832	1128.1925695644832	1128.1925695644832	1153.1925695644832	0.22727273404598236	0.12025316804647446	0.3235294222831726	0.06766917556524277	0.8333333134651184	3648	3723	3723	3748	1600
9.265845344933416	9.26584534493342	0	0	1	30	-0.005303300858898952	0.08232730083877682	1012.1302969347911	1087.1302969347912	1087.1302969347912	1112.1302969347912	0.21212121844291687	0.10126582533121109	0.2647058963775635	0.060150377452373505	0.8333333134651184	3655	3730	3730	3755	1600
9.289046960208266	9.289046565468565	0	0	1	30	-0.005018479547691274	0.06293316442525193	932.7113083214067	1007.7113083214067	1007.7113083214067	1032.7113083214067	0.1515151560306549	0.08860759437084198	0.22058823704719543	0.05263157933950424	0.8333333134651184	3655	3730	3730	3755	1600
9.298691240528713	9.298690451049316	0	0	1	30	-0.004719902932873609	0.05506852076894306	900.5055925488218	975.5055925488218	975.5055925488218	1000.5055925488218	0.13636364042758942	0.07594936341047287	0.1764705926179886	0.04511278122663498	0.6666666865348816	3655	3730	3730	3755	1600
9.315896759779184	9.315896365039483	0	0	1	30	-0.004408389392193368	0.053320387026772054	893.3469848746315	968.3469848746315	968.3469848746315	993.3469848746315	0.13636364042758942	0.06962025165557861	0.1617647111415863	0.04511278122663498	0.6666666865348816	3648	3723	3723	3748	1600
9.333455176320355	9.333454781580658	0	0	1	30	-0.004084792762612514	0.04895201274484218	875.4584921901287	950.4584921901287	950.4584921901287	975.4584921901287	0.12121212482452393	0.06962025165557861	0.13235294818878174	0.03759398311376572	0.6666666865348816	3648	3723	3723	3748	1600
9.355639152651763	9.355638363172366	0	0	1	30	-0.0037499999999998025	0.050396077448567264	881.371937151883	956.371937151883	956.371937151883	981.371937151883	0.12121212482452393	0.07594936341047287	0.11764705926179886	0.03759398311376572	0.5	3648	3723	3723	3748	1600
9.36572238351725	9.365721594037852	0	0	1	30	-0.003404928748046396	0.050396077448567264	881.371937151883	956.371937151883	956.371937151883	981.371937151883	0.12121212482452393	0.07594936341047287	0.11764705926179886	0.03759398311376572	0.5	3648	3723	3723	3748	1600
9.382847375869167	9.38284698112947	0	0	1	30	-0.003050524823068289	0.05025786428359304	880.8059542413134	955.8059542413134	955.8059542413134	980.8059542413134	0.12121212482452393	0.07594936341047287	0.10294117778539658	0.03759398311376572	0.5	3641	3716	3716	3741	1600
9.398718674937781	9.398717885458383	0	0	1	30	-0.002687759621589533	0.05025786428359304	880.8059542413134	955.8059542413134	955.8059542413134	980.8059542413134	0.12121212482452393	0.07594936341047287	0.10294117778539658	0.03759398311376572	0.5	3641	3716	3716	3741	1600
9.422333187937545	9.422332398458147	0	0	1	30	-0.0023176274578118805	0.050064365896147135	880.0135783447225	955.0135783447225	955.0135783447225	980.0135783447225	0.12121212482452393	0.07594936341047287	0.10294117778539658	0.030075188726186752	0.5	3642	3717	3717	3742	1600
9.432717210453498	9.4327160262344	0	0	1	30	-0.0019411428382686748	0.050064365896147135	880.0135783447225	955.0135783447225	955.0135783447225	980.0135783447225	0.12121212482452393	0.07594936341047287	0.10294117778539658	0.030075188726186752	0.3333333432674408	3649	3724	3724	3749	1566
9.448888116953478	9.44888732747408	0	0	1	30	-0.0015593376811329591	0.04837151741722664	873.0813638235431	948.0813638235431	948.0813638235431	973.0813638235431	0.12121212482452393	0.06962025165557861	0.0882352963089943	0.030075188726186752	0.3333333432674408	3416	3491	3491	3516	1566
9.465925477092268	9.465925477092268	0	0	1	30	-0.0011732584878014912	0.048537373179895246	873.7605431716711	948.7605431716711	948.7605431716711	973.7605431716711	0.12121212482452393	0.06962025165557861	0.0882352963089943	0.03759398311376572	0.3333333432674408	3416	3491	3491	3516	1566
9.489007091498687	9.48900669675899	0	0	1	30	-0.0007839634745071568	0.049981437953644584	879.6739884201745	954.6739884201745	954.6739884201745	979.6739884201745	0.12121212482452393	0.07594936341047287	0.07352941483259201	0.03759398311376572	0.3333333432674408	3083	3158	3158	3183	1533
9.498688082611123	9.498687293131725	0	0	1	30	-0.0003925196718218313	0.049981437953644584	879.6739884201745	954.6739884201745	954.6739884201745	979.6739884201745	0.12121212482452393	0.07594936341047287	0.07352941483259201	0.03759398311376572	0.3333333432674408	2897	2972	2972	2997	1566
9.515697416231303	9.515697021491603	0	0	1	30	2.499161517667739e-16	0.04984322475365823	879.1080053662305	954.1080053662305	954.1080053662305	979.1080053662305	0.12121212482452393	0.07594936341047287	0.05882352963089943	0.03759398311376572	0.3333333432674408	2774	2849	2849	2874	1566
9.532876882661652	9.532876093182255	0	0	1	30	0.00039251967182233054	0.04826094681493467	872.6285772071575	947.6285772071575	947.6285772071575	972.6285772071575	0.12121212482452393	0.06962025165557861	0.05882352963089943	0.03759398311376572	0.3333333432674408	2701	2776	2776	2801	1600
9.555680995059832	9.555680205580435	0	0	1	30	0.0007839634745076539	0.04605534585289186	863.5966412675922	938.5966412675922	938.5966412675922	963.5966412675922	0.10606060922145844	0.07594936341047287	0.05882352963089943	0.03759398311376572	0.3333333432674408	2652	2727	2727	2752	1600
9.565777647075079	9.565776857595681	0	0	1	30	0.0011732584878019847	0.0460000606103397	863.3702481993411	938.3702481993411	938.3702481993411	963.3702481993411	0.10606060922145844	0.07594936341047287	0.04411764815449715	0.04511278122663498	0.3333333432674408	2588	2663	2663	2688	1600
9.58269461160574	9.582693822126343	0	0	1	30	0.001559337681133448	0.045834204785884985	862.6910685981991	937.6910685981991	937.6910685981991	962.6910685981991	0.10606060922145844	0.07594936341047287	0.029411764815449715	0.04511278122663498	0.1666666716337204	2392	2467	2467	2492	1600
9.598766438441332	9.598765648961935	0	0	1	30	0.0019411428382691577	0.04204632588511861	847.1797044995608	922.1797044995608	922.1797044995608	947.1797044995608	0.09090909361839294	0.07594936341047287	0.029411764815449715	0.04511278122663498	0.1666666716337204	2308	2383	2383	2408	1600
9.622329635280254	9.622328845800856	0	0	1	30	0.0023176274578123562	0.043628605686487326	853.6591402861657	928.6591402861657	928.6591402861657	953.6591402861657	0.09090909361839294	0.08227848261594772	0.029411764815449715	0.04511278122663498	0.1666666716337204	2163	2238	2238	2263	1600
9.632761816039457	9.63276102656006	0	0	1	30	0.0026877596215899996	0.04204632588511861	847.1797044995608	922.1797044995608	922.1797044995608	947.1797044995608	0.09090909361839294	0.07594936341047287	0.029411764815449715	0.04511278122663498	0.1666666716337204	2038	2113	2113	2138	1600
9.648882195857995	9.648881406378598	0	0	1	30	0.0030505248230687457	0.043628605686487326	853.6591402861657	928.6591402861657	928.6591402861657	953.6591402861657	0.09090909361839294	0.08227848261594772	0.029411764815449715	0.04511278122663498	0.1666666716337204	1863	1938	1938	1963	1600
9.665740344173544	9.665739554694147	0	0	1	30	0.0034049287480468413	0.043877389433364104	854.677909729626	929.677909729626	929.677909729626	954.677909729626	0.09090909361839294	0.08227848261594772	0.04411764815449715	0.05263157933950424	0.1666666716337204	1709	1784	1784	1809	1600
9.68916143472091	9.689160645241513	0	0	1	30	0.0037500000000002353	0.04627648697468242	864.5022141613244	939.5022141613244	939.5022141613244	964.5022141613244	0.10606060922145844	0.07594936341047287	0.05882352963089943	0.05263157933950424	0.0	1500	1575	1575	1600	1600
9.69876663581118	9.698765846331783	0	0	1	30	0.004084792762612933	0.05025786436638642	880.8059545803524	955.8059545803524	955.8059545803524	980.8059545803524	0.12121212482452393	0.07594936341047287	0.07352941483259201	0.05263157933950424	0.0	1376	1451	1451	1476	1600
9.71572702170871	9.71572662696901	0	0	1	30	0.004408389392193772	0.048675586427662856	874.3265264212794	949.3265264212794	949.3265264212794	974.3265264212794	0.12121212482452393	0.06962025165557861	0.07352941483259201	0.05263157933950424	0.0	1220	1295	1295	1320	1600
9.732975962326043	9.732977541284837	0	0	1	30	0.0047199029328739974	0.04709330848893929	867.8470982622064	942.8470982622064	942.8470982622064	967.8470982622064	0.12121212482452393	0.06329113990068436	0.07352941483259201	0.05263157933950424	0.0	1140	1215	1215	1240	1600
9.755710205797543	9.755709811057843	0	0	1	30	0.005018479547691645	0.047286806930859945	868.6394743818714	943.6394743818714	943.6394743818714	968.6394743818714	0.12121212482452393	0.06329113990068436	0.0882352963089943	0.05263157933950424	0.0	1053	1128	1128	1153	1566
9.765692383300143	9.765691593820746	0	0	1	30	0.005303300858899306	0.047286806930859945	868.6394743818714	943.6394743818714	943.6394743818714	968.6394743818714	0.12121212482452393	0.06329113990068436	0.0882352963089943	0.05263157933950424	0.0	1012	1087	1087	1112	1566
9.782757375217846	9.782756585738449	0	0	1	30	0.005573586191080647	0.04709330848893929	867.8470982622064	942.8470982622064	942.8470982622064	967.8470982622064	0.12121212482452393	0.06329113990068436	0.07352941483259201	0.05263157933950424	0.0	932	1007	1007	1032	1566
9.798753017291572	9.798752227812175	0	0	1	30	0.005828594710927462	0.04709330848893929	867.8470982622064	942.8470982622064	942.8470982622064	967.8470982622064	0.12121212482452393	0.06329113990068436	0.07352941483259201	0.05263157933950424	0.0	900	975	975	1000	1533
9.815959720761137	9.815959720761137	0	0	1	30	0.006067627457812276	0.04570452806081381	862.1600424090325	937.1600424090325	937.1600424090325	962.1600424090325	0.12121212482452393	0.0569620244204998	0.0882352963089943	0.05263157933950424	0.0	893	968	968	993	1533
9.835470914592145	9.835470125112748	0	0	1	30	0.006290029259590839	0.047286806930859945	868.6394743818714	943.6394743818714	943.6394743818714	968.6394743818714	0.12121212482452393	0.06329113990068436	0.0882352963089943	0.05263157933950424	0.0	875	950	950	975	1533
9.84884232714842	9.848841537669022	0	0	1	30	0.0064951905283834365	0.047286806930859945	868.6394743818714	943.6394743818714	943.6394743818714	968.6394743818714	0.12121212482452393	0.06329113990068436	0.0882352963089943	0.05263157933950424	0.0	881	956	956	981	1500
9.865983503827989	9.865983503827989	0	0	1	30	0.006682548931412893	0.0474803053727806	869.4318505015366	944.4318505015366	944.4318505015366	969.4318505015366	0.12121212482452393	0.06329113990068436	0.10294117778539658	0.05263157933950424	0.1666666716337204	881	956	956	981	1500
9.889005117800194	9.889004328320796	0	0	1	30	0.006851590932319628	0.04987940388681818	879.2561589165205	954.2561589165205	954.2561589165205	979.2561589165205	0.13636364042758942	0.0569620244204998	0.10294117778539658	0.060150377452373505	0.1666666716337204	880	955	955	980	1500
9.898735846114677	9.898735451374977	0	0	1	30	0.0070018531987291206	0.04987940388681818	879.2561589165205	954.2561589165205	954.2561589165205	979.2561589165205	0.13636364042758942	0.0569620244204998	0.10294117778539658	0.060150377452373505	0.1666666716337204	880	955	955	980	1500
9.91572662696901	9.915725837489612	0	0	1	30	0.007132923872213745	0.05010054496721204	880.1617316407333	955.1617316407333	955.1617316407333	980.1617316407333	0.13636364042758942	0.0569620244204998	0.11764705926179886	0.060150377452373505	0.1666666716337204	880	955	955	980	1500
9.932781750394247	9.932781355654546	0	0	1	30	0.007244443697168091	0.057274121869180794	909.5375290542954	984.5375290542954	984.5375290542954	1009.5375290542954	0.1515151560306549	0.06962025165557861	0.13235294818878174	0.060150377452373505	0.1666666716337204	880	955	955	980	1466
9.955610336653754	9.955609547174356	0	0	1	30	0.007336107005503606	0.07254866752357497	972.0867935090396	1047.0867935090396	1047.0867935090396	1072.0867935090396	0.19696970283985138	0.08227848261594772	0.1617647111415863	0.06766917556524277	0.1666666716337204	873	948	948	973	1466
9.965705409710202	9.965704620230804	0	0	1	30	0.007407662554463582	0.08536882844165772	1024.5853524685883	1099.5853524685883	1099.5853524685883	1124.5853524685883	0.22727273404598236	0.10126582533121109	0.19117647409439087	0.06766917556524277	0.3333333432674408	873	948	948	973	1466
9.982764875272123	9.982764480532426	0	0	1	30	0.007458914215262083	0.09571549341853663	1066.9549455489075	1141.9549455489075	1141.9549455489075	1166.9549455489075	0.25757575035095215	0.10759493708610535	0.23529411852359772	0.07518796622753143	0.5	879	954	954	979	1466
9.998693806336755	9.998693016857358	0	0	1	30	0.00748972151065932	0.10720216017216444	1113.9928459050134	1188.9928459050134	1188.9928459050134	1213.9928459050134	0.28787878155708313	0.12025316804647446	0.25	0.0827067643404007	0.5	879	954	954	979	1466
10.016259328192506	10.016258933452809	0	0	1	30	0.0075	0.12128142663432151	1171.6474420675465	1246.6474420675465	1246.6474420675465	1271.6474420675465	0.3333333432674408	0.1265822798013687	0.27941176295280457	0.09022556245326996	0.5	879	954	954	979	1466
10.035505651685638	10.03550486220624	0	0	1	30	0.007489721510659287	0.15356927702581524	1303.8661894207135	1378.8661894207135	1378.8661894207135	1403.8661894207135	0.39393940567970276	0.17721518874168396	0.38235294818878174	0.11278195679187775	0.5	872	947	947	972	1466
10.048839958710227	10.04883916923083	0	0	1	30	0.007458914215262016	0.1940963082608661	1469.8243823282467	1544.8243823282467	1544.8243823282467	1569.8243823282467	0.4848484992980957	0.2278480976819992	0.47058823704719543	0.13533835113048553	0.5	863	938	938	963	1466
10.065887187341486	10.065887187341486	0	0	1	30	0.007407662554463482	0.23764302651490565	1648.1481935785387	1723.1481935785387	1723.1481935785387	1748.1481935785387	0.5757575631141663	0.2848101258277893	0.5441176295280457	0.1654135286808014	0.5	863	938	938	963	1466
10.09011512583315	10.09011512583315	0	0	1	30	0.007336107005503474	0.27534302224045515	1802.529676074664	1877.529676074664	1877.529676074664	1902.529676074664	0.6515151262283325	0.3291139304637909	0.6176470518112183	0.19548872113227844	0.8333333134651184	862	937	937	962	1433
10.098770583208166	10.098769793728772	0	0	1	30	0.007244443697167927	0.30499069357668995	1923.9368901965454	1998.9368901965454	1998.9368901965454	2023.9368901965454	0.6969696879386902	0.3670886158943176	0.6911764740943909	0.2255639135837555	1.0	847	922	922	947	1433
10.115903075614364	10.115902680874663	0	0	1	30	0.00713292387221355	0.3398578401238108	2066.7178553070053	2141.7178553070053	2141.7178553070053	2166.7178553070053	0.7727272510528564	0.3987341821193695	0.7352941036224365	0.25563910603523254	1.0	853	928	928	953	1433
10.132844514006353	10.132844119266652	0	0	1	30	0.007001853198728894	0.36390756867901786	2165.2014937405784	2240.2014937405784	2240.2014937405784	2265.2014937405784	0.8030303120613098	0.42405062913894653	0.779411792755127	0.29323309659957886	1.0	847	922	922	947	1433
10.155668363389472	10.155667968649775	0	0	1	30	0.00685159093231937	0.41018090713382005	2354.6908147129934	2429.6908147129934	2429.6908147129934	2454.6908147129934	0.8333333134651184	0.474683552980423	0.8676470518112183	0.3834586441516876	1.0	853	928	928	953	1433
10.165781594472064	10.16578041025297	0	0	1	30	0.006682548931412607	0.41018090713382005	2354.6908147129934	2429.6908147129934	2429.6908147129934	2454.6908147129934	0.8333333134651184	0.474683552980423	0.8676470518112183	0.3834586441516876	1.0	854	929	929	954	1433
10.182726980261043	10.182726190781645	0	0	1	30	0.00649519052838312	0.43691862091975686	2464.1817526664045	2539.1817526664045	2539.1817526664045	2564.1817526664045	0.8636363744735718	0.5063291192054749	0.8970588445663452	0.42105263471603394	1.0	864	939	939	964	1400
10.198724990772961	10.19872459603326	0	0	1	30	0.006290029259590495	0.46431309638535856	2576.362129698043	2651.362129698043	2651.362129698043	2676.362129698043	0.8939393758773804	0.5316455960273743	0.9411764740943909	0.45864662528038025	1.0	880	955	955	980	1400
10.215819982907773	10.215819193428375	0	0	1	30	0.006067627457811904	0.5239555388689041	2820.5979316681623	2895.5979316681623	2895.5979316681623	2920.5979316681623	0.9848484992980957	0.5696202516555786	1.0	0.5413534045219421	1.0	874	949	949	974	1400
10.235445256511726	10.235444467032329	0	0	1	30	0.005828594710927064	0.5453507304191589	2908.211241066456	2983.211241066456	2983.211241066456	3008.211241066456	1.0	0.594936728477478	1.0	0.5864661931991577	1.0	867	942	942	967	1400
10.248828511258962	10.248828116519265	0	0	1	30	0.005573586191080225	0.5613757371902466	2973.8336437940598	3048.8336437940598	3048.8336437940598	3073.8336437940598	1.0	0.6139240264892578	1.0	0.6315789222717285	1.0	868	943	943	968	1400
10.265820476332395	10.265820081592695	0	0	1	30	0.0053033008588988595	0.573641374707222	3024.061429426074	3099.061429426074	3099.061429426074	3124.061429426074	1.0	0.6329113841056824	1.0	0.6616541147232056	1.0	868	943	943	968	1400
10.282725203932396	10.282724414452998	0	0	1	30	0.005018479547691176	0.5843247324228287	3067.8097792714834	3142.8097792714834	3142.8097792714834	3167.8097792714834	1.0	0.6455696225166321	1.0	0.6917293071746826	1.0	867	942	942	967	1400
10.302107712621604	10.302106923142206	0	0	1	30	0.0047199029328735065	0.5931283980607986	3103.8607900589705	3178.8607900589705	3178.8607900589705	3203.8607900589705	1.0	0.6582278609275818	1.0	0.7142857313156128	1.0	867	942	942	967	1400
10.315773995732863	10.315773206253466	0	0	1	30	0.00440838939219326	0.6038117557764053	3147.60913990438	3222.60913990438	3222.60913990438	3247.60913990438	1.0	0.6708860993385315	1.0	0.7443609237670898	1.0	862	937	937	962	1400
10.33288398797623	10.332883593236529	0	0	1	30	0.004084792762612402	0.6110331267118454	3177.180653885007	3252.180653885007	3252.180653885007	3277.180653885007	1.0	0.6772152185440063	1.0	0.7669172883033752	1.0	868	943	943	968	1400
10.355677442402543	10.355676652923146	0	0	1	30	0.003749999999999688	0.628640428185463	3249.282553419471	3324.282553419471	3324.282553419471	3349.282553419471	1.0	0.702531635761261	1.0	0.8120300769805908	1.0	868	943	943	968	1400
10.36571883085996	10.365718041380562	0	0	1	30	0.003404928748046278	0.635861799120903	3278.854067400098	3353.854067400098	3353.854067400098	3378.854067400098	1.0	0.7088607549667358	1.0	0.8345864415168762	1.0	869	944	944	969	1433
10.382831981020916	10.382831586281215	0	0	1	30	0.0030505248230681685	0.6409060657024384	3299.510339051485	3374.510339051485	3374.510339051485	3399.510339051485	1.0	0.7215189933776855	1.0	0.8421052694320679	1.0	879	954	954	979	1433
10.39872459603326	10.398723806553862	0	0	1	30	0.00268775962158941	0.6462477445602417	3321.3845139741898	3396.3845139741898	3396.3845139741898	3421.3845139741898	1.0	0.7278481125831604	1.0	0.8571428656578064	1.0	879	954	954	979	1433
10.41576195617205	10.415761166692652	0	0	1	30	0.0023176274578117547	0.651589423418045	3343.2586888968945	3418.2586888968945	3418.2586888968945	3443.2586888968945	1.0	0.7341772317886353	1.0	0.8721804618835449	1.0	880	955	955	980	1433
10.435437756457448	10.43543696697805	0	0	1	30	0.0019411428382685471	0.6550513952970505	3357.4354637414217	3432.4354637414217	3432.4354637414217	3457.4354637414217	1.0	0.7405063509941101	1.0	0.8796992301940918	1.0	909	984	984	1009	1433
10.448850616682096	10.448849827202698	0	0	1	30	0.0015593376811328297	0.6619753390550613	3385.789013430476	3460.789013430476	3460.789013430476	3485.789013430476	1.0	0.753164529800415	1.0	0.8947368264198303	1.0	972	1047	1047	1072	1433
10.46579363403288	10.465793239293179	0	0	1	30	0.0011732584878013604	0.6619753390550613	3385.789013430476	3460.789013430476	3460.789013430476	3485.789013430476	1.0	0.753164529800415	1.0	0.8947368264198303	1.0	1024	1099	1099	1124	1466
10.482805336091248	10.482804941351551	0	0	1	30	0.0007839634745070253	0.6619753390550613	3385.789013430476	3460.789013430476	3460.789013430476	3485.789013430476	1.0	0.753164529800415	1.0	0.8947368264198303	1.0	1066	1141	1141	1166	1500
10.502227713490031	10.502226924010634	0	0	1	30	0.00039251967182169927	0.6619753390550613	3385.789013430476	3460.789013430476	3460.789013430476	3485.789013430476	1.0	0.753164529800415	1.0	0.8947368264198303	1.0	1113	1188	1188	1213	1500
10.515860048987198	10.5158592595078	0	0	1	30	-3.8222442962243216e-16	0.665437325835228	3399.9658492952585	3474.9658492952585	3474.9658492952585	3499.9658492952585	1.0	0.7594936490058899	1.0	0.902255654335022	1.0	1171	1246	1246	1271	1500
10.532820040145028	10.53281925066563	0	0	1	30	-0.00039251967182246265	0.6688992977142334	3414.1426241397858	3489.1426241397858	3489.1426241397858	3514.1426241397858	1.0	0.7658227682113647	1.0	0.9097744226455688	1.0	1303	1378	1378	1403	1500
10.555628494679896	10.555627705200498	0	0	1	30	-0.0007839634745077855	0.6707790046930313	3421.840024217963	3496.840024217963	3496.840024217963	3521.840024217963	1.0	0.7658227682113647	1.0	0.9172932505607605	1.0	1469	1544	1544	1569	1500
10.565760673268029	10.565759883788632	0	0	1	30	-0.0011732584878021155	0.6707790046930313	3421.840024217963	3496.840024217963	3496.840024217963	3521.840024217963	1.0	0.7658227682113647	1.0	0.9172932505607605	1.0	1648	1723	1723	1748	1500
10.582877376086275	10.582877376086275	0	0	1	30	-0.0015593376811335773	0.6688992977142334	3414.1426241397858	3489.1426241397858	3489.1426241397858	3514.1426241397858	1.0	0.7658227682113647	1.0	0.9097744226455688	1.0	1802	1877	1877	1902	1566
10.598862754927831	10.598862360188134	0	0	1	30	-0.0019411428382692857	0.6707790046930313	3421.840024217963	3496.840024217963	3496.840024217963	3521.840024217963	1.0	0.7658227682113647	1.0	0.9172932505607605	1.0	1923	1998	1998	2023	1600
10.622351345963688	10.62235055648429	0	0	1	30	-0.0023176274578124816	0.6723612844944	3428.319460004568	3503.319460004568	3503.319460004568	3528.319460004568	1.0	0.7721518874168396	1.0	0.9172932505607605	1.0	2066	2141	2141	2166	1600
10.632691947112773	10.63269115763338	0	0	1	30	-0.002687759621590123	0.6723612844944	3428.319460004568	3503.319460004568	3503.319460004568	3528.319460004568	1.0	0.7721518874168396	1.0	0.9172932505607605	1.0	2165	2240	2240	2265	1600
10.649023512670157	10.64902311793046	0	0	1	30	-0.0030505248230688667	0.6758232563734055	3442.4962348490953	3517.4962348490953	3517.4962348490953	3542.4962348490953	1.0	0.7784810066223145	1.0	0.9248120188713074	1.0	2354	2429	2429	2454	1600
10.66583784487914	10.665837450139444	0	0	1	30	-0.003404928748046959	0.6739435642957687	3434.798895791173	3509.798895791173	3509.798895791173	3534.798895791173	1.0	0.7784810066223145	1.0	0.9172932505607605	1.0	2354	2429	2429	2454	1600
10.682737835602756	10.682737046123359	0	0	1	30	-0.0037500000000003494	0.6774055361747742	3448.9756706357	3523.9756706357	3523.9756706357	3548.9756706357	1.0	0.7848101258277893	1.0	0.9248120188713074	1.0	2464	2539	2539	2564	1600
10.702288503403642	10.702287713924244	0	0	1	30	-0.004084792762613043	0.6789878159761429	3455.455106422305	3530.455106422305	3530.455106422305	3555.455106422305	1.0	0.7911392450332642	1.0	0.9248120188713074	1.0	2576	2651	2651	2676	1600
10.715755442967021	10.715754653487624	0	0	1	30	-0.004408389392193879	0.6789878159761429	3455.455106422305	3530.455106422305	3530.455106422305	3555.455106422305	1.0	0.7911392450332642	1.0	0.9248120188713074	1.0	2820	2895	2895	2920	1600
10.732752934396236	10.732752144916839	0	0	1	30	-0.0047199029328741	0.6789878159761429	3455.455106422305	3530.455106422305	3530.455106422305	3555.455106422305	1.0	0.7911392450332642	1.0	0.9248120188713074	1.0	2908	2983	2983	3008	1600
10.75571415319453	10.755713363715133	0	0	1	30	-0.005018479547691743	0.6824498027563095	3469.6319422870874	3544.6319422870874	3544.6319422870874	3569.6319422870874	1.0	0.797468364238739	1.0	0.932330846786499	1.0	2973	3048	3048	3073	1600
10.765738962584598	10.7657381731052	0	0	1	30	-0.0053033008588994	0.6824498027563095	3469.6319422870874	3544.6319422870874	3544.6319422870874	3569.6319422870874	1.0	0.797468364238739	1.0	0.932330846786499	1.0	3024	3099	3099	3124	1600
10.78276566475152	10.782765270011824	0	0	1	30	-0.005573586191080736	0.6824498027563095	3469.6319422870874	3544.6319422870874	3544.6319422870874	3569.6319422870874	1.0	0.797468364238739	1.0	0.932330846786499	1.0	3067	3142	3142	3167	1600
10.79878617542627	10.798785385946873	0	0	1	30	-0.0058285947109275454	0.6805700957775116	3461.93454220891	3536.93454220891	3536.93454220891	3561.93454220891	1.0	0.797468364238739	1.0	0.9248120188713074	1.0	3103	3178	3178	3203	1600
10.822299240323451	10.822298450844054	0	0	1	30	-0.006067627457812354	0.6805700957775116	3461.93454220891	3536.93454220891	3536.93454220891	3561.93454220891	1.0	0.797468364238739	1.0	0.9248120188713074	1.0	3147	3222	3222	3247	1600
10.832678525963017	10.83267773648362	0	0	1	30	-0.006290029259590911	0.6805700957775116	3461.93454220891	3536.93454220891	3536.93454220891	3561.93454220891	1.0	0.797468364238739	1.0	0.9248120188713074	1.0	3177	3252	3252	3277	1600
10.848902327582634	10.848901538103236	0	0	1	30	-0.006495190528383502	0.6824498027563095	3469.6319422870874	3544.6319422870874	3544.6319422870874	3569.6319422870874	1.0	0.797468364238739	1.0	0.932330846786499	1.0	3249	3324	3324	3349	1600
10.866364427637306	10.866364032897605	0	0	1	30	-0.006682548931412953	0.6840320825576782	3476.1113780736923	3551.1113780736923	3551.1113780736923	3576.1113780736923	1.0	0.8037974834442139	1.0	0.932330846786499	1.0	3278	3353	3353	3378	1600
10.8890674866726	10.889066697193202	0	0	1	30	-0.006851590932319682	0.6840320825576782	3476.1113780736923	3551.1113780736923	3551.1113780736923	3576.1113780736923	1.0	0.8037974834442139	1.0	0.932330846786499	1.0	3299	3374	3374	3399	1600
10.89877689904335	10.898776109563952	0	0	1	30	-0.007001853198729167	0.6840320825576782	3476.1113780736923	3551.1113780736923	3551.1113780736923	3576.1113780736923	1.0	0.8037974834442139	1.0	0.932330846786499	1.0	3321	3396	3396	3421	1600
10.915709258422266	10.915708468942869	0	0	1	30	-0.007132923872213786	0.6840320825576782	3476.1113780736923	3551.1113780736923	3551.1113780736923	3576.1113780736923	1.0	0.8037974834442139	1.0	0.932330846786499	1.0	3343	3418	3418	3443	1600
10.932789250448524	10.932788460969126	0	0	1	30	-0.007244443697168125	0.6821523755788803	3468.413977995515	3543.413977995515	3543.413977995515	3568.413977995515	1.0	0.8037974834442139	1.0	0.9248120188713074	1.0	3357	3432	3432	3457	1600
10.955669942348267	10.95566915286887	0	0	1	30	-0.007336107005503633	0.6805700957775116	3461.93454220891	3536.93454220891	3536.93454220891	3561.93454220891	1.0	0.797468364238739	1.0	0.9248120188713074	1.0	3385	3460	3460	3485	1600
10.965737383625802	10.965736594146405	0	0	1	30	-0.007407662554463602	0.6821523755788803	3468.413977995515	3543.413977995515	3543.413977995515	3568.413977995515	1.0	0.8037974834442139	1.0	0.9248120188713074	1.0	3385	3460	3460	3485	1600
10.982765270011823	10.982764875272123	0	0	1	30	-0.007458914215262096	0.6805700957775116	3461.93454220891	3536.93454220891	3536.93454220891	3561.93454220891	1.0	0.797468364238739	1.0	0.9248120188713074	1.0	3385	3460	3460	3485	1600
10.998766438441331	10.998765648961934	0	0	1	30	-0.007489721510659327	0.6786904036998749	3454.2372031509876	3529.2372031509876	3529.2372031509876	3554.2372031509876	1.0	0.797468364238739	1.0	0.9172932505607605	1.0	3385	3460	3460	3485	1600
11.02255029477187	11.022549505292472	0	0	1	30	-0.0075	0.6680070459842682	3410.4888533055782	3485.4888533055782	3485.4888533055782	3510.4888533055782	1.0	0.7848101258277893	1.0	0.8872180581092834	1.0	3399	3474	3474	3499	1600
11.032715236755005	11.032714447275607	0	0	1	30	-0.00748972151065928	0.6522794216871262	3346.0842318087816	3421.0842318087816	3421.0842318087816	3446.0842318087816	1.0	0.7594936490058899	1.0	0.8496240377426147	1.0	3414	3489	3489	3514	1600
11.049002986205823	11.049002196726425	0	0	1	30	-0.007458914215262003	0.6293304562568665	3252.108218371868	3327.108218371868	3327.108218371868	3352.108218371868	1.0	0.7278481125831604	1.0	0.7894737124443054	1.0	3421	3496	3496	3521	1600
11.065754949542397	11.065754160063	0	0	1	30	-0.007407662554463461	0.595372200012207	3113.049159049988	3188.049159049988	3188.049159049988	3213.049159049988	0.9848484992980957	0.6898733973503113	1.0	0.7067669034004211	1.0	3421	3496	3496	3521	1600
11.089009854676581	11.089009065197184	0	0	1	30	-0.007336107005503446	0.5390125811100006	2882.2565196454525	2957.2565196454525	2957.2565196454525	2982.2565196454525	0.8939393758773804	0.6455696225166321	1.0	0.61654132604599	1.0	3414	3489	3489	3514	1600
11.098732688197087	11.09873189871769	0	0	1	30	-0.007244443697167893	0.49055464565753937	2683.8212739676237	2758.8212739676237	2758.8212739676237	2783.8212739676237	0.8484848737716675	0.594936728477478	1.0	0.518796980381012	1.0	3421	3496	3496	3521	1600
11.11579096953991	11.115790574800213	0	0	1	30	-0.007132923872213509	0.45401317101303107	2534.1839352983625	2609.1839352983625	2609.1839352983625	2634.1839352983625	0.8484848737716675	0.5443037748336792	0.970588207244873	0.43609023094177246	1.0	3428	3503	3503	3528	1600
11.13291872506972	11.132918330330023	0	0	1	30	-0.0070018531987288465	0.3964743086040903	2298.5622937337494	2373.5622937337494	2373.5622937337494	2398.5622937337494	0.7878788113594055	0.4810126721858978	0.8970588445663452	0.35338345170021057	1.0	3428	3503	3503	3528	1600
11.15560086290098	11.155600073421583	0	0	1	30	-0.0068515909323193175	0.29556785383842943	1885.3503614683684	1960.3503614683684	1960.3503614683684	1985.3503614683684	0.6363636255264282	0.3734177350997925	0.7647058963775635	0.2255639135837555	1.0	3442	3517	3517	3542	1600
11.165688830642852	11.165688041163458	0	0	1	30	-0.006682548931412546	0.29556785383842943	1885.3503614683684	1960.3503614683684	1960.3503614683684	1985.3503614683684	0.6363636255264282	0.3734177350997925	0.7647058963775635	0.2255639135837555	1.0	3434	3509	3509	3534	1600
11.182815007213867	11.18281461247417	0	0	1	30	-0.006495190528383055	0.25332781557473183	1712.3774047785269	1787.3774047785269	1787.3774047785269	1812.3774047785269	0.560606062412262	0.32278481125831604	0.6911764740943909	0.18796992301940918	1.0	3448	3523	3523	3548	1600
11.198746701456392	11.198745911976994	0	0	1	30	-0.006290029259590423	0.20980019807446482	1534.1318111149335	1609.1318111149335	1609.1318111149335	1634.1318111149335	0.4545454680919647	0.2848101258277893	0.6323529481887817	0.15789473056793213	1.0	3455	3530	3530	3555	1600
11.222339109033024	11.222338714293327	0	0	1	30	-0.0060676274578118266	0.17251756454108236	1381.4594267957323	1456.4594267957323	1456.4594267957323	1481.4594267957323	0.40909090638160706	0.2151898741722107	0.5147058963775635	0.12781955301761627	1.0	3455	3530	3530	3555	1600
11.232697473468557	11.23269668398916	0	0	1	30	-0.005828594710926981	0.14160331387084335	1254.8655703011036	1329.8655703011036	1329.8655703011036	1354.8655703011036	0.3333333432674408	0.1835443079471588	0.47058823704719543	0.10526315867900848	1.0	3455	3530	3530	3555	1600
11.248889301172573	11.248888511693176	0	0	1	30	-0.005573586191080136	0.12158857649443477	1172.9052207447103	1247.9052207447103	1247.9052207447103	1272.9052207447103	0.28787878155708313	0.1582278460264206	0.4117647111415863	0.09774436056613922	1.0	3469	3544	3544	3569	1600
11.265759291679084	11.265758502199686	0	0	1	30	-0.005303300858898766	0.10749685392401576	1115.1996168188446	1190.1996168188446	1190.1996168188446	1215.1996168188446	0.25757575035095215	0.13924050331115723	0.36764705181121826	0.09022556245326996	1.0	3469	3544	3544	3569	1600
11.288984986075556	11.288984196596159	0	0	1	30	-0.005018479547691077	0.08325196507937582	1015.916797000044	1090.916797000044	1090.916797000044	1115.916797000044	0.19696970283985138	0.1139240488409996	0.29411765933036804	0.07518796622753143	1.0	3469	3544	3544	3569	1600
11.298734267155881	11.29873387241618	0	0	1	30	-0.004719902932873403	0.08325196507937582	1015.916797000044	1090.916797000044	1090.916797000044	1115.916797000044	0.19696970283985138	0.1139240488409996	0.29411765933036804	0.07518796622753143	1.0	3461	3536	3536	3561	1600
11.3164059739906	11.3164059739906	0	0	1	30	-0.004408389392193153	0.07316926309459112	974.6281323723506	1049.6281323723506	1049.6281323723506	1074.6281323723506	0.1818181872367859	0.09493670612573624	0.23529411852359772	0.06766917556524277	1.0	3461	3536	3536	3561	1600
11.33281530326864	11.332814513789243	0	0	1	30	-0.004084792762612291	0.06755032253623411	951.6185707858787	1026.6185707858785	1026.6185707858785	1051.6185707858785	0.1666666716337204	0.08860759437084198	0.22058823704719543	0.06766917556524277	1.0	3461	3536	3536	3561	1600
11.3489933150832	11.348992525603803	0	0	1	30	-0.0037499999999995736	0.06691454185073234	949.015048878749	1024.015048878749	1024.015048878749	1049.015048878749	0.1666666716337204	0.08860759437084198	0.20588235557079315	0.060150377452373505	1.0	3469	3544	3544	3569	1600
11.369095828982973	11.369095434243276	0	0	1	30	-0.00340492874804616	0.0629055218695721	932.5981120558977	1007.5981120558977	1007.5981120558977	1032.5981120558977	0.1515151560306549	0.08860759437084198	0.19117647409439087	0.060150377452373505	1.0	3476	3551	3551	3576	1600
11.38284658638977	11.382846191650072	0	0	1	30	-0.0030505248230680475	0.0629055218695721	932.5981120558977	1007.5981120558977	1007.5981120558977	1032.5981120558977	0.1515151560306549	0.08860759437084198	0.19117647409439087	0.060150377452373505	1.0	3476	3551	3551	3576	1600
11.398972097824393	11.398971703084692	0	0	1	30	-0.002687759621589286	0.06132324393084854	926.1186838968248	1001.1186838968248	1001.1186838968248	1026.1186838968247	0.1515151560306549	0.08227848261594772	0.19117647409439087	0.060150377452373505	1.0	3476	3551	3551	3576	1600
11.422378977742602	11.422378188263204	0	0	1	30	-0.0023176274578116285	0.05709308286929443	908.7961743497607	983.7961743497607	983.7961743497607	1008.7961743497607	0.13636364042758942	0.08227848261594772	0.1617647111415863	0.060150377452373505	1.0	3476	3551	3551	3576	1600
11.432728657904763	11.432727868425365	0	0	1	30	-0.0019411428382684192	0.05709308286929443	908.7961743497607	983.7961743497607	983.7961743497607	1008.7961743497607	0.13636364042758942	0.08227848261594772	0.1617647111415863	0.060150377452373505	1.0	3468	3543	3543	3568	1600
11.44896430171534	11.448963906975644	0	0	1	30	-0.0015593376811327004	0.056871941788900565	907.8906016255478	982.8906016255478	982.8906016255478	1007.8906016255478	0.13636364042758942	0.08227848261594772	0.14705882966518402	0.060150377452373505	1.0	3461	3536	3536	3561	1600
11.466038767385816	11.46603837264612	0	0	1	30	-0.0011732584878012297	0.05308406288813419	892.3792375269095	967.3792375269095	967.3792375269095	992.3792375269095	0.12121212482452393	0.08227848261594772	0.14705882966518402	0.060150377452373505	0.8333333134651184	3468	3543	3543	3568	1600
11.48909077631483	11.48909038157513	0	0	1	30	-0.0007839634745068937	0.0526141380334717	890.4548952470666	965.4548952470666	965.4548952470666	990.4548952470666	0.12121212482452393	0.08227848261594772	0.13235294818878174	0.05263157933950424	0.8333333134651184	3461	3536	3536	3561	1600
11.498752425182024	11.498751635702627	0	0	1	30	-0.0003925196718215671	0.04882625913270533	874.9435311484283	949.9435311484283	949.9435311484283	974.9435311484283	0.10606060922145844	0.08227848261594772	0.13235294818878174	0.05263157933950424	0.8333333134651184	3454	3529	3529	3554	1600
11.515926759996288	11.515925970516891	0	0	1	30	5.145327074780904e-16	0.04885390171454128	875.0567275210465	950.0567275210465	950.0567275210465	975.0567275210465	0.10606060922145844	0.08227848261594772	0.11764705926179886	0.060150377452373505	0.8333333134651184	3410	3485	3485	3510	1600
11.533005962543148	11.533005567803452	0	0	1	30	0.00039251967182259476	0.04885390171454128	875.0567275210465	950.0567275210465	950.0567275210465	975.0567275210465	0.10606060922145844	0.08227848261594772	0.11764705926179886	0.060150377452373505	0.8333333134651184	3346	3421	3421	3446	1600
11.556234814857214	11.556234420117514	0	0	1	30	0.0007839634745079172	0.050215038572870976	880.6305829559067	955.6305829559067	955.6305829559067	980.6305829559067	0.10606060922145844	0.08860759437084198	0.10294117778539658	0.060150377452373505	0.8333333134651184	3252	3327	3327	3352	1600
11.565741725762487	11.56574093628309	0	0	1	30	0.0011732584878022462	0.050215038572870976	880.6305829559067	955.6305829559067	955.6305829559067	980.6305829559067	0.10606060922145844	0.08860759437084198	0.10294117778539658	0.060150377452373505	0.8333333134651184	3113	3188	3188	3213	1600
11.583010008625061	11.583009219145664	0	0	1	30	0.001559337681133707	0.050215038572870976	880.6305829559067	955.6305829559067	955.6305829559067	980.6305829559067	0.10606060922145844	0.08860759437084198	0.10294117778539658	0.060150377452373505	0.6666666865348816	2882	2957	2957	2982	1600
11.59888249191277	11.598882097173073	0	0	1	30	0.0019411428382694134	0.04863276063414741	874.1511547968337	949.1511547968337	949.1511547968337	974.1511547968337	0.10606060922145844	0.08227848261594772	0.10294117778539658	0.060150377452373505	0.6666666865348816	2683	2758	2758	2783	1600
11.622843586368058	11.62284319162836	0	0	1	30	0.0023176274578126073	0.046427159672104604	865.1192188572684	940.1192188572684	940.1192188572684	965.1192188572684	0.09090909361839294	0.08860759437084198	0.10294117778539658	0.060150377452373505	0.6666666865348816	2534	2609	2609	2634	1600
11.632798921571142	11.632797737352048	0	0	1	30	0.0026877596215902464	0.046427159672104604	865.1192188572684	940.1192188572684	940.1192188572684	965.1192188572684	0.09090909361839294	0.08860759437084198	0.10294117778539658	0.060150377452373505	0.6666666865348816	2298	2373	2373	2398	1600
11.649295488322613	11.649294698843216	0	0	1	30	0.0030505248230689877	0.04620601859171074	864.2136461330555	939.2136461330555	939.2136461330555	964.2136461330555	0.09090909361839294	0.08860759437084198	0.0882352963089943	0.060150377452373505	0.6666666865348816	1885	1960	1960	1985	1600
11.665776265486132	11.665775870746435	0	0	1	30	0.0034049287480470767	0.042418139690944365	848.7022820344172	923.7022820344172	923.7022820344172	948.7022820344172	0.07575757801532745	0.08860759437084198	0.0882352963089943	0.060150377452373505	0.6666666865348816	1885	1960	1960	1985	1600
11.68956327973426	11.689562884994563	0	0	1	30	0.0037500000000004643	0.04377927654927406	854.2761374692773	929.2761374692773	929.2761374692773	954.2761374692773	0.07575757801532745	0.09493670612573624	0.07352941483259201	0.060150377452373505	0.5	1712	1787	1787	1812	1600
11.698758741017206	11.698758346277506	0	0	1	30	0.004084792762613155	0.04377927654927406	854.2761374692773	929.2761374692773	929.2761374692773	954.2761374692773	0.07575757801532745	0.09493670612573624	0.07352941483259201	0.060150377452373505	0.5	1534	1609	1609	1634	1600
11.71627136775332	11.71627097301362	0	0	1	30	0.004408389392193986	0.04391748975564498	854.8421205493662	929.8421205493662	929.8421205493662	954.8421205493662	0.07575757801532745	0.09493670612573624	0.07352941483259201	0.06766917556524277	0.5	1381	1456	1456	1481	1600
11.7328295138978	11.7328291191581	0	0	1	30	0.004719902932874203	0.04391748975564498	854.8421205493662	929.8421205493662	929.8421205493662	954.8421205493662	0.07575757801532745	0.09493670612573624	0.07352941483259201	0.06766917556524277	0.5	1254	1329	1329	1354	1600
11.756264025594922	11.756263236115524	0	0	1	30	0.005018479547691842	0.04208642803503251	847.3439228034581	922.3439228034581	922.3439228034581	947.3439228034581	0.07575757801532745	0.08860759437084198	0.05882352963089943	0.06766917556524277	0.5	1172	1247	1247	1272	1600
11.76572830461273	11.765727515133333	0	0	1	30	0.005303300858899494	0.04377927642508399	854.276136960719	929.276136960719	929.276136960719	954.276136960719	0.07575757801532745	0.09493670612573624	0.05882352963089943	0.07518796622753143	0.5	1115	1190	1190	1215	1600
11.783010798104462	11.783010008625064	0	0	1	30	0.005573586191080825	0.04247342488633313	848.9286749095342	923.9286749095342	923.9286749095342	948.9286749095342	0.07575757801532745	0.08860759437084198	0.07352941483259201	0.07518796622753143	0.5	1015	1090	1090	1115	1600
11.798846965339882	11.798846570600181	0	0	1	30	0.005828594710927629	0.04405570282505669	855.4081030686071	930.4081030686071	930.4081030686071	955.4081030686071	0.07575757801532745	0.09493670612573624	0.07352941483259201	0.07518796622753143	0.5	1015	1090	1090	1115	1600
11.823099377692865	11.823098982953168	0	0	1	30	0.006067627457812431	0.04405570282505669	855.4081030686071	930.4081030686071	930.4081030686071	955.4081030686071	0.07575757801532745	0.09493670612573624	0.07352941483259201	0.07518796622753143	0.5	974	1049	1049	1074	1600
11.832665104813257	11.83266471007356	0	0	1	30	0.006290029259590983	0.04405570282505669	855.4081030686071	930.4081030686071	930.4081030686071	955.4081030686071	0.07575757801532745	0.09493670612573624	0.07352941483259201	0.07518796622753143	0.5	951	1026	1026	1051	1600
11.849304172595987	11.84930338311659	0	0	1	30	0.006495190528383569	0.04405570282505669	855.4081030686071	930.4081030686071	930.4081030686071	955.4081030686071	0.07575757801532745	0.09493670612573624	0.07352941483259201	0.07518796622753143	0.5	949	1024	1024	1049	1600
11.866418506976038	11.866418506976038	0	0	1	30	0.006682548931413013	0.04026782392429032	839.8967389699689	914.8967389699689	914.8967389699689	939.8967389699689	0.06060606241226196	0.09493670612573624	0.07352941483259201	0.07518796622753143	0.5	932	1007	1007	1032	1600
11.889744465256	11.889745254735397	0	0	1	30	0.006851590932319736	0.04026782392429032	839.8967389699689	914.8967389699689	914.8967389699689	939.8967389699689	0.06060606241226196	0.09493670612573624	0.07352941483259201	0.07518796622753143	0.5	932	1007	1007	1032	1600
11.898769398989073	11.898768609509675	0	0	1	30	0.007001853198729215	0.04026782392429032	839.8967389699689	914.8967389699689	914.8967389699689	939.8967389699689	0.06060606241226196	0.09493670612573624	0.07352941483259201	0.07518796622753143	0.5	926	1001	1001	1026	1600
11.916227946386455	11.916227551646754	0	0	1	30	0.0071329238722138266	0.04054425025423877	841.0287047911078	916.0287047911078	916.0287047911078	941.0287047911078	0.06060606241226196	0.09493670612573624	0.0882352963089943	0.07518796622753143	0.5	908	983	983	1008	1600
11.93283148759629	11.932834250774183	0	0	1	30	0.00724444369716816	0.044332129155005146	856.5400688897461	931.5400688897461	931.5400688897461	956.5400688897461	0.07575757801532745	0.09493670612573624	0.0882352963089943	0.07518796622753143	0.5	908	983	983	1008	1600
11.956201261982818	11.956200867243117	0	0	1	30	0.007336107005503661	0.04133342912240215	844.2603922562369	919.2603922562369	919.2603922562369	944.2603922562369	0.07575757801532745	0.08227848261594772	0.0882352963089943	0.0827067643404007	0.5	907	982	982	1007	1600
11.965760673268031	11.965759883788634	0	0	1	30	0.007407662554463622	0.04133342912240215	844.2603922562369	919.2603922562369	919.2603922562369	944.2603922562369	0.07575757801532745	0.08227848261594772	0.0882352963089943	0.0827067643404007	0.5	892	967	967	992	1566
11.98299185059892	11.982991061119522	0	0	1	30	0.00745891421526211	0.04133342912240215	844.2603922562369	919.2603922562369	919.2603922562369	944.2603922562369	0.07575757801532745	0.08227848261594772	0.0882352963089943	0.0827067643404007	0.5	890	965	965	990	1566
11.998900649938912	11.998900255199215	0	0	1	30	0.007489721510659335	0.03596327042026706	822.2695923709937	897.2695923709937	897.2695923709937	922.2695923709937	0.06060606241226196	0.07594936341047287	0.0882352963089943	0.0827067643404007	0.5	874	949	949	974	1566
12.022890165652514	12.022889376173117	0	0	1	30	0.0075	0.03816887138230987	831.301528310559	906.301528310559	906.301528310559	931.301528310559	0.07575757801532745	0.06962025165557861	0.0882352963089943	0.0827067643404007	0.5	875	950	950	975	1566
12.032705763002232	12.032705368262535	0	0	1	30	0.007489721510659273	0.03847294035073154	832.5466907362456	907.5466907362456	907.5466907362456	932.5466907362456	0.07575757801532745	0.06962025165557861	0.10294117778539658	0.0827067643404007	0.5	875	950	950	975	1566
12.049438384093568	12.04943759461417	0	0	1	30	0.0074589142152619884	0.04087203979609169	842.3710029649955	917.3710029649955	917.3710029649955	942.3710029649955	0.09090909361839294	0.06329113990068436	0.10294117778539658	0.09022556245326996	0.6666666865348816	880	955	955	980	1566
12.065824028989683	12.065823239510285	0	0	1	30	0.00740766255446344	0.043409351433706805	852.7612941210293	927.7612941210293	927.7612941210293	952.7612941210293	0.10606060922145844	0.0569620244204998	0.11764705926179886	0.09022556245326996	0.6666666865348816	880	955	955	980	1566
12.0895182794086	12.089518279408603	0	0	1	30	0.0073361070055034195	0.0491112209794724	876.1104499109395	951.1104499109395	951.1104499109395	976.1104499109395	0.12121212482452393	0.06329113990068436	0.13235294818878174	0.09022556245326996	0.8333333134651184	880	955	955	980	1533
12.098769004249371	12.098768214769974	0	0	1	30	0.007244443697167859	0.0491112209794724	876.1104499109395	951.1104499109395	951.1104499109395	976.1104499109395	0.12121212482452393	0.06329113990068436	0.13235294818878174	0.09022556245326996	0.8333333134651184	874	949	949	974	1533
12.116233472742236	12.116233472742236	0	0	1	30	0.007132923872213468	0.05860096832662359	914.9709652975237	989.9709652975237	989.9709652975237	1014.9709652975237	0.1515151560306549	0.06962025165557861	0.14705882966518402	0.09022556245326996	1.0	865	940	940	965	1533
12.132743855383163	12.132743065903766	0	0	1	30	0.007001853198728799	0.06997706452635855	961.5560792354382	1036.5560792354381	1036.5560792354381	1061.5560792354381	0.1818181872367859	0.08227848261594772	0.1617647111415863	0.09774436056613922	1.0	865	940	940	965	1533
12.156359157862328	12.156358763122627	0	0	1	30	0.006851590932319263	0.0931590740012449	1056.4864080350978	1131.4864080350978	1131.4864080350978	1156.4864080350978	0.25757575035095215	0.09493670612573624	0.19117647409439087	0.10526315867900848	1.0	864	939	939	964	1533
12.165723567736345	12.165723172996648	0	0	1	30	0.006682548931412486	0.0931590740012449	1056.4864080350978	1131.4864080350978	1131.4864080350978	1156.4864080350978	0.25757575035095215	0.09493670612573624	0.19117647409439087	0.10526315867900848	1.0	848	923	923	948	1533
12.182889613016938	12.182889218277237	0	0	1	30	0.006495190528382989	0.11536422775615929	1147.4165126614723	1222.4165126614723	1222.4165126614723	1247.4165126614723	0.3030303120613098	0.1265822798013687	0.2647058963775635	0.12030075490474701	1.0	854	929	929	954	1500
12.198887623528856	12.198887623528856	0	0	1	30	0.00629002925959035	0.13385196315756498	1223.1237891302285	1298.1237891302285	1298.1237891302285	1323.1237891302285	0.3484848439693451	0.14556962251663208	0.3235294222831726	0.12781955301761627	1.0	854	929	929	954	1500
12.22290437628167	12.222903981541974	0	0	1	30	0.0060676274578117485	0.157067430949136	1318.191129736712	1393.191129736712	1393.191129736712	1418.191129736712	0.40909090638160706	0.16455696523189545	0.38235294818878174	0.1428571492433548	1.0	854	929	929	954	1500
12.23270023664645	12.232699841906753	0	0	1	30	0.0058285947109268975	0.17927258080452324	1409.1212183945227	1484.1212183945227	1484.1212183945227	1509.1212183945227	0.4545454680919647	0.19620253145694733	0.44117647409439087	0.15037593245506287	1.0	854	929	929	954	1500
12.249589964137899	12.249589964137899	0	0	1	30	0.005573586191080047	0.2058032751083374	1517.7644115686417	1592.7644115686417	1592.7644115686417	1617.7644115686417	0.5	0.2405063360929489	0.5	0.1654135286808014	1.0	847	922	922	947	1500
12.265696922806677	12.26569613332728	0	0	1	30	0.005303300858898672	0.2532578176196396	1712.0907631524242	1787.0907631524242	1787.0907631524242	1812.0907631524242	0.6363636255264282	0.27848100662231445	0.5441176295280457	0.18045112490653992	1.0	854	929	929	954	1500
12.289580648281008	12.289580253541308	0	0	1	30	0.005018479547690979	0.29848054033934357	1897.277812689612	1972.277812689612	1972.277812689612	1997.277812689612	0.6818181872367859	0.3544303774833679	0.6764705777168274	0.23308271169662476	1.0	848	923	923	948	1500
12.298777293783049	12.298776504303651	0	0	1	30	0.004719902932873301	0.3190196345657874	1981.3854035468994	2056.3854035468994	2056.3854035468994	2081.3854035468994	0.7121211886405945	0.37974682450294495	0.720588207244873	0.25563910603523254	1.0	855	930	930	955	1500
12.316242551755307	12.31624215701561	0	0	1	30	0.004408389392193047	0.34293115723916046	2079.303088894362	2154.303088894362	2154.303088894362	2179.303088894362	0.7424242496490479	0.40506330132484436	0.7647058963775635	0.29323309659957886	1.0	855	930	930	955	1500
12.33300319936526	12.33300280462556	0	0	1	30	0.004084792762612181	0.3691922717994225	2186.842353018635	2261.842353018635	2261.842353018635	2286.842353018635	0.7727272510528564	0.4303797483444214	0.8088235259056091	0.33834585547447205	1.0	855	930	930	955	1500
12.35618073551848	12.356180340778783	0	0	1	30	0.0037499999999994586	0.4018186965841126	2320.447562511941	2395.447562511941	2395.447562511941	2420.447562511941	0.8181818127632141	0.46202531456947327	0.8529411554336548	0.3834586441516876	1.0	855	930	930	955	1500
12.365783568170558	12.36578277869116	0	0	1	30	0.003404928748046042	0.44851109205569273	2511.6529219680615	2586.6529219680615	2586.6529219680615	2611.6529219680615	0.9090909361839294	0.4873417615890503	0.9117646813392639	0.43609023094177246	1.0	839	914	914	939	1500
12.382990271640123	12.382989876900426	0	0	1	30	0.0030505248230679265	0.4793943626750945	2638.119915154512	2713.119915154512	2713.119915154512	2738.119915154512	0.9242424368858337	0.5189873576164246	0.9558823704719543	0.49624061584472656	1.0	839	914	914	939	1500
12.398762491044343	12.398762096304646	0	0	1	30	0.0026877596215891626	0.5039189616148185	2738.5481478126817	2813.5481478126817	2813.5481478126817	2838.5481478126817	0.9242424368858337	0.550632894039154	0.9852941036224365	0.548872172832489	1.0	839	914	914	939	1500
12.422900428884683	12.422900034144986	0	0	1	30	0.0023176274578115027	0.5603598356246948	2969.6735268831253	3044.6735268831253	3044.6735268831253	3069.6735268831253	0.9848484992980957	0.594936728477478	1.0	0.6616541147232056	1.0	841	916	916	941	1500
12.432684447058497	12.4326836575791	0	0	1	30	0.0019411428382682915	0.5817550122737885	3057.2867752611637	3132.2867752611637	3132.2867752611637	3157.2867752611637	1.0	0.6202531456947327	1.0	0.7067669034004211	1.0	856	931	931	956	1500
12.449478647542845	12.449477858063448	0	0	1	30	0.001559337681132571	0.5974826365709305	3121.6913967579603	3196.6913967579603	3196.6913967579603	3221.6913967579603	1.0	0.6455696225166321	1.0	0.7443609237670898	1.0	844	919	919	944	1500
12.465733238858965	12.465732449379567	0	0	1	30	0.0011732584878010991	0.6116279661655426	3179.616521447897	3254.616521447897	3254.616521447897	3279.616521447897	1.0	0.6645569801330566	1.0	0.7819548845291138	1.0	844	919	919	944	1500
12.489539595352335	12.489539200612635	0	0	1	30	0.0007839634745067622	0.6364566385746002	3281.289934962988	3356.289934962988	3356.289934962988	3381.289934962988	1.0	0.6962025165557861	1.0	0.8496240377426147	1.0	844	919	919	944	1500
12.498713740691544	12.498712951212147	0	0	1	30	0.000392519671821435	0.6364566385746002	3281.289934962988	3356.289934962988	3356.289934962988	3381.289934962988	1.0	0.6962025165557861	1.0	0.8496240377426147	1.0	822	897	897	922	1500
12.516201893566334	12.516201104086937	0	0	1	30	-6.468409853337487e-16	0.6433805972337723	3309.6435456722975	3384.6435456722975	3384.6435456722975	3409.6435456722975	1.0	0.7088607549667358	1.0	0.8646616339683533	1.0	831	906	906	931	1500
12.532854777238521	12.53285438249882	0	0	1	30	-0.00039251967182272687	0.6521842628717422	3345.6945564597845	3420.6945564597845	3420.6945564597845	3445.6945564597845	1.0	0.7215189933776855	1.0	0.8872180581092834	1.0	832	907	907	932	1500
12.555742179713144	12.555741784973444	0	0	1	30	-0.0007839634745080487	0.6713738441467285	3424.2758917808533	3499.2758917808533	3499.2758917808533	3524.2758917808533	1.0	0.753164529800415	1.0	0.932330846786499	1.0	842	917	917	942	1533
12.565842779125374	12.565842384385677	0	0	1	30	-0.0011732584878023768	0.6713738441467285	3424.2758917808533	3499.2758917808533	3499.2758917808533	3524.2758917808533	1.0	0.753164529800415	1.0	0.932330846786499	1.0	852	927	927	952	1533
12.582908165782777	12.58290737630338	0	0	1	30	-0.0015593376811338364	0.6782978028059006	3452.629502490163	3527.629502490163	3527.629502490163	3552.629502490163	1.0	0.7658227682113647	1.0	0.9473684430122375	1.0	876	951	951	976	1566
12.598758938387055	12.598758148907658	0	0	1	30	-0.0019411428382695413	0.6902660131454468	3501.6393238306046	3576.6393238306046	3576.6393238306046	3601.6393238306046	1.0	0.7911392450332642	1.0	0.969924807548523	1.0	876	951	951	976	1566
12.615805772278614	12.615804982799217	0	0	1	30	-0.002317627457812733	0.6953102797269821	3522.2955954819918	3597.2955954819918	3597.2955954819918	3622.2955954819918	1.0	0.8037974834442139	1.0	0.9774436354637146	1.0	914	989	989	1014	1600
12.635620915677679	12.63562131041738	0	0	1	30	-0.00268775962159037	0.7003545314073563	3542.951806113124	3617.951806113124	3617.951806113124	3642.951806113124	1.0	0.8164557218551636	1.0	0.9849624037742615	1.0	961	1036	1036	1061	1600
12.649008907301303	12.649008117821905	0	0	1	30	-0.0030505248230691083	0.7019367963075638	3549.4311808794737	3624.4311808794737	3624.4311808794737	3649.4311808794737	1.0	0.8227847814559937	1.0	0.9849624037742615	1.0	1056	1131	1131	1156	1600
12.665747054748424	12.665746265269027	0	0	1	30	-0.003404928748047195	0.7053987830877304	3563.608016744256	3638.608016744256	3638.608016744256	3663.608016744256	1.0	0.8291139006614685	1.0	0.9924812316894531	1.0	1056	1131	1131	1156	1600
12.682712177522339	12.682711388042941	0	0	1	30	-0.0037500000000005793	0.7069810628890991	3570.087452530861	3645.087452530861	3645.087452530861	3670.087452530861	1.0	0.8354430198669434	1.0	0.9924812316894531	1.0	1147	1222	1222	1247	1600
12.702431793914299	12.702431399174598	0	0	1	30	-0.004084792762613266	0.7085633426904678	3576.566888317466	3651.566888317466	3651.566888317466	3676.566888317466	1.0	0.8417721390724182	1.0	0.9924812316894531	1.0	1223	1298	1298	1323	1600
12.715941365365145	12.715940970625445	0	0	1	30	-0.004408389392194093	0.7120253145694733	3590.743663161993	3665.743663161993	3665.743663161993	3690.743663161993	1.0	0.8481012582778931	1.0	1.0	1.0	1318	1393	1393	1418	1600
12.73294201471195	12.73294161997225	0	0	1	30	-0.004719902932874305	0.7085633426904678	3576.566888317466	3651.566888317466	3651.566888317466	3676.566888317466	1.0	0.8417721390724182	1.0	0.9924812316894531	1.0	1409	1484	1484	1509	1600
12.755750863986515	12.755750469246818	0	0	1	30	-0.005018479547691941	0.7101456224918365	3583.0463241040707	3658.0463241040707	3658.0463241040707	3683.0463241040707	1.0	0.8481012582778931	1.0	0.9924812316894531	1.0	1517	1592	1592	1617	1600
12.765817515784653	12.765816726305255	0	0	1	30	-0.005303300858899587	0.7120253145694733	3590.743663161993	3665.743663161993	3665.743663161993	3690.743663161993	1.0	0.8481012582778931	1.0	1.0	1.0	1712	1787	1787	1812	1600
12.782986324243135	12.782985929503438	0	0	1	30	-0.0055735861910809125	0.7151898741722107	3603.702534735203	3678.702534735203	3678.702534735203	3703.702534735203	1.0	0.8607594966888428	1.0	1.0	1.0	1897	1972	1972	1997	1600
12.798907755253493	12.798907360513793	0	0	1	30	-0.005828594710927712	0.7167721539735794	3610.1819705218077	3685.1819705218077	3685.1819705218077	3710.1819705218077	1.0	0.8670886158943176	1.0	1.0	1.0	1981	2056	2056	2081	1600
12.823185430947197	12.8231850362075	0	0	1	30	-0.006067627457812508	0.7183544337749481	3616.6614063084126	3691.6614063084126	3691.6614063084126	3716.6614063084126	1.0	0.8734177350997925	1.0	1.0	1.0	2079	2154	2154	2179	1600
12.832740894835423	12.832740105356025	0	0	1	30	-0.006290029259591055	0.7183544337749481	3616.6614063084126	3691.6614063084126	3691.6614063084126	3716.6614063084126	1.0	0.8734177350997925	1.0	1.0	1.0	2186	2261	2261	2286	1600
12.84897495968721	12.848974170207812	0	0	1	30	-0.006495190528383635	0.7167721539735794	3610.1819705218077	3685.1819705218077	3685.1819705218077	3710.1819705218077	1.0	0.8670886158943176	1.0	1.0	1.0	2320	2395	2395	2420	1600
12.8657861339786	12.865785344499203	0	0	1	30	-0.006682548931413073	0.7183544337749481	3616.6614063084126	3691.6614063084126	3691.6614063084126	3716.6614063084126	1.0	0.8734177350997925	1.0	1.0	1.0	2511	2586	2586	2611	1600
12.8891330134626	12.889132618722899	0	0	1	30	-0.006851590932319789	0.7199367135763168	3623.1408420950174	3698.1408420950174	3698.1408420950174	3723.1408420950174	1.0	0.8797468543052673	1.0	1.0	1.0	2638	2713	2713	2738	1600
12.898752819921723	12.898752030442326	0	0	1	30	-0.007001853198729263	0.7215189933776855	3629.6202778816223	3704.6202778816223	3704.6202778816223	3729.6202778816223	1.0	0.8860759735107422	1.0	1.0	1.0	2738	2813	2813	2838	1600
12.915725837489612	12.915725442749915	0	0	1	30	-0.007132923872213867	0.7246835380792618	3642.579088434577	3717.579088434577	3717.579088434577	3742.579088434577	1.0	0.8987341523170471	1.0	1.0	1.0	2969	3044	3044	3069	1600
12.93278964518822	12.932789250448524	0	0	1	30	-0.0072444436971681936	0.7246835380792618	3642.579088434577	3717.579088434577	3717.579088434577	3742.579088434577	1.0	0.8987341523170471	1.0	1.0	1.0	3057	3132	3132	3157	1600
12.955685337196519	12.955684547717121	0	0	1	30	-0.007336107005503688	0.7278480976819992	3655.5379600077868	3730.5379600077868	3730.5379600077868	3755.5379600077868	1.0	0.9113923907279968	1.0	1.0	1.0	3121	3196	3196	3221	1600
12.965757515350441	12.965756725871044	0	0	1	30	-0.007407662554463643	0.7278480976819992	3655.5379600077868	3730.5379600077868	3730.5379600077868	3755.5379600077868	1.0	0.9113923907279968	1.0	1.0	1.0	3179	3254	3254	3279	1600
12.982768427929413	12.982767638450015	0	0	1	30	-0.007458914215262124	0.7294303774833679	3662.0173957943916	3737.0173957943916	3737.0173957943916	3762.0173957943916	1.0	0.9177215099334717	1.0	1.0	1.0	3281	3356	3356	3381	1600
12.998783412248377	12.99878262276898	0	0	1	30	-0.007489721510659341	0.7310126572847366	3668.4968315809965	3743.4968315809965	3743.4968315809965	3768.4968315809965	1.0	0.9240506291389465	1.0	1.0	1.0	3281	3356	3356	3381	1600
13.02228581917369	13.022285029694293	0	0	1	30	-0.0075	0.7310126572847366	3668.4968315809965	3743.4968315809965	3743.4968315809965	3768.4968315809965	1.0	0.9240506291389465	1.0	1.0	1.0	3309	3384	3384	3409	1600
13.032699052427352	13.032698657687655	0	0	1	30	-0.007489721510659266	0.7310126572847366	3668.4968315809965	3743.4968315809965	3743.4968315809965	3768.4968315809965	1.0	0.9240506291389465	1.0	1.0	1.0	3345	3420	3420	3445	1600
13.048924433005764	13.048923643526367	0	0	1	30	-0.0074589142152619746	0.7310126572847366	3668.4968315809965	3743.4968315809965	3743.4968315809965	3768.4968315809965	1.0	0.9240506291389465	1.0	1.0	1.0	3424	3499	3499	3524	1600
13.06579323929318	13.06579323929318	0	0	1	30	-0.007407662554463419	0.7325949370861053	3674.9762673676014	3749.9762673676014	3749.9762673676014	3774.9762673676014	1.0	0.9303797483444214	1.0	1.0	1.0	3424	3499	3499	3524	1600
13.088850774577972	13.088850379838275	0	0	1	30	-0.007336107005503392	0.7357594966888428	3687.935138940811	3762.935138940811	3762.935138940811	3787.935138940811	1.0	0.9430379867553711	1.0	1.0	1.0	3452	3527	3527	3552	1600
13.098757951537808	13.09875716205841	0	0	1	30	-0.007244443697167825	0.7357594966888428	3687.935138940811	3762.935138940811	3762.935138940811	3787.935138940811	1.0	0.9430379867553711	1.0	1.0	1.0	3501	3576	3576	3601	1600
13.115784653704731	13.115783864225333	0	0	1	30	-0.0071329238722134276	0.7373417764902115	3694.414574727416	3769.414574727416	3769.414574727416	3794.414574727416	1.0	0.949367105960846	1.0	1.0	1.0	3522	3597	3597	3622	1600
13.132743065903766	13.132742671164069	0	0	1	30	-0.007001853198728752	0.7389240562915802	3700.894010514021	3775.894010514021	3775.894010514021	3800.894010514021	1.0	0.9556962251663208	1.0	1.0	1.0	3542	3617	3617	3642	1600
13.15564625796634	13.155645468486943	0	0	1	30	-0.006851590932319209	0.7389240562915802	3700.894010514021	3775.894010514021	3775.894010514021	3800.894010514021	1.0	0.9556962251663208	1.0	1.0	1.0	3549	3624	3624	3649	1600
13.165776068116282	13.165775278636884	0	0	1	30	-0.006682548931412426	0.7389240562915802	3700.894010514021	3775.894010514021	3775.894010514021	3800.894010514021	1.0	0.9556962251663208	1.0	1.0	1.0	3563	3638	3638	3663	1600
13.182687111551465	13.182686322072067	0	0	1	30	-0.006495190528382922	0.7389240562915802	3700.894010514021	3775.894010514021	3775.894010514021	3800.894010514021	1.0	0.9556962251663208	1.0	1.0	1.0	3570	3645	3645	3670	1600
13.198758938387053	13.198758148907656	0	0	1	30	-0.006290029259590279	0.7389240562915802	3700.894010514021	3775.894010514021	3775.894010514021	3800.894010514021	1.0	0.9556962251663208	1.0	1.0	1.0	3576	3651	3651	3676	1600
13.222521873513559	13.222521084034161	0	0	1	30	-0.006067627457811671	0.7357594966888428	3687.935138940811	3762.935138940811	3762.935138940811	3787.935138940811	1.0	0.9430379867553711	1.0	1.0	1.0	3590	3665	3665	3690	1600
13.232691947112775	13.232691157633377	0	0	1	30	-0.005828594710926814	0.7240886986255646	3640.143220871687	3715.143220871687	3715.143220871687	3740.143220871687	1.0	0.9113923907279968	1.0	0.9849624037742615	1.0	3576	3651	3651	3676	1600
13.248940617333416	13.248939827854018	0	0	1	30	-0.0055735861910799584	0.6948105990886688	3520.249403268099	3595.249403268099	3595.249403268099	3620.249403268099	1.0	0.8544303774833679	1.0	0.9248120188713074	1.0	3583	3658	3658	3683	1600
13.265994556539555	13.265994556539555	0	0	1	30	-0.0053033008588985785	0.6567288488149643	3364.304635897279	3439.304635897279	3439.304635897279	3464.304635897279	1.0	0.7848101258277893	1.0	0.8421052694320679	1.0	3590	3665	3665	3690	1600
13.289086434178143	13.289085644698746	0	0	1	30	-0.005018479547690881	0.6145902723073959	3191.7471650987864	3266.7471650987864	3266.7471650987864	3291.7471650987864	1.0	0.7215189933776855	1.0	0.7368420958518982	1.0	3603	3678	3678	3703	1600
13.29878242539913	13.298782030659433	0	0	1	30	-0.004719902932873198	0.5607621669769287	2971.321073770523	3046.321073770523	3046.321073770523	3071.321073770523	0.939393937587738	0.6645569801330566	1.0	0.6390977501869202	1.0	3610	3685	3685	3710	1600
13.31582018027762	13.315819390798223	0	0	1	30	-0.00440838939219294	0.49747858941555023	2712.174823656678	2787.174823656678	2787.174823656678	2812.174823656678	0.8484848737716675	0.607594907283783	1.0	0.5338345766067505	1.0	3616	3691	3691	3716	1600
13.333328464877047	13.333328859616747	0	0	1	30	-0.00408479276261207	0.45257575761185764	2528.297727420557	2603.297727420557	2603.297727420557	2628.297727420557	0.8484848737716675	0.5443037748336792	0.9411764740943909	0.4436090290546417	1.0	3616	3691	3691	3716	1600
13.35569481094929	13.355694416209593	0	0	1	30	-0.003749999999999344	0.3331898944530667	2039.4126177853082	2114.412617785308	2114.412617785308	2139.412617785308	0.6818181872367859	0.42405062913894653	0.7941176295280457	0.2857142984867096	1.0	3610	3685	3685	3710	1600
13.365727515133335	13.365726725653937	0	0	1	30	-0.0034049287480459245	0.3331898944530667	2039.4126177853082	2114.412617785308	2114.412617785308	2139.412617785308	0.6818181872367859	0.42405062913894653	0.7941176295280457	0.2857142984867096	1.0	3616	3691	3691	3716	1600
13.382730138178632	13.382729348699234	0	0	1	30	-0.003050524823067806	0.2852764733445454	1843.2071583459135	1918.2071583459135	1918.2071583459135	1943.2071583459135	0.6060606241226196	0.3670886158943176	0.720588207244873	0.23308271169662476	1.0	3623	3698	3698	3723	1600
13.398749069894583	13.39874828041519	0	0	1	30	-0.002687759621589039	0.24331284986956359	1671.3661202158628	1746.3661202158628	1746.3661202158628	1771.3661202158628	0.5303030014038086	0.3164556920528412	0.6470588445663452	0.19548872113227844	1.0	3629	3704	3704	3729	1600
13.42247884688639	13.422478452146693	0	0	1	30	-0.0023176274578113774	0.14805462025105953	1281.2836699280888	1356.2836699280888	1356.2836699280888	1381.2836699280888	0.3030303120613098	0.22151899337768555	0.5	0.13533835113048553	1.0	3642	3717	3717	3742	1600
13.432682868099702	13.432682078620305	0	0	1	30	-0.0019411428382681635	0.1328389225247547	1218.9753877388705	1293.9753877388705	1293.9753877388705	1318.9753877388705	0.3030303120613098	0.1835443079471588	0.3970588147640228	0.11278195679187775	1.0	3642	3717	3717	3742	1600
13.448937854155522	13.448937064676125	0	0	1	30	-0.0015593376811324415	0.1001765332215625	1085.2229035422984	1160.2229035422984	1160.2229035422984	1185.2229035422984	0.22727273404598236	0.14556962251663208	0.30882352590560913	0.09022556245326996	1.0	3655	3730	3730	3755	1600
13.465863502959563	13.465866660877152	0	0	1	30	-0.0011732584878009686	0.07835838057871863	995.8775684698528	1070.8775684698528	1070.8775684698528	1095.8775684698528	0.1818181872367859	0.1139240488409996	0.23529411852359772	0.07518796622753143	1.0	3655	3730	3730	3755	1600
13.489041039112783	13.489040249633385	0	0	1	30	-0.0007839634745066304	0.052862921807740326	891.4736648026967	966.4736648026967	966.4736648026967	991.4736648026967	0.12121212482452393	0.08227848261594772	0.13235294818878174	0.060150377452373505	1.0	3662	3737	3737	3762	1600
13.49871571439004	13.498714924910642	0	0	1	30	-0.0003925196718213029	0.052862921807740326	891.4736648026967	966.4736648026967	966.4736648026967	991.4736648026967	0.12121212482452393	0.08227848261594772	0.13235294818878174	0.060150377452373505	1.0	3668	3743	3743	3768	1600
13.515983207773216	13.51598439199231	0	0	1	30	7.791492631894069e-16	0.03928122454792861	835.8566145237677	910.8566145237677	910.8566145237677	935.8566145237677	0.07575757801532745	0.07594936341047287	0.10294117778539658	0.05263157933950424	1.0	3668	3743	3743	3768	1600
13.532844514006351	13.532844119266654	0	0	1	30	0.000392519671822859	0.03480227971148802	817.5153354185434	892.5153354185434	892.5153354185434	917.5153354185434	0.06060606241226196	0.07594936341047287	0.05882352963089943	0.04511278122663498	1.0	3668	3743	3743	3768	1600
13.55568533719652	13.555684547717123	0	0	1	30	0.0007839634745081803	0.032513752731064986	808.1438174337111	883.1438174337111	883.1438174337111	908.1438174337111	0.04545454680919647	0.08227848261594772	0.04411764815449715	0.05263157933950424	1.0	3668	3743	3743	3768	1600
13.565769357541404	13.565768568062007	0	0	1	30	0.0011732584878025075	0.03232025426463585	807.3514412136838	882.3514412136838	882.3514412136838	907.3514412136838	0.04545454680919647	0.08227848261594772	0.029411764815449715	0.05263157933950424	1.0	3674	3749	3749	3774	1600
13.582703690618812	13.582702901139415	0	0	1	30	0.0015593376811339657	0.03212675581046095	806.5590650438376	881.5590650438376	881.5590650438376	906.5590650438376	0.04545454680919647	0.08227848261594772	0.014705882407724857	0.05263157933950424	1.0	3687	3762	3762	3787	1600
13.598781043810186	13.598780254330789	0	0	1	30	0.001941142838269669	0.03370903374918451	813.0384932029106	888.0384932029106	888.0384932029106	913.0384932029106	0.04545454680919647	0.08860759437084198	0.014705882407724857	0.05263157933950424	1.0	3687	3762	3762	3787	1600
13.622410951658201	13.622410162178804	0	0	1	30	0.0023176274578128593	0.02972765639424324	796.7347529344261	871.7347529344261	871.7347529344261	896.7347529344261	0.03030303120613098	0.08860759437084198	0.0	0.05263157933950424	1.0	3694	3769	3769	3794	1600
13.632770895052529	13.632810369022407	0	0	1	30	0.002687759621590494	0.03289221413433552	809.693616880104	884.693616880104	884.693616880104	909.693616880104	0.03030303120613098	0.10126582533121109	0.0	0.060150377452373505	0.8333333134651184	3700	3775	3775	3800	1600
13.648905485500224	13.648904696020827	0	0	1	30	0.0030505248230692293	0.03447449207305908	816.1730450391769	891.1730450391769	891.1730450391769	916.1730450391769	0.03030303120613098	0.10759493708610535	0.0	0.06766917556524277	0.8333333134651184	3700	3775	3775	3800	1600
13.665764423295167	13.66576402855547	0	0	1	30	0.0034049287480473127	0.03289221413433552	809.693616880104	884.693616880104	884.693616880104	909.693616880104	0.03030303120613098	0.10126582533121109	0.0	0.06766917556524277	0.6666666865348816	3700	3775	3775	3800	1600
13.689030381140915	13.689029591661518	0	0	1	30	0.0037500000000006933	0.03447449207305908	816.1730450391769	891.1730450391769	891.1730450391769	916.1730450391769	0.03030303120613098	0.10759493708610535	0.0	0.07518796622753143	0.5	3700	3775	3775	3800	1600
13.698729135539798	13.6987283460604	0	0	1	30	0.004084792762613376	0.03447449207305908	816.1730450391769	891.1730450391769	891.1730450391769	916.1730450391769	0.03030303120613098	0.10759493708610535	0.0	0.0827067643404007	0.3333333432674408	3700	3775	3775	3800	1600
13.715783469485634	13.715782680006237	0	0	1	30	0.0044083893921942	0.03289221413433552	809.693616880104	884.693616880104	884.693616880104	909.693616880104	0.03030303120613098	0.10126582533121109	0.0	0.09022556245326996	0.3333333432674408	3687	3762	3762	3787	1600
13.732753329135933	13.732752539656536	0	0	1	30	0.004719902932874409	0.03289221413433552	809.693616880104	884.693616880104	884.693616880104	909.693616880104	0.03030303120613098	0.10126582533121109	0.0	0.09022556245326996	0.1666666716337204	3640	3715	3715	3740	1600
13.755620599885921	13.755619810406523	0	0	1	30	0.005018479547692039	0.03289221413433552	809.693616880104	884.693616880104	884.693616880104	909.693616880104	0.03030303120613098	0.10126582533121109	0.0	0.09774436056613922	0.1666666716337204	3520	3595	3595	3620	1600
13.765736988886102	13.765736199406705	0	0	1	30	0.00530330085889968	0.03289221413433552	809.693616880104	884.693616880104	884.693616880104	909.693616880104	0.03030303120613098	0.10126582533121109	0.0	0.09774436056613922	0.1666666716337204	3364	3439	3439	3464	1600
13.782732111877126	13.782731322397728	0	0	1	30	0.005573586191081001	0.03289221413433552	809.693616880104	884.693616880104	884.693616880104	909.693616880104	0.03030303120613098	0.10126582533121109	0.0	0.09774436056613922	0.0	3191	3266	3266	3291	1600
13.798856044352954	13.798855254873557	0	0	1	30	0.005828594710927795	0.03289221413433552	809.693616880104	884.693616880104	884.693616880104	909.693616880104	0.03030303120613098	0.10126582533121109	0.0	0.09774436056613922	0.1666666716337204	2971	3046	3046	3071	1600
13.822650953395057	13.82265016391566	0	0	1	30	0.006067627457812587	0.03289221413433552	809.693616880104	884.693616880104	884.693616880104	909.693616880104	0.03030303120613098	0.10126582533121109	0.0	0.09774436056613922	0.0	2712	2787	2787	2812	1600
13.832756684423375	13.832756289683674	0	0	1	30	0.006290029259591127	0.031309934332966805	803.2141810934991	878.2141810934991	878.2141810934991	903.2141810934991	0.03030303120613098	0.09493670612573624	0.0	0.09774436056613922	0.0	2528	2603	2603	2628	1600
13.848748379100114	13.848747589620716	0	0	1	30	0.006495190528383701	0.02972765639424324	796.7347529344261	871.7347529344261	871.7347529344261	896.7347529344261	0.03030303120613098	0.08860759437084198	0.0	0.09774436056613922	0.0	2039	2114	2114	2139	1600
13.866413770099653	13.866413375359953	0	0	1	30	0.006682548931413134	0.028145378455519676	790.2553247753531	865.2553247753531	865.2553247753531	890.2553247753531	0.03030303120613098	0.08227848261594772	0.0	0.09774436056613922	0.1666666716337204	2039	2114	2114	2139	1600
13.888924196161947	13.888923406682549	0	0	1	30	0.006851590932319843	0.028145378455519676	790.2553247753531	865.2553247753531	865.2553247753531	890.2553247753531	0.03030303120613098	0.08227848261594772	0.0	0.09774436056613922	0.0	1843	1918	1918	1943	1600
13.89872163548552	13.898720846006123	0	0	1	30	0.0070018531987293105	0.028145378455519676	790.2553247753531	865.2553247753531	865.2553247753531	890.2553247753531	0.03030303120613098	0.08227848261594772	0.0	0.09774436056613922	0.0	1671	1746	1746	1771	1600
13.915776364171057	13.91577557469166	0	0	1	30	0.007132923872213908	0.026563098654150963	783.7758889887482	858.7758889887482	858.7758889887482	883.7758889887482	0.03030303120613098	0.07594936341047287	0.0	0.09774436056613922	0.0	1281	1356	1356	1381	1600
13.932748986999249	13.932748592259548	0	0	1	30	0.007244443697168227	0.026563098654150963	783.7758889887482	858.7758889887482	858.7758889887482	883.7758889887482	0.03030303120613098	0.07594936341047287	0.0	0.09774436056613922	0.0	1218	1293	1293	1318	1600
13.955664810732182	13.955664021252785	0	0	1	30	0.007336107005503715	0.019610663875937462	755.3056685719639	830.3056685719639	830.3056685719639	855.3056685719639	0.01515151560306549	0.06329113990068436	0.0	0.09022556245326996	0.1666666716337204	1085	1160	1160	1185	1600
13.965795015621824	13.965794226142426	0	0	1	30	0.007407662554463664	0.019610663875937462	755.3056685719639	830.3056685719639	830.3056685719639	855.3056685719639	0.01515151560306549	0.06329113990068436	0.0	0.09022556245326996	0.1666666716337204	995	1070	1070	1095	1600
13.982752243601764	13.982751454122367	0	0	1	30	0.007458914215262138	0.01644610706716776	742.346808440052	817.346808440052	817.346808440052	842.346808440052	0.01515151560306549	0.050632912665605545	0.0	0.09022556245326996	0.1666666716337204	891	966	966	991	1600
13.998775517454403	13.998774727975006	0	0	1	30	0.007489721510659348	0.017069428227841854	744.8993085930124	819.8993085930124	819.8993085930124	844.8993085930124	0.03030303120613098	0.037974681705236435	0.0	0.09022556245326996	0.1666666716337204	891	966	966	991	1600
14.015749324501689	14.015748929761992	0	0	1	30	0.0075	0.017069428227841854	744.8993085930124	819.8993085930124	819.8993085930124	844.8993085930124	0.03030303120613098	0.037974681705236435	0.0	0.0827067643404007	0.1666666716337204	835	910	910	935	1600
14.035444861772026	14.035444072292629	0	0	1	30	0.007489721510659259	0.020857307128608227	760.4106726916507	835.4106726916507	835.4106726916507	860.4106726916507	0.04545454680919647	0.037974681705236435	0.0	0.0827067643404007	0.1666666716337204	817	892	892	917	1600
14.048783116193603	14.048782326714205	0	0	1	30	0.0074589142152619616	0.024921612376829116	777.0540026831152	852.0540026831152	852.0540026831152	877.0540026831152	0.06060606241226196	0.037974681705236435	0.014705882407724857	0.07518796622753143	0.1666666716337204	808	883	883	908	1600
14.065921134955582	14.065920740215882	0	0	1	30	0.007407662554463399	0.03793527181736041	830.3449380920908	905.3449380920908	905.3449380920908	930.3449380920908	0.09090909361839294	0.0569620244204998	0.07352941483259201	0.05263157933950424	0.1666666716337204	807	882	882	907	1600
14.089209592964158	14.089209198224461	0	0	1	30	0.007336107005503364	0.04524706181366127	860.2867181269429	935.2867181269429	935.2867181269429	960.2867181269429	0.10606060922145844	0.06962025165557861	0.0882352963089943	0.060150377452373505	0.3333333432674408	806	881	881	906	1600
14.098746109346843	14.098745319867446	0	0	1	30	0.00724444369716779	0.056429659516074024	906.0794557183231	981.0794557183231	981.0794557183231	1006.0794557183231	0.13636364042758942	0.08227848261594772	0.11764705926179886	0.060150377452373505	1.0	813	888	888	913	1600
14.115765311459493	14.115764521980095	0	0	1	30	0.007132923872213387	0.06947096168199099	959.4835880877531	1034.483588087753	1034.483588087753	1059.483588087753	0.1666666716337204	0.10126582533121109	0.14705882966518402	0.06766917556524277	1.0	796	871	871	896	1600
14.132737144808283	14.132736355328886	0	0	1	30	0.007001853198728705	0.0980908780299829	1076.68214553278	1151.68214553278	1151.68214553278	1176.68214553278	0.24242424964904785	0.13291139900684357	0.20588235557079315	0.0827067643404007	1.0	809	884	884	909	1566
14.15556573106779	14.155565336328094	0	0	1	30	0.006851590932319155	0.14937612761886299	1286.695242599244	1361.695242599244	1361.695242599244	1386.695242599244	0.40909090638160706	0.1582278460264206	0.30882352590560913	0.09774436056613922	1.0	816	891	891	916	1566
14.16575041003586	14.165749620556467	0	0	1	30	0.006682548931412366	0.17849942162997068	1405.9551315747299	1480.9551315747299	1480.9551315747299	1505.9551315747299	0.469696968793869	0.19620253145694733	0.4264705777168274	0.11278195679187775	1.0	809	884	884	909	1533
14.182837507376698	14.182837112637001	0	0	1	30	0.006495190528382856	0.19397055217110637	1469.3094111406806	1544.3094111406806	1544.3094111406806	1569.3094111406806	0.469696968793869	0.2405063360929489	0.4852941036224365	0.13533835113048553	1.0	816	891	891	916	1500
14.198724201293563	14.198723411814166	0	0	1	30	0.006290029259590206	0.21830417365758414	1568.955591127807	1643.955591127807	1643.955591127807	1668.955591127807	0.5151515007019043	0.2721518874168396	0.5441176295280457	0.15789473056793213	1.0	816	891	891	916	1466
14.222208055453033	14.222207660713336	0	0	1	30	0.006067627457811592	0.27303182988805297	1793.065343391577	1868.065343391577	1868.065343391577	1893.065343391577	0.6060606241226196	0.3417721390724182	0.6617646813392639	0.21804511547088623	1.0	809	884	884	909	1466
14.232723131548978	14.23272234206958	0	0	1	30	0.005828594710926731	0.3119472674671222	1952.4240602778655	2027.4240602778655	2027.4240602778655	2052.4240602778655	0.6666666865348816	0.3860759437084198	0.720588207244873	0.27067670226097107	1.0	809	884	884	909	1433
14.248800484740348	14.248799695260955	0	0	1	30	0.005573586191079871	0.37524769185148	2211.6392981318104	2286.6392981318104	2286.6392981318104	2311.6392981318104	0.8030303120613098	0.4303797483444214	0.8088235259056091	0.3308270573616028	1.0	809	884	884	909	1433
14.266009556648106	14.266009161908409	0	0	1	30	0.005303300858898486	0.4172306287183547	2383.5594246016626	2458.5594246016626	2458.5594246016626	2483.5594246016626	0.8484848737716675	0.474683552980423	0.8676470518112183	0.39849624037742615	1.0	809	884	884	909	1433
14.288859853591047	14.28885906411165	0	0	1	30	0.005018479547690782	0.46898967157497395	2595.5127050995184	2670.5127050995184	2670.5127050995184	2695.5127050995184	0.8636363744735718	0.5379746556282043	0.9558823704719543	0.49624061584472656	1.0	809	884	884	909	1400
14.298774530605156	14.298774135865456	0	0	1	30	0.004719902932873095	0.46898967157497395	2595.5127050995184	2670.5127050995184	2670.5127050995184	2695.5127050995184	0.8636363744735718	0.5379746556282043	0.9558823704719543	0.49624061584472656	1.0	809	884	884	909	1433
14.31575267978913	14.315751890309732	0	0	1	30	0.0044083893921928324	0.4941376009885978	2698.4934760483084	2773.4934760483084	2773.4934760483084	2798.4934760483084	0.8787878751754761	0.5569620132446289	0.9852941036224365	0.548872172832489	1.0	809	884	884	909	1400
14.332726881576116	14.332726092096719	0	0	1	30	0.004084792762611958	0.5232182890176773	2817.5788935273886	2892.5788935273886	2892.5788935273886	2917.5788935273886	0.9090909361839294	0.5822784900665283	1.0	0.6015037298202515	1.0	803	878	878	903	1400
14.355932049508253	14.355932049508253	0	0	1	30	0.0037499999999992296	0.5751667022705078	3030.3076457977295	3105.3076457977295	3105.3076457977295	3130.3076457977295	0.9696969985961914	0.6392405033111572	1.0	0.6917293071746826	1.0	796	871	871	896	1400
14.365748041597671	14.365747252118274	0	0	1	30	0.0034049287480458065	0.5751667022705078	3030.3076457977295	3105.3076457977295	3105.3076457977295	3130.3076457977295	0.9696969985961914	0.6392405033111572	1.0	0.6917293071746826	1.0	790	865	865	890	1433
14.382913297398863	14.382912902659163	0	0	1	30	0.003050524823067685	0.6072452515363693	3161.6693050414324	3236.6693050414324	3236.6693050414324	3261.6693050414324	0.9848484992980957	0.6772152185440063	1.0	0.7669172883033752	1.0	790	865	865	890	1400
14.398946834483672	14.398946834483672	0	0	1	30	0.0026877596215889154	0.6195108741521835	3211.8970296531916	3286.8970296531916	3286.8970296531916	3311.8970296531916	0.9848484992980957	0.6962025165557861	1.0	0.7969924807548523	1.0	790	865	865	890	1400
14.422224239780684	14.422223845040984	0	0	1	30	0.0023176274578112516	0.6336846798658371	3269.938764050603	3344.938764050603	3344.938764050603	3369.938764050603	1.0	0.7151898741722107	1.0	0.8195488452911377	1.0	783	858	858	883	1400
14.432683262839403	14.432682473360005	0	0	1	30	0.0019411428382680358	0.6424883455038071	3305.98977483809	3380.98977483809	3380.98977483809	3405.98977483809	1.0	0.7278481125831604	1.0	0.8421052694320679	1.0	783	858	858	883	1400
14.449001012507326	14.449000617767629	0	0	1	30	0.001559337681132312	0.65633624792099	3362.696935236454	3437.696935236454	3437.696935236454	3462.696935236454	1.0	0.753164529800415	1.0	0.8721804618835449	1.0	755	830	830	855	1433
14.465948371994797	14.4659479772551	0	0	1	30	0.0011732584878008379	0.663260206580162	3391.0505459457636	3466.0505459457636	3466.0505459457636	3491.0505459457636	1.0	0.7658227682113647	1.0	0.8872180581092834	1.0	755	830	830	855	1433
14.489034723277603	14.489033933798206	0	0	1	30	0.0007839634745064989	0.676810696721077	3446.53980307281	3521.53980307281	3521.53980307281	3546.53980307281	1.0	0.797468364238739	1.0	0.9097744226455688	1.0	742	817	817	842	1433
14.498717688088531	14.498717293348834	0	0	1	30	0.0003925196718211707	0.6802726835012436	3460.7166389375925	3535.7166389375925	3535.7166389375925	3560.7166389375925	1.0	0.8037974834442139	1.0	0.9172932505607605	1.0	744	819	819	844	1433
14.515770048335876	14.515769258856478	0	0	1	30	-9.11457541045065e-16	0.683734655380249	3474.8934137821198	3549.8934137821198	3549.8934137821198	3574.8934137821198	1.0	0.8101266026496887	1.0	0.9248120188713074	1.0	744	819	819	844	1433
14.532831487596292	14.532831092856592	0	0	1	30	-0.00039251967182299115	0.6906585991382599	3503.2469634711742	3578.2469634711742	3578.2469634711742	3603.2469634711742	1.0	0.8227847814559937	1.0	0.9398496150970459	1.0	760	835	835	860	1433
14.55570191626387	14.555701126784472	0	0	1	30	-0.0007839634745083118	0.6972851455211639	3530.3826709091663	3605.3826709091663	3605.3826709091663	3630.3826709091663	1.0	0.8417721390724182	1.0	0.9473684430122375	1.0	777	852	852	877	1433
14.56579659458062	14.565795805101223	0	0	1	30	-0.0011732584878026383	0.7004497051239014	3543.341542482376	3618.341542482376	3618.341542482376	3643.341542482376	1.0	0.8544303774833679	1.0	0.9473684430122375	1.0	830	905	905	930	1433
14.58289750781091	14.582897113071214	0	0	1	30	-0.0015593376811340951	0.7054939568042755	3563.997753113508	3638.997753113508	3638.997753113508	3663.997753113508	1.0	0.8670886158943176	1.0	0.9548872113227844	1.0	860	935	935	960	1466
14.598694201076457	14.598693806336756	0	0	1	30	-0.0019411428382697968	0.7086585164070129	3576.956624686718	3651.956624686718	3651.956624686718	3676.956624686718	1.0	0.8797468543052673	1.0	0.9548872113227844	1.0	906	981	981	1006	1600
14.616014194839567	14.616015773798365	0	0	1	30	-0.002317627457812985	0.7102407962083817	3583.436060473323	3658.436060473323	3658.436060473323	3683.436060473323	1.0	0.8860759735107422	1.0	0.9548872113227844	1.0	959	1034	1034	1059	1600
14.636785397789064	14.636784608309666	0	0	1	30	-0.0026877596215906176	0.7121205031871796	3591.1334605515003	3666.1334605515003	3666.1334605515003	3691.1334605515003	1.0	0.8860759735107422	1.0	0.9624060392379761	1.0	1076	1151	1151	1176	1600
14.648763379208665	14.648762589729268	0	0	1	30	-0.0030505248230693503	0.7171647399663925	3611.7896101623774	3686.7896101623774	3686.7896101623774	3711.7896101623774	1.0	0.8987341523170471	1.0	0.969924807548523	1.0	1286	1361	1361	1386	1600
14.665771133870047	14.66577073913035	0	0	1	30	-0.0034049287480474306	0.7187470197677612	3618.2690459489822	3693.2690459489822	3693.2690459489822	3718.2690459489822	1.0	0.905063271522522	1.0	0.969924807548523	1.0	1405	1480	1480	1505	1600
14.68888116953478	14.688880774795082	0	0	1	30	-0.0037500000000008082	0.7234938591718674	3637.707353308797	3712.707353308797	3712.707353308797	3737.707353308797	1.0	0.9240506291389465	1.0	0.969924807548523	1.0	1469	1544	1544	1569	1600
14.698793872850397	14.698793083371	0	0	1	30	-0.004084792762613487	0.7234938591718674	3637.707353308797	3712.707353308797	3712.707353308797	3737.707353308797	1.0	0.9240506291389465	1.0	0.969924807548523	1.0	1568	1643	1643	1668	1600
14.715731758585095	14.715730969105698	0	0	1	30	-0.004408389392194307	0.7234938591718674	3637.707353308797	3712.707353308797	3712.707353308797	3737.707353308797	1.0	0.9240506291389465	1.0	0.969924807548523	1.0	1793	1868	1868	1893	1600
14.73277069768268	14.732769908203283	0	0	1	30	-0.004719902932874511	0.7200318872928619	3623.5305784642696	3698.5305784642696	3698.5305784642696	3723.5305784642696	1.0	0.9177215099334717	1.0	0.9624060392379761	1.0	1952	2027	2027	2052	1600
14.755834943542355	14.755834154062958	0	0	1	30	-0.005018479547692137	0.7200318872928619	3623.5305784642696	3698.5305784642696	3698.5305784642696	3723.5305784642696	1.0	0.9177215099334717	1.0	0.9624060392379761	1.0	2211	2286	2286	2311	1600
14.765756331131344	14.765755936391644	0	0	1	30	-0.005303300858899775	0.7200318872928619	3623.5305784642696	3698.5305784642696	3698.5305784642696	3723.5305784642696	1.0	0.9177215099334717	1.0	0.9624060392379761	1.0	2383	2458	2458	2483	1600
14.782792507051036	14.78279211231134	0	0	1	30	-0.00557358619108109	0.7216141670942307	3630.0100142508745	3705.0100142508745	3705.0100142508745	3730.0100142508745	1.0	0.9240506291389465	1.0	0.9624060392379761	1.0	2595	2670	2670	2695	1600
14.79874038562121	14.798739990881513	0	0	1	30	-0.0058285947109278785	0.7234938591718674	3637.707353308797	3712.707353308797	3712.707353308797	3737.707353308797	1.0	0.9240506291389465	1.0	0.969924807548523	1.0	2595	2670	2670	2695	1600
14.822380161961698	14.822380556701399	0	0	1	30	-0.006067627457812664	0.7216141670942307	3630.0100142508745	3705.0100142508745	3705.0100142508745	3730.0100142508745	1.0	0.9240506291389465	1.0	0.9624060392379761	1.0	2698	2773	2773	2798	1600
14.832720368371087	14.83271957889169	0	0	1	30	-0.006290029259591199	0.7216141670942307	3630.0100142508745	3705.0100142508745	3705.0100142508745	3730.0100142508745	1.0	0.9240506291389465	1.0	0.9624060392379761	1.0	2817	2892	2892	2917	1600
14.84876495816746	14.848764563427762	0	0	1	30	-0.006495190528383767	0.7216141670942307	3630.0100142508745	3705.0100142508745	3705.0100142508745	3730.0100142508745	1.0	0.9240506291389465	1.0	0.9624060392379761	1.0	3030	3105	3105	3130	1600
14.865829950085166	14.865829555345465	0	0	1	30	-0.006682548931413194	0.7216141670942307	3630.0100142508745	3705.0100142508745	3705.0100142508745	3730.0100142508745	1.0	0.9240506291389465	1.0	0.9624060392379761	1.0	3030	3105	3105	3130	1600
14.888897353862431	14.88889695912273	0	0	1	30	-0.006851590932319897	0.7250761389732361	3644.1867890954018	3719.1867890954018	3719.1867890954018	3744.1867890954018	1.0	0.9303797483444214	1.0	0.969924807548523	1.0	3161	3236	3236	3261	1600
14.898709398554859	14.898708609075461	0	0	1	30	-0.007001853198729357	0.7250761389732361	3644.1867890954018	3719.1867890954018	3719.1867890954018	3744.1867890954018	1.0	0.9303797483444214	1.0	0.969924807548523	1.0	3211	3286	3286	3311	1600
14.915788995841416	14.915788206362022	0	0	1	30	-0.00713292387221395	0.7266584187746048	3650.6662248820066	3725.6662248820066	3725.6662248820066	3750.6662248820066	1.0	0.9367088675498962	1.0	0.969924807548523	1.0	3269	3344	3344	3369	1600
14.932756092313825	14.932755302834428	0	0	1	30	-0.007244443697168262	0.7266584187746048	3650.6662248820066	3725.6662248820066	3725.6662248820066	3750.6662248820066	1.0	0.9367088675498962	1.0	0.969924807548523	1.0	3305	3380	3380	3405	1600
14.955564152108996	14.955563362629599	0	0	1	30	-0.007336107005503743	0.7266584187746048	3650.6662248820066	3725.6662248820066	3725.6662248820066	3750.6662248820066	1.0	0.9367088675498962	1.0	0.969924807548523	1.0	3362	3437	3437	3462	1600
14.965827779016822	14.965827384277125	0	0	1	30	-0.007407662554463685	0.7247787266969681	3642.9688858240843	3717.9688858240843	3717.9688858240843	3742.9688858240843	1.0	0.9367088675498962	1.0	0.9624060392379761	1.0	3391	3466	3466	3491	1600
14.982786191215856	14.982785401736459	0	0	1	30	-0.0074589142152621515	0.7247787266969681	3642.9688858240843	3717.9688858240843	3717.9688858240843	3742.9688858240843	1.0	0.9367088675498962	1.0	0.9624060392379761	1.0	3446	3521	3521	3546	1600
14.998723017074466	14.998722227595069	0	0	1	30	-0.0074897215106593555	0.7231964468955994	3636.4894500374794	3711.4894500374794	3711.4894500374794	3736.4894500374794	1.0	0.9303797483444214	1.0	0.9624060392379761	1.0	3460	3535	3535	3560	1600
15.02225739791538	15.022256608435983	0	0	1	30	-0.0075	0.7231964468955994	3636.4894500374794	3711.4894500374794	3711.4894500374794	3736.4894500374794	1.0	0.9303797483444214	1.0	0.9624060392379761	1.0	3474	3549	3549	3574	1600
15.032855764087765	15.032855764087765	0	0	1	30	-0.007489721510659252	0.717854768037796	3614.6152751147747	3689.6152751147747	3689.6152751147747	3714.6152751147747	1.0	0.9240506291389465	1.0	0.9473684430122375	1.0	3503	3578	3578	3603	1600
15.048804432137336	15.048803642657942	0	0	1	30	-0.007458914215261947	0.7074688225984573	3572.084828540683	3647.084828540683	3647.084828540683	3672.084828540683	1.0	0.905063271522522	1.0	0.9248120188713074	1.0	3530	3605	3605	3630	1600
15.065907319066126	15.065906924326425	0	0	1	30	-0.007407662554463379	0.6917412281036377	3507.6803290843964	3582.6803290843964	3582.6803290843964	3607.6803290843964	1.0	0.8797468543052673	1.0	0.8872180581092834	1.0	3543	3618	3618	3643	1600
15.088877616877491	15.088877222137791	0	0	1	30	-0.007336107005503337	0.6587037146091461	3372.3917113244534	3447.3917113244534	3447.3917113244534	3472.3917113244534	1.0	0.8227847814559937	1.0	0.8120300769805908	1.0	3563	3638	3638	3663	1600
15.098720846006122	15.098720056526725	0	0	1	30	-0.0072444436971677555	0.5922555923461914	3100.286650657654	3175.286650657654	3175.286650657654	3200.286650657654	0.9090909361839294	0.753164529800415	1.0	0.7067669034004211	1.0	3576	3651	3651	3676	1600
15.115693074094617	15.11569228461522	0	0	1	30	-0.007132923872213346	0.5188835263252258	2799.8280403018	2874.8280403018	2874.8280403018	2899.8280403018	0.8181818127632141	0.6708860993385315	1.0	0.5864661931991577	1.0	3583	3658	3658	3683	1600
15.132741092205274	15.132740302725876	0	0	1	30	-0.007001853198728657	0.45318116707754497	2530.7768791825465	2605.7768791825465	2605.7768791825465	2630.7768791825465	0.8181818127632141	0.5696202516555786	0.9264705777168274	0.45864662528038025	1.0	3591	3666	3666	3691	1600
15.155587836490922	15.155587047011524	0	0	1	30	-0.0068515909323191015	0.29425451528463853	1879.9722400905948	1954.9722400905948	1954.9722400905948	1979.9722400905948	0.6212121248245239	0.3607594966888428	0.720588207244873	0.27067670226097107	0.8333333134651184	3611	3686	3686	3711	1600
15.165781989211764	15.165781199732367	0	0	1	30	-0.006682548931412306	0.29425451528463853	1879.9722400905948	1954.9722400905948	1954.9722400905948	1979.9722400905948	0.6212121248245239	0.3607594966888428	0.720588207244873	0.27067670226097107	0.8333333134651184	3618	3693	3693	3718	1600
15.18272461182285	15.18272421708315	0	0	1	30	-0.006495190528382789	0.22596700059489727	1600.3348674361043	1675.3348674361043	1675.3348674361043	1700.3348674361043	0.5	0.27848100662231445	0.6176470518112183	0.2030075192451477	0.8333333134651184	3637	3712	3712	3737	1600
15.19877946485139	15.198779070111692	0	0	1	30	-0.006290029259590135	0.16506672278046608	1350.9482297860086	1425.9482297860086	1425.9482297860086	1450.9482297860086	0.3787878751754761	0.20253165066242218	0.5	0.15789473056793213	0.8333333134651184	3637	3712	3712	3737	1600
15.22218358159171	15.222182792112312	0	0	1	30	-0.006067627457811515	0.06159029713527442	927.2122667689488	1002.2122667689488	1002.2122667689488	1027.2122667689487	0.12121212482452393	0.10126582533121109	0.2647058963775635	0.09022556245326996	0.3333333432674408	3637	3712	3712	3737	1600
15.232684841798198	15.2326840523188	0	0	1	30	-0.005828594710926648	0.044755304166746446	858.2729705628267	933.2729705628267	933.2729705628267	958.2729705628267	0.09090909361839294	0.07594936341047287	0.1617647111415863	0.07518796622753143	0.3333333432674408	3623	3698	3698	3723	1600
15.248811142712215	15.248809958493121	0	0	1	30	-0.005573586191079782	0.040319187134959064	840.1070713176573	915.1070713176573	915.1070713176573	940.1070713176573	0.09090909361839294	0.06329113990068436	0.11764705926179886	0.060150377452373505	0.3333333432674408	3623	3698	3698	3723	1600
15.26594442459781	15.26594402985811	0	0	1	30	-0.005303300858898391	0.030553012457748316	800.1145860144793	875.1145860144793	875.1145860144793	900.1145860144793	0.06060606241226196	0.0569620244204998	0.0882352963089943	0.05263157933950424	0.1666666716337204	3623	3698	3698	3723	1600
15.288876432658393	15.288875643178995	0	0	1	30	-0.005018479547690684	0.024061966032508146	773.5337509031209	848.5337509031209	848.5337509031209	873.5337509031209	0.03030303120613098	0.06329113990068436	0.05882352963089943	0.04511278122663498	0.1666666716337204	3630	3705	3705	3730	1600
15.298706635376968	15.298706240637268	0	0	1	30	-0.004719902932872991	0.024061966032508146	773.5337509031209	848.5337509031209	848.5337509031209	873.5337509031209	0.03030303120613098	0.06329113990068436	0.05882352963089943	0.04511278122663498	0.1666666716337204	3637	3712	3712	3737	1600
15.315715179517747	15.31571439003835	0	0	1	30	-0.004408389392192726	0.021690509267017898	763.8226354484383	838.8226354484383	838.8226354484383	863.8226354484383	0.01515151560306549	0.06962025165557861	0.04411764815449715	0.04511278122663498	0.1666666716337204	3630	3705	3705	3730	1600
15.332774645079668	15.332773855600271	0	0	1	30	-0.004084792762611848	0.021524653442563182	763.1434558472962	838.1434558472962	838.1434558472962	863.1434558472962	0.01515151560306549	0.06962025165557861	0.029411764815449715	0.04511278122663498	0.0	3630	3705	3705	3730	1600
15.355550336219538	15.355549941479842	0	0	1	30	-0.003749999999999115	0.024550998008928203	775.536336846561	850.536336846561	850.536336846561	875.536336846561	0.01515151560306549	0.08227848261594772	0.014705882407724857	0.05263157933950424	0.0	3630	3705	3705	3730	1600
15.365772120719294	15.365771725979597	0	0	1	30	-0.003404928748045688	0.024550998008928203	775.536336846561	850.536336846561	850.536336846561	875.536336846561	0.01515151560306549	0.08227848261594772	0.014705882407724857	0.05263157933950424	0.0	3630	3705	3705	3730	1600
15.382847770608867	15.382847375869167	0	0	1	30	-0.003050524823067564	0.025939777493476868	781.2233888357878	856.2233888357878	856.2233888357878	881.2233888357878	0.01515151560306549	0.08860759437084198	0.0	0.060150377452373505	0.0	3644	3719	3719	3744	1600
15.398691437898565	15.398691043158864	0	0	1	30	-0.002687759621588792	0.028145378455519676	790.2553247753531	865.2553247753531	865.2553247753531	890.2553247753531	0.03030303120613098	0.08227848261594772	0.0	0.060150377452373505	0.0	3644	3719	3719	3744	1600
15.422221871342488	15.422221081863094	0	0	1	30	-0.0023176274578111254	0.02972765639424324	796.7347529344261	871.7347529344261	871.7347529344261	896.7347529344261	0.03030303120613098	0.08860759437084198	0.0	0.060150377452373505	0.0	3650	3725	3725	3750	1600
15.432730631603254	15.432729842123857	0	0	1	30	-0.0019411428382679079	0.02972765639424324	796.7347529344261	871.7347529344261	871.7347529344261	896.7347529344261	0.03030303120613098	0.08860759437084198	0.0	0.06766917556524277	0.0	3650	3725	3725	3750	1600
15.448814695369505	15.448813905890107	0	0	1	30	-0.0015593376811321826	0.031309934332966805	803.2141810934991	878.2141810934991	878.2141810934991	903.2141810934991	0.03030303120613098	0.09493670612573624	0.0	0.07518796622753143	0.0	3650	3725	3725	3750	1600
15.465712712394629	15.465711922915231	0	0	1	30	-0.001173258487800707	0.031309934332966805	803.2141810934991	878.2141810934991	878.2141810934991	903.2141810934991	0.03030303120613098	0.09493670612573624	0.0	0.07518796622753143	0.0	3642	3717	3717	3742	1600
15.488864195727734	15.488863800988034	0	0	1	30	-0.0007839634745063674	0.031309934332966805	803.2141810934991	878.2141810934991	878.2141810934991	903.2141810934991	0.03030303120613098	0.09493670612573624	0.0	0.07518796622753143	0.0	3642	3717	3717	3742	1600
15.498680187817149	15.498679398337751	0	0	1	30	-0.0003925196718210386	0.031309934332966805	803.2141810934991	878.2141810934991	878.2141810934991	903.2141810934991	0.03030303120613098	0.09493670612573624	0.0	0.07518796622753143	0.0	3636	3711	3711	3736	1600
15.515735311242382	15.515734916502685	0	0	1	30	1.0437658189007235e-15	0.031309934332966805	803.2141810934991	878.2141810934991	878.2141810934991	903.2141810934991	0.03030303120613098	0.09493670612573624	0.0	0.07518796622753143	0.0	3636	3711	3711	3736	1600
15.532739118506777	15.53273911850678	0	0	1	30	0.00039251967182312326	0.031309934332966805	803.2141810934991	878.2141810934991	878.2141810934991	903.2141810934991	0.03030303120613098	0.09493670612573624	0.0	0.07518796622753143	0.0	3614	3689	3689	3714	1600
15.555554283616525	15.555553494137127	0	0	1	30	0.0007839634745084434	0.028145378455519676	790.2553247753531	865.2553247753531	865.2553247753531	890.2553247753531	0.03030303120613098	0.08227848261594772	0.0	0.07518796622753143	0.0	3572	3647	3647	3672	1600
15.56571251502478	15.565711725545382	0	0	1	30	0.001173258487802769	0.028145378455519676	790.2553247753531	865.2553247753531	865.2553247753531	890.2553247753531	0.03030303120613098	0.08227848261594772	0.0	0.07518796622753143	0.0	3507	3582	3582	3607	1600
15.582682374675079	15.582681585195681	0	0	1	30	0.0015593376811342246	0.02972765639424324	796.7347529344261	871.7347529344261	871.7347529344261	896.7347529344261	0.03030303120613098	0.08860759437084198	0.0	0.07518796622753143	0.0	3372	3447	3447	3472	1600
15.598723017074464	15.598722227595067	0	0	1	30	0.0019411428382699247	0.028145378455519676	790.2553247753531	865.2553247753531	865.2553247753531	890.2553247753531	0.03030303120613098	0.08227848261594772	0.0	0.07518796622753143	0.0	3100	3175	3175	3200	1600
15.62222147660279	15.622220687123393	0	0	1	30	0.002317627457813111	0.028145378455519676	790.2553247753531	865.2553247753531	865.2553247753531	890.2553247753531	0.03030303120613098	0.08227848261594772	0.0	0.07518796622753143	0.0	2799	2874	2874	2899	1600
15.632714842015305	15.632714447275605	0	0	1	30	0.0026877596215907408	0.026563098654150963	783.7758889887482	858.7758889887482	858.7758889887482	883.7758889887482	0.03030303120613098	0.07594936341047287	0.0	0.07518796622753143	0.0	2530	2605	2605	2630	1600
15.648805221616735	15.648804826877038	0	0	1	30	0.0030505248230694713	0.026563098654150963	783.7758889887482	858.7758889887482	858.7758889887482	883.7758889887482	0.03030303120613098	0.07594936341047287	0.0	0.0827067643404007	0.0	1879	1954	1954	1979	1566
15.665870213534442	15.665869818794741	0	0	1	30	0.0034049287480475486	0.0249808207154274	777.2964608296752	852.2964608296752	852.2964608296752	877.2964608296752	0.03030303120613098	0.06962025165557861	0.0	0.0827067643404007	0.0	1879	1954	1954	1979	1566
15.682686914181614	15.682686519441917	0	0	1	30	0.003750000000000923	0.026563098654150963	783.7758889887482	858.7758889887482	858.7758889887482	883.7758889887482	0.03030303120613098	0.07594936341047287	0.0	0.0827067643404007	0.0	1600	1675	1675	1700	1566
15.702220608175454	15.702220213435757	0	0	1	30	0.004084792762613599	0.026563098654150963	783.7758889887482	858.7758889887482	858.7758889887482	883.7758889887482	0.03030303120613098	0.07594936341047287	0.0	0.0827067643404007	0.0	1350	1425	1425	1450	1566
15.715745179734855	15.715744390255457	0	0	1	30	0.0044083893921944145	0.0249808207154274	777.2964608296752	852.2964608296752	852.2964608296752	877.2964608296752	0.03030303120613098	0.06962025165557861	0.0	0.0827067643404007	0.0	927	1002	1002	1027	1466
15.732718197302743	15.732717407823346	0	0	1	30	0.004719902932874614	0.0249808207154274	777.2964608296752	852.2964608296752	852.2964608296752	877.2964608296752	0.03030303120613098	0.06962025165557861	0.0	0.0827067643404007	0.0	858	933	933	958	1466
15.755551125698934	15.755550336219537	0	0	1	30	0.0050184795476922355	0.0249808207154274	777.2964608296752	852.2964608296752	852.2964608296752	877.2964608296752	0.03030303120613098	0.06962025165557861	0.0	0.0827067643404007	0.0	840	915	915	940	1466
15.765752383734357	15.76575159425496	0	0	1	30	0.005303300858899867	0.0249808207154274	777.2964608296752	852.2964608296752	852.2964608296752	877.2964608296752	0.03030303120613098	0.06962025165557861	0.0	0.0827067643404007	0.0	800	875	875	900	1433
15.782737638232907	15.78273684875351	0	0	1	30	0.005573586191081179	0.0249808207154274	777.2964608296752	852.2964608296752	852.2964608296752	877.2964608296752	0.03030303120613098	0.06962025165557861	0.0	0.0827067643404007	0.0	773	848	848	873	1433
15.798919992184155	15.798919597444455	0	0	1	30	0.005828594710927962	0.023398542776703835	770.8170326706022	845.8170326706022	845.8170326706022	870.8170326706022	0.03030303120613098	0.06329113990068436	0.0	0.0827067643404007	0.0	773	848	848	873	1433
15.822200160659056	15.822199371179659	0	0	1	30	0.0060676274578127425	0.023398542776703835	770.8170326706022	845.8170326706022	845.8170326706022	870.8170326706022	0.03030303120613098	0.06329113990068436	0.0	0.0827067643404007	0.0	763	838	838	863	1433
15.832749184369098	15.8327483948897	0	0	1	30	0.006290029259591271	0.021816263906657696	764.3376006977633	839.3376006977633	839.3376006977633	864.3376006977633	0.03030303120613098	0.0569620244204998	0.0	0.0827067643404007	0.0	763	838	838	863	1400
15.848781142495111	15.848780353015714	0	0	1	30	0.006495190528383834	0.021816263906657696	764.3376006977633	839.3376006977633	839.3376006977633	864.3376006977633	0.03030303120613098	0.0569620244204998	0.0	0.0827067643404007	0.0	775	850	850	875	1400
15.865769949650952	15.865769554911251	0	0	1	30	0.006682548931413254	0.021816263906657696	764.3376006977633	839.3376006977633	839.3376006977633	864.3376006977633	0.03030303120613098	0.0569620244204998	0.0	0.0827067643404007	0.0	775	850	850	875	1400
15.888838142907614	15.888837353428217	0	0	1	30	0.006851590932319951	0.021816263906657696	764.3376006977633	839.3376006977633	839.3376006977633	864.3376006977633	0.03030303120613098	0.0569620244204998	0.0	0.0827067643404007	0.0	781	856	856	881	1400
15.898771767427265	15.898771372687564	0	0	1	30	0.007001853198729405	0.018028385005891323	748.826236599125	823.826236599125	823.826236599125	848.826236599125	0.01515151560306549	0.0569620244204998	0.0	0.0827067643404007	0.0	790	865	865	890	1400
15.915773995732865	15.915773206253467	0	0	1	30	0.0071329238722139905	0.018028385005891323	748.826236599125	823.826236599125	823.826236599125	848.826236599125	0.01515151560306549	0.0569620244204998	0.0	0.09022556245326996	0.0	796	871	871	896	1400
15.932712276207264	15.932711486727866	0	0	1	30	0.007244443697168296	0.018028385005891323	748.826236599125	823.826236599125	823.826236599125	848.826236599125	0.01515151560306549	0.0569620244204998	0.0	0.0827067643404007	0.0	796	871	871	896	1400
15.955561388931104	15.955560994191407	0	0	1	30	0.007336107005503771	0.01644610706716776	742.346808440052	817.346808440052	817.346808440052	842.346808440052	0.01515151560306549	0.050632912665605545	0.0	0.0827067643404007	0.0	803	878	878	903	1400
15.96577330493839	15.965772515458992	0	0	1	30	0.007407662554463706	0.01486382819712162	735.867376467213	810.867376467213	810.867376467213	835.867376467213	0.01515151560306549	0.04430379718542099	0.0	0.09022556245326996	0.0	803	878	878	903	1400
15.982718295987668	15.982717901247971	0	0	1	30	0.007458914215262165	0.013281549327075481	729.3879444943741	804.3879444943741	804.3879444943741	829.3879444943741	0.01515151560306549	0.037974681705236435	0.0	0.09022556245326996	0.0	803	878	878	903	1400
15.998763280523741	15.998762885784041	0	0	1	30	0.0074897215106593616	0.010116992983967066	716.4290862693451	791.4290862693451	791.4290862693451	816.4290862693451	0.01515151560306549	0.025316456332802773	0.0	0.07518796622753143	0.0	803	878	878	903	1400
16.01576235091175	16.015761561432356	0	0	1	30	0.0075	0.04004276081901546	838.9751055538684	913.9751055538684	913.9751055538684	938.9751055538684	0.09090909361839294	0.06329113990068436	0.0882352963089943	0.06766917556524277	0.8333333134651184	803	878	878	903	1400
16.03539157191269	16.035390782433296	0	0	1	30	0.007489721510659245	0.05770122075320766	911.2864989843854	986.2864989843854	986.2864989843854	1011.2864989843854	0.13636364042758942	0.08227848261594772	0.14705882966518402	0.0827067643404007	1.0	803	878	878	903	1400
16.048779958276015	16.048779168796614	0	0	1	30	0.007458914215261934	0.08075083257636234	1005.6746594002038	1080.6746594002038	1080.6746594002038	1105.6746594002038	0.19696970283985138	0.10126582533121109	0.23529411852359772	0.10526315867900848	1.0	790	865	865	890	1400
16.06583113430426	16.06583073956456	0	0	1	30	0.007407662554463358	0.12408578745223342	1183.1312996168958	1258.1312996168958	1258.1312996168958	1283.1312996168958	0.3181818127632141	0.13924050331115723	0.3235294222831726	0.12030075490474701	1.0	790	865	865	890	1400
16.082764283162575	16.082763888422875	0	0	1	30	0.007336107005503309	0.15960202114891353	1328.570276604801	1403.570276604801	1403.570276604801	1428.570276604801	0.39393940567970276	0.1835443079471588	0.4264705777168274	0.1428571492433548	1.0	796	871	871	896	1400
16.10225179261166	16.10225139787196	0	0	1	30	0.007244443697167722	0.18022797629237175	1413.0335629172623	1488.0335629172623	1488.0335629172623	1513.0335629172623	0.39393940567970276	0.2405063360929489	0.5	0.17293232679367065	1.0	790	865	865	890	1400
16.11577439047256	16.115773600993165	0	0	1	30	0.007132923872213304	0.22552283265747786	1598.5159997323717	1673.5159997323717	1673.5159997323717	1698.5159997323717	0.4848484992980957	0.3037974536418915	0.5588235259056091	0.2030075192451477	1.0	790	865	865	890	1400
16.13269767083841	16.13269688135901	0	0	1	30	0.00700185319872861	0.27075492536870716	1783.7414193848558	1858.7414193848558	1858.7414193848558	1883.7414193848558	0.560606062412262	0.3607594966888428	0.6323529481887817	0.25563910603523254	1.0	783	858	858	883	1400
16.155535730850687	16.155534941371286	0	0	1	30	0.006851590932319048	0.3617644673530531	2156.4254938107524	2231.4254938107524	2231.4254938107524	2256.4254938107524	0.6969696879386902	0.4683544337749481	0.7647058963775635	0.3684210479259491	1.0	783	858	858	883	1400
16.165751594254957	16.165750804775563	0	0	1	30	0.006682548931412246	0.3617644673530531	2156.4254938107524	2231.4254938107524	2231.4254938107524	2256.4254938107524	0.6969696879386902	0.4683544337749481	0.7647058963775635	0.3684210479259491	1.0	777	852	852	877	1400
16.18278500699676	16.182784612257066	0	0	1	30	0.0064951905283827235	0.426308815860573	2420.7346009490466	2495.7346009490466	2495.7346009490466	2520.7346009490466	0.8333333134651184	0.5126582384109497	0.8382353186607361	0.4285714328289032	1.0	783	858	858	883	1400
16.19876920161922	16.198768412139827	0	0	1	30	0.006290029259590062	0.5140390351665118	2779.989849006866	2854.989849006866	2854.989849006866	2879.989849006866	0.8939393758773804	0.607594907283783	0.970588207244873	0.5714285969734192	1.0	783	858	858	883	1400
16.215892615012343	16.21589182553295	0	0	1	30	0.006067627457811438	0.552553340792656	2937.705930545926	3012.705930545926	3012.705930545926	3037.705930545926	0.939393937587738	0.6392405033111572	1.0	0.6315789222717285	1.0	777	852	852	877	1400
16.235717626903877	16.235717232164177	0	0	1	30	0.0058285947109265645	0.5758282393217087	3033.016640022397	3108.016640022397	3108.016640022397	3133.016640022397	0.9545454382896423	0.6645569801330566	1.0	0.6842105388641357	1.0	777	852	852	877	1400
16.24895482796257	16.248954038483177	0	0	1	30	0.005573586191079693	0.5953437238931656	3112.932549342513	3187.932549342513	3187.932549342513	3212.932549342513	0.9696969985961914	0.6898733973503113	1.0	0.7218044996261597	1.0	777	852	852	877	1400
16.265852450247998	16.265852055508297	0	0	1	30	0.005303300858898298	0.6205267906188965	3216.057207584381	3291.057207584381	3291.057207584381	3316.057207584381	1.0	0.7151898741722107	1.0	0.7669172883033752	1.0	777	852	852	877	1400
16.2834313932535	16.283430998513808	0	0	1	30	0.005018479547690586	0.6312101483345032	3259.8055574297905	3334.8055574297905	3334.8055574297905	3359.8055574297905	1.0	0.7278481125831604	1.0	0.7969924807548523	1.0	777	852	852	877	1400
16.302150344509073	16.302149949769372	0	0	1	30	0.004719902932872889	0.6503997296094894	3338.3868927508593	3413.3868927508593	3413.3868927508593	3438.3868927508593	1.0	0.7594936490058899	1.0	0.8421052694320679	1.0	770	845	845	870	1400
16.315754653487623	16.31575386400823	0	0	1	30	0.004408389392192618	0.6592033803462982	3374.437842518091	3449.437842518091	3449.437842518091	3474.437842518091	1.0	0.7721518874168396	1.0	0.8646616339683533	1.0	770	845	845	870	1400
16.33271977626154	16.33271938152184	0	0	1	30	0.004084792762611737	0.667709618806839	3409.2708890140057	3484.2708890140057	3484.2708890140057	3509.2708890140057	1.0	0.7911392450332642	1.0	0.8796992301940918	1.0	764	839	839	864	1400
16.355545599343152	16.35554480986376	0	0	1	30	0.0037499999999990002	0.676513284444809	3445.3218998014927	3520.3218998014927	3520.3218998014927	3545.3218998014927	1.0	0.8037974834442139	1.0	0.902255654335022	1.0	764	839	839	864	1400
16.36592212180483	16.36592212180483	0	0	1	30	0.0034049287480455706	0.6831398010253906	3472.4574851989746	3547.4574851989746	3547.4574851989746	3572.4574851989746	1.0	0.8227847814559937	1.0	0.9097744226455688	1.0	764	839	839	864	1400
16.38273013817863	16.382729348699236	0	0	1	30	0.003050524823067443	0.6897663474082947	3499.5931926369667	3574.5931926369667	3574.5931926369667	3599.5931926369667	1.0	0.8417721390724182	1.0	0.9172932505607605	1.0	764	839	839	864	1400
16.398758543647354	16.39875814890766	0	0	1	30	0.002687759621588668	0.6948105990886688	3520.249403268099	3595.249403268099	3595.249403268099	3620.249403268099	1.0	0.8544303774833679	1.0	0.9248120188713074	1.0	748	823	823	848	1400
16.42223726619074	16.422236476711348	0	0	1	30	0.0023176274578109997	0.7014371454715729	3547.385110706091	3622.385110706091	3622.385110706091	3647.385110706091	1.0	0.8734177350997925	1.0	0.932330846786499	1.0	748	823	823	848	1400
16.43273852639723	16.43273813165753	0	0	1	30	0.0019411428382677801	0.706481397151947	3568.041321337223	3643.041321337223	3643.041321337223	3668.041321337223	1.0	0.8860759735107422	1.0	0.9398496150970459	1.0	748	823	823	848	1400
16.448791800466978	16.448791010987577	0	0	1	30	0.0015593376811320532	0.7115256488323212	3588.697531968355	3663.697531968355	3663.697531968355	3688.697531968355	1.0	0.8987341523170471	1.0	0.9473684430122375	1.0	742	817	817	842	1400
16.465781791841913	16.46578100236252	0	0	1	30	0.0011732584878005763	0.7131079286336899	3595.17696775496	3670.17696775496	3670.17696775496	3695.17696775496	1.0	0.905063271522522	1.0	0.9473684430122375	1.0	735	810	810	835	1400
16.48886182728954	16.48886103781014	0	0	1	30	0.0007839634745062358	0.7146902084350586	3601.656403541565	3676.656403541565	3676.656403541565	3701.656403541565	1.0	0.9113923907279968	1.0	0.9473684430122375	1.0	729	804	804	829	1400
16.498716898609132	16.498716109129738	0	0	1	30	0.00039251967182090644	0.7162724882364273	3608.13583932817	3683.13583932817	3683.13583932817	3708.13583932817	1.0	0.9177215099334717	1.0	0.9473684430122375	1.0	716	791	791	816	1400
16.51576491671979	16.515764521980095	0	0	1	30	-1.1760740967563817e-15	0.718152180314064	3615.833178386092	3690.833178386092	3690.833178386092	3715.833178386092	1.0	0.9177215099334717	1.0	0.9548872113227844	1.0	838	913	913	938	1566
16.532733197411297	16.532732407931903	0	0	1	30	-0.0003925196718232554	0.7197344601154327	3622.312614172697	3697.312614172697	3697.312614172697	3722.312614172697	1.0	0.9240506291389465	1.0	0.9548872113227844	1.0	911	986	986	1011	1600
16.5555302044949	16.555529415015506	0	0	1	30	-0.000783963474508575	0.7197344601154327	3622.312614172697	3697.312614172697	3697.312614172697	3722.312614172697	1.0	0.9240506291389465	1.0	0.9548872113227844	1.0	1005	1080	1080	1105	1600
16.565720409818752	16.565719620339358	0	0	1	30	-0.0011732584878028998	0.7197344601154327	3622.312614172697	3697.312614172697	3697.312614172697	3722.312614172697	1.0	0.9240506291389465	1.0	0.9548872113227844	1.0	1183	1258	1258	1283	1600
16.58276250683393	16.582761717354536	0	0	1	30	-0.0015593376811343538	0.7231964468955994	3636.4894500374794	3711.4894500374794	3711.4894500374794	3736.4894500374794	1.0	0.9303797483444214	1.0	0.9624060392379761	1.0	1328	1403	1403	1428	1600
16.598719859156873	16.59871906967748	0	0	1	30	-0.0019411428382700524	0.7247787266969681	3642.9688858240843	3717.9688858240843	3717.9688858240843	3742.9688858240843	1.0	0.9367088675498962	1.0	0.9624060392379761	1.0	1413	1488	1488	1513	1600
16.615753666638376	16.615753271898676	0	0	1	30	-0.0023176274578132366	0.7279432862997055	3655.927757397294	3730.927757397294	3730.927757397294	3755.927757397294	1.0	0.949367105960846	1.0	0.9624060392379761	1.0	1598	1673	1673	1698	1600
16.63541407207552	16.635413282596126	0	0	1	30	-0.0026877596215908644	0.7279432862997055	3655.927757397294	3730.927757397294	3730.927757397294	3755.927757397294	1.0	0.949367105960846	1.0	0.9624060392379761	1.0	1783	1858	1858	1883	1600
16.648893643309258	16.648893248569564	0	0	1	30	-0.003050524823069592	0.7244812995195389	3641.7509215325117	3716.7509215325117	3716.7509215325117	3741.7509215325117	1.0	0.9430379867553711	1.0	0.9548872113227844	1.0	2156	2231	2231	2256	1600
16.66588718734149	16.66588639786209	0	0	1	30	-0.003404928748047666	0.7194370478391647	3621.0947109013796	3696.0947109013796	3696.0947109013796	3721.0947109013796	1.0	0.9303797483444214	1.0	0.9473684430122375	1.0	2156	2231	2231	2256	1600
16.682699940591675	16.68269915111228	0	0	1	30	-0.0037500000000010372	0.7194370478391647	3621.0947109013796	3696.0947109013796	3696.0947109013796	3721.0947109013796	1.0	0.9303797483444214	1.0	0.9473684430122375	1.0	2420	2495	2495	2520	1600
16.702212713381478	16.702211923902084	0	0	1	30	-0.0040847927626137094	0.7194370478391647	3621.0947109013796	3696.0947109013796	3696.0947109013796	3721.0947109013796	1.0	0.9303797483444214	1.0	0.9473684430122375	1.0	2779	2854	2854	2879	1600
16.715754653487622	16.715753864008228	0	0	1	30	-0.004408389392194521	0.7228990197181702	3635.271485745907	3710.271485745907	3710.271485745907	3735.271485745907	1.0	0.9367088675498962	1.0	0.9548872113227844	1.0	2937	3012	3012	3037	1600
16.73272925001431	16.732728460534915	0	0	1	30	-0.004719902932874717	0.7263610064983368	3649.448321610689	3724.448321610689	3724.448321610689	3749.448321610689	1.0	0.9430379867553711	1.0	0.9624060392379761	1.0	3033	3108	3108	3133	1600
16.75550533589388	16.75550454641448	0	0	1	30	-0.0050184795476923335	0.7279432862997055	3655.927757397294	3730.927757397294	3730.927757397294	3755.927757397294	1.0	0.949367105960846	1.0	0.9624060392379761	1.0	3112	3187	3187	3212	1600
16.76574212050219	16.765741331022788	0	0	1	30	-0.005303300858899961	0.7295255661010742	3662.407193183899	3737.407193183899	3737.407193183899	3762.407193183899	1.0	0.9556962251663208	1.0	0.9624060392379761	1.0	3216	3291	3291	3316	1600
16.782743559328388	16.782743164588695	0	0	1	30	-0.005573586191081266	0.7279432862997055	3655.927757397294	3730.927757397294	3730.927757397294	3755.927757397294	1.0	0.949367105960846	1.0	0.9624060392379761	1.0	3259	3334	3334	3359	1600
16.798784596467478	16.798783806988077	0	0	1	30	-0.005828594710928045	0.7244812995195389	3641.7509215325117	3716.7509215325117	3716.7509215325117	3741.7509215325117	1.0	0.9430379867553711	1.0	0.9548872113227844	1.0	3338	3413	3413	3438	1600
16.822186344769598	16.822185555290204	0	0	1	30	-0.00606762745781282	0.7244812995195389	3641.7509215325117	3716.7509215325117	3716.7509215325117	3741.7509215325117	1.0	0.9430379867553711	1.0	0.9548872113227844	1.0	3374	3449	3449	3474	1600
16.83273813165753	16.832737736917835	0	0	1	30	-0.006290029259591343	0.7279432862997055	3655.927757397294	3730.927757397294	3730.927757397294	3755.927757397294	1.0	0.949367105960846	1.0	0.9624060392379761	1.0	3409	3484	3484	3509	1600
16.84871245778752	16.848711668308127	0	0	1	30	-0.0064951905283839	0.7295255661010742	3662.407193183899	3737.407193183899	3737.407193183899	3762.407193183899	1.0	0.9556962251663208	1.0	0.9624060392379761	1.0	3445	3520	3520	3545	1600
16.865788107677098	16.865787712937397	0	0	1	30	-0.006682548931413314	0.7295255661010742	3662.407193183899	3737.407193183899	3737.407193183899	3762.407193183899	1.0	0.9556962251663208	1.0	0.9624060392379761	1.0	3472	3547	3547	3572	1600
16.88885195879707	16.888851169317675	0	0	1	30	-0.0068515909323200045	0.7314052581787109	3670.1045322418213	3745.1045322418213	3745.1045322418213	3770.1045322418213	1.0	0.9556962251663208	1.0	0.969924807548523	1.0	3499	3574	3574	3599	1600
16.898682161515644	16.898681372036243	0	0	1	30	-0.007001853198729453	0.7329875379800797	3676.583968028426	3751.583968028426	3751.583968028426	3776.583968028426	1.0	0.9620253443717957	1.0	0.969924807548523	1.0	3520	3595	3595	3620	1600
16.915790574800212	16.91578978532082	0	0	1	30	-0.007132923872214031	0.7329875379800797	3676.583968028426	3751.583968028426	3751.583968028426	3776.583968028426	1.0	0.9620253443717957	1.0	0.969924807548523	1.0	3547	3622	3622	3647	1600
16.93271898678214	16.93271819730274	0	0	1	30	-0.00724444369716833	0.7364495098590851	3690.7607428729534	3765.7607428729534	3765.7607428729534	3790.7607428729534	1.0	0.9683544039726257	1.0	0.9774436354637146	1.0	3568	3643	3643	3668	1600
16.955505730633575	16.95550494115418	0	0	1	30	-0.0073361070055037985	0.7396140694618225	3703.719614446163	3778.719614446163	3778.719614446163	3803.719614446163	1.0	0.9810126423835754	1.0	0.9774436354637146	1.0	3588	3663	3663	3688	1600
16.965703041272008	16.965702251792614	0	0	1	30	-0.007407662554463726	0.7396140694618225	3703.719614446163	3778.719614446163	3778.719614446163	3803.719614446163	1.0	0.9810126423835754	1.0	0.9774436354637146	1.0	3595	3670	3670	3695	1600
16.982700137961523	16.98269974322183	0	0	1	30	-0.007458914215262179	0.7430760413408279	3717.8963892906904	3792.8963892906904	3792.8963892906904	3817.8963892906904	1.0	0.9873417615890503	1.0	0.9849624037742615	1.0	3601	3676	3676	3701	1600
16.998701306391034	16.998700516911633	0	0	1	30	-0.0074897215106593685	0.7430760413408279	3717.8963892906904	3792.8963892906904	3792.8963892906904	3817.8963892906904	1.0	0.9873417615890503	1.0	0.9849624037742615	1.0	3608	3683	3683	3708	1600
17.02211252844593	17.02211173896653	0	0	1	30	-0.0075	0.7462406009435654	3730.8552608639	3805.8552608639	3805.8552608639	3830.8552608639	1.0	1.0	1.0	0.9849624037742615	1.0	3615	3690	3690	3715	1600
17.032722342069583	17.032721552590182	0	0	1	30	-0.007489721510659238	0.7481203079223633	3738.5526609420776	3813.5526609420776	3813.5526609420776	3838.5526609420776	1.0	1.0	1.0	0.9924812316894531	1.0	3622	3697	3697	3722	1600
17.048709694609634	17.048708905130233	0	0	1	30	-0.00745891421526192	0.7481203079223633	3738.5526609420776	3813.5526609420776	3813.5526609420776	3838.5526609420776	1.0	1.0	1.0	0.9924812316894531	1.0	3622	3697	3697	3722	1600
17.065906529586726	17.065906134847026	0	0	1	30	-0.007407662554463337	0.7481203079223633	3738.5526609420776	3813.5526609420776	3813.5526609420776	3838.5526609420776	1.0	1.0	1.0	0.9924812316894531	1.0	3622	3697	3697	3722	1600
17.088833800770928	17.088833011291527	0	0	1	30	-0.0073361070055032816	0.7443609088659286	3723.157921805978	3798.157921805978	3798.157921805978	3823.157921805978	1.0	1.0	1.0	0.9774436354637146	1.0	3636	3711	3711	3736	1600
17.098751635702627	17.098750846223233	0	0	1	30	-0.007244443697167687	0.7443609088659286	3723.157921805978	3798.157921805978	3798.157921805978	3823.157921805978	1.0	1.0	1.0	0.9774436354637146	1.0	3642	3717	3717	3742	1600
17.115737284940877	17.115736495461483	0	0	1	30	-0.007132923872213263	0.7323926836252213	3674.148039445281	3749.148039445281	3749.148039445281	3774.148039445281	1.0	0.9746835231781006	1.0	0.9548872113227844	1.0	3655	3730	3730	3755	1600
17.13369123066022	17.13369123066022	0	0	1	30	-0.007001853198728562	0.6794755905866623	3457.452543452382	3532.452543452382	3532.452543452382	3557.452543452382	1.0	0.8607594966888428	1.0	0.8571428656578064	1.0	3655	3730	3730	3755	1600
17.155493493702913	17.15549270422352	0	0	1	30	-0.006851590932318994	0.6334921717643738	3269.1504433751106	3344.1504433751106	3344.1504433751106	3369.1504433751106	0.9545454382896423	0.797468364238739	1.0	0.7819548845291138	1.0	3641	3716	3716	3741	1600
17.165771331239895	17.165770936500202	0	0	1	30	-0.006682548931412186	0.5872113555669785	3079.6305010467768	3154.6305010467768	3154.6305010467768	3179.6305010467768	0.9090909361839294	0.7405063509941101	1.0	0.6992481350898743	1.0	3621	3696	3696	3721	1600
17.18277474376459	17.182773954285196	0	0	1	30	-0.006495190528382658	0.5374685376882553	2875.9336618334055	2950.9336618334055	2950.9336618334055	2975.9336618334055	0.8636363744735718	0.6772152185440063	1.0	0.6090225577354431	1.0	3621	3696	3696	3721	1600
17.19870485904832	17.198704069568926	0	0	1	30	-0.00629002925958999	0.48538274022724615	2662.6423212305726	2737.6423212305726	2737.6423212305726	2762.6423212305726	0.8181818127632141	0.6202531456947327	0.9558823704719543	0.5263158082962036	1.0	3621	3696	3696	3721	1600
17.22215121293641	17.22215042345701	0	0	1	30	-0.00606762745781136	0.41833893103341335	2388.097922581828	2463.097922581828	2463.097922581828	2488.097922581828	0.7121211886405945	0.5632911324501038	0.8970588445663452	0.4436090290546417	1.0	3635	3710	3710	3735	1600
17.232707736700725	17.23270694722133	0	0	1	30	-0.005828594710926481	0.3221712649982358	1994.2913301677756	2069.2913301677754	2069.2913301677754	2094.2913301677754	0.6363636255264282	0.43670886754989624	0.7352941036224365	0.29323309659957886	1.0	3649	3724	3724	3749	1600
17.24871364200662	17.24871285252722	0	0	1	30	-0.0055735861910796046	0.26952346956974393	1778.6986078881014	1853.6986078881014	1853.6986078881014	1878.6986078881014	0.5454545617103577	0.3734177350997925	0.6617646813392639	0.24060150980949402	1.0	3655	3730	3730	3755	1600
17.265811397319325	17.265810607839924	0	0	1	30	-0.005303300858898205	0.23862523155526638	1652.1703232188158	1727.1703232188158	1727.1703232188158	1752.1703232188158	0.5	0.3291139304637909	0.6176470518112183	0.2030075192451477	1.0	3662	3737	3737	3762	1600
17.288778537213098	17.288777352994003	0	0	1	30	-0.005018479547690488	0.21766484061265112	1566.3375223088065	1641.3375223088065	1641.3375223088065	1666.3375223088065	0.469696968793869	0.297468364238739	0.5735294222831726	0.18045112490653992	1.0	3655	3730	3730	3755	1600
17.29874768830564	17.298746898826245	0	0	1	30	-0.004719902932872786	0.1944092769160939	1471.1059889714045	1546.1059889714045	1546.1059889714045	1571.1059889714045	0.42424243688583374	0.26582279801368713	0.529411792755127	0.1654135286808014	1.0	3641	3716	3716	3741	1600
17.315778337869553	17.31577754839015	0	0	1	30	-0.004408389392192511	0.17057320606276516	1373.4972788270234	1448.4972788270234	1448.4972788270234	1473.4972788270234	0.3787878751754761	0.23417721688747406	0.4852941036224365	0.1428571492433548	1.0	3641	3716	3716	3741	1600
17.332724907877626	17.332724118398225	0	0	1	30	-0.004084792762611626	0.1362304277096087	1232.8636014708477	1307.8636014708477	1307.8636014708477	1332.8636014708477	0.28787878155708313	0.20253165066242218	0.4264705777168274	0.12781955301761627	1.0	3655	3730	3730	3755	1600
17.355499020058694	17.3554982305793	0	0	1	30	-0.0037499999999988857	0.1023393047335881	1094.0794528840433	1169.0794528840433	1169.0794528840433	1194.0794528840433	0.22727273404598236	0.15189872682094574	0.30882352590560913	0.09774436056613922	1.0	3662	3737	3737	3762	1600
17.365778831294172	17.365778041814778	0	0	1	30	-0.0034049287480454526	0.1023393047335881	1094.0794528840433	1169.0794528840433	1169.0794528840433	1194.0794528840433	0.22727273404598236	0.15189872682094574	0.30882352590560913	0.09774436056613922	1.0	3662	3737	3737	3762	1600
17.382689479989658	17.382688690510264	0	0	1	30	-0.0030505248230673224	0.08385156933218241	1018.372176415287	1093.372176415287	1093.372176415287	1118.372176415287	0.1818181872367859	0.13291139900684357	0.25	0.0827067643404007	1.0	3670	3745	3745	3770	1600
17.39871788545838	17.398717095978988	0	0	1	30	-0.002687759621588545	0.06995334378734053	961.4589428091595	1036.4589428091595	1036.4589428091595	1061.4589428091595	0.1515151560306549	0.1139240488409996	0.19117647409439087	0.07518796622753143	1.0	3676	3751	3751	3776	1600
17.422178449975625	17.422177660496224	0	0	1	30	-0.002317627457810874	0.049075042836331836	875.9623004147788	950.9623004147788	950.9623004147788	975.9623004147788	0.10606060922145844	0.08227848261594772	0.11764705926179886	0.06766917556524277	1.0	3676	3751	3751	3776	1600
17.432693526071567	17.432692736592173	0	0	1	30	-0.0019411428382676522	0.039474723031245953	836.6489908129522	911.6489908129522	911.6489908129522	936.6489908129522	0.07575757801532745	0.07594936341047287	0.10294117778539658	0.060150377452373505	1.0	3690	3765	3765	3790	1600
17.44873969482674	17.44873890534734	0	0	1	30	-0.0015593376811319237	0.03388342511136215	813.752625831028	888.752625831028	888.752625831028	913.752625831028	0.06060606241226196	0.06962025165557861	0.0882352963089943	0.060150377452373505	1.0	3703	3778	3778	3803	1600
17.465842581755524	17.46584218701583	0	0	1	30	-0.0011732584878004458	0.033662284030968284	812.8470531068151	887.8470531068151	887.8470531068151	912.8470531068151	0.06060606241226196	0.06962025165557861	0.07352941483259201	0.060150377452373505	1.0	3703	3778	3778	3803	1600
17.488823932278457	17.488823142799063	0	0	1	30	-0.0007839634745061043	0.029432122913394775	795.5245433303517	870.5245433303517	870.5245433303517	895.5245433303517	0.04545454680919647	0.06962025165557861	0.04411764815449715	0.060150377452373505	1.0	3717	3792	3792	3817	1600
17.49868295099504	17.498682161515646	0	0	1	30	-0.00039251967182077433	0.029432122913394775	795.5245433303517	870.5245433303517	870.5245433303517	895.5245433303517	0.04545454680919647	0.06962025165557861	0.04411764815449715	0.060150377452373505	1.0	3717	3792	3792	3817	1600
17.51575662718612	17.51575583770672	0	0	1	30	1.30838237461204e-15	0.029432122913394775	795.5245433303517	870.5245433303517	870.5245433303517	895.5245433303517	0.04545454680919647	0.06962025165557861	0.04411764815449715	0.060150377452373505	1.0	3730	3805	3805	3830	1600
17.532699249797204	17.532698460317803	0	0	1	30	0.00039251967182338753	0.025423102904224833	779.1076063928007	854.1076063928007	854.1076063928007	879.1076063928007	0.03030303120613098	0.06962025165557861	0.029411764815449715	0.060150377452373505	1.0	3738	3813	3813	3838	1600
17.55544691441846	17.55544612493906	0	0	1	30	0.0007839634745087067	0.026784239748549682	784.681461770311	859.681461770311	859.681461770311	884.681461770311	0.03030303120613098	0.07594936341047287	0.014705882407724857	0.060150377452373505	0.8333333134651184	3738	3813	3813	3838	1600
17.56570935710719	17.565708567627794	0	0	1	30	0.0011732584878030303	0.026784239748549682	784.681461770311	859.681461770311	859.681461770311	884.681461770311	0.03030303120613098	0.07594936341047287	0.014705882407724857	0.060150377452373505	0.8333333134651184	3738	3813	3813	3838	1600
17.582776717463084	17.58277553324399	0	0	1	30	0.0015593376811344833	0.028145378455519676	790.2553247753531	865.2553247753531	865.2553247753531	890.2553247753531	0.03030303120613098	0.08227848261594772	0.0	0.060150377452373505	0.6666666865348816	3723	3798	3798	3823	1600
17.598787359645364	17.59878657016597	0	0	1	30	0.0019411428382701804	0.02972765639424324	796.7347529344261	871.7347529344261	871.7347529344261	896.7347529344261	0.03030303120613098	0.08860759437084198	0.0	0.06766917556524277	0.5	3723	3798	3798	3823	1600
17.62215792351129	17.622157134031895	0	0	1	30	0.002317627457813363	0.031309934332966805	803.2141810934991	878.2141810934991	878.2141810934991	903.2141810934991	0.03030303120613098	0.09493670612573624	0.0	0.06766917556524277	0.5	3674	3749	3749	3774	1600
17.632729052644457	17.632728263165063	0	0	1	30	0.002687759621590988	0.031309934332966805	803.2141810934991	878.2141810934991	878.2141810934991	903.2141810934991	0.03030303120613098	0.09493670612573624	0.0	0.07518796622753143	0.3333333432674408	3457	3532	3532	3557	1600
17.64889482752836	17.64889443278866	0	0	1	30	0.003050524823069713	0.031309934332966805	803.2141810934991	878.2141810934991	878.2141810934991	903.2141810934991	0.03030303120613098	0.09493670612573624	0.0	0.07518796622753143	0.3333333432674408	3269	3344	3344	3369	1600
17.665879292547515	17.665878897807815	0	0	1	30	0.003404928748047784	0.031309934332966805	803.2141810934991	878.2141810934991	878.2141810934991	903.2141810934991	0.03030303120613098	0.09493670612573624	0.0	0.07518796622753143	0.1666666716337204	3079	3154	3154	3179	1600
17.68881366904629	17.68881287956689	0	0	1	30	0.003750000000001152	0.031309934332966805	803.2141810934991	878.2141810934991	878.2141810934991	903.2141810934991	0.03030303120613098	0.09493670612573624	0.0	0.07518796622753143	0.1666666716337204	2875	2950	2950	2975	1600
17.698707819596066	17.698707030116665	0	0	1	30	0.0040847927626138205	0.031309934332966805	803.2141810934991	878.2141810934991	878.2141810934991	903.2141810934991	0.03030303120613098	0.09493670612573624	0.0	0.07518796622753143	0.1666666716337204	2662	2737	2737	2762	1600
17.715703337326786	17.715702547847386	0	0	1	30	0.004408389392194629	0.02972765639424324	796.7347529344261	871.7347529344261	871.7347529344261	896.7347529344261	0.03030303120613098	0.08860759437084198	0.0	0.0827067643404007	0.1666666716337204	2388	2463	2463	2488	1600
17.73277622403846	17.732775434559066	0	0	1	30	0.00471990293287482	0.028145378455519676	790.2553247753531	865.2553247753531	865.2553247753531	890.2553247753531	0.03030303120613098	0.08227848261594772	0.0	0.0827067643404007	0.1666666716337204	1994	2069	2069	2094	1600
17.755499809538094	17.7554990200587	0	0	1	30	0.0050184795476924315	0.028145378455519676	790.2553247753531	865.2553247753531	865.2553247753531	890.2553247753531	0.03030303120613098	0.08227848261594772	0.0	0.0827067643404007	0.3333333432674408	1778	1853	1853	1878	1600
17.76571172554538	17.765710936065986	0	0	1	30	0.005303300858900055	0.028145378455519676	790.2553247753531	865.2553247753531	865.2553247753531	890.2553247753531	0.03030303120613098	0.08227848261594772	0.0	0.0827067643404007	0.1666666716337204	1652	1727	1727	1752	1600
17.782792507051035	17.78279211231134	0	0	1	30	0.005573586191081356	0.026563098654150963	783.7758889887482	858.7758889887482	858.7758889887482	883.7758889887482	0.03030303120613098	0.07594936341047287	0.0	0.0827067643404007	0.1666666716337204	1566	1641	1641	1666	1600
17.798774727975008	17.798773938495607	0	0	1	30	0.005828594710928128	0.026563098654150963	783.7758889887482	858.7758889887482	858.7758889887482	883.7758889887482	0.03030303120613098	0.07594936341047287	0.0	0.0827067643404007	0.3333333432674408	1471	1546	1546	1571	1600
17.81593445742042	17.815934062680718	0	0	1	30	0.006067627457812898	0.026563098654150963	783.7758889887482	858.7758889887482	858.7758889887482	883.7758889887482	0.03030303120613098	0.07594936341047287	0.0	0.0827067643404007	0.3333333432674408	1373	1448	1448	1473	1600
17.835334334656366	17.835333545176972	0	0	1	30	0.006290029259591415	0.0249808207154274	777.2964608296752	852.2964608296752	852.2964608296752	877.2964608296752	0.03030303120613098	0.06962025165557861	0.0	0.0827067643404007	0.3333333432674408	1232	1307	1307	1332	1600
17.848738510607646	17.848737721128245	0	0	1	30	0.006495190528383966	0.021816263906657696	764.3376006977633	839.3376006977633	839.3376006977633	864.3376006977633	0.03030303120613098	0.0569620244204998	0.0	0.0827067643404007	0.3333333432674408	1094	1169	1169	1194	1600
17.865816923675105	17.865816528935405	0	0	1	30	0.0066825489314133735	0.02023398596793413	757.8581725386903	832.8581725386903	832.8581725386903	857.8581725386903	0.03030303120613098	0.050632912665605545	0.0	0.0827067643404007	0.3333333432674408	1094	1169	1169	1194	1600
17.882754809409803	17.88275401993041	0	0	1	30	0.006851590932320058	0.018651707097887993	751.3787405658513	826.3787405658513	826.3787405658513	851.3787405658513	0.03030303120613098	0.04430379718542099	0.0	0.09022556245326996	0.3333333432674408	1018	1093	1093	1118	1600
17.902078501883892	17.9020781071442	0	0	1	30	0.0070018531987295	0.017069428227841854	744.8993085930124	819.8993085930124	819.8993085930124	844.8993085930124	0.03030303120613098	0.037974681705236435	0.0	0.09022556245326996	0.3333333432674408	961	1036	1036	1061	1600
17.915801627511776	17.915801232772083	0	0	1	30	0.007132923872214073	0.017069428227841854	744.8993085930124	819.8993085930124	819.8993085930124	844.8993085930124	0.03030303120613098	0.037974681705236435	0.0	0.09022556245326996	0.3333333432674408	875	950	950	975	1600
17.93273872376708	17.93273832902738	0	0	1	30	0.007244443697168365	0.01548715028911829	738.4198804339394	813.4198804339394	813.4198804339394	838.4198804339394	0.03030303120613098	0.03164556995034218	0.0	0.09022556245326996	0.3333333432674408	836	911	911	936	1600
17.955422835296837	17.955422045817436	0	0	1	30	0.007336107005503826	0.013904871884733438	731.9404503679834	806.9404503679834	806.9404503679834	831.9404503679834	0.03030303120613098	0.025316456332802773	0.0	0.09022556245326996	0.5	813	888	888	913	1600
17.965759883788635	17.965759489048935	0	0	1	30	0.007407662554463747	0.013904871884733438	731.9404503679834	806.9404503679834	806.9404503679834	831.9404503679834	0.03030303120613098	0.025316456332802773	0.0	0.09022556245326996	0.5	812	887	887	912	1600
17.98275974365604	17.982758954176646	0	0	1	30	0.007458914215262192	0.017996819773178147	748.6969769711645	823.6969769711645	823.6969769711645	848.6969769711645	0.04545454680919647	0.025316456332802773	0.014705882407724857	0.0827067643404007	0.5	795	870	870	895	1600
17.998768806879525	17.998768017400124	0	0	1	30	0.007489721510659376	0.023892187150520647	772.8385063813821	847.8385063813821	847.8385063813821	872.8385063813821	0.06060606241226196	0.03164556995034218	0.04411764815449715	0.07518796622753143	0.6666666865348816	795	870	870	895	1600
18.01607419527378	18.016073405794387	0	0	1	30	0.0075	0.03711452812149178	826.9839926575089	901.9839926575089	901.9839926575089	926.9839926575089	0.10606060922145844	0.037974681705236435	0.05882352963089943	0.07518796622753143	0.8333333134651184	795	870	870	895	1600
18.0356465737581	18.0356461790184	0	0	1	30	0.0074897215106592314	0.05026640066170998	880.8409107097024	955.8409107097024	955.8409107097024	980.8409107097024	0.13636364042758942	0.0569620244204998	0.10294117778539658	0.07518796622753143	1.0	779	854	854	879	1600
18.04877522139963	18.04877443192023	0	0	1	30	0.007458914215261905	0.06906485745550678	957.8205912803003	1032.8205912803003	1032.8205912803003	1057.8205912803003	0.1818181872367859	0.08227848261594772	0.14705882966518402	0.0827067643404007	1.0	784	859	859	884	1566
18.066052188535572	18.066052188535572	0	0	1	30	0.007407662554463316	0.09975216003923237	1083.4850953606565	1158.4850953606565	1158.4850953606565	1183.4850953606565	0.27272728085517883	0.10759493708610535	0.19117647409439087	0.09774436056613922	1.0	784	859	859	884	1566
18.088728010531653	18.08872722105226	0	0	1	30	0.007336107005503255	0.12991068555657537	1206.9842573541762	1281.9842573541762	1281.9842573541762	1306.9842573541762	0.3181818127632141	0.1582278460264206	0.3382352888584137	0.12781955301761627	1.0	790	865	865	890	1533
18.098739004032268	18.098738214552867	0	0	1	30	0.007244443697167653	0.15634599444652053	1315.2368472585017	1390.2368472585017	1390.2368472585017	1415.2368472585017	0.3787878751754761	0.18987341225147247	0.3970588147640228	0.1428571492433548	1.0	796	871	871	896	1500
18.115813864442437	18.115812680223343	0	0	1	30	0.007132923872213222	0.18943548363158524	1450.7383054713416	1525.7383054713416	1525.7383054713416	1550.7383054713416	0.43939393758773804	0.2405063360929489	0.47058823704719543	0.1654135286808014	1.0	803	878	878	903	1500
18.132758855491716	18.132758460752022	0	0	1	30	0.007001853198728515	0.22008576984231	1576.2512275042595	1651.2512275042595	1651.2512275042595	1676.2512275042595	0.5	0.2848101258277893	0.529411792755127	0.18045112490653992	1.0	803	878	878	903	1466
18.15545323025364	18.15545244077424	0	0	1	30	0.00685159093231894	0.2553590269597006	1720.695215399974	1795.695215399974	1795.695215399974	1820.695215399974	0.560606062412262	0.33544304966926575	0.6176470518112183	0.2030075192451477	1.0	803	878	878	903	1466
18.16570225179261	18.165701462313216	0	0	1	30	0.006682548931412125	0.306965778737911	1932.0248639317454	2007.0248639317454	2007.0248639317454	2032.0248639317454	0.6818181872367859	0.37974682450294495	0.6911764740943909	0.24060150980949402	1.0	803	878	878	903	1433
18.182737243493207	18.182736454013813	0	0	1	30	0.006495190528382592	0.33722738931528085	2055.946159246075	2130.946159246075	2130.946159246075	2155.946159246075	0.7121211886405945	0.42405062913894653	0.7647058963775635	0.27819550037384033	1.0	803	878	878	903	1433
18.198732490827233	18.19873170134784	0	0	1	30	0.006290029259589918	0.354226552549715	2125.557732691083	2200.557732691083	2200.557732691083	2225.557732691083	0.7121211886405945	0.44936707615852356	0.8088235259056091	0.31578946113586426	1.0	803	878	878	903	1433
18.215993273635533	18.21599248415614	0	0	1	30	0.006067627457811282	0.40600911727894307	2337.607335257272	2412.607335257272	2412.607335257272	2437.607335257272	0.7727272510528564	0.5063291192054749	0.8823529481887817	0.3909774422645569	1.0	796	871	871	896	1433
18.235351308463414	18.23535051898402	0	0	1	30	0.005828594710926398	0.4346751690714932	2454.9948173477646	2529.9948173477646	2529.9948173477646	2554.9948173477646	0.8030303120613098	0.5316455960273743	0.9264705777168274	0.43609023094177246	1.0	790	865	865	890	1433
18.2488174585474	18.2488170638077	0	0	1	30	0.005573586191079517	0.4697064955886461	2598.4480994355054	2673.4480994355054	2673.4480994355054	2698.4480994355054	0.8484848737716675	0.5632911324501038	0.970588207244873	0.48120301961898804	1.0	790	865	865	890	1466
18.26587297671233	18.26587258197263	0	0	1	30	0.005303300858898111	0.5075858682394028	2753.5641304403543	2828.5641304403543	2828.5641304403543	2853.5641304403543	0.9090909361839294	0.594936728477478	1.0	0.5263158082962036	1.0	790	865	865	890	1433
18.28890051178002	18.28890011704032	0	0	1	30	0.005018479547690389	0.5431263744831085	2899.1025035083294	2974.1025035083294	2974.1025035083294	2999.1025035083294	0.9242424368858337	0.6392405033111572	1.0	0.6090225577354431	1.0	783	858	858	883	1433
18.29878163591973	18.298781241180038	0	0	1	30	0.004719902932872683	0.5431263744831085	2899.1025035083294	2974.1025035083294	2974.1025035083294	2999.1025035083294	0.9242424368858337	0.6392405033111572	1.0	0.6090225577354431	1.0	783	858	858	883	1466
18.31575662718612	18.315755837706718	0	0	1	30	0.004408389392192404	0.55917988717556	2964.841637983918	3039.841637983918	3039.841637983918	3064.841637983918	0.939393937587738	0.6582278609275818	1.0	0.6390977501869202	1.0	783	858	858	883	1466
18.33274267116407	18.33274227642437	0	0	1	30	0.004084792762611515	0.5736511200666428	3024.101336672902	3099.101336672902	3099.101336672902	3124.101336672902	0.9545454382896423	0.6708860993385315	1.0	0.6691729426383972	1.0	777	852	852	877	1466
18.355389282422436	18.355388887682743	0	0	1	30	0.0037499999999987712	0.6079637408256531	3164.6115186810493	3239.6115186810493	3239.6115186810493	3264.6115186810493	1.0	0.702531635761261	1.0	0.7293233275413513	1.0	764	839	839	864	1466
18.365736594146405	18.365736199406705	0	0	1	30	0.0034049287480453347	0.6079637408256531	3164.6115186810493	3239.6115186810493	3239.6115186810493	3264.6115186810493	1.0	0.702531635761261	1.0	0.7293233275413513	1.0	757	832	832	857	1466
18.38274711198568	18.38274632250628	0	0	1	30	0.0030505248230672014	0.6167673915624619	3200.6624684482813	3275.6624684482813	3275.6624684482813	3300.6624684482813	1.0	0.7151898741722107	1.0	0.7518796920776367	1.0	751	826	826	851	1466
18.39870406956892	18.39870367482923	0	0	1	30	0.0026877596215884214	0.6359569877386093	3279.243864789605	3354.243864789605	3354.243864789605	3379.243864789605	1.0	0.746835470199585	1.0	0.7969924807548523	1.0	744	819	819	844	1466
18.415901694025415	18.41590090454602	0	0	1	30	0.002317627457810748	0.6447606235742569	3315.294753536582	3390.294753536582	3390.294753536582	3415.294753536582	1.0	0.7594936490058899	1.0	0.8195488452911377	1.0	744	819	819	844	1466
18.435770522023518	18.435769732544117	0	0	1	30	0.0019411428382675245	0.6498048901557922	3335.951025187969	3410.951025187969	3410.951025187969	3435.951025187969	1.0	0.7721518874168396	1.0	0.8270676732063293	1.0	738	813	813	838	1466
18.448734563210657	18.448733773731256	0	0	1	30	0.0015593376811317945	0.6567288488149643	3364.304635897279	3439.304635897279	3439.304635897279	3464.304635897279	1.0	0.7848101258277893	1.0	0.8421052694320679	1.0	731	806	806	831	1500
18.465839029098234	18.46583823961884	0	0	1	30	0.001173258487800315	0.6636528074741364	3392.6582466065884	3467.6582466065884	3467.6582466065884	3492.6582466065884	1.0	0.797468364238739	1.0	0.8571428656578064	1.0	731	806	806	831	1500
18.488782484610084	18.48878169513069	0	0	1	30	0.0007839634745059725	0.6772032827138901	3448.14744271338	3523.14744271338	3523.14744271338	3548.14744271338	1.0	0.8291139006614685	1.0	0.8796992301940918	1.0	748	823	823	848	1500
18.498720451266422	18.498719661787028	0	0	1	30	0.0003925196718206422	0.6838298290967941	3475.283150151372	3550.283150151372	3550.283150151372	3575.283150151372	1.0	0.8481012582778931	1.0	0.8872180581092834	1.0	772	847	847	872	1533
18.51576886411678	18.51576846937708	0	0	1	30	-1.4406906524676981e-15	0.690456360578537	3502.418796569109	3577.418796569109	3577.418796569109	3602.418796569109	1.0	0.8670886158943176	1.0	0.8947368264198303	1.0	826	901	901	926	1566
18.532802276858583	18.53280148737919	0	0	1	30	-0.00039251967182351964	0.6986651867628098	3536.033939793706	3611.033939793706	3611.033939793706	3636.033939793706	1.0	0.892405092716217	1.0	0.902255654335022	1.0	880	955	955	980	1600
18.55593639164494	18.55593560216554	0	0	1	30	-0.0007839634745088382	0.7052917033433914	3563.169525191188	3638.169525191188	3638.169525191188	3663.169525191188	1.0	0.9113923907279968	1.0	0.9097744226455688	1.0	957	1032	1032	1057	1600
18.56570975184689	18.565708962367488	0	0	1	30	-0.0011732584878031609	0.7119182497262955	3590.30523262918	3665.30523262918	3665.30523262918	3690.30523262918	1.0	0.9303797483444214	1.0	0.9172932505607605	1.0	1083	1158	1158	1183	1600
18.58275934891634	18.582758559436947	0	0	1	30	-0.0015593376811346127	0.7116208225488663	3589.0872683376074	3664.0872683376074	3664.0872683376074	3689.0872683376074	1.0	0.9367088675498962	1.0	0.9097744226455688	1.0	1206	1281	1281	1306	1600
18.59876604370163	18.598765254222236	0	0	1	30	-0.001941142838270308	0.7116208225488663	3589.0872683376074	3664.0872683376074	3664.0872683376074	3689.0872683376074	1.0	0.9367088675498962	1.0	0.9097744226455688	1.0	1315	1390	1390	1415	1600
18.615880772821384	18.615880378081684	0	0	1	30	-0.0023176274578134886	0.7166650891304016	3609.7435399889946	3684.7435399889946	3684.7435399889946	3709.7435399889946	1.0	0.949367105960846	1.0	0.9172932505607605	1.0	1450	1525	1525	1550	1600
18.63591104935628	18.63591065461658	0	0	1	30	-0.002687759621591111	0.7217093408107758	3630.3997506201267	3705.3997506201267	3705.3997506201267	3730.3997506201267	1.0	0.9620253443717957	1.0	0.9248120188713074	1.0	1576	1651	1651	1676	1600
18.64873377373126	18.648732984251858	0	0	1	30	-0.003050524823069834	0.724873885512352	3643.3585611730814	3718.3585611730814	3718.3585611730814	3743.3585611730814	1.0	0.9746835231781006	1.0	0.9248120188713074	1.0	1720	1795	1795	1820	1600
18.665819292113298	18.665819292113298	0	0	1	30	-0.003404928748047902	0.7264561653137207	3649.8379969596863	3724.8379969596863	3724.8379969596863	3749.8379969596863	1.0	0.9810126423835754	1.0	0.9248120188713074	1.0	1932	2007	2007	2032	1600
18.689274725014457	18.689273935535063	0	0	1	30	-0.003750000000001266	0.7229941934347153	3635.661222115159	3710.661222115159	3710.661222115159	3735.661222115159	1.0	0.9746835231781006	1.0	0.9172932505607605	1.0	2055	2130	2130	2155	1600
18.69869834584329	18.698697556363896	0	0	1	30	-0.0040847927626139315	0.7229941934347153	3635.661222115159	3710.661222115159	3710.661222115159	3735.661222115159	1.0	0.9746835231781006	1.0	0.9172932505607605	1.0	2125	2200	2200	2225	1600
18.716120577188384	18.71611978770899	0	0	1	30	-0.0044083893921947346	0.7229941934347153	3635.661222115159	3710.661222115159	3710.661222115159	3735.661222115159	1.0	0.9746835231781006	1.0	0.9172932505607605	1.0	2337	2412	2412	2437	1600
18.73275332913593	18.732752539656538	0	0	1	30	-0.004719902932874923	0.7229941934347153	3635.661222115159	3710.661222115159	3710.661222115159	3735.661222115159	1.0	0.9746835231781006	1.0	0.9172932505607605	1.0	2454	2529	2529	2554	1600
18.756014944845	18.756014155365598	0	0	1	30	-0.0050184795476925295	0.7280384451150894	3656.317432746291	3731.317432746291	3731.317432746291	3756.317432746291	1.0	0.9873417615890503	1.0	0.9248120188713074	1.0	2598	2673	2673	2698	1600
18.765753567953453	18.765753567953453	0	0	1	30	-0.005303300858900148	0.7280384451150894	3656.317432746291	3731.317432746291	3731.317432746291	3756.317432746291	1.0	0.9873417615890503	1.0	0.9248120188713074	1.0	2753	2828	2828	2853	1600
18.78281816513146	18.78281816513146	0	0	1	30	-0.005573586191081444	0.7280384451150894	3656.317432746291	3731.317432746291	3731.317432746291	3756.317432746291	1.0	0.9873417615890503	1.0	0.9248120188713074	1.0	2899	2974	2974	2999	1600
18.79871828019808	18.79871749071868	0	0	1	30	-0.005828594710928212	0.7280384451150894	3656.317432746291	3731.317432746291	3731.317432746291	3756.317432746291	1.0	0.9873417615890503	1.0	0.9248120188713074	1.0	2899	2974	2974	2999	1600
18.822618190000057	18.822617400520663	0	0	1	30	-0.006067627457812976	0.724576473236084	3642.140657901764	3717.140657901764	3717.140657901764	3742.140657901764	1.0	0.9810126423835754	1.0	0.9172932505607605	1.0	2964	3039	3039	3064	1600
18.832765368696748	18.832764579217347	0	0	1	30	-0.006290029259591488	0.724576473236084	3642.140657901764	3717.140657901764	3717.140657901764	3742.140657901764	1.0	0.9810126423835754	1.0	0.9172932505607605	1.0	3024	3099	3099	3124	1600
18.84874640540162	18.84874561592222	0	0	1	30	-0.006495190528384032	0.724576473236084	3642.140657901764	3717.140657901764	3717.140657901764	3742.140657901764	1.0	0.9810126423835754	1.0	0.9172932505607605	1.0	3164	3239	3239	3264	1600
18.86598547752648	18.865985082786786	0	0	1	30	-0.006682548931413433	0.7229941934347153	3635.661222115159	3710.661222115159	3710.661222115159	3735.661222115159	1.0	0.9746835231781006	1.0	0.9172932505607605	1.0	3164	3239	3239	3264	1600
18.889283014548134	18.889282225068733	0	0	1	30	-0.006851590932320112	0.7264561653137207	3649.8379969596863	3724.8379969596863	3724.8379969596863	3749.8379969596863	1.0	0.9810126423835754	1.0	0.9248120188713074	1.0	3200	3275	3275	3300	1600
18.89875084622323	18.89875005674383	0	0	1	30	-0.007001853198729547	0.7264561653137207	3649.8379969596863	3724.8379969596863	3724.8379969596863	3749.8379969596863	1.0	0.9810126423835754	1.0	0.9248120188713074	1.0	3279	3354	3354	3379	1600
18.915850575234423	18.915857285809302	0	0	1	30	-0.007132923872214114	0.7264561653137207	3649.8379969596863	3724.8379969596863	3724.8379969596863	3749.8379969596863	1.0	0.9810126423835754	1.0	0.9248120188713074	1.0	3315	3390	3390	3415	1600
18.932717802563047	18.932717407823347	0	0	1	30	-0.007244443697168399	0.724576473236084	3642.140657901764	3717.140657901764	3717.140657901764	3742.140657901764	1.0	0.9810126423835754	1.0	0.9172932505607605	1.0	3335	3410	3410	3435	1600
18.95591941783789	18.955918628358496	0	0	1	30	-0.007336107005503854	0.7229941934347153	3635.661222115159	3710.661222115159	3710.661222115159	3735.661222115159	1.0	0.9746835231781006	1.0	0.9172932505607605	1.0	3364	3439	3439	3464	1600
18.96574804159767	18.96574764685797	0	0	1	30	-0.007407662554463767	0.724576473236084	3642.140657901764	3717.140657901764	3717.140657901764	3742.140657901764	1.0	0.9810126423835754	1.0	0.9172932505607605	1.0	3392	3467	3467	3492	1600
18.9828367178973	18.982835928417906	0	0	1	30	-0.007458914215262207	0.7264561653137207	3649.8379969596863	3724.8379969596863	3724.8379969596863	3749.8379969596863	1.0	0.9810126423835754	1.0	0.9248120188713074	1.0	3448	3523	3523	3548	1600
18.998802359753917	18.998801570274523	0	0	1	30	-0.007489721510659382	0.7264561653137207	3649.8379969596863	3724.8379969596863	3724.8379969596863	3749.8379969596863	1.0	0.9810126423835754	1.0	0.9248120188713074	1.0	3475	3550	3550	3575	1600
19.022602795151805	19.02260200567241	0	0	1	30	-0.0075	0.7280384451150894	3656.317432746291	3731.317432746291	3731.317432746291	3756.317432746291	1.0	0.9873417615890503	1.0	0.9248120188713074	1.0	3502	3577	3577	3602	1600
19.03272786842536	19.032727078945967	0	0	1	30	-0.007489721510659225	0.7280384451150894	3656.317432746291	3731.317432746291	3731.317432746291	3756.317432746291	1.0	0.9873417615890503	1.0	0.9248120188713074	1.0	3536	3611	3611	3636	1600
19.049004170424915	19.04900377568522	0	0	1	30	-0.007458914215261892	0.7280384451150894	3656.317432746291	3731.317432746291	3731.317432746291	3756.317432746291	1.0	0.9873417615890503	1.0	0.9248120188713074	1.0	3563	3638	3638	3663	1600
19.065777844444924	19.06577705496553	0	0	1	30	-0.007407662554463295	0.7296207249164581	3662.796868532896	3737.796868532896	3737.796868532896	3762.796868532896	1.0	0.9936708807945251	1.0	0.9248120188713074	1.0	3590	3665	3665	3690	1600
19.08927314605566	19.089272356576267	0	0	1	30	-0.007336107005503227	0.731500431895256	3670.4942686110735	3745.4942686110735	3745.4942686110735	3770.4942686110735	1.0	0.9936708807945251	1.0	0.932330846786499	1.0	3589	3664	3664	3689	1600
19.098718477567928	19.098717688088534	0	0	1	30	-0.007244443697167619	0.7296207249164581	3662.796868532896	3737.796868532896	3737.796868532896	3762.796868532896	1.0	0.9936708807945251	1.0	0.9248120188713074	1.0	3589	3664	3664	3689	1600
19.11574162707756	19.115740837598167	0	0	1	30	-0.007132923872213181	0.7280384451150894	3656.317432746291	3731.317432746291	3731.317432746291	3756.317432746291	1.0	0.9873417615890503	1.0	0.9248120188713074	1.0	3609	3684	3684	3709	1600
19.132898198605382	19.13289780386569	0	0	1	30	-0.007001853198728467	0.7211144864559174	3627.9638220369816	3702.9638220369816	3702.9638220369816	3727.9638220369816	1.0	0.9746835231781006	1.0	0.9097744226455688	1.0	3630	3705	3705	3730	1600
19.155947839096207	19.155947049616806	0	0	1	30	-0.0068515909323188864	0.6955957859754562	3523.4647435694933	3598.4647435694933	3598.4647435694933	3623.4647435694933	1.0	0.9177215099334717	1.0	0.8646616339683533	1.0	3643	3718	3718	3743	1600
19.165757120610742	19.16575672587104	0	0	1	30	-0.0066825489314120655	0.6955957859754562	3523.4647435694933	3598.4647435694933	3598.4647435694933	3623.4647435694933	1.0	0.9177215099334717	1.0	0.8646616339683533	1.0	3649	3724	3724	3749	1600
19.18291606057675	19.182915665837058	0	0	1	30	-0.006495190528382525	0.6681973934173584	3411.2683260440826	3486.2683260440826	3486.2683260440826	3511.2683260440826	1.0	0.8607594966888428	1.0	0.8120300769805908	1.0	3635	3710	3710	3735	1600
19.198858412791147	19.198858412791147	0	0	1	30	-0.006290029259589846	0.6370396018028259	3283.677169382572	3358.677169382572	3358.677169382572	3383.677169382572	1.0	0.8037974834442139	1.0	0.7443609237670898	1.0	3635	3710	3710	3735	1600
19.222736217169995	19.222735427690594	0	0	1	30	-0.006067627457811204	0.5624396055936813	2978.190184906125	3053.190184906125	3053.190184906125	3078.190184906125	0.939393937587738	0.7088607549667358	1.0	0.6015037298202515	1.0	3635	3710	3710	3735	1600
19.232733789520843	19.23273300004145	0	0	1	30	-0.005828594710926315	0.5249909311532974	2824.837863072753	2899.837863072753	2899.837863072753	2924.837863072753	0.9090909361839294	0.6645569801330566	1.0	0.5263158082962036	1.0	3635	3710	3710	3735	1600
19.24882061646499	19.24881982698559	0	0	1	30	-0.005573586191079428	0.49021857792049417	2682.4450765844235	2757.4450765844235	2757.4450765844235	2782.4450765844235	0.9090909361839294	0.6139240264892578	0.970588207244873	0.451127827167511	1.0	3656	3731	3731	3756	1600
19.265860739781672	19.265860345041972	0	0	1	30	-0.005303300858898017	0.43735796381949665	2465.9808618408388	2540.9808618408388	2540.9808618408388	2565.9808618408388	0.8484848737716675	0.5569620132446289	0.8970588445663452	0.3834586441516876	1.0	3656	3731	3731	3756	1600
19.289453542098002	19.289452752618608	0	0	1	30	-0.00501847954769029	0.32359873192291744	2000.136807224347	2075.1368072243467	2075.1368072243467	2100.1368072243467	0.6969696879386902	0.42405062913894653	0.720588207244873	0.24060150980949402	1.0	3656	3731	3731	3756	1600
19.298727556581	19.298726767101606	0	0	1	30	-0.00471990293287258	0.32359873192291744	2000.136807224347	2075.1368072243467	2075.1368072243467	2100.1368072243467	0.6969696879386902	0.42405062913894653	0.720588207244873	0.24060150980949402	1.0	3656	3731	3731	3756	1600
19.316040050289836	19.316039655550142	0	0	1	30	-0.004408389392192297	0.2678626580851722	1771.89758485878	1846.89758485878	1846.89758485878	1871.89758485878	0.6060606241226196	0.3417721390724182	0.6323529481887817	0.19548872113227844	1.0	3642	3717	3717	3742	1600
19.333035173280862	19.33303438380146	0	0	1	30	-0.004084792762611404	0.19337130487887855	1466.8554934790077	1541.8554934790077	1541.8554934790077	1566.8554934790077	0.40909090638160706	0.27848100662231445	0.5441176295280457	0.15789473056793213	1.0	3642	3717	3717	3742	1600
19.355948628575604	19.355948233835903	0	0	1	30	-0.0037499999999986568	0.13421523885423303	1224.6114031080842	1299.6114031080842	1299.6114031080842	1324.6114031080842	0.3181818127632141	0.17721518874168396	0.36764705181121826	0.11278195679187775	1.0	3642	3717	3717	3742	1600
19.36576856806201	19.365767778582608	0	0	1	30	-0.003404928748045217	0.09967896628553152	1083.1853669392517	1158.1853669392517	1158.1853669392517	1183.1853669392517	0.22727273404598236	0.14556962251663208	0.2647058963775635	0.09774436056613922	1.0	3635	3710	3710	3735	1600
19.382802770283206	19.382801980803812	0	0	1	30	-0.0030505248230670804	0.07983009004656494	1001.9042187406834	1076.9042187406835	1076.9042187406835	1101.9042187406835	0.1818181872367859	0.12025316804647446	0.19117647409439087	0.09022556245326996	1.0	3649	3724	3724	3749	1600
19.398728543430245	19.39872775395085	0	0	1	30	-0.002687759621588298	0.0624480564320235	930.7247910891363	1005.7247910891363	1005.7247910891363	1030.7247910891363	0.13636364042758942	0.10126582533121109	0.14705882966518402	0.0827067643404007	1.0	3649	3724	3724	3749	1600
19.422619768958853	19.422619374219153	0	0	1	30	-0.002317627457810622	0.049019757409039216	875.7359065900156	950.7359065900156	950.7359065900156	975.7359065900156	0.10606060922145844	0.08227848261594772	0.10294117778539658	0.07518796622753143	1.0	3649	3724	3724	3749	1600
19.432760237080664	19.432759447601264	0	0	1	30	-0.0019411428382673972	0.03421513663669937	815.1109845272839	890.1109845272839	890.1109845272839	915.1109845272839	0.06060606241226196	0.06962025165557861	0.0882352963089943	0.07518796622753143	1.0	3642	3717	3717	3742	1600
19.448815090109207	19.448814300629806	0	0	1	30	-0.001559337681131665	0.029597978676063383	796.2037226784796	871.2037226784796	871.2037226784796	896.2037226784796	0.04545454680919647	0.06962025165557861	0.04411764815449715	0.07518796622753143	1.0	3635	3710	3710	3735	1600
19.465869029315343	19.465868634575642	0	0	1	30	-0.0011732584878001843	0.023951395471612867	773.0809644562547	848.0809644562547	848.0809644562547	873.0809644562547	0.03030303120613098	0.06329113990068436	0.029411764815449715	0.07518796622753143	1.0	3642	3717	3717	3742	1600
19.489245119537053	19.48924433005765	0	0	1	30	-0.000783963474505841	0.02367496912415835	771.9489985634284	846.9489985634284	846.9489985634284	871.9489985634284	0.03030303120613098	0.06329113990068436	0.014705882407724857	0.07518796622753143	0.8333333134651184	3649	3724	3724	3749	1600
19.498745714607146	19.498745319867446	0	0	1	30	-0.0003925196718205101	0.025284889703105735	778.541623334218	853.541623334218	853.541623334218	878.541623334218	0.03030303120613098	0.06962025165557861	0.014705882407724857	0.0827067643404007	0.6666666865348816	3649	3724	3724	3749	1600
19.515883733369122	19.51588294388973	0	0	1	30	1.5729989303233564e-15	0.0249808207154274	777.2964608296752	852.2964608296752	852.2964608296752	877.2964608296752	0.03030303120613098	0.06962025165557861	0.0	0.09022556245326996	0.6666666865348816	3656	3731	3731	3756	1600
19.532815698008342	19.53281530326864	0	0	1	30	0.00039251967182365175	0.026563098654150963	783.7758889887482	858.7758889887482	858.7758889887482	883.7758889887482	0.03030303120613098	0.07594936341047287	0.0	0.09022556245326996	0.6666666865348816	3656	3731	3731	3756	1600
19.55544730915816	19.55544651967876	0	0	1	30	0.0007839634745089697	0.026563098654150963	783.7758889887482	858.7758889887482	858.7758889887482	883.7758889887482	0.03030303120613098	0.07594936341047287	0.0	0.09022556245326996	0.5	3656	3731	3731	3756	1600
19.565728304612733	19.565727515133332	0	0	1	30	0.0011732584878032916	0.026563098654150963	783.7758889887482	858.7758889887482	858.7758889887482	883.7758889887482	0.03030303120613098	0.07594936341047287	0.0	0.09022556245326996	0.5	3662	3737	3737	3762	1600
19.58275895417664	19.582758164697246	0	0	1	30	0.0015593376811347424	0.028145378455519676	790.2553247753531	865.2553247753531	865.2553247753531	890.2553247753531	0.03030303120613098	0.08227848261594772	0.0	0.09022556245326996	0.5	3670	3745	3745	3770	1600
19.598731306608137	19.598730517128743	0	0	1	30	0.0019411428382704356	0.028145378455519676	790.2553247753531	865.2553247753531	865.2553247753531	890.2553247753531	0.03030303120613098	0.08227848261594772	0.0	0.09774436056613922	0.3333333432674408	3662	3737	3737	3762	1600
19.62215121293641	19.622150818196708	0	0	1	30	0.0023176274578136143	0.028145378455519676	790.2553247753531	865.2553247753531	865.2553247753531	890.2553247753531	0.03030303120613098	0.08227848261594772	0.0	0.09774436056613922	0.1666666716337204	3656	3731	3731	3756	1600
19.63276734239524	19.63276694765554	0	0	1	30	0.0026877596215912347	0.028145378455519676	790.2553247753531	865.2553247753531	865.2553247753531	890.2553247753531	0.03030303120613098	0.08227848261594772	0.0	0.09774436056613922	0.1666666716337204	3627	3702	3702	3727	1600
19.648920485608777	19.648920485608777	0	0	1	30	0.0030505248230699544	0.028145378455519676	790.2553247753531	865.2553247753531	865.2553247753531	890.2553247753531	0.03030303120613098	0.08227848261594772	0.0	0.09022556245326996	0.1666666716337204	3523	3598	3598	3623	1600
19.665891529478174	19.665891134738473	0	0	1	30	0.00340492874804802	0.028145378455519676	790.2553247753531	865.2553247753531	865.2553247753531	890.2553247753531	0.03030303120613098	0.08227848261594772	0.0	0.09022556245326996	0.1666666716337204	3523	3598	3598	3623	1600
19.68873314214774	19.68873274740804	0	0	1	30	0.003750000000001381	0.028145378455519676	790.2553247753531	865.2553247753531	865.2553247753531	890.2553247753531	0.03030303120613098	0.08227848261594772	0.0	0.09774436056613922	0.0	3411	3486	3486	3511	1600
19.698733477676484	19.698733082936783	0	0	1	30	0.0040847927626140425	0.028145378455519676	790.2553247753531	865.2553247753531	865.2553247753531	890.2553247753531	0.03030303120613098	0.08227848261594772	0.0	0.09774436056613922	0.0	3283	3358	3358	3383	1600
19.71593583900936	19.71593544426966	0	0	1	30	0.004408389392194842	0.03193325735628605	805.7666888739914	880.7666888739914	880.7666888739914	905.7666888739914	0.04545454680919647	0.08227848261594772	0.0	0.09774436056613922	0.0	2978	3053	3053	3078	1600
19.734007811898636	19.734007811898636	0	0	1	30	0.004719902932875025	0.03193325735628605	805.7666888739914	880.7666888739914	880.7666888739914	905.7666888739914	0.04545454680919647	0.08227848261594772	0.0	0.09774436056613922	0.0	2824	2899	2899	2924	1600
19.755463493485806	19.755463098746112	0	0	1	30	0.005018479547692628	0.023398542776703835	770.8170326706022	845.8170326706022	845.8170326706022	870.8170326706022	0.03030303120613098	0.06329113990068436	0.0	0.09774436056613922	0.0	2682	2757	2757	2782	1600
19.765744488940378	19.765743699460984	0	0	1	30	0.005303300858900241	0.023398542776703835	770.8170326706022	845.8170326706022	845.8170326706022	870.8170326706022	0.03030303120613098	0.06329113990068436	0.0	0.09774436056613922	0.0	2465	2540	2540	2565	1600
19.782770006888207	19.782769217408813	0	0	1	30	0.005573586191081533	0.023398542776703835	770.8170326706022	845.8170326706022	845.8170326706022	870.8170326706022	0.03030303120613098	0.06329113990068436	0.0	0.09774436056613922	0.1666666716337204	2000	2075	2075	2100	1600
19.79881183350669	19.79881143876699	0	0	1	30	0.005828594710928295	0.0249808207154274	777.2964608296752	852.2964608296752	852.2964608296752	877.2964608296752	0.03030303120613098	0.06962025165557861	0.0	0.09774436056613922	0.1666666716337204	2000	2075	2075	2100	1600
19.81573708757103	19.81573629809163	0	0	1	30	0.006067627457813053	0.027186421677470207	786.3283967692405	861.3283967692405	861.3283967692405	886.3283967692405	0.04545454680919647	0.06329113990068436	0.0	0.09774436056613922	0.0	1771	1846	1846	1871	1600
19.835216307486434	19.83521551800704	0	0	1	30	0.006290029259591559	0.023398542776703835	770.8170326706022	845.8170326706022	845.8170326706022	870.8170326706022	0.03030303120613098	0.06329113990068436	0.0	0.09774436056613922	0.0	1466	1541	1541	1566	1600
19.848783905673002	19.8487831161936	0	0	1	30	0.006495190528384097	0.023398542776703835	770.8170326706022	845.8170326706022	845.8170326706022	870.8170326706022	0.03030303120613098	0.06329113990068436	0.0	0.09774436056613922	0.1666666716337204	1224	1299	1299	1324	1600
19.865960214185762	19.86595981944606	0	0	1	30	0.006682548931413494	0.02023398596793413	757.8581725386903	832.8581725386903	832.8581725386903	857.8581725386903	0.03030303120613098	0.050632912665605545	0.0	0.09774436056613922	0.1666666716337204	1083	1158	1158	1183	1600
19.888793142581953	19.888792747842253	0	0	1	30	0.006851590932320166	0.018651707097887993	751.3787405658513	826.3787405658513	826.3787405658513	851.3787405658513	0.03030303120613098	0.04430379718542099	0.0	0.09774436056613922	0.1666666716337204	1001	1076	1076	1101	1600
19.898711766993053	19.89871097751365	0	0	1	30	0.007001853198729595	0.02023398596793413	757.8581725386903	832.8581725386903	832.8581725386903	857.8581725386903	0.03030303120613098	0.050632912665605545	0.0	0.09774436056613922	0.1666666716337204	930	1005	1005	1030	1600
19.915704521545877	19.915703732066483	0	0	1	30	0.007132923872214154	0.018651707097887993	751.3787405658513	826.3787405658513	826.3787405658513	851.3787405658513	0.03030303120613098	0.04430379718542099	0.0	0.10526315867900848	0.1666666716337204	875	950	950	975	1600
19.932737539547986	19.932736750068585	0	0	1	30	0.007244443697168434	0.018651707097887993	751.3787405658513	826.3787405658513	826.3787405658513	851.3787405658513	0.03030303120613098	0.04430379718542099	0.0	0.10526315867900848	0.1666666716337204	815	890	890	915	1600
19.955439414364186	19.955439019624485	0	0	1	30	0.007336107005503881	0.018651707097887993	751.3787405658513	826.3787405658513	826.3787405658513	851.3787405658513	0.03030303120613098	0.04430379718542099	0.0	0.10526315867900848	0.1666666716337204	796	871	871	896	1600
19.965746857378576	19.965746462638876	0	0	1	30	0.007407662554463788	0.018651707097887993	751.3787405658513	826.3787405658513	826.3787405658513	851.3787405658513	0.03030303120613098	0.04430379718542099	0.0	0.10526315867900848	0.0	773	848	848	873	1600
19.982709216974598	19.982708427495197	0	0	1	30	0.007458914215262221	0.018651707097887993	751.3787405658513	826.3787405658513	826.3787405658513	851.3787405658513	0.03030303120613098	0.04430379718542099	0.0	0.10526315867900848	0.0	771	846	846	871	1566
19.998718674937777	19.998717885458383	0	0	1	30	0.007489721510659389	0.018651707097887993	751.3787405658513	826.3787405658513	826.3787405658513	851.3787405658513	0.03030303120613098	0.04430379718542099	0.0	0.10526315867900848	0.0	778	853	853	878	1533
20.01584643046759	20.01584603572789	0	0	1	30	0.0075	0.02023398596793413	757.8581725386903	832.8581725386903	832.8581725386903	857.8581725386903	0.03030303120613098	0.050632912665605545	0.0	0.09774436056613922	0.1666666716337204	777	852	852	877	1533
20.035313808192036	20.035313018712635	0	0	1	30	0.007489721510659218	0.02023398596793413	757.8581725386903	832.8581725386903	832.8581725386903	857.8581725386903	0.03030303120613098	0.050632912665605545	0.0	0.09774436056613922	0.1666666716337204	783	858	858	883	1533
20.048752721236795	20.0487519317574	0	0	1	30	0.007458914215261878	0.02023398596793413	757.8581725386903	832.8581725386903	832.8581725386903	857.8581725386903	0.03030303120613098	0.050632912665605545	0.0	0.10526315867900848	0.1666666716337204	783	858	858	883	1500
20.065775870746435	20.065775081267034	0	0	1	30	0.0074076625544632745	0.01486382819712162	735.867376467213	810.867376467213	810.867376467213	835.867376467213	0.01515151560306549	0.04430379718542099	0.0	0.10526315867900848	0.1666666716337204	783	858	858	883	1500
20.082696782674084	20.08269599319469	0	0	1	30	0.007336107005503199	0.01486382819712162	735.867376467213	810.867376467213	810.867376467213	835.867376467213	0.01515151560306549	0.04430379718542099	0.0	0.10526315867900848	0.1666666716337204	790	865	865	890	1500
20.10203665947583	20.102035869996428	0	0	1	30	0.007244443697167585	0.013281549327075481	729.3879444943741	804.3879444943741	804.3879444943741	829.3879444943741	0.01515151560306549	0.037974681705236435	0.0	0.09774436056613922	0.1666666716337204	790	865	865	890	1466
20.115754258747927	20.115753469268526	0	0	1	30	0.0071329238722131405	0.01742878249596783	746.3708643209883	821.3708643209883	821.3708643209883	846.3708643209883	0.03030303120613098	0.037974681705236435	0.014705882407724857	0.09774436056613922	0.3333333432674408	790	865	865	890	1433
20.132760039710817	20.132760039710817	0	0	1	30	0.00700185319872842	0.02493407185099218	777.105024229813	852.105024229813	852.105024229813	877.105024229813	0.04545454680919647	0.050632912665605545	0.04411764815449715	0.0827067643404007	0.5	790	865	865	890	1433
20.15545875660942	20.155457967130026	0	0	1	30	0.006851590932318833	0.056789013693889306	907.5510110764767	982.5510110764767	982.5510110764767	1007.5510110764767	0.13636364042758942	0.08227848261594772	0.10294117778539658	0.0827067643404007	0.5	790	865	865	890	1433
20.165749225816768	20.165748436337367	0	0	1	30	0.006682548931412006	0.056789013693889306	907.5510110764767	982.5510110764767	982.5510110764767	1007.5510110764767	0.13636364042758942	0.08227848261594772	0.10294117778539658	0.0827067643404007	0.5	790	865	865	890	1433
20.18273171713743	20.182730927658028	0	0	1	30	0.006495190528382459	0.07791609863830135	994.066423923844	1069.066423923844	1069.066423923844	1094.066423923844	0.1818181872367859	0.1139240488409996	0.1764705926179886	0.09022556245326996	0.5	790	865	865	890	1400
20.198747490935787	20.198746701456393	0	0	1	30	0.006290029259589774	0.10079985685738801	1087.7754138310038	1162.7754138310038	1162.7754138310038	1187.7754138310038	0.24242424964904785	0.13291139900684357	0.2647058963775635	0.10526315867900848	0.6666666865348816	790	865	865	890	1400
20.215776166801206	20.215775772061505	0	0	1	30	0.006067627457811127	0.12548702966820569	1188.8693864913023	1263.8693864913023	1263.8693864913023	1288.8693864913023	0.3030303120613098	0.1582278460264206	0.3382352888584137	0.12030075490474701	0.8333333134651184	805	880	880	905	1400
20.23537341388655	20.235372624407148	0	0	1	30	0.005828594710926231	0.14681342487956228	1276.2009748818075	1351.2009748818075	1351.2009748818075	1376.2009748818075	0.3333333432674408	0.19620253145694733	0.4264705777168274	0.13533835113048553	1.0	805	880	880	905	1400
20.24874680014132	20.248746010661918	0	0	1	30	0.005573586191079339	0.17527329397858615	1392.7441388423103	1467.7441388423103	1467.7441388423103	1492.7441388423103	0.39393940567970276	0.23417721688747406	0.4852941036224365	0.15037593245506287	1.0	770	845	845	870	1400
20.265831923783658	20.265831134304264	0	0	1	30	0.005303300858897924	0.20646978324721577	1520.4937623973485	1595.4937623973485	1595.4937623973485	1620.4937623973485	0.4545454680919647	0.2721518874168396	0.5735294222831726	0.17293232679367065	1.0	770	845	845	870	1400
20.288753273872373	20.28875248439298	0	0	1	30	0.005018479547690192	0.2935977429151535	1877.2827572375536	1952.2827572375536	1952.2827572375536	1977.2827572375536	0.6212121248245239	0.3670886158943176	0.75	0.24812030792236328	1.0	770	845	845	870	1433
20.29873742507347	20.298736635594075	0	0	1	30	0.004719902932872478	0.33370845708526486	2041.5361317641596	2116.5361317641596	2116.5361317641596	2141.5361317641596	0.6818181872367859	0.4177215099334717	0.8235294222831726	0.2857142984867096	1.0	777	852	852	877	1433
20.31579768011479	20.31579689063539	0	0	1	30	0.004408389392192191	0.3681717415738559	2182.66328174494	2257.66328174494	2257.66328174494	2282.66328174494	0.7121211886405945	0.46202531456947327	0.8823529481887817	0.33834585547447205	1.0	786	861	861	886	1400
20.333860573990997	20.333860573990997	0	0	1	30	0.004084792762611293	0.399725918176558	2311.877634933005	2386.877634933005	2386.877634933005	2411.877634933005	0.7424242496490479	0.5	0.9117646813392639	0.3909774422645569	1.0	770	845	845	870	1400
20.355803759106152	20.35580336436645	0	0	1	30	0.0037499999999985423	0.43368498923414345	2450.9400309138173	2525.9400309138173	2525.9400309138173	2550.9400309138173	0.7727272510528564	0.5379746556282043	0.9558823704719543	0.4436090290546417	1.0	770	845	845	870	1433
20.36571488346297	20.365714093983577	0	0	1	30	0.003404928748045099	0.45817616728308685	2551.2314050242408	2626.2314050242408	2626.2314050242408	2651.2314050242408	0.7878788113594055	0.5632911324501038	0.9852941036224365	0.4887218177318573	1.0	757	832	832	857	1433
20.3827404014108	20.382739611931406	0	0	1	30	0.00305052482306696	0.5015639066696167	2728.9041978120804	2803.9041978120804	2803.9041978120804	2828.9041978120804	0.8636363744735718	0.6012658476829529	1.0	0.5413534045219421	1.0	751	826	826	851	1433
20.398984334755056	20.398983545275655	0	0	1	30	0.0026877596215881742	0.5358765125274658	2869.4143187999725	2944.4143187999725	2944.4143187999725	2969.4143187999725	0.9090909361839294	0.6329113841056824	1.0	0.6015037298202515	1.0	757	832	832	857	1433
20.422236081971647	20.422235292492246	0	0	1	30	0.002317627457810496	0.5815055519342422	3056.265235170722	3131.265235170722	3131.265235170722	3156.265235170722	0.9242424368858337	0.702531635761261	1.0	0.6992481350898743	1.0	751	826	826	851	1433
20.43269826294796	20.432697473468558	0	0	1	30	0.0019411428382672693	0.6010210365056992	3136.181144490838	3211.181144490838	3211.181144490838	3236.181144490838	0.939393937587738	0.7278481125831604	1.0	0.7368420958518982	1.0	751	826	826	851	1433
20.448706141952343	20.44870535247295	0	0	1	30	0.0015593376811315356	0.6151663810014725	3194.10633020103	3269.10633020103	3269.10633020103	3294.10633020103	0.939393937587738	0.746835470199585	1.0	0.7744361162185669	1.0	751	826	826	851	1433
20.465889161039982	20.465889161039982	0	0	1	30	0.0011732584878000535	0.6328021436929703	3266.3247784227133	3341.3247784227133	3341.3247784227133	3366.3247784227133	0.9545454382896423	0.7721518874168396	1.0	0.8045112490653992	1.0	751	826	826	851	1400
20.488719720997977	20.488719326258284	0	0	1	30	0.0007839634745057094	0.6485582590103149	3330.8460706472397	3405.8460706472397	3405.8460706472397	3430.8460706472397	0.9696969985961914	0.797468364238739	1.0	0.8270676732063293	1.0	751	826	826	851	1400
20.498760319976	20.4987595304966	0	0	1	30	0.00039251967182037795	0.6658966094255447	3401.8466155976057	3476.8466155976057	3476.8466155976057	3501.8466155976057	0.9848484992980957	0.8291139006614685	1.0	0.8496240377426147	1.0	751	826	826	851	1400
20.515738074420277	20.515737284940876	0	0	1	30	-1.7053072081790148e-15	0.6791496872901917	3456.117969453335	3531.117969453335	3531.117969453335	3556.117969453335	0.9848484992980957	0.8670886158943176	1.0	0.8646616339683533	1.0	757	832	832	857	1433
20.53271109198817	20.532710302508768	0	0	1	30	-0.0003925196718237839	0.6939850300550461	3516.8686980754137	3591.8686980754137	3591.8686980754137	3616.8686980754137	0.9848484992980957	0.9113923907279968	1.0	0.8796992301940918	1.0	757	832	832	857	1433
20.555435861706897	20.555435072227496	0	0	1	30	-0.0007839634745091013	0.7176525145769119	3613.7870471924543	3688.7870471924543	3688.7870471924543	3713.7870471924543	1.0	0.9683544039726257	1.0	0.902255654335022	1.0	757	832	832	857	1433
20.56569356751924	20.56569277803984	0	0	1	30	-0.0011732584878034224	0.7176525145769119	3613.7870471924543	3688.7870471924543	3688.7870471924543	3713.7870471924543	1.0	0.9683544039726257	1.0	0.902255654335022	1.0	735	810	810	835	1433
20.582785006996758	20.582784217517364	0	0	1	30	-0.0015593376811348716	0.7223993539810181	3633.225354552269	3708.225354552269	3708.225354552269	3733.225354552269	1.0	0.9873417615890503	1.0	0.902255654335022	1.0	735	810	810	835	1433
20.599019071848545	20.599018677108845	0	0	1	30	-0.0019411428382705633	0.7274436056613922	3653.881565183401	3728.881565183401	3728.881565183401	3753.881565183401	1.0	1.0	1.0	0.9097744226455688	1.0	729	804	804	829	1433
20.622262924271162	20.622262134791768	0	0	1	30	-0.00231762745781374	0.7274436056613922	3653.881565183401	3728.881565183401	3728.881565183401	3753.881565183401	1.0	1.0	1.0	0.9097744226455688	1.0	746	821	821	846	1466
20.63274050009572	20.632739710616327	0	0	1	30	-0.0026877596215913587	0.7255639135837555	3646.1842261254787	3721.1842261254787	3721.1842261254787	3746.1842261254787	1.0	1.0	1.0	0.902255654335022	1.0	777	852	852	877	1500
20.648840748189627	20.648840353449927	0	0	1	30	-0.0030505248230700754	0.7274436056613922	3653.881565183401	3728.881565183401	3728.881565183401	3753.881565183401	1.0	1.0	1.0	0.9097744226455688	1.0	907	982	982	1007	1500
20.666069557082324	20.666069162342623	0	0	1	30	-0.003404928748048138	0.7274436056613922	3653.881565183401	3728.881565183401	3728.881565183401	3753.881565183401	1.0	1.0	1.0	0.9097744226455688	1.0	907	982	982	1007	1500
20.688752089653278	20.688751694913584	0	0	1	30	-0.003750000000001496	0.7255639135837555	3646.1842261254787	3721.1842261254787	3721.1842261254787	3746.1842261254787	1.0	1.0	1.0	0.902255654335022	1.0	994	1069	1069	1094	1500
20.698781635919737	20.698780846440336	0	0	1	30	-0.0040847927626141535	0.7255639135837555	3646.1842261254787	3721.1842261254787	3721.1842261254787	3746.1842261254787	1.0	1.0	1.0	0.902255654335022	1.0	1087	1162	1162	1187	1533
20.715744784995152	20.71574439025546	0	0	1	30	-0.00440838939219495	0.7236842066049576	3638.4868260473013	3713.4868260473013	3713.4868260473013	3738.4868260473013	1.0	1.0	1.0	0.8947368264198303	1.0	1188	1263	1263	1288	1566
20.73269017078413	20.73268977604443	0	0	1	30	-0.0047199029328751285	0.7236842066049576	3638.4868260473013	3713.4868260473013	3713.4868260473013	3738.4868260473013	1.0	1.0	1.0	0.8947368264198303	1.0	1276	1351	1351	1376	1600
20.75541770368075	20.755416914201355	0	0	1	30	-0.005018479547692726	0.7236842066049576	3638.4868260473013	3713.4868260473013	3713.4868260473013	3738.4868260473013	1.0	1.0	1.0	0.8947368264198303	1.0	1392	1467	1467	1492	1600
20.765776857595682	20.76577606811628	0	0	1	30	-0.005303300858900336	0.7236842066049576	3638.4868260473013	3713.4868260473013	3713.4868260473013	3738.4868260473013	1.0	1.0	1.0	0.8947368264198303	1.0	1520	1595	1595	1620	1600
20.78271474333038	20.78271395385098	0	0	1	30	-0.005573586191081621	0.7255639135837555	3646.1842261254787	3721.1842261254787	3721.1842261254787	3746.1842261254787	1.0	1.0	1.0	0.902255654335022	1.0	1877	1952	1952	1977	1600
20.798709595924706	20.798708806445312	0	0	1	30	-0.005828594710928378	0.7255639135837555	3646.1842261254787	3721.1842261254787	3721.1842261254787	3746.1842261254787	1.0	1.0	1.0	0.902255654335022	1.0	2041	2116	2116	2141	1600
20.8221204232399	20.82212002850021	0	0	1	30	-0.006067627457813132	0.7255639135837555	3646.1842261254787	3721.1842261254787	3721.1842261254787	3746.1842261254787	1.0	1.0	1.0	0.902255654335022	1.0	2182	2257	2257	2282	1600
20.832684052318797	20.832683657579103	0	0	1	30	-0.006290029259591632	0.7255639135837555	3646.1842261254787	3721.1842261254787	3721.1842261254787	3746.1842261254787	1.0	1.0	1.0	0.902255654335022	1.0	2311	2386	2386	2411	1600
20.848824958601675	20.848824563861974	0	0	1	30	-0.006495190528384164	0.7236842066049576	3638.4868260473013	3713.4868260473013	3713.4868260473013	3738.4868260473013	1.0	1.0	1.0	0.8947368264198303	1.0	2450	2525	2525	2550	1600
20.86582481846908	20.865824028989685	0	0	1	30	-0.006682548931413554	0.7236842066049576	3638.4868260473013	3713.4868260473013	3713.4868260473013	3738.4868260473013	1.0	1.0	1.0	0.8947368264198303	1.0	2551	2626	2626	2651	1600
20.88883853764731	20.88883853764731	0	0	1	30	-0.00685159093232022	0.7218045145273209	3630.789486989379	3705.789486989379	3705.789486989379	3730.789486989379	1.0	1.0	1.0	0.8872180581092834	1.0	2728	2803	2803	2828	1600
20.89874689882624	20.898746109346845	0	0	1	30	-0.007001853198729643	0.7218045145273209	3630.789486989379	3705.789486989379	3705.789486989379	3730.789486989379	1.0	1.0	1.0	0.8872180581092834	1.0	2869	2944	2944	2969	1600
20.915951628597313	20.915951628597313	0	0	1	30	-0.007132923872214195	0.719924807548523	3623.0920869112015	3698.0920869112015	3698.0920869112015	3723.0920869112015	1.0	1.0	1.0	0.8796992301940918	1.0	3056	3131	3131	3156	1600
20.932917146110924	20.93291675137123	0	0	1	30	-0.007244443697168468	0.719924807548523	3623.0920869112015	3698.0920869112015	3698.0920869112015	3723.0920869112015	1.0	1.0	1.0	0.8796992301940918	1.0	3136	3211	3211	3236	1600
20.955320597714852	20.95531980823545	0	0	1	30	-0.007336107005503909	0.719924807548523	3623.0920869112015	3698.0920869112015	3698.0920869112015	3723.0920869112015	1.0	1.0	1.0	0.8796992301940918	1.0	3194	3269	3269	3294	1600
20.965852252878143	20.96585185813845	0	0	1	30	-0.007407662554463809	0.719924807548523	3623.0920869112015	3698.0920869112015	3698.0920869112015	3723.0920869112015	1.0	1.0	1.0	0.8796992301940918	1.0	3266	3341	3341	3366	1600
20.982757769957544	20.982757375217844	0	0	1	30	-0.007458914215262234	0.7218045145273209	3630.789486989379	3705.789486989379	3705.789486989379	3730.789486989379	1.0	1.0	1.0	0.8872180581092834	1.0	3330	3405	3405	3430	1600
20.99877985959109	20.99877946485139	0	0	1	30	-0.007489721510659397	0.7218045145273209	3630.789486989379	3705.789486989379	3705.789486989379	3730.789486989379	1.0	1.0	1.0	0.8872180581092834	1.0	3401	3476	3476	3501	1600
21.022006343466963	21.02200555398756	0	0	1	30	-0.0075	0.7236842066049576	3638.4868260473013	3713.4868260473013	3713.4868260473013	3738.4868260473013	1.0	1.0	1.0	0.8947368264198303	1.0	3456	3531	3531	3556	1600
21.032715631494703	21.032714842015302	0	0	1	30	-0.007489721510659211	0.7236842066049576	3638.4868260473013	3713.4868260473013	3713.4868260473013	3738.4868260473013	1.0	1.0	1.0	0.8947368264198303	1.0	3516	3591	3591	3616	1600
21.048803642657937	21.048802853178543	0	0	1	30	-0.0074589142152618635	0.7236842066049576	3638.4868260473013	3713.4868260473013	3713.4868260473013	3738.4868260473013	1.0	1.0	1.0	0.8947368264198303	1.0	3613	3688	3688	3713	1600
21.06604113582401	21.066040741084308	0	0	1	30	-0.007407662554463255	0.7236842066049576	3638.4868260473013	3713.4868260473013	3713.4868260473013	3738.4868260473013	1.0	1.0	1.0	0.8947368264198303	1.0	3613	3688	3688	3713	1600
21.08875366861208	21.088752879132677	0	0	1	30	-0.007336107005503172	0.7255639135837555	3646.1842261254787	3721.1842261254787	3721.1842261254787	3746.1842261254787	1.0	1.0	1.0	0.902255654335022	1.0	3633	3708	3708	3733	1600
21.098690845789015	21.09869005630962	0	0	1	30	-0.007244443697167551	0.7255639135837555	3646.1842261254787	3721.1842261254787	3721.1842261254787	3746.1842261254787	1.0	1.0	1.0	0.902255654335022	1.0	3653	3728	3728	3753	1600
21.11587189117816	21.115871101698765	0	0	1	30	-0.0071329238722131	0.7255639135837555	3646.1842261254787	3721.1842261254787	3721.1842261254787	3746.1842261254787	1.0	1.0	1.0	0.902255654335022	1.0	3653	3728	3728	3753	1600
21.133011094159237	21.133010699419536	0	0	1	30	-0.007001853198728373	0.7255639135837555	3646.1842261254787	3721.1842261254787	3721.1842261254787	3746.1842261254787	1.0	1.0	1.0	0.902255654335022	1.0	3646	3721	3721	3746	1600
21.155420466858644	21.155419677379243	0	0	1	30	-0.006851590932318779	0.7255639135837555	3646.1842261254787	3721.1842261254787	3721.1842261254787	3746.1842261254787	1.0	1.0	1.0	0.902255654335022	1.0	3653	3728	3728	3753	1600
21.165738962584598	21.165738567844897	0	0	1	30	-0.006682548931411946	0.7255639135837555	3646.1842261254787	3721.1842261254787	3721.1842261254787	3746.1842261254787	1.0	1.0	1.0	0.902255654335022	1.0	3653	3728	3728	3753	1600
21.182719480206764	21.18271869072737	0	0	1	30	-0.006495190528382392	0.7255639135837555	3646.1842261254787	3721.1842261254787	3721.1842261254787	3746.1842261254787	1.0	1.0	1.0	0.902255654335022	1.0	3646	3721	3721	3746	1600
21.198914071088673	21.198913281609272	0	0	1	30	-0.006290029259589702	0.7255639135837555	3646.1842261254787	3721.1842261254787	3721.1842261254787	3746.1842261254787	1.0	1.0	1.0	0.902255654335022	1.0	3646	3721	3721	3746	1600
21.222222660821885	21.22222187134249	0	0	1	30	-0.006067627457811049	0.7255639135837555	3646.1842261254787	3721.1842261254787	3721.1842261254787	3746.1842261254787	1.0	1.0	1.0	0.902255654335022	1.0	3638	3713	3713	3738	1600
21.232748000150004	21.232747605410303	0	0	1	30	-0.005828594710926148	0.7236842066049576	3638.4868260473013	3713.4868260473013	3713.4868260473013	3738.4868260473013	1.0	1.0	1.0	0.8947368264198303	1.0	3638	3713	3713	3738	1600
21.24880048474035	21.248799695260956	0	0	1	30	-0.005573586191079251	0.7038712948560715	3557.3529524356127	3632.3529524356127	3632.3529524356127	3657.3529524356127	0.9848484992980957	0.9810126423835754	1.0	0.8496240377426147	1.0	3638	3713	3713	3738	1600
21.265840213317333	21.265840213317333	0	0	1	30	-0.00530330085889783	0.6714001595973969	3424.38365355134	3499.38365355134	3499.38365355134	3524.38365355134	0.9696969985961914	0.9113923907279968	1.0	0.8045112490653992	1.0	3638	3713	3713	3738	1600
21.288723273655272	21.28872287891557	0	0	1	30	-0.005018479547690093	0.6118377894163132	3180.4757476598024	3255.4757476598024	3255.4757476598024	3280.4757476598024	0.9090909361839294	0.8164557218551636	1.0	0.7218044996261597	1.0	3646	3721	3721	3746	1600
21.298695582665403	21.298694793186	0	0	1	30	-0.004719902932872375	0.5478926748037338	2918.62050332129	2993.62050332129	2993.62050332129	3018.62050332129	0.8333333134651184	0.7341772317886353	1.0	0.6240601539611816	1.0	3646	3721	3721	3746	1600
21.315725837489616	21.315725442749915	0	0	1	30	-0.004408389392192083	0.4785774201154709	2634.7745353728533	2709.7745353728533	2709.7745353728533	2734.7745353728533	0.7424242496490479	0.6455696225166321	1.0	0.5263158082962036	1.0	3646	3721	3721	3746	1600
21.332766750285693	21.3327659608063	0	0	1	30	-0.004084792762611183	0.39654653236823556	2298.8580500479247	2373.8580500479247	2373.8580500479247	2398.8580500479247	0.6515151262283325	0.5569620132446289	0.8970588445663452	0.42105263471603394	1.0	3646	3721	3721	3746	1600
21.35540822992798	21.35540783518828	0	0	1	30	-0.0037499999999984273	0.30286643799099444	1915.2380635731222	1990.2380635731222	1990.2380635731222	2015.2380635731222	0.469696968793869	0.46202531456947327	0.8088235259056091	0.3458646535873413	1.0	3638	3713	3713	3738	1600
21.365737383625806	21.365736988886106	0	0	1	30	-0.003404928748044981	0.23437962661283507	1634.7845709795597	1709.7845709795597	1709.7845709795597	1734.7845709795597	0.3636363744735718	0.3734177350997925	0.720588207244873	0.27819550037384033	1.0	3638	3713	3713	3738	1600
21.382700927440922	21.38270053270122	0	0	1	30	-0.0030505248230668384	0.19894491536118508	1489.679428404053	1564.679428404053	1564.679428404053	1589.679428404053	0.3636363744735718	0.297468364238739	0.6176470518112183	0.21804511547088623	1.0	3630	3705	3705	3730	1600
21.398700122171938	21.398699332692537	0	0	1	30	-0.0026877596215880506	0.14264933102422717	1259.1490105442103	1334.1490105442103	1334.1490105442103	1359.1490105442103	0.27272728085517883	0.20886075496673584	0.5147058963775635	0.17293232679367065	1.0	3630	3705	3705	3730	1600
21.42219266060478	21.422191871125385	0	0	1	30	-0.0023176274578103704	0.07141756642921238	967.4549345276247	1042.4549345276246	1042.4549345276246	1067.4549345276246	0.13636364042758942	0.1139240488409996	0.29411765933036804	0.12030075490474701	1.0	3623	3698	3698	3723	1600
21.432690762893678	21.432689973414284	0	0	1	30	-0.0019411428382671415	0.04955077755122006	877.9104340722462	952.9104340722462	952.9104340722462	977.9104340722462	0.09090909361839294	0.08860759437084198	0.19117647409439087	0.09774436056613922	0.8333333134651184	3623	3698	3698	3723	1600
21.448747984360416	21.448747194881015	0	0	1	30	-0.0015593376811314063	0.033087598578819044	810.493716180264	885.493716180264	885.493716180264	910.493716180264	0.04545454680919647	0.07594936341047287	0.13235294818878174	0.0827067643404007	0.8333333134651184	3623	3698	3698	3723	1600
21.465969687938532	21.46596889845913	0	0	1	30	-0.001173258487799923	0.02663937883516662	784.0882563300073	859.0882563300073	859.0882563300073	884.0882563300073	0.03030303120613098	0.06962025165557861	0.0882352963089943	0.07518796622753143	0.6666666865348816	3623	3698	3698	3723	1600
21.488813274306594	21.488812484827193	0	0	1	30	-0.0007839634745055779	0.021939293034284095	764.8414049753934	839.8414049753934	839.8414049753934	864.8414049753934	0.01515151560306549	0.06962025165557861	0.04411764815449715	0.06766917556524277	0.6666666865348816	3630	3705	3705	3730	1600
21.49875045148353	21.49874966200413	0	0	1	30	-0.00039251967182024584	0.021939293034284095	764.8414049753934	839.8414049753934	839.8414049753934	864.8414049753934	0.01515151560306549	0.06962025165557861	0.04411764815449715	0.06766917556524277	0.6666666865348816	3630	3705	3705	3730	1600
21.515789785320813	21.51578899584142	0	0	1	30	1.8376154860346732e-15	0.0216905092839061	763.8226355175955	838.8226355175955	838.8226355175955	863.8226355175955	0.01515151560306549	0.06962025165557861	0.029411764815449715	0.06766917556524277	0.3333333432674408	3638	3713	3713	3738	1600
21.532755697574125	21.53275490809473	0	0	1	30	0.000392519671823916	0.019208481947016937	753.6587335730344	828.6587335730344	828.6587335730344	853.6587335730344	0.0	0.07594936341047287	0.014705882407724857	0.060150377452373505	0.3333333432674408	3638	3713	3713	3738	1600
21.555418098420446	21.555417703680753	0	0	1	30	0.000783963474509233	0.02056962065398693	759.2325965780765	834.2325965780765	834.2325965780765	859.2325965780765	0.0	0.08227848261594772	0.0	0.060150377452373505	0.1666666716337204	3638	3713	3713	3738	1600
21.565768173322304	21.56576738384291	0	0	1	30	0.001173258487803553	0.02056962065398693	759.2325965780765	834.2325965780765	834.2325965780765	859.2325965780765	0.0	0.08227848261594772	0.0	0.060150377452373505	0.1666666716337204	3638	3713	3713	3738	1600
21.582771191107305	21.582770401627904	0	0	1	30	0.001559337681135001	0.022151898592710495	765.7120247371495	840.7120247371495	840.7120247371495	865.7120247371495	0.0	0.08860759437084198	0.0	0.060150377452373505	0.1666666716337204	3646	3721	3721	3746	1600
21.598771570057416	21.598770780578015	0	0	1	30	0.0019411428382706912	0.02373417653143406	772.1914528962225	847.1914528962225	847.1914528962225	872.1914528962225	0.0	0.09493670612573624	0.0	0.060150377452373505	0.0	3646	3721	3721	3746	1600
21.62204384373834	21.622043054258945	0	0	1	30	0.002317627457813866	0.02373417653143406	772.1914528962225	847.1914528962225	847.1914528962225	872.1914528962225	0.0	0.09493670612573624	0.0	0.060150377452373505	0.0	3646	3721	3721	3746	1600
21.632744447492712	21.632743658013318	0	0	1	30	0.002687759621591482	0.027522055432200432	787.7028169948608	862.7028169948608	862.7028169948608	887.7028169948608	0.01515151560306549	0.09493670612573624	0.0	0.06766917556524277	0.0	3646	3721	3721	3746	1600
21.648759037071976	21.648758247592582	0	0	1	30	0.0030505248230701964	0.027522055432200432	787.7028169948608	862.7028169948608	862.7028169948608	887.7028169948608	0.01515151560306549	0.09493670612573624	0.0	0.06766917556524277	0.0	3646	3721	3721	3746	1600
21.665823634249982	21.66582323951029	0	0	1	30	0.003404928748048256	0.027522055432200432	787.7028169948608	862.7028169948608	862.7028169948608	887.7028169948608	0.01515151560306549	0.09493670612573624	0.0	0.06766917556524277	0.0	3646	3721	3721	3746	1600
21.688825116497554	21.688824327018153	0	0	1	30	0.00375000000000161	0.027522055432200432	787.7028169948608	862.7028169948608	862.7028169948608	887.7028169948608	0.01515151560306549	0.09493670612573624	0.0	0.07518796622753143	0.0	3646	3721	3721	3746	1600
21.698855452243407	21.698855452243407	0	0	1	30	0.0040847927626142646	0.027522055432200432	787.7028169948608	862.7028169948608	862.7028169948608	887.7028169948608	0.01515151560306549	0.09493670612573624	0.0	0.0827067643404007	0.0	3646	3721	3721	3746	1600
21.715889259724904	21.715889259724904	0	0	1	30	0.004408389392195056	0.027522055432200432	787.7028169948608	862.7028169948608	862.7028169948608	887.7028169948608	0.01515151560306549	0.09493670612573624	0.0	0.0827067643404007	0.0	3646	3721	3721	3746	1600
21.732912014494843	21.732912014494843	0	0	1	30	0.004719902932875231	0.025939777493476868	781.2233888357878	856.2233888357878	856.2233888357878	881.2233888357878	0.01515151560306549	0.08860759437084198	0.0	0.0827067643404007	0.0	3638	3713	3713	3738	1600
21.755597310243694	21.755596915503993	0	0	1	30	0.005018479547692824	0.025939777493476868	781.2233888357878	856.2233888357878	856.2233888357878	881.2233888357878	0.01515151560306549	0.08860759437084198	0.0	0.0827067643404007	0.0	3557	3632	3632	3657	1600
21.765773699678093	21.76577291019869	0	0	1	30	0.005303300858900429	0.025939777493476868	781.2233888357878	856.2233888357878	856.2233888357878	881.2233888357878	0.01515151560306549	0.08860759437084198	0.0	0.0827067643404007	0.0	3424	3499	3499	3524	1600
21.78298908742103	21.78298869268133	0	0	1	30	0.00557358619108171	0.024357499554753304	774.7439606767148	849.7439606767148	849.7439606767148	874.7439606767148	0.01515151560306549	0.08227848261594772	0.0	0.0827067643404007	0.0	3180	3255	3255	3280	1600
21.798739990881515	21.798739201402114	0	0	1	30	0.005828594710928461	0.024357499554753304	774.7439606767148	849.7439606767148	849.7439606767148	874.7439606767148	0.01515151560306549	0.08227848261594772	0.0	0.0827067643404007	0.0	2918	2993	2993	3018	1600
21.82214094970424	21.82214055496454	0	0	1	30	0.006067627457813209	0.02277521975338459	768.2645248901099	843.2645248901099	843.2645248901099	868.2645248901099	0.01515151560306549	0.07594936341047287	0.0	0.09022556245326996	0.0	2634	2709	2709	2734	1600
21.832770500312833	21.832769710833432	0	0	1	30	0.006290029259591703	0.021192941814661026	761.7850967310369	836.7850967310369	836.7850967310369	861.7850967310369	0.01515151560306549	0.06962025165557861	0.0	0.09022556245326996	0.0	2298	2373	2373	2398	1600
21.848939433114317	21.848939038374617	0	0	1	30	0.00649519052838423	0.021192941814661026	761.7850967310369	836.7850967310369	836.7850967310369	861.7850967310369	0.01515151560306549	0.06962025165557861	0.0	0.09022556245326996	0.0	1915	1990	1990	2015	1600
21.86588876630028	21.865888371560587	0	0	1	30	0.006682548931413614	0.018028385005891323	748.826236599125	823.826236599125	823.826236599125	848.826236599125	0.01515151560306549	0.0569620244204998	0.0	0.09022556245326996	0.0	1634	1709	1709	1734	1600
21.88884485348249	21.888844064003095	0	0	1	30	0.006851590932320274	0.009493670426309109	713.8765803957358	788.8765803957358	788.8765803957358	813.8765803957358	0.0	0.037974681705236435	0.0	0.09022556245326996	0.0	1489	1564	1564	1589	1600
21.898699924802088	21.898699530062387	0	0	1	30	0.0070018531987296895	0.009493670426309109	713.8765803957358	788.8765803957358	788.8765803957358	813.8765803957358	0.0	0.037974681705236435	0.0	0.09022556245326996	0.0	1259	1334	1334	1359	1600
21.915989918348096	21.915989523608395	0	0	1	30	0.007132923872214236	0.007911392487585545	707.3971522366628	782.3971522366628	782.3971522366628	807.3971522366628	0.0	0.03164556995034218	0.0	0.09022556245326996	0.0	967	1042	1042	1067	1600
21.93288556693502	21.932885566935028	0	0	1	30	0.0072444436971685015	0.010116992983967066	716.4290862693451	791.4290862693451	791.4290862693451	816.4290862693451	0.01515151560306549	0.025316456332802773	0.0	0.09022556245326996	0.0	877	952	952	977	1566
21.95543665118629	21.955435861706896	0	0	1	30	0.007336107005503936	0.010116992983967066	716.4290862693451	791.4290862693451	791.4290862693451	816.4290862693451	0.01515151560306549	0.025316456332802773	0.0	0.09022556245326996	0.0	810	885	885	910	1566
21.965716857161468	21.965716067682067	0	0	1	30	0.00740766255446383	0.010116992983967066	716.4290862693451	791.4290862693451	791.4290862693451	816.4290862693451	0.01515151560306549	0.025316456332802773	0.0	0.09022556245326996	0.0	784	859	859	884	1533
21.983536986122928	21.983536986122928	0	0	1	30	0.007458914215262249	0.008534714113920927	709.9496542965062	784.9496542965062	784.9496542965062	809.9496542965062	0.01515151560306549	0.012658228166401386	0.0	0.0827067643404007	0.0	764	839	839	864	1533
21.998961439852522	21.99896143985253	0	0	1	30	0.007489721510659403	0.006952435942366719	703.4702251839917	778.4702251839917	778.4702251839917	803.4702251839917	0.01515151560306549	0.012658228166401386	0.0	0.0827067643404007	0.0	764	839	839	864	1533
22.02221279232942	22.02221239758972	0	0	1	30	0.0075	0.009158036322332919	712.5021587399533	787.5021587399533	787.5021587399533	812.5021587399533	0.03030303120613098	0.006329114083200693	0.0	0.0827067643404007	0.0	763	838	838	863	1466
22.032721552590182	22.03272115785048	0	0	1	30	0.0074897215106592046	0.007575757801532745	706.0227281972766	781.0227281972766	781.0227281972766	806.0227281972766	0.03030303120613098	0.0	0.0	0.0827067643404007	0.0	753	828	828	853	1466
22.04892877514245	22.048928380402756	0	0	1	30	0.0074589142152618505	0.009158036322332919	712.5021587399533	787.5021587399533	787.5021587399533	812.5021587399533	0.03030303120613098	0.006329114083200693	0.0	0.0827067643404007	0.0	759	834	834	859	1433
22.065929819228955	22.065929029749555	0	0	1	30	0.007407662554463234	0.018592498992120354	751.1362833727328	826.1362833727328	826.1362833727328	851.1362833727328	0.06060606241226196	0.012658228166401386	0.014705882407724857	0.07518796622753143	0.0	759	834	834	859	1433
22.088888669589053	22.08888827484936	0	0	1	30	0.0073361070055031445	0.06920579516554184	958.3977312028939	1033.3977312028937	1033.3977312028937	1058.3977312028937	0.21212121844291687	0.0569620244204998	0.10294117778539658	0.07518796622753143	0.5	765	840	840	865	1433
22.09868334573474	22.09868295099504	0	0	1	30	0.007244443697167517	0.06920579516554184	958.3977312028939	1033.3977312028937	1033.3977312028937	1058.3977312028937	0.21212121844291687	0.0569620244204998	0.10294117778539658	0.07518796622753143	0.5	772	847	847	872	1400
22.115817811839428	22.115817022360034	0	0	1	30	0.007132923872213059	0.10373080987483263	1099.7776664374396	1174.7776664374396	1174.7776664374396	1199.7776664374396	0.25757575035095215	0.13291139900684357	0.25	0.09774436056613922	0.8333333134651184	772	847	847	872	1400
22.132996094050682	22.13299569931098	0	0	1	30	0.007001853198728325	0.1286515855456528	1201.8282428094483	1276.8282428094483	1276.8282428094483	1301.8282428094483	0.3030303120613098	0.1708860695362091	0.3382352888584137	0.12030075490474701	1.0	787	862	862	887	1400
22.155598889202487	22.155598494462787	0	0	1	30	0.006851590932318725	0.17065613314324857	1373.836865221603	1448.836865221603	1448.836865221603	1473.836865221603	0.3787878751754761	0.23417721688747406	0.44117647409439087	0.15789473056793213	1.0	787	862	862	887	1400
22.16569317277954	22.16569238330014	0	0	1	30	0.006682548931411886	0.23352568775369287	1631.2876913513724	1706.2876913513724	1706.2876913513724	1731.2876913513724	0.5	0.3164556920528412	0.5588235259056091	0.21052631735801697	1.0	787	862	862	887	1400
22.18286553389531	22.182864744415916	0	0	1	30	0.006495190528382326	0.3062854969247102	1929.2391099066883	2004.2391099066883	2004.2391099066883	2029.2391099066883	0.6363636255264282	0.39240506291389465	0.7058823704719543	0.27819550037384033	1.0	787	862	862	887	1400
22.198732885566933	22.19873209608754	0	0	1	30	0.00629002925958963	0.3996910501975024	2311.7348505587725	2386.7348505587725	2386.7348505587725	2411.7348505587725	0.8333333134651184	0.46202531456947327	0.8235294222831726	0.3684210479259491	1.0	787	862	862	887	1400
22.215957352322945	22.215957352322945	0	0	1	30	0.0060676274578109705	0.48866519919641505	2676.0839907093196	2751.0839907093196	2751.0839907093196	2776.0839907093196	0.8939393758773804	0.5569620132446289	0.9852941036224365	0.5112782120704651	1.0	787	862	862	887	1400
22.235396308789078	22.235395914049377	0	0	1	30	0.005828594710926065	0.5188640654087067	2799.748347848654	2874.748347848654	2874.748347848654	2899.748347848654	0.9090909361839294	0.594936728477478	1.0	0.5714285969734192	1.0	781	856	856	881	1400
22.248847064024808	22.248846669285108	0	0	1	30	0.005573586191079162	0.5459268093109131	2910.570284128189	2985.570284128189	2985.570284128189	3010.570284128189	0.939393937587738	0.6202531456947327	1.0	0.6240601539611816	1.0	781	856	856	881	1400
22.266018635661176	22.266018240921483	0	0	1	30	0.005303300858897737	0.5673220008611679	2998.1835935264826	3073.1835935264826	3073.1835935264826	3098.1835935264826	0.9545454382896423	0.6455696225166321	1.0	0.6691729426383972	1.0	781	856	856	881	1400
22.288818800662376	22.288818405922676	0	0	1	30	0.005018479547689995	0.5959670543670654	3115.485087633133	3190.485087633133	3190.485087633133	3215.485087633133	0.9848484992980957	0.6772152185440063	1.0	0.7218044996261597	1.0	774	849	849	874	1400
22.298680582556848	22.298679793077447	0	0	1	30	0.004719902932872272	0.6189445108175278	3209.577771797776	3284.577771797776	3284.577771797776	3309.577771797776	1.0	0.7088607549667358	1.0	0.7669172883033752	1.0	774	849	849	874	1400
22.315863996384188	22.315863206904787	0	0	1	30	0.004408389392191976	0.6346721202135086	3273.9823322743177	3348.9823322743177	3348.9823322743177	3373.9823322743177	1.0	0.7341772317886353	1.0	0.8045112490653992	1.0	768	843	843	868	1400
22.332791618886716	22.332791224147016	0	0	1	30	0.004084792762611071	0.6501023024320602	3337.1689284592867	3412.1689284592867	3412.1689284592867	3437.1689284592867	1.0	0.7658227682113647	1.0	0.8345864415168762	1.0	761	836	836	861	1400
22.355472177759182	22.35547138827978	0	0	1	30	0.003749999999998313	0.6702793389558792	3419.7938930243254	3494.7938930243254	3494.7938930243254	3519.7938930243254	1.0	0.8164557218551636	1.0	0.8646616339683533	1.0	761	836	836	861	1400
22.36575080477556	22.365750015296165	0	0	1	30	0.0034049287480448632	0.6702793389558792	3419.7938930243254	3494.7938930243254	3494.7938930243254	3519.7938930243254	1.0	0.8164557218551636	1.0	0.8646616339683533	1.0	748	823	823	848	1400
22.383778172078877	22.383778566818577	0	0	1	30	0.003050524823066718	0.6838298290967941	3475.283150151372	3550.283150151372	3550.283150151372	3575.283150151372	1.0	0.8797468543052673	1.0	0.8947368264198303	1.0	713	788	788	813	1400
22.39882722835494	22.39882722835494	0	0	1	30	0.002687759621587927	0.6936209201812744	3515.3776681423187	3590.3776681423187	3590.3776681423187	3615.3776681423187	1.0	0.8797468543052673	1.0	0.8947368264198303	1.0	713	788	788	813	1400
22.42213621282786	22.42213621282786	0	0	1	30	0.0023176274578102446	0.7116208225488663	3589.0872683376074	3664.0872683376074	3664.0872683376074	3689.0872683376074	1.0	0.9367088675498962	1.0	0.9097744226455688	1.0	707	782	782	807	1400
22.43273852639723	22.432737736917836	0	0	1	30	0.0019411428382670136	0.719829648733139	3622.7024115622044	3697.7024115622044	3697.7024115622044	3722.7024115622044	1.0	0.9620253443717957	1.0	0.9172932505607605	1.0	716	791	791	816	1400
22.448719168362402	22.448718378883008	0	0	1	30	0.0015593376811312766	0.724873885512352	3643.3585611730814	3718.3585611730814	3718.3585611730814	3743.3585611730814	1.0	0.9746835231781006	1.0	0.9248120188713074	1.0	716	791	791	816	1400
22.465778633924323	22.465778239184623	0	0	1	30	0.0011732584877997925	0.7229941934347153	3635.661222115159	3710.661222115159	3710.661222115159	3735.661222115159	1.0	0.9746835231781006	1.0	0.9172932505607605	1.0	716	791	791	816	1400
22.48862103607329	22.48862024659389	0	0	1	30	0.0007839634745054463	0.7214119136333466	3629.181786328554	3704.181786328554	3704.181786328554	3729.181786328554	1.0	0.9683544039726257	1.0	0.9172932505607605	1.0	709	784	784	809	1400
22.49877018846847	22.49876939898907	0	0	1	30	0.00039251967182011373	0.7214119136333466	3629.181786328554	3704.181786328554	3704.181786328554	3729.181786328554	1.0	0.9683544039726257	1.0	0.9172932505607605	1.0	703	778	778	803	1400
22.515858075288705	22.515857285809304	0	0	1	30	-1.9699237638903314e-15	0.7214119136333466	3629.181786328554	3704.181786328554	3704.181786328554	3729.181786328554	1.0	0.9683544039726257	1.0	0.9172932505607605	1.0	712	787	787	812	1400
22.532789250448523	22.532788460969122	0	0	1	30	-0.00039251967182404813	0.7214119136333466	3629.181786328554	3704.181786328554	3704.181786328554	3729.181786328554	1.0	0.9683544039726257	1.0	0.9172932505607605	1.0	706	781	781	806	1400
22.555311123962085	22.555310334482684	0	0	1	30	-0.0007839634745093646	0.7179499417543411	3615.005011484027	3690.005011484027	3690.005011484027	3715.005011484027	1.0	0.9620253443717957	1.0	0.9097744226455688	1.0	712	787	787	812	1400
22.56572001507906	22.565719225599658	0	0	1	30	-0.0011732584878036837	0.7163676619529724	3608.525575697422	3683.525575697422	3683.525575697422	3708.525575697422	1.0	0.9556962251663208	1.0	0.9097744226455688	1.0	751	826	826	851	1400
22.58270250639972	22.58270171692032	0	0	1	30	-0.0015593376811351306	0.7144879698753357	3600.8282366394997	3675.8282366394997	3675.8282366394997	3700.8282366394997	1.0	0.9556962251663208	1.0	0.902255654335022	1.0	958	1033	1033	1058	1500
22.59878301750868	22.59878222802928	0	0	1	30	-0.001941142838270819	0.712905690073967	3594.348800852895	3669.348800852895	3669.348800852895	3694.348800852895	1.0	0.949367105960846	1.0	0.902255654335022	1.0	958	1033	1033	1058	1500
22.61570077151874	22.615699982039345	0	0	1	30	-0.0023176274578139916	0.7094437032938004	3580.1719649881124	3655.1719649881124	3655.1719649881124	3680.1719649881124	1.0	0.9430379867553711	1.0	0.8947368264198303	1.0	1099	1174	1174	1199	1566
22.635265255209085	22.635264465729684	0	0	1	30	-0.0026877596215916055	0.7028171718120575	3553.0363185703754	3628.0363185703754	3628.0363185703754	3653.0363185703754	1.0	0.9240506291389465	1.0	0.8872180581092834	1.0	1201	1276	1276	1301	1600
22.64877758983782	22.648776800358426	0	0	1	30	-0.003050524823070317	0.7028171718120575	3553.0363185703754	3628.0363185703754	3628.0363185703754	3653.0363185703754	1.0	0.9240506291389465	1.0	0.8872180581092834	1.0	1373	1448	1448	1473	1600
22.665760870637882	22.665760475898182	0	0	1	30	-0.0034049287480483735	0.7046968638896942	3560.733657628298	3635.733657628298	3635.733657628298	3660.733657628298	1.0	0.9240506291389465	1.0	0.8947368264198303	1.0	1631	1706	1706	1731	1600
22.688673141713522	22.68867274697383	0	0	1	30	-0.003750000000001725	0.7062791436910629	3567.2130934149027	3642.2130934149027	3642.2130934149027	3667.2130934149027	1.0	0.9303797483444214	1.0	0.8947368264198303	1.0	1929	2004	2004	2029	1600
22.69873150397799	22.698730714498595	0	0	1	30	-0.004084792762614376	0.7097411304712296	3581.389929279685	3656.389929279685	3656.389929279685	3681.389929279685	1.0	0.9367088675498962	1.0	0.902255654335022	1.0	2311	2386	2386	2411	1600
22.715873864876656	22.715873470136955	0	0	1	30	-0.004408389392195164	0.713203102350235	3595.5667041242123	3670.5667041242123	3670.5667041242123	3695.5667041242123	1.0	0.9430379867553711	1.0	0.9097744226455688	1.0	2676	2751	2751	2776	1600
22.733337149150422	22.733337149150422	0	0	1	30	-0.004719902932875334	0.7147853821516037	3602.046139910817	3677.046139910817	3677.046139910817	3702.046139910817	1.0	0.949367105960846	1.0	0.9097744226455688	1.0	2799	2874	2874	2899	1600
22.755395992997315	22.75539520351792	0	0	1	30	-0.005018479547692923	0.7163676619529724	3608.525575697422	3683.525575697422	3683.525575697422	3708.525575697422	1.0	0.9556962251663208	1.0	0.9097744226455688	1.0	2910	2985	2985	3010	1600
22.76572514669514	22.765724357215745	0	0	1	30	-0.005303300858900523	0.7163676619529724	3608.525575697422	3683.525575697422	3683.525575697422	3708.525575697422	1.0	0.9556962251663208	1.0	0.9097744226455688	1.0	2998	3073	3073	3098	1600
22.7827404014108	22.782740006671098	0	0	1	30	-0.005573586191081798	0.7163676619529724	3608.525575697422	3683.525575697422	3683.525575697422	3708.525575697422	1.0	0.9556962251663208	1.0	0.9097744226455688	1.0	3115	3190	3190	3215	1600
22.798763675263437	22.798762885784043	0	0	1	30	-0.005828594710928545	0.7163676619529724	3608.525575697422	3683.525575697422	3683.525575697422	3708.525575697422	1.0	0.9556962251663208	1.0	0.9097744226455688	1.0	3209	3284	3284	3309	1600
22.821970816894073	22.82197002741467	0	0	1	30	-0.006067627457813286	0.719829648733139	3622.7024115622044	3697.7024115622044	3697.7024115622044	3722.7024115622044	1.0	0.9620253443717957	1.0	0.9172932505607605	1.0	3273	3348	3348	3373	1600
22.832757473902774	22.832757079163073	0	0	1	30	-0.006290029259591776	0.719829648733139	3622.7024115622044	3697.7024115622044	3697.7024115622044	3722.7024115622044	1.0	0.9620253443717957	1.0	0.9172932505607605	1.0	3337	3412	3412	3437	1600
22.848778379317217	22.848777984577524	0	0	1	30	-0.006495190528384297	0.719829648733139	3622.7024115622044	3697.7024115622044	3697.7024115622044	3722.7024115622044	1.0	0.9620253443717957	1.0	0.9172932505607605	1.0	3419	3494	3494	3519	1600
22.86572494932529	22.865724159845897	0	0	1	30	-0.0066825489314136744	0.719829648733139	3622.7024115622044	3697.7024115622044	3697.7024115622044	3722.7024115622044	1.0	0.9620253443717957	1.0	0.9172932505607605	1.0	3419	3494	3494	3519	1600
22.88872169469647	22.888721299956778	0	0	1	30	-0.006851590932320327	0.7179499417543411	3615.005011484027	3690.005011484027	3690.005011484027	3715.005011484027	1.0	0.9620253443717957	1.0	0.9097744226455688	1.0	3475	3550	3550	3575	1600
22.89868689839203	22.898686108912628	0	0	1	30	-0.007001853198729737	0.7179499417543411	3615.005011484027	3690.005011484027	3690.005011484027	3715.005011484027	1.0	0.9620253443717957	1.0	0.9097744226455688	1.0	3515	3590	3590	3615	1600
22.91574360077606	22.91574281129666	0	0	1	30	-0.007132923872214277	0.712905690073967	3594.348800852895	3669.348800852895	3669.348800852895	3694.348800852895	1.0	0.949367105960846	1.0	0.902255654335022	1.0	3589	3664	3664	3689	1600
22.932810171652555	22.932810171652555	0	0	1	30	-0.007244443697168536	0.697178065776825	3529.944179356098	3604.944179356098	3604.944179356098	3629.944179356098	1.0	0.9240506291389465	1.0	0.8646616339683533	1.0	3622	3697	3697	3722	1600
22.955439414364186	22.955438624884785	0	0	1	30	-0.007336107005503963	0.5862905830144882	3075.8599374443293	3150.8599374443293	3150.8599374443293	3175.8599374443293	0.8939393758773804	0.7594936490058899	1.0	0.6917293071746826	1.0	3643	3718	3718	3743	1600
22.965721594037852	22.96572080455845	0	0	1	30	-0.0074076625544638505	0.5274369716644287	2834.8543989658356	2909.8543989658356	2909.8543989658356	2934.8543989658356	0.8939393758773804	0.6518987417221069	1.0	0.5639097690582275	1.0	3635	3710	3710	3735	1600
22.982723822343452	22.98272303286405	0	0	1	30	-0.007458914215262262	0.445373705606817	2498.8053244599155	2573.8053244599155	2573.8053244599155	2598.8053244599155	0.8181818127632141	0.5316455960273743	0.9411764740943909	0.45864662528038025	0.6666666865348816	3629	3704	3704	3729	1600
22.998732490827237	22.998731701347836	0	0	1	30	-0.00748972151065941	0.4030114676200318	2325.3319599040306	2400.3319599040306	2400.3319599040306	2425.3319599040306	0.7727272510528564	0.4683544337749481	0.8970588445663452	0.4135338366031647	0.5	3629	3704	3704	3729	1600
23.021953053607625	23.02195226412823	0	0	1	30	-0.0075	0.4026864004139745	2324.0008096952256	2399.0008096952256	2399.0008096952256	2424.0008096952256	0.7727272510528564	0.474683552980423	0.9117646813392639	0.39849624037742615	0.5	3629	3704	3704	3729	1600
23.03276063182036	23.032760237080666	0	0	1	30	-0.007489721510659197	0.39876696139850853	2307.9507069268925	2382.9507069268925	2382.9507069268925	2407.9507069268925	0.7575757503509521	0.4810126721858978	0.9117646813392639	0.3909774422645569	0.6666666865348816	3629	3704	3704	3729	1600
23.048805616356432	23.04880482687704	0	0	1	30	-0.007458914215261837	0.37847391487136717	2224.8506813982485	2299.8506813982485	2299.8506813982485	2324.8506813982485	0.6969696879386902	0.4810126721858978	0.9117646813392639	0.3684210479259491	0.8333333134651184	3615	3690	3690	3715	1600
23.06577350230824	23.065772712828846	0	0	1	30	-0.007407662554463213	0.3281221232281841	2018.660094619414	2093.660094619414	2093.660094619414	2118.660094619414	0.6363636255264282	0.4177215099334717	0.8382353186607361	0.308270663022995	0.8333333134651184	3608	3683	3683	3708	1600
23.088679062809007	23.088678273329613	0	0	1	30	-0.007336107005503117	0.2812743055931186	1826.8182814038207	1901.8182814038207	1901.8182814038207	1926.8182814038207	0.5757575631141663	0.34810125827789307	0.7647058963775635	0.2631579041481018	0.5	3600	3675	3675	3700	1600
23.09877966222124	23.09877926748154	0	0	1	30	-0.0072444436971674814	0.2311848095877278	1621.7017952617452	1696.7017952617452	1696.7017952617452	1721.7017952617452	0.5	0.2721518874168396	0.6764705777168274	0.2255639135837555	0.3333333432674408	3594	3669	3669	3694	1600
23.115733732283587	23.115732942804193	0	0	1	30	-0.007132923872213018	0.1769605439480877	1399.653427467419	1474.653427467419	1474.653427467419	1499.653427467419	0.39393940567970276	0.20886075496673584	0.5588235259056091	0.18796992301940918	0.3333333432674408	3580	3655	3655	3680	1600
23.132711486727864	23.13271069724847	0	0	1	30	-0.0070018531987282775	0.12494768193572403	1186.66075752679	1261.66075752679	1261.66075752679	1286.66075752679	0.28787878155708313	0.14556962251663208	0.44117647409439087	0.15037593245506287	0.3333333432674408	3553	3628	3628	3653	1600
23.15538612450485	23.15538533502545	0	0	1	30	-0.006851590932318671	0.07230213075078784	971.0772254244762	1046.0772254244762	1046.0772254244762	1071.0772254244762	0.13636364042758942	0.1139240488409996	0.3235294222831726	0.12030075490474701	0.3333333432674408	3553	3628	3628	3653	1600
23.165721199298154	23.165720409818753	0	0	1	30	-0.006682548931411825	0.057221922682814896	909.323773386127	984.323773386127	984.323773386127	1009.323773386127	0.10606060922145844	0.10126582533121109	0.22058823704719543	0.09774436056613922	0.3333333432674408	3560	3635	3635	3660	1600
23.18272461182285	23.18272421708315	0	0	1	30	-0.006495190528382261	0.052011809858820146	887.9883613718685	962.9883613718685	962.9883613718685	987.9883613718685	0.10606060922145844	0.08860759437084198	0.1617647111415863	0.0827067643404007	0.3333333432674408	3567	3642	3642	3667	1600
23.198742754059403	23.19874196458001	0	0	1	30	-0.006290029259589558	0.0455083048382213	861.3565083125162	936.3565083125162	936.3565083125162	961.3565083125162	0.09090909361839294	0.08227848261594772	0.11764705926179886	0.07518796622753143	0.1666666716337204	3581	3656	3656	3681	1600
23.222034369985572	23.222033580506178	0	0	1	30	-0.006067627457810893	0.028070986055065077	789.9506878954915	864.9506878954915	864.9506878954915	889.9506878954915	0.04545454680919647	0.06329113990068436	0.05882352963089943	0.060150377452373505	0.1666666716337204	3595	3670	3670	3695	1600
23.232715236755006	23.232714447275605	0	0	1	30	-0.005828594710925982	0.022396759281436633	766.714729257483	841.714729257483	841.714729257483	866.714729257483	0.03030303120613098	0.0569620244204998	0.04411764815449715	0.05263157933950424	0.0	3602	3677	3677	3702	1600
23.248767721345352	23.248767326605652	0	0	1	30	-0.005573586191079074	0.023592041230878734	771.6094088404484	846.6094088404484	846.6094088404484	871.6094088404484	0.03030303120613098	0.06329113990068436	0.014705882407724857	0.05263157933950424	0.0	3608	3683	3683	3708	1600
23.265791660334386	23.265790870854985	0	0	1	30	-0.005303300858897643	0.021386440268835925	762.5774729008831	837.5774729008831	837.5774729008831	862.5774729008831	0.01515151560306549	0.06962025165557861	0.014705882407724857	0.05263157933950424	0.0	3608	3683	3683	3708	1600
23.28870551036883	23.288704720889427	0	0	1	30	-0.005018479547689897	0.02299636084778331	769.1700976716727	844.1700976716727	844.1700976716727	869.1700976716727	0.01515151560306549	0.07594936341047287	0.014705882407724857	0.060150377452373505	0.0	3608	3683	3683	3708	1600
23.298748872524733	23.29874808304534	0	0	1	30	-0.004719902932872169	0.02299636084778331	769.1700976716727	844.1700976716727	844.1700976716727	869.1700976716727	0.01515151560306549	0.07594936341047287	0.014705882407724857	0.060150377452373505	0.0	3608	3683	3683	3708	1600
23.3157293901469	23.315728600667505	0	0	1	30	-0.004408389392191869	0.02277521975338459	768.2645248901099	843.2645248901099	843.2645248901099	868.2645248901099	0.01515151560306549	0.07594936341047287	0.0	0.060150377452373505	0.0	3622	3697	3697	3722	1600
23.332777802997256	23.332777013517862	0	0	1	30	-0.00408479276261096	0.021192941814661026	761.7850967310369	836.7850967310369	836.7850967310369	861.7850967310369	0.01515151560306549	0.06962025165557861	0.0	0.060150377452373505	0.0	3622	3697	3697	3722	1600
23.355361650643523	23.355361255903823	0	0	1	30	-0.0037499999999981984	0.0249808207154274	777.2964608296752	852.2964608296752	852.2964608296752	877.2964608296752	0.03030303120613098	0.06962025165557861	0.0	0.060150377452373505	0.0	3622	3697	3697	3722	1600
23.36575159425496	23.36575080477556	0	0	1	30	-0.0034049287480447453	0.0249808207154274	777.2964608296752	852.2964608296752	852.2964608296752	877.2964608296752	0.03030303120613098	0.06962025165557861	0.0	0.060150377452373505	0.0	3622	3697	3697	3722	1600
23.382719480206767	23.382718690727366	0	0	1	30	-0.0030505248230665973	0.026563098654150963	783.7758889887482	858.7758889887482	858.7758889887482	883.7758889887482	0.03030303120613098	0.07594936341047287	0.0	0.06766917556524277	0.0	3615	3690	3690	3715	1600
23.39872735921115	23.39872696447145	0	0	1	30	-0.002687759621587804	0.028145378455519676	790.2553247753531	865.2553247753531	865.2553247753531	890.2553247753531	0.03030303120613098	0.08227848261594772	0.0	0.06766917556524277	0.0	3615	3690	3690	3715	1600
23.421974369551357	23.421973580071963	0	0	1	30	-0.0023176274578101184	0.028145378455519676	790.2553247753531	865.2553247753531	865.2553247753531	890.2553247753531	0.03030303120613098	0.08227848261594772	0.0	0.06766917556524277	0.0	3594	3669	3669	3694	1600
23.432720763110787	23.432719973631386	0	0	1	30	-0.001941142838266886	0.024357499554753304	774.7439606767148	849.7439606767148	849.7439606767148	874.7439606767148	0.01515151560306549	0.08227848261594772	0.0	0.06766917556524277	0.0	3529	3604	3604	3629	1600
23.44877166874234	23.448770879262945	0	0	1	30	-0.0015593376811311472	0.028145378455519676	790.2553247753531	865.2553247753531	865.2553247753531	890.2553247753531	0.03030303120613098	0.08227848261594772	0.0	0.06766917556524277	0.0	3075	3150	3150	3175	1600
23.465707975518242	23.46570718603885	0	0	1	30	-0.0011732584877996617	0.028145378455519676	790.2553247753531	865.2553247753531	865.2553247753531	890.2553247753531	0.03030303120613098	0.08227848261594772	0.0	0.06766917556524277	0.0	2834	2909	2909	2934	1600
23.489063144535912	23.48906274979622	0	0	1	30	-0.0007839634745053146	0.028145378455519676	790.2553247753531	865.2553247753531	865.2553247753531	890.2553247753531	0.03030303120613098	0.08227848261594772	0.0	0.06766917556524277	0.0	2498	2573	2573	2598	1533
23.49874768830564	23.49874729356594	0	0	1	30	-0.00039251967181998156	0.026563098654150963	783.7758889887482	858.7758889887482	858.7758889887482	883.7758889887482	0.03030303120613098	0.07594936341047287	0.0	0.06766917556524277	0.0	2325	2400	2400	2425	1500
23.515710442641364	23.515709653161963	0	0	1	30	2.1022320417459897e-15	0.028145378455519676	790.2553247753531	865.2553247753531	865.2553247753531	890.2553247753531	0.03030303120613098	0.08227848261594772	0.0	0.06766917556524277	0.0	2324	2399	2399	2424	1500
23.532783724092738	23.532782934613344	0	0	1	30	0.0003925196718241803	0.026563098654150963	783.7758889887482	858.7758889887482	858.7758889887482	883.7758889887482	0.03030303120613098	0.07594936341047287	0.0	0.06766917556524277	0.0	2307	2382	2382	2407	1533
23.555296518593224	23.55529572911383	0	0	1	30	0.0007839634745094961	0.026563098654150963	783.7758889887482	858.7758889887482	858.7758889887482	883.7758889887482	0.03030303120613098	0.07594936341047287	0.0	0.06766917556524277	0.0	2224	2299	2299	2324	1566
23.565725936174537	23.565725146695144	0	0	1	30	0.0011732584878038144	0.02277521975338459	768.2645248901099	843.2645248901099	843.2645248901099	868.2645248901099	0.01515151560306549	0.07594936341047287	0.0	0.06766917556524277	0.0	2018	2093	2093	2118	1566
23.582730532918333	23.582729743438932	0	0	1	30	0.0015593376811352598	0.02277521975338459	768.2645248901099	843.2645248901099	843.2645248901099	868.2645248901099	0.01515151560306549	0.07594936341047287	0.0	0.06766917556524277	0.0	1826	1901	1901	1926	1500
23.5990013085621	23.5990013085621	0	0	1	30	0.0019411428382709467	0.02277521975338459	768.2645248901099	843.2645248901099	843.2645248901099	868.2645248901099	0.01515151560306549	0.07594936341047287	0.0	0.06766917556524277	0.0	1621	1696	1696	1721	1466
23.62204147530015	23.62204068582075	0	0	1	30	0.0023176274578141174	0.024357499554753304	774.7439606767148	849.7439606767148	849.7439606767148	874.7439606767148	0.01515151560306549	0.08227848261594772	0.0	0.06766917556524277	0.0	1399	1474	1474	1499	1466
23.635635126306838	23.635634731567137	0	0	1	30	0.002687759621591729	0.02277521975338459	768.2645248901099	843.2645248901099	843.2645248901099	868.2645248901099	0.01515151560306549	0.07594936341047287	0.0	0.06766917556524277	0.0	1186	1261	1261	1286	1466
23.648718378883004	23.64871758940361	0	0	1	30	0.0030505248230704384	0.02277521975338459	768.2645248901099	843.2645248901099	843.2645248901099	868.2645248901099	0.01515151560306549	0.07594936341047287	0.0	0.06766917556524277	0.0	971	1046	1046	1071	1466
23.66576284433637	23.665762449596677	0	0	1	30	0.0034049287480484914	0.021192941814661026	761.7850967310369	836.7850967310369	836.7850967310369	861.7850967310369	0.01515151560306549	0.06962025165557861	0.0	0.06766917556524277	0.0	909	984	984	1009	1466
23.688782484610087	23.688781695130686	0	0	1	30	0.003750000000001839	0.021192941814661026	761.7850967310369	836.7850967310369	836.7850967310369	861.7850967310369	0.01515151560306549	0.06962025165557861	0.0	0.07518796622753143	0.0	887	962	962	987	1466
23.69878992545341	23.69878913597401	0	0	1	30	0.004084792762614487	0.021192941814661026	761.7850967310369	836.7850967310369	836.7850967310369	861.7850967310369	0.01515151560306549	0.06962025165557861	0.0	0.07518796622753143	0.0	861	936	936	961	1433
23.716184919759286	23.716184919759286	0	0	1	30	0.004408389392195271	0.02277521975338459	768.2645248901099	843.2645248901099	843.2645248901099	868.2645248901099	0.01515151560306549	0.07594936341047287	0.0	0.06766917556524277	0.0	789	864	864	889	1433
23.73330241205693	23.73330241205693	0	0	1	30	0.004719902932875436	0.02277521975338459	768.2645248901099	843.2645248901099	843.2645248901099	868.2645248901099	0.01515151560306549	0.07594936341047287	0.0	0.07518796622753143	0.0	766	841	841	866	1400
23.756439684760878	23.756439684760878	0	0	1	30	0.005018479547693022	0.02277521975338459	768.2645248901099	843.2645248901099	843.2645248901099	868.2645248901099	0.01515151560306549	0.07594936341047287	0.0	0.07518796622753143	0.0	771	846	846	871	1400
23.7657393573243	23.7657385678449	0	0	1	30	0.005303300858900616	0.02277521975338459	768.2645248901099	843.2645248901099	843.2645248901099	868.2645248901099	0.01515151560306549	0.07594936341047287	0.0	0.07518796622753143	0.0	762	837	837	862	1400
23.782768427929412	23.78276803318971	0	0	1	30	0.0055735861910818875	0.02277521975338459	768.2645248901099	843.2645248901099	843.2645248901099	868.2645248901099	0.01515151560306549	0.07594936341047287	0.0	0.07518796622753143	0.0	769	844	844	869	1400
23.79896538724951	23.798965387249517	0	0	1	30	0.005828594710928628	0.02277521975338459	768.2645248901099	843.2645248901099	843.2645248901099	868.2645248901099	0.01515151560306549	0.07594936341047287	0.0	0.07518796622753143	0.0	769	844	844	869	1400
23.821984632783526	23.821984238043825	0	0	1	30	0.006067627457813364	0.021192941814661026	761.7850967310369	836.7850967310369	836.7850967310369	861.7850967310369	0.01515151560306549	0.06962025165557861	0.0	0.07518796622753143	0.0	768	843	843	868	1400
23.832720368371085	23.83271997363139	0	0	1	30	0.006290029259591848	0.021192941814661026	761.7850967310369	836.7850967310369	836.7850967310369	861.7850967310369	0.01515151560306549	0.06962025165557861	0.0	0.07518796622753143	0.0	761	836	836	861	1400
23.84881074797252	23.84881035323282	0	0	1	30	0.006495190528384363	0.021192941814661026	761.7850967310369	836.7850967310369	836.7850967310369	861.7850967310369	0.01515151560306549	0.06962025165557861	0.0	0.07518796622753143	0.0	777	852	852	877	1400
23.86570521234035	23.86570481760065	0	0	1	30	0.006682548931413734	0.019610663875937462	755.3056685719639	830.3056685719639	830.3056685719639	855.3056685719639	0.01515151560306549	0.06329113990068436	0.0	0.07518796622753143	0.0	777	852	852	877	1400
23.888598535910454	23.88859814117076	0	0	1	30	0.006851590932320382	0.019610663875937462	755.3056685719639	830.3056685719639	830.3056685719639	855.3056685719639	0.01515151560306549	0.06329113990068436	0.0	0.07518796622753143	0.0	783	858	858	883	1400
23.898691635268413	23.898690845789012	0	0	1	30	0.007001853198729785	0.019610663875937462	755.3056685719639	830.3056685719639	830.3056685719639	855.3056685719639	0.01515151560306549	0.06329113990068436	0.0	0.07518796622753143	0.0	790	865	865	890	1400
23.915912944106836	23.915912154627435	0	0	1	30	0.0071329238722143175	0.01486382819712162	735.867376467213	810.867376467213	810.867376467213	835.867376467213	0.01515151560306549	0.04430379718542099	0.0	0.07518796622753143	0.0	790	865	865	890	1400
23.932707934070578	23.932707144591177	0	0	1	30	0.00724444369716857	0.009493670426309109	713.8765803957358	788.8765803957358	788.8765803957358	813.8765803957358	0.0	0.037974681705236435	0.0	0.07518796622753143	0.0	774	849	849	874	1400
23.955275202649496	23.955274413170095	0	0	1	30	0.007336107005503991	0.011699271388351917	722.9085163353011	797.9085163353011	797.9085163353011	822.9085163353011	0.01515151560306549	0.03164556995034218	0.0	0.06766917556524277	0.0	790	865	865	890	1400
23.965782778691164	23.965781989211763	0	0	1	30	0.007407662554463871	0.015984717758363364	740.457419220498	815.457419220498	815.457419220498	840.457419220498	0.03030303120613098	0.03164556995034218	0.029411764815449715	0.06766917556524277	0.0	790	865	865	890	1400
23.982718295987667	23.982717506508273	0	0	1	30	0.0074589142152622755	0.020380734579702728	758.4591081038827	833.4591081038827	833.4591081038827	858.4591081038827	0.04545454680919647	0.03164556995034218	0.05882352963089943	0.07518796622753143	0.0	790	865	865	890	1400
23.998741964580006	23.998741175100612	0	0	1	30	0.007489721510659418	0.03518535449074425	819.0840266395977	894.0840266395977	894.0840266395977	919.0840266395977	0.09090909361839294	0.04430379718542099	0.07352941483259201	0.07518796622753143	0.0	783	858	858	883	1400
24.01581998290777	24.01581919342837	0	0	1	30	0.0075	0.05058292826503344	882.1370912453119	957.1370912453119	957.1370912453119	982.1370912453119	0.12121212482452393	0.06962025165557861	0.11764705926179886	0.09774436056613922	0.0	790	865	865	890	1400
24.035654073812374	24.03565367907268	0	0	1	30	0.00748972151065919	0.07037651912778392	963.1918458282752	1038.1918458282753	1038.1918458282753	1063.1918458282753	0.1666666716337204	0.09493670612573624	0.1764705926179886	0.11278195679187775	0.0	783	858	858	883	1400
24.048730615813668	24.048729826334267	0	0	1	30	0.007458914215261823	0.09328791778534651	1057.014023330994	1132.014023330994	1132.014023330994	1157.014023330994	0.22727273404598236	0.1139240488409996	0.25	0.12781955301761627	0.1666666716337204	783	858	858	883	1400
24.065739159954447	24.065738370475053	0	0	1	30	0.007407662554463192	0.11727737742593558	1155.250860559206	1230.250860559206	1230.250860559206	1255.250860559206	0.28787878155708313	0.13291139900684357	0.3382352888584137	0.1428571492433548	0.8333333134651184	768	843	843	868	1400
24.08856893043305	24.088568140953655	0	0	1	30	0.007336107005503089	0.14318747467772064	1261.352708805266	1336.352708805266	1336.352708805266	1361.352708805266	0.3484848439693451	0.16455696523189545	0.3970588147640228	0.15037593245506287	1.0	768	843	843	868	1400
24.09869005630962	24.09868926683022	0	0	1	30	0.007244443697167448	0.18690943152242956	1440.394122084349	1515.394122084349	1515.394122084349	1540.394122084349	0.469696968793869	0.20253165066242218	0.45588234066963196	0.1654135286808014	0.8333333134651184	768	843	843	868	1400
24.11578149578714	24.115780706307746	0	0	1	30	0.007132923872212977	0.22742981293635367	1606.3250839743682	1681.3250839743682	1681.3250839743682	1706.3250839743682	0.560606062412262	0.24683544039726257	0.5441176295280457	0.18796992301940918	0.8333333134651184	774	849	849	874	1400
24.13269372344142	24.13269293396202	0	0	1	30	0.00700185319872823	0.24976960969664574	1697.8065517077644	1772.8065517077644	1772.8065517077644	1797.8065517077644	0.560606062412262	0.3037974536418915	0.6176470518112183	0.21804511547088623	0.8333333134651184	768	843	843	868	1400
24.155369940177202	24.1553691506978	0	0	1	30	0.006851590932318617	0.3429712550792874	2079.467289549682	2154.467289549682	2154.467289549682	2179.467289549682	0.7272727489471436	0.4177215099334717	0.7941176295280457	0.2857142984867096	0.8333333134651184	768	843	843	868	1400
24.16569593595743	24.16569554121773	0	0	1	30	0.006682548931411765	0.3429712550792874	2079.467289549682	2154.467289549682	2154.467289549682	2179.467289549682	0.7272727489471436	0.4177215099334717	0.7941176295280457	0.2857142984867096	0.8333333134651184	761	836	836	861	1400
24.182696980043936	24.182696190564535	0	0	1	30	0.006495190528382194	0.37208704779246693	2198.6964607101518	2273.6964607101518	2273.6964607101518	2298.6964607101518	0.7727272510528564	0.44936707615852356	0.8235294222831726	0.3233082592487335	1.0	761	836	836	861	1400
24.19879841235693	24.198798017617236	0	0	1	30	0.006290029259589486	0.3881129338449276	2264.3224640949784	2339.3224640949784	2339.3224640949784	2364.3224640949784	0.7878788113594055	0.4683544337749481	0.8382353186607361	0.35338345170021057	1.0	761	836	836	861	1400
24.215771035185128	24.215770640445427	0	0	1	30	0.006067627457810815	0.4520942185614514	2526.3258250091435	2601.3258250091435	2601.3258250091435	2626.3258250091435	0.8787878751754761	0.5316455960273743	0.8970588445663452	0.4436090290546417	1.0	768	843	843	868	1400
24.235157491271323	24.235156701791922	0	0	1	30	0.005828594710925898	0.4804468097899246	2642.429686089741	2717.429686089741	2717.429686089741	2742.429686089741	0.8787878751754761	0.5759493708610535	0.9411764740943909	0.49624061584472656	1.0	768	843	843	868	1400
24.248774431920232	24.248773642440838	0	0	1	30	0.005573586191078985	0.5125195402297784	2773.7675172409427	2848.7675172409427	2848.7675172409427	2873.7675172409427	0.9090909361839294	0.607594907283783	0.9852941036224365	0.5413534045219421	1.0	768	843	843	868	1400
24.265901003230944	24.26590060849125	0	0	1	30	0.00530330085889755	0.5412751585245132	2891.5217741578817	2966.5217741578817	2966.5217741578817	2991.5217741578817	0.939393937587738	0.6392405033111572	1.0	0.5864661931991577	1.0	768	843	843	868	1400
24.288666825878344	24.28866643113865	0	0	1	30	0.005018479547689799	0.5907205492258072	3094.0006490796804	3169.0006490796804	3169.0006490796804	3194.0006490796804	0.9848484992980957	0.7088607549667358	1.0	0.6691729426383972	1.0	768	843	843	868	1400
24.29872163548552	24.298720846006127	0	0	1	30	0.004719902932872067	0.5907205492258072	3094.0006490796804	3169.0006490796804	3169.0006490796804	3194.0006490796804	0.9848484992980957	0.7088607549667358	1.0	0.6691729426383972	1.0	768	843	843	868	1400
24.315751890309734	24.31575110083034	0	0	1	30	0.004408389392191762	0.6086537539958954	3167.4371226131916	3242.4371226131916	3242.4371226131916	3267.4371226131916	1.0	0.7278481125831604	1.0	0.7067669034004211	1.0	761	836	836	861	1400
24.33274977647865	24.33274898699925	0	0	1	30	0.00408479276261085	0.6347672939300537	3274.37206864357	3349.37206864357	3349.37206864357	3374.37206864357	1.0	0.7721518874168396	1.0	0.7669172883033752	1.0	761	836	836	861	1400
24.355419282639545	24.35541849316015	0	0	1	30	0.003749999999998084	0.6451532393693924	3316.902515217662	3391.902515217662	3391.902515217662	3416.902515217662	1.0	0.7911392450332642	1.0	0.7894737124443054	1.0	761	836	836	861	1400
24.365736594146405	24.36573580466701	0	0	1	30	0.0034049287480446273	0.653659462928772	3351.7355006933212	3426.7355006933212	3426.7355006933212	3451.7355006933212	1.0	0.8101266026496887	1.0	0.8045112490653992	1.0	755	830	830	855	1400
24.38272698026104	24.382726585521347	0	0	1	30	0.0030505248230664763	0.6605834066867828	3380.0890503823757	3455.0890503823757	3455.0890503823757	3480.0890503823757	1.0	0.8227847814559937	1.0	0.8195488452911377	1.0	755	830	830	855	1400
24.39869735899405	24.398696569514648	0	0	1	30	0.0026877596215876803	0.6672099530696869	3407.224757820368	3482.224757820368	3482.224757820368	3507.224757820368	1.0	0.8417721390724182	1.0	0.8270676732063293	1.0	755	830	830	855	1400
24.415783666855482	24.41578287737609	0	0	1	30	0.002317627457809993	0.672254204750061	3427.8809684515	3502.8809684515	3502.8809684515	3527.8809684515	1.0	0.8544303774833679	1.0	0.8345864415168762	1.0	735	810	810	835	1400
24.43547959886552	24.43547959886552	0	0	1	30	0.001941142838266758	0.6770010441541672	3447.3192758113146	3522.3192758113146	3522.3192758113146	3547.3192758113146	1.0	0.8734177350997925	1.0	0.8345864415168762	1.0	713	788	788	813	1400
24.448774431920235	24.448773642440834	0	0	1	30	0.0015593376811310177	0.6804630309343338	3461.496111676097	3536.496111676097	3536.496111676097	3561.496111676097	1.0	0.8797468543052673	1.0	0.8421052694320679	1.0	722	797	797	822	1400
24.465977977472207	24.465977977472207	0	0	1	30	0.001173258487799531	0.6820453107357025	3467.975547462702	3542.975547462702	3542.975547462702	3567.975547462702	1.0	0.8860759735107422	1.0	0.8421052694320679	1.0	740	815	815	840	1400
24.48864037831853	24.488639983578828	0	0	1	30	0.0007839634745051831	0.685507282614708	3482.152322307229	3557.152322307229	3557.152322307229	3582.152322307229	1.0	0.892405092716217	1.0	0.8496240377426147	1.0	758	833	833	858	1400
24.498772162166965	24.49877137268757	0	0	1	30	0.00039251967181984945	0.6886718273162842	3495.1111328601837	3570.1111328601837	3570.1111328601837	3595.1111328601837	1.0	0.905063271522522	1.0	0.8496240377426147	1.0	819	894	894	919	1400
24.51577202203437	24.515771232554975	0	0	1	30	-2.234540319601648e-15	0.6902541071176529	3501.5905686467886	3576.5905686467886	3576.5905686467886	3601.5905686467886	1.0	0.9113923907279968	1.0	0.8496240377426147	1.0	882	957	957	982	1400
24.53269767083841	24.53269688135901	0	0	1	30	-0.0003925196718243124	0.6883744150400162	3493.8932295888662	3568.8932295888662	3568.8932295888662	3593.8932295888662	1.0	0.9113923907279968	1.0	0.8421052694320679	1.0	963	1038	1038	1063	1400
24.555345071576177	24.555344282096783	0	0	1	30	-0.0007839634745096277	0.6883744150400162	3493.8932295888662	3568.8932295888662	3568.8932295888662	3593.8932295888662	1.0	0.9113923907279968	1.0	0.8421052694320679	1.0	1057	1132	1132	1157	1433
24.565698699135325	24.565698304395625	0	0	1	30	-0.0011732584878039452	0.6883744150400162	3493.8932295888662	3568.8932295888662	3568.8932295888662	3593.8932295888662	1.0	0.9113923907279968	1.0	0.8421052694320679	1.0	1155	1230	1230	1255	1566
24.582732901356522	24.58273250661683	0	0	1	30	-0.0015593376811353892	0.6918363869190216	3508.0700044333935	3583.0700044333935	3583.0700044333935	3608.0700044333935	1.0	0.9177215099334717	1.0	0.8496240377426147	1.0	1261	1336	1336	1361	1600
24.59876722792073	24.59876643844133	0	0	1	30	-0.0019411428382710746	0.6952983736991882	3522.246840298176	3597.246840298176	3597.246840298176	3622.246840298176	1.0	0.9240506291389465	1.0	0.8571428656578064	1.0	1440	1515	1515	1540	1566
24.61575208767958	24.615751692939888	0	0	1	30	-0.002317627457814243	0.7003426253795624	3542.903050929308	3617.903050929308	3617.903050929308	3642.903050929308	1.0	0.9367088675498962	1.0	0.8646616339683533	1.0	1606	1681	1681	1706	1566
24.635088017084335	24.63508722760494	0	0	1	30	-0.0026877596215918523	0.7035071849822998	3555.8619225025177	3630.8619225025177	3630.8619225025177	3655.8619225025177	1.0	0.949367105960846	1.0	0.8646616339683533	1.0	1697	1772	1772	1797	1566
24.648747984360412	24.648747194881018	0	0	1	30	-0.003050524823070559	0.7085514515638351	3576.518194153905	3651.518194153905	3651.518194153905	3676.518194153905	1.0	0.9620253443717957	1.0	0.8721804618835449	1.0	2079	2154	2154	2179	1566
24.66570363338156	24.66570284390216	0	0	1	30	-0.0034049287480486094	0.7085514515638351	3576.518194153905	3651.518194153905	3651.518194153905	3676.518194153905	1.0	0.9620253443717957	1.0	0.8721804618835449	1.0	2079	2154	2154	2179	1566
24.688597351691364	24.688596562211963	0	0	1	30	-0.003750000000001954	0.7085514515638351	3576.518194153905	3651.518194153905	3651.518194153905	3676.518194153905	1.0	0.9620253443717957	1.0	0.8721804618835449	1.0	2198	2273	2273	2298	1600
24.698800583425275	24.69880018868558	0	0	1	30	-0.004084792762614598	0.7085514515638351	3576.518194153905	3651.518194153905	3651.518194153905	3676.518194153905	1.0	0.9620253443717957	1.0	0.8721804618835449	1.0	2264	2339	2339	2364	1600
24.715739653379075	24.715738863899674	0	0	1	30	-0.004408389392195378	0.7101337164640427	3582.9975689202547	3657.9975689202547	3657.9975689202547	3682.9975689202547	1.0	0.9683544039726257	1.0	0.8721804618835449	1.0	2526	2601	2601	2626	1600
24.732785697791236	24.732784908311835	0	0	1	30	-0.00471990293287554	0.7101337164640427	3582.9975689202547	3657.9975689202547	3657.9975689202547	3682.9975689202547	1.0	0.9683544039726257	1.0	0.8721804618835449	1.0	2642	2717	2717	2742	1600
24.755724021687	24.755725995385497	0	0	1	30	-0.00501847954769312	0.7101337164640427	3582.9975689202547	3657.9975689202547	3657.9975689202547	3682.9975689202547	1.0	0.9683544039726257	1.0	0.8721804618835449	1.0	2773	2848	2848	2873	1600
24.765781199732366	24.765780410252972	0	0	1	30	-0.00530330085890071	0.7151779681444168	3603.653779551387	3678.653779551387	3678.653779551387	3703.653779551387	1.0	0.9810126423835754	1.0	0.8796992301940918	1.0	2891	2966	2966	2991	1600
24.782733690835926	24.782733296096225	0	0	1	30	-0.005573586191081975	0.7202222347259521	3624.310051202774	3699.310051202774	3699.310051202774	3724.310051202774	1.0	0.9936708807945251	1.0	0.8872180581092834	1.0	3094	3169	3169	3194	1600
24.798780649070487	24.798779859591093	0	0	1	30	-0.005828594710928711	0.7202222347259521	3624.310051202774	3699.310051202774	3699.310051202774	3724.310051202774	1.0	0.9936708807945251	1.0	0.8872180581092834	1.0	3094	3169	3169	3194	1600
24.821981080126243	24.82198029064684	0	0	1	30	-0.0060676274578134425	0.7218045145273209	3630.789486989379	3705.789486989379	3705.789486989379	3730.789486989379	1.0	1.0	1.0	0.8872180581092834	1.0	3167	3242	3242	3267	1600
24.832773658230423	24.832773263490722	0	0	1	30	-0.00629002925959192	0.7218045145273209	3630.789486989379	3705.789486989379	3705.789486989379	3730.789486989379	1.0	1.0	1.0	0.8872180581092834	1.0	3274	3349	3349	3374	1600
24.848782326714208	24.848781537234814	0	0	1	30	-0.006495190528384429	0.7218045145273209	3630.789486989379	3705.789486989379	3705.789486989379	3730.789486989379	1.0	1.0	1.0	0.8872180581092834	1.0	3316	3391	3391	3416	1600
24.865791660334388	24.865790870854987	0	0	1	30	-0.006682548931413794	0.7218045145273209	3630.789486989379	3705.789486989379	3705.789486989379	3730.789486989379	1.0	1.0	1.0	0.8872180581092834	1.0	3351	3426	3426	3451	1600
24.88875880022816	24.888758010748766	0	0	1	30	-0.006851590932320435	0.7218045145273209	3630.789486989379	3705.789486989379	3705.789486989379	3730.789486989379	1.0	1.0	1.0	0.8872180581092834	1.0	3380	3455	3455	3480	1600
24.89877097794787	24.89877058320817	0	0	1	30	-0.007001853198729832	0.7218045145273209	3630.789486989379	3705.789486989379	3705.789486989379	3730.789486989379	1.0	1.0	1.0	0.8872180581092834	1.0	3407	3482	3482	3507	1600
24.91573689020118	24.91573610072178	0	0	1	30	-0.007132923872214358	0.719924807548523	3623.0920869112015	3698.0920869112015	3698.0920869112015	3723.0920869112015	1.0	1.0	1.0	0.8796992301940918	1.0	3427	3502	3502	3527	1600
24.93275293439624	24.93275214491684	0	0	1	30	-0.007244443697168604	0.7164628356695175	3608.9153120666742	3683.9153120666742	3683.9153120666742	3708.9153120666742	1.0	0.9936708807945251	1.0	0.8721804618835449	1.0	3447	3522	3522	3547	1600
24.955405072010393	24.955404282530992	0	0	1	30	-0.007336107005504019	0.7079565972089767	3574.08226557076	3649.08226557076	3649.08226557076	3674.08226557076	1.0	0.9746835231781006	1.0	0.8571428656578064	1.0	3461	3536	3536	3561	1600
24.96569672543683	24.965695935957434	0	0	1	30	-0.007407662554463892	0.6978680938482285	3532.7698443084955	3607.7698443084955	3607.7698443084955	3632.7698443084955	1.0	0.949367105960846	1.0	0.8421052694320679	1.0	3467	3542	3542	3567	1600
24.982704480098214	24.982703690618813	0	0	1	30	-0.00745891421526229	0.6928238272666931	3512.1135726571083	3587.1135726571083	3587.1135726571083	3612.1135726571083	1.0	0.9367088675498962	1.0	0.8345864415168762	1.0	3482	3557	3557	3582	1600
24.99878104381019	24.99878025433079	0	0	1	30	-0.007489721510659424	0.6893618553876877	3497.936797812581	3572.936797812581	3572.936797812581	3597.936797812581	1.0	0.9303797483444214	1.0	0.8270676732063293	1.0	3495	3570	3570	3595	1600
25.02194121141666	25.021940421937266	0	0	1	30	-0.0075	0.6861972957849503	3484.9779262393713	3559.9779262393713	3559.9779262393713	3584.9779262393713	1.0	0.9177215099334717	1.0	0.8270676732063293	1.0	3501	3576	3576	3601	1600
25.0326852365379	25.0326848417982	0	0	1	30	-0.007489721510659184	0.6827353090047836	3470.801090374589	3545.801090374589	3545.801090374589	3570.801090374589	1.0	0.9113923907279968	1.0	0.8195488452911377	1.0	3493	3568	3568	3593	1600
25.04877206348204	25.04877127400264	0	0	1	30	-0.007458914215261809	0.6808556169271469	3463.1037513166666	3538.1037513166666	3538.1037513166666	3563.1037513166666	1.0	0.9113923907279968	1.0	0.8120300769805908	1.0	3493	3568	3568	3593	1600
25.065756133761496	25.065755739021796	0	0	1	30	-0.007407662554463171	0.6739316582679749	3434.750140607357	3509.750140607357	3509.750140607357	3534.750140607357	1.0	0.8987341523170471	1.0	0.7969924807548523	1.0	3493	3568	3568	3593	1600
25.088748142256293	25.0887473527769	0	0	1	30	-0.007336107005503062	0.6342676281929016	3272.325937449932	3347.325937449932	3347.325937449932	3372.325937449932	1.0	0.8227847814559937	1.0	0.7142857313156128	1.0	3508	3583	3583	3608	1600
25.098762293674497	25.098761504195096	0	0	1	30	-0.007244443697167414	0.6342676281929016	3272.325937449932	3347.325937449932	3347.325937449932	3372.325937449932	1.0	0.8227847814559937	1.0	0.7142857313156128	1.0	3522	3597	3597	3622	1600
25.115749916611243	25.115749127131842	0	0	1	30	-0.007132923872212937	0.593711331486702	3106.2479024380445	3181.2479024380445	3181.2479024380445	3206.2479024380445	1.0	0.7658227682113647	1.0	0.6090225577354431	1.0	3542	3617	3617	3642	1600
25.132759644971117	25.132758855491723	0	0	1	30	-0.007001853198728183	0.5294688045978546	2843.1747548282146	2918.1747548282146	2918.1747548282146	2943.1747548282146	0.9242424368858337	0.6898733973503113	1.0	0.5037593841552734	1.0	3555	3630	3630	3655	1600
25.15532454511184	25.155323755632445	0	0	1	30	-0.006851590932318564	0.3862932666193748	2256.87092680634	2331.87092680634	2331.87092680634	2356.87092680634	0.7727272510528564	0.5	0.8235294222831726	0.3308270573616028	1.0	3576	3651	3651	3676	1600
25.165693962258942	25.16569317277954	0	0	1	30	-0.006682548931411705	0.3862932666193748	2256.87092680634	2331.87092680634	2331.87092680634	2356.87092680634	0.7727272510528564	0.5	0.8235294222831726	0.3308270573616028	1.0	3576	3651	3651	3676	1600
25.18278855965405	25.182788164914356	0	0	1	30	-0.0064951905283821285	0.2852452631622935	1843.0793526495918	1918.0793526495918	1918.0793526495918	1943.0793526495918	0.560606062412262	0.39240506291389465	0.7352941036224365	0.25563910603523254	1.0	3576	3651	3651	3676	1600
25.198773543755912	25.198773543755912	0	0	1	30	-0.006290029259589413	0.18454378603412636	1430.7068038097473	1505.7068038097473	1505.7068038097473	1530.7068038097473	0.43939393758773804	0.2151898741722107	0.529411792755127	0.15789473056793213	1.0	3576	3651	3651	3676	1600
25.222012264562444	25.222011475083043	0	0	1	30	-0.006067627457810738	0.13921274853254884	1245.0762052407874	1320.0762052407874	1320.0762052407874	1345.0762052407874	0.3333333432674408	0.1708860695362091	0.4117647111415863	0.12781955301761627	0.8333333134651184	3582	3657	3657	3682	1600
25.23269352607157	25.232692736592178	0	0	1	30	-0.005828594710925815	0.10612053837263047	1109.5636046359218	1184.5636046359218	1184.5636046359218	1209.5636046359218	0.24242424964904785	0.14556962251663208	0.3235294222831726	0.11278195679187775	0.8333333134651184	3582	3657	3657	3682	1600
25.248715615705116	25.248714826225715	0	0	1	30	-0.005573586191078896	0.08320913929492235	1015.741425412707	1090.741425412707	1090.741425412707	1115.741425412707	0.1818181872367859	0.1265822798013687	0.25	0.09774436056613922	0.6666666865348816	3582	3657	3657	3682	1600
25.26586310821986	25.265862318740467	0	0	1	30	-0.005303300858897456	0.06873042017677844	956.4510706239078	1031.4510706239078	1031.4510706239078	1056.4510706239078	0.1515151560306549	0.10759493708610535	0.19117647409439087	0.0827067643404007	0.6666666865348816	3603	3678	3678	3703	1600
25.288630904565757	25.288630115086363	0	0	1	30	-0.0050184795476897	0.04709058277694486	867.8359364715892	942.8359364715892	942.8359364715892	967.8359364715892	0.09090909361839294	0.08860759437084198	0.11764705926179886	0.07518796622753143	0.6666666865348816	3624	3699	3699	3724	1600
25.298694003706608	25.298693214227214	0	0	1	30	-0.0047199029328719635	0.045038380216698384	859.4321669873799	934.4321669873799	934.4321669873799	959.4321669873799	0.09090909361839294	0.08227848261594772	0.10294117778539658	0.06766917556524277	0.6666666865348816	3624	3699	3699	3724	1600
25.315781495787142	25.31578070630775	0	0	1	30	-0.0044083893921916546	0.03696505497743148	826.3719001325819	901.3719001325819	901.3719001325819	926.3719001325819	0.06060606241226196	0.08227848261594772	0.07352941483259201	0.06766917556524277	0.6666666865348816	3630	3705	3705	3730	1600
25.332782539873648	25.332781750394247	0	0	1	30	-0.004084792762610739	0.0329283922947762	809.8417664471085	884.8417664471085	884.8417664471085	909.8417664471085	0.04545454680919647	0.08227848261594772	0.05882352963089943	0.06766917556524277	0.5	3630	3705	3705	3730	1600
25.355323360892747	25.355322571413346	0	0	1	30	-0.0037499999999979694	0.03267960857590912	808.8229971183479	883.8229971183479	883.8229971183479	908.8229971183479	0.04545454680919647	0.08227848261594772	0.04411764815449715	0.06766917556524277	0.5	3630	3705	3705	3730	1600
25.36575238373436	25.36575159425496	0	0	1	30	-0.00340492874804451	0.027060666123396037	785.8134277753068	860.8134277753068	860.8134277753068	885.8134277753068	0.03030303120613098	0.07594936341047287	0.029411764815449715	0.06766917556524277	0.5	3630	3705	3705	3730	1600
25.382787375434958	25.382786585955557	0	0	1	30	-0.0030505248230663553	0.02302400348800713	769.2832942833892	844.2832942833892	844.2832942833892	869.2832942833892	0.01515151560306549	0.07594936341047287	0.014705882407724857	0.06766917556524277	0.3333333432674408	3630	3705	3705	3730	1600
25.399093677651614	25.399093677651614	0	0	1	30	-0.0026877596215875567	0.02302400348800713	769.2832942833892	844.2832942833892	844.2832942833892	869.2832942833892	0.01515151560306549	0.07594936341047287	0.014705882407724857	0.06766917556524277	0.3333333432674408	3630	3705	3705	3730	1600
25.422070291298162	25.42206950181877	0	0	1	30	-0.0023176274578098673	0.025939777493476868	781.2233888357878	856.2233888357878	856.2233888357878	881.2233888357878	0.01515151560306549	0.08860759437084198	0.0	0.06766917556524277	0.1666666716337204	3623	3698	3698	3723	1600
25.432716815713803	25.432716026234402	0	0	1	30	-0.0019411428382666302	0.027522055432200432	787.7028169948608	862.7028169948608	862.7028169948608	887.7028169948608	0.01515151560306549	0.09493670612573624	0.0	0.07518796622753143	0.1666666716337204	3608	3683	3683	3708	1600
25.448700615596564	25.448699826117164	0	0	1	30	-0.0015593376811308885	0.027522055432200432	787.7028169948608	862.7028169948608	862.7028169948608	887.7028169948608	0.01515151560306549	0.09493670612573624	0.0	0.0827067643404007	0.0	3574	3649	3649	3674	1600
25.46576166011728	25.46576087063788	0	0	1	30	-0.0011732584877994002	0.02972765639424324	796.7347529344261	871.7347529344261	871.7347529344261	896.7347529344261	0.03030303120613098	0.08860759437084198	0.0	0.0827067643404007	0.0	3532	3607	3607	3632	1600
25.48864353623612	25.488643141496418	0	0	1	30	-0.0007839634745050515	0.02972765639424324	796.7347529344261	871.7347529344261	871.7347529344261	896.7347529344261	0.03030303120613098	0.08860759437084198	0.0	0.09022556245326996	0.0	3512	3587	3587	3612	1600
25.498737819813172	25.49873703033377	0	0	1	30	-0.00039251967181971734	0.02972765639424324	796.7347529344261	871.7347529344261	871.7347529344261	896.7347529344261	0.03030303120613098	0.08860759437084198	0.0	0.09774436056613922	0.0	3497	3572	3572	3597	1600
25.51573254806449	25.515731758585098	0	0	1	30	2.366848597457306e-15	0.02972765639424324	796.7347529344261	871.7347529344261	871.7347529344261	896.7347529344261	0.03030303120613098	0.08860759437084198	0.0	0.09774436056613922	0.0	3484	3559	3559	3584	1600
25.532790039927924	25.532789250448523	0	0	1	30	0.0003925196718244446	0.031309934332966805	803.2141810934991	878.2141810934991	878.2141810934991	903.2141810934991	0.03030303120613098	0.09493670612573624	0.0	0.10526315867900848	0.0	3470	3545	3545	3570	1600
25.55538572976515	25.555384940285755	0	0	1	30	0.0007839634745097593	0.02972765639424324	796.7347529344261	871.7347529344261	871.7347529344261	896.7347529344261	0.03030303120613098	0.08860759437084198	0.0	0.10526315867900848	0.0	3463	3538	3538	3563	1600
25.565741331022792	25.56574054154339	0	0	1	30	0.0011732584878040757	0.02972765639424324	796.7347529344261	871.7347529344261	871.7347529344261	896.7347529344261	0.03030303120613098	0.08860759437084198	0.0	0.10526315867900848	0.0	3434	3509	3509	3534	1600
25.582704480098215	25.582703690618814	0	0	1	30	0.0015593376811355187	0.02972765639424324	796.7347529344261	871.7347529344261	871.7347529344261	896.7347529344261	0.03030303120613098	0.08860759437084198	0.0	0.11278195679187775	0.0	3272	3347	3347	3372	1600
25.598922360622346	25.598922360622346	0	0	1	30	0.0019411428382712023	0.02972765639424324	796.7347529344261	871.7347529344261	871.7347529344261	896.7347529344261	0.03030303120613098	0.08860759437084198	0.0	0.11278195679187775	0.0	3272	3347	3347	3372	1600
25.622010685603648	25.622009896124247	0	0	1	30	0.002317627457814369	0.028145378455519676	790.2553247753531	865.2553247753531	865.2553247753531	890.2553247753531	0.03030303120613098	0.08227848261594772	0.0	0.12030075490474701	0.0	3106	3181	3181	3206	1600
25.632751552807292	25.63275076332789	0	0	1	30	0.002687759621591976	0.028145378455519676	790.2553247753531	865.2553247753531	865.2553247753531	890.2553247753531	0.03030303120613098	0.08227848261594772	0.0	0.11278195679187775	0.0	2843	2918	2918	2943	1600
25.64877127400264	25.648770484523247	0	0	1	30	0.0030505248230706795	0.026563098654150963	783.7758889887482	858.7758889887482	858.7758889887482	883.7758889887482	0.03030303120613098	0.07594936341047287	0.0	0.12030075490474701	0.0	2256	2331	2331	2356	1600
25.66571310713433	25.66571271239463	0	0	1	30	0.0034049287480487273	0.026563098654150963	783.7758889887482	858.7758889887482	858.7758889887482	883.7758889887482	0.03030303120613098	0.07594936341047287	0.0	0.12030075490474701	0.0	2256	2331	2331	2356	1600
25.688674325932624	25.68867353645323	0	0	1	30	0.003750000000002069	0.0249808207154274	777.2964608296752	852.2964608296752	852.2964608296752	877.2964608296752	0.03030303120613098	0.06962025165557861	0.0	0.11278195679187775	0.0	1843	1918	1918	1943	1600
25.698743740908654	25.698742951429253	0	0	1	30	0.004084792762614708	0.0249808207154274	777.2964608296752	852.2964608296752	852.2964608296752	877.2964608296752	0.03030303120613098	0.06962025165557861	0.0	0.11278195679187775	0.0	1430	1505	1505	1530	1600
25.715805969648464	25.71580557490877	0	0	1	30	0.004408389392195484	0.0249808207154274	777.2964608296752	852.2964608296752	852.2964608296752	877.2964608296752	0.03030303120613098	0.06962025165557861	0.0	0.12030075490474701	0.0	1245	1320	1320	1345	1566
25.732786092530937	25.732786487270637	0	0	1	30	0.004719902932875642	0.0249808207154274	777.2964608296752	852.2964608296752	852.2964608296752	877.2964608296752	0.03030303120613098	0.06962025165557861	0.0	0.11278195679187775	0.0	1109	1184	1184	1209	1566
25.75579073269609	25.755790337956398	0	0	1	30	0.005018479547693218	0.023398542776703835	770.8170326706022	845.8170326706022	845.8170326706022	870.8170326706022	0.03030303120613098	0.06329113990068436	0.0	0.12030075490474701	0.0	1015	1090	1090	1115	1533
25.765870805643992	25.76587041090429	0	0	1	30	0.005303300858900803	0.021816263906657696	764.3376006977633	839.3376006977633	839.3376006977633	864.3376006977633	0.03030303120613098	0.0569620244204998	0.0	0.12030075490474701	0.0	956	1031	1031	1056	1533
25.782767243710317	25.782766848970617	0	0	1	30	0.0055735861910820635	0.018028385005891323	748.826236599125	823.826236599125	823.826236599125	848.826236599125	0.01515151560306549	0.0569620244204998	0.0	0.12030075490474701	0.0	867	942	942	967	1533
25.79874196458001	25.79874117510061	0	0	1	30	0.0058285947109287944	0.01644610706716776	742.346808440052	817.346808440052	817.346808440052	842.346808440052	0.01515151560306549	0.050632912665605545	0.0	0.12030075490474701	0.0	859	934	934	959	1533
25.815706692614228	25.815705903134827	0	0	1	30	0.0060676274578135205	0.018028385005891323	748.826236599125	823.826236599125	823.826236599125	848.826236599125	0.01515151560306549	0.0569620244204998	0.0	0.12030075490474701	0.0	826	901	901	926	1533
25.835127491054216	25.835126701574815	0	0	1	30	0.006290029259591992	0.01644610706716776	742.346808440052	817.346808440052	817.346808440052	842.346808440052	0.01515151560306549	0.050632912665605545	0.0	0.12030075490474701	0.0	809	884	884	909	1500
25.848698247158367	25.848697457678973	0	0	1	30	0.006495190528384495	0.01486382819712162	735.867376467213	810.867376467213	810.867376467213	835.867376467213	0.01515151560306549	0.04430379718542099	0.0	0.12030075490474701	0.0	808	883	883	908	1500
25.865795212991678	25.865794818251977	0	0	1	30	0.006682548931413854	0.01486382819712162	735.867376467213	810.867376467213	810.867376467213	835.867376467213	0.01515151560306549	0.04430379718542099	0.0	0.12030075490474701	0.0	785	860	860	885	1500
25.888656167906483	25.888656167906483	0	0	1	30	0.0068515909323204885	0.013281549327075481	729.3879444943741	804.3879444943741	804.3879444943741	829.3879444943741	0.01515151560306549	0.037974681705236435	0.0	0.11278195679187775	0.0	769	844	844	869	1466
25.898722030225223	25.898721635485522	0	0	1	30	0.0070018531987298795	0.007911392487585545	707.3971522366628	782.3971522366628	782.3971522366628	807.3971522366628	0.0	0.03164556995034218	0.0	0.10526315867900848	0.0	769	844	844	869	1466
25.9157629430213	25.9157625482816	0	0	1	30	0.007132923872214399	0.013904871884733438	731.9404503679834	806.9404503679834	806.9404503679834	831.9404503679834	0.03030303120613098	0.025316456332802773	0.0	0.0827067643404007	0.0	781	856	856	881	1433
25.93277148716208	25.932771092422378	0	0	1	30	0.007244443697168639	0.023062908090651035	769.442608631216	844.442608631216	844.442608631216	869.442608631216	0.06060606241226196	0.03164556995034218	0.0	0.06766917556524277	0.0	787	862	862	887	1433
25.95528704484046	25.95528625536106	0	0	1	30	0.007336107005504047	0.03662942029137868	824.9974760931957	899.9974760931957	899.9974760931957	924.9974760931957	0.09090909361839294	0.050632912665605545	0.07352941483259201	0.06766917556524277	0.0	787	862	862	887	1400
25.96569672543683	25.965695935957434	0	0	1	30	0.007407662554463912	0.03662942029137868	824.9974760931957	899.9974760931957	899.9974760931957	924.9974760931957	0.09090909361839294	0.050632912665605545	0.07352941483259201	0.06766917556524277	0.0	796	871	871	896	1400
25.98276921740881	25.982768822669115	0	0	1	30	0.007458914215262303	0.0422483608497357	848.0070376796677	923.0070376796677	923.0070376796677	948.0070376796677	0.10606060922145844	0.0569620244204998	0.0882352963089943	0.06766917556524277	0.0	796	871	871	896	1400
25.998745911976997	25.998745122497596	0	0	1	30	0.007489721510659431	0.04944958027813885	877.4960312389786	952.4960312389786	952.4960312389786	977.4960312389786	0.12121212482452393	0.06962025165557861	0.10294117778539658	0.06766917556524277	0.0	796	871	871	896	1400
26.015733534913743	26.01573274543434	0	0	1	30	0.0075	0.09880566259303197	1079.6091883184658	1154.6091883184658	1154.6091883184658	1179.6091883184658	0.27272728085517883	0.10126582533121109	0.23529411852359772	0.09022556245326996	0.1666666716337204	796	871	871	896	1400
26.03517722825626	26.03517643877686	0	0	1	30	0.007489721510659176	0.11931795809394896	1163.607038394721	1238.607038394721	1238.607038394721	1263.607038394721	0.3181818127632141	0.1265822798013687	0.30882352590560913	0.10526315867900848	0.5	803	878	878	903	1400
26.048702194555354	26.04870140507596	0	0	1	30	0.007458914215261795	0.1326263132882014	1218.1047529151847	1293.1047529151847	1293.1047529151847	1318.1047529151847	0.3181818127632141	0.16455696523189545	0.3970588147640228	0.12030075490474701	0.5	796	871	871	896	1400
26.065758107459992	26.06575731798059	0	0	1	30	0.0074076625544631505	0.15966976067394822	1328.847669959818	1403.847669959818	1403.847669959818	1428.847669959818	0.3787878751754761	0.19620253145694733	0.47058823704719543	0.13533835113048553	1.0	796	871	871	896	1400
26.08864353623612	26.08864274675672	0	0	1	30	0.007336107005503034	0.2414541425021124	1663.7547135461502	1738.7547135461502	1738.7547135461502	1763.7547135461502	0.5303030014038086	0.31012657284736633	0.6176470518112183	0.2030075192451477	0.8333333134651184	796	871	871	896	1400
26.098697951103595	26.098697161624195	0	0	1	30	0.007244443697167379	0.2414541425021124	1663.7547135461502	1738.7547135461502	1738.7547135461502	1763.7547135461502	0.5303030014038086	0.31012657284736633	0.6176470518112183	0.2030075192451477	0.8333333134651184	796	871	871	896	1400
26.115773206253465	26.11577241677407	0	0	1	30	0.007132923872212896	0.2971434821232606	1891.802559294752	1966.802559294752	1966.802559294752	1991.802559294752	0.6363636255264282	0.3734177350997925	0.720588207244873	0.24812030792236328	0.8333333134651184	790	865	865	890	1400
26.13271622360425	26.132716223604255	0	0	1	30	0.007001853198728135	0.3673477117705404	2179.288879700363	2254.288879700363	2254.288879700363	2279.288879700363	0.7878788113594055	0.43670886754989624	0.7941176295280457	0.308270663022995	1.0	790	865	865	890	1400
26.15538651924455	26.15538572976515	0	0	1	30	0.006851590932318509	0.43673484548613306	2463.429192265715	2538.429192265715	2538.429192265715	2563.429192265715	0.8181818127632141	0.5443037748336792	0.8970588445663452	0.4285714328289032	1.0	783	858	858	883	1400
26.165781594472065	26.165781199732372	0	0	1	30	0.006682548931411645	0.46889632165082684	2595.130437160136	2670.130437160136	2670.130437160136	2695.130437160136	0.8333333134651184	0.5822784900665283	0.9558823704719543	0.48120301961898804	1.0	783	858	858	883	1400
26.182753033081163	26.182752638341462	0	0	1	30	0.006495190528382062	0.5009690523147583	2726.4682692289352	2801.4682692289352	2801.4682692289352	2826.4682692289352	0.8636363744735718	0.6139240264892578	1.0	0.5263158082962036	0.8333333134651184	777	852	852	877	1400
26.198756175209162	26.19875538572977	0	0	1	30	0.006290029259589342	0.5349842607975006	2865.760547965765	2940.760547965765	2940.760547965765	2965.760547965765	0.9090909361839294	0.6518987417221069	1.0	0.5789473652839661	0.8333333134651184	777	852	852	877	1400
26.2219297639654	26.221928974486005	0	0	1	30	0.00606762745781066	0.5636292845010757	2983.061920031905	3058.061920031905	3058.061920031905	3083.061920031905	0.939393937587738	0.6835442781448364	1.0	0.6315789222717285	0.6666666865348816	777	852	852	877	1400
26.235194202063305	26.23519341258391	0	0	1	30	0.005828594710925732	0.5907205492258072	3094.0006490796804	3169.0006490796804	3169.0006490796804	3194.0006490796804	0.9848484992980957	0.7088607549667358	1.0	0.6691729426383972	0.6666666865348816	777	852	852	877	1400
26.24871008934933	26.248709299869937	0	0	1	30	0.005573586191078808	0.6262610554695129	3239.5390221476555	3314.5390221476555	3314.5390221476555	3339.5390221476555	1.0	0.753164529800415	1.0	0.7518796920776367	0.6666666865348816	770	845	845	870	1400
[truncated: 25,906 more rows]
