# Supplementary material for: Active inference under visuo-proprioceptive conflict: Simulation and empirical results
Source: Sci Rep. 2020 Mar 4;10:4010. doi: 10.1038/s41598-020-61097-w (PMC7055248; doi:10.1038/s41598-020-61097-w)
Supplement: Supplementary file 1 — Supplementary Information. [file 41598_2020_61097_MOESM1_ESM.zip › log_sj11_run1_20190513-090517.csv]

0	0	1	0	0	0	999	0.04802669693692676	921.6693239567151	996.6693239567151	996.6693239567151	1021.6693239567151	0.12941177189350128	0.062176164239645004	0.06122449040412903	0.008474576286971569	0.5	921	996	996	1021	1500
0.016614593921403298	0.01661538340080071	1	0	1	0	0.004052267294011048	0.050967873232207216	933.7134408858885	1008.7134408858885	1008.7134408858885	1033.7134408858885	0.1411764770746231	0.062176164239645004	0.06122449040412903	0.008474576286971569	0.625	933	1008	1008	1033	1525
0.03355445335459706	0.03355445335459706	1	0	1	0	0.0075	0.050967873232207216	933.7134408858885	1008.7134408858885	1008.7134408858885	1033.7134408858885	0.1411764770746231	0.062176164239645004	0.06122449040412903	0.008474576286971569	0.5	933	1008	1008	1033	1500
0.04965706988669005	0.04965746462638876	1	0	1	0	0.0075	0.050967873232207216	933.7134408858885	1008.7134408858885	1008.7134408858885	1033.7134408858885	0.1411764770746231	0.062176164239645004	0.06122449040412903	0.008474576286971569	0.5	933	1008	1008	1033	1500
0.06979392614025492	0.06979392614025492	1	0	1	0	0.0075	0.050967873232207216	933.7134408858885	1008.7134408858885	1008.7134408858885	1033.7134408858885	0.1411764770746231	0.062176164239645004	0.06122449040412903	0.008474576286971569	0.5	933	1008	1008	1033	1500
0.08348507785253823	0.08348507785253823	1	0	1	0	0.0075	0.050967873232207216	933.7134408858885	1008.7134408858885	1008.7134408858885	1033.7134408858885	0.1411764770746231	0.062176164239645004	0.06122449040412903	0.008474576286971569	0.5	933	1008	1008	1033	1500
0.09934927160657203	0.09934927160657203	1	0	1	0	0.0075	0.050967873232207216	933.7134408858885	1008.7134408858885	1008.7134408858885	1033.7134408858885	0.1411764770746231	0.062176164239645004	0.06122449040412903	0.008474576286971569	0.5	933	1008	1008	1033	1500
0.1175830877723456	0.11758387725174302	1	0	1	0	0.0075	0.050967873232207216	933.7134408858885	1008.7134408858885	1008.7134408858885	1033.7134408858885	0.1411764770746231	0.062176164239645004	0.06122449040412903	0.008474576286971569	0.625	933	1008	1008	1033	1525
0.13352543998673738	0.13352543998673738	1	0	1	0	0.0075	0.050967873232207216	933.7134408858885	1008.7134408858885	1008.7134408858885	1033.7134408858885	0.1411764770746231	0.062176164239645004	0.06122449040412903	0.008474576286971569	0.5	933	1008	1008	1033	1500
0.14970858341738058	0.14970858341738058	1	0	1	0	0.0075	0.050967873232207216	933.7134408858885	1008.7134408858885	1008.7134408858885	1033.7134408858885	0.1411764770746231	0.062176164239645004	0.06122449040412903	0.008474576286971569	0.5	933	1008	1008	1033	1500
0.16691015527086073	0.16691055001055943	1	0	1	0	0.0075	0.04802669693692676	921.6693239567151	996.6693239567151	996.6693239567151	1021.6693239567151	0.12941177189350128	0.062176164239645004	0.06122449040412903	0.008474576286971569	0.5	921	996	996	1021	1500
0.18346356453895396	0.18346395927865267	1	0	1	0	0.0075	0.050967873232207216	933.7134408858885	1008.7134408858885	1008.7134408858885	1033.7134408858885	0.1411764770746231	0.062176164239645004	0.06122449040412903	0.008474576286971569	0.5	933	1008	1008	1033	1500
0.1996174972318876	0.1996178919715863	1	0	1	0	0.0075	0.050967873232207216	933.7134408858885	1008.7134408858885	1008.7134408858885	1033.7134408858885	0.1411764770746231	0.062176164239645004	0.06122449040412903	0.008474576286971569	0.5	933	1008	1008	1033	1500
0.21655222504899818	0.21655222504899818	1	0	1	0	0.0075	0.050967873232207216	933.7134408858885	1008.7134408858885	1008.7134408858885	1033.7134408858885	0.1411764770746231	0.062176164239645004	0.06122449040412903	0.008474576286971569	0.5	933	1008	1008	1033	1500
0.23354182168423598	0.2335422164239347	1	0	1	0	0.0075	0.04802669693692676	921.6693239567151	996.6693239567151	996.6693239567151	1021.6693239567151	0.12941177189350128	0.062176164239645004	0.06122449040412903	0.008474576286971569	0.5	921	996	996	1021	1500
0.24940838387646203	0.24940838387646203	1	0	1	0	0.0075	0.04802669693692676	921.6693239567151	996.6693239567151	996.6693239567151	1021.6693239567151	0.12941177189350128	0.062176164239645004	0.06122449040412903	0.008474576286971569	0.5	921	996	996	1021	1500
0.26664745600132633	0.26664785074102504	1	0	1	0	0.0075	0.04802669693692676	921.6693239567151	996.6693239567151	996.6693239567151	1021.6693239567151	0.12941177189350128	0.062176164239645004	0.06122449040412903	0.008474576286971569	0.5	921	996	996	1021	1500
0.2834432354444676	0.2834436301841663	1	0	1	0	0.0075	0.04802669693692676	921.6693239567151	996.6693239567151	996.6693239567151	1021.6693239567151	0.12941177189350128	0.062176164239645004	0.06122449040412903	0.008474576286971569	0.5	921	996	996	1021	1500
0.299322429307054	0.299322429307054	1	0	1	0	0.0075	0.04802669693692676	921.6693239567151	996.6693239567151	996.6693239567151	1021.6693239567151	0.12941177189350128	0.062176164239645004	0.06122449040412903	0.008474576286971569	0.5	921	996	996	1021	1500
0.31655794877462995	0.31655794877462995	1	0	1	0	0.0075	0.04802669693692676	921.6693239567151	996.6693239567151	996.6693239567151	1021.6693239567151	0.12941177189350128	0.062176164239645004	0.06122449040412903	0.008474576286971569	0.5	921	996	996	1021	1500
0.3333138595081948	0.3333138595081948	1	0	1	0	0.0075	0.04802669693692676	921.6693239567151	996.6693239567151	996.6693239567151	1021.6693239567151	0.12941177189350128	0.062176164239645004	0.06122449040412903	0.008474576286971569	0.5	921	996	996	1021	1500
0.34974174155207827	0.34974174155207827	1	0	1	0	0.0075	0.04802669693692676	921.6693239567151	996.6693239567151	996.6693239567151	1021.6693239567151	0.12941177189350128	0.062176164239645004	0.06122449040412903	0.008474576286971569	0.5	921	996	996	1021	1500
0.36644159924841624	0.36644238872781365	1	0	1	0	0.0075	0.04802669693692676	921.6693239567151	996.6693239567151	996.6693239567151	1021.6693239567151	0.12941177189350128	0.062176164239645004	0.06122449040412903	0.008474576286971569	0.5	921	996	996	1021	1500
0.38333724783534606	0.38333724783534606	1	0	1	0	0.0075	0.04802669693692676	921.6693239567151	996.6693239567151	996.6693239567151	1021.6693239567151	0.12941177189350128	0.062176164239645004	0.06122449040412903	0.008474576286971569	0.5	921	996	996	1021	1500
0.39955078622279494	0.39955078622279494	1	0	1	0	0.0075	0.04802669693692676	921.6693239567151	996.6693239567151	996.6693239567151	1021.6693239567151	0.12941177189350128	0.062176164239645004	0.06122449040412903	0.008474576286971569	0.5	921	996	996	1021	1500
0.41692722776283375	0.41692722776283375	1	0	1	0	0.0075	0.04802669693692676	921.6693239567151	996.6693239567151	996.6693239567151	1021.6693239567151	0.12941177189350128	0.062176164239645004	0.06122449040412903	0.008474576286971569	0.5	921	996	996	1021	1500
0.43338155736653405	0.43338234684593147	1	0	1	0	0.0075	0.04802669693692676	921.6693239567151	996.6693239567151	996.6693239567151	1021.6693239567151	0.12941177189350128	0.062176164239645004	0.06122449040412903	0.008474576286971569	0.5	921	996	996	1021	1500
0.44936693620809187	0.4493673309477906	1	0	1	0	0.0075	0.04802669693692676	921.6693239567151	996.6693239567151	996.6693239567151	1021.6693239567151	0.12941177189350128	0.062176164239645004	0.06122449040412903	0.008474576286971569	0.5	921	996	996	1021	1500
0.46636876977399133	0.4663691645136918	1	0	1	0	0.0075	0.04802669693692676	921.6693239567151	996.6693239567151	996.6693239567151	1021.6693239567151	0.12941177189350128	0.062176164239645004	0.06122449040412903	0.008474576286971569	0.5	921	996	996	1021	1500
0.4836121840355432	0.4836121840355432	1	0	1	0	0.0075	0.04802669693692676	921.6693239567151	996.6693239567151	996.6693239567151	1021.6693239567151	0.12941177189350128	0.062176164239645004	0.06122449040412903	0.008474576286971569	0.5	921	996	996	1021	1500
0.4993899297955444	0.4993899297955444	1	0	1	0	0.0075	0.04802669693692676	921.6693239567151	996.6693239567151	996.6693239567151	1021.6693239567151	0.12941177189350128	0.062176164239645004	0.06122449040412903	0.008474576286971569	0.5	921	996	996	1021	1500
0.5163937370599392	0.5163933423202405	1	0	1	0	0.0075	0.04802669693692676	921.6693239567151	996.6693239567151	996.6693239567151	1021.6693239567151	0.12941177189350128	0.062176164239645004	0.06122449040412903	0.008474576286971569	0.5	921	996	996	1021	1500
0.5333047804951221	0.5333047804951221	1	0	1	0	0.0075	0.050967873232207216	933.7134408858885	1008.7134408858885	1008.7134408858885	1033.7134408858885	0.1411764770746231	0.062176164239645004	0.06122449040412903	0.008474576286971569	0.5	933	1008	1008	1033	1500
0.5497492416063547	0.5497492416063547	1	0	1	0	0.0075	0.050967873232207216	933.7134408858885	1008.7134408858885	1008.7134408858885	1033.7134408858885	0.1411764770746231	0.062176164239645004	0.06122449040412903	0.008474576286971569	0.5	933	1008	1008	1033	1500
0.5663476512001075	0.566348440679505	1	0	1	0	0.0075	0.04932203345908872	926.9737270149683	1001.9737270149683	1001.9737270149683	1026.9737270149683	0.12941177189350128	0.06735751032829285	0.06122449040412903	0.008474576286971569	0.5	926	1001	1001	1026	1500
0.5835618547239498	0.5835618547239498	1	0	1	0	0.0075	0.04932203345908872	926.9737270149683	1001.9737270149683	1001.9737270149683	1026.9737270149683	0.12941177189350128	0.06735751032829285	0.06122449040412903	0.008474576286971569	0.5	926	1001	1001	1026	1500
0.5993660480437697	0.5993660480437697	1	0	1	0	0.0075	0.04932203345908872	926.9737270149683	1001.9737270149683	1001.9737270149683	1026.9737270149683	0.12941177189350128	0.06735751032829285	0.06122449040412903	0.008474576286971569	0.5	926	1001	1001	1026	1500
0.6166161728801995	0.6166161728801995	1	0	1	0	0.0075	0.052263209754369176	939.0178439441418	1014.0178439441418	1014.0178439441418	1039.0178439441418	0.1411764770746231	0.06735751032829285	0.06122449040412903	0.008474576286971569	0.5	939	1014	1014	1039	1500
0.6335141899053216	0.6335141899053216	1	0	1	0	0.0075	0.04932203345908872	926.9737270149683	1001.9737270149683	1001.9737270149683	1026.9737270149683	0.12941177189350128	0.06735751032829285	0.06122449040412903	0.008474576286971569	0.5	926	1001	1001	1026	1500
0.6494849633780255	0.6494853581177242	1	0	1	0	0.0075	0.052263209754369176	939.0178439441418	1014.0178439441418	1014.0178439441418	1039.0178439441418	0.1411764770746231	0.06735751032829285	0.06122449040412903	0.008474576286971569	0.5	939	1014	1014	1039	1500
0.666486796943925	0.6664871916836237	1	0	1	0	0.0075	0.04932203345908872	926.9737270149683	1001.9737270149683	1001.9737270149683	1026.9737270149683	0.12941177189350128	0.06735751032829285	0.06122449040412903	0.008474576286971569	0.5	926	1001	1001	1026	1500
0.6834203405419377	0.6834207352816382	1	0	1	0	0.0075	0.04932203345908872	926.9737270149683	1001.9737270149683	1001.9737270149683	1026.9737270149683	0.12941177189350128	0.06735751032829285	0.06122449040412903	0.008474576286971569	0.5	926	1001	1001	1026	1500
0.6995182201976462	0.6995186149373449	1	0	1	0	0.0075	0.04945174636272891	927.5049013553748	1002.5049013553748	1002.5049013553748	1027.5049013553748	0.12941177189350128	0.06735751032829285	0.06122449040412903	0.016949152573943138	0.5	927	1002	1002	1027	1500
0.7164316320710213	0.71643202681072	1	0	1	0	0.0075	0.04932203345908872	926.9737270149683	1001.9737270149683	1001.9737270149683	1026.9737270149683	0.12941177189350128	0.06735751032829285	0.06122449040412903	0.008474576286971569	0.5	926	1001	1001	1026	1500
0.7333707020248177	0.7333707020248177	1	0	1	0	0.0075	0.04945174636272891	927.5049013553748	1002.5049013553748	1002.5049013553748	1027.5049013553748	0.12941177189350128	0.06735751032829285	0.06122449040412903	0.016949152573943138	0.5	927	1002	1002	1027	1500
0.7498376632988801	0.7498380580385788	1	0	1	0	0.0075	0.04945174636272891	927.5049013553748	1002.5049013553748	1002.5049013553748	1027.5049013553748	0.12941177189350128	0.06735751032829285	0.06122449040412903	0.016949152573943138	0.5	927	1002	1002	1027	1500
0.7668272599341179	0.7668276546738166	1	0	1	0	0.0075	0.04802669693692676	921.6693239567151	996.6693239567151	996.6693239567151	1021.6693239567151	0.12941177189350128	0.062176164239645004	0.06122449040412903	0.008474576286971569	0.5	921	996	996	1021	1500
0.7835298808083486	0.7835302755480473	1	0	1	0	0.0075	0.04945174636272891	927.5049013553748	1002.5049013553748	1002.5049013553748	1027.5049013553748	0.12941177189350128	0.06735751032829285	0.06122449040412903	0.016949152573943138	0.5	927	1002	1002	1027	1500
0.8030031796282735	0.8030031796282735	1	0	1	0	0.0075	0.04815640984056695	922.2004982971216	997.2004982971216	997.2004982971216	1022.2004982971216	0.12941177189350128	0.062176164239645004	0.06122449040412903	0.016949152573943138	0.625	922	997	997	1022	1525
0.816472487629845	0.8164732771092424	1	0	1	0	0.0075	0.04815640984056695	922.2004982971216	997.2004982971216	997.2004982971216	1022.2004982971216	0.12941177189350128	0.062176164239645004	0.06122449040412903	0.016949152573943138	0.625	922	997	997	1022	1525
0.833359846683102	0.8333602414228007	1	0	1	0	0.0075	0.04802669693692676	921.6693239567151	996.6693239567151	996.6693239567151	1021.6693239567151	0.12941177189350128	0.062176164239645004	0.06122449040412903	0.008474576286971569	0.625	921	996	996	1021	1525
0.850187600041842	0.8501879947815425	1	0	1	0	0.0075	0.04802669693692676	921.6693239567151	996.6693239567151	996.6693239567151	1021.6693239567151	0.12941177189350128	0.062176164239645004	0.06122449040412903	0.008474576286971569	0.625	921	996	996	1021	1525
0.8697327414869456	0.869733530966343	1	0	1	0	0.0075	0.04670974160012229	916.2763918525008	991.2763918525008	991.2763918525008	1016.2763918525008	0.12941177189350128	0.05699481815099716	0.051020409911870956	0.008474576286971569	0.625	916	991	991	1016	1525
0.8833962614203141	0.8833958666806154	1	0	1	0	0.0075	0.04670974160012229	916.2763918525008	991.2763918525008	991.2763918525008	1016.2763918525008	0.12941177189350128	0.05699481815099716	0.051020409911870956	0.008474576286971569	0.625	916	991	991	1016	1525
0.8994420354357828	0.8994424301754815	1	0	1	0	0.0075	0.04670974160012229	916.2763918525008	991.2763918525008	991.2763918525008	1016.2763918525008	0.12941177189350128	0.05699481815099716	0.051020409911870956	0.008474576286971569	0.625	916	991	991	1016	1525
0.9164474216589724	0.9164474216589724	1	0	1	0	0.0075	0.04670974160012229	916.2763918525008	991.2763918525008	991.2763918525008	1016.2763918525008	0.12941177189350128	0.05699481815099716	0.051020409911870956	0.008474576286971569	0.625	916	991	991	1016	1525
0.9334989924269195	0.9334989924269195	1	0	1	0	0.0075	0.04670974160012229	916.2763918525008	991.2763918525008	991.2763918525008	1016.2763918525008	0.12941177189350128	0.05699481815099716	0.051020409911870956	0.008474576286971569	0.625	916	991	991	1016	1525
0.9498672687762877	0.9498676635159864	1	0	1	0	0.0075	0.04670974160012229	916.2763918525008	991.2763918525008	991.2763918525008	1016.2763918525008	0.12941177189350128	0.05699481815099716	0.051020409911870956	0.008474576286971569	0.625	916	991	991	1016	1525
0.9663733092805273	0.9663733092805273	1	0	1	0	0.0075	0.04670974160012229	916.2763918525008	991.2763918525008	991.2763918525008	1016.2763918525008	0.12941177189350128	0.05699481815099716	0.051020409911870956	0.008474576286971569	0.625	916	991	991	1016	1525
0.9833625111760682	0.9833625111760682	1	0	1	0	0.0075	0.042473226920034725	898.9278642375422	973.9278642375422	973.9278642375422	998.9278642375422	0.11764705926179886	0.05181347206234932	0.051020409911870956	0.008474576286971569	0.625	898	973	973	998	1525
0.9994994700619539	0.999499075322257	1	0	1	0	0.0075	0.04541440507796033	910.9719887942475	985.9719887942475	985.9719887942475	1010.9719887942475	0.12941177189350128	0.05181347206234932	0.051020409911870956	0.008474576286971569	0.625	910	985	985	1010	1525
1.016827358619043	1.016827358619043	1	0	1	0	0.0075	0.043768563442196685	904.2322672957954	979.2322672957954	979.2322672957954	1004.2322672957954	0.11764705926179886	0.05699481815099716	0.051020409911870956	0.008474576286971569	0.625	904	979	979	1004	1525
1.0335445848621276	1.0335449796018263	1	0	1	0	0.0075	0.042473226920034725	898.9278642375422	973.9278642375422	973.9278642375422	998.9278642375422	0.11764705926179886	0.05181347206234932	0.051020409911870956	0.008474576286971569	0.625	898	973	973	998	1525
1.0494948318704935	1.0494948318704935	1	0	1	0	0.0075	0.043768563442196685	904.2322672957954	979.2322672957954	979.2322672957954	1004.2322672957954	0.11764705926179886	0.05699481815099716	0.051020409911870956	0.008474576286971569	0.625	904	979	979	1004	1525
1.0664421913579645	1.0664421913579645	1	0	1	0	0.0075	0.042473226920034725	898.9278642375422	973.9278642375422	973.9278642375422	998.9278642375422	0.11764705926179886	0.05181347206234932	0.051020409911870956	0.008474576286971569	0.625	898	973	973	998	1525
1.0834756040997675	1.0834759988394662	1	0	1	0	0.0075	0.043768563442196685	904.2322672957954	979.2322672957954	979.2322672957954	1004.2322672957954	0.11764705926179886	0.05699481815099716	0.051020409911870956	0.008474576286971569	0.625	904	979	979	1004	1525
1.0995509835926445	1.0995513783323432	1	0	1	0	0.0075	0.042473226920034725	898.9278642375422	973.9278642375422	973.9278642375422	998.9278642375422	0.11764705926179886	0.05181347206234932	0.051020409911870956	0.008474576286971569	0.625	898	973	973	998	1525
1.116622686085229	1.1166230808249278	1	0	1	0	0.0075	0.042473226920034725	898.9278642375422	973.9278642375422	973.9278642375422	998.9278642375422	0.11764705926179886	0.05181347206234932	0.051020409911870956	0.008474576286971569	0.625	898	973	973	998	1525
1.1335053082620998	1.1335057030017985	1	0	1	0	0.0075	0.043768563442196685	904.2322672957954	979.2322672957954	979.2322672957954	1004.2322672957954	0.11764705926179886	0.05699481815099716	0.051020409911870956	0.008474576286971569	0.5	904	979	979	1004	1500
1.1501483234418153	1.150148718181514	1	0	1	0	0.0075	0.04387665753119436	904.6749125902409	979.6749125902409	979.6749125902409	1004.6749125902409	0.11764705926179886	0.05699481815099716	0.051020409911870956	0.016949152573943138	0.625	904	979	979	1004	1525
1.1664775205610045	1.166478310040402	1	0	1	0	0.0075	0.04391989516047938	904.851970682163	979.851970682163	979.851970682163	1004.851970682163	0.11764705926179886	0.05699481815099716	0.06122449040412903	0.016949152573943138	0.625	904	979	979	1004	1525
1.1834063272826327	1.1834063272826327	1	0	1	0	0.0075	0.04391989516047938	904.851970682163	979.851970682163	979.851970682163	1004.851970682163	0.11764705926179886	0.05699481815099716	0.06122449040412903	0.016949152573943138	0.625	904	979	979	1004	1525
1.2035431835361976	1.2035431835361976	1	0	1	0	0.0075	0.04815640984056695	922.2004982971216	997.2004982971216	997.2004982971216	1022.2004982971216	0.12941177189350128	0.062176164239645004	0.06122449040412903	0.016949152573943138	0.5	922	997	997	1022	1500
1.2167511738571797	1.2167515685968784	1	0	1	0	0.0075	0.04815640984056695	922.2004982971216	997.2004982971216	997.2004982971216	1022.2004982971216	0.12941177189350128	0.062176164239645004	0.06122449040412903	0.016949152573943138	0.5	922	997	997	1022	1500
1.2335059003716484	1.2335059003716484	1	0	1	0	0.0075	0.04949498400779906	927.6819595119372	1002.6819595119372	1002.6819595119372	1027.681959511937	0.12941177189350128	0.06735751032829285	0.0714285746216774	0.016949152573943138	0.5	927	1002	1002	1027	1500
1.2498694398446304	1.249869834584329	1	0	1	0	0.0075	0.04949498400779906	927.6819595119372	1002.6819595119372	1002.6819595119372	1027.681959511937	0.12941177189350128	0.06735751032829285	0.0714285746216774	0.025423727929592133	0.625	927	1002	1002	1027	1525
1.2665925871831973	1.2665925871831973	1	0	1	0	0.0075	0.05094165317082809	933.606069734541	1008.606069734541	1008.606069734541	1033.606069734541	0.12941177189350128	0.07253886014223099	0.0714285746216774	0.025423727929592133	0.625	933	1008	1008	1033	1525
1.2835000779610901	1.2835004727007906	1	0	1	0	0.0075	0.05094165317082809	933.606069734541	1008.606069734541	1008.606069734541	1033.606069734541	0.12941177189350128	0.07253886014223099	0.0714285746216774	0.025423727929592133	0.625	933	1008	1008	1033	1525
1.299568746879089	1.2995691416187878	1	0	1	0	0.0075	0.05094165317082809	933.606069734541	1008.606069734541	1008.606069734541	1033.606069734541	0.12941177189350128	0.07253886014223099	0.0714285746216774	0.025423727929592133	0.625	933	1008	1008	1033	1525
1.3166124228530602	1.316612817592759	1	0	1	0	0.0075	0.05230184704218664	939.1760636377543	1014.1760636377543	1014.1760636377543	1039.1760636377544	0.12941177189350128	0.07772020995616913	0.08163265138864517	0.025423727929592133	0.625	939	1014	1014	1039	1525
1.3334768870037887	1.3334772817434875	1	0	1	0	0.0075	0.05359718263302603	944.4804628822416	1019.4804628822416	1019.4804628822416	1044.4804628822417	0.12941177189350128	0.08290155231952667	0.08163265138864517	0.025423727929592133	0.625	944	1019	1019	1044	1525
1.3500476648186268	1.3500480595583255	1	0	1	0	0.0075	0.058093122223863106	962.8913355067194	1037.8913355067193	1037.8913355067193	1062.8913355067193	0.1411764770746231	0.08808290213346481	0.09183673560619354	0.033898305147886276	0.625	962	1037	1037	1062	1525
1.3663835725126958	1.3663839672523945	1	0	1	0	0.0075	0.05947493496748794	968.5498586918632	1043.5498586918632	1043.5498586918632	1068.5498586918632	0.1411764770746231	0.09326425194740295	0.10204081982374191	0.033898305147886276	0.625	968	1043	1043	1068	1525
1.3835788285309967	1.3835792232706954	1	0	1	0	0.0075	0.060856745785327106	974.2083739909145	1049.2083739909144	1049.2083739909144	1074.2083739909144	0.1411764770746231	0.0984455943107605	0.11224489659070969	0.033898305147886276	0.625	974	1049	1049	1074	1525
1.3993585479894932	1.3993585479894932	1	0	1	0	0.0075	0.0651797348242324	991.9110141052316	1066.9110141052315	1066.9110141052315	1091.9110141052315	0.15294118225574493	0.10362694412469864	0.12244898080825806	0.033898305147886276	0.625	991	1066	1066	1091	1525
1.4169252540643384	1.4169252540643384	1	0	1	0	0.0075	0.0678568830955561	1002.8739362763022	1077.8739362763022	1077.8739362763022	1102.8739362763022	0.15294118225574493	0.11398963630199432	0.13265305757522583	0.033898305147886276	0.625	1002	1077	1077	1102	1525
1.4336037958169445	1.4336041905566432	1	0	1	0	0.0075	0.07209339684432109	1020.2224600774948	1095.2224600774948	1095.2224600774948	1120.2224600774948	0.16470588743686676	0.11917098611593246	0.13265305757522583	0.033898305147886276	0.625	1020	1095	1095	1120	1525
1.4493333833336948	1.4493333833336965	1	0	1	0	0.0075	0.06915222054904063	1008.1783431483213	1083.1783431483213	1083.1783431483213	1108.1783431483213	0.15294118225574493	0.11917098611593246	0.13265305757522583	0.033898305147886276	0.625	1008	1083	1083	1108	1525
1.4664414018785674	1.4664414018785674	1	0	1	0	0.0075	0.07079805939083655	1014.9180532054756	1089.9180532054756	1089.9180532054756	1114.9180532054756	0.16470588743686676	0.11398963630199432	0.13265305757522583	0.033898305147886276	0.625	1014	1089	1089	1114	1525
1.4835166570284386	1.483517051768139	1	0	1	0	0.0075	0.06915682087456199	1008.1971814813313	1083.1971814813314	1083.1971814813314	1108.1971814813314	0.16470588743686676	0.10880828648805618	0.12244898080825806	0.025423727929592133	0.625	1008	1083	1083	1108	1525
1.4996484842982412	1.4996492737776403	1	0	1	0	0.0075	0.0677966288184932	1002.6271950117297	1077.6271950117298	1077.6271950117298	1102.6271950117298	0.16470588743686676	0.10362694412469864	0.11224489659070969	0.025423727929592133	0.625	1002	1077	1077	1102	1525
1.5163957107584327	1.5163961054981332	1	0	1	0	0.0075	0.06622024679289752	996.1719106169153	1071.1719106169153	1071.1719106169153	1096.1719106169153	0.16470588743686676	0.0984455943107605	0.10204081982374191	0.016949152573943138	0.625	996	1071	1071	1096	1525
1.533364780929336	1.533364780929336	1	0	1	0	0.0075	0.0646871042015277	989.893691705256	1064.893691705256	1064.893691705256	1089.893691705256	0.16470588743686676	0.09326425194740295	0.09183673560619354	0.008474576286971569	0.625	989	1064	1064	1089	1525
1.5501285864568768	1.5501289811965755	1	0	1	0	0.0075	0.05915525299927818	967.2407610320441	1042.2407610320442	1042.2407610320442	1067.2407610320442	0.15294118225574493	0.08290155231952667	0.09183673560619354	0.008474576286971569	0.5	967	1042	1042	1067	1500
1.5664001515800443	1.5664001515800443	1	0	1	0	0.0075	0.057665348052978516	961.139600276947	1036.139600276947	1036.139600276947	1061.139600276947	0.15294118225574493	0.07772020995616913	0.08163265138864517	0.0	0.5	961	1036	1036	1061	1500
1.5836688291823169	1.5836692239220156	1	0	1	0	0.0075	0.057665348052978516	961.139600276947	1036.139600276947	1036.139600276947	1061.139600276947	0.15294118225574493	0.07772020995616913	0.0714285746216774	0.0	0.5	961	1036	1036	1061	1500
1.6035167359763793	1.603517130716078	1	0	1	0	0.0075	0.057665348052978516	961.139600276947	1036.139600276947	1036.139600276947	1061.139600276947	0.15294118225574493	0.07772020995616913	0.0714285746216774	0.0	0.5	961	1036	1036	1061	1500
1.616703015613929	1.616703015613929	1	0	1	0	0.0075	0.057665348052978516	961.139600276947	1036.139600276947	1036.139600276947	1061.139600276947	0.15294118225574493	0.07772020995616913	0.06122449040412903	0.0	0.5	961	1036	1036	1061	1500
1.6336310328561598	1.6336314275958586	1	0	1	0	0.0075	0.057665348052978516	961.139600276947	1036.139600276947	1036.139600276947	1061.139600276947	0.15294118225574493	0.07772020995616913	0.0714285746216774	0.0	0.5	961	1036	1036	1061	1500
1.6494281208614012	1.6494285156011	1	0	1	0	0.0075	0.057665348052978516	961.139600276947	1036.139600276947	1036.139600276947	1061.139600276947	0.1411764770746231	0.08290155231952667	0.0714285746216774	0.0	0.5	961	1036	1036	1061	1500
1.6664102174423636	1.6664106121820623	1	0	1	0	0.0075	0.058610182255506516	965.0086963362992	1040.0086963362992	1040.0086963362992	1065.0086963362992	0.1411764770746231	0.09326425194740295	0.08163265138864517	0.0	0.5	965	1040	1040	1065	1500
1.6835494204234376	1.683550209902835	1	0	1	0	0.0075	0.07083490331523863	1015.0689290759021	1090.0689290759021	1090.0689290759021	1115.0689290759021	0.15294118225574493	0.12953367829322815	0.10204081982374191	0.008474576286971569	0.5	1015	1090	1090	1115	1500
1.699445588093072	1.699445588093072	1	0	1	0	0.0075	0.10432866651472059	1152.2258893777807	1227.2258893777807	1227.2258893777807	1252.2258893777807	0.2235294133424759	0.19170984625816345	0.12244898080825806	0.016949152573943138	0.5	1152	1227	1227	1252	1500
1.7165093957916806	1.7165097905313793	1	0	1	0	0.0075	0.12423893328774134	1233.7584318133008	1308.7584318133008	1308.7584318133008	1333.7584318133008	0.23529411852359772	0.2590673565864563	0.10204081982374191	0.025423727929592133	0.625	1233	1308	1308	1333	1525
1.7335479401495668	1.733547545409868	1	0	1	0	0.0075	0.12287874123167256	1228.1884453436992	1303.1884453436992	1303.1884453436992	1328.1884453436992	0.23529411852359772	0.25388601422309875	0.09183673560619354	0.025423727929592133	0.625	1228	1303	1303	1328	1525
1.750094638842782	1.7500950335824808	1	0	1	0	0.0075	0.11168532594407009	1182.351409740967	1257.351409740967	1257.351409740967	1282.351409740967	0.21176470816135406	0.2331606149673462	0.0714285746216774	0.025423727929592133	0.625	1182	1257	1257	1282	1525
1.7664984417650391	1.7664988365047378	1	0	1	0	0.0075	0.09926143520879255	1131.4755771800055	1206.4755771800055	1206.4755771800055	1231.4755771800055	0.1882352977991104	0.20725388824939728	0.06122449040412903	0.025423727929592133	0.625	1131	1206	1206	1231	1525
1.7835093543440124	1.783509749083711	1	0	1	0	0.0075	0.0897092603284586	1092.359421045038	1167.359421045038	1167.359421045038	1192.359421045038	0.16470588743686676	0.19170984625816345	0.0714285746216774	0.033898305147886276	0.625	1092	1167	1167	1192	1525
1.7993044686507602	1.7993044686507602	1	0	1	0	0.0075	0.08547274844233876	1075.0109048713773	1150.0109048713773	1150.0109048713773	1175.0109048713773	0.15294118225574493	0.1865285038948059	0.0714285746216774	0.033898305147886276	0.625	1075	1150	1150	1175	1525
1.8169560437608432	1.816956438500542	1	0	1	0	0.0075	0.08253157214705831	1062.9667879422038	1137.9667879422038	1137.9667879422038	1162.9667879422038	0.1411764770746231	0.1865285038948059	0.0714285746216774	0.033898305147886276	0.625	1062	1137	1137	1162	1525
1.833624717020978	1.8336251117606785	1	0	1	0	0.0075	0.08376205129006414	1068.0056000328127	1143.0056000328127	1143.0056000328127	1168.0056000328127	0.1411764770746231	0.19170984625816345	0.051020409911870956	0.04237288236618042	0.625	1068	1143	1143	1168	1525
1.849470358009171	1.8494707527488696	1	0	1	0	0.0075	0.07941744528889311	1050.2144384580174	1125.2144384580174	1125.2144384580174	1150.2144384580174	0.12941177189350128	0.1865285038948059	0.040816325694322586	0.04237288236618042	0.625	1050	1125	1125	1150	1525
1.866764693691863	1.8667650884315616	1	0	1	0	0.0075	0.07812210597276342	1044.9100239584664	1119.9100239584664	1119.9100239584664	1144.9100239584664	0.12941177189350128	0.18134714663028717	0.040816325694322586	0.04237288236618042	0.625	1044	1119	1119	1144	1525
1.8835636310525938	1.88356481527169	1	0	1	0	0.0075	0.07410178039240996	1028.4467907069188	1103.4467907069188	1103.4467907069188	1128.4467907069188	0.11764705926179886	0.17616580426692963	0.051020409911870956	0.050847455859184265	0.75	1028	1103	1103	1128	1550
1.8993753244266909	1.8993753244266909	1	0	1	0	0.0075	0.07410178039240996	1028.4467907069188	1103.4467907069188	1103.4467907069188	1128.4467907069188	0.11764705926179886	0.17616580426692963	0.051020409911870956	0.050847455859184265	0.75	1028	1103	1103	1128	1550
1.9164959746419221	1.9164963693816208	1	0	1	0	0.0075	0.07423149327551337	1028.9779649632274	1103.9779649632274	1103.9779649632274	1128.9779649632274	0.11764705926179886	0.17616580426692963	0.06122449040412903	0.050847455859184265	0.75	1028	1103	1103	1128	1550
1.9334492552248737	1.9334492552248737	1	0	1	0	0.0075	0.07423149327551337	1028.9779649632274	1103.9779649632274	1103.9779649632274	1128.9779649632274	0.11764705926179886	0.17616580426692963	0.06122449040412903	0.050847455859184265	0.625	1028	1103	1103	1128	1525
1.9500630596668795	1.9500630596668795	1	0	1	0	0.0075	0.07483682014558378	1031.4567784961655	1106.4567784961655	1106.4567784961655	1131.4567784961655	0.11764705926179886	0.17616580426692963	0.08163265138864517	0.06779661029577255	0.75	1031	1106	1106	1131	1550
1.9665608106374464	1.966561205377145	1	0	1	0	0.0075	0.07630510631670376	1037.469410366902	1112.469410366902	1112.469410366902	1137.469410366902	0.11764705926179886	0.18134714663028717	0.09183673560619354	0.06779661029577255	0.75	1037	1112	1112	1137	1550
1.9836905398657496	1.9836909346054483	1	0	1	0	0.0075	0.07375306870842456	1027.0188163609987	1102.0188163609987	1102.0188163609987	1127.0188163609987	0.10588235408067703	0.18134714663028717	0.10204081982374191	0.0762711837887764	0.625	1027	1102	1102	1127	1525
2.003375419164218	2.003375813903917	1	0	1	0	0.0075	0.07418544507746216	1028.7893975922075	1103.7893975922075	1103.7893975922075	1128.7893975922075	0.10588235408067703	0.18134714663028717	0.11224489659070969	0.08474576473236084	0.625	1028	1103	1103	1128	1525
2.0167176209827833	2.016718015722482	1	0	1	0	0.0075	0.07440163330756455	1029.6746883944768	1104.6746883944768	1104.6746883944768	1129.6746883944768	0.10588235408067703	0.18134714663028717	0.12244898080825806	0.08474576473236084	0.625	1029	1104	1104	1129	1525
2.033506295111346	2.0335066898510448	1	0	1	0	0.0075	0.07489886590118888	1031.7108558653686	1106.7108558653686	1106.7108558653686	1131.7108558653686	0.10588235408067703	0.18134714663028717	0.1428571492433548	0.10169491171836853	0.625	1031	1106	1106	1131	1525
2.049597069452476	2.049597069452476	1	0	1	0	0.0075	0.07543933647290124	1033.9240828565305	1108.9240828565305	1108.9240828565305	1133.9240828565305	0.10588235408067703	0.18134714663028717	0.1428571492433548	0.10169491171836853	0.625	1033	1108	1108	1133	1525
2.066710219613432	2.0667106143531306	1	0	1	0	0.0075	0.07673467578903093	1039.2284973560816	1114.2284973560816	1114.2284973560816	1139.2284973560816	0.10588235408067703	0.1865285038948059	0.1428571492433548	0.10169491171836853	0.625	1039	1114	1114	1139	1525
2.0835111306726564	2.0835111306726564	1	0	1	0	0.0075	0.07997851570296952	1052.5120218036602	1127.5120218036602	1127.5120218036602	1152.5120218036602	0.11764705926179886	0.1865285038948059	0.1428571492433548	0.11016949266195297	0.625	1052	1127	1127	1152	1525
2.099556509948428	2.099556904688127	1	0	1	0	0.0075	0.07997851570296952	1052.5120218036602	1127.5120218036602	1127.5120218036602	1152.5120218036602	0.11764705926179886	0.1865285038948059	0.1428571492433548	0.11016949266195297	0.625	1052	1127	1127	1152	1525
2.1165038694358973	2.116504264175596	1	0	1	0	0.0075	0.07898583973940579	1048.4470137328667	1123.4470137328667	1123.4470137328667	1148.4470137328667	0.11764705926179886	0.18134714663028717	0.1428571492433548	0.11864406615495682	0.625	1048	1123	1123	1148	1525
2.133589782557637	2.1335905720370345	1	0	1	0	0.0075	0.0776905041485664	1043.1426144883794	1118.1426144883794	1118.1426144883794	1143.1426144883794	0.11764705926179886	0.17616580426692963	0.1428571492433548	0.11864406615495682	0.625	1043	1118	1118	1143	1525
2.1500500332568198	2.1500504279965185	1	0	1	0	0.0075	0.07609250482599583	1036.598807262453	1111.598807262453	1111.598807262453	1136.598807262453	0.11764705926179886	0.17098446190357208	0.13265305757522583	0.11864406615495682	0.625	1036	1111	1111	1136	1525
2.1665000207238343	2.166500415463533	1	0	1	0	0.0075	0.07578984153624824	1035.3594010909364	1110.3594010909364	1110.3594010909364	1135.3594010909364	0.11764705926179886	0.17098446190357208	0.12244898080825806	0.11864406615495682	0.625	1035	1110	1110	1135	1525
2.1835283018495524	2.183528696589253	1	0	1	0	0.0075	0.07449450222011855	1030.0549865913854	1105.0549865913854	1105.0549865913854	1130.0549865913854	0.11764705926179886	0.16580310463905334	0.12244898080825806	0.11864406615495682	0.625	1030	1105	1105	1130	1525
2.1993486794970227	2.1993486794970227	1	0	1	0	0.0075	0.07614034478720477	1036.7947119036035	1111.7947119036035	1111.7947119036035	1136.7947119036035	0.12941177189350128	0.1606217622756958	0.12244898080825806	0.11864406615495682	0.625	1036	1111	1111	1136	1525
2.2168490693024765	2.2168490693024765	1	0	1	0	0.0075	0.07160116752770039	1018.2067810259331	1093.2067810259332	1093.2067810259332	1118.2067810259332	0.11764705926179886	0.15544041991233826	0.11224489659070969	0.11864406615495682	0.625	1018	1093	1093	1118	1525
2.233623927541581	2.2336243222812797	1	0	1	0	0.0075	0.06371644853389735	985.9188567463096	1060.9188567463098	1060.9188567463098	1085.9188567463098	0.10588235408067703	0.1347150206565857	0.11224489659070969	0.12711864709854126	0.625	985	1060	1060	1085	1525
2.249389041631222	2.2493890416312237	1	0	1	0	0.0075	0.062096830834681316	979.28652226802	1054.28652226802	1054.28652226802	1079.28652226802	0.10588235408067703	0.12953367829322815	0.10204081982374191	0.12711864709854126	0.625	979	1054	1054	1079	1525
2.2663995594704964	2.266399954210195	1	0	1	0	0.0075	0.05624069914992336	955.3056630189361	1030.3056630189362	1030.3056630189362	1055.3056630189362	0.0941176488995552	0.11917098611593246	0.09183673560619354	0.12711864709854126	0.625	955	1030	1030	1055	1525
2.283564025792293	2.2835644205319916	1	0	1	0	0.0075	0.05643526844123642	956.1024242668632	1031.1024242668632	1031.1024242668632	1056.1024242668632	0.0941176488995552	0.11917098611593246	0.09183673560619354	0.1355932205915451	0.625	956	1031	1031	1056	1525
2.2993737454678946	2.2993737454678946	1	0	1	0	0.0075	0.05219875469247143	938.7539004656705	1013.7539004656705	1013.7539004656705	1038.7539004656705	0.08235294371843338	0.11398963630199432	0.09183673560619354	0.1355932205915451	0.5	938	1013	1013	1038	1500
2.3163582104870493	2.3163582104870493	1	0	1	0	0.0075	0.05219875469247143	938.7539004656705	1013.7539004656705	1013.7539004656705	1038.7539004656705	0.08235294371843338	0.11398963630199432	0.09183673560619354	0.1355932205915451	0.625	938	1013	1013	1038	1525
2.3334729396068	2.3334733343464986	1	0	1	0	0.0075	0.05148252482557897	935.8209391607459	1010.8209391607459	1010.8209391607459	1035.8209391607459	0.07058823853731155	0.11917098611593246	0.11224489659070969	0.14406779408454895	0.625	935	1010	1010	1035	1525
2.3500962178015765	2.350096612541275	1	0	1	0	0.0075	0.05288774810605129	941.57532849428	1016.57532849428	1016.57532849428	1041.57532849428	0.07058823853731155	0.11917098611593246	0.1428571492433548	0.1525423675775528	0.625	941	1016	1016	1041	1525
2.366410809551912	2.366410809551912	1	0	1	0	0.0075	0.05065999210907829	932.4526676866756	1007.4526676866756	1007.4526676866756	1032.4526676866756	0.05882352963089943	0.11917098611593246	0.15306122601032257	0.16101695597171783	0.625	932	1007	1007	1032	1525
2.3834876436605796	2.3834880384002783	1	0	1	0	0.0075	0.05098427426126673	933.7806030998872	1008.7806030998872	1008.7806030998872	1033.7806030998872	0.05882352963089943	0.11917098611593246	0.15306122601032257	0.16949152946472168	0.625	933	1008	1008	1033	1525
2.4034539723642734	2.4034547618436726	1	0	1	0	0.0075	0.05340378790023015	943.6885114514424	1018.6885114514424	1018.6885114514424	1043.6885114514425	0.05882352963089943	0.12435232847929001	0.16326530277729034	0.18644067645072937	0.5	943	1018	1018	1043	1500
2.416853016699463	2.416853016699463	1	0	1	0	0.0075	0.05811591701861052	962.9846801912101	1037.9846801912101	1037.9846801912101	1062.9846801912101	0.07058823853731155	0.12953367829322815	0.1734693944454193	0.18644067645072937	0.625	962	1037	1037	1062	1525
2.4334435314992415	2.4334435314992415	1	0	1	0	0.0075	0.058980669344983805	966.5258409677087	1041.5258409677087	1041.5258409677087	1066.5258409677087	0.07058823853731155	0.12953367829322815	0.18367347121238708	0.19491524994373322	0.5	966	1041	1041	1066	1500
2.449413910232245	2.449413910232245	1	0	1	0	0.0075	0.06077323747919283	973.8664074772946	1048.8664074772946	1048.8664074772946	1073.8664074772946	0.07058823853731155	0.1347150206565857	0.19387754797935486	0.18644067645072937	0.5	973	1048	1048	1073	1500
2.466447322974048	2.4664477177137467	1	0	1	0	0.0075	0.06114356847501201	975.3829129051742	1050.3829129051742	1050.3829129051742	1075.3829129051742	0.08235294371843338	0.12953367829322815	0.18367347121238708	0.17796610295772552	0.5	975	1050	1050	1075	1500
2.4836773160858403	2.483677710825539	1	0	1	0	0.0075	0.06240026873418181	980.5291004664745	1055.5291004664746	1055.5291004664746	1080.5291004664746	0.0941176488995552	0.12435232847929001	0.18367347121238708	0.16949152946472168	0.5	980	1055	1055	1080	1500
2.4995099306639723	2.499510325403671	1	0	1	0	0.0075	0.05825304025761585	963.546199854937	1038.546199854937	1038.546199854937	1063.546199854937	0.0941176488995552	0.11398963630199432	0.16326530277729034	0.1525423675775528	0.5	963	1038	1038	1063	1500
2.5165326854339085	2.516533080173607	1	0	1	0	0.0075	0.055876762437077176	953.8153421798311	1028.815342179831	1028.815342179831	1053.815342179831	0.0941176488995552	0.10880828648805618	0.1428571492433548	0.14406779408454895	0.5	953	1028	1028	1053	1500
2.533322938521266	2.533322938521266	1	0	1	0	0.0075	0.055297656400971285	951.4439029619774	1026.4439029619775	1026.4439029619775	1051.4439029619775	0.10588235408067703	0.0984455943107605	0.13265305757522583	0.12711864709854126	0.5	951	1026	1026	1051	1500
2.550095823061877	2.5500962178015776	1	0	1	0	0.0075	0.05158280488135843	936.2315859891628	1011.2315859891628	1011.2315859891628	1036.2315859891628	0.10588235408067703	0.08808290213346481	0.11224489659070969	0.11016949266195297	0.5	936	1011	1011	1036	1500
2.566612916277684	2.5666133110173828	1	0	1	0	0.0075	0.049574046534241606	928.0057205577193	1003.0057205577193	1003.0057205577193	1028.0057205577193	0.10588235408067703	0.08290155231952667	0.10204081982374191	0.09322033822536469	0.5	928	1003	1003	1028	1500
2.5834477749510025	2.583448169690703	1	0	1	0	0.0075	0.04914167019741855	926.235139458429	1001.235139458429	1001.235139458429	1026.2351394584289	0.10588235408067703	0.08290155231952667	0.09183673560619354	0.08474576473236084	0.375	926	1001	1001	1026	1475
2.5994003903975624	2.5994003903975624	1	0	1	0	0.0075	0.0472842452726132	918.6289843913511	993.6289843913511	993.6289843913511	1018.6289843913511	0.10588235408067703	0.07772020995616913	0.08163265138864517	0.06779661029577255	0.375	918	993	993	1018	1475
2.616880648478377	2.616880648478377	1	0	1	0	0.0075	0.050052471015961865	929.9648688103639	1004.9648688103639	1004.9648688103639	1029.964868810364	0.11764705926179886	0.07772020995616913	0.08163265138864517	0.05932203307747841	0.375	929	1004	1004	1029	1475
2.633509453028937	2.633509453028937	1	0	1	0	0.0075	0.04858418301054554	923.952229428184	998.952229428184	998.952229428184	1023.952229428184	0.11764705926179886	0.07253886014223099	0.08163265138864517	0.050847455859184265	0.375	923	998	998	1023	1475
2.6493223306221303	2.6493231201015277	1	0	1	0	0.0075	0.04858418301054554	923.952229428184	998.952229428184	998.952229428184	1023.952229428184	0.11764705926179886	0.07253886014223099	0.08163265138864517	0.050847455859184265	0.375	923	998	998	1023	1475
2.66648521798513	2.66648521798513	1	0	1	0	0.0075	0.05117485605486946	934.5610355446904	1009.5610355446904	1009.5610355446904	1034.5610355446904	0.11764705926179886	0.08290155231952667	0.08163265138864517	0.050847455859184265	0.375	934	1009	1009	1034	1475
2.683399024598204	2.6833994193379045	1	0	1	0	0.0075	0.052470193508353996	939.8654424167096	1014.8654424167096	1014.8654424167096	1039.8654424167096	0.11764705926179886	0.08808290213346481	0.08163265138864517	0.050847455859184265	0.375	939	1014	1014	1039	1475
2.699381640261871	2.699381640261871	1	0	1	0	0.0075	0.054089813269140016	946.4977853371283	1021.4977853371283	1021.4977853371283	1046.4977853371283	0.11764705926179886	0.09326425194740295	0.09183673560619354	0.05932203307747841	0.375	946	1021	1021	1046	1475
2.716580843677159	2.7165812384168575	1	0	1	0	0.0075	0.056875055690306625	957.9033530518057	1032.9033530518057	1032.9033530518057	1057.9033530518057	0.11764705926179886	0.10362694412469864	0.09183673560619354	0.06779661029577255	0.375	957	1032	1032	1057	1475
2.7333632019705405	2.7333632019705405	1	0	1	0	0.0075	0.059854867421631805	970.1056820915823	1045.1056820915824	1045.1056820915824	1070.1056820915824	0.11764705926179886	0.11398963630199432	0.10204081982374191	0.0762711837887764	0.375	970	1045	1045	1070	1475
2.7501214811422976	2.7501214811422976	1	0	1	0	0.0075	0.06115020487511634	975.4100889636014	1050.4100889636015	1050.4100889636015	1075.4100889636015	0.11764705926179886	0.11917098611593246	0.10204081982374191	0.0762711837887764	0.375	975	1050	1050	1075	1475
2.766396993662454	2.766396993662454	1	0	1	0	0.0075	0.06581909499291894	994.529193996003	1069.529193996003	1069.529193996003	1094.529193996003	0.12941177189350128	0.12435232847929001	0.11224489659070969	0.08474576473236084	0.375	994	1069	1069	1094	1475
2.7832965896463726	2.7832965896463726	1	0	1	0	0.0075	0.06551822502551319	993.2971314794765	1068.2971314794765	1068.2971314794765	1093.2971314794765	0.12941177189350128	0.11917098611593246	0.12244898080825806	0.11016949266195297	0.375	993	1068	1068	1093	1475
2.7995101280338215	2.799510917513219	1	0	1	0	0.0075	0.06923307637116749	1008.5094477399309	1083.509447739931	1083.509447739931	1108.509447739931	0.12941177189350128	0.12953367829322815	0.13265305757522583	0.1355932205915451	0.5	1008	1083	1083	1108	1500
2.816933938337712	2.8169347278171095	1	0	1	0	0.0075	0.07117697672769607	1016.4697196999155	1091.4697196999155	1091.4697196999155	1116.4697196999155	0.12941177189350128	0.1347150206565857	0.1428571492433548	0.14406779408454895	0.5	1016	1091	1091	1116	1500
2.8336539277586876	2.833654717238085	1	0	1	0	0.0075	0.07731415516726187	1041.6014654099374	1116.6014654099374	1116.6014654099374	1141.6014654099374	0.1411764770746231	0.14507772028446198	0.1428571492433548	0.16101695597171783	0.375	1041	1116	1116	1141	1475
2.8494435157096536	2.8494439104493523	1	0	1	0	0.0075	0.07934453025516941	1049.9158513949187	1124.9158513949187	1124.9158513949187	1149.9158513949187	0.1411764770746231	0.15025906264781952	0.15306122601032257	0.16949152946472168	0.375	1049	1124	1124	1149	1475
2.8671602228700337	2.8671606176097324	1	0	1	0	0.0075	0.08353499764855532	1067.075815370834	1142.075815370834	1142.075815370834	1167.075815370834	0.1411764770746231	0.1606217622756958	0.1734693944454193	0.18644067645072937	0.375	1067	1142	1142	1167	1475
2.8836642896757816	2.8836646844154803	1	0	1	0	0.0075	0.08919375039835531	1090.248407881265	1165.248407881265	1165.248407881265	1190.248407881265	0.1411764770746231	0.17616580426692963	0.19387754797935486	0.20338982343673706	0.375	1090	1165	1165	1190	1475
2.9001644090845407	2.9001648038242394	1	0	1	0	0.0075	0.09089984409369345	1097.2348615636747	1172.2348615636747	1172.2348615636747	1197.2348615636747	0.1411764770746231	0.18134714663028717	0.19387754797935486	0.2118644118309021	0.375	1097	1172	1172	1197	1475
2.91675729232251	2.9167576870622103	1	0	1	0	0.0075	0.09001526588510267	1093.6125137994954	1168.6125137994954	1168.6125137994954	1193.6125137994954	0.1411764770746231	0.17616580426692963	0.19387754797935486	0.22033898532390594	0.375	1093	1168	1168	1193	1475
2.933357675614758	2.933357675614758	1	0	1	0	0.0075	0.08871993029426328	1088.3081145550082	1163.3081145550082	1163.3081145550082	1188.3081145550082	0.1411764770746231	0.17098446190357208	0.19387754797935486	0.22033898532390594	0.375	1088	1163	1163	1188	1475
2.9499525325512224	2.9499525325512224	1	0	1	0	0.0075	0.0874245909781336	1083.003700055457	1158.003700055457	1158.003700055457	1183.003700055457	0.1411764770746231	0.16580310463905334	0.19387754797935486	0.22033898532390594	0.375	1083	1158	1158	1183	1475
2.9665884424163593	2.9665884424163593	1	0	1	0	0.0075	0.08517802782441786	1073.804023940991	1148.804023940991	1148.804023940991	1173.804023940991	0.1411764770746231	0.1606217622756958	0.18367347121238708	0.2118644118309021	0.375	1073	1148	1148	1173	1475
2.983337642575046	2.983337642575046	1	0	1	0	0.0075	0.08478888855755473	1072.2104986431866	1147.2104986431866	1147.2104986431866	1172.2104986431866	0.1411764770746231	0.1606217622756958	0.18367347121238708	0.20338982343673706	0.375	1072	1147	1147	1172	1475
3.0033659454114474	3.0033655506717487	1	0	1	0	0.0075	0.0827152758014631	1063.7190544069913	1138.7190544069913	1138.7190544069913	1163.7190544069913	0.1411764770746231	0.15544041991233826	0.18367347121238708	0.18644067645072937	0.375	1063	1138	1138	1163	1475
3.016883806395967	3.0168842011356674	1	0	1	0	0.0075	0.0827152758014631	1063.7190544069913	1138.7190544069913	1138.7190544069913	1163.7190544069913	0.1411764770746231	0.15544041991233826	0.18367347121238708	0.18644067645072937	0.375	1063	1138	1138	1163	1475
3.0334143207615316	3.0334143207615316	1	0	1	0	0.0075	0.08150462249170864	1058.761429103547	1133.761429103547	1133.761429103547	1158.761429103547	0.1411764770746231	0.15544041991233826	0.1734693944454193	0.16949152946472168	0.375	1058	1133	1133	1158	1475
3.0493760152211635	3.049375620481465	1	0	1	0	0.0075	0.08150462249170864	1058.761429103547	1133.761429103547	1133.761429103547	1158.761429103547	0.1411764770746231	0.15025906264781952	0.1734693944454193	0.16101695597171783	0.375	1058	1133	1133	1158	1475
3.066705087997347	3.0667050879973488	1	0	1	0	0.0075	0.07817890737250843	1045.142625690422	1120.142625690422	1120.142625690422	1145.142625690422	0.1411764770746231	0.14507772028446198	0.1734693944454193	0.1525423675775528	0.375	1045	1120	1120	1145	1475
3.0833611295871233	3.0833611295871233	1	0	1	0	0.0075	0.07357487570338495	1026.2891160053614	1101.2891160053614	1101.2891160053614	1126.2891160053614	0.12941177189350128	0.13989637792110443	0.1734693944454193	0.14406779408454895	0.375	1026	1101	1101	1126	1475
3.0993279556628366	3.0993279556628384	1	0	1	0	0.0075	0.0719120161429393	1019.4797061053364	1094.4797061053364	1094.4797061053364	1119.4797061053364	0.12941177189350128	0.1347150206565857	0.16326530277729034	0.14406779408454895	0.375	1019	1094	1094	1119	1475
3.1164107108669867	3.1164107108669867	1	0	1	0	0.0075	0.07027077960028899	1012.7588424631834	1087.7588424631836	1087.7588424631836	1112.7588424631836	0.12941177189350128	0.12953367829322815	0.16326530277729034	0.1355932205915451	0.375	1012	1087	1087	1112	1475
3.1333560966559624	3.1333560966559624	1	0	1	0	0.0075	0.06862954123880532	1006.0379713729078	1081.0379713729078	1081.0379713729078	1106.0379713729078	0.12941177189350128	0.12435232847929001	0.15306122601032257	0.1355932205915451	0.375	1006	1081	1081	1106	1475
3.150029901532182	3.150029901532182	1	0	1	0	0.0075	0.0670099234957775	999.4056367152089	1074.4056367152089	1074.4056367152089	1099.4056367152089	0.12941177189350128	0.11917098611593246	0.15306122601032257	0.12711864709854126	0.375	999	1074	1074	1099	1475
3.1664112042916113	3.16641159903131	1	0	1	0	0.0075	0.06277340788436736	982.0571052864843	1057.0571052864843	1057.0571052864843	1082.0571052864843	0.11764705926179886	0.11398963630199432	0.15306122601032257	0.12711864709854126	0.375	982	1057	1057	1082	1475
3.183356195340888	3.183356195340888	1	0	1	0	0.0075	0.05985845240275625	970.1203625892869	1045.1203625892867	1045.1203625892867	1070.1203625892867	0.11764705926179886	0.10362694412469864	0.15306122601032257	0.11864406615495682	0.375	970	1045	1045	1070	1475
3.20343581433813	3.20343581433813	1	0	1	0	0.0075	0.05795778830695816	962.3371431169937	1037.3371431169937	1037.3371431169937	1062.3371431169937	0.11764705926179886	0.0984455943107605	0.1428571492433548	0.11016949266195297	0.375	962	1037	1037	1062	1475
3.2168711747256076	3.2168715694653063	1	0	1	0	0.0075	0.05765512468830003	961.0977355985887	1036.0977355985885	1036.0977355985885	1061.0977355985885	0.11764705926179886	0.0984455943107605	0.1428571492433548	0.10169491171836853	0.375	961	1036	1036	1061	1475
3.2333128726589475	3.233313267398646	1	0	1	0	0.0075	0.056359789097460644	955.7933363541014	1030.7933363541013	1030.7933363541013	1055.7933363541013	0.11764705926179886	0.09326425194740295	0.1428571492433548	0.10169491171836853	0.375	955	1030	1030	1055	1475
3.249345620264357	3.249345620264357	1	0	1	0	0.0075	0.055819318525748285	953.5801093629392	1028.5801093629393	1028.5801093629393	1053.5801093629393	0.11764705926179886	0.09326425194740295	0.13265305757522583	0.09322033822536469	0.375	953	1028	1028	1053	1475
3.2665886397862085	3.2665894292656077	1	0	1	0	0.0075	0.055819318525748285	953.5801093629392	1028.5801093629393	1028.5801093629393	1053.5801093629393	0.11764705926179886	0.09326425194740295	0.13265305757522583	0.09322033822536469	0.375	953	1028	1028	1053	1475
3.283321655617245	3.283321655617245	1	0	1	0	0.0075	0.055538274004375054	952.4292320479159	1027.4292320479158	1027.4292320479158	1052.4292320479158	0.11764705926179886	0.09326425194740295	0.13265305757522583	0.08474576473236084	0.5	952	1027	1027	1052	1500
3.2993737454678946	3.2993737454678946	1	0	1	0	0.0075	0.053961891782431715	945.9739468490579	1020.9739468490579	1020.9739468490579	1045.973946849058	0.11764705926179886	0.08808290213346481	0.13265305757522583	0.0762711837887764	0.5	945	1020	1020	1045	1500
3.3164947904228264	3.3164947904228264	1	0	1	0	0.0075	0.05497618471454302	950.1274764060537	1025.1274764060536	1025.1274764060536	1050.1274764060536	0.11764705926179886	0.09326425194740295	0.13265305757522583	0.06779661029577255	0.375	950	1025	1025	1050	1475
3.3333876758318652	3.3333876758318652	1	0	1	0	0.0075	0.05774441241846906	961.4633688536308	1036.4633688536308	1036.4633688536308	1061.4633688536308	0.12941177189350128	0.09326425194740295	0.12244898080825806	0.06779661029577255	0.375	961	1036	1036	1061	1475
3.349991217041703	3.3499908223020043	1	0	1	0	0.0075	0.060426162877959266	972.4451369852432	1047.4451369852432	1047.4451369852432	1072.4451369852432	0.1411764770746231	0.09326425194740295	0.12244898080825806	0.05932203307747841	0.375	972	1047	1047	1072	1475
3.366651995507862	3.366652784987261	1	0	1	0	0.0075	0.060166737042169016	971.3827881876821	1046.382788187682	1046.382788187682	1071.382788187682	0.1411764770746231	0.09326425194740295	0.12244898080825806	0.050847455859184265	0.375	971	1046	1046	1071	1475
3.3833609322172737	3.3833609322172737	1	0	1	0	0.0075	0.06427353599783006	988.2001299111141	1063.2001299111141	1063.2001299111141	1088.2001299111141	0.15294118225574493	0.0984455943107605	0.11224489659070969	0.050847455859184265	0.375	988	1063	1063	1088	1475
3.4033769981230133	3.4033766033833146	1	0	1	0	0.0075	0.06392763505536136	986.7836655517049	1061.7836655517049	1061.7836655517049	1086.7836655517049	0.15294118225574493	0.0984455943107605	0.10204081982374191	0.04237288236618042	0.375	986	1061	1061	1086	1475
3.416607488606825	3.416607488606825	1	0	1	0	0.0075	0.06392763505536136	986.7836655517049	1061.7836655517049	1061.7836655517049	1086.7836655517049	0.15294118225574493	0.0984455943107605	0.10204081982374191	0.04237288236618042	0.375	986	1061	1061	1086	1475
3.4334245839937	3.4334245839937	1	0	1	0	0.0075	0.06392763505536136	986.7836655517049	1061.7836655517049	1061.7836655517049	1086.7836655517049	0.15294118225574493	0.0984455943107605	0.10204081982374191	0.04237288236618042	0.375	986	1061	1061	1086	1475
3.449421805026221	3.449421805026221	1	0	1	0	0.0075	0.06392763505536136	986.7836655517049	1061.7836655517049	1061.7836655517049	1086.7836655517049	0.16470588743686676	0.0984455943107605	0.09183673560619354	0.04237288236618042	0.375	986	1061	1061	1086	1475
3.4665337709680806	3.4665341657077793	1	0	1	0	0.0075	0.06676071723559063	998.3851370797436	1073.3851370797436	1073.3851370797436	1098.3851370797436	0.16470588743686676	0.0984455943107605	0.09183673560619354	0.04237288236618042	0.5	998	1073	1073	1098	1500
3.48331376082327	3.48331376082327	1	0	1	0	0.0075	0.06805605468907516	1003.6895439517627	1078.6895439517627	1078.6895439517627	1103.6895439517627	0.16470588743686676	0.10362694412469864	0.09183673560619354	0.04237288236618042	0.375	1003	1078	1078	1103	1475
3.4993547979623543	3.4993547979623543	1	0	1	0	0.0075	0.06805605468907516	1003.6895439517627	1078.6895439517627	1078.6895439517627	1103.6895439517627	0.16470588743686676	0.10362694412469864	0.09183673560619354	0.04237288236618042	0.5	1003	1078	1078	1103	1500
3.516421368838854	3.5164217635785526	1	1	1	0	0.0075	0.06805605468907516	1003.6895439517627	1078.6895439517627	1078.6895439517627	1103.6895439517627	0.16470588743686676	0.10362694412469864	0.09183673560619354	0.04237288236618042	0.5	1003	1078	1078	1103	1500
3.7300118619279488	3.7300122566676475	1	1	1	0	0.0075	0.06959379941581989	1009.9866086077825	1084.9866086077825	1084.9866086077825	1109.9866086077825	0.1764705926179886	0.0984455943107605	0.08163265138864517	0.04237288236618042	0.5	1009	1084	1084	1109	1500
3.730647787582674	3.730647787582674	1	1	1	0	0.0075	0.06959379941581989	1009.9866086077825	1084.9866086077825	1084.9866086077825	1109.9866086077825	0.1764705926179886	0.0984455943107605	0.08163265138864517	0.04237288236618042	0.5	1009	1084	1084	1109	1500
3.7311123962081307	3.731112001468432	1	1	1	0	0.0075	0.06959379941581989	1009.9866086077825	1084.9866086077825	1084.9866086077825	1109.9866086077825	0.1764705926179886	0.0984455943107605	0.08163265138864517	0.04237288236618042	0.5	1009	1084	1084	1109	1500
3.7316381894868975	3.731637794747199	1	1	1	0	0.0075	0.06959379941581989	1009.9866086077825	1084.9866086077825	1084.9866086077825	1109.9866086077825	0.1764705926179886	0.0984455943107605	0.08163265138864517	0.04237288236618042	0.5	1009	1084	1084	1109	1500
3.732076745292236	3.7320763505525374	1	1	1	0	0.0075	0.06959379941581989	1009.9866086077825	1084.9866086077825	1084.9866086077825	1109.9866086077825	0.1764705926179886	0.0984455943107605	0.08163265138864517	0.04237288236618042	0.5	1009	1084	1084	1109	1500
3.733982943297617	3.733982943297617	1	1	1	0	0.0075	0.06959379941581989	1009.9866086077825	1084.9866086077825	1084.9866086077825	1109.9866086077825	0.1764705926179886	0.0984455943107605	0.08163265138864517	0.04237288236618042	0.5	1009	1084	1084	1109	1500
3.7500058224105572	3.750006217150256	1	1	1	0	0.0075	0.06959379941581989	1009.9866086077825	1084.9866086077825	1084.9866086077825	1109.9866086077825	0.1764705926179886	0.0984455943107605	0.08163265138864517	0.04237288236618042	0.5	1009	1084	1084	1109	1500
3.7664013357991415	3.7664013357991415	1	1	1	0	0.0075	0.06959379941581989	1009.9866086077825	1084.9866086077825	1084.9866086077825	1109.9866086077825	0.1764705926179886	0.0984455943107605	0.08163265138864517	0.04237288236618042	0.5	1009	1084	1084	1109	1500
3.7900766387125167	3.7900766387125167	1	1	1	0	0.0075	0.06959379941581989	1009.9866086077825	1084.9866086077825	1084.9866086077825	1109.9866086077825	0.1764705926179886	0.0984455943107605	0.08163265138864517	0.04237288236618042	0.5	1009	1084	1084	1109	1500
3.804507137880604	3.8045079273600013	1	1	1	0	0.0075	0.06665262312053943	997.942491678609	1072.942491678609	1072.942491678609	1097.942491678609	0.16470588743686676	0.0984455943107605	0.08163265138864517	0.04237288236618042	0.375	997	1072	1072	1097	1475
3.8166670943013408	3.8166670943013408	1	1	1	0	0.0075	0.06665262312053943	997.942491678609	1072.942491678609	1072.942491678609	1097.942491678609	0.16470588743686676	0.0984455943107605	0.08163265138864517	0.04237288236618042	0.375	997	1072	1072	1097	1475
3.833356294025812	3.833356294025812	1	1	1	0	0.0075	0.06665262312053943	997.942491678609	1072.942491678609	1072.942491678609	1097.942491678609	0.16470588743686676	0.09326425194740295	0.08163265138864517	0.033898305147886276	0.375	997	1072	1072	1097	1475
3.8493535150583327	3.8493535150583327	1	1	1	0	0.0075	0.06518433697776826	991.929859923961	1066.929859923961	1066.929859923961	1091.929859923961	0.16470588743686676	0.09326425194740295	0.08163265138864517	0.033898305147886276	0.375	991	1066	1066	1091	1475
3.866474954752963	3.866474954752963	1	1	1	0	0.0075	0.06518433697776826	991.929859923961	1066.929859923961	1066.929859923961	1091.929859923961	0.16470588743686676	0.09326425194740295	0.08163265138864517	0.033898305147886276	0.25	991	1066	1066	1091	1450
3.8834712619630807	3.8834712619630807	1	1	1	0	0.0075	0.06518433697776826	991.929859923961	1066.929859923961	1066.929859923961	1091.929859923961	0.16470588743686676	0.09326425194740295	0.08163265138864517	0.033898305147886276	0.25	991	1066	1066	1091	1450
3.899333482018621	3.899333482018621	1	1	1	0	0.0075	0.06518433697776826	991.929859923961	1066.929859923961	1066.929859923961	1091.929859923961	0.16470588743686676	0.09326425194740295	0.08163265138864517	0.033898305147886276	0.25	991	1066	1066	1091	1450
3.9163550525694593	3.9163546578297606	1	1	1	0	0.0075	0.06518433697776826	991.929859923961	1066.929859923961	1066.929859923961	1091.929859923961	0.16470588743686676	0.09326425194740295	0.08163265138864517	0.033898305147886276	0.25	991	1066	1066	1091	1450
3.9368112532393322	3.936811253239334	1	1	1	0	0.0075	0.06527081226790855	992.2839762370855	1067.2839762370854	1067.2839762370854	1092.2839762370854	0.16470588743686676	0.09326425194740295	0.09183673560619354	0.033898305147886276	0.25	992	1067	1067	1092	1450
3.9501064810337443	3.9501064810337443	1	1	1	0	0.0075	0.06527081226790855	992.2839762370855	1067.2839762370854	1067.2839762370854	1092.2839762370854	0.16470588743686676	0.09326425194740295	0.09183673560619354	0.033898305147886276	0.25	992	1067	1067	1092	1450
3.966401335799141	3.9664017305388395	1	1	1	0	0.0075	0.06656614785874794	997.5883754815728	1072.5883754815727	1072.5883754815727	1097.5883754815727	0.16470588743686676	0.0984455943107605	0.09183673560619354	0.033898305147886276	0.25	997	1072	1072	1097	1450
3.9833348793971535	3.9833348793971535	1	1	1	0	0.0075	0.06656614785874794	997.5883754815728	1072.5883754815727	1072.5883754815727	1097.5883754815727	0.16470588743686676	0.0984455943107605	0.09183673560619354	0.033898305147886276	0.25	997	1072	1072	1097	1450
4.003450419706985	4.003450419706985	1	1	1	0	0.0075	0.06656614785874794	997.5883754815728	1072.5883754815727	1072.5883754815727	1097.5883754815727	0.16470588743686676	0.0984455943107605	0.09183673560619354	0.033898305147886276	0.25	997	1072	1072	1097	1450
4.016687226025978	4.016687226025978	1	1	1	0	0.0075	0.06656614785874794	997.5883754815728	1072.5883754815727	1072.5883754815727	1097.5883754815727	0.16470588743686676	0.0984455943107605	0.09183673560619354	0.033898305147886276	0.25	997	1072	1072	1097	1450
4.03335353084792	4.033353530847922	1	1	1	0	0.0075	0.06647967256860765	997.2342591684483	1072.2342591684483	1072.2342591684483	1097.2342591684483	0.16470588743686676	0.0984455943107605	0.08163265138864517	0.033898305147886276	0.25	997	1072	1072	1097	1450
4.0493669362080915	4.0493669362080915	1	1	1	0	0.0075	0.06507624289106587	991.4872146389148	1066.4872146389148	1066.4872146389148	1091.4872146389148	0.16470588743686676	0.09326425194740295	0.09183673560619354	0.025423727929592133	0.25	991	1066	1066	1091	1450
4.066532192009285	4.066532192009285	1	1	1	0	0.0075	0.06527081226790855	992.2839762370855	1067.2839762370854	1067.2839762370854	1092.2839762370854	0.16470588743686676	0.09326425194740295	0.09183673560619354	0.033898305147886276	0.25	992	1067	1067	1092	1450
4.083455077635431	4.083455077635431	1	1	1	0	0.0075	0.06501138642583647	991.2216274138003	1066.2216274138004	1066.2216274138004	1091.2216274138004	0.16470588743686676	0.09326425194740295	0.08163265138864517	0.025423727929592133	0.25	991	1066	1066	1091	1450
4.099865985872267	4.0998663806119655	1	1	1	0	0.0075	0.06507624289106587	991.4872146389148	1066.4872146389148	1066.4872146389148	1091.4872146389148	0.16470588743686676	0.09326425194740295	0.09183673560619354	0.025423727929592133	0.25	991	1066	1066	1091	1450
4.11649992203891	4.11649992203891	1	1	1	0	0.0075	0.06501138642583647	991.2216274138003	1066.2216274138004	1066.2216274138004	1091.2216274138004	0.16470588743686676	0.09326425194740295	0.08163265138864517	0.025423727929592133	0.25	991	1066	1066	1091	1450
4.136854279866499	4.136854279866499	1	1	1	0	0.0075	0.06507624289106587	991.4872146389148	1066.4872146389148	1066.4872146389148	1091.4872146389148	0.16470588743686676	0.09326425194740295	0.09183673560619354	0.025423727929592133	0.25	991	1066	1066	1091	1450
4.150160955112176	4.150160955112176	1	1	1	0	0.0075	0.06501138642583647	991.2216274138003	1066.2216274138004	1066.2216274138004	1091.2216274138004	0.16470588743686676	0.09326425194740295	0.08163265138864517	0.025423727929592133	0.25	991	1066	1066	1091	1450
4.166474362643415	4.166474757383114	1	1	1	0	0.0075	0.06507624289106587	991.4872146389148	1066.4872146389148	1066.4872146389148	1091.4872146389148	0.16470588743686676	0.09326425194740295	0.09183673560619354	0.025423727929592133	0.25	991	1066	1066	1091	1450
4.183512512261602	4.183512907001301	1	1	1	0	0.0075	0.06507624289106587	991.4872146389148	1066.4872146389148	1066.4872146389148	1091.4872146389148	0.16470588743686676	0.09326425194740295	0.09183673560619354	0.025423727929592133	0.25	991	1066	1066	1091	1450
4.203451209186383	4.203451209186383	1	1	1	0	0.0075	0.06378090543758133	986.1828077668956	1061.1828077668956	1061.1828077668956	1086.1828077668956	0.16470588743686676	0.08808290213346481	0.09183673560619354	0.025423727929592133	0.25	986	1061	1061	1086	1450
4.216712884106398	4.216712884106398	1	1	1	0	0.0075	0.06371604897235193	985.9172205417811	1060.9172205417813	1060.9172205417813	1085.9172205417813	0.16470588743686676	0.08808290213346481	0.08163265138864517	0.025423727929592133	0.25	985	1060	1060	1085	1450
4.233627085459171	4.233627480198871	1	1	1	0	0.0075	0.06371604897235193	985.9172205417811	1060.9172205417813	1060.9172205417813	1085.9172205417813	0.16470588743686676	0.08808290213346481	0.08163265138864517	0.025423727929592133	0.25	985	1060	1060	1085	1450
4.249377988919656	4.249377988919656	1	1	1	0	0.0075	0.06371604897235193	985.9172205417811	1060.9172205417813	1060.9172205417813	1085.9172205417813	0.15294118225574493	0.08808290213346481	0.08163265138864517	0.025423727929592133	0.25	985	1060	1060	1085	1450
4.266486007464527	4.266486007464529	1	1	1	0	0.0075	0.06371604897235193	985.9172205417811	1060.9172205417813	1060.9172205417813	1085.9172205417813	0.16470588743686676	0.08808290213346481	0.08163265138864517	0.025423727929592133	0.25	985	1060	1060	1085	1450
4.2835059990565725	4.283505604316874	1	1	1	0	0.0075	0.06378090543758133	986.1828077668956	1061.1828077668956	1061.1828077668956	1086.1828077668956	0.16470588743686676	0.08808290213346481	0.09183673560619354	0.025423727929592133	0.125	986	1061	1061	1086	1425
4.300142303661408	4.300142698401107	1	1	1	0	0.0075	0.06378090543758133	986.1828077668956	1061.1828077668956	1061.1828077668956	1086.1828077668956	0.16470588743686676	0.08808290213346481	0.09183673560619354	0.025423727929592133	0.25	986	1061	1061	1086	1450
4.316402816073012	4.316402816073012	1	1	1	0	0.0075	0.060774872677071476	973.8731036126077	1048.8731036126078	1048.8731036126078	1073.8731036126078	0.15294118225574493	0.08808290213346481	0.08163265138864517	0.025423727929592133	0.25	973	1048	1048	1073	1450
4.336959280626374	4.336959675366073	1	1	1	0	0.0075	0.060839729142300875	974.1386908377222	1049.1386908377222	1049.1386908377222	1074.1386908377222	0.15294118225574493	0.08808290213346481	0.09183673560619354	0.025423727929592133	0.25	974	1049	1049	1074	1450
4.350821749367924	4.350821749367924	1	1	1	0	0.0075	0.060839729142300875	974.1386908377222	1049.1386908377222	1049.1386908377222	1074.1386908377222	0.15294118225574493	0.08808290213346481	0.09183673560619354	0.025423727929592133	0.25	974	1049	1049	1074	1450
4.366548968446482	4.366548968446482	1	1	1	0	0.0075	0.060839729142300875	974.1386908377222	1049.1386908377222	1049.1386908377222	1074.1386908377222	0.15294118225574493	0.08808290213346481	0.09183673560619354	0.025423727929592133	0.25	974	1049	1049	1074	1450
4.38343909067763	4.38343909067763	1	1	1	0	0.0075	0.060774872677071476	973.8731036126077	1048.8731036126078	1048.8731036126078	1073.8731036126078	0.15294118225574493	0.08808290213346481	0.08163265138864517	0.025423727929592133	0.25	973	1048	1048	1073	1450
4.399458022393583	4.399458417133282	1	1	1	0	0.0075	0.05947953522358694	968.5686967405885	1043.5686967405886	1043.5686967405886	1068.5686967405886	0.15294118225574493	0.08290155231952667	0.08163265138864517	0.025423727929592133	0.25	968	1043	1043	1068	1450
4.416706963010917	4.416706963010917	1	1	1	0	0.0075	0.05954439168881634	968.834283965703	1043.834283965703	1043.834283965703	1068.834283965703	0.15294118225574493	0.08290155231952667	0.09183673560619354	0.025423727929592133	0.25	968	1043	1043	1068	1450
4.43338945216051	4.433389846900209	1	1	1	0	0.0075	0.060774872677071476	973.8731036126077	1048.8731036126078	1048.8731036126078	1073.8731036126078	0.15294118225574493	0.08290155231952667	0.08163265138864517	0.025423727929592133	0.25	973	1048	1048	1073	1450
4.4494849633780245	4.4494849633780245	1	1	1	0	0.0075	0.05954439168881634	968.834283965703	1043.834283965703	1043.834283965703	1068.834283965703	0.15294118225574493	0.08290155231952667	0.09183673560619354	0.025423727929592133	0.25	968	1043	1043	1068	1450
4.46641771749664	4.4664181122363384	1	1	1	0	0.0075	0.0624207115188674	980.612813669762	1055.612813669762	1055.612813669762	1080.612813669762	0.16470588743686676	0.08290155231952667	0.08163265138864517	0.025423727929592133	0.25	980	1055	1055	1080	1450
4.483350866354954	4.483350866354954	1	1	1	0	0.0075	0.05954439168881634	968.834283965703	1043.834283965703	1043.834283965703	1068.834283965703	0.15294118225574493	0.08290155231952667	0.09183673560619354	0.025423727929592133	0.25	968	1043	1043	1068	1450
4.499315718732175	4.499315718732175	1	1	1	0	0.0075	0.05947953522358694	968.5686967405885	1043.5686967405886	1043.5686967405886	1068.5686967405886	0.15294118225574493	0.08290155231952667	0.08163265138864517	0.025423727929592133	0.25	968	1043	1043	1068	1450
4.516340841940304	4.516340841940304	1	1	1	0	0.0075	0.05954439168881634	968.834283965703	1043.834283965703	1043.834283965703	1068.834283965703	0.15294118225574493	0.08290155231952667	0.09183673560619354	0.025423727929592133	0.25	968	1043	1043	1068	1450
4.533440176211801	4.533440176211801	1	1	1	0	0.0075	0.05954439168881634	968.834283965703	1043.834283965703	1043.834283965703	1068.834283965703	0.15294118225574493	0.08290155231952667	0.09183673560619354	0.025423727929592133	0.25	968	1043	1043	1068	1450
4.549832926422495	4.549832926422495	1	1	1	0	0.0075	0.062485567984096796	980.8784008948764	1055.8784008948764	1055.8784008948764	1080.8784008948764	0.16470588743686676	0.08290155231952667	0.09183673560619354	0.025423727929592133	0.25	980	1055	1055	1080	1450
4.566412388510706	4.566412388510708	1	1	1	0	0.0075	0.062485567984096796	980.8784008948764	1055.8784008948764	1055.8784008948764	1080.8784008948764	0.16470588743686676	0.08290155231952667	0.09183673560619354	0.025423727929592133	0.25	980	1055	1055	1080	1450
4.583965673435795	4.583966462915193	1	1	1	0	0.0075	0.06378090543758133	986.1828077668956	1061.1828077668956	1061.1828077668956	1086.1828077668956	0.16470588743686676	0.08808290213346481	0.09183673560619354	0.025423727929592133	0.25	986	1061	1061	1086	1450
4.603148443837423	4.603148443837423	1	1	1	0	0.0075	0.060839729142300875	974.1386908377222	1049.1386908377222	1049.1386908377222	1074.1386908377222	0.15294118225574493	0.08808290213346481	0.09183673560619354	0.025423727929592133	0.25	974	1049	1049	1074	1450
4.616823411222056	4.616823805961754	1	1	1	0	0.0075	0.06378090543758133	986.1828077668956	1061.1828077668956	1061.1828077668956	1086.1828077668956	0.16470588743686676	0.08808290213346481	0.09183673560619354	0.025423727929592133	0.25	986	1061	1061	1086	1450
4.633824455308558	4.633825639527656	1	1	1	0	0.0075	0.06378090543758133	986.1828077668956	1061.1828077668956	1061.1828077668956	1086.1828077668956	0.16470588743686676	0.08808290213346481	0.09183673560619354	0.025423727929592133	0.25	986	1061	1061	1086	1450
4.649368909906585	4.649368909906585	1	1	1	0	0.0075	0.06378090543758133	986.1828077668956	1061.1828077668956	1061.1828077668956	1086.1828077668956	0.16470588743686676	0.08808290213346481	0.09183673560619354	0.025423727929592133	0.25	986	1061	1061	1086	1450
4.6663217957498375	4.6663217957498375	1	1	1	0	0.0075	0.05954439168881634	968.834283965703	1043.834283965703	1043.834283965703	1068.834283965703	0.15294118225574493	0.08290155231952667	0.09183673560619354	0.025423727929592133	0.25	968	1043	1043	1068	1450
4.683588894393315	4.683589289133014	1	1	1	0	0.0075	0.062485567984096796	980.8784008948764	1055.8784008948764	1055.8784008948764	1080.8784008948764	0.16470588743686676	0.08290155231952667	0.09183673560619354	0.025423727929592133	0.25	980	1055	1055	1080	1450
4.699372955988498	4.699372955988498	1	1	1	0	0.0075	0.062485567984096796	980.8784008948764	1055.8784008948764	1055.8784008948764	1080.8784008948764	0.16470588743686676	0.08290155231952667	0.09183673560619354	0.025423727929592133	0.25	980	1055	1055	1080	1450
4.716523211681137	4.716523211681137	1	1	1	0	0.0075	0.062485567984096796	980.8784008948764	1055.8784008948764	1055.8784008948764	1080.8784008948764	0.16470588743686676	0.08290155231952667	0.09183673560619354	0.025423727929592133	0.25	980	1055	1055	1080	1450
4.733452413142464	4.733452807882163	1	1	1	0	0.0075	0.05954439168881634	968.834283965703	1043.834283965703	1043.834283965703	1068.834283965703	0.15294118225574493	0.08290155231952667	0.09183673560619354	0.025423727929592133	0.25	968	1043	1043	1068	1450
4.74986687403659	4.74986687403659	1	1	1	0	0.0075	0.05947953522358694	968.5686967405885	1043.5686967405886	1043.5686967405886	1068.5686967405886	0.15294118225574493	0.08290155231952667	0.08163265138864517	0.025423727929592133	0.25	968	1043	1043	1068	1450
4.766402520018238	4.766402520018238	1	1	1	0	0.0075	0.05954439168881634	968.834283965703	1043.834283965703	1043.834283965703	1068.834283965703	0.15294118225574493	0.08290155231952667	0.09183673560619354	0.025423727929592133	0.25	968	1043	1043	1068	1450
4.783598565515936	4.783598565515936	1	1	1	0	0.0075	0.05954439168881634	968.834283965703	1043.834283965703	1043.834283965703	1068.834283965703	0.15294118225574493	0.08290155231952667	0.09183673560619354	0.025423727929592133	0.25	968	1043	1043	1068	1450
4.8043709526845255	4.804371347424226	1	1	1	0	0.0075	0.062485567984096796	980.8784008948764	1055.8784008948764	1055.8784008948764	1080.8784008948764	0.16470588743686676	0.08290155231952667	0.09183673560619354	0.025423727929592133	0.25	980	1055	1055	1080	1450
4.816877095821088	4.816877490560788	1	1	1	0	0.0075	0.062485567984096796	980.8784008948764	1055.8784008948764	1055.8784008948764	1080.8784008948764	0.16470588743686676	0.08290155231952667	0.09183673560619354	0.025423727929592133	0.25	980	1055	1055	1080	1450
4.833438794622856	4.833438794622856	1	1	1	0	0.0075	0.05954439168881634	968.834283965703	1043.834283965703	1043.834283965703	1068.834283965703	0.15294118225574493	0.08290155231952667	0.09183673560619354	0.025423727929592133	0.25	968	1043	1043	1068	1450
4.849329830676407	4.849330620155804	1	1	1	0	0.0075	0.05954439168881634	968.834283965703	1043.834283965703	1043.834283965703	1068.834283965703	0.15294118225574493	0.08290155231952667	0.09183673560619354	0.025423727929592133	0.25	968	1043	1043	1068	1450
4.866510481325852	4.866510481325852	1	1	1	0	0.0075	0.05954439168881634	968.834283965703	1043.834283965703	1043.834283965703	1068.834283965703	0.15294118225574493	0.08290155231952667	0.09183673560619354	0.025423727929592133	0.25	968	1043	1043	1068	1450
4.88355810469681	4.883558894176208	1	1	1	0	0.0075	0.05954439168881634	968.834283965703	1043.834283965703	1043.834283965703	1068.834283965703	0.15294118225574493	0.08290155231952667	0.09183673560619354	0.025423727929592133	0.25	968	1043	1043	1068	1450
4.8995332203062	4.8995332203062	1	1	1	0	0.0075	0.05954439168881634	968.834283965703	1043.834283965703	1043.834283965703	1068.834283965703	0.15294118225574493	0.08290155231952667	0.09183673560619354	0.025423727929592133	0.25	968	1043	1043	1068	1450
4.916878477410034	4.9168788721497325	1	1	1	0	0.0075	0.059349822354738464	968.037522542654	1043.037522542654	1043.037522542654	1068.037522542654	0.15294118225574493	0.08290155231952667	0.09183673560619354	0.016949152573943138	0.25	968	1043	1043	1068	1450
4.933545966451073	4.933546755930472	1	1	1	0	0.0075	0.05954439168881634	968.834283965703	1043.834283965703	1043.834283965703	1068.834283965703	0.15294118225574493	0.08290155231952667	0.09183673560619354	0.025423727929592133	0.25	968	1043	1043	1068	1450
4.950173981522235	4.950174771001633	1	1	1	0	0.0075	0.05954439168881634	968.834283965703	1043.834283965703	1043.834283965703	1068.834283965703	0.15294118225574493	0.08290155231952667	0.09183673560619354	0.025423727929592133	0.25	968	1043	1043	1068	1450
4.966509494476606	4.966510678695702	1	1	1	0	0.0075	0.059349822354738464	968.037522542654	1043.037522542654	1043.037522542654	1068.037522542654	0.15294118225574493	0.08290155231952667	0.09183673560619354	0.016949152573943138	0.25	968	1043	1043	1068	1450
4.983707908412496	4.983708303152195	1	1	1	0	0.0075	0.05954439168881634	968.834283965703	1043.834283965703	1043.834283965703	1068.834283965703	0.15294118225574493	0.08290155231952667	0.09183673560619354	0.025423727929592133	0.25	968	1043	1043	1068	1450
5.003440551214515	5.003440945954214	1	1	1	0	0.0075	0.05954439168881634	968.834283965703	1043.834283965703	1043.834283965703	1068.834283965703	0.15294118225574493	0.08290155231952667	0.09183673560619354	0.025423727929592133	0.25	968	1043	1043	1068	1450
5.016836437632115	5.016836832371814	1	1	1	0	0.0075	0.05954439168881634	968.834283965703	1043.834283965703	1043.834283965703	1068.834283965703	0.15294118225574493	0.08290155231952667	0.09183673560619354	0.025423727929592133	0.25	968	1043	1043	1068	1450
5.033477873853036	5.033478268592734	1	1	1	0	0.0075	0.05954439168881634	968.834283965703	1043.834283965703	1043.834283965703	1068.834283965703	0.15294118225574493	0.08290155231952667	0.09183673560619354	0.025423727929592133	0.25	968	1043	1043	1068	1450
5.049337330730683	5.049337330730683	1	1	1	0	0.0075	0.05954439168881634	968.834283965703	1043.834283965703	1043.834283965703	1068.834283965703	0.15294118225574493	0.08290155231952667	0.09183673560619354	0.025423727929592133	0.25	968	1043	1043	1068	1450
5.0664003489498945	5.0664003489498945	1	1	1	0	0.0075	0.05954439168881634	968.834283965703	1043.834283965703	1043.834283965703	1068.834283965703	0.15294118225574493	0.08290155231952667	0.09183673560619354	0.025423727929592133	0.25	968	1043	1043	1068	1450
5.083813896021617	5.083814290761316	1	1	1	0	0.0075	0.05954439168881634	968.834283965703	1043.834283965703	1043.834283965703	1068.834283965703	0.15294118225574493	0.08290155231952667	0.09183673560619354	0.025423727929592133	0.25	968	1043	1043	1068	1450
5.099676905556553	5.099677695035952	1	1	1	0	0.0075	0.05960924815404574	969.0998711908173	1044.0998711908173	1044.0998711908173	1069.0998711908173	0.15294118225574493	0.08290155231952667	0.10204081982374191	0.025423727929592133	0.25	969	1044	1044	1069	1450
5.116603738579688	5.116604133319386	1	1	1	0	0.0075	0.05954439168881634	968.834283965703	1043.834283965703	1043.834283965703	1068.834283965703	0.15294118225574493	0.08290155231952667	0.09183673560619354	0.025423727929592133	0.25	968	1043	1043	1068	1450
5.13687638528963	5.136877174769028	1	1	1	0	0.0075	0.05954439168881634	968.834283965703	1043.834283965703	1043.834283965703	1068.834283965703	0.15294118225574493	0.08290155231952667	0.09183673560619354	0.025423727929592133	0.25	968	1043	1043	1068	1450
5.14996634844068	5.149966743180379	1	1	1	0	0.0075	0.05954439168881634	968.834283965703	1043.834283965703	1043.834283965703	1068.834283965703	0.15294118225574493	0.08290155231952667	0.09183673560619354	0.025423727929592133	0.25	968	1043	1043	1068	1450
5.1663744934996245	5.166375282979022	1	1	1	0	0.0075	0.05954439168881634	968.834283965703	1043.834283965703	1043.834283965703	1068.834283965703	0.15294118225574493	0.08290155231952667	0.09183673560619354	0.025423727929592133	0.25	968	1043	1043	1068	1450
5.183631328910934	5.183631723650633	1	1	1	0	0.0075	0.05954439168881634	968.834283965703	1043.834283965703	1043.834283965703	1068.834283965703	0.15294118225574493	0.08290155231952667	0.09183673560619354	0.025423727929592133	0.25	968	1043	1043	1068	1450
5.203433445899938	5.2034338406396365	1	1	1	0	0.0075	0.05954439168881634	968.834283965703	1043.834283965703	1043.834283965703	1068.834283965703	0.15294118225574493	0.08290155231952667	0.09183673560619354	0.025423727929592133	0.25	968	1043	1043	1068	1450
5.216764200267239	5.2167645950069375	1	1	1	0	0.0075	0.05954439168881634	968.834283965703	1043.834283965703	1043.834283965703	1068.834283965703	0.15294118225574493	0.08290155231952667	0.09183673560619354	0.025423727929592133	0.25	968	1043	1043	1068	1450
5.23362116436369	5.233621559103389	1	1	1	0	0.0075	0.05954439168881634	968.834283965703	1043.834283965703	1043.834283965703	1068.834283965703	0.15294118225574493	0.08290155231952667	0.09183673560619354	0.025423727929592133	0.25	968	1043	1043	1068	1450
5.249340883387973	5.249340883387973	1	1	1	0	0.0075	0.05954439168881634	968.834283965703	1043.834283965703	1043.834283965703	1068.834283965703	0.15294118225574493	0.08290155231952667	0.09183673560619354	0.025423727929592133	0.25	968	1043	1043	1068	1450
5.2665274551329	5.2665274551329	1	1	1	0	0.0075	0.05954439168881634	968.834283965703	1043.834283965703	1043.834283965703	1068.834283965703	0.15294118225574493	0.08290155231952667	0.09183673560619354	0.025423727929592133	0.25	968	1043	1043	1068	1450
5.283772448353245	5.283772448353245	1	1	1	0	0.0075	0.05954439168881634	968.834283965703	1043.834283965703	1043.834283965703	1068.834283965703	0.15294118225574493	0.08290155231952667	0.09183673560619354	0.025423727929592133	0.25	968	1043	1043	1068	1450
5.29938479817946	5.29938479817946	1	1	1	0	0.0075	0.05954439168881634	968.834283965703	1043.834283965703	1043.834283965703	1068.834283965703	0.15294118225574493	0.08290155231952667	0.09183673560619354	0.025423727929592133	0.25	968	1043	1043	1068	1450
5.316422553057951	5.3164229477976495	1	1	1	0	0.0075	0.05954439168881634	968.834283965703	1043.834283965703	1043.834283965703	1068.834283965703	0.15294118225574493	0.08290155231952667	0.09183673560619354	0.025423727929592133	0.25	968	1043	1043	1068	1450
5.333355307176566	5.333355307176566	1	1	1	0	0.0075	0.05954439168881634	968.834283965703	1043.834283965703	1043.834283965703	1068.834283965703	0.15294118225574493	0.08290155231952667	0.09183673560619354	0.025423727929592133	0.25	968	1043	1043	1068	1450
5.350025559395496	5.350026348874893	1	1	1	0	0.0075	0.05954439168881634	968.834283965703	1043.834283965703	1043.834283965703	1068.834283965703	0.15294118225574493	0.08290155231952667	0.09183673560619354	0.025423727929592133	0.25	968	1043	1043	1068	1450
5.366407651634322	5.366408046374021	1	1	1	0	0.0075	0.05954439168881634	968.834283965703	1043.834283965703	1043.834283965703	1068.834283965703	0.15294118225574493	0.08290155231952667	0.09183673560619354	0.025423727929592133	0.25	968	1043	1043	1068	1450
5.383503038508831	5.383503433248531	1	1	1	0	0.0075	0.05954439168881634	968.834283965703	1043.834283965703	1043.834283965703	1068.834283965703	0.15294118225574493	0.08290155231952667	0.09183673560619354	0.025423727929592133	0.25	968	1043	1043	1068	1450
5.399344337360336	5.399344337360336	1	1	1	0	0.0075	0.05954439168881634	968.834283965703	1043.834283965703	1043.834283965703	1068.834283965703	0.15294118225574493	0.08290155231952667	0.09183673560619354	0.025423727929592133	0.25	968	1043	1043	1068	1450
5.417010123099576	5.417010517839275	1	1	1	0	0.0075	0.05954439168881634	968.834283965703	1043.834283965703	1043.834283965703	1068.834283965703	0.15294118225574493	0.08290155231952667	0.09183673560619354	0.025423727929592133	0.25	968	1043	1043	1068	1450
5.433444715718338	5.433444715718338	1	1	1	0	0.0075	0.059349822354738464	968.037522542654	1043.037522542654	1043.037522542654	1068.037522542654	0.15294118225574493	0.08290155231952667	0.09183673560619354	0.016949152573943138	0.25	968	1043	1043	1068	1450
5.449649964572112	5.449650754051509	1	1	1	0	0.0075	0.05954439168881634	968.834283965703	1043.834283965703	1043.834283965703	1068.834283965703	0.15294118225574493	0.08290155231952667	0.09183673560619354	0.025423727929592133	0.25	968	1043	1043	1068	1450
5.4666123241681355	5.466612718907834	1	1	1	0	0.0075	0.05954439168881634	968.834283965703	1043.834283965703	1043.834283965703	1068.834283965703	0.15294118225574493	0.08290155231952667	0.09183673560619354	0.025423727929592133	0.25	968	1043	1043	1068	1450
5.483565604751087	5.483565999490786	1	1	1	0	0.0075	0.05954439168881634	968.834283965703	1043.834283965703	1043.834283965703	1068.834283965703	0.15294118225574493	0.08290155231952667	0.09183673560619354	0.025423727929592133	0.25	968	1043	1043	1068	1450
5.499532825566501	5.4995332203061995	1	1	1	0	0.0075	0.05954439168881634	968.834283965703	1043.834283965703	1043.834283965703	1068.834283965703	0.15294118225574493	0.08290155231952667	0.09183673560619354	0.025423727929592133	0.25	968	1043	1043	1068	1450
5.516485711409754	5.516486106149452	1	0	1	0	0.0075	0.05954439168881634	968.834283965703	1043.834283965703	1043.834283965703	1068.834283965703	0.15294118225574493	0.08290155231952667	0.09183673560619354	0.025423727929592133	0.25	968	1043	1043	1068	1450
5.53338293895548	5.533382544215781	1	0	1	0	0.0075	0.05954439168881634	968.834283965703	1043.834283965703	1043.834283965703	1068.834283965703	0.15294118225574493	0.08290155231952667	0.09183673560619354	0.025423727929592133	0.25	968	1043	1043	1068	1450
5.550012138245737	5.550012532985436	1	0	1	0	0.0075	0.059349822354738464	968.037522542654	1043.037522542654	1043.037522542654	1068.037522542654	0.15294118225574493	0.08290155231952667	0.09183673560619354	0.016949152573943138	0.25	968	1043	1043	1068	1450
5.566663837698826	5.566664232438525	1	0	1	0	0.0075	0.05954439168881634	968.834283965703	1043.834283965703	1043.834283965703	1068.834283965703	0.15294118225574493	0.08290155231952667	0.09183673560619354	0.025423727929592133	0.25	968	1043	1043	1068	1450
5.5835859338455744	5.583587118064671	1	0	1	0	0.0075	0.05954439168881634	968.834283965703	1043.834283965703	1043.834283965703	1068.834283965703	0.15294118225574493	0.08290155231952667	0.09183673560619354	0.025423727929592133	0.25	968	1043	1043	1068	1450
5.5993285477723855	5.5993285477723855	1	0	1	0	0.0075	0.05824905609797695	963.5298847212157	1038.5298847212157	1038.5298847212157	1063.5298847212157	0.15294118225574493	0.07772020995616913	0.09183673560619354	0.025423727929592133	0.25	963	1038	1038	1063	1450
5.616866437849222	5.61686683258892	1	0	1	0	0.0075	0.05824905609797695	963.5298847212157	1038.5298847212157	1038.5298847212157	1063.5298847212157	0.15294118225574493	0.07772020995616913	0.09183673560619354	0.025423727929592133	0.25	963	1038	1038	1063	1450
5.633484584427913	5.633484979167614	1	0	1	0	0.0075	0.05954439168881634	968.834283965703	1043.834283965703	1043.834283965703	1068.834283965703	0.15294118225574493	0.07772020995616913	0.09183673560619354	0.025423727929592133	0.25	968	1043	1043	1068	1450
5.649396146945801	5.649396146945801	1	0	1	0	0.0075	0.05824905609797695	963.5298847212157	1038.5298847212157	1038.5298847212157	1063.5298847212157	0.15294118225574493	0.07772020995616913	0.09183673560619354	0.025423727929592133	0.25	963	1038	1038	1063	1450
5.666417717496641	5.666417717496641	1	0	1	0	0.0075	0.05824905609797695	963.5298847212157	1038.5298847212157	1038.5298847212157	1063.5298847212157	0.15294118225574493	0.07772020995616913	0.09183673560619354	0.025423727929592133	0.25	963	1038	1038	1063	1450
5.6836031050224705	5.683603499762169	1	0	1	0	0.0075	0.05824905609797695	963.5298847212157	1038.5298847212157	1038.5298847212157	1063.5298847212157	0.15294118225574493	0.07772020995616913	0.09183673560619354	0.025423727929592133	0.25	963	1038	1038	1063	1450
5.699624799916316	5.699625194656015	1	0	1	0	0.0075	0.05824905609797695	963.5298847212157	1038.5298847212157	1038.5298847212157	1063.5298847212157	0.15294118225574493	0.07772020995616913	0.09183673560619354	0.025423727929592133	0.25	963	1038	1038	1063	1450
5.716834661303471	5.71683505604317	1	0	1	0	0.0075	0.05824905609797695	963.5298847212157	1038.5298847212157	1038.5298847212157	1063.5298847212157	0.15294118225574493	0.07772020995616913	0.09183673560619354	0.025423727929592133	0.25	963	1038	1038	1063	1450
5.7333750441615035	5.7333750441615035	1	0	1	0	0.0075	0.05831391256320635	963.79547194633	1038.79547194633	1038.79547194633	1063.79547194633	0.15294118225574493	0.07772020995616913	0.10204081982374191	0.025423727929592133	0.25	963	1038	1038	1063	1450
5.750013717204533	5.750013717204533	1	0	1	0	0.0075	0.05831391256320635	963.79547194633	1038.79547194633	1038.79547194633	1063.79547194633	0.15294118225574493	0.07772020995616913	0.10204081982374191	0.025423727929592133	0.25	963	1038	1038	1063	1450
5.766355151254384	5.766355151254384	1	0	1	0	0.0075	0.05824905609797695	963.5298847212157	1038.5298847212157	1038.5298847212157	1063.5298847212157	0.15294118225574493	0.07772020995616913	0.09183673560619354	0.025423727929592133	0.25	963	1038	1038	1063	1450
5.783566986340032	5.783566591600334	1	0	1	0	0.0075	0.05809772440896922	962.9101814547289	1037.910181454729	1037.910181454729	1062.910181454729	0.15294118225574493	0.07772020995616913	0.10204081982374191	0.016949152573943138	0.25	962	1037	1037	1062	1450
5.79931433714323	5.79931433714323	1	0	1	0	0.0075	0.05939305999980861	968.2145806992162	1043.2145806992162	1043.2145806992162	1068.2145806992162	0.15294118225574493	0.08290155231952667	0.10204081982374191	0.016949152573943138	0.25	968	1043	1043	1068	1450
5.81681512168838	5.8168159111677795	1	0	1	0	0.0075	0.05831391256320635	963.79547194633	1038.79547194633	1038.79547194633	1063.79547194633	0.15294118225574493	0.07772020995616913	0.10204081982374191	0.025423727929592133	0.25	963	1038	1038	1063	1450
5.833564716586766	5.833565111326465	1	0	1	0	0.0075	0.05831391256320635	963.79547194633	1038.79547194633	1038.79547194633	1063.79547194633	0.15294118225574493	0.07772020995616913	0.10204081982374191	0.025423727929592133	0.25	963	1038	1038	1063	1450
5.849375620481464	5.849375620481464	1	0	1	0	0.0075	0.05831391256320635	963.79547194633	1038.79547194633	1038.79547194633	1063.79547194633	0.15294118225574493	0.07772020995616913	0.10204081982374191	0.025423727929592133	0.25	963	1038	1038	1063	1450
5.866355348624234	5.866355348624234	1	0	1	0	0.0075	0.05824905609797695	963.5298847212157	1038.5298847212157	1038.5298847212157	1063.5298847212157	0.15294118225574493	0.07772020995616913	0.09183673560619354	0.025423727929592133	0.25	963	1038	1038	1063	1450
5.883761395641679	5.883761790381378	1	0	1	0	0.0075	0.05831391256320635	963.79547194633	1038.79547194633	1038.79547194633	1063.79547194633	0.15294118225574493	0.07772020995616913	0.10204081982374191	0.025423727929592133	0.25	963	1038	1038	1063	1450
5.8995454572368615	5.8995454572368615	1	0	1	0	0.0075	0.05809772440896922	962.9101814547289	1037.910181454729	1037.910181454729	1062.910181454729	0.15294118225574493	0.07772020995616913	0.10204081982374191	0.016949152573943138	0.25	962	1037	1037	1062	1450
5.916417421441865	5.916417421441865	1	0	1	0	0.0075	0.05809772440896922	962.9101814547289	1037.910181454729	1037.910181454729	1062.910181454729	0.15294118225574493	0.07772020995616913	0.10204081982374191	0.016949152573943138	0.25	962	1037	1037	1062	1450
5.933636756581791	5.93363715132149	1	0	1	0	0.0075	0.05831391256320635	963.79547194633	1038.79547194633	1038.79547194633	1063.79547194633	0.15294118225574493	0.07772020995616913	0.10204081982374191	0.025423727929592133	0.25	963	1038	1038	1063	1450
5.950005427670858	5.950005822410558	1	0	1	0	0.0075	0.05809772440896922	962.9101814547289	1037.910181454729	1037.910181454729	1062.910181454729	0.15294118225574493	0.07772020995616913	0.10204081982374191	0.016949152573943138	0.25	962	1037	1037	1062	1450
5.966394230484562	5.966394230484564	1	0	1	0	0.0075	0.05831391256320635	963.79547194633	1038.79547194633	1038.79547194633	1063.79547194633	0.15294118225574493	0.07772020995616913	0.10204081982374191	0.025423727929592133	0.25	963	1038	1038	1063	1450
5.983362905915767	5.983362905915767	1	0	1	0	0.0075	0.05824905609797695	963.5298847212157	1038.5298847212157	1038.5298847212157	1063.5298847212157	0.15294118225574493	0.07772020995616913	0.09183673560619354	0.025423727929592133	0.25	963	1038	1038	1063	1450
5.999390127165395	5.999390127165395	1	0	1	0	0.0075	0.05831391256320635	963.79547194633	1038.79547194633	1038.79547194633	1063.79547194633	0.15294118225574493	0.07772020995616913	0.10204081982374191	0.025423727929592133	0.25	963	1038	1038	1063	1450
6.016721173640073	6.016721568379772	0	0	1	0	0.0075	0.05809772440896922	962.9101814547289	1037.910181454729	1037.910181454729	1062.910181454729	0.15294118225574493	0.07772020995616913	0.10204081982374191	0.016949152573943138	0.25	962	1037	1037	1062	1450
6.033551295437007	6.033552084916405	0	0	1	0	0.0074897215106593034	0.05824905609797695	963.5298847212157	1038.5298847212157	1038.5298847212157	1063.5298847212157	0.15294118225574493	0.07772020995616913	0.09183673560619354	0.025423727929592133	0.25	963	1038	1038	1063	1450
6.056880411634559	6.056880806374258	0	0	1	0	0.007458914215262049	0.05805448676389908	962.7331232981667	1037.7331232981667	1037.7331232981667	1062.7331232981667	0.15294118225574493	0.07772020995616913	0.09183673560619354	0.016949152573943138	0.25	962	1037	1037	1062	1450
6.066315874654357	6.066315874654357	0	0	1	0	0.007407662554463533	0.05831391256320635	963.79547194633	1038.79547194633	1038.79547194633	1063.79547194633	0.15294118225574493	0.07772020995616913	0.10204081982374191	0.025423727929592133	0.25	963	1038	1038	1063	1450
6.083566394230486	6.083566394230486	0	0	1	0	0.007336107005503543	0.05831391256320635	963.79547194633	1038.79547194633	1038.79547194633	1063.79547194633	0.15294118225574493	0.07772020995616913	0.10204081982374191	0.025423727929592133	0.25	963	1038	1038	1063	1450
6.099659931749507	6.0996603264892055	0	0	1	0	0.007244443697168012	0.05831391256320635	963.79547194633	1038.79547194633	1038.79547194633	1063.79547194633	0.15294118225574493	0.07772020995616913	0.10204081982374191	0.025423727929592133	0.25	963	1038	1038	1063	1450
6.123325366170414	6.123325366170414	0	0	1	0	0.007132923872213651	0.05831391256320635	963.79547194633	1038.79547194633	1038.79547194633	1063.79547194633	0.15294118225574493	0.07772020995616913	0.10204081982374191	0.025423727929592133	0.25	963	1038	1038	1063	1450
6.1333114910700015	6.1333114910700015	0	0	1	0	0.007001853198729013	0.05809772440896922	962.9101814547289	1037.910181454729	1037.910181454729	1062.910181454729	0.15294118225574493	0.07772020995616913	0.10204081982374191	0.016949152573943138	0.25	962	1037	1037	1062	1450
6.149986085425619	6.149986085425619	0	0	1	0	0.006851590932319507	0.05831391256320635	963.79547194633	1038.79547194633	1038.79547194633	1063.79547194633	0.15294118225574493	0.07772020995616913	0.10204081982374191	0.025423727929592133	0.25	963	1038	1038	1063	1450
6.166354756514686	6.166354756514686	0	0	1	0	0.006682548931412759	0.05831391256320635	963.79547194633	1038.79547194633	1038.79547194633	1063.79547194633	0.15294118225574493	0.07772020995616913	0.10204081982374191	0.025423727929592133	0.25	963	1038	1038	1063	1450
6.190037559482338	6.1900379542220385	0	0	1	0	0.006495190528383289	0.05809772440896922	962.9101814547289	1037.910181454729	1037.910181454729	1062.910181454729	0.15294118225574493	0.07772020995616913	0.10204081982374191	0.016949152573943138	0.25	962	1037	1037	1062	1450
6.19935302163371	6.19935302163371	0	0	1	0	0.0062900292595906805	0.05809772440896922	962.9101814547289	1037.910181454729	1037.910181454729	1062.910181454729	0.15294118225574493	0.07772020995616913	0.10204081982374191	0.016949152573943138	0.25	962	1037	1037	1062	1450
6.216724331557662	6.216724331557662	0	0	1	0	0.006067627457812106	0.05809772440896922	962.9101814547289	1037.910181454729	1037.910181454729	1062.910181454729	0.15294118225574493	0.07772020995616913	0.10204081982374191	0.016949152573943138	0.25	962	1037	1037	1062	1450
6.233536690068153	6.233536690068153	0	0	1	0	0.005828594710927282	0.05809772440896922	962.9101814547289	1037.910181454729	1037.910181454729	1062.910181454729	0.15294118225574493	0.07772020995616913	0.10204081982374191	0.016949152573943138	0.25	962	1037	1037	1062	1450
6.249375620481464	6.249375620481464	0	0	1	0	0.005573586191080457	0.05831391256320635	963.79547194633	1038.79547194633	1038.79547194633	1063.79547194633	0.15294118225574493	0.07772020995616913	0.10204081982374191	0.025423727929592133	0.25	963	1038	1038	1063	1450
6.269989717030848	6.2699901117705465	0	0	1	0	0.005303300858899107	0.05809772440896922	962.9101814547289	1037.910181454729	1037.910181454729	1062.910181454729	0.15294118225574493	0.07772020995616913	0.10204081982374191	0.016949152573943138	0.25	962	1037	1037	1062	1450
6.296786621482129	6.296787016221828	0	0	1	0	0.0050184795476914375	0.05809772440896922	962.9101814547289	1037.910181454729	1037.910181454729	1062.910181454729	0.15294118225574493	0.07772020995616913	0.10204081982374191	0.016949152573943138	0.25	962	1037	1037	1062	1450
6.303048377323783	6.303048377323783	0	0	1	0	0.004719902932873782	0.05809772440896922	962.9101814547289	1037.910181454729	1037.910181454729	1062.910181454729	0.15294118225574493	0.07772020995616913	0.10204081982374191	0.016949152573943138	0.25	962	1037	1037	1062	1450
6.323396419316193	6.323396814055892	0	0	1	0	0.00440838939219355	0.05831391256320635	963.79547194633	1038.79547194633	1038.79547194633	1063.79547194633	0.15294118225574493	0.07772020995616913	0.10204081982374191	0.025423727929592133	0.25	963	1038	1038	1063	1450
6.333359649313252	6.333359254573553	0	0	1	0	0.004084792762612705	0.05831391256320635	963.79547194633	1038.79547194633	1038.79547194633	1063.79547194633	0.15294118225574493	0.07772020995616913	0.10204081982374191	0.025423727929592133	0.25	963	1038	1038	1063	1450
6.350252929461989	6.350253324201688	0	0	1	0	0.0037500000000000025	0.05809772440896922	962.9101814547289	1037.910181454729	1037.910181454729	1062.910181454729	0.15294118225574493	0.07772020995616913	0.10204081982374191	0.016949152573943138	0.25	962	1037	1037	1062	1450
6.366569494910818	6.366569889650517	0	0	1	0	0.0034049287480466027	0.05831391256320635	963.79547194633	1038.79547194633	1038.79547194633	1063.79547194633	0.15294118225574493	0.07772020995616913	0.10204081982374191	0.025423727929592133	0.25	963	1038	1038	1063	1450
6.39023058719504	6.390230981934739	0	0	1	0	0.003050524823068503	0.05809772440896922	962.9101814547289	1037.910181454729	1037.910181454729	1062.910181454729	0.15294118225574493	0.07772020995616913	0.10204081982374191	0.016949152573943138	0.25	962	1037	1037	1062	1450
6.3994078904518386	6.3994078904518386	0	0	1	0	0.002687759621589753	0.05809772440896922	962.9101814547289	1037.910181454729	1037.910181454729	1062.910181454729	0.15294118225574493	0.07772020995616913	0.10204081982374191	0.016949152573943138	0.25	962	1037	1037	1062	1450
6.416635909865137	6.416635909865137	0	0	1	0	0.002317627457812106	0.05809772440896922	962.9101814547289	1037.910181454729	1037.910181454729	1062.910181454729	0.15294118225574493	0.07772020995616913	0.10204081982374191	0.016949152573943138	0.25	962	1037	1037	1062	1450
6.433472347497252	6.433472742236951	0	0	1	0	0.0019411428382689055	0.05809772440896922	962.9101814547289	1037.910181454729	1037.910181454729	1062.910181454729	0.15294118225574493	0.07772020995616913	0.10204081982374191	0.016949152573943138	0.25	962	1037	1037	1062	1450
6.456876069497872	6.456876858977269	0	0	1	0	0.0015593376811331942	0.05701857510972182	958.4910650743109	1033.4910650743109	1033.4910650743109	1058.4910650743109	0.15294118225574493	0.07253886014223099	0.10204081982374191	0.025423727929592133	0.25	958	1033	1033	1058	1450
6.466364427637306	6.466364427637306	0	0	1	0	0.0011732584878017302	0.05837876898108037	964.0610589775241	1039.0610589775242	1039.0610589775242	1064.0610589775242	0.15294118225574493	0.07772020995616913	0.11224489659070969	0.025423727929592133	0.25	964	1039	1039	1064	1450
6.483633499979277	6.4836338947189756	0	0	1	0	0.0007839634745073992	0.06138480174159022	976.3707631318119	1051.370763131812	1051.370763131812	1076.370763131812	0.16470588743686676	0.07772020995616913	0.12244898080825806	0.025423727929592133	0.25	976	1051	1051	1076	1450
6.499660721228905	6.499661115968603	0	0	1	0	0.0003925196718220764	0.06432137584870418	988.3960341004436	1063.3960341004436	1063.3960341004436	1088.3960341004436	0.16470588743686676	0.08808290213346481	0.13265305757522583	0.033898305147886276	0.25	988	1063	1063	1088	1450
6.52327483948897	6.52327483948897	0	0	1	0	-2.871426524195212e-18	0.07458697181209195	1030.4336495705165	1105.4336495705165	1105.4336495705165	1130.4336495705165	0.1882352977991104	0.10362694412469864	0.15306122601032257	0.04237288236618042	0.25	1030	1105	1105	1130	1450
6.53336675462783	6.53336675462783	0	0	1	0	-0.00039251967182208215	0.08930526763543523	1090.7050709671073	1165.7050709671073	1165.7050709671073	1190.7050709671073	0.2235294133424759	0.12435232847929001	0.18367347121238708	0.050847455859184265	0.25	1090	1165	1165	1190	1450
6.54988897945972	6.549889768939117	0	0	1	0	-0.000783963474507405	0.11913560786188185	1212.860314194406	1287.860314194406	1287.860314194406	1312.860314194406	0.30588236451148987	0.15544041991233826	0.22448979318141937	0.06779661029577255	0.25	1212	1287	1287	1312	1450
6.566399362100647	6.566399362100647	0	0	1	0	-0.0011732584878017358	0.12904789167659603	1253.4511164156606	1328.4511164156606	1328.4511164156606	1353.4511164156606	0.30588236451148987	0.1865285038948059	0.2551020383834839	0.09322033822536469	0.25	1253	1328	1328	1353	1450
6.589941242995838	6.589941242995838	0	0	1	0	-0.0015593376811331998	0.16702135045639332	1408.9524301189308	1483.9524301189308	1483.9524301189308	1508.9524301189308	0.38823530077934265	0.23834197223186493	0.3265306055545807	0.12711864709854126	0.25	1408	1483	1483	1508	1450
6.59931433714323	6.599314731882929	0	0	1	0	-0.001941142838268911	0.16702135045639332	1408.9524301189308	1483.9524301189308	1483.9524301189308	1508.9524301189308	0.38823530077934265	0.23834197223186493	0.3265306055545807	0.12711864709854126	0.25	1408	1483	1483	1508	1450
6.616620515016885	6.616620909756584	0	0	1	0	-0.002317627457812111	0.1881164210281212	1495.3367441101564	1570.3367441101564	1570.3367441101564	1595.3367441101564	0.43529412150382996	0.26424869894981384	0.36734694242477417	0.14406779408454895	0.25	1495	1570	1570	1595	1450
6.633385899503221	6.633385899503221	0	0	1	0	-0.002687759621589758	0.20196895116623792	1552.0628550257443	1627.0628550257443	1627.0628550257443	1652.0628550257443	0.4941176474094391	0.31606218218803406	0.43877550959587097	0.18644067645072937	0.375	1552	1627	1627	1652	1475
6.656946727903952	6.6569471226436505	0	0	1	0	-0.003050524823068508	0.24912964284873595	1745.1858874655736	1820.1858874655736	1820.1858874655736	1845.1858874655736	0.5529412031173706	0.34196892380714417	0.47959184646606445	0.2118644118309021	0.375	1745	1820	1820	1845	1475
6.6663450853920665	6.6663450853920665	0	0	1	0	-0.003404928748046606	0.27119475131031656	1835.5425066157463	1910.5425066157463	1910.5425066157463	1935.5425066157463	0.5882353186607361	0.3730570077896118	0.5204081535339355	0.23728813230991364	0.375	1835	1910	1910	1935	1475
6.683753895587403	6.683754290327101	0	0	1	0	-0.003750000000000004	0.28495518207699533	1891.8914706052958	1966.8914706052958	1966.8914706052958	1991.8914706052958	0.5882353186607361	0.40414509177207947	0.5612244606018066	0.26271185278892517	0.375	1891	1966	1966	1991	1475
6.699678879255048	6.699679273994747	0	0	1	0	-0.004084792762612706	0.3051168157109254	1974.4533603362395	2049.4533603362397	2049.4533603362397	2074.4533603362397	0.6117647290229797	0.43523314595222473	0.6020408272743225	0.2881355881690979	0.375	1974	2049	2049	2074	1475
6.7235152359655235	6.723515630705222	0	0	1	0	-0.004408389392193551	0.33962540299380706	2115.7660252596397	2190.7660252596397	2190.7660252596397	2215.7660252596397	0.6470588445663452	0.4922279715538025	0.6632652878761292	0.3305084705352783	0.375	2115	2190	2190	2215	1475
6.7333683335866255	6.7333683335866255	0	0	1	0	-0.004719902932873782	0.33962540299380706	2115.7660252596397	2190.7660252596397	2190.7660252596397	2215.7660252596397	0.6470588445663452	0.4922279715538025	0.6632652878761292	0.3305084705352783	0.375	2115	2190	2190	2215	1475
6.750247797845907	6.750248192585605	0	0	1	0	-0.005018479547691437	0.3580160910570984	2191.075892878818	2266.075892878818	2266.075892878818	2291.075892878818	0.6705882549285889	0.5181347131729126	0.6836734414100647	0.35593220591545105	0.375	2191	2266	2266	2291	1475
6.766354756514685	6.766354756514685	0	0	1	0	-0.005303300858899106	0.37906691377878765	2277.2790119241354	2352.2790119241354	2352.2790119241354	2377.2790119241354	0.7058823704719543	0.5440414547920227	0.7142857313156128	0.37288135290145874	0.375	2277	2352	2352	2377	1475
6.783341589972034	6.783341589972034	0	0	1	0	-0.005573586191080455	0.4084111665491825	2397.4437270189023	2472.4437270189023	2472.4437270189023	2497.4437270189023	0.729411780834198	0.590673565864563	0.7551020383834839	0.41525423526763916	0.375	2397	2472	2472	2497	1475
6.803496604251741	6.80349699899144	0	0	1	0	-0.00582859471092728	0.4206430591727903	2447.533327312576	2522.533327312576	2522.533327312576	2547.533327312576	0.7411764860153198	0.606217622756958	0.7755101919174194	0.43220338225364685	0.375	2447	2522	2522	2547	1475
6.816733805310433	6.8167338053104345	0	0	1	0	-0.006067627457812103	0.43265696617042426	2496.730276467887	2571.730276467887	2571.730276467887	2596.730276467887	0.7529411911964417	0.6269429922103882	0.795918345451355	0.4406779706478119	0.375	2496	2571	2571	2596	1475
6.833509058289238	6.833509058289238	0	0	1	0	-0.006290029259590677	0.4482606258417281	2560.6272628218767	2635.6272628218767	2635.6272628218767	2660.6272628218767	0.7764706015586853	0.6476684212684631	0.8061224222183228	0.4576271176338196	0.375	2560	2635	2635	2660	1475
6.856692120798243	6.856692120798243	0	0	1	0	-0.006495190528383286	0.460924886704388	2612.487411054469	2687.487411054469	2687.487411054469	2712.487411054469	0.7882353067398071	0.6632124185562134	0.8265306353569031	0.47457626461982727	0.375	2612	2687	2687	2712	1475
6.866454428288627	6.866454428288627	0	0	1	0	-0.006682548931412756	0.47674473462447864	2677.26968828724	2752.26968828724	2752.26968828724	2777.26968828724	0.8117647171020508	0.6839378476142883	0.8367347121238708	0.49152541160583496	0.375	2677	2752	2752	2777	1475
6.883578236421448	6.883578631161146	0	0	1	0	-0.006851590932319503	0.49856999214701236	2766.6441178420155	2841.6441178420155	2841.6441178420155	2866.6441178420155	0.8235294222831726	0.7150259017944336	0.8673469424247742	0.5254237055778503	0.375	2766	2841	2841	2866	1475
6.899537562442886	6.899537562442887	0	0	1	0	-0.0070018531987290095	0.511254082477369	2818.585467744826	2893.585467744826	2893.585467744826	2918.585467744826	0.8352941274642944	0.7357512712478638	0.8877550959587097	0.5338982939720154	0.375	2818	2893	2893	2918	1475
6.923481288351429	6.923481288351429	0	0	1	0	-0.007132923872213648	0.5213457163860129	2859.910708600723	2934.910708600723	2934.910708600723	2959.910708600723	0.8470588326454163	0.7512953281402588	0.8979591727256775	0.5423728823661804	0.375	2859	2934	2934	2959	1475
6.93333754389012	6.93333754389012	0	0	1	0	-0.007244443697168009	0.5319778240961996	2903.449189673938	2978.449189673938	2978.449189673938	3003.449189673938	0.8588235378265381	0.7668393850326538	0.8979591727256775	0.5593220591545105	0.375	2903	2978	2978	3003	1475
6.95009503358248	6.95009503358248	0	0	1	0	-0.007336107005503539	0.5421559198226991	2945.128491673953	3020.128491673953	3020.128491673953	3045.128491673953	0.8705882430076599	0.7823834419250488	0.9081632494926453	0.5677965879440308	0.375	2945	3020	3020	3045	1475
6.976615225504922	6.976614830765223	0	0	1	0	-0.00740766255446353	0.5510819235636841	2981.6804769932864	3056.6804769932864	3056.6804769932864	3081.6804769932864	0.8823529481887817	0.7927461266517639	0.918367326259613	0.5762711763381958	0.375	2981	3056	3056	3081	1475
6.9842656756068635	6.984266070346562	0	0	1	0	-0.007458914215262048	0.5613465080213604	3023.713950347471	3098.713950347471	3098.713950347471	3123.713950347471	0.8941176533699036	0.8082901835441589	0.9285714030265808	0.5847457647323608	0.375	3023	3098	3098	3123	1475
7.006788733339517	7.0067895228189165	0	0	1	0	-0.007489721510659303	0.5762339293472252	3084.677940676887	3159.677940676887	3159.677940676887	3184.677940676887	0.9058823585510254	0.8341968655586243	0.9387755393981934	0.6016949415206909	0.375	3084	3159	3159	3184	1475
7.016429461002678	7.016429461002678	0	0	1	0	-0.0075	0.5762339293472252	3084.677940676887	3159.677940676887	3159.677940676887	3184.677940676887	0.9058823585510254	0.8341968655586243	0.9387755393981934	0.6016949415206909	0.375	3084	3159	3159	3184	1475
7.033726954602962	7.03372734934266	0	0	1	0	-0.007489721510659305	0.5879019370198826	3132.458432096419	3207.458432096419	3207.458432096419	3232.458432096419	0.9176470637321472	0.8549222946166992	0.9489796161651611	0.6101694703102112	0.375	3132	3207	3207	3232	1475
7.050840104763916	7.050840104763916	0	0	1	0	-0.007458914215262052	0.5912078180705045	3145.996014998716	3220.996014998716	3220.996014998716	3245.996014998716	0.9176470637321472	0.8601036071777344	0.9489796161651611	0.6186440587043762	0.375	3145	3220	3220	3245	1475
7.06697153729402	7.06697153729402	0	0	1	0	-0.0074076625544635365	0.5970225102738169	3169.8071795712804	3244.8071795712804	3244.8071795712804	3269.8071795712804	0.929411768913269	0.8652849793434143	0.9591836929321289	0.6186440587043762	0.375	3169	3244	3244	3269	1475
7.0834483670605515	7.0834483670605515	0	0	1	0	-0.007336107005503547	0.5970225102738169	3169.8071795712804	3244.8071795712804	3244.8071795712804	3269.8071795712804	0.929411768913269	0.8652849793434143	0.9591836929321289	0.6186440587043762	0.375	3169	3244	3244	3269	1475
7.099467298776505	7.099467298776505	0	0	1	0	-0.0072444436971680175	0.5983178384140757	3175.11154830564	3250.11154830564	3250.11154830564	3275.11154830564	0.929411768913269	0.8704662919044495	0.9591836929321289	0.6186440587043762	0.375	3175	3250	3250	3275	1475
7.12334549789505	7.123345497895052	0	0	1	0	-0.007132923872213658	0.6016453532034944	3188.73772136831	3263.73772136831	3263.73772136831	3288.73772136831	0.929411768913269	0.8756476640701294	0.9591836929321289	0.6271186470985413	0.375	3188	3263	3263	3288	1475
7.133313070028796	7.133313070028796	0	0	1	0	-0.007001853198729022	0.6016453532034944	3188.73772136831	3263.73772136831	3263.73772136831	3288.73772136831	0.929411768913269	0.8756476640701294	0.9591836929321289	0.6271186470985413	0.375	3188	3263	3263	3288	1475
7.149954506249717	7.149954900989416	0	0	1	0	-0.006851590932319517	0.6058818725401949	3206.086268052098	3281.086268052098	3281.086268052098	3306.086268052098	0.9411764740943909	0.8808290362358093	0.9591836929321289	0.6271186470985413	0.375	3206	3281	3281	3306	1475
7.166483441656487	7.166483836396186	0	0	1	0	-0.0066825489314127715	0.6058818725401949	3206.086268052098	3281.086268052098	3281.086268052098	3306.086268052098	0.9411764740943909	0.8808290362358093	0.9591836929321289	0.6271186470985413	0.375	3206	3281	3281	3306	1475
7.19002729625017	7.19002729625017	0	0	1	0	-0.006495190528383305	0.5996131814554957	3180.415978060255	3255.415978060255	3255.415978060255	3280.415978060255	0.929411768913269	0.8756476640701294	0.9591836929321289	0.6186440587043762	0.375	3180	3255	3255	3280	1475
7.199320652978409	7.199320652978411	0	0	1	0	-0.006290029259590696	0.5970225102738169	3169.8071795712804	3244.8071795712804	3244.8071795712804	3269.8071795712804	0.929411768913269	0.8652849793434143	0.9591836929321289	0.6186440587043762	0.375	3169	3244	3244	3269	1475
7.2167097261888085	7.216710120928507	0	0	1	0	-0.006067627457812124	0.5890721668476715	3137.250523241215	3212.250523241215	3212.250523241215	3237.250523241215	0.929411768913269	0.8497409224510193	0.9591836929321289	0.6016949415206909	0.375	3137	3212	3212	3237	1475
7.233608927433028	7.233609322172727	0	0	1	0	-0.005828594710927302	0.5753936070249139	3081.2368207670224	3156.2368207670224	3156.2368207670224	3181.2368207670224	0.9176470637321472	0.8290155529975891	0.9489796161651611	0.5847457647323608	0.375	3081	3156	3156	3181	1475
7.257111729098041	7.257112123837739	0	0	1	0	-0.005573586191080479	0.5525324234950917	2987.6202742124005	3062.6202742124005	3062.6202742124005	3087.6202742124005	0.9058823585510254	0.7927461266517639	0.9285714030265808	0.5508474707603455	0.375	2987	3062	3062	3087	1475
7.2663940331147145	7.2663940331147145	0	0	1	0	-0.005303300858899131	0.5261311352495213	2879.5069988467894	2954.5069988467894	2954.5069988467894	2979.5069988467894	0.8941176533699036	0.7409326434135437	0.9081632494926453	0.5169491767883301	0.375	2879	2954	2954	2979	1475
7.283425472158022	7.283425077418324	0	0	1	0	-0.0050184795476914635	0.4820650005626126	2699.0561773038985	2774.0561773038985	2774.0561773038985	2799.0561773038985	0.8352941274642944	0.6839378476142883	0.8775510191917419	0.4661017060279846	0.375	2699	2774	2774	2799	1475
7.299509535924274	7.299509535924274	0	0	1	0	-0.004719902932873809	0.4334088667843199	2499.80930948179	2574.80930948179	2574.80930948179	2599.80930948179	0.8235294222831726	0.5958549380302429	0.8061224222183228	0.38983049988746643	0.375	2499	2574	2574	2599	1475
7.323405893068964	7.3234062878086625	0	0	1	0	-0.004408389392193576	0.4124023053010353	2413.7874402077396	2488.7874402077396	2488.7874402077396	2513.7874402077396	0.800000011920929	0.5699481964111328	0.7857142686843872	0.35593220591545105	0.375	2413	2488	2488	2513	1475
7.333507676700293	7.333508071439992	0	0	1	0	-0.00408479276261273	0.3979256423657347	2354.505505487684	2429.505505487684	2429.505505487684	2454.505505487684	0.7882353067398071	0.5440414547920227	0.7653061151504517	0.33898305892944336	0.375	2354	2429	2429	2454	1475
7.350053585914109	7.350053980653808	0	0	1	0	-0.003750000000000026	0.3840957581790745	2297.8721297433103	2372.8721297433103	2372.8721297433103	2397.8721297433103	0.7764706015586853	0.5233160853385925	0.7346938848495483	0.32203391194343567	0.375	2297	2372	2372	2397	1475
7.366364230267456	7.366364230267456	0	0	1	0	-0.0034049287480466253	0.37000822086455454	2240.183664440351	2315.183664440351	2315.183664440351	2340.183664440351	0.7647058963775635	0.49740931391716003	0.7142857313156128	0.3050847351551056	0.375	2240	2315	2315	2340	1475
7.390171770979922	7.390171770979922	0	0	1	0	-0.0030505248230685246	0.3459747823948103	2141.7667339067484	2216.7667339067484	2216.7667339067484	2241.7667339067484	0.7176470756530762	0.4663212299346924	0.6938775777816772	0.2881355881690979	0.375	2141	2216	2216	2241	1475
7.399298942294978	7.399298942294978	0	0	1	0	-0.002687759621589774	0.3301361353145942	2076.907474113263	2151.907474113263	2151.907474113263	2176.907474113263	0.7058823704719543	0.44041451811790466	0.6632652878761292	0.26271185278892517	0.375	2076	2151	2151	2176	1475
7.41685380617886	7.41685380617886	0	0	1	0	-0.002317627457812126	0.3202635041495707	2036.479049492492	2111.479049492492	2111.479049492492	2136.479049492492	0.7058823704719543	0.4196891188621521	0.6326530575752258	0.24576270580291748	0.375	2036	2111	2111	2136	1475
7.433668927867242	7.43366932260694	0	0	1	0	-0.0019411428382689242	0.28899134753773836	1908.4195681670385	1983.4195681670385	1983.4195681670385	2008.4195681670385	0.658823549747467	0.37823835015296936	0.5612244606018066	0.2118644118309021	0.375	1908	1983	1983	2008	1475
7.456951464780337	7.456951859520036	0	0	1	0	-0.0015593376811332115	0.27829438832980546	1864.6155202105533	1939.6155202105533	1939.6155202105533	1964.6155202105533	0.6470588445663452	0.36269429326057434	0.5306122303009033	0.19491524994373322	0.5	1864	1939	1939	1964	1500
7.466450086151939	7.466450086151939	0	0	1	0	-0.001173258487801746	0.265975009649992	1814.1676645167172	1889.1676645167172	1889.1676645167172	1914.1676645167172	0.6235294342041016	0.3471502661705017	0.5	0.18644067645072937	0.375	1814	1889	1889	1914	1475
7.4834487618002505	7.4834487618002505	0	0	1	0	-0.0007839634745074134	0.24690851843901385	1736.0903830077618	1811.0903830077618	1811.0903830077618	1836.0903830077618	0.5764706134796143	0.3316062092781067	0.4693877696990967	0.16949152946472168	0.375	1736	1811	1811	1836	1475
7.4996480895585425	7.499648879037942	0	0	1	0	-0.00039251967182208893	0.23104263379827106	1671.11958540392	1746.11958540392	1746.11958540392	1771.11958540392	0.5411764979362488	0.31606218218803406	0.43877550959587097	0.1525423675775528	0.5	1671	1746	1746	1771	1500
7.523331287265895	7.523331682005594	0	0	1	0	-8.039065796791711e-18	0.20971256384219483	1583.7729489337878	1658.7729489337878	1658.7729489337878	1683.7729489337878	0.5058823823928833	0.2849740982055664	0.37755101919174194	0.12711864709854126	0.5	1583	1658	1658	1683	1500
7.5333418860268075	7.5333418860268075	0	0	1	0	0.00039251967182207294	0.20971256384219483	1583.7729489337878	1658.7729489337878	1658.7729489337878	1683.7729489337878	0.5058823823928833	0.2849740982055664	0.37755101919174194	0.12711864709854126	0.5	1583	1658	1658	1683	1500
7.549975822193451	7.549975822193451	0	0	1	0	0.0007839634745073974	0.19529512674531302	1524.7335440220568	1599.7335440220568	1599.7335440220568	1624.7335440220568	0.47058823704719543	0.2694300413131714	0.3469387888908386	0.11864406615495682	0.5	1524	1599	1599	1624	1500
7.5663646250071555	7.566365019746854	0	0	1	0	0.00117325848780173	0.17930131989190712	1459.2389049573596	1534.2389049573596	1534.2389049573596	1559.2389049573596	0.43529412150382996	0.24870465695858002	0.3265306055545807	0.10169491171836853	0.5	1459	1534	1534	1559	1500
7.590211244949799	7.590211244949799	0	0	1	0	0.0015593376811331957	0.14307259194538724	1310.8822640163608	1385.8822640163608	1385.8822640163608	1410.8822640163608	0.34117648005485535	0.21243523061275482	0.27551019191741943	0.06779661029577255	0.5	1310	1385	1385	1410	1500
7.599342363661842	7.599342363661842	0	0	1	0	0.0019411428382689084	0.14307259194538724	1310.8822640163608	1385.8822640163608	1385.8822640163608	1410.8822640163608	0.34117648005485535	0.21243523061275482	0.27551019191741943	0.06779661029577255	0.5	1310	1385	1385	1410	1500
7.616867622068318	7.616867622068318	0	0	1	0	0.0023176274578121103	0.12691043590819473	1244.6982350440576	1319.6982350440576	1319.6982350440576	1344.6982350440576	0.3176470696926117	0.18134714663028717	0.20408163964748383	0.04237288236618042	0.5	1244	1319	1319	1344	1500
7.633650769841099	7.633651164580797	0	0	1	0	0.002687759621589759	0.11359556954075714	1190.1738572694005	1265.1738572694005	1265.1738572694005	1290.1738572694005	0.2823529541492462	0.16580310463905334	0.18367347121238708	0.033898305147886276	0.375	1190	1265	1265	1290	1475
7.656660936362039	7.656660936362041	0	0	1	0	0.0030505248230685103	0.1033083547682436	1148.0477127759575	1223.0477127759575	1223.0477127759575	1248.0477127759575	0.25882354378700256	0.15025906264781952	0.16326530277729034	0.025423727929592133	0.375	1148	1223	1223	1248	1475
7.666377059307667	7.666377059307667	0	0	1	0	0.0034049287480466114	0.0931076116997469	1106.2756699104636	1181.2756699104636	1181.2756699104636	1206.2756699104636	0.23529411852359772	0.1347150206565857	0.1428571492433548	0.016949152573943138	0.5	1106	1181	1181	1206	1500
7.68373218490397	7.68373218490397	0	0	1	0	0.0037500000000000124	0.08748928707000223	1083.268630551659	1158.268630551659	1158.268630551659	1183.268630551659	0.2235294133424759	0.12435232847929001	0.12244898080825806	0.016949152573943138	0.375	1083	1158	1158	1183	1475
7.699357166400548	7.699357166400548	0	0	1	0	0.004084792762612716	0.07603184749476678	1036.35041549107	1111.35041549107	1111.35041549107	1136.35041549107	0.1882352977991104	0.11398963630199432	0.11224489659070969	0.016949152573943138	0.5	1036	1111	1111	1136	1500
7.716360973664942	7.716360973664942	0	0	1	0	0.004408389392193564	0.06892361608764755	1007.2422078789167	1082.2422078789168	1082.2422078789168	1107.2422078789168	0.1764705926179886	0.0984455943107605	0.09183673560619354	0.008474576286971569	0.5	1007	1082	1082	1107	1500
7.736808884801141	7.736809279540838	0	0	1	0	0.004719902932873797	0.0676066616742731	1001.8492795561483	1076.8492795561483	1076.8492795561483	1101.8492795561483	0.1764705926179886	0.09326425194740295	0.08163265138864517	0.008474576286971569	0.5	1001	1076	1076	1101	1500
7.749558187592148	7.749558582331845	0	0	1	0	0.005018479547691453	0.0633701479255081	984.5007557549557	1059.5007557549557	1059.5007557549557	1084.5007557549557	0.16470588743686676	0.08808290213346481	0.08163265138864517	0.008474576286971569	0.5	984	1059	1059	1084	1500
7.766405677935827	7.766405677935827	0	0	1	0	0.005303300858899124	0.059112015369993165	967.063702940122	1042.063702940122	1042.063702940122	1067.063702940122	0.15294118225574493	0.08290155231952667	0.0714285746216774	0.008474576286971569	0.5	967	1042	1042	1067	1500
7.783448564430399	7.7834489591701	0	0	1	0	0.0055735861910804745	0.05781667977915378	961.7593036956347	1036.7593036956348	1036.7593036956348	1061.7593036956348	0.15294118225574493	0.07772020995616913	0.0714285746216774	0.008474576286971569	0.5	961	1036	1036	1061	1500
7.803324497743075	7.803324892482776	0	0	1	0	0.0058285947109273	0.05358016603038879	944.410779894442	1019.410779894442	1019.410779894442	1044.4107798944422	0.1411764770746231	0.07253886014223099	0.0714285746216774	0.008474576286971569	0.5	944	1019	1019	1044	1500
7.816644594138511	7.816644988878208	0	0	1	0	0.006067627457812124	0.05355854720785371	944.3222508161609	1019.3222508161609	1019.3222508161609	1044.322250816161	0.1411764770746231	0.07253886014223099	0.06122449040412903	0.008474576286971569	0.5	944	1019	1019	1044	1500
7.833491295002792	7.833491689742493	0	0	1	0	0.006290029259590699	0.05355854720785371	944.3222508161609	1019.3222508161609	1019.3222508161609	1044.322250816161	0.12941177189350128	0.06735751032829285	0.06122449040412903	0.008474576286971569	0.5	944	1019	1019	1044	1500
7.856644357294693	7.856644357294693	0	0	1	0	0.006495190528383307	0.04919232055544853	926.4425526745617	1001.4425526745617	1001.4425526745617	1026.4425526745617	0.12941177189350128	0.06735751032829285	0.06122449040412903	0.0	0.5	926	1001	1001	1026	1500
7.866422849112725	7.866422849112725	0	0	1	0	0.006682548931412777	0.04932203345908872	926.9737270149683	1001.9737270149683	1001.9737270149683	1026.9737270149683	0.12941177189350128	0.06735751032829285	0.06122449040412903	0.008474576286971569	0.5	926	1001	1001	1026	1500
7.883721132192404	7.883721526932105	0	0	1	0	0.006851590932319523	0.04802669693692676	921.6693239567151	996.6693239567151	996.6693239567151	1021.6693239567151	0.12941177189350128	0.062176164239645004	0.06122449040412903	0.008474576286971569	0.625	921	996	996	1021	1525
7.899523351813732	7.899523746553429	0	0	1	0	0.007001853198729028	0.04789698403328657	921.1381496163085	996.1381496163085	996.1381496163085	1021.1381496163085	0.12941177189350128	0.062176164239645004	0.06122449040412903	0.0	0.5	921	996	996	1021	1500
7.92356497316757	7.923565367907267	0	0	1	0	0.007132923872213665	0.0467313604147648	916.3649208984618	991.3649208984618	991.3649208984618	1016.3649208984618	0.12941177189350128	0.05699481815099716	0.06122449040412903	0.008474576286971569	0.5	916	991	991	1016	1500
7.933386491612767	7.9333864916127705	0	0	1	0	0.0072444436971680235	0.0467313604147648	916.3649208984618	991.3649208984618	991.3649208984618	1016.3649208984618	0.12941177189350128	0.05699481815099716	0.06122449040412903	0.008474576286971569	0.5	916	991	991	1016	1500
7.949970295837668	7.949970690577368	0	0	1	0	0.007336107005503552	0.0467313604147648	916.3649208984618	991.3649208984618	991.3649208984618	1016.3649208984618	0.12941177189350128	0.05699481815099716	0.06122449040412903	0.008474576286971569	0.5	916	991	991	1016	1500
7.966500810203231	7.966501204942931	0	0	1	0	0.007407662554463541	0.04660164751112461	915.8337465580553	990.8337465580553	990.8337465580553	1015.8337465580553	0.12941177189350128	0.05699481815099716	0.051020409911870956	0.0	0.5	915	990	990	1015	1500
7.990254271576967	7.990254666316664	0	0	1	0	0.007458914215262055	0.04670974160012229	916.2763918525008	991.2763918525008	991.2763918525008	1016.2763918525008	0.12941177189350128	0.05699481815099716	0.051020409911870956	0.008474576286971569	0.5	916	991	991	1016	1500
7.999346311058831	7.999346311058831	0	0	1	0	0.007489721510659307	0.04670974160012229	916.2763918525008	991.2763918525008	991.2763918525008	1016.2763918525008	0.12941177189350128	0.05699481815099716	0.051020409911870956	0.008474576286971569	0.5	916	991	991	1016	1500
8.016571962033938	8.016572356773635	0	0	1	0	0.0075	0.04954282380640507	927.8778634872288	1002.8778634872288	1002.8778634872288	1027.8778634872288	0.1411764770746231	0.05699481815099716	0.040816325694322586	0.0	0.625	927	1002	1002	1027	1525
8.034474986332137	8.034475775811535	0	0	1	0	0.007489721510659301	0.05213349685072899	938.4866696037352	1013.4866696037352	1013.4866696037352	1038.4866696037352	0.1411764770746231	0.06735751032829285	0.030612245202064514	0.0	0.5	938	1013	1013	1038	1500
8.056528698562952	8.056529093302649	0	0	1	0	0.007458914215262044	0.053428834304213524	943.7910764757544	1018.7910764757544	1018.7910764757544	1043.7910764757544	0.1411764770746231	0.07253886014223099	0.040816325694322586	0.0	0.5	943	1018	1018	1043	1500
8.066377059307667	8.066377059307667	0	0	1	0	0.007407662554463523	0.057665348052978516	961.139600276947	1036.139600276947	1036.139600276947	1061.139600276947	0.15294118225574493	0.07772020995616913	0.051020409911870956	0.0	0.5	961	1036	1036	1061	1500
8.086284177056546	8.086284571796243	0	0	1	0	0.007336107005503528	0.0589606836438179	966.4439995214343	1041.4439995214343	1041.4439995214343	1066.4439995214343	0.15294118225574493	0.08290155231952667	0.0714285746216774	0.0	0.5	966	1041	1041	1066	1500
8.09933663993621	8.09933663993621	0	0	1	0	0.007244443697167994	0.0631971973925829	983.792523322627	1058.792523322627	1058.792523322627	1083.792523322627	0.16470588743686676	0.08808290213346481	0.08163265138864517	0.0	0.5	983	1058	1058	1083	1500
8.122876152393209	8.122876547132906	0	0	1	0	0.00713292387221363	0.07590673677623272	1035.838087098673	1110.838087098673	1110.838087098673	1135.838087098673	0.20000000298023224	0.10362694412469864	0.11224489659070969	0.0	0.375	1035	1110	1110	1135	1475
8.133417676048973	8.133417676048973	0	0	1	0	0.007001853198728986	0.07849740982055664	1046.4468932151794	1121.4468932151794	1121.4468932151794	1146.4468932151794	0.20000000298023224	0.11398963630199432	0.12244898080825806	0.0	0.375	1046	1121	1121	1146	1475
8.149558582331847	8.149558977071544	0	0	1	0	0.006851590932319475	0.08273392356932163	1063.795417016372	1138.795417016372	1138.795417016372	1163.795417016372	0.21176470816135406	0.11917098611593246	0.13265305757522583	0.0	0.375	1063	1138	1138	1163	1475
8.166408441113719	8.166408835853419	0	0	1	0	0.006682548931412723	0.08433192261251155	1070.3392230982347	1145.3392230982347	1145.3392230982347	1170.3392230982347	0.21176470816135406	0.12435232847929001	0.1428571492433548	0.008474576286971569	0.375	1070	1145	1145	1170	1475
8.18343632749974	8.183436722239437	0	0	1	0	0.006495190528383249	0.08986377195211592	1092.9921461439146	1167.9921461439146	1167.9921461439146	1192.9921461439146	0.2235294133424759	0.1347150206565857	0.1428571492433548	0.008474576286971569	0.5	1092	1167	1167	1192	1500
8.202791204410032	8.202791599149732	0	0	1	0	0.006290029259590635	0.09412190637027601	1110.4292065862803	1185.4292065862803	1185.4292065862803	1210.4292065862803	0.23529411852359772	0.13989637792110443	0.15306122601032257	0.008474576286971569	0.375	1110	1185	1185	1210	1475
8.216421171469003	8.216421566208703	0	0	1	0	0.0060676274578120555	0.09708009742455515	1122.5429989535533	1197.5429989535533	1197.5429989535533	1222.5429989535533	0.23529411852359772	0.15025906264781952	0.16326530277729034	0.016949152573943138	0.5	1122	1197	1197	1222	1500
8.233520900480203	8.2335212952199	0	0	1	0	0.005828594710927226	0.11026525449179131	1176.5362171438856	1251.5362171438856	1251.5362171438856	1276.5362171438856	0.2705882489681244	0.16580310463905334	0.18367347121238708	0.025423727929592133	0.5	1176	1251	1251	1276	1500
8.256126853549597	8.256127248289298	0	0	1	0	0.0055735861910803965	0.116272719674726	1201.1367870680028	1276.1367870680028	1276.1367870680028	1301.1367870680028	0.2823529541492462	0.17616580426692963	0.19387754797935486	0.033898305147886276	0.5	1201	1276	1276	1301	1500
8.266445744015252	8.266445744015252	0	0	1	0	0.005303300858899042	0.12515650473506712	1237.5158868900999	1312.5158868900999	1312.5158868900999	1337.5158868900999	0.30588236451148987	0.1865285038948059	0.19387754797935486	0.04237288236618042	0.375	1237	1312	1312	1337	1475
8.28348389363344	8.28348389363344	0	0	1	0	0.005018479547691366	0.1307964464060032	1260.6114480325832	1335.6114480325832	1335.6114480325832	1360.6114480325832	0.3176470696926117	0.196891188621521	0.20408163964748383	0.04237288236618042	0.375	1260	1335	1335	1360	1475
8.299559273126318	8.299559273126318	0	0	1	0	0.004719902932873706	0.13983156295272253	1297.6102502913986	1372.6102502913986	1372.6102502913986	1397.6102502913986	0.34117648005485535	0.20725388824939728	0.2142857164144516	0.050847455859184265	0.375	1297	1372	1372	1397	1475
8.322924310636457	8.322925100115858	0	0	1	0	0.004408389392193469	0.14890991358246897	1334.7860961202105	1409.7860961202105	1409.7860961202105	1434.7860961202105	0.364705890417099	0.21761657297611237	0.22448979318141937	0.05932203307747841	0.375	1334	1409	1409	1434	1475
8.333361228272048	8.333361623011745	0	0	1	0	0.004084792762612619	0.1670279851481602	1408.979599181716	1483.979599181716	1483.979599181716	1508.979599181716	0.42352941632270813	0.22797927260398865	0.2448979616165161	0.06779661029577255	0.375	1408	1483	1483	1508	1475
8.349521476800161	8.349521871539862	0	0	1	0	0.0037499999999999114	0.18142379209172432	1467.9304286156112	1542.9304286156112	1542.9304286156112	1567.9304286156112	0.4588235318660736	0.24352331459522247	0.27551019191741943	0.08474576473236084	0.375	1467	1542	1542	1567	1475
8.366460152014257	8.366460152014257	0	0	1	0	0.0034049287480465078	0.18570073478410953	1485.4445089409287	1560.4445089409287	1560.4445089409287	1585.4445089409287	0.4588235318660736	0.25388601422309875	0.29591837525367737	0.10169491171836853	0.375	1485	1560	1560	1585	1475
8.389559529707123	8.389559529707123	0	0	1	0	0.003050524823068404	0.21297622940318472	1597.1376594060414	1672.1376594060414	1672.1376594060414	1697.1376594060414	0.5176470875740051	0.29015544056892395	0.3469387888908386	0.12711864709854126	0.375	1597	1672	1672	1697	1475
8.39931117922564	8.39931157396534	0	0	1	0	0.0026877596215896505	0.21297622940318472	1597.1376594060414	1672.1376594060414	1672.1376594060414	1697.1376594060414	0.5176470875740051	0.29015544056892395	0.3469387888908386	0.12711864709854126	0.375	1597	1672	1672	1697	1475
8.416481961382617	8.416482356122314	0	0	1	0	0.002317627457812	0.22624505035494158	1651.4734812034858	1726.4734812034858	1726.4734812034858	1751.4734812034858	0.5411764979362488	0.3108808398246765	0.36734694242477417	0.14406779408454895	0.375	1651	1726	1726	1751	1475
8.433397741694185	8.433397741694185	0	0	1	0	0.0019411428382687965	0.2400975730424777	1708.1995616089462	1783.1995616089462	1783.1995616089462	1808.1995616089462	0.6117647290229797	0.35233160853385925	0.4285714328289032	0.17796610295772552	0.375	1708	1783	1783	1808	1475
8.456089353278214	8.456089353278214	0	0	1	0	0.001559337681133082	0.27331465470212546	1844.2235110052038	1919.2235110052038	1919.2235110052038	1944.2235110052038	0.6235294342041016	0.37823835015296936	0.4693877696990967	0.19491524994373322	0.375	1844	1919	1919	1944	1475
8.466515218202238	8.466516007681635	0	0	1	0	0.0011732584878016152	0.28502309363978373	1892.1695684549143	1967.1695684549143	1967.1695684549143	1992.1695684549143	0.6235294342041016	0.40414509177207947	0.5102040767669678	0.22033898532390594	0.375	1892	1967	1967	1992	1475
8.483534815054584	8.483535209794281	0	0	1	0	0.0007839634745072818	0.30135998489552307	1959.069138147167	2034.069138147167	2034.069138147167	2059.069138147167	0.6470588445663452	0.4300518035888672	0.5408163070678711	0.23728813230991364	0.375	1959	2034	2034	2059	1475
8.499387561357354	8.499387561357354	0	0	1	0	0.0003925196718219568	0.3150151388192004	2014.9869934646256	2089.986993464626	2089.986993464626	2114.986993464626	0.658823549747467	0.4559585452079773	0.5714285969734192	0.2542372941970825	0.375	2014	2089	2089	2114	1475
8.516440711084092	8.516441105823793	0	0	1	0	-1.2426921205886656e-16	0.3318708890830613	2084.011290795136	2159.011290795136	2159.011290795136	2184.011290795136	0.6823529601097107	0.4818652868270874	0.6020408272743225	0.2711864411830902	0.375	2084	2159	2159	2184	1475
8.536575198899465	8.536575593639165	0	0	1	0	-0.00039251967182220505	0.3473852572119265	2147.542628282839	2222.542628282839	2222.542628282839	2247.542628282839	0.6941176652908325	0.5077720284461975	0.6326530575752258	0.29661017656326294	0.375	2147	2222	2222	2247	1475
8.549392791658361	8.549392791658361	0	0	1	0	-0.000783963474507529	0.36776589147491423	2231.001325589774	2306.001325589774	2306.001325589774	2331.001325589774	0.729411780834198	0.5336787700653076	0.6632652878761292	0.31355932354927063	0.375	2231	2306	2306	2331	1475
8.56642462544137	8.566425020181066	0	0	1	0	-0.0011732584878018542	0.391122503354965	2326.6466512385814	2401.6466512385814	2401.6466512385814	2426.6466512385814	0.7411764860153198	0.575129508972168	0.7142857313156128	0.347457617521286	0.375	2326	2401	2401	2426	1475
8.589730846736392	8.58973124147609	0	0	1	0	-0.0015593376811333186	0.4028355501094767	2374.611577698307	2449.611577698307	2449.611577698307	2474.611577698307	0.7529411911964417	0.590673565864563	0.7346938848495483	0.3644067943096161	0.375	2374	2449	2449	2474	1475
8.599321837197506	8.599321837197506	0	0	1	0	-0.00194114283826903	0.4160168700793836	2428.589082975076	2503.589082975076	2503.589082975076	2528.589082975076	0.7647058963775635	0.6113989353179932	0.7551020383834839	0.3813559412956238	0.375	2428	2503	2503	2528	1475
8.616411697716233	8.616412092455933	0	0	1	0	-0.00231762745781223	0.42937115534743153	2483.2748811477322	2558.2748811477322	2558.2748811477322	2583.2748811477322	0.7764706015586853	0.6321243643760681	0.7755101919174194	0.39830508828163147	0.375	2483	2558	2558	2583	1475
8.633423399774605	8.633423399774605	0	0	1	0	-0.002687759621589876	0.44030770492961935	2528.060051686791	2603.060051686791	2603.060051686791	2628.060051686791	0.7882353067398071	0.6424870491027832	0.795918345451355	0.41525423526763916	0.375	2528	2603	2603	2628	1475
8.656103169167674	8.65610356390737	0	0	1	0	-0.003050524823068625	0.45160998882734216	2574.342904247966	2649.342904247966	2649.342904247966	2674.342904247966	0.800000011920929	0.6580311059951782	0.8061224222183228	0.43220338225364685	0.375	2574	2649	2649	2674	1475
8.666490349601213	8.666490744340914	0	0	1	0	-0.0034049287480467233	0.47094909295269627	2653.5365356412913	2728.5365356412913	2728.5365356412913	2753.5365356412913	0.8117647171020508	0.6891191601753235	0.8367347121238708	0.4576271176338196	0.375	2653	2728	2728	2753	1475
8.683537972972173	8.683538367711874	0	0	1	0	-0.0037500000000001204	0.48080189839979637	2693.8837739471664	2768.8837739471664	2768.8837739471664	2793.8837739471664	0.8117647171020508	0.7046632170677185	0.8571428656578064	0.47457626461982727	0.375	2693	2768	2768	2793	1475
8.699352034784463	8.699352034784463	0	0	1	0	-0.004084792762612822	0.48938200111874286	2729.0192945812523	2804.0192945812523	2804.0192945812523	2829.0192945812523	0.8235294222831726	0.7150259017944336	0.8673469424247742	0.4830508530139923	0.375	2729	2804	2804	2829	1475
8.723069969585305	8.723070364325006	0	0	1	0	-0.004408389392193665	0.499300678016116	2769.636276475995	2844.636276475995	2844.636276475995	2869.636276475995	0.8352941274642944	0.7305699586868286	0.8775510191917419	0.49152541160583496	0.375	2769	2844	2844	2869	1475
8.73337385994241	8.73337385994241	0	0	1	0	-0.004719902932873894	0.5050260797142982	2793.0817964300513	2868.0817964300513	2868.0817964300513	2893.0817964300513	0.8352941274642944	0.7409326434135437	0.8877550959587097	0.5	0.375	2793	2868	2868	2893	1475
8.749607530054496	8.749607924794192	0	0	1	0	-0.005018479547691547	0.5143196067077938	2831.1387894684153	2906.1387894684153	2906.1387894684153	2931.1387894684153	0.8470588326454163	0.7512953281402588	0.8877550959587097	0.5169491767883301	0.5	2831	2906	2906	2931	1500
8.766935023871882	8.766935023871882	0	0	1	0	-0.005303300858899213	0.5217773185309058	2861.6781193840593	2936.6781193840593	2936.6781193840593	2961.6781193840593	0.8588235378265381	0.7564767003059387	0.8979591727256775	0.5254237055778503	0.5	2861	2936	2936	2961	1500
8.789758478515305	8.789758873255005	0	0	1	0	-0.005573586191080559	0.5282990268509886	2888.3845149547983	2963.3845149547983	2963.3845149547983	2988.3845149547983	0.8588235378265381	0.7772020697593689	0.9081632494926453	0.5254237055778503	0.5	2888	2963	2963	2988	1500
8.799309995006544	8.799309600266843	0	0	1	0	-0.005828594710927379	0.5282990268509886	2888.3845149547983	2963.3845149547983	2963.3845149547983	2988.3845149547983	0.8588235378265381	0.7772020697593689	0.9081632494926453	0.5254237055778503	0.5	2888	2963	2963	2988	1500
8.81668288388929	8.816683278628991	0	0	1	0	-0.006067627457812198	0.531518447325948	2901.568041799757	2976.568041799757	2976.568041799757	3001.568041799757	0.8588235378265381	0.7823834419250488	0.9081632494926453	0.5338982939720154	0.5	2901	2976	2976	3001	1500
8.833406425967558	8.833406425967558	0	0	1	0	-0.006290029259590766	0.5371169365558481	2924.493855196198	2999.493855196198	2999.493855196198	3024.493855196198	0.8705882430076599	0.7927461266517639	0.918367326259613	0.5423728823661804	0.5	2924	2999	2999	3024	1500
8.85610711656466	8.85610751130436	0	0	1	0	-0.0064951905283833706	0.5403579758684431	2937.7659111812745	3012.7659111812745	3012.7659111812745	3037.7659111812745	0.8705882430076599	0.7927461266517639	0.918367326259613	0.5423728823661804	0.5	2937	3012	3012	3037	1500
8.866364427637306	8.866364427637306	0	0	1	0	-0.006682548931412833	0.5416533040087019	2943.0702799156343	3018.0702799156343	3018.0702799156343	3043.0702799156343	0.8705882430076599	0.7979274392127991	0.918367326259613	0.5423728823661804	0.5	2943	3018	3018	3043	1500
8.883560078395304	8.883560867874701	0	0	1	0	-0.006851590932319573	0.5416533040087019	2943.0702799156343	3018.0702799156343	3018.0702799156343	3043.0702799156343	0.8705882430076599	0.7979274392127991	0.918367326259613	0.5423728823661804	0.5	2943	3018	3018	3043	1500
8.899463746119215	8.899463746119215	0	0	1	0	-0.007001853198729073	0.5445944803039824	2955.1143968448077	3030.1143968448077	3030.1143968448077	3055.1143968448077	0.8823529481887817	0.7979274392127991	0.918367326259613	0.5423728823661804	0.5	2955	3030	3030	3055	1500
8.923143391169278	8.923143391169278	0	0	1	0	-0.007132923872213704	0.5384122795972681	2929.798284950813	3004.798284950813	3004.798284950813	3029.798284950813	0.8705882430076599	0.7927461266517639	0.918367326259613	0.5338982939720154	0.5	2929	3004	3004	3029	1500
8.93337938629819	8.93337938629819	0	0	1	0	-0.0072444436971680565	0.5384122795972681	2929.798284950813	3004.798284950813	3004.798284950813	3029.798284950813	0.8705882430076599	0.7927461266517639	0.918367326259613	0.5338982939720154	0.5	2929	3004	3004	3029	1500
8.949535687429316	8.949535687429316	0	0	1	0	-0.007336107005503578	0.5371169365558481	2924.493855196198	2999.493855196198	2999.493855196198	3024.493855196198	0.8705882430076599	0.787564754486084	0.918367326259613	0.5338982939720154	0.5	2924	2999	2999	3024	1500
8.966535152557027	8.966535547296724	0	0	1	0	-0.007407662554463561	0.5338759121444143	2911.2218602313765	2986.2218602313765	2986.2218602313765	3011.2218602313765	0.8705882430076599	0.7823834419250488	0.918367326259613	0.5254237055778503	0.5	2911	2986	2986	3011	1500
8.98958952992423	8.98958952992423	0	0	1	0	-0.007458914215262068	0.5224889487270374	2864.592245037218	2939.592245037218	2939.592245037218	2964.592245037218	0.8588235378265381	0.7616580128669739	0.9081632494926453	0.5169491767883301	0.5	2864	2939	2939	2964	1500
8.999361311167386	8.999361311167386	0	0	1	0	-0.007489721510659314	0.5166770716783127	2840.7926085226904	2915.7926085226904	2915.7926085226904	2940.7926085226904	0.8588235378265381	0.7512953281402588	0.8979591727256775	0.508474588394165	0.5	2840	2915	2915	2940	1500
9.0166161728802	9.0166161728802	0	0	1	0	-0.0075	0.5092427656054497	2810.3491251543164	2885.3491251543164	2885.3491251543164	2910.3491251543164	0.8470588326454163	0.7409326434135437	0.8979591727256775	0.5	0.5	2810	2885	2885	2910	1500
9.033456163169602	9.033456163169602	0	0	1	0	-0.007489721510659294	0.5003195688842346	2773.8086345809406	2848.8086345809406	2848.8086345809406	2873.8086345809406	0.8470588326454163	0.7253885865211487	0.8877550959587097	0.4830508530139923	0.5	2773	2848	2848	2873	1500
9.056389750188982	9.05639053966838	0	0	1	0	-0.00745891421526203	0.4885416859673901	2725.5782040364625	2800.5782040364625	2800.5782040364625	2825.5782040364625	0.8352941274642944	0.7098445892333984	0.8775510191917419	0.4661017060279846	0.5	2725	2800	2800	2825	1500
9.066408638483567	9.066408638483567	0	0	1	0	-0.007407662554463503	0.4768502568856361	2677.7018019466796	2752.7018019466796	2752.7018019466796	2777.7018019466796	0.8235294222831726	0.6943005323410034	0.8673469424247742	0.44915252923965454	0.5	2677	2752	2752	2777	1500
9.083485472592235	9.083486262071633	0	0	1	0	-0.007336107005503502	0.4530180209841088	2580.1087959299257	2655.1087959299257	2655.1087959299257	2680.1087959299257	0.8117647171020508	0.6528497338294983	0.8367347121238708	0.41525423526763916	0.5	2580	2655	2655	2680	1500
9.099561246824814	9.099561641564511	0	0	1	0	-0.007244443697167961	0.4375883416758817	2516.9242591627353	2591.9242591627353	2591.9242591627353	2616.9242591627353	0.800000011920929	0.6321243643760681	0.8163265585899353	0.38983049988746643	0.5	2516	2591	2591	2616	1500
9.123083390735063	9.123083785474764	0	0	1	0	-0.007132923872213591	0.41982740253230677	2444.1932133697965	2519.1932133697965	2519.1932133697965	2544.1932133697965	0.7882353067398071	0.6010362505912781	0.795918345451355	0.3644067943096161	0.5	2444	2519	2519	2544	1500
9.133338728109218	9.133338728109218	0	0	1	0	-0.007001853198728941	0.3972246321385313	2351.634868607286	2426.634868607286	2426.634868607286	2451.634868607286	0.7647058963775635	0.5647668242454529	0.7653061151504517	0.33898305892944336	0.5	2351	2426	2426	2451	1500
9.149614240629374	9.14961463536907	0	0	1	0	-0.006851590932319425	0.3721591151583281	2248.9915765733535	2323.9915765733535	2323.9915765733535	2348.9915765733535	0.7411764860153198	0.5233160853385925	0.7346938848495483	0.3050847351551056	0.5	2248	2323	2323	2348	1500
9.166431730755948	9.166431730755948	0	0	1	0	-0.006682548931412667	0.3380971094680385	2109.5076632716177	2184.5076632716177	2184.5076632716177	2209.5076632716177	0.6823529601097107	0.4818652868270874	0.6938775777816772	0.2711864411830902	0.5	2109	2184	2184	2209	1500
9.189582029869955	9.189582819349353	0	0	1	0	-0.006495190528383187	0.3020599798110273	1961.9356173261567	2036.9356173261567	2036.9356173261567	2061.9356173261567	0.658823549747467	0.409326434135437	0.6122449040412903	0.2288135588169098	0.5	1961	2036	2036	2061	1500
9.199322626676905	9.199323021416602	0	0	1	0	-0.006290029259590567	0.3020599798110273	1961.9356173261567	2036.9356173261567	2036.9356173261567	2061.9356173261567	0.658823549747467	0.409326434135437	0.6122449040412903	0.2288135588169098	0.5	1961	2036	2036	2061	1500
9.216376565883044	9.216376565883044	0	0	1	0	-0.006067627457811982	0.2820036275803899	1879.8048549416965	1954.8048549416965	1954.8048549416965	1979.8048549416965	0.6235294342041016	0.3834196925163269	0.5714285969734192	0.2118644118309021	0.5	1879	1954	1954	1979	1500
9.233487347605804	9.233487742345504	0	0	1	0	-0.005828594710927147	0.26411016947235133	1806.5311439892787	1881.5311439892787	1881.5311439892787	1906.5311439892787	0.5647059082984924	0.33678755164146423	0.4897959232330322	0.16949152946472168	0.5	1806	1881	1881	1906	1500
9.25629698635977	9.25629698635977	0	0	1	0	-0.005573586191080312	0.22944182530818658	1664.564274637024	1739.564274637024	1739.564274637024	1764.564274637024	0.529411792755127	0.31606218218803406	0.44897958636283875	0.16101695597171783	0.5	1664	1739	1739	1764	1500
9.266359296021223	9.266358901281523	0	0	1	0	-0.005303300858898952	0.20324087451817419	1557.2713811519234	1632.2713811519234	1632.2713811519234	1657.2713811519234	0.4588235318660736	0.2953367829322815	0.40816327929496765	0.14406779408454895	0.5	1557	1632	1632	1657	1500
9.283542315108859	9.283542315108859	0	0	1	0	-0.005018479547691274	0.18862888269868638	1497.4352746511208	1572.4352746511208	1572.4352746511208	1597.4352746511208	0.42352941632270813	0.27979275584220886	0.37755101919174194	0.1355932205915451	0.5	1497	1572	1572	1597	1500
9.299521772854936	9.299522167594633	0	0	1	0	-0.004719902932873609	0.1822350859733518	1471.2526770608756	1546.2526770608756	1546.2526770608756	1571.2526770608756	0.42352941632270813	0.26424869894981384	0.3469387888908386	0.11864406615495682	0.5	1471	1546	1546	1571	1500
9.322811809822307	9.322812204562007	0	0	1	0	-0.004408389392193368	0.1521265172170535	1347.958088003834	1422.958088003834	1422.958088003834	1447.958088003834	0.3529411852359772	0.22797927260398865	0.29591837525367737	0.09322033822536469	0.5	1347	1422	1422	1447	1500
9.333358070354455	9.333357675614758	0	0	1	0	-0.004084792762612514	0.1521265172170535	1347.958088003834	1422.958088003834	1422.958088003834	1447.958088003834	0.3529411852359772	0.22797927260398865	0.29591837525367737	0.09322033822536469	0.5	1347	1422	1422	1447	1500
9.349487923925766	9.349487923925766	0	0	1	0	-0.0037499999999998025	0.1392252186480143	1295.1272703636187	1370.1272703636187	1370.1272703636187	1395.1272703636187	0.3294117748737335	0.20725388824939728	0.26530611515045166	0.0762711837887764	0.625	1295	1370	1370	1395	1525
9.366397388402154	9.366397783141851	0	0	1	0	-0.003404928748046396	0.12560768931361888	1239.3634877392692	1314.3634877392692	1314.3634877392692	1339.3634877392692	0.29411765933036804	0.19170984625816345	0.2448979616165161	0.06779661029577255	0.5	1239	1314	1314	1339	1500
9.389454134207549	9.389454134207552	0	0	1	0	-0.003050524823068289	0.09992738753629365	1134.2026519611225	1209.2026519611225	1209.2026519611225	1234.2026519611225	0.2235294133424759	0.16580310463905334	0.20408163964748383	0.050847455859184265	0.5	1134	1209	1209	1234	1500
9.399347495277928	9.399347495277928	0	0	1	0	-0.002687759621589533	0.09539281259494148	1115.6335675762853	1190.6335675762853	1190.6335675762853	1215.6335675762853	0.2235294133424759	0.15025906264781952	0.18367347121238708	0.04237288236618042	0.5	1115	1190	1190	1215	1500
9.416505645764543	9.416505645764543	0	0	1	0	-0.0023176274578118805	0.08644417484201664	1078.988895978058	1153.988895978058	1153.988895978058	1178.988895978058	0.20000000298023224	0.13989637792110443	0.1734693944454193	0.033898305147886276	0.5	1078	1153	1153	1178	1500
9.43335747824491	9.433357083505209	0	0	1	0	-0.0019411428382686748	0.08073937305948652	1055.6277326785973	1130.6277326785973	1130.6277326785973	1155.6277326785973	0.1882352977991104	0.12953367829322815	0.15306122601032257	0.033898305147886276	0.5	1055	1130	1130	1155	1500
9.456267775622061	9.456267775622061	0	0	1	0	-0.0015593376811329591	0.0761137205981097	1036.6856858492592	1111.6856858492592	1111.6856858492592	1136.6856858492592	0.1764705926179886	0.12435232847929001	0.1428571492433548	0.025423727929592133	0.625	1036	1111	1111	1136	1525
9.466444954535854	9.466444954535854	0	0	1	0	-0.0011732584878014912	0.07051701474592054	1013.7671753845445	1088.7671753845445	1088.7671753845445	1113.7671753845445	0.16470588743686676	0.11398963630199432	0.13265305757522583	0.025423727929592133	0.625	1013	1088	1088	1113	1525
9.483504420097779	9.483504420097779	0	0	1	0	-0.0007839634745071568	0.06621564457928153	996.1530645521578	1071.153064552158	1071.153064552158	1096.153064552158	0.15294118225574493	0.10880828648805618	0.12244898080825806	0.025423727929592133	0.5	996	1071	1071	1096	1500
9.499341376812596	9.499341376812596	0	0	1	0	-0.0003925196718218313	0.06197913269316169	978.8045483784971	1053.8045483784972	1053.8045483784972	1078.8045483784972	0.1411764770746231	0.10362694412469864	0.12244898080825806	0.025423727929592133	0.5	978	1053	1053	1078	1500
9.516396105498133	9.516396105498133	0	0	1	0	2.499161517667739e-16	0.059085796224997114	966.9563355413632	1041.9563355413632	1041.9563355413632	1066.9563355413632	0.1411764770746231	0.09326425194740295	0.11224489659070969	0.016949152573943138	0.625	966	1041	1041	1066	1525
9.536079800577506	9.536080195317203	0	0	1	0	0.00039251967182233054	0.05480604486273223	949.4307537128884	1024.4307537128884	1024.4307537128884	1049.4307537128884	0.12941177189350128	0.08808290213346481	0.10204081982374191	0.016949152573943138	0.5	949	1024	1024	1049	1500
9.54941884447848	9.54941884447848	0	0	1	0	0.0007839634745076539	0.053510707409247696	944.1263468408692	1019.1263468408692	1019.1263468408692	1044.1263468408692	0.12941177189350128	0.08290155231952667	0.10204081982374191	0.016949152573943138	0.625	944	1019	1019	1044	1525
9.566398572621251	9.566398967360948	0	0	1	0	0.0011732584878019847	0.05221537181840831	938.821947596382	1013.821947596382	1013.821947596382	1038.821947596382	0.12941177189350128	0.07772020995616913	0.10204081982374191	0.016949152573943138	0.5	938	1013	1013	1038	1500
9.58356777581943	9.58356777581943	0	0	1	0	0.001559337681133448	0.049274193660482704	926.7778230396766	1001.7778230396766	1001.7778230396766	1026.7778230396766	0.11764705926179886	0.07772020995616913	0.10204081982374191	0.016949152573943138	0.5	926	1001	1001	1026	1500
9.602763572631117	9.602763967370818	0	0	1	0	0.0019411428382691577	0.049036386659952275	925.8040033725046	1000.8040033725046	1000.8040033725046	1025.8040033725047	0.11764705926179886	0.07772020995616913	0.09183673560619354	0.008474576286971569	0.5	925	1000	1000	1025	1500
9.616571172554538	9.616571567294239	0	0	1	0	0.0023176274578123562	0.047935618561928024	921.2963580110952	996.2963580110952	996.2963580110952	1021.2963580110952	0.11764705926179886	0.07253886014223099	0.09183673560619354	0.016949152573943138	0.625	921	996	996	1021	1525
9.633550900697307	9.633551690176704	0	0	1	0	0.0026877596215899996	0.046424092930448135	915.1066605501851	990.1066605501851	990.1066605501851	1015.1066605501851	0.11764705926179886	0.06735751032829285	0.08163265138864517	0.008474576286971569	0.5	915	990	990	1015	1500
9.656247643897425	9.656247643897425	0	0	1	0	0.0030505248230687457	0.046424092930448135	915.1066605501851	990.1066605501851	990.1066605501851	1015.1066605501851	0.11764705926179886	0.06735751032829285	0.08163265138864517	0.008474576286971569	0.5	915	990	990	1015	1500
9.666369164513691	9.666369164513691	0	0	1	0	0.0034049287480468413	0.04218758011300572	897.7581405627584	972.7581405627584	972.7581405627584	997.7581405627584	0.10588235408067703	0.062176164239645004	0.08163265138864517	0.008474576286971569	0.625	897	972	972	997	1525
9.68355218360133	9.68355218360133	0	0	1	0	0.0037500000000002353	0.04089224359084376	892.4537375045052	967.4537375045052	967.4537375045052	992.4537375045052	0.10588235408067703	0.05699481815099716	0.08163265138864517	0.008474576286971569	0.5	892	967	967	992	1500
9.699408482561386	9.699408482561386	0	0	1	0	0.004084792762612933	0.03665573077340134	875.1052175170785	950.1052175170785	950.1052175170785	975.1052175170785	0.0941176488995552	0.05181347206234932	0.08163265138864517	0.008474576286971569	0.625	875	950	950	975	1525
9.716655449480227	9.716655844219927	0	0	1	0	0.004408389392193772	0.03665573077340134	875.1052175170785	950.1052175170785	950.1052175170785	975.1052175170785	0.0941176488995552	0.05181347206234932	0.08163265138864517	0.008474576286971569	0.625	875	950	950	975	1525
9.736259407140446	9.736259801880147	0	0	1	0	0.0047199029328739974	0.03536039425123938	869.8008144588252	944.8008144588252	944.8008144588252	969.8008144588252	0.0941176488995552	0.04663212597370148	0.08163265138864517	0.008474576286971569	0.625	869	944	944	969	1525
9.749583056193169	9.749583056193169	0	0	1	0	0.005018479547691645	0.033892106264829636	863.7881751544774	938.7881751544774	938.7881751544774	963.7881751544774	0.0941176488995552	0.041450776159763336	0.0714285746216774	0.0	0.625	863	938	938	963	1525
9.766545810528891	9.766546600008288	0	0	1	0	0.005303300858899306	0.033892106264829636	863.7881751544774	938.7881751544774	938.7881751544774	963.7881751544774	0.0941176488995552	0.041450776159763336	0.0714285746216774	0.0	0.625	863	938	938	963	1525
9.789614003785553	9.789614003785553	0	0	1	0	0.005573586191080647	0.0340434379910049	864.407878573165	939.407878573165	939.407878573165	964.407878573165	0.0941176488995552	0.041450776159763336	0.0714285746216774	0.008474576286971569	0.625	864	939	939	964	1525
9.79932065297841	9.79932065297841	0	0	1	0	0.005828594710927462	0.0340434379910049	864.407878573165	939.407878573165	939.407878573165	964.407878573165	0.0941176488995552	0.041450776159763336	0.0714285746216774	0.008474576286971569	0.625	864	939	939	964	1525
9.816432224180572	9.816432224180572	0	0	1	0	0.006067627457812276	0.0340434379910049	864.407878573165	939.407878573165	939.407878573165	964.407878573165	0.0941176488995552	0.041450776159763336	0.0714285746216774	0.008474576286971569	0.625	864	939	939	964	1525
9.833584058832004	9.833584058832004	0	0	1	0	0.006290029259590839	0.03402181916846982	864.3193494948839	939.3193494948839	939.3193494948839	964.3193494948839	0.0941176488995552	0.041450776159763336	0.06122449040412903	0.008474576286971569	0.625	864	939	939	964	1525
9.85622632795369	9.85622632795369	0	0	1	0	0.0064951905283834365	0.03402181916846982	864.3193494948839	939.3193494948839	939.3193494948839	964.3193494948839	0.0941176488995552	0.041450776159763336	0.06122449040412903	0.008474576286971569	0.625	864	939	939	964	1525
9.866353374925739	9.866353374925739	0	0	1	0	0.006682548931412893	0.03402181916846982	864.3193494948839	939.3193494948839	939.3193494948839	964.3193494948839	0.0941176488995552	0.041450776159763336	0.06122449040412903	0.008474576286971569	0.625	864	939	939	964	1525
9.883645342170238	9.883645736909939	0	0	1	0	0.006851590932319628	0.03402181916846982	864.3193494948839	939.3193494948839	939.3193494948839	964.3193494948839	0.0941176488995552	0.041450776159763336	0.06122449040412903	0.008474576286971569	0.625	864	939	939	964	1525
9.89939190349404	9.899392298233737	0	0	1	0	0.0070018531987291206	0.03531715662195436	869.6237563669031	944.6237563669031	944.6237563669031	969.6237563669031	0.0941176488995552	0.04663212597370148	0.06122449040412903	0.008474576286971569	0.625	869	944	944	969	1525
9.916440316344394	9.916440711084094	0	0	1	0	0.007132923872213745	0.03531715662195436	869.6237563669031	944.6237563669031	944.6237563669031	969.6237563669031	0.0941176488995552	0.04663212597370148	0.06122449040412903	0.008474576286971569	0.625	869	944	944	969	1525
9.936151643202683	9.93615203794238	0	0	1	0	0.007244443697168091	0.04071929305791855	891.7455050721765	966.7455050721765	966.7455050721765	991.7455050721765	0.10588235408067703	0.05699481815099716	0.051020409911870956	0.0	0.625	891	966	966	991	1525
9.94940976546541	9.94940976546541	0	0	1	0	0.007336107005503606	0.04071929305791855	891.7455050721765	966.7455050721765	966.7455050721765	991.7455050721765	0.10588235408067703	0.05699481815099716	0.06122449040412903	0.0	0.625	891	966	966	991	1525
9.96661449523648	9.96661488997618	0	0	1	0	0.007407662554463582	0.04330996610224247	902.3543111886829	977.3543111886829	977.3543111886829	1002.3543111886829	0.10588235408067703	0.06735751032829285	0.0714285746216774	0.0	0.625	902	977	977	1002	1525
9.989568608720196	9.989569398199594	0	0	1	0	0.007458914215262083	0.048841817304492	925.0072418618947	1000.0072418618947	1000.0072418618947	1025.0072418618947	0.11764705926179886	0.07772020995616913	0.09183673560619354	0.0	0.75	925	1000	1000	1025	1550
9.99943631171015	9.99943631171015	0	0	1	0	0.00748972151065932	0.05143249034881592	935.6160479784012	1010.6160479784012	1010.6160479784012	1035.6160479784012	0.11764705926179886	0.08808290213346481	0.10204081982374191	0.0	0.625	935	1010	1010	1035	1525
10.01640617136045	10.016406171360453	0	0	1	0	0.0075	0.05272782780230045	940.9204548504204	1015.9204548504204	1015.9204548504204	1040.9204548504204	0.11764705926179886	0.09326425194740295	0.11224489659070969	0.0	0.75	940	1015	1015	1040	1550
10.033630638116461	10.033631032856158	0	0	1	0	0.007489721510659287	0.06148189991386076	976.7683801472598	1051.76838014726	1051.76838014726	1076.76838014726	0.1411764770746231	0.10362694412469864	0.13265305757522583	0.008474576286971569	0.75	976	1051	1051	1076	1550
10.05633567085025	10.056336065589948	0	0	1	0	0.007458914215262016	0.07550379154156406	1034.188026362705	1109.188026362705	1109.188026362705	1134.188026362705	0.16470588743686676	0.1347150206565857	0.15306122601032257	0.016949152573943138	0.75	1034	1109	1109	1134	1550
10.066480481108746	10.066480481108746	0	0	1	0	0.007407662554463482	0.08278497348857489	1064.0044664357142	1139.0044664357142	1139.0044664357142	1164.0044664357142	0.1764705926179886	0.15025906264781952	0.1734693944454193	0.025423727929592133	0.75	1064	1139	1139	1164	1550
10.083523762343019	10.083524551822416	0	0	1	0	0.007336107005503474	0.09774108014972471	1125.2497232131227	1200.2497232131227	1200.2497232131227	1225.2497232131227	0.21176470816135406	0.17098446190357208	0.19387754797935486	0.04237288236618042	0.75	1125	1200	1200	1225	1550
10.099545062497162	10.099545457236863	0	0	1	0	0.007244443697167927	0.10947496207209967	1173.299969685248	1248.299969685248	1248.299969685248	1273.299969685248	0.23529411852359772	0.19170984625816345	0.2142857164144516	0.050847455859184265	0.75	1173	1248	1248	1273	1550
10.122774309550925	10.122774309550925	0	0	1	0	0.00713292387221355	0.11920188488074701	1213.131718586659	1288.131718586659	1288.131718586659	1313.131718586659	0.25882354378700256	0.20207254588603973	0.23469388484954834	0.06779661029577255	0.75	1213	1288	1288	1313	1550
10.133405833858008	10.133405833858008	0	0	1	0	0.007001853198728894	0.13792527940823973	1289.8040191767418	1364.8040191767418	1364.8040191767418	1389.8040191767418	0.3176470696926117	0.21243523061275482	0.2551020383834839	0.08474576473236084	0.75	1289	1364	1364	1389	1550
10.149538055867511	10.149538055867511	0	0	1	0	0.00685159093231937	0.14870972648348024	1333.9663299498516	1408.9663299498516	1408.9663299498516	1433.9663299498516	0.34117648005485535	0.22797927260398865	0.27551019191741943	0.09322033822536469	0.75	1333	1408	1408	1433	1550
10.166652784987262	10.166653179726959	0	0	1	0	0.006682548931412607	0.15302990738944183	1351.6574707597642	1426.6574707597642	1426.6574707597642	1451.6574707597642	0.34117648005485535	0.23834197223186493	0.29591837525367737	0.11016949266195297	0.75	1351	1426	1426	1451	1550
10.189500713492007	10.189500713492007	0	0	1	0	0.00649519052838312	0.17414659729974158	1438.1303159424417	1513.1303159424417	1513.1303159424417	1538.1303159424417	0.38823530077934265	0.26424869894981384	0.3469387888908386	0.12711864709854126	0.75	1438	1513	1513	1538	1550
10.199360916427684	10.199360916427684	0	0	1	0	0.006290029259590495	0.17414659729974158	1438.1303159424417	1513.1303159424417	1513.1303159424417	1538.1303159424417	0.38823530077934265	0.26424869894981384	0.3469387888908386	0.12711864709854126	0.75	1438	1513	1513	1538	1550
10.216545514474118	10.216545909213819	0	0	1	0	0.006067627457811904	0.18648760236828066	1488.6667316981093	1563.6667316981093	1563.6667316981093	1588.6667316981093	0.4117647111415863	0.27979275584220886	0.37755101919174194	0.14406779408454895	0.75	1488	1563	1563	1588	1550
10.233616032747607	10.233616427487304	0	0	1	0	0.005828594710927064	0.2135270761267325	1599.3933767389694	1674.3933767389694	1674.3933767389694	1699.3933767389694	0.47058823704719543	0.3108808398246765	0.4285714328289032	0.16949152946472168	0.75	1599	1674	1674	1699	1550
10.256370407943743	10.25637080268344	0	0	1	0	0.005573586191080225	0.22359708047802784	1640.630044557524	1715.630044557524	1715.630044557524	1740.630044557524	0.48235294222831726	0.32642486691474915	0.4591836631298065	0.18644067645072937	0.75	1640	1715	1715	1740	1550
10.266397585772003	10.266397585772003	0	0	1	0	0.0053033008588988595	0.23176182734331263	1674.0646829708653	1749.0646829708653	1749.0646829708653	1774.0646829708653	0.48235294222831726	0.3471502661705017	0.47959184646606445	0.20338982343673706	0.75	1674	1749	1749	1774	1550
10.283536394013376	10.283536788753077	0	0	1	0	0.005018479547691176	0.24581072003935311	1731.594898561151	1806.594898561151	1806.594898561151	1831.594898561151	0.5058823823928833	0.36269429326057434	0.5204081535339355	0.22033898532390594	0.75	1731	1806	1806	1831	1550
10.299551378332344	10.299551378332344	0	0	1	0	0.0047199029328735065	0.2608955207540786	1793.367157487952	1868.367157487952	1868.367157487952	1893.367157487952	0.529411792755127	0.3834196925163269	0.5510203838348389	0.23728813230991364	0.875	1793	1868	1868	1893	1575
10.322728519745867	10.322728914485564	0	0	1	0	0.00440838939219326	0.2882104197298623	1905.221668793786	1980.221668793786	1980.221668793786	2005.221668793786	0.5647059082984924	0.42487046122550964	0.6020408272743225	0.2711864411830902	0.875	1905	1980	1980	2005	1575
10.333387675831863	10.333387675831863	0	0	1	0	0.004084792762612402	0.2882104197298623	1905.221668793786	1980.221668793786	1980.221668793786	2005.221668793786	0.5647059082984924	0.42487046122550964	0.6020408272743225	0.2711864411830902	0.875	1905	1980	1980	2005	1575
10.349523055758956	10.349523055758956	0	0	1	0	0.003749999999999688	0.30403025999835354	1970.0039146932577	2045.0039146932577	2045.0039146932577	2070.0039146932577	0.5882353186607361	0.4455958604812622	0.6326530575752258	0.2881355881690979	0.875	1970	2045	2045	2070	1575
10.366626337427443	10.36662673216714	0	0	1	0	0.003404928748046278	0.326956293533744	2063.8860220206816	2138.8860220206816	2138.8860220206816	2163.8860220206816	0.6000000238418579	0.4818652868270874	0.6836734414100647	0.3305084705352783	0.875	2063	2138	2138	2163	1575
10.389497555574417	10.389497950314114	0	0	1	0	0.0030505248230681685	0.33886210883273993	2112.6403356700703	2187.6403356700703	2187.6403356700703	2212.6403356700703	0.6117647290229797	0.5025906562805176	0.6938775777816772	0.347457617521286	0.875	2112	2187	2187	2212	1575
10.399329337251784	10.399329337251784	0	0	1	0	0.00268775962158941	0.34897536084452785	2154.0541026583414	2229.0541026583414	2229.0541026583414	2254.0541026583414	0.6235294342041016	0.5181347131729126	0.7142857313156128	0.35593220591545105	0.875	2154	2229	2229	2254	1575
10.416559725103275	10.416559725103275	0	0	1	0	0.0023176274578117547	0.364556371333256	2217.858340609683	2292.858340609683	2292.858340609683	2317.858340609683	0.6352941393852234	0.5388600826263428	0.7448979616165161	0.3813559412956238	1.0	2217	2292	2292	2317	1600
10.433387083722318	10.433387083722318	0	0	1	0	0.0019411428382685471	0.376572075960639	2267.0626510588168	2342.0626510588168	2342.0626510588168	2367.0626510588168	0.6470588445663452	0.5544041395187378	0.7653061151504517	0.39830508828163147	1.0	2267	2342	2342	2367	1600
10.456235012227063	10.456235012227063	0	0	1	0	0.0015593376811328297	0.39064258575666244	2324.6813886735326	2399.6813886735326	2399.6813886735326	2424.6813886735326	0.6705882549285889	0.5699481964111328	0.7755101919174194	0.41525423526763916	1.0	2324	2399	2399	2424	1600
10.466484033766035	10.466484033766035	0	0	1	0	0.0011732584878013604	0.4138064303357103	2419.5373322247337	2494.5373322247337	2494.5373322247337	2519.5373322247337	0.6823529601097107	0.606217622756958	0.8163265585899353	0.44915252923965454	1.0	2419	2494	2494	2519	1600
10.483354813751943	10.48335520849164	0	0	1	0	0.0007839634745070253	0.4223404947458276	2454.4843259841637	2529.4843259841637	2529.4843259841637	2554.4843259841637	0.6823529601097107	0.621761679649353	0.8265306353569031	0.4661017060279846	1.0	2454	2529	2529	2554	1600
10.499423087930241	10.499424272149339	0	0	1	0	0.00039251967182169927	0.43212944409635723	2494.570073574583	2569.570073574583	2569.570073574583	2594.570073574583	0.6941176652908325	0.6373056769371033	0.8367347121238708	0.47457626461982727	1.0	2494	2569	2569	2594	1600
10.522808651904716	10.522809046644417	0	0	1	0	-3.8222442962243216e-16	0.4437145728969689	2542.0111760130876	2617.0111760130876	2617.0111760130876	2642.0111760130876	0.7058823704719543	0.6476684212684631	0.8571428656578064	0.49152541160583496	1.0	2542	2617	2617	2642	1600
10.533400702241925	10.533400702241925	0	0	1	0	-0.00039251967182246265	0.45363324135541916	2582.6281233504415	2657.6281233504415	2657.6281233504415	2682.6281233504415	0.7176470756530762	0.6632124185562134	0.8673469424247742	0.5	1.0	2582	2657	2657	2682	1600
10.549644240846481	10.549644635586178	0	0	1	0	-0.0007839634745077855	0.4641590402695144	2625.731269903661	2700.731269903661	2700.731269903661	2725.731269903661	0.729411780834198	0.6735751032829285	0.8775510191917419	0.5169491767883301	1.0	2625	2700	2700	2725	1600
10.566418704345887	10.566418704345887	0	0	1	0	-0.0011732584878021155	0.47418580458872217	2666.7908697908174	2741.7908697908174	2741.7908697908174	2766.7908697908174	0.7411764860153198	0.6891191601753235	0.8877550959587097	0.5254237055778503	1.0	2666	2741	2741	2766	1600
10.589497555574416	10.589497555574416	0	0	1	0	-0.0015593376811335773	0.48745362129705416	2721.1225792114365	2796.1225792114365	2796.1225792114365	2821.1225792114365	0.7529411911964417	0.7098445892333984	0.8979591727256775	0.5423728823661804	1.0	2721	2796	2796	2821	1600
10.599296179117085	10.599296573856785	0	0	1	0	-0.0019411428382692857	0.48745362129705416	2721.1225792114365	2796.1225792114365	2796.1225792114365	2821.1225792114365	0.7529411911964417	0.7098445892333984	0.8979591727256775	0.5423728823661804	1.0	2721	2796	2796	2821	1600
10.616631172988752	10.616631567728453	0	0	1	0	-0.0023176274578124816	0.49142789611072946	2737.3972345734373	2812.3972345734373	2812.3972345734373	2837.3972345734373	0.7529411911964417	0.7202072739601135	0.9081632494926453	0.5423728823661804	1.0	2737	2812	2812	2837	1600
10.633458136868095	10.633458926347492	0	0	1	0	-0.002687759621590123	0.503530067902294	2786.955628059894	2861.955628059894	2861.955628059894	2886.955628059894	0.7647058963775635	0.7357512712478638	0.918367326259613	0.5593220591545105	1.0	2786	2861	2861	2886	1600
10.656169880176764	10.656169485437067	0	0	1	0	-0.0030505248230688667	0.5090619302804145	2809.608604498297	2884.608604498297	2884.608604498297	2909.608604498297	0.7764706015586853	0.7461140155792236	0.918367326259613	0.5593220591545105	1.0	2809	2884	2884	2909	1600
10.666416138537846	10.666416138537846	0	0	1	0	-0.003404928748046959	0.5123029410071087	2822.8805434241103	2897.8805434241103	2897.8805434241103	2922.8805434241103	0.7764706015586853	0.7512953281402588	0.918367326259613	0.5677965879440308	1.0	2822	2897	2897	2922	1600
10.68351626228874	10.68351665702844	0	0	1	0	-0.0037500000000003494	0.5150467440413795	2834.1164168494493	2909.1164168494493	2909.1164168494493	2934.1164168494493	0.7764706015586853	0.7564767003059387	0.9285714030265808	0.5677965879440308	1.0	2834	2909	2909	2934	1600
10.699593615480113	10.69959401021981	0	0	1	0	-0.004084792762613043	0.5150467440413795	2834.1164168494493	2909.1164168494493	2909.1164168494493	2934.1164168494493	0.7764706015586853	0.7564767003059387	0.9285714030265808	0.5677965879440308	1.0	2834	2909	2909	2934	1600
10.72285917858616	10.72285917858616	0	0	1	0	-0.004408389392193879	0.5163420721816383	2839.420785583809	2914.420785583809	2914.420785583809	2939.420785583809	0.7764706015586853	0.7616580128669739	0.9285714030265808	0.5677965879440308	1.0	2839	2914	2914	2939	1600
10.733353333478073	10.733353333478073	0	0	1	0	-0.0047199029328741	0.5163420721816383	2839.420785583809	2914.420785583809	2914.420785583809	2939.420785583809	0.7764706015586853	0.7616580128669739	0.9285714030265808	0.5677965879440308	1.0	2839	2914	2914	2939	1600
10.749585819371061	10.749585819371061	0	0	1	0	-0.005018479547691743	0.5192832484769188	2851.4649025129825	2926.4649025129825	2926.4649025129825	2951.4649025129825	0.7882353067398071	0.7616580128669739	0.9285714030265808	0.5677965879440308	1.0	2851	2926	2926	2951	1600
10.766512652394196	10.766513047133893	0	0	1	0	-0.0053033008588994	0.5192832484769188	2851.4649025129825	2926.4649025129825	2926.4649025129825	2951.4649025129825	0.7882353067398071	0.7616580128669739	0.9285714030265808	0.5677965879440308	1.0	2851	2926	2926	2951	1600
10.789694530684104	10.789694925423804	0	0	1	0	-0.005573586191080736	0.5192832484769188	2851.4649025129825	2926.4649025129825	2926.4649025129825	2951.4649025129825	0.7882353067398071	0.7616580128669739	0.9285714030265808	0.5677965879440308	1.0	2851	2926	2926	2951	1600
10.79937552179654	10.79937552179654	0	0	1	0	-0.0058285947109275454	0.5192832484769188	2851.4649025129825	2926.4649025129825	2926.4649025129825	2951.4649025129825	0.7882353067398071	0.7616580128669739	0.9285714030265808	0.5677965879440308	1.0	2851	2926	2926	2951	1600
10.816331565557382	10.816331565557382	0	0	1	0	-0.006067627457812354	0.51798792033666	2846.1605337786227	2921.1605337786227	2921.1605337786227	2946.1605337786227	0.7882353067398071	0.7564767003059387	0.9285714030265808	0.5677965879440308	1.0	2846	2921	2921	2946	1600
10.833683927975796	10.833684322715493	0	0	1	0	-0.006290029259590911	0.51798792033666	2846.1605337786227	2921.1605337786227	2921.1605337786227	2946.1605337786227	0.7882353067398071	0.7564767003059387	0.9285714030265808	0.5677965879440308	1.0	2846	2921	2921	2946	1600
10.85622632795369	10.85622632795369	0	0	1	0	-0.006495190528383502	0.51798792033666	2846.1605337786227	2921.1605337786227	2921.1605337786227	2946.1605337786227	0.7882353067398071	0.7564767003059387	0.9285714030265808	0.5677965879440308	1.0	2846	2921	2921	2946	1600
10.866354559144837	10.866354164405136	0	0	1	0	-0.006682548931412953	0.5160206190646415	2838.104435069707	2913.104435069707	2913.104435069707	2938.104435069707	0.7882353067398071	0.7564767003059387	0.9285714030265808	0.5593220591545105	1.0	2838	2913	2913	2938	1600
10.883395471940917	10.883395866680614	0	0	1	0	-0.006851590932319682	0.51798792033666	2846.1605337786227	2921.1605337786227	2921.1605337786227	2946.1605337786227	0.7882353067398071	0.7564767003059387	0.9285714030265808	0.5677965879440308	1.0	2846	2921	2921	2946	1600
10.899346903168377	10.899346903168377	0	0	1	0	-0.007001853198729167	0.5132984347159537	2826.9570901618304	2901.9570901618304	2901.9570901618304	2926.9570901618304	0.7882353067398071	0.7512953281402588	0.918367326259613	0.5593220591545105	1.0	2826	2901	2901	2926	1600
10.922853652230378	10.922854441709775	0	0	1	0	-0.007132923872213786	0.5071162340092394	2801.6409782678356	2876.6409782678356	2876.6409782678356	2901.6409782678356	0.7764706015586853	0.7461140155792236	0.918367326259613	0.5508474707603455	1.0	2801	2876	2876	2901	1600
10.933431886678127	10.933431886678127	0	0	1	0	-0.007244443697168125	0.5012845235149657	2777.7601237937843	2852.7601237937843	2852.7601237937843	2877.7601237937843	0.7764706015586853	0.7305699586868286	0.918367326259613	0.5423728823661804	1.0	2777	2852	2852	2877	1600
10.949506081951908	10.949506476691608	0	0	1	0	-0.007336107005503633	0.48793024635725235	2723.0743588329483	2798.0743588329483	2798.0743588329483	2823.0743588329483	0.7647058963775635	0.7098445892333984	0.9081632494926453	0.5254237055778503	1.0	2723	2798	2798	2823	1600
10.966368572404141	10.966368572404145	0	0	1	0	-0.007407662554463602	0.4621909544585754	2617.6719585078663	2692.6719585078663	2692.6719585078663	2717.6719585078663	0.7411764860153198	0.6787564754486084	0.8877550959587097	0.4830508530139923	1.0	2617	2692	2692	2717	1600
10.989475450151284	10.989475844890984	0	0	1	0	-0.007458914215262096	0.42711568002555866	2474.038709704663	2549.038709704663	2549.038709704663	2574.038709704663	0.6941176652908325	0.6321243643760681	0.8673469424247742	0.4406779706478119	1.0	2474	2549	2549	2574	1600
10.999302100212569	10.999302494952266	0	0	1	0	-0.007489721510659327	0.39733905040323014	2352.1034114012273	2427.1034114012273	2427.1034114012273	2452.1034114012273	0.6705882549285889	0.5854922533035278	0.8367347121238708	0.39830508828163147	1.0	2352	2427	2427	2452	1600
11.016378934321237	11.016378934321237	0	0	1	0	-0.0075	0.37227733760675275	2249.4756974996526	2324.4756974996526	2324.4756974996526	2349.4756974996526	0.6705882549285889	0.5388600826263428	0.7857142686843872	0.35593220591545105	1.0	2249	2324	2324	2349	1600
11.03357616403803	11.033576953517427	0	0	1	0	-0.00748972151065928	0.31358780966513056	2009.1420805787097	2084.1420805787097	2084.1420805787097	2109.1420805787097	0.6117647290229797	0.4455958604812622	0.6836734414100647	0.2881355881690979	0.875	2009	2084	2084	2109	1575
11.056157643246104	11.056158037985801	0	0	1	0	-0.007458914215262003	0.28603510756660233	1896.3137654852364	1971.3137654852364	1971.3137654852364	1996.3137654852364	0.5764706134796143	0.40414509177207947	0.6224489808082581	0.26271185278892517	0.875	1896	1971	1971	1996	1575
11.066358111802126	11.066358111802126	0	0	1	0	-0.007407662554463461	0.2631466880380149	1802.585687515671	1877.585687515671	1877.585687515671	1902.585687515671	0.5411764979362488	0.37823835015296936	0.5612244606018066	0.23728813230991364	0.875	1802	1877	1877	1902	1575
11.08336507698411	11.08336507698411	0	0	1	0	-0.007336107005503446	0.22851697116863434	1660.7769969355577	1735.7769969355577	1735.7769969355577	1760.7769969355577	0.4588235318660736	0.3471502661705017	0.5102040767669678	0.2118644118309021	0.875	1660	1735	1735	1760	1575
11.09965835279071	11.09965835279071	0	0	1	0	-0.007244443697167893	0.2080714772924116	1577.0526995124255	1652.0526995124255	1652.0526995124255	1677.0526995124255	0.42352941632270813	0.3212435245513916	0.44897958636283875	0.19491524994373322	0.875	1577	1652	1652	1677	1575
11.122913652664591	11.122913652664591	0	0	1	0	-0.007132923872213509	0.18385088381839743	1477.8693692363374	1552.8693692363374	1552.8693692363374	1577.8693692363374	0.4000000059604645	0.2746114134788513	0.37755101919174194	0.16101695597171783	0.875	1477	1552	1552	1577	1575
11.133528597904329	11.133528992644026	0	0	1	0	-0.0070018531987288465	0.18385088381839743	1477.8693692363374	1552.8693692363374	1552.8693692363374	1577.8693692363374	0.4000000059604645	0.2746114134788513	0.37755101919174194	0.16101695597171783	0.875	1477	1552	1552	1577	1575
11.149609898492686	11.149610293232387	0	0	1	0	-0.0068515909323193175	0.16880650795797747	1416.2626500879178	1491.2626500879178	1491.2626500879178	1516.2626500879178	0.364705890417099	0.2590673565864563	0.3571428656578064	0.14406779408454895	0.875	1416	1491	1491	1516	1575
11.166435678152935	11.166436072892635	0	0	1	0	-0.006682548931412546	0.15629434808689247	1365.0253554158246	1440.0253554158246	1440.0253554158246	1465.0253554158246	0.34117648005485535	0.23834197223186493	0.33673468232154846	0.1355932205915451	0.875	1365	1440	1440	1465	1575
11.189771504925366	11.189771899665063	0	0	1	0	-0.006495190528383055	0.12337431673602234	1230.2178270340114	1305.2178270340114	1305.2178270340114	1330.2178270340114	0.25882354378700256	0.20207254588603973	0.29591837525367737	0.11016949266195297	0.875	1230	1305	1305	1330	1575
11.200000394739698	11.200000789479398	0	0	1	0	-0.006290029259590423	0.12337431673602234	1230.2178270340114	1305.2178270340114	1305.2178270340114	1330.2178270340114	0.25882354378700256	0.20207254588603973	0.29591837525367737	0.11016949266195297	0.875	1230	1305	1305	1330	1575
11.219223823330301	11.219223823330301	0	0	1	0	-0.0060676274578118266	0.10826968502952994	1168.3643601959252	1243.3643601959252	1243.3643601959252	1268.3643601959252	0.23529411852359772	0.17616580426692963	0.2551020383834839	0.08474576473236084	0.875	1168	1243	1243	1268	1575
11.233504321412854	11.23350471615255	0	0	1	0	-0.005828594710926981	0.10180822460174777	1141.904679744157	1216.904679744157	1216.904679744157	1241.904679744157	0.2235294133424759	0.16580310463905334	0.23469388484954834	0.0762711837887764	0.875	1141	1216	1216	1241	1575
11.25601711591334	11.25601751065304	0	0	1	0	-0.005573586191080136	0.09672857891118772	1121.1035306413137	1196.1035306413137	1196.1035306413137	1221.1035306413137	0.21176470816135406	0.1606217622756958	0.2142857164144516	0.06779661029577255	0.875	1121	1196	1196	1221	1575
11.266384164622243	11.266384164622243	0	0	1	0	-0.005303300858898766	0.09102377725493863	1097.7423678589737	1172.7423678589737	1172.7423678589737	1197.7423678589737	0.20000000298023224	0.15025906264781952	0.20408163964748383	0.06779661029577255	0.875	1097	1172	1172	1197	1575
11.283608236638555	11.283608236638555	0	0	1	0	-0.005018479547691077	0.08326238080416556	1065.959449393058	1140.959449393058	1140.959449393058	1165.959449393058	0.1764705926179886	0.14507772028446198	0.19387754797935486	0.05932203307747841	0.75	1065	1140	1140	1165	1550
11.299430193244818	11.299430193244818	0	0	1	0	-0.004719902932873403	0.07719005920335686	1041.0932924377464	1116.0932924377464	1116.0932924377464	1141.0932924377464	0.16470588743686676	0.1347150206565857	0.18367347121238708	0.050847455859184265	0.875	1041	1116	1116	1141	1575
11.316343210378497	11.316343210378497	0	0	1	0	-0.004408389392193153	0.06941164635632101	1009.2406918291344	1084.2406918291344	1084.2406918291344	1109.2406918291344	0.15294118225574493	0.11917098611593246	0.16326530277729034	0.033898305147886276	0.875	1009	1084	1084	1109	1575
11.336088090111177	11.336088484850878	0	0	1	0	-0.004084792762612291	0.06346903763233389	984.9057091044073	1059.9057091044074	1059.9057091044074	1084.9057091044074	0.1411764770746231	0.10880828648805618	0.15306122601032257	0.025423727929592133	0.875	984	1059	1059	1084	1575
11.34963121443642	11.34963160917612	0	0	1	0	-0.0037499999999995736	0.06081350817013595	974.0313159567067	1049.0313159567067	1049.0313159567067	1074.0313159567067	0.1411764770746231	0.0984455943107605	0.1428571492433548	0.025423727929592133	0.75	974	1049	1049	1074	1550
11.366370151362938	11.366370151362938	0	0	1	0	-0.00340492874804616	0.054935757734802165	949.9619279240148	1024.9619279240148	1024.9619279240148	1049.9619279240148	0.12941177189350128	0.08808290213346481	0.13265305757522583	0.016949152573943138	0.75	949	1024	1024	1049	1550
11.383370800709743	11.383370405970043	0	0	1	0	-0.0030505248230680475	0.05364042028131763	944.6575210519957	1019.6575210519957	1019.6575210519957	1044.6575210519957	0.12941177189350128	0.08290155231952667	0.13265305757522583	0.016949152573943138	0.75	944	1019	1019	1044	1550
11.402937652838277	11.402938047577978	0	0	1	0	-0.002687759621589286	0.045124155170287755	909.7834154223283	984.7834154223283	984.7834154223283	1009.7834154223283	0.10588235408067703	0.07253886014223099	0.12244898080825806	0.016949152573943138	0.75	909	984	984	1009	1550
11.416511961599722	11.416512356339423	0	0	1	0	-0.0023176274578116285	0.04382881771680322	904.4790085503091	979.4790085503091	979.4790085503091	1004.4790085503091	0.10588235408067703	0.06735751032829285	0.12244898080825806	0.016949152573943138	0.875	904	979	979	1004	1575
11.433638532910434	11.433638927650135	0	0	1	0	-0.0019411428382684192	0.03931126026954535	885.9796108037882	960.9796108037882	960.9796108037882	985.9796108037882	0.0941176488995552	0.062176164239645004	0.11224489659070969	0.008474576286971569	0.875	885	960	960	985	1575
11.456054616184725	11.456055010924421	0	0	1	0	-0.0015593376811327004	0.037994304940633446	880.5866787318939	955.5866787318939	955.5866787318939	980.5866787318939	0.0941176488995552	0.05699481815099716	0.10204081982374191	0.008474576286971569	0.875	880	955	955	980	1575
11.466367980294594	11.466367980294594	0	0	1	0	-0.0011732584878012297	0.036698968418471485	875.2822756736407	950.2822756736407	950.2822756736407	975.2822756736407	0.0941176488995552	0.05181347206234932	0.10204081982374191	0.008474576286971569	0.875	875	950	950	975	1575
11.483663105456683	11.483663500196384	0	0	1	0	-0.0007839634745068937	0.036698968418471485	875.2822756736407	950.2822756736407	950.2822756736407	975.2822756736407	0.0941176488995552	0.05181347206234932	0.10204081982374191	0.008474576286971569	0.875	875	950	950	975	1575
11.499350455825669	11.499350455825669	0	0	1	0	-0.0003925196718215671	0.03246245560102907	857.933755686214	932.933755686214	932.933755686214	957.933755686214	0.08235294371843338	0.04663212597370148	0.10204081982374191	0.008474576286971569	0.75	857	932	932	957	1550
11.516428868893131	11.516428868893131	0	0	1	0	5.145327074780904e-16	0.03244083677849399	857.8452266079329	932.8452266079329	932.8452266079329	957.8452266079329	0.08235294371843338	0.04663212597370148	0.09183673560619354	0.008474576286971569	0.75	857	932	932	957	1550
11.536033221293048	11.536033616032748	0	0	1	0	0.00039251967182259476	0.03244083677849399	857.8452266079329	932.8452266079329	932.8452266079329	957.8452266079329	0.08235294371843338	0.04663212597370148	0.09183673560619354	0.008474576286971569	0.75	857	932	932	957	1550
11.549532134772027	11.549532529511728	0	0	1	0	0.0007839634745079172	0.03095092996954918	851.7440582253039	926.7440582253039	926.7440582253039	951.7440582253039	0.08235294371843338	0.041450776159763336	0.09183673560619354	0.0	0.875	851	926	926	951	1575
11.566423441222272	11.566423046482575	0	0	1	0	0.0011732584878022462	0.03095092996954918	851.7440582253039	926.7440582253039	926.7440582253039	951.7440582253039	0.08235294371843338	0.041450776159763336	0.09183673560619354	0.0	0.875	851	926	926	951	1575
11.583380669202212	11.583380274462511	0	0	1	0	0.001559337681133707	0.03095092996954918	851.7440582253039	926.7440582253039	926.7440582253039	951.7440582253039	0.08235294371843338	0.041450776159763336	0.09183673560619354	0.0	0.75	851	926	926	951	1550
11.602551597412875	11.602551992152575	0	0	1	0	0.0019411428382694134	0.03095092996954918	851.7440582253039	926.7440582253039	926.7440582253039	951.7440582253039	0.08235294371843338	0.041450776159763336	0.09183673560619354	0.0	0.75	851	926	926	951	1550
11.616587356882187	11.616587751621887	0	0	1	0	0.0023176274578126073	0.03095092996954918	851.7440582253039	926.7440582253039	926.7440582253039	951.7440582253039	0.08235294371843338	0.041450776159763336	0.09183673560619354	0.0	0.75	851	926	926	951	1550
11.633568269244053	11.63356905872345	0	0	1	0	0.0026877596215902464	0.032246267423033714	857.0484650973231	932.0484650973231	932.0484650973231	957.0484650973231	0.08235294371843338	0.04663212597370148	0.08163265138864517	0.0	0.75	857	932	932	957	1550
11.656135537822971	11.656135537822971	0	0	1	0	0.0030505248230689877	0.032246267423033714	857.0484650973231	932.0484650973231	932.0484650973231	957.0484650973231	0.08235294371843338	0.04663212597370148	0.08163265138864517	0.0	0.75	857	932	932	957	1550
11.666407059524774	11.666407059524774	0	0	1	0	0.0034049287480470767	0.032246267423033714	857.0484650973231	932.0484650973231	932.0484650973231	957.0484650973231	0.08235294371843338	0.04663212597370148	0.08163265138864517	0.0	0.875	857	932	932	957	1575
11.683480340976152	11.683480735715852	0	0	1	0	0.0037500000000004643	0.032246267423033714	857.0484650973231	932.0484650973231	932.0484650973231	957.0484650973231	0.08235294371843338	0.04663212597370148	0.08163265138864517	0.0	0.75	857	932	932	957	1550
11.699646510599747	11.699646905339447	0	0	1	0	0.004084792762613155	0.032246267423033714	857.0484650973231	932.0484650973231	932.0484650973231	957.0484650973231	0.08235294371843338	0.04663212597370148	0.08163265138864517	0.0	0.875	857	932	932	957	1575
11.722783388563995	11.722783783303695	0	0	1	0	0.004408389392193986	0.032246267423033714	857.0484650973231	932.0484650973231	932.0484650973231	957.0484650973231	0.08235294371843338	0.04663212597370148	0.08163265138864517	0.0	0.875	857	932	932	957	1575
11.733326491178554	11.733326491178554	0	0	1	0	0.004719902932874203	0.032246267423033714	857.0484650973231	932.0484650973231	932.0484650973231	957.0484650973231	0.08235294371843338	0.04663212597370148	0.08163265138864517	0.0	0.875	857	932	932	957	1575
11.749595293123834	11.74959568786353	0	0	1	0	0.005018479547691842	0.032246267423033714	857.0484650973231	932.0484650973231	932.0484650973231	957.0484650973231	0.08235294371843338	0.04663212597370148	0.0714285746216774	0.0	0.875	857	932	932	957	1575
11.766372125061432	11.766372519801132	0	0	1	0	0.005303300858899494	0.03518744371831417	869.0925820264965	944.0925820264965	944.0925820264965	969.0925820264965	0.0941176488995552	0.04663212597370148	0.0714285746216774	0.0	0.875	869	944	944	969	1575
11.783392116653475	11.783391721913778	0	0	1	0	0.005573586191080825	0.03648278024047613	874.3969850847498	949.3969850847498	949.3969850847498	974.3969850847498	0.0941176488995552	0.05181347206234932	0.0714285746216774	0.0	0.875	874	949	949	974	1575
11.802679887814977	11.802680282554677	0	0	1	0	0.005828594710927629	0.03648278024047613	874.3969850847498	949.3969850847498	949.3969850847498	974.3969850847498	0.0941176488995552	0.05181347206234932	0.0714285746216774	0.0	0.875	874	949	949	974	1575
11.816633146687247	11.816633541426944	0	0	1	0	0.006067627457812431	0.03648278024047613	874.3969850847498	949.3969850847498	949.3969850847498	974.3969850847498	0.0941176488995552	0.05181347206234932	0.0714285746216774	0.0	0.875	874	949	949	974	1575
11.833652348799893	11.833652743539593	0	0	1	0	0.006290029259590983	0.03648278024047613	874.3969850847498	949.3969850847498	949.3969850847498	974.3969850847498	0.0941176488995552	0.05181347206234932	0.0714285746216774	0.0	0.875	874	949	949	974	1575
11.856057379362616	11.856057379362616	0	0	1	0	0.006495190528383569	0.03648278024047613	874.3969850847498	949.3969850847498	949.3969850847498	974.3969850847498	0.0941176488995552	0.05181347206234932	0.0714285746216774	0.0	0.875	874	949	949	974	1575
11.866399559470496	11.8663991647308	0	0	1	0	0.006682548931413013	0.03648278024047613	874.3969850847498	949.3969850847498	949.3969850847498	974.3969850847498	0.0941176488995552	0.05181347206234932	0.0714285746216774	0.0	0.75	874	949	949	974	1550
11.883501262180188	11.883501262180188	0	0	1	0	0.006851590932319736	0.03648278024047613	874.3969850847498	949.3969850847498	949.3969850847498	974.3969850847498	0.0941176488995552	0.05181347206234932	0.0714285746216774	0.0	0.875	874	949	949	974	1575
11.89946571981771	11.89946571981771	0	0	1	0	0.007001853198729215	0.04071929305791855	891.7455050721765	966.7455050721765	966.7455050721765	991.7455050721765	0.10588235408067703	0.05699481815099716	0.0714285746216774	0.0	0.875	891	966	966	991	1575
11.922882468228389	11.922882468228389	0	0	1	0	0.0071329238722138266	0.04071929305791855	891.7455050721765	966.7455050721765	966.7455050721765	991.7455050721765	0.10588235408067703	0.05699481815099716	0.0714285746216774	0.0	0.875	891	966	966	991	1575
11.933555045464145	11.933554650724448	0	0	1	0	0.00724444369716816	0.04201462958008051	897.0499081304297	972.0499081304297	972.0499081304297	997.0499081304297	0.10588235408067703	0.062176164239645004	0.0714285746216774	0.0	0.875	897	972	972	997	1575
11.94950213455492	11.94950213455492	0	0	1	0	0.007336107005503661	0.04330996610224247	902.3543111886829	977.3543111886829	977.3543111886829	1002.3543111886829	0.10588235408067703	0.06735751032829285	0.0714285746216774	0.0	0.875	902	977	977	1002	1575
11.966438441330824	11.966438441330824	0	0	1	0	0.007407662554463622	0.044605303555727005	907.6587180607021	982.6587180607021	982.6587180607021	1007.6587180607021	0.10588235408067703	0.07253886014223099	0.08163265138864517	0.0	0.875	907	982	982	1007	1575
11.98956979293929	11.989570187678991	0	0	1	0	0.00745891421526211	0.05272782780230045	940.9204548504204	1015.9204548504204	1015.9204548504204	1040.9204548504204	0.11764705926179886	0.09326425194740295	0.10204081982374191	0.0	0.75	940	1015	1015	1040	1550
11.999331310950277	11.999331310950277	0	0	1	0	0.007489721510659335	0.05272782780230045	940.9204548504204	1015.9204548504204	1015.9204548504204	1040.9204548504204	0.11764705926179886	0.09326425194740295	0.10204081982374191	0.0	0.75	940	1015	1015	1040	1550
12.016491040395687	12.016491040395687	0	0	1	0	0.0075	0.058519104811830355	964.6357342044453	1039.6357342044453	1039.6357342044453	1064.6357342044453	0.12941177189350128	0.10362694412469864	0.12244898080825806	0.008474576286971569	0.75	964	1039	1039	1064	1550
12.033604190556643	12.03360498003604	0	0	1	0	0.007489721510659273	0.06859013132097999	1005.876587759413	1080.876587759413	1080.876587759413	1105.876587759413	0.21176470816135406	0.12953367829322815	0.16326530277729034	0.025423727929592133	0.875	1005	1080	1080	1105	1575
12.05622948587128	12.05622948587128	0	0	1	0	0.0074589142152619884	0.09785837490953678	1125.730045254553	1200.730045254553	1200.730045254553	1225.730045254553	0.23529411852359772	0.15025906264781952	0.1734693944454193	0.033898305147886276	0.875	1125	1200	1200	1225	1575
12.066433507084591	12.066433901824292	0	0	1	0	0.00740766255446344	0.10200381121462561	1142.705606923892	1217.705606923892	1217.705606923892	1242.705606923892	0.23529411852359772	0.16580310463905334	0.20408163964748383	0.033898305147886276	0.875	1142	1217	1217	1242	1575
12.08350363061838	12.08350402535808	0	0	1	0	0.0073361070055034195	0.11713287192813998	1204.6591105457333	1279.6591105457333	1279.6591105457333	1304.6591105457333	0.2705882489681244	0.1865285038948059	0.22448979318141937	0.050847455859184265	0.875	1204	1279	1279	1304	1575
12.099406114123196	12.099406114123196	0	0	1	0	0.007244443697167859	0.12783084419388124	1248.4673069739438	1323.4673069739438	1323.4673069739438	1348.4673069739438	0.29411765933036804	0.20207254588603973	0.2551020383834839	0.05932203307747841	1.0	1248	1323	1323	1348	1600
12.116685054957633	12.116685449697334	0	0	1	0	0.007132923872213468	0.13777394719719527	1289.1843137725145	1364.1843137725145	1364.1843137725145	1389.1843137725145	0.3176470696926117	0.21243523061275482	0.27551019191741943	0.0762711837887764	1.0	1289	1364	1364	1389	1600
12.136017431705097	12.136017431705097	0	0	1	0	0.007001853198728799	0.14596772051004958	1322.737815488653	1397.737815488653	1397.737815488653	1422.737815488653	0.34117648005485535	0.21761657297611237	0.29591837525367737	0.08474576473236084	1.0	1322	1397	1397	1422	1600
12.149550292798173	12.149550292798173	0	0	1	0	0.006851590932319263	0.15848448355136158	1373.9939601428257	1448.9939601428257	1448.9939601428257	1473.9939601428257	0.3764705955982208	0.22797927260398865	0.3163265287876129	0.09322033822536469	1.0	1373	1448	1448	1473	1600
12.166561205377144	12.166561205377144	0	0	1	0	0.006682548931412486	0.17307204946447763	1433.7300425570359	1508.7300425570359	1508.7300425570359	1533.7300425570359	0.4000000059604645	0.24870465695858002	0.36734694242477417	0.11864406615495682	1.0	1433	1508	1508	1533	1600
12.189630188113204	12.189630582852901	0	0	1	0	0.006495190528382989	0.1845915367274662	1480.902342898974	1555.902342898974	1555.902342898974	1580.902342898974	0.42352941632270813	0.26424869894981384	0.3979591727256775	0.12711864709854126	1.0	1480	1555	1555	1580	1600
12.19936604804377	12.19936604804377	0	0	1	0	0.00629002925959035	0.19678121115799718	1530.8190596919985	1605.8190596919985	1605.8190596919985	1630.8190596919985	0.4470588266849518	0.27979275584220886	0.4183673560619354	0.14406779408454895	1.0	1530	1605	1605	1630	1600
12.216463408616773	12.216463803356474	0	0	1	0	0.0060676274578117485	0.20860335726931367	1579.2307480178395	1654.2307480178395	1654.2307480178395	1679.2307480178395	0.47058823704719543	0.2953367829322815	0.44897958636283875	0.1525423675775528	1.0	1579	1654	1654	1679	1600
12.23356629554556	12.233567085024957	0	0	1	0	0.0058285947109268975	0.2215713107026147	1632.3345173272073	1707.3345173272073	1707.3345173272073	1732.3345173272073	0.4941176474094391	0.3108808398246765	0.47959184646606445	0.16949152946472168	1.0	1632	1707	1707	1732	1600
12.256224354255197	12.256224748994894	0	0	1	0	0.005573586191080047	0.23795425832214878	1699.4226878291993	1774.4226878291993	1774.4226878291993	1799.4226878291993	0.529411792755127	0.3316062092781067	0.5102040767669678	0.17796610295772552	1.0	1699	1774	1774	1799	1600
12.266387322539833	12.266387322539833	0	0	1	0	0.005303300858898672	0.2564484357720467	1775.1563444865312	1850.1563444865312	1850.1563444865312	1875.1563444865312	0.5411764979362488	0.3678756356239319	0.5510203838348389	0.2118644118309021	1.0	1775	1850	1850	1875	1600
12.283462182950009	12.283462182950009	0	0	1	0	0.005018479547690979	0.27101438851535464	1834.8039209703772	1909.8039209703772	1909.8039209703772	1934.8039209703772	0.5647059082984924	0.38860103487968445	0.5714285969734192	0.2288135588169098	1.0	1834	1909	1909	1934	1600
12.299353219003558	12.299353219003558	0	0	1	0	0.004719902932873301	0.2796575590234929	1870.1977042012034	1945.1977042012034	1945.1977042012034	1970.1977042012034	0.5764706134796143	0.40414509177207947	0.581632673740387	0.23728813230991364	1.0	1870	1945	1945	1970	1600
12.316482158752466	12.316482553492163	0	0	1	0	0.004408389392193047	0.29154175270216065	1918.8634773153478	1993.8634773153478	1993.8634773153478	2018.8634773153478	0.5882353186607361	0.42487046122550964	0.6020408272743225	0.2542372941970825	1.0	1918	1993	1993	2018	1600
12.336172564406718	12.336172959146415	0	0	1	0	0.004084792762612181	0.3035989020616383	1968.237503942409	2043.237503942409	2043.237503942409	2068.2375039424087	0.6000000238418579	0.4455958604812622	0.6224489808082581	0.2711864411830902	1.0	1968	2043	2043	2068	1600
12.350813854573948	12.350813854573948	0	0	1	0	0.0037499999999994586	0.31877017066279567	2030.3638488641482	2105.363848864148	2105.363848864148	2130.363848864148	0.6235294342041016	0.4663212299346924	0.6428571343421936	0.2881355881690979	1.0	2030	2105	2105	2130	1600
12.366441993988113	12.366442783467514	0	0	1	0	0.003404928748046042	0.3319514978307212	2084.3413836168033	2159.3413836168033	2159.3413836168033	2184.3413836168033	0.6352941393852234	0.48704662919044495	0.6734693646430969	0.3050847351551056	1.0	2084	2159	2159	2184	1600
12.389852031823915	12.389852031823915	0	0	1	0	0.0030505248230679265	0.35076997017043965	2161.4030278479504	2236.4030278479504	2236.4030278479504	2261.4030278479504	0.6470588445663452	0.5233160853385925	0.704081654548645	0.3305084705352783	1.0	2161	2236	2236	2261	1600
12.399357758510094	12.399357758510094	0	0	1	0	0.0026877596215891626	0.35076997017043965	2161.4030278479504	2236.4030278479504	2236.4030278479504	2261.4030278479504	0.6470588445663452	0.5233160853385925	0.704081654548645	0.3305084705352783	1.0	2161	2236	2236	2261	1600
12.416496961491168	12.416497356230868	0	0	1	0	0.0023176274578115027	0.36364862679357923	2214.1411267197072	2289.1411267197072	2289.1411267197072	2314.1411267197072	0.658823549747467	0.5440414547920227	0.7244898080825806	0.347457617521286	1.0	2214	2289	2289	2314	1600
12.433481031770624	12.433481426510324	0	0	1	0	0.0019411428382682915	0.38700805521215464	2309.797986093773	2384.797986093773	2384.797986093773	2409.797986093773	0.6823529601097107	0.5803108811378479	0.7653061151504517	0.37288135290145874	1.0	2309	2384	2384	2409	1600
12.456079090046048	12.456079090046048	0	0	1	0	0.001559337681132571	0.4010137085712975	2367.151136599463	2442.151136599463	2442.151136599463	2467.151136599463	0.7058823704719543	0.5958549380302429	0.7755101919174194	0.38983049988746643	1.0	2367	2442	2442	2467	1600
12.466484428505732	12.466484428505732	0	0	1	0	0.0011732584878010991	0.4144976916598928	2422.3680473472614	2497.3680473472614	2497.3680473472614	2522.3680473472614	0.7176470756530762	0.6165803074836731	0.795918345451355	0.4067796468734741	1.0	2422	2497	2497	2522	1600
12.48331731348056	12.48331731348056	0	0	1	0	0.0007839634745067622	0.4211292974998777	2449.5244732619994	2524.5244732619994	2524.5244732619994	2549.5244732619994	0.7176470756530762	0.6321243643760681	0.8061224222183228	0.41525423526763916	1.0	2449	2524	2524	2549	1600
12.499793748507392	12.499794537986789	0	0	1	0	0.000392519671821435	0.4335773845600426	2500.4993897733743	2575.4993897733743	2575.4993897733743	2600.4993897733743	0.729411780834198	0.6476684212684631	0.8265306353569031	0.43220338225364685	1.0	2500	2575	2575	2600	1600
12.52267601936593	12.52267601936593	0	0	1	0	-6.468409853337487e-16	0.4518787795590802	2575.4436022944333	2650.4436022944333	2650.4436022944333	2675.4436022944333	0.7411764860153198	0.6787564754486084	0.8469387888908386	0.4576271176338196	1.0	2575	2650	2650	2675	1600
12.533324122740362	12.533324122740362	0	0	1	0	-0.00039251967182272687	0.4518787795590802	2575.4436022944333	2650.4436022944333	2650.4436022944333	2675.4436022944333	0.7411764860153198	0.6787564754486084	0.8469387888908386	0.4576271176338196	1.0	2575	2650	2650	2675	1600
12.54945121313378	12.54945081839408	0	0	1	0	-0.0007839634745080487	0.4628784032799471	2620.487061431383	2695.487061431383	2695.487061431383	2720.487061431383	0.7529411911964417	0.6943005323410034	0.8673469424247742	0.4661017060279846	1.0	2620	2695	2695	2720	1600
12.566697390573223	12.56669778531292	0	0	1	0	-0.0011732584878023768	0.47755423979398826	2680.584611956382	2755.584611956382	2755.584611956382	2780.584611956382	0.7764706015586853	0.7098445892333984	0.8775510191917419	0.4830508530139923	1.0	2680	2755	2755	2780	1600
12.589288343534067	12.589287948794366	0	0	1	0	-0.0015593376811338364	0.4922028233882507	2740.5705617748868	2815.5705617748868	2815.5705617748868	2840.5705617748868	0.7764706015586853	0.7357512712478638	0.8979591727256775	0.508474588394165	1.0	2740	2815	2815	2840	1600
12.599375916536237	12.599375916536237	0	0	1	0	-0.0019411428382695413	0.5041752836745284	2789.5977866471935	2864.5977866471935	2864.5977866471935	2889.5977866471935	0.7882353067398071	0.7512953281402588	0.9081632494926453	0.5254237055778503	1.0	2789	2864	2864	2889	1600
12.616450382206713	12.616450776946413	0	0	1	0	-0.002317627457812733	0.5129931933793879	2825.7071268885934	2900.7071268885934	2900.7071268885934	2925.7071268885934	0.800000011920929	0.7616580128669739	0.918367326259613	0.5338982939720154	1.0	2825	2900	2900	2925	1600
12.633333793862983	12.63333418860268	0	0	1	0	-0.00268775962159037	0.5169458493554275	2841.8932531104756	2916.8932531104756	2916.8932531104756	2941.8932531104756	0.800000011920929	0.772020697593689	0.9285714030265808	0.5338982939720154	1.0	2841	2916	2916	2941	1600
12.656067247855082	12.65606803733448	0	0	1	0	-0.0030505248230691083	0.5258286385563409	2878.2682748882157	2953.2682748882157	2953.2682748882157	2978.2682748882157	0.8117647171020508	0.7823834419250488	0.9387755393981934	0.5423728823661804	1.0	2878	2953	2953	2978	1600
12.6663016640252	12.666301269285503	0	0	1	0	-0.003404928748047195	0.5320540770646076	2903.7614455795683	2978.7614455795683	2978.7614455795683	3003.7614455795683	0.8235294222831726	0.787564754486084	0.9387755393981934	0.5508474707603455	1.0	2903	2978	2978	3003	1600
12.683343366300678	12.683343366300678	0	0	1	0	-0.0037500000000005793	0.5380605236262817	2928.357844249623	3003.357844249623	3003.357844249623	3028.357844249623	0.8235294222831726	0.7979274392127991	0.9489796161651611	0.5593220591545105	1.0	2928	3003	3003	3028	1600
12.699367034893017	12.699367034893017	0	0	1	0	-0.004084792762613266	0.5393558666677016	2933.662274004238	3008.662274004238	3008.662274004238	3033.662274004238	0.8235294222831726	0.803108811378479	0.9489796161651611	0.5593220591545105	1.0	2933	3008	3008	3033	1600
12.722716282815204	12.722716677554905	0	0	1	0	-0.004408389392194093	0.5470513847667178	2965.1754206197093	3040.1754206197093	3040.1754206197093	3065.1754206197093	0.8352941274642944	0.8082901835441589	0.9591836929321289	0.5677965879440308	1.0	2965	3040	3040	3065	1600
12.733383728434879	12.733383728434879	0	0	1	0	-0.004719902932874305	0.5437238842702499	2951.5493060866734	3026.5493060866734	3026.5493060866734	3051.5493060866734	0.8352941274642944	0.803108811378479	0.9591836929321289	0.5593220591545105	1.0	2951	3026	3026	3051	1600
12.74939594957595	12.74939594957595	0	0	1	0	-0.005018479547691941	0.5422970429629821	2945.7063909334115	3020.7063909334115	3020.7063909334115	3045.7063909334115	0.8352941274642944	0.803108811378479	0.9489796161651611	0.5593220591545105	1.0	2945	3020	3020	3045	1600
12.76632475629758	12.76632475629758	0	0	1	0	-0.005303300858899587	0.5422970429629821	2945.7063909334115	3020.7063909334115	3020.7063909334115	3045.7063909334115	0.8352941274642944	0.803108811378479	0.9489796161651611	0.5593220591545105	1.0	2945	3020	3020	3045	1600
12.78925439591997	12.78925439591997	0	0	1	0	-0.0055735861910809125	0.5347546425756597	2914.820261347327	2989.820261347327	2989.820261347327	3014.820261347327	0.8235294222831726	0.7927461266517639	0.9489796161651611	0.5508474707603455	1.0	2914	2989	2989	3014	1600
12.799388548206599	12.7993889429463	0	0	1	0	-0.005828594710927712	0.5347546425756597	2914.820261347327	2989.820261347327	2989.820261347327	3014.820261347327	0.8235294222831726	0.7927461266517639	0.9489796161651611	0.5508474707603455	1.0	2914	2989	2989	3014	1600
12.816324065503105	12.816324065503105	0	0	1	0	-0.006067627457812508	0.5314487466238766	2901.282617424775	2976.282617424775	2976.282617424775	3001.282617424775	0.8235294222831726	0.787564754486084	0.9489796161651611	0.5423728823661804	1.0	2901	2976	2976	3001	1600
12.83368866485218	12.833689454331578	0	0	1	0	-0.006290029259591055	0.5209059324830676	2858.109793518162	2933.109793518162	2933.109793518162	2958.109793518162	0.8235294222831726	0.7668393850326538	0.9387755393981934	0.5254237055778503	1.0	2858	2933	2933	2958	1600
12.856074353169662	12.856074747909359	0	0	1	0	-0.006495190528383635	0.5100990948391306	2813.85579336624	2888.85579336624	2888.85579336624	2913.85579336624	0.8117647171020508	0.7564767003059387	0.9285714030265808	0.508474588394165	1.0	2813	2888	2888	2913	1600
12.866306400901587	12.866306400901587	0	0	1	0	-0.006682548931413073	0.4967880403034748	2759.347025042729	2834.347025042729	2834.347025042729	2859.347025042729	0.800000011920929	0.7357512712478638	0.918367326259613	0.49152541160583496	1.0	2759	2834	2834	2859	1600
12.883382050791157	12.883382050791157	0	0	1	0	-0.006851590932319789	0.4791550495810304	2687.1399280343194	2762.1399280343194	2762.1399280343194	2787.1399280343194	0.7882353067398071	0.7098445892333984	0.8979591727256775	0.4661017060279846	1.0	2687	2762	2762	2787	1600
12.899781116837032	12.899781116837032	0	0	1	0	-0.007001853198729263	0.4645514740769383	2627.3382863450624	2702.3382863450624	2702.3382863450624	2727.3382863450624	0.7882353067398071	0.6787564754486084	0.8877550959587097	0.4406779706478119	1.0	2627	2702	2702	2727	1600
12.92266970353075	12.92267009827045	0	0	1	0	-0.007132923872213867	0.42183131639291904	2452.3992406290035	2527.3992406290035	2527.3992406290035	2552.3992406290035	0.7529411911964417	0.6113989353179932	0.8469387888908386	0.3813559412956238	1.0	2452	2527	2527	2552	1600
12.933309912111207	12.933309912111207	0	0	1	0	-0.0072444436971681936	0.42183131639291904	2452.3992406290035	2527.3992406290035	2527.3992406290035	2552.3992406290035	0.7529411911964417	0.6113989353179932	0.8469387888908386	0.3813559412956238	1.0	2452	2527	2527	2552	1600
12.949456344749864	12.949456344749864	0	0	1	0	-0.007336107005503688	0.3944543715616651	2340.2906515450186	2415.2906515450186	2415.2906515450186	2440.2906515450186	0.729411780834198	0.5647668242454529	0.8163265585899353	0.347457617521286	1.0	2340	2415	2415	2440	1600
12.966445546645405	12.966445941385102	0	0	1	0	-0.007407662554463643	0.3659964878548907	2223.755617765777	2298.755617765777	2298.755617765777	2323.755617765777	0.7058823704719543	0.5181347131729126	0.7653061151504517	0.31355932354927063	1.0	2223	2298	2298	2323	1600
12.989204658717926	12.989204263978225	0	0	1	0	-0.007458914215262124	0.29273257733411917	1923.739904183218	1998.739904183218	1998.739904183218	2023.739904183218	0.5882353186607361	0.4196891188621521	0.6632652878761292	0.24576270580291748	1.0	1923	1998	1998	2023	1600
12.99943946962774	12.999440653846838	0	0	1	0	-0.007489721510659341	0.2742195944744734	1847.9292393729686	1922.9292393729686	1922.9292393729686	1947.9292393729686	0.5882353186607361	0.37823835015296936	0.5918367505073547	0.22033898532390594	1.0	1847	1922	1922	1947	1600
13.016486303519303	13.016486698259	0	0	1	0	-0.0075	0.24370128301364335	1722.9567539408695	1797.9567539408695	1797.9567539408695	1822.9567539408695	0.529411792755127	0.34196892380714417	0.5306122303009033	0.19491524994373322	1.0	1722	1797	1797	1822	1600
13.033351951889125	13.033351951889125	0	0	1	0	-0.007489721510659266	0.21776538085551955	1616.7492346033525	1691.7492346033525	1691.7492346033525	1716.7492346033525	0.48235294222831726	0.3108808398246765	0.4591836631298065	0.16949152946472168	1.0	1616	1691	1691	1716	1600
13.056064089937495	13.056064484677192	0	0	1	0	-0.0074589142152619746	0.1931049943740848	1515.7649519618772	1590.7649519618772	1590.7649519618772	1615.7649519618772	0.43529412150382996	0.27979275584220886	0.3979591727256775	0.14406779408454895	1.0	1515	1590	1590	1615	1600
13.066364822377006	13.066364822377006	0	0	1	0	-0.007407662554463419	0.17082088590583167	1424.5115277843806	1499.5115277843806	1499.5115277843806	1524.5115277843806	0.38823530077934265	0.25388601422309875	0.3469387888908386	0.11864406615495682	1.0	1424	1499	1499	1524	1600
13.083384419229349	13.083384419229349	0	0	1	0	-0.007336107005503392	0.1376584426125248	1288.711322498289	1363.711322498289	1363.711322498289	1388.711322498289	0.29411765933036804	0.22797927260398865	0.30612245202064514	0.09322033822536469	1.0	1288	1363	1363	1388	1600
13.099571904796681	13.099571904796681	0	0	1	0	-0.007244443697167825	0.10749421813964988	1165.1888232818662	1240.1888232818662	1240.1888232818662	1265.1888232818662	0.24705882370471954	0.17098446190357208	0.23469388484954834	0.050847455859184265	1.0	1165	1240	1240	1265	1600
13.12272417760918	13.122724572348881	0	0	1	0	-0.0071329238722134276	0.09137248893892402	1099.1703422048938	1174.1703422048938	1174.1703422048938	1199.1703422048938	0.21176470816135406	0.14507772028446198	0.20408163964748383	0.04237288236618042	1.0	1099	1174	1174	1199	1600
13.13338293895548	13.13338293895548	0	0	1	0	-0.007001853198728752	0.07797114734448665	1044.2918483756728	1119.2918483756728	1119.2918483756728	1144.2918483756728	0.1764705926179886	0.12953367829322815	0.1734693944454193	0.033898305147886276	1.0	1044	1119	1119	1144	1600
13.149600819479614	13.149601214219315	0	0	1	0	-0.006851590932319209	0.06770555138109888	1002.2542329055999	1077.2542329056	1077.2542329056	1102.2542329056	0.15294118225574493	0.11398963630199432	0.15306122601032257	0.025423727929592133	1.0	1002	1077	1077	1102	1600
13.166344493282518	13.166344493282518	0	0	1	0	-0.006682548931412426	0.057526430779126086	960.5707340405213	1035.5707340405213	1035.5707340405213	1060.5707340405213	0.12941177189350128	0.0984455943107605	0.13265305757522583	0.016949152573943138	1.0	960	1035	1035	1060	1600
13.189416239196467	13.18941584445677	0	0	1	0	-0.006495190528382922	0.04901016566809621	925.6966284108539	1000.6966284108539	1000.6966284108539	1025.696628410854	0.10588235408067703	0.08808290213346481	0.12244898080825806	0.016949152573943138	1.0	925	1000	1000	1025	1600
13.199364469084975	13.199364469084975	0	0	1	0	-0.006290029259590279	0.047433783584796226	919.2413437797405	994.2413437797405	994.2413437797405	1019.2413437797405	0.10588235408067703	0.08290155231952667	0.11224489659070969	0.008474576286971569	1.0	919	994	994	1019	1600
13.216612620222909	13.21661301496261	0	0	1	0	-0.006067627457811671	0.046116829187206894	913.8484155216122	988.8484155216122	988.8484155216122	1013.8484155216122	0.10588235408067703	0.07772020995616913	0.10204081982374191	0.008474576286971569	1.0	913	988	988	1013	1600
13.23349958453647	13.233499979276166	0	0	1	0	-0.005828594710926814	0.03907345328480005	885.0057912012562	960.0057912012562	960.0057912012562	985.0057912012562	0.0941176488995552	0.062176164239645004	0.09183673560619354	0.0	1.0	885	960	960	985	1600
13.256205012009955	13.256205406749656	0	0	1	0	-0.0055735861910799584	0.034836940467357635	867.6572712138295	942.6572712138295	942.6572712138295	967.6572712138295	0.08235294371843338	0.05699481815099716	0.08163265138864517	0.0	1.0	867	942	942	967	1600
13.26645008615194	13.26645048089164	0	0	1	0	-0.0053033008588985785	0.033541603945195675	862.3528681555763	937.3528681555763	937.3528681555763	962.3528681555763	0.08235294371843338	0.05181347206234932	0.08163265138864517	0.0	1.0	862	937	937	962	1600
13.283424287938926	13.283424682678627	0	0	1	0	-0.005018479547690881	0.033541603945195675	862.3528681555763	937.3528681555763	937.3528681555763	962.3528681555763	0.08235294371843338	0.05181347206234932	0.08163265138864517	0.0	1.0	862	937	937	962	1600
13.29932361352615	13.29932361352615	0	0	1	0	-0.004719902932873198	0.029305091127753258	845.0043481681496	920.0043481681496	920.0043481681496	945.0043481681496	0.07058823853731155	0.04663212597370148	0.08163265138864517	0.0	1.0	845	920	920	945	1600
13.322704835363941	13.322705230103638	0	0	1	0	-0.00440838939219294	0.028009753674268723	839.6999412961304	914.6999412961304	914.6999412961304	939.6999412961304	0.07058823853731155	0.041450776159763336	0.0714285746216774	0.0	1.0	839	914	914	939	1600
13.333385307393671	13.333385307393671	0	0	1	0	-0.00408479276261207	0.028009753674268723	839.6999412961304	914.6999412961304	914.6999412961304	939.6999412961304	0.07058823853731155	0.041450776159763336	0.0714285746216774	0.0	1.0	839	914	914	939	1600
13.349531740032331	13.349531740032331	0	0	1	0	-0.003749999999999344	0.028009753674268723	839.6999412961304	914.6999412961304	914.6999412961304	939.6999412961304	0.07058823853731155	0.041450776159763336	0.0714285746216774	0.0	1.0	839	914	914	939	1600
13.366828444153215	13.366828838892912	0	0	1	0	-0.0034049287480459245	0.02506857644766569	827.655820553191	902.655820553191	902.655820553191	927.655820553191	0.05882352963089943	0.041450776159763336	0.0714285746216774	0.0	1.0	827	902	902	927	1600
13.389244132687802	13.389244132687802	0	0	1	0	-0.003050524823067806	0.02506857644766569	827.655820553191	902.655820553191	902.655820553191	927.655820553191	0.05882352963089943	0.041450776159763336	0.0714285746216774	0.0	1.0	827	902	902	927	1600
13.399341968922142	13.399341968922146	0	0	1	0	-0.002687759621589039	0.02506857644766569	827.655820553191	902.655820553191	902.655820553191	927.655820553191	0.05882352963089943	0.041450776159763336	0.0714285746216774	0.0	1.0	827	902	902	927	1600
13.416515119517312	13.416515514257012	0	0	1	0	-0.0023176274578113774	0.02506857644766569	827.655820553191	902.655820553191	902.655820553191	927.655820553191	0.05882352963089943	0.041450776159763336	0.0714285746216774	0.0	1.0	827	902	902	927	1600
13.433760507477357	13.433760902217054	0	0	1	0	-0.0019411428382681635	0.02377323992550373	822.3514174949378	897.3514174949378	897.3514174949378	922.3514174949378	0.05882352963089943	0.036269430071115494	0.0714285746216774	0.0	1.0	822	897	897	922	1600
13.45604237925406	13.45604237925406	0	0	1	0	-0.0015593376811324415	0.02377323992550373	822.3514174949378	897.3514174949378	897.3514174949378	922.3514174949378	0.05882352963089943	0.036269430071115494	0.0714285746216774	0.0	1.0	822	897	897	922	1600
13.466351795966945	13.466351795966945	0	0	1	0	-0.0011732584878009686	0.02377323992550373	822.3514174949378	897.3514174949378	897.3514174949378	922.3514174949378	0.05882352963089943	0.036269430071115494	0.0714285746216774	0.0	1.0	822	897	897	922	1600
13.483448761800249	13.483448761800249	0	0	1	0	-0.0007839634745066304	0.020832063630223274	810.3073005657643	885.3073005657643	885.3073005657643	910.3073005657643	0.0470588244497776	0.036269430071115494	0.0714285746216774	0.0	1.0	810	885	885	910	1600
13.499361508537232	13.499361508537232	0	0	1	0	-0.0003925196718213029	0.020832063630223274	810.3073005657643	885.3073005657643	885.3073005657643	910.3073005657643	0.0470588244497776	0.036269430071115494	0.0714285746216774	0.0	1.0	810	885	885	910	1600
13.522516544527624	13.522516544527624	0	0	1	0	7.791492631894069e-16	0.020832063630223274	810.3073005657643	885.3073005657643	885.3073005657643	910.3073005657643	0.0470588244497776	0.036269430071115494	0.0714285746216774	0.0	1.0	810	885	885	910	1600
13.533444913088188	13.533445307827884	0	0	1	0	0.000392519671822859	0.020832063630223274	810.3073005657643	885.3073005657643	885.3073005657643	910.3073005657643	0.0470588244497776	0.036269430071115494	0.0714285746216774	0.0	1.0	810	885	885	910	1600
13.54940897598601	13.54940897598601	0	0	1	0	0.0007839634745081803	0.020832063630223274	810.3073005657643	885.3073005657643	885.3073005657643	910.3073005657643	0.0470588244497776	0.036269430071115494	0.0714285746216774	0.0	1.0	810	885	885	910	1600
13.566513047133894	13.566513047133894	0	0	1	0	0.0011732584878025075	0.020832063630223274	810.3073005657643	885.3073005657643	885.3073005657643	910.3073005657643	0.0470588244497776	0.036269430071115494	0.0714285746216774	0.0	1.0	810	885	885	910	1600
13.589256369618466	13.589256369618466	0	0	1	0	0.0015593376811339657	0.020832063630223274	810.3073005657643	885.3073005657643	885.3073005657643	910.3073005657643	0.0470588244497776	0.036269430071115494	0.0714285746216774	0.0	1.0	810	885	885	910	1600
13.599358153249794	13.599358153249794	0	0	1	0	0.001941142838269669	0.020832063630223274	810.3073005657643	885.3073005657643	885.3073005657643	910.3073005657643	0.0470588244497776	0.036269430071115494	0.0714285746216774	0.0	1.0	810	885	885	910	1600
13.61643617157756	13.61643617157756	0	0	1	0	0.0023176274578128593	0.02377323992550373	822.3514174949378	897.3514174949378	897.3514174949378	922.3514174949378	0.05882352963089943	0.036269430071115494	0.0714285746216774	0.0	1.0	822	897	897	922	1600
13.633447873635928	13.633447873635928	0	0	1	0	0.002687759621590494	0.02377323992550373	822.3514174949378	897.3514174949378	897.3514174949378	922.3514174949378	0.05882352963089943	0.036269430071115494	0.0714285746216774	0.0	1.0	822	897	897	922	1600
13.656122511412912	13.656122906152612	0	0	1	0	0.0030505248230692293	0.02377323992550373	822.3514174949378	897.3514174949378	897.3514174949378	922.3514174949378	0.05882352963089943	0.036269430071115494	0.0714285746216774	0.0	1.0	822	897	897	922	1600
13.666328111585019	13.666328506324719	0	0	1	0	0.0034049287480473127	0.02377323992550373	822.3514174949378	897.3514174949378	897.3514174949378	922.3514174949378	0.05882352963089943	0.036269430071115494	0.06122449040412903	0.0	1.0	822	897	897	922	1600
13.683382840270555	13.683382445530855	0	0	1	0	0.0037500000000006933	0.02377323992550373	822.3514174949378	897.3514174949378	897.3514174949378	922.3514174949378	0.05882352963089943	0.036269430071115494	0.06122449040412903	0.0	1.0	822	897	897	922	1600
13.699361508537232	13.699361508537235	0	0	1	0	0.004084792762613376	0.02377323992550373	822.3514174949378	897.3514174949378	897.3514174949378	922.3514174949378	0.05882352963089943	0.036269430071115494	0.06122449040412903	0.0	1.0	822	897	897	922	1600
13.72263101904027	13.722630624300573	0	0	1	0	0.0044083893921942	0.02506857644766569	827.655820553191	902.655820553191	902.655820553191	927.655820553191	0.05882352963089943	0.041450776159763336	0.06122449040412903	0.0	1.0	827	902	902	927	1600
13.733352543998675	13.733352543998675	0	0	1	0	0.004719902932874409	0.02377323992550373	822.3514174949378	897.3514174949378	897.3514174949378	922.3514174949378	0.05882352963089943	0.036269430071115494	0.06122449040412903	0.0	1.0	822	897	897	922	1600
13.749433449847336	13.749433055107636	0	0	1	0	0.005018479547692039	0.02377323992550373	822.3514174949378	897.3514174949378	897.3514174949378	922.3514174949378	0.05882352963089943	0.036269430071115494	0.06122449040412903	0.0	1.0	822	897	897	922	1600
13.766353572295591	13.766353572295591	0	0	1	0	0.00530330085889968	0.02506857644766569	827.655820553191	902.655820553191	902.655820553191	927.655820553191	0.05882352963089943	0.041450776159763336	0.06122449040412903	0.0	1.0	827	902	902	927	1600
13.789249264303885	13.789248869564188	0	0	1	0	0.005573586191081001	0.02506857644766569	827.655820553191	902.655820553191	902.655820553191	927.655820553191	0.05882352963089943	0.041450776159763336	0.06122449040412903	0.0	1.0	827	902	902	927	1600
13.799391706124188	13.799392100863889	0	0	1	0	0.005828594710927795	0.02506857644766569	827.655820553191	902.655820553191	902.655820553191	927.655820553191	0.05882352963089943	0.041450776159763336	0.06122449040412903	0.0	1.0	827	902	902	927	1600
13.816420381989607	13.816420381989607	0	0	1	0	0.006067627457812587	0.029305091127753258	845.0043481681496	920.0043481681496	920.0043481681496	945.0043481681496	0.07058823853731155	0.04663212597370148	0.06122449040412903	0.0	1.0	845	920	920	945	1600
13.83334484657455	13.833349188711233	0	0	1	0	0.006290029259591127	0.029305091127753258	845.0043481681496	920.0043481681496	920.0043481681496	945.0043481681496	0.07058823853731155	0.05181347206234932	0.051020409911870956	0.0	1.0	845	920	920	945	1600
13.856191985599898	13.856192775079295	0	0	1	0	0.006495190528383701	0.03189576417207718	855.613154284656	930.613154284656	930.613154284656	955.613154284656	0.07058823853731155	0.05699481815099716	0.051020409911870956	0.0	1.0	855	930	930	955	1600
13.86633758533779	13.86633758533779	0	0	1	0	0.006682548931413134	0.03319110069423914	860.9175573429093	935.9175573429093	935.9175573429093	960.9175573429093	0.07058823853731155	0.062176164239645004	0.051020409911870956	0.0	1.0	860	935	935	960	1600
13.883363103285616	13.883363103285616	0	0	1	0	0.006851590932319843	0.03872295096516609	883.5704842023551	958.5704842023551	958.5704842023551	983.5704842023551	0.08235294371843338	0.07253886014223099	0.06122449040412903	0.0	1.0	883	958	958	983	1600
13.899355587441752	13.899355587441752	0	0	1	0	0.0070018531987293105	0.04131362400949001	894.1792903188616	969.1792903188616	969.1792903188616	994.1792903188616	0.08235294371843338	0.08290155231952667	0.0714285746216774	0.0	1.0	894	969	969	994	1600
13.922535097293467	13.922535492033168	0	0	1	0	0.007132923872213908	0.05259351272933927	940.3704346266443	1015.3704346266443	1015.3704346266443	1040.3704346266443	0.10588235408067703	0.10362694412469864	0.10204081982374191	0.008474576286971569	1.0	940	1015	1015	1040	1600
13.933403860159514	13.933403860159514	0	0	1	0	0.007244443697168227	0.05259351272933927	940.3704346266443	1015.3704346266443	1015.3704346266443	1040.3704346266443	0.10588235408067703	0.10362694412469864	0.10204081982374191	0.008474576286971569	1.0	940	1015	1015	1040	1600
13.949378975768903	13.949378975768903	0	0	1	0	0.007336107005503715	0.065298451774743	992.3971600175726	1067.3971600175726	1067.3971600175726	1092.3971600175726	0.12941177189350128	0.12953367829322815	0.13265305757522583	0.016949152573943138	1.0	992	1067	1067	1092	1600
13.966406862154924	13.966406467415224	0	0	1	0	0.007407662554463664	0.07677290796755518	1039.3850581271386	1114.3850581271386	1114.3850581271386	1139.3850581271386	0.15294118225574493	0.15025906264781952	0.15306122601032257	0.025423727929592133	1.0	1039	1114	1114	1139	1600
13.989247685345093	13.98925163274208	0	0	1	0	0.007458914215262138	0.08539266695179218	1074.682971167589	1149.682971167589	1149.682971167589	1174.682971167589	0.16470588743686676	0.17098446190357208	0.1734693944454193	0.033898305147886276	1.0	1074	1149	1149	1174	1600
13.999397232479973	13.999397232479973	0	0	1	0	0.007489721510659348	0.09758054405522981	1124.592327906166	1199.592327906166	1199.592327906166	1224.592327906166	0.1882352977991104	0.19170984625816345	0.20408163964748383	0.050847455859184265	1.0	1124	1199	1199	1224	1600
14.016430645221776	14.016430645221776	0	0	1	0	0.0075	0.10855956085861265	1169.5514017160187	1244.5514017160187	1244.5514017160187	1269.5514017160187	0.21176470816135406	0.20725388824939728	0.22448979318141937	0.06779661029577255	1.0	1169	1244	1244	1269	1600
14.033401294351473	14.03340208383087	0	0	1	0	0.007489721510659259	0.12853506106183588	1251.3510750482178	1326.3510750482178	1326.3510750482178	1351.3510750482178	0.2705882489681244	0.2227979302406311	0.2448979616165161	0.08474576473236084	1.0	1251	1326	1326	1351	1600
14.056218038420015	14.056218433159716	0	0	1	0	0.0074589142152619616	0.1441369178801239	1315.2406787191073	1390.2406787191073	1390.2406787191073	1415.2406787191073	0.29411765933036804	0.24870465695858002	0.30612245202064514	0.11016949266195297	1.0	1315	1390	1390	1415	1600
14.066566929102775	14.066566929102779	0	0	1	0	0.007407662554463399	0.157107675846554	1368.3559325916385	1443.3559325916385	1443.3559325916385	1468.3559325916385	0.3294117748737335	0.2590673565864563	0.33673468232154846	0.11864406615495682	1.0	1368	1443	1443	1468	1600
14.083504420097777	14.083505209577174	0	0	1	0	0.007336107005503364	0.17063592401900451	1423.7541088578234	1498.7541088578234	1498.7541088578234	1523.7541088578234	0.3529411852359772	0.27979275584220886	0.36734694242477417	0.1355932205915451	1.0	1423	1498	1498	1523	1600
14.099369403331208	14.099369403331208	0	0	1	0	0.00724444369716779	0.18606942952960082	1486.9543139237153	1561.9543139237153	1561.9543139237153	1586.9543139237153	0.38823530077934265	0.2953367829322815	0.3979591727256775	0.1525423675775528	1.0	1486	1561	1561	1586	1600
14.116619922907338	14.116620317647035	0	0	1	0	0.007132923872213387	0.2001165302411696	1544.4771913375894	1619.4771913375894	1619.4771913375894	1644.4771913375894	0.4117647111415863	0.31606218218803406	0.4285714328289032	0.16949152946472168	1.0	1544	1619	1619	1644	1600
14.136085326933289	14.136085721672986	0	0	1	0	0.007001853198728705	0.21606888718302586	1609.8020930144908	1684.8020930144908	1684.8020930144908	1709.8020930144908	0.4470588266849518	0.3316062092781067	0.4591836631298065	0.18644067645072937	1.0	1609	1684	1684	1709	1600
14.14937344941312	14.14937344941312	0	0	1	0	0.006851590932319155	0.22536062320874084	1647.8517520397936	1722.8517520397936	1722.8517520397936	1747.8517520397936	0.4588235318660736	0.3471502661705017	0.4897959232330322	0.19491524994373322	1.0	1647	1722	1722	1747	1600
14.166365414486554	14.166365414486554	0	0	1	0	0.006682548931412366	0.23534134299849008	1688.7227995788169	1763.7227995788169	1763.7227995788169	1788.7227995788169	0.4588235318660736	0.3678756356239319	0.5204081535339355	0.22033898532390594	1.0	1688	1763	1763	1788	1600
14.18935071240647	14.18935071240647	0	0	1	0	0.006495190528382856	0.26218063546655834	1798.6297022355564	1873.6297022355564	1873.6297022355564	1898.6297022355564	0.4941176474094391	0.409326434135437	0.5714285969734192	0.2542372941970825	1.0	1798	1873	1873	1898	1600
14.199317100321123	14.199317100321123	0	0	1	0	0.006290029259590206	0.26218063546655834	1798.6297022355564	1873.6297022355564	1873.6297022355564	1898.6297022355564	0.4941176474094391	0.409326434135437	0.5714285969734192	0.2542372941970825	1.0	1798	1873	1873	1898	1600
14.216406566100149	14.216406566100149	0	0	1	0	0.006067627457811592	0.27774105013957984	1862.3496003215794	1937.3496003215794	1937.3496003215794	1962.3496003215794	0.5176470875740051	0.4300518035888672	0.6020408272743225	0.2711864411830902	1.0	1862	1937	1937	1962	1600
14.233494847660081	14.233495242399782	0	0	1	0	0.005828594710926731	0.3046253599208435	1972.440848875854	2047.440848875854	2047.440848875854	2072.440848875854	0.5529412031173706	0.4663212299346924	0.6530612111091614	0.3050847351551056	1.0	1972	2047	2047	2072	1600
14.2559973789284	14.255998168407798	0	0	1	0	0.005573586191079871	0.3171581278897535	2023.7625337085406	2098.7625337085406	2098.7625337085406	2123.7625337085406	0.5647059082984924	0.48704662919044495	0.6734693646430969	0.32203391194343567	1.0	2023	2098	2098	2123	1600
14.26648877064242	14.26648877064242	0	0	1	0	0.005303300858898486	0.3282179982861777	2069.0527029818977	2144.0527029818977	2144.0527029818977	2169.0527029818977	0.5647059082984924	0.5129533410072327	0.6938775777816772	0.33898305892944336	1.0	2069	2144	2144	2169	1600
14.28435666310743	14.28435705784713	0	0	1	0	0.005018479547690782	0.3410966698865048	2121.790863185237	2196.790863185237	2196.790863185237	2221.790863185237	0.5764706134796143	0.5336787700653076	0.7142857313156128	0.35593220591545105	1.0	2121	2196	2196	2221	1600
14.29936900859151	14.29936900859151	0	0	1	0	0.004719902932873095	0.3541482769826505	2175.237194243954	2250.237194243954	2250.237194243954	2275.237194243954	0.5882353186607361	0.5544041395187378	0.7346938848495483	0.37288135290145874	1.0	2175	2250	2250	2275	1600
14.316346763035787	14.316346763035787	0	0	1	0	0.0044083893921928324	0.365083041248778	2220.0150539137458	2295.0150539137458	2295.0150539137458	2320.0150539137458	0.6000000238418579	0.5699481964111328	0.7448979616165161	0.38983049988746643	1.0	2220	2295	2295	2320	1600
14.33597203663974	14.335972431379437	0	0	1	0	0.004084792762611958	0.37843731153963844	2274.7007907548195	2349.7007907548195	2349.7007907548195	2374.7007907548195	0.6117647290229797	0.590673565864563	0.7653061151504517	0.4067796468734741	1.0	2274	2349	2349	2374	1600
14.349392002178964	14.349392002178964	0	0	1	0	0.0037499999999992296	0.3925294458752724	2332.4080808592407	2407.4080808592407	2407.4080808592407	2432.4080808592407	0.6352941393852234	0.606217622756958	0.7755101919174194	0.4237288236618042	1.0	2332	2407	2407	2432	1600
14.366515415572087	14.366515810311787	0	0	1	0	0.0034049287480458065	0.4087770506945789	2398.9420225943004	2473.9420225943004	2473.9420225943004	2498.9420225943004	0.6470588445663452	0.6373056769371033	0.795918345451355	0.4406779706478119	1.0	2398	2473	2473	2498	1600
14.389313606874788	14.389314001614485	0	0	1	0	0.003050524823067685	0.41884886288892353	2440.186093530142	2515.186093530142	2515.186093530142	2540.186093530142	0.658823549747467	0.6476684212684631	0.8061224222183228	0.4576271176338196	1.0	2440	2515	2515	2540	1600
14.39946512770816	14.39946552244786	0	0	1	0	0.0026877596215889154	0.4256317924846007	2467.96219022444	2542.96219022444	2542.96219022444	2567.96219022444	0.658823549747467	0.6632124185562134	0.8163265585899353	0.4661017060279846	1.0	2467	2542	2542	2567	1600
14.416603541209836	14.416603935949537	0	0	1	0	0.0023176274578112516	0.4371502647071366	2515.130333975724	2590.130333975724	2590.130333975724	2615.130333975724	0.6705882549285889	0.6787564754486084	0.8265306353569031	0.4830508530139923	1.0	2515	2590	2590	2615	1600
14.433610506391824	14.433611295871222	0	0	1	0	0.0019411428382680358	0.4456871235166524	2550.0887708006917	2625.0887708006917	2625.0887708006917	2650.0887708006917	0.6823529601097107	0.6891191601753235	0.8367347121238708	0.49152541160583496	1.0	2550	2625	2625	2650	1600
14.456040010815867	14.456040010815867	0	0	1	0	0.001559337681132312	0.4555625692009926	2590.5287208780646	2665.5287208780646	2665.5287208780646	2690.5287208780646	0.6941176652908325	0.7046632170677185	0.8469387888908386	0.5	1.0	2590	2665	2665	2690	1600
14.466352190706642	14.466352190706642	0	0	1	0	0.0011732584878008379	0.46729723580596527	2638.582180625428	2713.582180625428	2713.582180625428	2738.582180625428	0.7058823704719543	0.7202072739601135	0.8571428656578064	0.5169491767883301	1.0	2638	2713	2713	2738	1600
14.483383235010253	14.483383235010253	0	0	1	0	0.0007839634745064989	0.4717038774605813	2656.6273782010803	2731.6273782010803	2731.6273782010803	2756.6273782010803	0.7058823704719543	0.7305699586868286	0.8571428656578064	0.5254237055778503	1.0	2656	2731	2731	2756	1600
14.499584536467042	14.499584931206739	0	0	1	0	0.0003925196718211707	0.4785760908942658	2684.769092212018	2759.769092212018	2759.769092212018	2784.769092212018	0.7176470756530762	0.7409326434135437	0.8673469424247742	0.5254237055778503	1.0	2684	2759	2759	2784	1600
14.522687861556895	14.522688256296592	0	0	1	0	-9.11457541045065e-16	0.48170903601868265	2697.5985024965057	2772.5985024965057	2772.5985024965057	2797.5985024965057	0.7176470756530762	0.7461140155792236	0.8673469424247742	0.5338982939720154	1.0	2697	2772	2772	2797	1600
14.533393596927345	14.533393596927345	0	0	1	0	-0.00039251967182299115	0.4873075252485828	2720.5243158929466	2795.5243158929466	2795.5243158929466	2820.5243158929466	0.729411780834198	0.7512953281402588	0.8775510191917419	0.5338982939720154	1.0	2720	2795	2795	2820	1600
14.549408186506612	14.549408186506612	0	0	1	0	-0.0007839634745083118	0.48860286829000277	2725.8287456475614	2800.8287456475614	2800.8287456475614	2825.8287456475614	0.729411780834198	0.7564767003059387	0.8775510191917419	0.5338982939720154	1.0	2725	2800	2800	2825	1600
14.566420283304682	14.566420283304682	0	0	1	0	-0.0011732584878026383	0.48860286829000277	2725.8287456475614	2800.8287456475614	2800.8287456475614	2825.8287456475614	0.729411780834198	0.7564767003059387	0.8775510191917419	0.5338982939720154	1.0	2725	2800	2800	2825	1600
14.58931558057328	14.58931558057328	0	0	1	0	-0.0015593376811340951	0.49175741735089407	2738.746624051911	2813.746624051911	2813.746624051911	2838.746624051911	0.729411780834198	0.7616580128669739	0.8775510191917419	0.5423728823661804	1.0	2738	2813	2813	2838	1600
14.59933012673118	14.59933012673118	0	0	1	0	-0.0019411428382697968	0.49175741735089407	2738.746624051911	2813.746624051911	2813.746624051911	2838.746624051911	0.729411780834198	0.7616580128669739	0.8775510191917419	0.5423728823661804	1.0	2738	2813	2813	2838	1600
14.616686831286279	14.616687226025979	0	0	1	0	-0.002317627457812985	0.4959939366875945	2756.0951707356994	2831.0951707356994	2831.0951707356994	2856.0951707356994	0.7411764860153198	0.7668393850326538	0.8775510191917419	0.5423728823661804	1.0	2756	2831	2831	2856	1600
14.63337642575045	14.63337642575045	0	0	1	0	-0.0026877596215906176	0.4959939366875945	2756.0951707356994	2831.0951707356994	2831.0951707356994	2856.0951707356994	0.7411764860153198	0.7668393850326538	0.8775510191917419	0.5423728823661804	1.0	2756	2831	2831	2856	1600
14.656017905392735	14.656018694872133	0	0	1	0	-0.0030505248230693503	0.4942013575199029	2748.7545590440022	2823.7545590440022	2823.7545590440022	2848.7545590440022	0.7411764860153198	0.7616580128669739	0.8877550959587097	0.5338982939720154	1.0	2748	2823	2823	2848	1600
14.666331269502608	14.666331269502608	0	0	1	0	-0.0034049287480474306	0.492839372725542	2743.1772313110946	2818.1772313110946	2818.1772313110946	2843.1772313110946	0.7411764860153198	0.7616580128669739	0.8775510191917419	0.5338982939720154	1.0	2743	2818	2818	2843	1600
14.683419156322843	14.683419156322843	0	0	1	0	-0.0037500000000008082	0.4915440445852832	2737.872862576735	2812.872862576735	2812.872862576735	2837.872862576735	0.7411764860153198	0.7564767003059387	0.8775510191917419	0.5338982939720154	1.0	2737	2812	2812	2837	1600
14.699322429307054	14.699322429307054	0	0	1	0	-0.004084792762613487	0.49024870154386324	2732.56843282212	2807.56843282212	2807.56843282212	2832.56843282212	0.7411764860153198	0.7512953281402588	0.8775510191917419	0.5338982939720154	1.0	2732	2807	2807	2832	1600
14.716451763795659	14.71645215853536	0	0	1	0	-0.004408389392194307	0.4857537865262467	2714.16175582498	2789.16175582498	2789.16175582498	2814.16175582498	0.7411764860153198	0.7461140155792236	0.8673469424247742	0.5254237055778503	1.0	2714	2789	2789	2814	1600
14.735992563104075	14.735992957843775	0	0	1	0	-0.004719902932874511	0.478384334989606	2683.9838517824364	2758.9838517824364	2758.9838517824364	2783.9838517824364	0.729411780834198	0.7357512712478638	0.8673469424247742	0.5169491767883301	1.0	2683	2758	2758	2783	1600
14.749392002178963	14.749392002178963	0	0	1	0	-0.005018479547692137	0.47266073358467153	2660.54570402923	2735.54570402923	2735.54570402923	2760.54570402923	0.729411780834198	0.7202072739601135	0.8673469424247742	0.508474588394165	1.0	2660	2735	2735	2760	1600
14.766383967252397	14.766383967252397	0	0	1	0	-0.005303300858899775	0.455372600665104	2589.7507997236007	2664.7507997236007	2664.7507997236007	2689.7507997236007	0.7058823704719543	0.6943005323410034	0.8571428656578064	0.49152541160583496	1.0	2589	2664	2664	2689	1600
14.789342028133097	14.789342028133097	0	0	1	0	-0.00557358619108109	0.4099132469557265	2403.5947462837003	2478.5947462837003	2478.5947462837003	2503.5947462837003	0.6823529601097107	0.6113989353179932	0.8163265585899353	0.4237288236618042	1.0	2403	2478	2478	2503	1600
14.799392100863889	14.799392100863889	0	0	1	0	-0.0058285947109278785	0.3778656183338338	2272.3597070770493	2347.3597070770493	2347.3597070770493	2372.3597070770493	0.6470588445663452	0.5647668242454529	0.7857142686843872	0.3813559412956238	1.0	2272	2347	2347	2372	1600
14.81633551295437	14.81633551295437	0	0	1	0	-0.006067627457812664	0.34854298424902197	2152.283520499745	2227.283520499745	2227.283520499745	2252.283520499745	0.6235294342041016	0.5181347131729126	0.7448979616165161	0.33898305892944336	1.0	2152	2227	2227	2252	1600
14.833344451834849	14.833344451834849	0	0	1	0	-0.006290029259591199	0.32079852074745485	2038.6699424608275	2113.6699424608278	2113.6699424608278	2138.6699424608278	0.6000000238418579	0.4715026021003723	0.6938775777816772	0.3050847351551056	1.0	2038	2113	2113	2138	1600
14.855979615641955	14.855980010381655	0	0	1	0	-0.006495190528383767	0.2922729625846947	1921.8577817843247	1996.8577817843247	1996.8577817843247	2021.8577817843247	0.5647059082984924	0.4300518035888672	0.6428571343421936	0.2711864411830902	1.0	1921	1996	1996	2021	1600
14.866385348841339	14.866385348841339	0	0	1	0	-0.006682548931413194	0.26590750178960687	1813.8912198284402	1888.8912198284402	1888.8912198284402	1913.8912198284402	0.529411792755127	0.393782377243042	0.5918367505073547	0.23728813230991364	1.0	1813	1888	1888	1913	1600
14.88337178755899	14.88337178755899	0	0	1	0	-0.006851590932319897	0.2322290090728707	1675.9777921534055	1750.9777921534055	1750.9777921534055	1775.9777921534055	0.4470588266849518	0.36269429326057434	0.5408163070678711	0.22033898532390594	1.0	1675	1750	1750	1775	1600
14.899365455934221	14.899365455934221	0	0	1	0	-0.007001853198729357	0.2006371745647072	1546.609229842476	1621.609229842476	1621.609229842476	1646.609229842476	0.4117647111415863	0.3108808398246765	0.44897958636283875	0.17796610295772552	1.0	1546	1621	1621	1646	1600
14.916570185705291	14.916570185705291	0	0	1	0	-0.00713292387221395	0.18049614005298487	1464.131693516973	1539.131693516973	1539.131693516973	1564.131693516973	0.3764705955982208	0.27979275584220886	0.40816327929496765	0.16101695597171783	1.0	1464	1539	1539	1564	1600
14.935931378450766	14.935930983711065	0	0	1	0	-0.007244443697168262	0.15957222161450546	1378.4482475113998	1453.4482475113998	1453.4482475113998	1478.4482475113998	0.3294117748737335	0.2590673565864563	0.36734694242477417	0.1355932205915451	1.0	1378	1453	1453	1478	1600
14.949397133795047	14.949397923274445	0	0	1	0	-0.007336107005503743	0.14238938016882047	1308.08451179132	1383.08451179132	1383.08451179132	1408.08451179132	0.29411765933036804	0.23834197223186493	0.33673468232154846	0.11016949266195297	1.0	1308	1383	1383	1408	1600
14.966582916060576	14.966583310800276	0	0	1	0	-0.007407662554463685	0.12789007952415543	1248.7098756514165	1323.7098756514165	1323.7098756514165	1348.7098756514165	0.2705882489681244	0.21243523061275482	0.30612245202064514	0.09322033822536469	1.0	1248	1323	1323	1348	1600
14.98927136972702	14.989271764466716	0	0	1	0	-0.0074589142152621515	0.10670571908127968	1161.9599196378404	1236.9599196378404	1236.9599196378404	1261.9599196378404	0.21176470816135406	0.19170984625816345	0.27551019191741943	0.08474576473236084	1.0	1161	1236	1236	1261	1600
14.999506180636834	14.999506180636834	0	0	1	0	-0.0074897215106593555	0.09596450913011956	1117.9746648878395	1192.9746648878395	1192.9746648878395	1217.9746648878395	0.1882352977991104	0.17616580426692963	0.2551020383834839	0.0762711837887764	1.0	1117	1192	1192	1217	1600
15.016448013768523	15.01644840850822	0	0	1	0	-0.0075	0.09101917677462637	1097.723528892095	1172.723528892095	1172.723528892095	1197.723528892095	0.1882352977991104	0.1606217622756958	0.22448979318141937	0.06779661029577255	1.0	1097	1172	1172	1197	1600
15.033336162301174	15.033336162301174	0	0	1	0	-0.007489721510659252	0.07593336097789147	1035.9471132044655	1110.9471132044655	1110.9471132044655	1135.9471132044655	0.15294118225574493	0.13989637792110443	0.18367347121238708	0.05932203307747841	1.0	1035	1110	1110	1135	1600
15.056025405447015	15.056025800186712	0	0	1	0	-0.007458914215261947	0.06988265818620853	1011.169485272524	1086.169485272524	1086.169485272524	1111.169485272524	0.1411764770746231	0.12953367829322815	0.1734693944454193	0.050847455859184265	1.0	1011	1086	1086	1111	1600
15.066321401010141	15.06632100627044	0	0	1	0	-0.007407662554463379	0.06811170675574352	1003.9174391647697	1078.9174391647698	1078.9174391647698	1103.9174391647698	0.1411764770746231	0.12435232847929001	0.16326530277729034	0.04237288236618042	1.0	1003	1078	1078	1103	1600
15.083322445096643	15.083322445096643	0	0	1	0	-0.007336107005503337	0.06082592267557252	974.0821533564695	1049.0821533564695	1049.0821533564695	1074.0821533564695	0.11764705926179886	0.11917098611593246	0.15306122601032257	0.04237288236618042	1.0	974	1049	1049	1074	1600
15.0993721665091	15.0993721665091	0	0	1	0	-0.0072444436971677555	0.05782449024686585	961.7912875609156	1036.7912875609156	1036.7912875609156	1061.7912875609156	0.11764705926179886	0.10880828648805618	0.1428571492433548	0.033898305147886276	1.0	961	1036	1036	1061	1600
15.116928214612079	15.116928214612079	0	0	1	0	-0.007132923872213346	0.05644267930274566	956.1327717447434	1031.1327717447434	1031.1327717447434	1056.1327717447434	0.11764705926179886	0.10362694412469864	0.13265305757522583	0.033898305147886276	1.0	956	1031	1031	1056	1600
15.135925852094983	15.135927036314078	0	0	1	0	-0.007001853198728657	0.05211969032698088	938.4301318889867	1013.4301318889867	1013.4301318889867	1038.4301318889868	0.10588235408067703	0.0984455943107605	0.12244898080825806	0.033898305147886276	1.0	938	1013	1013	1038	1600
15.149399502233239	15.149399502233239	0	0	1	0	-0.0068515909323191015	0.05056492890035125	932.0633838469383	1007.0633838469383	1007.0633838469383	1032.0633838469385	0.10588235408067703	0.09326425194740295	0.12244898080825806	0.025423727929592133	1.0	932	1007	1007	1032	1600
15.16676607528081	15.166766470020507	0	0	1	0	-0.006682548931412306	0.04626355868635686	914.4492728206313	989.4492728206313	989.4492728206313	1014.4492728206313	0.0941176488995552	0.08808290213346481	0.11224489659070969	0.025423727929592133	1.0	914	989	989	1014	1600
15.189317159532076	15.189317554271776	0	0	1	0	-0.006495190528382789	0.040666852928878464	891.5307627437574	966.5307627437574	966.5307627437574	991.5307627437574	0.08235294371843338	0.07772020995616913	0.10204081982374191	0.025423727929592133	1.0	891	966	966	991	1600
15.199405522013647	15.199405522013647	0	0	1	0	-0.006290029259590135	0.040666852928878464	891.5307627437574	966.5307627437574	966.5307627437574	991.5307627437574	0.08235294371843338	0.07772020995616913	0.10204081982374191	0.025423727929592133	1.0	891	966	966	991	1600
15.216466566534363	15.216466961274064	0	0	1	0	-0.006067627457811515	0.0391553273211568	885.341065380137	960.341065380137	960.341065380137	985.341065380137	0.08235294371843338	0.07253886014223099	0.10204081982374191	0.016949152573943138	1.0	885	960	960	985	1600
15.233342083396655	15.233342083396655	0	0	1	0	-0.005828594710926648	0.03781675222260212	879.8596003515556	954.8596003515556	954.8596003515556	979.8596003515556	0.08235294371843338	0.06735751032829285	0.09183673560619354	0.016949152573943138	1.0	879	954	954	979	1600
15.256017905392737	15.256017905392737	0	0	1	0	-0.005573586191079782	0.03781675222260212	879.8596003515556	954.8596003515556	954.8596003515556	979.8596003515556	0.08235294371843338	0.06735751032829285	0.09183673560619354	0.016949152573943138	1.0	879	954	954	979	1600
15.26636284867851	15.26636284867851	0	0	1	0	-0.005303300858898391	0.0335802394051597	862.5110803641289	937.5110803641289	937.5110803641289	962.5110803641289	0.07058823853731155	0.062176164239645004	0.09183673560619354	0.016949152573943138	1.0	862	937	937	962	1600
15.28341718262435	15.283417577364046	0	0	1	0	-0.005018479547690684	0.0335802394051597	862.5110803641289	937.5110803641289	937.5110803641289	962.5110803641289	0.07058823853731155	0.062176164239645004	0.09183673560619354	0.016949152573943138	1.0	862	937	937	962	1600
15.299383219220667	15.299383613960364	0	0	1	0	-0.004719902932872991	0.0335802394051597	862.5110803641289	937.5110803641289	937.5110803641289	962.5110803641289	0.07058823853731155	0.062176164239645004	0.09183673560619354	0.016949152573943138	1.0	862	937	937	962	1600
15.32289154724146	15.322892336720857	0	0	1	0	-0.004408389392192726	0.0335802394051597	862.5110803641289	937.5110803641289	937.5110803641289	962.5110803641289	0.07058823853731155	0.062176164239645004	0.09183673560619354	0.016949152573943138	1.0	862	937	937	962	1600
15.333343464985601	15.333343464985601	0	0	1	0	-0.004084792762611848	0.0335802394051597	862.5110803641289	937.5110803641289	937.5110803641289	962.5110803641289	0.07058823853731155	0.062176164239645004	0.09183673560619354	0.016949152573943138	1.0	862	937	937	962	1600
15.349486344966971	15.349487134446369	0	0	1	0	-0.003749999999999115	0.03353700176008956	862.3340222075667	937.3340222075667	937.3340222075667	962.3340222075667	0.07058823853731155	0.062176164239645004	0.08163265138864517	0.016949152573943138	1.0	862	937	937	962	1600
15.366542652611303	15.366543047351	0	0	1	0	-0.003404928748045688	0.03353700176008956	862.3340222075667	937.3340222075667	937.3340222075667	962.3340222075667	0.07058823853731155	0.062176164239645004	0.08163265138864517	0.016949152573943138	1.0	862	937	937	962	1600
15.389192816526963	15.389192816526963	0	0	1	0	-0.003050524823067564	0.03353700176008956	862.3340222075667	937.3340222075667	937.3340222075667	962.3340222075667	0.07058823853731155	0.062176164239645004	0.08163265138864517	0.016949152573943138	1.0	862	937	937	962	1600
15.399351047935214	15.399351047935214	0	0	1	0	-0.002687759621588792	0.03228490288299774	857.2066773058757	932.2066773058757	932.2066773058757	957.2066773058757	0.07058823853731155	0.05699481815099716	0.09183673560619354	0.016949152573943138	1.0	857	932	932	957	1600
15.416408934538344	15.416409329278041	0	0	1	0	-0.0023176274578111254	0.03353700176008956	862.3340222075667	937.3340222075667	937.3340222075667	962.3340222075667	0.07058823853731155	0.062176164239645004	0.08163265138864517	0.016949152573943138	1.0	862	937	937	962	1600
15.433432873527375	15.433433268267075	0	0	1	0	-0.0019411428382679079	0.0322416652379276	857.0296191493135	932.0296191493135	932.0296191493135	957.0296191493135	0.07058823853731155	0.05699481815099716	0.08163265138864517	0.016949152573943138	1.0	857	932	932	957	1600
15.455971720847979	15.455971720847982	0	0	1	0	-0.0015593376811321826	0.0322416652379276	857.0296191493135	932.0296191493135	932.0296191493135	957.0296191493135	0.07058823853731155	0.05699481815099716	0.08163265138864517	0.016949152573943138	1.0	857	932	932	957	1600
15.469237343164982	15.469237737904683	0	0	1	0	-0.001173258487800707	0.03353700176008956	862.3340222075667	937.3340222075667	937.3340222075667	962.3340222075667	0.07058823853731155	0.062176164239645004	0.08163265138864517	0.016949152573943138	1.0	862	937	937	962	1600
15.48334928739616	15.48334928739616	0	0	1	0	-0.0007839634745063674	0.03353700176008956	862.3340222075667	937.3340222075667	937.3340222075667	962.3340222075667	0.07058823853731155	0.062176164239645004	0.08163265138864517	0.016949152573943138	1.0	862	937	937	962	1600
15.499336639936212	15.499336245196512	0	0	1	0	-0.0003925196718210386	0.03353700176008956	862.3340222075667	937.3340222075667	937.3340222075667	962.3340222075667	0.07058823853731155	0.062176164239645004	0.08163265138864517	0.016949152573943138	1.0	862	937	937	962	1600
15.516424921496144	15.516425316235841	0	0	1	0	1.0437658189007235e-15	0.036478178055370014	874.3781391367402	949.3781391367402	949.3781391367402	974.3781391367402	0.08235294371843338	0.062176164239645004	0.08163265138864517	0.016949152573943138	1.0	874	949	949	974	1600
15.535960194448775	15.535960589188475	0	0	1	0	0.00039251967182312326	0.036305227522444805	873.6699067044115	948.6699067044115	948.6699067044115	973.6699067044115	0.08235294371843338	0.062176164239645004	0.08163265138864517	0.008474576286971569	1.0	873	948	948	973	1600
15.54958305619317	15.54958345093287	0	0	1	0	0.0007839634745084434	0.036478178055370014	874.3781391367402	949.3781391367402	949.3781391367402	974.3781391367402	0.08235294371843338	0.062176164239645004	0.08163265138864517	0.016949152573943138	1.0	874	949	949	974	1600
15.566647258631479	15.566647653371176	0	0	1	0	0.001173258487802769	0.036478178055370014	874.3781391367402	949.3781391367402	949.3781391367402	974.3781391367402	0.08235294371843338	0.062176164239645004	0.08163265138864517	0.016949152573943138	1.0	874	949	949	974	1600
15.589207816635517	15.589207816635517	0	0	1	0	0.0015593376811342246	0.036478178055370014	874.3781391367402	949.3781391367402	949.3781391367402	974.3781391367402	0.08235294371843338	0.062176164239645004	0.08163265138864517	0.016949152573943138	1.0	874	949	949	974	1600
15.599327758292988	15.599327758292988	0	0	1	0	0.0019411428382699247	0.036478178055370014	874.3781391367402	949.3781391367402	949.3781391367402	974.3781391367402	0.08235294371843338	0.062176164239645004	0.08163265138864517	0.016949152573943138	1.0	874	949	949	974	1600
15.616437355796654	15.616437355796654	0	0	1	0	0.002317627457813111	0.03353700176008956	862.3340222075667	937.3340222075667	937.3340222075667	962.3340222075667	0.07058823853731155	0.062176164239645004	0.08163265138864517	0.016949152573943138	1.0	862	937	937	962	1600
15.633380767887138	15.633380767887138	0	0	1	0	0.0026877596215907408	0.036478178055370014	874.3781391367402	949.3781391367402	949.3781391367402	974.3781391367402	0.08235294371843338	0.062176164239645004	0.08163265138864517	0.016949152573943138	1.0	874	949	949	974	1600
15.655968562930392	15.655968562930392	0	0	1	0	0.0030505248230694713	0.036478178055370014	874.3781391367402	949.3781391367402	949.3781391367402	974.3781391367402	0.08235294371843338	0.062176164239645004	0.08163265138864517	0.016949152573943138	1.0	874	949	949	974	1600
15.666376269828268	15.666376269828268	0	0	1	0	0.0034049287480475486	0.036478178055370014	874.3781391367402	949.3781391367402	949.3781391367402	974.3781391367402	0.08235294371843338	0.062176164239645004	0.08163265138864517	0.016949152573943138	1.0	874	949	949	974	1600
15.683367050682604	15.683367050682604	0	0	1	0	0.003750000000000923	0.036478178055370014	874.3781391367402	949.3781391367402	949.3781391367402	974.3781391367402	0.08235294371843338	0.062176164239645004	0.08163265138864517	0.016949152573943138	1.0	874	949	949	974	1600
15.699439272257893	15.69943966699759	0	0	1	0	0.004084792762613599	0.036478178055370014	874.3781391367402	949.3781391367402	949.3781391367402	974.3781391367402	0.08235294371843338	0.062176164239645004	0.08163265138864517	0.016949152573943138	1.0	874	949	949	974	1600
15.716381894868976	15.716381894868976	0	0	1	0	0.0044083893921944145	0.036478178055370014	874.3781391367402	949.3781391367402	949.3781391367402	974.3781391367402	0.08235294371843338	0.062176164239645004	0.08163265138864517	0.016949152573943138	1.0	874	949	949	974	1600
15.736054142497084	15.736054142497084	0	0	1	0	0.004719902932874614	0.036478178055370014	874.3781391367402	949.3781391367402	949.3781391367402	974.3781391367402	0.08235294371843338	0.062176164239645004	0.08163265138864517	0.016949152573943138	1.0	874	949	949	974	1600
15.749641872408288	15.749642267147985	0	0	1	0	0.0050184795476922355	0.036478178055370014	874.3781391367402	949.3781391367402	949.3781391367402	974.3781391367402	0.08235294371843338	0.062176164239645004	0.08163265138864517	0.016949152573943138	1.0	874	949	949	974	1600
15.766390283087576	15.766389888347875	0	0	1	0	0.005303300858899867	0.036478178055370014	874.3781391367402	949.3781391367402	949.3781391367402	974.3781391367402	0.08235294371843338	0.062176164239645004	0.08163265138864517	0.016949152573943138	1.0	874	949	949	974	1600
15.7891805795963	15.7891805795963	0	0	1	0	0.005573586191081179	0.036478178055370014	874.3781391367402	949.3781391367402	949.3781391367402	974.3781391367402	0.08235294371843338	0.062176164239645004	0.08163265138864517	0.016949152573943138	1.0	874	949	949	974	1600
15.799376706015638	15.799376706015638	0	0	1	0	0.005828594710927962	0.036478178055370014	874.3781391367402	949.3781391367402	949.3781391367402	974.3781391367402	0.08235294371843338	0.062176164239645004	0.08163265138864517	0.016949152573943138	1.0	874	949	949	974	1600
15.81634577618654	15.81634577618654	0	0	1	0	0.0060676274578127425	0.036305227522444805	873.6699067044115	948.6699067044115	948.6699067044115	973.6699067044115	0.08235294371843338	0.062176164239645004	0.08163265138864517	0.008474576286971569	1.0	873	948	948	973	1600
15.833356294025814	15.833356294025814	0	0	1	0	0.006290029259591271	0.036478178055370014	874.3781391367402	949.3781391367402	949.3781391367402	974.3781391367402	0.08235294371843338	0.062176164239645004	0.08163265138864517	0.016949152573943138	1.0	874	949	949	974	1600
15.855973299806776	15.855973694546476	0	0	1	0	0.006495190528383834	0.036478178055370014	874.3781391367402	949.3781391367402	949.3781391367402	974.3781391367402	0.08235294371843338	0.062176164239645004	0.08163265138864517	0.016949152573943138	1.0	874	949	949	974	1600
15.869113000159869	15.869113000159869	0	0	1	0	0.006682548931413254	0.036305227522444805	873.6699067044115	948.6699067044115	948.6699067044115	973.6699067044115	0.08235294371843338	0.062176164239645004	0.08163265138864517	0.008474576286971569	1.0	873	948	948	973	1600
15.8833682349017	15.8833682349017	0	0	1	0	0.006851590932319951	0.036478178055370014	874.3781391367402	949.3781391367402	949.3781391367402	974.3781391367402	0.08235294371843338	0.062176164239645004	0.08163265138864517	0.016949152573943138	1.0	874	949	949	974	1600
15.899506378006683	15.899506772746383	0	0	1	0	0.007001853198729405	0.036305227522444805	873.6699067044115	948.6699067044115	948.6699067044115	973.6699067044115	0.08235294371843338	0.062176164239645004	0.08163265138864517	0.008474576286971569	1.0	873	948	948	973	1600
15.922763651579059	15.922764046318756	0	0	1	0	0.0071329238722139905	0.036478178055370014	874.3781391367402	949.3781391367402	949.3781391367402	974.3781391367402	0.08235294371843338	0.062176164239645004	0.08163265138864517	0.016949152573943138	1.0	874	949	949	974	1600
15.933316622686087	15.933316622686087	0	0	1	0	0.007244443697168296	0.036478178055370014	874.3781391367402	949.3781391367402	949.3781391367402	974.3781391367402	0.08235294371843338	0.062176164239645004	0.08163265138864517	0.016949152573943138	1.0	874	949	949	974	1600
15.9496059510957	15.949606345835397	0	0	1	0	0.007336107005503771	0.036478178055370014	874.3781391367402	949.3781391367402	949.3781391367402	974.3781391367402	0.08235294371843338	0.062176164239645004	0.08163265138864517	0.016949152573943138	1.0	874	949	949	974	1600
15.96681028612707	15.966810286127073	0	0	1	0	0.007407662554463706	0.036305227522444805	873.6699067044115	948.6699067044115	948.6699067044115	973.6699067044115	0.08235294371843338	0.062176164239645004	0.08163265138864517	0.008474576286971569	1.0	873	948	948	973	1600
15.989353870324061	15.989354265063762	0	0	1	0	0.007458914215262165	0.036305227522444805	873.6699067044115	948.6699067044115	948.6699067044115	973.6699067044115	0.08235294371843338	0.062176164239645004	0.08163265138864517	0.008474576286971569	1.0	873	948	948	973	1600
15.99938262711112	15.99938262711112	0	0	1	0	0.0074897215106593616	0.036305227522444805	873.6699067044115	948.6699067044115	948.6699067044115	973.6699067044115	0.08235294371843338	0.062176164239645004	0.08163265138864517	0.008474576286971569	1.0	873	948	948	973	1600
16.016400250264972	16.016400250264972	0	0	1	0	0.0075	0.036478178055370014	874.3781391367402	949.3781391367402	949.3781391367402	974.3781391367402	0.08235294371843338	0.062176164239645004	0.08163265138864517	0.016949152573943138	1.0	874	949	949	974	1600
16.033372873093164	16.033372873093164	0	0	1	0	0.007489721510659245	0.036478178055370014	874.3781391367402	949.3781391367402	949.3781391367402	974.3781391367402	0.08235294371843338	0.062176164239645004	0.08163265138864517	0.016949152573943138	1.0	874	949	949	974	1600
16.055970931368584	16.055970536628884	0	0	1	0	0.007458914215261934	0.036305227522444805	873.6699067044115	948.6699067044115	948.6699067044115	973.6699067044115	0.08235294371843338	0.062176164239645004	0.08163265138864517	0.008474576286971569	1.0	873	948	948	973	1600
16.06942287082341	16.06942287082341	0	0	1	0	0.007407662554463358	0.036478178055370014	874.3781391367402	949.3781391367402	949.3781391367402	974.3781391367402	0.08235294371843338	0.062176164239645004	0.08163265138864517	0.016949152573943138	1.0	874	949	949	974	1600
16.083541525629464	16.083541525629464	0	0	1	0	0.007336107005503309	0.036478178055370014	874.3781391367402	949.3781391367402	949.3781391367402	974.3781391367402	0.08235294371843338	0.062176164239645004	0.08163265138864517	0.016949152573943138	1.0	874	949	949	974	1600
16.099469272474998	16.099469272474998	0	0	1	0	0.007244443697167722	0.036305227522444805	873.6699067044115	948.6699067044115	948.6699067044115	973.6699067044115	0.08235294371843338	0.062176164239645004	0.08163265138864517	0.008474576286971569	1.0	873	948	948	973	1600
16.122655098161893	16.122655492901593	0	0	1	0	0.007132923872213304	0.036478178055370014	874.3781391367402	949.3781391367402	949.3781391367402	974.3781391367402	0.08235294371843338	0.062176164239645004	0.08163265138864517	0.016949152573943138	1.0	874	949	949	974	1600
16.133337938629822	16.133337938629822	0	0	1	0	0.00700185319872861	0.036478178055370014	874.3781391367402	949.3781391367402	949.3781391367402	974.3781391367402	0.08235294371843338	0.062176164239645004	0.08163265138864517	0.016949152573943138	1.0	874	949	949	974	1600
16.14963239865552	16.149632793395213	0	0	1	0	0.006851590932319048	0.036305227522444805	873.6699067044115	948.6699067044115	948.6699067044115	973.6699067044115	0.08235294371843338	0.062176164239645004	0.08163265138864517	0.008474576286971569	1.0	873	948	948	973	1600
16.16643607289263	16.166436072892637	0	0	1	0	0.006682548931412246	0.036305227522444805	873.6699067044115	948.6699067044115	948.6699067044115	973.6699067044115	0.08235294371843338	0.062176164239645004	0.08163265138864517	0.008474576286971569	1.0	873	948	948	973	1600
16.18928636983557	16.18928636983557	0	0	1	0	0.0064951905283827235	0.036478178055370014	874.3781391367402	949.3781391367402	949.3781391367402	974.3781391367402	0.08235294371843338	0.062176164239645004	0.08163265138864517	0.016949152573943138	1.0	874	949	949	974	1600
16.199323810895997	16.199323810895997	0	0	1	0	0.006290029259590062	0.036478178055370014	874.3781391367402	949.3781391367402	949.3781391367402	974.3781391367402	0.08235294371843338	0.062176164239645004	0.08163265138864517	0.016949152573943138	1.0	874	949	949	974	1600
16.216588146361588	16.216588541101288	0	0	1	0	0.006067627457811438	0.036478178055370014	874.3781391367402	949.3781391367402	949.3781391367402	974.3781391367402	0.08235294371843338	0.062176164239645004	0.08163265138864517	0.016949152573943138	1.0	874	949	949	974	1600
16.23360142737875	16.23360182211845	0	0	1	0	0.0058285947109265645	0.036478178055370014	874.3781391367402	949.3781391367402	949.3781391367402	974.3781391367402	0.08235294371843338	0.062176164239645004	0.08163265138864517	0.016949152573943138	1.0	874	949	949	974	1600
16.255979220902255	16.255979615641955	0	0	1	0	0.005573586191079693	0.036478178055370014	874.3781391367402	949.3781391367402	949.3781391367402	974.3781391367402	0.08235294371843338	0.062176164239645004	0.08163265138864517	0.016949152573943138	1.0	874	949	949	974	1600
16.269279580312755	16.26927997505245	0	0	1	0	0.005303300858898298	0.036305227522444805	873.6699067044115	948.6699067044115	948.6699067044115	973.6699067044115	0.08235294371843338	0.062176164239645004	0.08163265138864517	0.008474576286971569	1.0	873	948	948	973	1600
16.28347757779826	16.28347797253796	0	0	1	0	0.005018479547690586	0.036478178055370014	874.3781391367402	949.3781391367402	949.3781391367402	974.3781391367402	0.08235294371843338	0.062176164239645004	0.08163265138864517	0.016949152573943138	1.0	874	949	949	974	1600
16.299550588852945	16.299550983592646	0	0	1	0	0.004719902932872889	0.036305227522444805	873.6699067044115	948.6699067044115	948.6699067044115	973.6699067044115	0.08235294371843338	0.062176164239645004	0.08163265138864517	0.008474576286971569	1.0	873	948	948	973	1600
16.32272970396496	16.32273009870466	0	0	1	0	0.004408389392192618	0.03757894523785682	878.8857807490236	953.8857807490236	953.8857807490236	978.8857807490236	0.08235294371843338	0.06735751032829285	0.0714285746216774	0.008474576286971569	1.0	878	953	953	978	1600
16.33340504437861	16.33340504437861	0	0	1	0	0.004084792762611737	0.03757894523785682	878.8857807490236	953.8857807490236	953.8857807490236	978.8857807490236	0.08235294371843338	0.06735751032829285	0.0714285746216774	0.008474576286971569	1.0	878	953	953	978	1600
16.349511213567993	16.349511213567993	0	0	1	0	0.0037499999999990002	0.04181545898662181	896.2343045502163	971.2343045502163	971.2343045502163	996.2343045502163	0.0941176488995552	0.07253886014223099	0.0714285746216774	0.008474576286971569	1.0	896	971	971	996	1600
16.366595547730938	16.366595547730938	0	0	1	0	0.0034049287480455706	0.04181545898662181	896.2343045502163	971.2343045502163	971.2343045502163	996.2343045502163	0.0941176488995552	0.07253886014223099	0.0714285746216774	0.008474576286971569	1.0	896	971	971	996	1600
16.389430844565325	16.389430844565325	0	0	1	0	0.003050524823067443	0.04866426458646067	924.2801634815564	999.2801634815564	999.2801634815564	1024.2801634815564	0.10588235408067703	0.08808290213346481	0.08163265138864517	0.008474576286971569	1.0	924	999	999	1024	1600
16.399370390180458	16.399370390180458	0	0	1	0	0.002687759621588668	0.04866426458646067	924.2801634815564	999.2801634815564	999.2801634815564	1024.2801634815564	0.10588235408067703	0.08808290213346481	0.08163265138864517	0.008474576286971569	1.0	924	999	999	1024	1600
16.416367486869973	16.416367486869973	0	0	1	0	0.0023176274578109997	0.05017579021794056	930.4698609424665	1005.4698609424665	1005.4698609424665	1030.4698609424665	0.10588235408067703	0.09326425194740295	0.09183673560619354	0.016949152573943138	1.0	930	1005	1005	1030	1600
16.433632611814957	16.433632611814957	0	0	1	0	0.0019411428382677801	0.06456980573748561	989.4133544950035	1064.4133544950037	1064.4133544950037	1089.4133544950037	0.1411764770746231	0.11398963630199432	0.12244898080825806	0.025423727929592133	1.0	989	1064	1064	1089	1600
16.45618488028532	16.45618488028532	0	0	1	0	0.0015593376811320532	0.07310768779024446	1024.375981501051	1099.375981501051	1099.375981501051	1124.375981501051	0.16470588743686676	0.12435232847929001	0.13265305757522583	0.025423727929592133	1.0	1024	1099	1099	1124	1600
16.46636442763731	16.46636442763731	0	0	1	0	0.0011732584878005763	0.0799997329585633	1052.5989064653168	1127.5989064653168	1127.5989064653168	1152.5989064653168	0.1764705926179886	0.13989637792110443	0.1428571492433548	0.025423727929592133	1.0	1052	1127	1127	1152	1600
16.483521788644524	16.483522578123925	0	0	1	0	0.0007839634745062358	0.0813599249672767	1058.1688927409982	1133.1688927409982	1133.1688927409982	1158.1688927409982	0.1764705926179886	0.14507772028446198	0.15306122601032257	0.025423727929592133	1.0	1058	1133	1133	1158	1600
16.509326712232784	16.509327106972485	0	0	1	0	0.00039251967182090644	0.09586203281678432	1117.5550243847317	1192.5550243847317	1192.5550243847317	1217.5550243847317	0.21176470816135406	0.16580310463905334	0.1734693944454193	0.033898305147886276	1.0	1117	1192	1192	1217	1600
16.517024925838278	16.517024925838278	0	0	1	0	-1.1760740967563817e-15	0.09586203281678432	1117.5550243847317	1192.5550243847317	1192.5550243847317	1217.5550243847317	0.21176470816135406	0.16580310463905334	0.1734693944454193	0.033898305147886276	1.0	1117	1192	1192	1217	1600
16.53606164255136	16.53606203729106	0	0	1	0	-0.0003925196718232554	0.1028621700638728	1146.220586411559	1221.220586411559	1221.220586411559	1246.220586411559	0.2235294133424759	0.18134714663028717	0.19387754797935486	0.033898305147886276	1.0	1146	1221	1221	1246	1600
16.54941489708149	16.54941489708149	0	0	1	0	-0.000783963474508575	0.11185404931819076	1183.042331957991	1258.042331957991	1258.042331957991	1283.042331957991	0.24705882370471954	0.19170984625816345	0.20408163964748383	0.04237288236618042	1.0	1183	1258	1258	1283	1600
16.56661449523648	16.56661449523648	0	0	1	0	-0.0011732584878028998	0.1239600587212289	1232.6164404634324	1307.6164404634324	1307.6164404634324	1332.6164404634324	0.2823529541492462	0.20207254588603973	0.22448979318141937	0.050847455859184265	1.0	1232	1307	1307	1332	1600
16.58935031766677	16.58935031766677	0	0	1	0	-0.0015593376811343538	0.13593353723913215	1281.6478349942463	1356.6478349942463	1356.6478349942463	1381.6478349942463	0.30588236451148987	0.21761657297611237	0.26530611515045166	0.0762711837887764	1.0	1281	1356	1356	1381	1600
16.599340389963352	16.599340389963352	0	0	1	0	-0.0019411428382700524	0.14267604282645774	1309.2583953743444	1384.2583953743444	1384.2583953743444	1409.2583953743444	0.3176470696926117	0.22797927260398865	0.29591837525367737	0.08474576473236084	1.0	1309	1384	1384	1409	1600
16.616380513280028	16.616380513280028	0	0	1	0	-0.0023176274578132366	0.1509562902563596	1343.1660085997926	1418.1660085997926	1418.1660085997926	1443.1660085997926	0.34117648005485535	0.2331606149673462	0.3163265287876129	0.09322033822536469	1.0	1343	1418	1418	1443	1600
16.63362866441797	16.63362866441797	0	0	1	0	-0.0026877596215908644	0.15932301661004167	1377.4277530181207	1452.4277530181207	1452.4277530181207	1477.4277530181207	0.364705890417099	0.23834197223186493	0.33673468232154846	0.10169491171836853	1.0	1377	1452	1452	1477	1600
16.656007642160567	16.656008036900268	0	0	1	0	-0.003050524823069592	0.17013087316919717	1421.6859256278624	1496.6859256278624	1496.6859256278624	1521.6859256278624	0.38823530077934265	0.24870465695858002	0.36734694242477417	0.11864406615495682	1.0	1421	1496	1496	1521	1600
16.66630521668249	16.66630521668249	0	0	1	0	-0.003404928748047666	0.18426725461908955	1479.5744076651717	1554.5744076651717	1554.5744076651717	1579.5744076651717	0.42352941632270813	0.26424869894981384	0.3877550959587097	0.12711864709854126	1.0	1479	1554	1554	1579	1600
16.68359323653	16.6835936312697	0	0	1	0	-0.0037500000000010372	0.20626290515838341	1569.64659662358	1644.64659662358	1644.64659662358	1669.64659662358	0.4470588266849518	0.3056994676589966	0.44897958636283875	0.16101695597171783	1.0	1569	1644	1644	1669	1600
16.69954940463385	16.69954979937355	0	0	1	0	-0.0040847927626137094	0.221607133059333	1632.4812098779685	1707.4812098779685	1707.4812098779685	1732.4812098779685	0.47058823704719543	0.32642486691474915	0.47959184646606445	0.18644067645072937	1.0	1632	1707	1707	1732	1600
16.722677598324722	16.722677993064423	0	0	1	0	-0.004408389392194521	0.23625955766756945	1692.4828886486969	1767.4828886486969	1767.4828886486969	1792.4828886486969	0.4941176474094391	0.3471502661705017	0.5102040767669678	0.20338982343673706	1.0	1692	1767	1767	1792	1600
16.733425570842947	16.733425570842947	0	0	1	0	-0.004719902932874717	0.2487923225709432	1743.8045609280125	1818.8045609280125	1818.8045609280125	1843.8045609280125	0.5058823823928833	0.3678756356239319	0.5510203838348389	0.22033898532390594	1.0	1743	1818	1818	1843	1600
16.749656872516844	16.749656872516844	0	0	1	0	-0.0050184795476923335	0.2658660572082763	1813.7215042678913	1888.7215042678913	1888.7215042678913	1913.7215042678913	0.529411792755127	0.38860103487968445	0.5918367505073547	0.24576270580291748	1.0	1813	1888	1888	1913	1600
16.76665081128877	16.76665081128877	0	0	1	0	-0.005303300858899961	0.28700335218018	1900.2787271778373	1975.2787271778373	1975.2787271778373	2000.2787271778373	0.5647059082984924	0.41450777649879456	0.6224489808082581	0.2711864411830902	1.0	1900	1975	1975	2000	1600
16.789246895865695	16.789247290605395	0	0	1	0	-0.005573586191081266	0.31509090683238394	2015.2972634786122	2090.297263478612	2090.297263478612	2115.297263478612	0.5764706134796143	0.4663212299346924	0.6938775777816772	0.31355932354927063	1.0	2015	2090	2090	2115	1600
16.799302494952265	16.799302494952265	0	0	1	0	-0.005828594710928045	0.31509090683238394	2015.2972634786122	2090.297263478612	2090.297263478612	2115.297263478612	0.5764706134796143	0.4663212299346924	0.6938775777816772	0.31355932354927063	1.0	2015	2090	2090	2115	1600
16.81657748838972	16.81657788312942	0	0	1	0	-0.00606762745781282	0.3302179297895549	2077.242422488227	2152.242422488227	2152.242422488227	2177.242422488227	0.5882353186607361	0.48704662919044495	0.7244898080825806	0.33898305892944336	1.0	2077	2152	2152	2177	1600
16.833465242182676	16.833465242182676	0	0	1	0	-0.006290029259591343	0.3629347213045593	2211.2176837421703	2286.2176837421703	2286.2176837421703	2311.2176837421703	0.6117647290229797	0.5336787700653076	0.7857142686843872	0.38983049988746643	1.0	2211	2286	2286	2311	1600
16.85591093093437	16.85591093093437	0	0	1	0	-0.0064951905283839	0.3806984613291	2283.9601991426644	2358.9601991426644	2358.9601991426644	2383.9601991426644	0.6352941393852234	0.5595855116844177	0.8061224222183228	0.4067796468734741	1.0	2283	2358	2358	2383	1600
16.866527455132896	16.866527849872597	0	0	1	0	-0.006682548931413314	0.400386284797126	2364.581836244231	2439.581836244231	2439.581836244231	2464.581836244231	0.658823549747467	0.5854922533035278	0.8265306353569031	0.43220338225364685	1.0	2364	2439	2439	2464	1600
16.88366231597729	16.883704158385356	0	0	1	0	-0.0068515909323200045	0.4143026442067592	2421.5693280266787	2496.5693280266787	2496.5693280266787	2521.5693280266787	0.6705882549285889	0.606217622756958	0.8469387888908386	0.44915252923965454	1.0	2421	2496	2496	2521	1600
16.89955927312632	16.89955927312632	0	0	1	0	-0.007001853198729453	0.4241554560400713	2461.916592484092	2536.916592484092	2536.916592484092	2561.916592484092	0.6705882549285889	0.621761679649353	0.8673469424247742	0.4661017060279846	1.0	2461	2536	2536	2561	1600
16.92266338769557	16.922664177174966	0	0	1	0	-0.007132923872214031	0.4477112367749214	2558.377514593303	2633.377514593303	2633.377514593303	2658.377514593303	0.6941176652908325	0.6528497338294983	0.8877550959587097	0.5	1.0	2558	2633	2633	2658	1600
16.933352149258972	16.933352149258972	0	0	1	0	-0.00724444369716833	0.4477112367749214	2558.377514593303	2633.377514593303	2633.377514593303	2658.377514593303	0.6941176652908325	0.6528497338294983	0.8877550959587097	0.5	1.0	2558	2633	2633	2658	1600
16.94955345071576	16.94955345071576	0	0	1	0	-0.0073361070055037985	0.46093760135212136	2612.539477536937	2687.539477536937	2687.539477536937	2712.539477536937	0.7058823704719543	0.6683937907218933	0.9081632494926453	0.5169491767883301	1.0	2612	2687	2687	2712	1600
16.96655252110377	16.96655252110377	0	0	1	0	-0.007407662554463726	0.4680880454327978	2641.8205460473073	2716.8205460473073	2716.8205460473073	2741.8205460473073	0.7058823704719543	0.6839378476142883	0.918367326259613	0.5254237055778503	1.0	2641	2716	2716	2741	1600
16.98926071175515	16.98926110649485	0	0	1	0	-0.007458914215262179	0.4863940516698735	2716.783641588132	2791.783641588132	2791.783641588132	2816.783641588132	0.729411780834198	0.7046632170677185	0.9285714030265808	0.5508474707603455	1.0	2716	2791	2791	2816	1600
16.999392495603587	16.999392495603587	0	0	1	0	-0.0074897215106593685	0.4943678076860607	2749.4361724744185	2824.4361724744185	2824.4361724744185	2849.4361724744185	0.729411780834198	0.7150259017944336	0.9387755393981934	0.5677965879440308	1.0	2749	2824	2824	2849	1600
17.016400645004666	17.016400645004666	0	0	1	0	-0.0075	0.5033586680662339	2786.253745731228	2861.253745731228	2861.253745731228	2886.253745731228	0.7411764860153198	0.7253885865211487	0.9489796161651611	0.5762711763381958	1.0	2786	2861	2861	2886	1600
17.033349978190635	17.033349978190635	0	0	1	0	-0.007489721510659238	0.5110974379814195	2817.944008533913	2892.944008533913	2892.944008533913	2917.944008533913	0.7529411911964417	0.7305699586868286	0.9591836929321289	0.5847457647323608	1.0	2817	2892	2892	2917	1600
17.055931852138407	17.055931852138407	0	0	1	0	-0.00745891421526192	0.5136881091630983	2828.5528070228875	2903.5528070228875	2903.5528070228875	2928.5528070228875	0.7529411911964417	0.7409326434135437	0.9591836929321289	0.5847457647323608	1.0	2828	2903	2903	2928	1600
17.06630995355887	17.06630995355888	0	0	1	0	-0.007407662554463337	0.5214701167535551	2860.4201281058085	2935.4201281058085	2935.4201281058085	2960.4201281058085	0.7647058963775635	0.7461140155792236	0.9693877696990967	0.5932203531265259	1.0	2860	2935	2935	2960	1600
17.08353244661639	17.08353244661639	0	0	1	0	-0.0073361070055032816	0.5290557548161487	2891.4833159721293	2966.4833159721293	2966.4833159721293	2991.4833159721293	0.7764706015586853	0.7564767003059387	0.9693877696990967	0.6016949415206909	1.0	2891	2966	2966	2991	1600
17.099579404850957	17.099579799590657	0	0	1	0	-0.007244443697167687	0.5339614131260149	2911.5719867510306	2986.5719867510306	2986.5719867510306	3011.5719867510306	0.7764706015586853	0.7616580128669739	0.9795918464660645	0.6101694703102112	1.0	2911	2986	2986	3011	1600
17.12270838802123	17.12270878276093	0	0	1	0	-0.007132923872213263	0.5352567561674348	2916.8764165056455	2991.8764165056455	2991.8764165056455	3016.8764165056455	0.7764706015586853	0.7668393850326538	0.9795918464660645	0.6101694703102112	1.0	2916	2991	2991	3016	1600
17.13334741238259	17.13334741238259	0	0	1	0	-0.007001853198728562	0.5352567561674348	2916.8764165056455	2991.8764165056455	2991.8764165056455	3016.8764165056455	0.7764706015586853	0.7668393850326538	0.9795918464660645	0.6101694703102112	1.0	2916	2991	2991	3016	1600
17.149315422677404	17.149315422677404	0	0	1	0	-0.006851590932318994	0.5352567561674348	2916.8764165056455	2991.8764165056455	2991.8764165056455	3016.8764165056455	0.7764706015586853	0.7668393850326538	0.9795918464660645	0.6101694703102112	1.0	2916	2991	2991	3016	1600
17.166539494693716	17.166539494693716	0	0	1	0	-0.006682548931412186	0.5352567561674348	2916.8764165056455	2991.8764165056455	2991.8764165056455	3016.8764165056455	0.7764706015586853	0.7668393850326538	0.9795918464660645	0.6101694703102112	1.0	2916	2991	2991	3016	1600
17.189260711755153	17.189261501234547	0	0	1	0	-0.006495190528382658	0.5381979324627153	2928.920533434819	3003.920533434819	3003.920533434819	3028.920533434819	0.7882353067398071	0.7668393850326538	0.9795918464660645	0.6101694703102112	1.0	2928	3003	3003	3028	1600
17.19936486382467	17.19936486382467	0	0	1	0	-0.00629002925958999	0.5361225376365013	2920.421791621473	2995.421791621473	2995.421791621473	3020.421791621473	0.7882353067398071	0.7668393850326538	0.9795918464660645	0.6016949415206909	1.0	2920	2995	2995	3020	1600
17.21637419744485	17.21637419744485	0	0	1	0	-0.00606762745781136	0.534587602293108	2914.1362313902773	2989.1362313902773	2989.1362313902773	3014.1362313902773	0.7882353067398071	0.7668393850326538	0.9693877696990967	0.6016949415206909	1.0	2914	2989	2989	3014	1600
17.233687085893386	17.233687480633087	0	0	1	0	-0.005828594710926481	0.534587602293108	2914.1362313902773	2989.1362313902773	2989.1362313902773	3014.1362313902773	0.7882353067398071	0.7668393850326538	0.9693877696990967	0.6016949415206909	1.0	2914	2989	2989	3014	1600
17.25588764129214	17.25588764129214	0	0	1	0	-0.0055735861910796046	0.534587602293108	2914.1362313902773	2989.1362313902773	2989.1362313902773	3014.1362313902773	0.7882353067398071	0.7668393850326538	0.9693877696990967	0.6016949415206909	1.0	2914	2989	2989	3014	1600
17.266319822051344	17.266319822051344	0	0	1	0	-0.005303300858898205	0.534587602293108	2914.1362313902773	2989.1362313902773	2989.1362313902773	3014.1362313902773	0.7882353067398071	0.7668393850326538	0.9693877696990967	0.6016949415206909	1.0	2914	2989	2989	3014	1600
17.283415603665553	17.283415998405253	0	0	1	0	-0.005018479547690488	0.5282972923707732	2888.3774122583163	2963.3774122583163	2963.3774122583163	2988.3774122583163	0.7764706015586853	0.7616580128669739	0.9693877696990967	0.5932203531265259	1.0	2888	2963	2963	2988	1600
17.299521378115237	17.299521772854938	0	0	1	0	-0.004719902932872786	0.5270019642305144	2883.0730435239566	2958.0730435239566	2958.0730435239566	2983.0730435239566	0.7764706015586853	0.7564767003059387	0.9693877696990967	0.5932203531265259	1.0	2883	2958	2958	2983	1600
17.322852073271584	17.322852073271584	0	0	1	0	-0.004408389392192511	0.5188336330470804	2849.6237273277943	2924.6237273277943	2924.6237273277943	2949.6237273277943	0.7764706015586853	0.7461140155792236	0.9591836929321289	0.5762711763381958	1.0	2849	2924	2924	2949	1600
17.333411360213795	17.333411754953488	0	0	1	0	-0.004084792762611626	0.5188336330470804	2849.6237273277943	2924.6237273277943	2924.6237273277943	2949.6237273277943	0.7764706015586853	0.7461140155792236	0.9591836929321289	0.5762711763381958	1.0	2849	2924	2924	2949	1600
17.34947095011872	17.349471344858415	0	0	1	0	-0.0037499999999988857	0.5079421133256545	2805.0229540685555	2880.0229540685555	2880.0229540685555	2905.0229540685555	0.7647058963775635	0.7305699586868286	0.9591836929321289	0.5593220591545105	1.0	2805	2880	2880	2905	1600
17.366544231570096	17.366544626309796	0	0	1	0	-0.0034049287480454526	0.4909991098342985	2735.6413547714524	2810.6413547714524	2810.6413547714524	2835.6413547714524	0.7529411911964417	0.7098445892333984	0.9387755393981934	0.5338982939720154	1.0	2735	2810	2810	2835	1600
17.389477423849776	17.389477818589476	0	0	1	0	-0.0030505248230673224	0.43969704440383506	2525.5593968337043	2600.5593968337043	2600.5593968337043	2625.5593968337043	0.7058823704719543	0.6373056769371033	0.9081632494926453	0.4576271176338196	1.0	2525	2600	2600	2625	1600
17.399342758401545	17.399342363661845	0	0	1	0	-0.002687759621588545	0.43969704440383506	2525.5593968337043	2600.5593968337043	2600.5593968337043	2625.5593968337043	0.7058823704719543	0.6373056769371033	0.9081632494926453	0.4576271176338196	1.0	2525	2600	2600	2625	1600
17.41672472629736	17.41672551577676	0	0	1	0	-0.002317627457810874	0.4070695477016901	2391.949797838421	2466.949797838421	2466.949797838421	2491.949797838421	0.6941176652908325	0.5854922533035278	0.8571428656578064	0.4067796468734741	1.0	2391	2466	2466	2491	1600
17.43364090134863	17.433641296088325	0	0	1	0	-0.0019411428382676522	0.3915533845279713	2328.4111096420424	2403.4111096420424	2403.4111096420424	2428.4111096420424	0.6823529601097107	0.5647668242454529	0.8367347121238708	0.3813559412956238	1.0	2328	2403	2403	2428	1600
17.45585566737654	17.45585566737654	0	0	1	0	-0.0015593376811319237	0.38226268284824316	2290.3656862635557	2365.3656862635557	2365.3656862635557	2390.3656862635557	0.6823529601097107	0.5492228269577026	0.8163265585899353	0.3644067943096161	1.0	2290	2365	2365	2390	1600
17.4663344274202	17.4663344274202	0	0	1	0	-0.0011732584878004458	0.36890838622005706	2235.6798415711337	2310.6798415711337	2310.6798415711337	2335.6798415711337	0.6705882549285889	0.5284973978996277	0.795918345451355	0.347457617521286	1.0	2235	2310	2310	2335	1600
17.48355099938223	17.48355099938223	0	0	1	0	-0.0007839634745061043	0.35866542696045656	2193.73492340307	2268.73492340307	2268.73492340307	2293.73492340307	0.658823549747467	0.5129533410072327	0.7755101919174194	0.33898305892944336	1.0	2193	2268	2268	2293	1600
17.499538746661983	17.499539141401684	0	0	1	0	-0.00039251967182077433	0.3532625250724495	2171.6100401716803	2246.6100401716803	2246.6100401716803	2271.6100401716803	0.658823549747467	0.5077720284461975	0.7653061151504517	0.32203391194343567	1.0	2171	2246	2246	2271	1600
17.522681150982017	17.52268154572171	0	0	1	0	1.30838237461204e-15	0.34241423341733945	2127.1862858440054	2202.1862858440054	2202.1862858440054	2227.1862858440054	0.6470588445663452	0.4922279715538025	0.7346938848495483	0.31355932354927063	1.0	2127	2202	2202	2227	1600
17.53346504481282	17.533464650073128	0	0	1	0	0.00039251967182338753	0.3339018014780546	2092.3278770526335	2167.3278770526335	2167.3278770526335	2192.3278770526335	0.6470588445663452	0.47668394446372986	0.7142857313156128	0.29661017656326294	1.0	2092	2167	2167	2192	1600
17.54959963526052	17.54960003000022	0	0	1	0	0.0007839634745087067	0.3227958771461683	2046.8491169135593	2121.8491169135596	2121.8491169135596	2146.8491169135596	0.6352941393852234	0.4559585452079773	0.6938775777816772	0.2881355881690979	1.0	2046	2121	2121	2146	1600
17.566689495779244	17.566689890518944	0	0	1	0	0.0011732584878030303	0.2991093514556087	1949.8527942107175	2024.8527942107175	2024.8527942107175	2049.8527942107175	0.6000000238418579	0.42487046122550964	0.6530612111091614	0.26271185278892517	1.0	1949	2024	2024	2049	1600
17.58928044874009	17.58928084347979	0	0	1	0	0.0015593376811344833	0.2808069341175905	1874.904395211533	1949.904395211533	1949.904395211533	1974.904395211533	0.5764706134796143	0.393782377243042	0.6224489808082581	0.24576270580291748	1.0	1874	1949	1949	1974	1600
17.59931552136233	17.59931552136233	0	0	1	0	0.0019411428382701804	0.2557988564053113	1772.4963169797497	1847.4963169797497	1847.4963169797497	1872.4963169797497	0.529411792755127	0.3678756356239319	0.5714285969734192	0.22033898532390594	1.0	1772	1847	1847	1872	1600
17.61634182878955	17.61634182878955	0	0	1	0	0.002317627457813363	0.22588305283545296	1649.99110136118	1724.99110136118	1724.99110136118	1749.99110136118	0.4588235318660736	0.33678755164146423	0.5306122303009033	0.20338982343673706	1.0	1649	1724	1724	1749	1600
17.633519321521405	17.633519321521405	0	0	1	0	0.002687759621590988	0.1993134230889434	1541.1884675492233	1616.1884675492233	1616.1884675492233	1641.1884675492233	0.4117647111415863	0.2746114134788513	0.4183673560619354	0.1525423675775528	1.0	1541	1616	1616	1641	1600
17.65646159281416	17.65646198755386	0	0	1	0	0.003050524823069713	0.16664641985263184	1407.4170892965274	1482.4170892965274	1482.4170892965274	1507.4170892965274	0.364705890417099	0.25388601422309875	0.37755101919174194	0.12711864709854126	1.0	1407	1482	1482	1507	1600
17.66644298083736	17.66644298083736	0	0	1	0	0.003404928748047784	0.1469763934432517	1326.8683311501159	1401.8683311501159	1401.8683311501159	1426.8683311501159	0.3176470696926117	0.2331606149673462	0.33673468232154846	0.11016949266195297	1.0	1326	1401	1401	1426	1600
17.683566394230482	17.683566788970182	0	0	1	0	0.003750000000001152	0.1308312558194359	1260.75399258059	1335.75399258059	1335.75399258059	1360.75399258059	0.2823529541492462	0.21243523061275482	0.30612245202064514	0.09322033822536469	1.0	1260	1335	1335	1360	1600
17.69963940528517	17.69963940528517	0	0	1	0	0.0040847927626138205	0.10482667513489363	1154.2652346773893	1229.2652346773893	1229.2652346773893	1254.2652346773893	0.21176470816135406	0.1865285038948059	0.27551019191741943	0.0762711837887764	1.0	1154	1229	1229	1254	1600
17.72256272907238	17.72256312381208	0	0	1	0	0.004408389392194629	0.08615571922187402	1077.807670213574	1152.807670213574	1152.807670213574	1177.807670213574	0.1764705926179886	0.15544041991233826	0.2142857164144516	0.05932203307747841	1.0	1077	1152	1152	1177	1600
17.733365175669036	17.733365175669036	0	0	1	0	0.00471990293287482	0.08615571922187402	1077.807670213574	1152.807670213574	1152.807670213574	1177.807670213574	0.1764705926179886	0.15544041991233826	0.2142857164144516	0.05932203307747841	1.0	1077	1152	1152	1177	1600
17.74962489860124	17.74962568808064	0	0	1	0	0.0050184795476924315	0.07861511135523458	1046.9288809996856	1121.9288809996856	1121.9288809996856	1146.9288809996856	0.16470588743686676	0.13989637792110443	0.19387754797935486	0.050847455859184265	1.0	1046	1121	1121	1146	1600
17.766685548382256	17.766685943121956	0	0	1	0	0.005303300858900055	0.07081047399404428	1014.9688910056113	1089.9688910056113	1089.9688910056113	1114.9688910056113	0.1411764770746231	0.1347150206565857	0.1734693944454193	0.04237288236618042	1.0	1014	1089	1089	1114	1600
17.789212553511902	17.789212948251603	0	0	1	0	0.005573586191081356	0.06387519486962367	986.5689229911089	1061.568922991109	1061.568922991109	1086.568922991109	0.12941177189350128	0.11917098611593246	0.16326530277729034	0.04237288236618042	1.0	986	1061	1061	1086	1600
17.799379863933225	17.799379863933225	0	0	1	0	0.005828594710928128	0.06387519486962367	986.5689229911089	1061.568922991109	1061.568922991109	1086.568922991109	0.12941177189350128	0.11917098611593246	0.16326530277729034	0.04237288236618042	1.0	986	1061	1061	1086	1600
17.816534067022857	17.81653485650225	0	0	1	0	0.006067627457812898	0.06214748108527578	979.4939350442044	1054.4939350442044	1054.4939350442044	1079.4939350442044	0.12941177189350128	0.11398963630199432	0.15306122601032257	0.033898305147886276	1.0	979	1054	1054	1079	1600
17.833396952214784	17.833397346954484	0	0	1	0	0.006290029259591415	0.05644267930274566	956.1327717447434	1031.1327717447434	1031.1327717447434	1056.1327717447434	0.11764705926179886	0.10362694412469864	0.13265305757522583	0.033898305147886276	1.0	956	1031	1031	1056	1600
17.856049484568636	17.856049089828943	0	0	1	0	0.006495190528383966	0.05644267930274566	956.1327717447434	1031.1327717447434	1031.1327717447434	1056.1327717447434	0.11764705926179886	0.10362694412469864	0.13265305757522583	0.033898305147886276	1.0	956	1031	1031	1056	1600
17.866393638375015	17.866393638375015	0	0	1	0	0.0066825489314133735	0.05514734184926112	950.8283648727243	1025.8283648727243	1025.8283648727243	1050.8283648727243	0.11764705926179886	0.0984455943107605	0.13265305757522583	0.033898305147886276	1.0	950	1025	1025	1050	1600
17.883576262722954	17.883576657462655	0	0	1	0	0.006851590932320058	0.05480144078647109	949.4119000205991	1024.4119000205992	1024.4119000205992	1049.4119000205992	0.11764705926179886	0.0984455943107605	0.12244898080825806	0.025423727929592133	1.0	949	1024	1024	1049	1600
17.89957782589216	17.89957782589216	0	0	1	0	0.0070018531987295	0.05186026449119063	937.3677830914256	1012.3677830914256	1012.3677830914256	1037.3677830914257	0.10588235408067703	0.0984455943107605	0.12244898080825806	0.025423727929592133	1.0	937	1012	1012	1037	1600
17.92257615022214	17.92257615022214	0	0	1	0	0.007132923872214073	0.05315560194467517	942.6721899634448	1017.6721899634448	1017.6721899634448	1042.672189963445	0.10588235408067703	0.10362694412469864	0.12244898080825806	0.025423727929592133	1.0	942	1017	1017	1042	1600
17.933345833423793	17.933346228163494	0	0	1	0	0.007244443697168365	0.05315560194467517	942.6721899634448	1017.6721899634448	1017.6721899634448	1042.672189963445	0.10588235408067703	0.10362694412469864	0.12244898080825806	0.025423727929592133	1.0	942	1017	1017	1042	1600
17.949513976745884	17.949513976745884	0	0	1	0	0.007336107005503826	0.054450937535514554	947.9765892079321	1022.9765892079321	1022.9765892079321	1047.9765892079322	0.10588235408067703	0.10880828648805618	0.12244898080825806	0.025423727929592133	1.0	947	1022	1022	1047	1600
17.966673706191294	17.966674100930994	0	0	1	0	0.007407662554463747	0.05739211383079501	960.0207061371055	1035.0207061371057	1035.0207061371057	1060.0207061371057	0.11764705926179886	0.10880828648805618	0.12244898080825806	0.025423727929592133	1.0	960	1035	1035	1060	1600
17.989269396028526	17.989269790768226	0	0	1	0	0.007458914215262192	0.05739211383079501	960.0207061371055	1035.0207061371057	1035.0207061371057	1060.0207061371057	0.11764705926179886	0.10880828648805618	0.12244898080825806	0.025423727929592133	1.0	960	1035	1035	1060	1600
17.99933604782666	17.99933604782666	0	0	1	0	0.007489721510659376	0.05739211383079501	960.0207061371055	1035.0207061371057	1035.0207061371057	1060.0207061371057	0.11764705926179886	0.10880828648805618	0.12244898080825806	0.025423727929592133	1.0	960	1035	1035	1060	1600
18.01653011962587	18.016530514365563	0	0	1	0	0.0075	0.05739211383079501	960.0207061371055	1035.0207061371057	1035.0207061371057	1060.0207061371057	0.11764705926179886	0.10880828648805618	0.12244898080825806	0.025423727929592133	1.0	960	1035	1035	1060	1600
18.033400899611777	18.03340129435147	0	0	1	0	0.0074897215106592314	0.05732725736556561	959.7551189119912	1034.7551189119913	1034.7551189119913	1059.7551189119913	0.11764705926179886	0.10880828648805618	0.11224489659070969	0.025423727929592133	1.0	959	1034	1034	1059	1600
18.056007247420872	18.056007642160566	0	0	1	0	0.007458914215261905	0.05732725736556561	959.7551189119912	1034.7551189119913	1034.7551189119913	1059.7551189119913	0.11764705926179886	0.10880828648805618	0.11224489659070969	0.025423727929592133	1.0	959	1034	1034	1059	1600
18.066439428180075	18.066439428180075	0	0	1	0	0.007407662554463316	0.05732725736556561	959.7551189119912	1034.7551189119913	1034.7551189119913	1059.7551189119913	0.11764705926179886	0.10880828648805618	0.11224489659070969	0.025423727929592133	1.0	959	1034	1034	1059	1600
18.08357705220235	18.083577841681752	0	0	1	0	0.007336107005503255	0.05739211383079501	960.0207061371055	1035.0207061371057	1035.0207061371057	1060.0207061371057	0.11764705926179886	0.10880828648805618	0.12244898080825806	0.025423727929592133	1.0	960	1035	1035	1060	1600
18.099337034675912	18.099337034675912	0	0	1	0	0.007244443697167653	0.05732725736556561	959.7551189119912	1034.7551189119913	1034.7551189119913	1059.7551189119913	0.11764705926179886	0.10880828648805618	0.11224489659070969	0.025423727929592133	1.0	959	1034	1034	1059	1600
18.1163424208991	18.1163420261594	0	0	1	0	0.007132923872213222	0.05732725736556561	959.7551189119912	1034.7551189119913	1034.7551189119913	1059.7551189119913	0.11764705926179886	0.10880828648805618	0.11224489659070969	0.025423727929592133	1.0	959	1034	1034	1059	1600
18.135919536259806	18.1359199309995	0	0	1	0	0.007001853198728515	0.05862259481905015	965.0595257840104	1040.0595257840105	1040.0595257840105	1065.0595257840105	0.11764705926179886	0.11398963630199432	0.11224489659070969	0.025423727929592133	1.0	965	1040	1040	1065	1600
18.14959608260323	18.149596477342932	0	0	1	0	0.00685159093231894	0.05732725736556561	959.7551189119912	1034.7551189119913	1034.7551189119913	1059.7551189119913	0.11764705926179886	0.10880828648805618	0.11224489659070969	0.025423727929592133	1.0	959	1034	1034	1059	1600
18.166581731841482	18.166582126581183	0	0	1	0	0.006682548931412125	0.05732725736556561	959.7551189119912	1034.7551189119913	1034.7551189119913	1059.7551189119913	0.11764705926179886	0.10880828648805618	0.11224489659070969	0.025423727929592133	1.0	959	1034	1034	1059	1600
18.189269001288828	18.18926939602852	0	0	1	0	0.006495190528382592	0.05732725736556561	959.7551189119912	1034.7551189119913	1034.7551189119913	1059.7551189119913	0.11764705926179886	0.10880828648805618	0.11224489659070969	0.025423727929592133	1.0	959	1034	1034	1059	1600
18.19937512705684	18.19937512705684	0	0	1	0	0.006290029259589918	0.05732725736556561	959.7551189119912	1034.7551189119913	1034.7551189119913	1059.7551189119913	0.11764705926179886	0.10880828648805618	0.11224489659070969	0.025423727929592133	1.0	959	1034	1034	1059	1600
18.216487487738398	18.2164878824781	0	0	1	0	0.006067627457811282	0.05862259481905015	965.0595257840104	1040.0595257840105	1040.0595257840105	1065.0595257840105	0.11764705926179886	0.11398963630199432	0.11224489659070969	0.025423727929592133	1.0	965	1040	1040	1065	1600
18.23339971539268	18.23339971539268	0	0	1	0	0.005828594710926398	0.05862259481905015	965.0595257840104	1040.0595257840105	1040.0595257840105	1065.0595257840105	0.11764705926179886	0.11398963630199432	0.11224489659070969	0.025423727929592133	1.0	965	1040	1040	1065	1600
18.25598435251834	18.25598435251834	0	0	1	0	0.005573586191079517	0.06292396689568969	982.6736444378492	1057.6736444378494	1057.6736444378494	1082.6736444378494	0.12941177189350128	0.11917098611593246	0.12244898080825806	0.025423727929592133	1.0	982	1057	1057	1082	1600
18.26646942839718	18.26646942839718	0	0	1	0	0.005303300858898111	0.0645652035493191	989.3945085344617	1064.3945085344617	1064.3945085344617	1089.3945085344617	0.12941177189350128	0.12435232847929001	0.13265305757522583	0.033898305147886276	1.0	989	1064	1064	1089	1600
18.283680079263732	18.283680474003432	0	0	1	0	0.005018479547690389	0.06594701635608445	995.0530319781658	1070.0530319781658	1070.0530319781658	1095.0530319781658	0.12941177189350128	0.12953367829322815	0.1428571492433548	0.033898305147886276	1.0	995	1070	1070	1095	1600
18.299383219220665	18.299383219220665	0	0	1	0	0.004719902932872683	0.07156534278533376	1018.0600787059418	1093.0600787059418	1093.0600787059418	1118.0600787059418	0.1411764770746231	0.13989637792110443	0.15306122601032257	0.033898305147886276	1.0	1018	1093	1093	1118	1600
18.31646479020572	18.31646479020572	0	0	1	0	0.004408389392192404	0.07718366548929277	1041.0671101786538	1116.0671101786538	1116.0671101786538	1141.0671101786538	0.15294118225574493	0.15025906264781952	0.16326530277729034	0.033898305147886276	1.0	1041	1116	1116	1141	1600
18.335909667767332	18.335909667767332	0	0	1	0	0.004084792762611515	0.08316951198938272	1065.5791515965223	1140.5791515965223	1140.5791515965223	1165.5791515965223	0.16470588743686676	0.1606217622756958	0.1734693944454193	0.04237288236618042	1.0	1065	1140	1140	1165	1600
18.349558582331845	18.349558582331845	0	0	1	0	0.0037499999999987712	0.09175063352303825	1100.7188442768415	1175.7188442768415	1175.7188442768415	1200.7188442768415	0.1882352977991104	0.17098446190357208	0.18367347121238708	0.04237288236618042	1.0	1100	1175	1175	1200	1600
18.36661646893497	18.366616863674672	0	0	1	0	0.0034049287480453347	0.09922638475967088	1131.3320455908522	1206.3320455908522	1206.3320455908522	1231.3320455908522	0.20000000298023224	0.1865285038948059	0.20408163964748383	0.050847455859184265	1.0	1131	1206	1206	1231	1600
18.389215316689793	18.389215711429493	0	0	1	0	0.0030505248230672014	0.10534194028501108	1156.3752454671203	1231.3752454671203	1231.3752454671203	1256.3752454671203	0.21176470816135406	0.196891188621521	0.2142857164144516	0.05932203307747841	1.0	1156	1231	1231	1256	1600
18.39939091664479	18.39939091664479	0	0	1	0	0.0026877596215884214	0.10726422526777327	1164.2470024715315	1239.2470024715315	1239.2470024715315	1264.2470024715315	0.21176470816135406	0.20207254588603973	0.22448979318141937	0.06779661029577255	1.0	1164	1239	1239	1264	1600
18.416447619028823	18.416447619028823	0	0	1	0	0.002317627457810748	0.11167368786045473	1182.303751788562	1257.303751788562	1257.303751788562	1282.303751788562	0.2235294133424759	0.20725388824939728	0.23469388484954834	0.06779661029577255	1.0	1182	1257	1257	1282	1600
18.433557611272185	18.433558006011886	0	0	1	0	0.0019411428382675245	0.11346625609517313	1189.6443187097339	1264.6443187097339	1264.6443187097339	1289.6443187097339	0.2235294133424759	0.21243523061275482	0.23469388484954834	0.0762711837887764	1.0	1189	1264	1264	1289	1600
18.455954747040934	18.455954747040934	0	0	1	0	0.0015593376811317945	0.12083851353019548	1219.8337129061506	1294.8337129061506	1294.8337129061506	1319.8337129061506	0.24705882370471954	0.21761657297611237	0.2448979616165161	0.0762711837887764	1.0	1219	1294	1294	1319	1600
18.46632732210562	18.46632692736592	0	0	1	0	0.001173258487800315	0.13000053584972537	1257.3521943046253	1332.3521943046253	1332.3521943046253	1357.3521943046253	0.25882354378700256	0.2331606149673462	0.27551019191741943	0.10169491171836853	1.0	1257	1332	1332	1357	1600
18.483559288915906	18.483560078395307	0	0	1	0	0.0007839634745059725	0.13933831701375382	1295.590408171322	1370.590408171322	1370.590408171322	1395.590408171322	0.2823529541492462	0.24352331459522247	0.2857142984867096	0.11016949266195297	1.0	1295	1370	1370	1395	1600
18.4993405873332	18.4993405873332	0	0	1	0	0.0003925196718206422	0.14705366848358148	1327.184772440266	1402.184772440266	1402.184772440266	1427.184772440266	0.29411765933036804	0.25388601422309875	0.3163265287876129	0.12711864709854126	1.0	1327	1402	1402	1427	1600
18.516430842591625	18.516430842591625	0	0	1	0	-1.4406906524676981e-15	0.1576020978790631	1370.3805908147633	1445.3805908147633	1445.3805908147633	1470.3805908147633	0.3176470696926117	0.26424869894981384	0.33673468232154846	0.14406779408454895	1.0	1370	1445	1445	1470	1600
18.53596887872215	18.535969273461845	0	0	1	0	-0.00039251967182351964	0.1662714849147251	1405.8817307257991	1480.8817307257991	1480.8817307257991	1505.8817307257991	0.34117648005485535	0.2694300413131714	0.3571428656578064	0.1525423675775528	1.0	1405	1480	1480	1505	1600
18.549536082169013	18.549536871648414	0	0	1	0	-0.0007839634745088382	0.1792178180439843	1458.8969648901157	1533.8969648901157	1533.8969648901157	1558.8969648901157	0.364705890417099	0.2849740982055664	0.37755101919174194	0.17796610295772552	1.0	1458	1533	1533	1558	1600
18.56666581139732	18.566666206137022	0	0	1	0	-0.0011732584878031609	0.1907373008594324	1506.0692470193758	1581.0692470193758	1581.0692470193758	1606.0692470193758	0.38823530077934265	0.30051812529563904	0.3979591727256775	0.18644067645072937	1.0	1506	1581	1581	1606	1600
18.58922557992196	18.58922557992196	0	0	1	0	-0.0015593376811346127	0.21001256774725674	1585.0014649250163	1660.0014649250163	1660.0014649250163	1685.0014649250163	0.4117647111415863	0.3316062092781067	0.43877550959587097	0.22033898532390594	1.0	1585	1660	1660	1685	1600
18.599306047609552	18.59930565286986	0	0	1	0	-0.001941142838270308	0.21001256774725674	1585.0014649250163	1660.0014649250163	1660.0014649250163	1685.0014649250163	0.4117647111415863	0.3316062092781067	0.43877550959587097	0.22033898532390594	1.0	1585	1660	1660	1685	1600
18.6167436738029	18.6167440685426	0	0	1	0	-0.0023176274578134886	0.2244505990065946	1644.1252029320049	1719.1252029320049	1719.1252029320049	1744.1252029320049	0.43529412150382996	0.3471502661705017	0.4693877696990967	0.24576270580291748	1.0	1644	1719	1719	1744	1600
18.633422610295206	18.633423005034906	0	0	1	0	-0.002687759621591111	0.2493431690380632	1746.0602772108687	1821.0602772108687	1821.0602772108687	1846.0602772108687	0.48235294222831726	0.38860103487968445	0.5204081535339355	0.2881355881690979	1.0	1746	1821	1821	1846	1600
18.65596935240979	18.65596935240979	0	0	1	0	-0.003050524823069834	0.2749377751316384	1850.8701891640594	1925.8701891640594	1925.8701891640594	1950.8701891640594	0.5176470875740051	0.409326434135437	0.5510203838348389	0.31355932354927063	1.0	1850	1925	1925	1950	1600
18.666352190706647	18.666352190706647	0	0	1	0	-0.003404928748047902	0.2870813969874497	1900.5983206636065	1975.5983206636065	1975.5983206636065	2000.5983206636065	0.529411792755127	0.4300518035888672	0.5714285969734192	0.3305084705352783	1.0	1900	1975	1975	2000	1600
18.68362244726771	18.68362284200741	0	0	1	0	-0.003750000000001266	0.296456795723143	1938.9905784862706	2013.9905784862706	2013.9905784862706	2038.9905784862706	0.529411792755127	0.45077720284461975	0.5918367505073547	0.347457617521286	1.0	1938	2013	2013	2038	1600
18.69936861385181	18.69936861385181	0	0	1	0	-0.0040847927626139315	0.31447996392676014	2012.7954522800828	2087.795452280083	2087.795452280083	2112.795452280083	0.5529412031173706	0.47668394446372986	0.6122449040412903	0.37288135290145874	1.0	2012	2087	2087	2112	1600
18.716503079956503	18.716503474696196	0	0	1	0	-0.0044083893921947346	0.3261912048896449	2060.752984023096	2135.752984023096	2135.752984023096	2160.752984023096	0.5647059082984924	0.49740931391716003	0.6224489808082581	0.38983049988746643	1.0	2060	2135	2135	2160	1600
18.735960983928173	18.735961773407574	0	0	1	0	-0.004719902932874923	0.33902663118758447	2113.3140547131584	2188.3140547131584	2188.3140547131584	2213.3140547131584	0.5764706134796143	0.5181347131729126	0.6428571343421936	0.4067796468734741	1.0	2113	2188	2188	2213	1600
18.74952423997805	18.74952423997805	0	0	1	0	-0.0050184795476925295	0.35203500537363475	2166.5833470050343	2241.5833470050343	2241.5833470050343	2266.5833470050343	0.5882353186607361	0.5388600826263428	0.6632652878761292	0.4237288236618042	1.0	2166	2241	2241	2266	1600
18.766599889867628	18.766601074086722	0	0	1	0	-0.005303300858900148	0.3657379953615272	2222.697091005454	2297.697091005454	2297.697091005454	2322.697091005454	0.6117647290229797	0.5544041395187378	0.6734693646430969	0.4406779706478119	1.0	2222	2297	2297	2322	1600
18.789200711320937	18.78920150080034	0	0	1	0	-0.005573586191081444	0.3842293740050762	2298.4192865507866	2373.4192865507866	2373.4192865507866	2398.4192865507866	0.6117647290229797	0.5958549380302429	0.6938775777816772	0.47457626461982727	1.0	2298	2373	2373	2398	1600
18.799367232262867	18.799366837523166	0	0	1	0	-0.005828594710928212	0.39799542267253063	2354.791255844013	2429.791255844013	2429.791255844013	2454.791255844013	0.6352941393852234	0.6165803074836731	0.704081654548645	0.4830508530139923	1.0	2354	2429	2429	2454	1600
18.81657472521183	18.81657511995153	0	0	1	0	-0.006067627457812976	0.40743567049503326	2393.449070677161	2468.449070677161	2468.449070677161	2493.449070677161	0.6352941393852234	0.6373056769371033	0.7142857313156128	0.5	1.0	2393	2468	2468	2493	1600
18.83353037423297	18.833530768972672	0	0	1	0	-0.006290029259591488	0.4170733088391003	2432.915199696116	2507.915199696116	2507.915199696116	2532.915199696116	0.6470588445663452	0.6528497338294983	0.7244898080825806	0.508474588394165	1.0	2432	2507	2507	2532	1600
18.855921194166534	18.855921588906234	0	0	1	0	-0.006495190528384032	0.4280495129986974	2477.862755729666	2552.862755729666	2552.862755729666	2577.862755729666	0.658823549747467	0.6735751032829285	0.7346938848495483	0.5169491767883301	1.0	2477	2552	2552	2577	1600
18.866379427745862	18.866379427745862	0	0	1	0	-0.006682548931413433	0.44071479188874285	2529.727072784402	2604.727072784402	2604.727072784402	2629.727072784402	0.6823529601097107	0.6891191601753235	0.7448979616165161	0.5254237055778503	1.0	2529	2604	2604	2629	1600
18.883491788427413	18.883492183167114	0	0	1	0	-0.006851590932320112	0.45886307495537615	2604.0442919422653	2679.0442919422653	2679.0442919422653	2704.0442919422653	0.6941176652908325	0.7253885865211487	0.7551020383834839	0.5508474707603455	1.0	2604	2679	2679	2704	1600
18.90921934303472	18.90921973777442	0	0	1	0	-0.007001853198729547	0.46577572522846644	2632.35159481057	2707.35159481057	2707.35159481057	2732.35159481057	0.6941176652908325	0.7409326434135437	0.7653061151504517	0.5593220591545105	1.0	2632	2707	2707	2732	1600
18.917506903010484	18.917506903010484	0	0	1	0	-0.007132923872214114	0.4729289748818353	2661.6441521411152	2736.6441521411152	2736.6441521411152	2761.6441521411152	0.7058823704719543	0.7512953281402588	0.7653061151504517	0.5677965879440308	1.0	2661	2736	2736	2761	1600
18.93596256288697	18.93596256288697	0	0	1	0	-0.007244443697168399	0.4812046253930653	2695.5329409846026	2770.5329409846026	2770.5329409846026	2795.5329409846026	0.7176470756530762	0.7668393850326538	0.7755101919174194	0.5677965879440308	1.0	2695	2770	2770	2795	1600
18.949462265845348	18.949463844804143	0	0	1	0	-0.007336107005503854	0.48837950528801954	2724.9140741544397	2799.9140741544397	2799.9140741544397	2824.9140741544397	0.729411780834198	0.7772020697593689	0.7755101919174194	0.5762711763381958	1.0	2724	2799	2799	2824	1600
18.966579758142984	18.966580152882685	0	0	1	0	-0.007407662554463767	0.49704608285109586	2760.403709275238	2835.403709275238	2835.403709275238	2860.403709275238	0.7411764860153198	0.787564754486084	0.7857142686843872	0.5847457647323608	1.0	2760	2835	2835	2860	1600
18.98919755340335	18.989197948143044	0	0	1	0	-0.007458914215262207	0.504110064835583	2789.3307155017123	2864.3307155017123	2864.3307155017123	2889.3307155017123	0.7411764860153198	0.803108811378479	0.795918345451355	0.5932203531265259	1.0	2789	2864	2864	2889	1600
18.999308810787447	18.999308810787447	0	0	1	0	-0.007489721510659382	0.504110064835583	2789.3307155017123	2864.3307155017123	2864.3307155017123	2889.3307155017123	0.7411764860153198	0.803108811378479	0.795918345451355	0.5932203531265259	1.0	2789	2864	2864	2889	1600
19.016561698801766	19.016561698801766	0	0	1	0	-0.0075	0.5100328542655497	2813.5845382174257	2888.5845382174257	2888.5845382174257	2913.5845382174257	0.7529411911964417	0.8082901835441589	0.795918345451355	0.6016949415206909	1.0	2813	2888	2888	2913	1600
19.033451821032912	19.03345182103292	0	0	1	0	-0.007489721510659225	0.5126235254472284	2824.1933367064003	2899.1933367064003	2899.1933367064003	2924.1933367064003	0.7529411911964417	0.818652868270874	0.795918345451355	0.6016949415206909	1.0	2824	2899	2899	2924	1600
19.056017905392736	19.056017905392736	0	0	1	0	-0.007458914215261892	0.5139188535874872	2829.49770544076	2904.49770544076	2904.49770544076	2929.49770544076	0.7529411911964417	0.8238341808319092	0.795918345451355	0.6016949415206909	1.0	2829	2904	2904	2929	1600
19.06634982226845	19.06634942752875	0	0	1	0	-0.007407662554463295	0.5168600298827677	2841.5418223699335	2916.5418223699335	2916.5418223699335	2941.5418223699335	0.7647058963775635	0.8238341808319092	0.795918345451355	0.6016949415206909	1.0	2841	2916	2916	2941	1600
19.083515472809346	19.08351586754904	0	0	1	0	-0.007336107005503227	0.5213981851863227	2860.125568337992	2935.125568337992	2935.125568337992	2960.125568337992	0.7647058963775635	0.8290155529975891	0.8061224222183228	0.6101694703102112	1.0	2860	2935	2935	2960	1600
19.099367824372415	19.099368219112115	0	0	1	0	-0.007244443697167619	0.5226935133265815	2865.4299370723515	2940.4299370723515	2940.4299370723515	2965.4299370723515	0.7647058963775635	0.8341968655586243	0.8061224222183228	0.6101694703102112	1.0	2865	2940	2940	2965	1600
19.122589176632196	19.122589571371897	0	0	1	0	-0.007132923872213181	0.5226935133265815	2865.4299370723515	2940.4299370723515	2940.4299370723515	2965.4299370723515	0.7647058963775635	0.8341968655586243	0.8061224222183228	0.6101694703102112	1.0	2865	2940	2940	2965	1600
19.133308333152414	19.133308333152414	0	0	1	0	-0.007001853198728467	0.5226935133265815	2865.4299370723515	2940.4299370723515	2940.4299370723515	2965.4299370723515	0.7647058963775635	0.8341968655586243	0.8061224222183228	0.6101694703102112	1.0	2865	2940	2940	2965	1600
19.149519897841365	19.149520292581066	0	0	1	0	-0.0068515909323188864	0.519690308267581	2853.1318123557444	2928.1318123557444	2928.1318123557444	2953.1318123557444	0.7647058963775635	0.8290155529975891	0.8061224222183228	0.6016949415206909	1.0	2853	2928	2928	2953	1600
19.166390283087573	19.16638988834788	0	0	1	0	-0.0066825489314120655	0.519690308267581	2853.1318123557444	2928.1318123557444	2928.1318123557444	2953.1318123557444	0.7647058963775635	0.8290155529975891	0.8061224222183228	0.6016949415206909	1.0	2853	2928	2928	2953	1600
19.189264264412444	19.189264264412444	0	0	1	0	-0.006495190528382525	0.518394965226161	2847.8273826011296	2922.8273826011296	2922.8273826011296	2947.8273826011296	0.7647058963775635	0.8238341808319092	0.8061224222183228	0.6016949415206909	1.0	2847	2922	2922	2947	1600
19.199394469302078	19.199394469302078	0	0	1	0	-0.006290029259589846	0.5153917481550003	2835.5292086947265	2910.5292086947265	2910.5292086947265	2935.5292086947265	0.7647058963775635	0.818652868270874	0.8061224222183228	0.5932203531265259	1.0	2835	2910	2910	2935	1600
19.216335512954373	19.216335512954373	0	0	1	0	-0.006067627457811204	0.5108968185145564	2817.1224718171084	2892.1224718171084	2892.1224718171084	2917.1224718171084	0.7647058963775635	0.8134714961051941	0.795918345451355	0.5847457647323608	1.0	2817	2892	2892	2917	1600
19.233658664635072	19.233659059374773	0	0	1	0	-0.005828594710926315	0.5096014903742976	2811.8181030827486	2886.8181030827486	2886.8181030827486	2911.8181030827486	0.7647058963775635	0.8082901835441589	0.795918345451355	0.5847457647323608	1.0	2811	2886	2886	2911	1600
19.25657488310771	19.256575277847404	0	0	1	0	-0.005573586191079428	0.5023833579029109	2782.25985061242	2857.25985061242	2857.25985061242	2882.25985061242	0.7529411911964417	0.7979274392127991	0.795918345451355	0.5762711763381958	1.0	2782	2857	2857	2882	1600
19.26638534884134	19.26638534884134	0	0	1	0	-0.005303300858898017	0.49536262849485624	2753.509963686436	2828.509963686436	2828.509963686436	2853.509963686436	0.7529411911964417	0.7823834419250488	0.7857142686843872	0.5677965879440308	1.0	2753	2828	2828	2853	1600
19.2834649461279	19.2834653408676	0	0	1	0	-0.00501847954769029	0.486742100998919	2718.2089035905733	2793.2089035905733	2793.2089035905733	2818.2089035905733	0.7529411911964417	0.7668393850326538	0.7755101919174194	0.5508474707603455	1.0	2718	2793	2793	2818	1600
19.299550588852945	19.299550983592646	0	0	1	0	-0.00471990293287258	0.46975943304673073	2648.6648783263627	2723.6648783263627	2723.6648783263627	2748.6648783263627	0.7411764860153198	0.7357512712478638	0.7653061151504517	0.5254237055778503	1.0	2648	2723	2723	2748	1600
19.32257220282515	19.32257299230455	0	0	1	0	-0.004408389392192297	0.45579984176431054	2591.500352024852	2666.500352024852	2666.500352024852	2691.500352024852	0.729411780834198	0.7150259017944336	0.7448979616165161	0.508474588394165	1.0	2591	2666	2666	2691	1600
19.333335964931322	19.333335964931322	0	0	1	0	-0.004084792762611404	0.44326708053726094	2540.1786948000836	2615.1786948000836	2615.1786948000836	2640.1786948000836	0.7176470756530762	0.6943005323410034	0.7346938848495483	0.49152541160583496	1.0	2540	2615	2615	2640	1600
19.349505292472514	19.349505292472514	0	0	1	0	-0.0037499999999986568	0.42788421554121747	2477.1858626412854	2552.1858626412854	2552.1858626412854	2577.1858626412854	0.7058823704719543	0.6632124185562134	0.7346938848495483	0.4661017060279846	1.0	2477	2552	2552	2577	1600
19.36675304887075	19.36675344361045	0	0	1	0	-0.003404928748045217	0.40601648471473784	2387.6375049068515	2462.6375049068515	2462.6375049068515	2487.6375049068515	0.6823529601097107	0.6269429922103882	0.7142857313156128	0.4406779706478119	1.0	2387	2462	2462	2487	1600
19.389269396028524	19.389269001288824	0	0	1	0	-0.0030505248230670804	0.38970402049610087	2320.837963931533	2395.837963931533	2395.837963931533	2420.837963931533	0.6705882549285889	0.5958549380302429	0.704081654548645	0.41525423526763916	1.0	2320	2395	2395	2420	1600
19.39939131138449	19.39939131138449	0	0	1	0	-0.002687759621588298	0.36664443076383657	2226.408943977911	2301.408943977911	2301.408943977911	2326.408943977911	0.6352941393852234	0.5647668242454529	0.6836734414100647	0.38983049988746643	1.0	2226	2301	2301	2326	1600
19.416528935406767	19.416529330146467	0	0	1	0	-0.002317627457810622	0.34641973478948307	2143.5888139629333	2218.5888139629333	2218.5888139629333	2243.5888139629333	0.6117647290229797	0.5284973978996277	0.6734693646430969	0.3644067943096161	1.0	2143	2218	2218	2243	1600
19.433443136759543	19.433443136759543	0	0	1	0	-0.0019411428382673972	0.33402128386192365	2092.817157414577	2167.817157414577	2167.817157414577	2192.817157414577	0.5882353186607361	0.46113988757133484	0.6224489808082581	0.32203391194343567	1.0	2092	2167	2167	2192	1600
19.455937378494184	19.455937378494184	0	0	1	0	-0.001559337681131665	0.28833911685187363	1905.7486835084226	1980.7486835084226	1980.7486835084226	2005.7486835084226	0.5529412031173706	0.42487046122550964	0.5918367505073547	0.29661017656326294	1.0	1905	1980	1980	2005	1600
19.466409822702666	19.466409822702666	0	0	1	0	-0.0011732584878001843	0.26521468043213936	1811.0541163696107	1886.0541163696107	1886.0541163696107	1911.0541163696107	0.5176470875740051	0.393782377243042	0.5510203838348389	0.2711864411830902	1.0	1811	1886	1886	1911	1600
19.483365471723808	19.483365471723808	0	0	1	0	-0.000783963474505841	0.2449853704544509	1728.2150920109766	1803.2150920109766	1803.2150920109766	1828.2150920109766	0.48235294222831726	0.3678756356239319	0.5102040767669678	0.2542372941970825	1.0	1728	1803	1803	1828	1600
19.49963151049119	19.499631905230892	0	0	1	0	-0.0003925196718205101	0.2198249484122119	1625.1831637480077	1700.1831637480077	1700.1831637480077	1725.1831637480077	0.42352941632270813	0.34196892380714417	0.47959184646606445	0.23728813230991364	1.0	1625	1700	1700	1725	1600
19.52264838758702	19.522648782326712	0	0	1	0	1.5729989303233564e-15	0.19078233282831414	1506.2536529319464	1581.2536529319464	1581.2536529319464	1606.2536529319464	0.38823530077934265	0.2953367829322815	0.40816327929496765	0.19491524994373322	1.0	1506	1581	1581	1606	1600
19.533426755062045	19.533426755062045	0	0	1	0	0.00039251967182365175	0.19078233282831414	1506.2536529319464	1581.2536529319464	1581.2536529319464	1606.2536529319464	0.38823530077934265	0.2953367829322815	0.40816327929496765	0.19491524994373322	1.0	1506	1581	1581	1606	1600
19.549543582223293	19.549543976962994	0	0	1	0	0.0007839634745089697	0.1770811418064302	1450.1472756973317	1525.1472756973317	1525.1472756973317	1550.1472756973317	0.364705890417099	0.2746114134788513	0.3877550959587097	0.17796610295772552	1.0	1450	1525	1525	1550	1600
19.56658528449877	19.56658567923847	0	0	1	0	0.0011732584878032916	0.16443747342913695	1398.3714536923158	1473.3714536923158	1473.3714536923158	1498.3714536923158	0.34117648005485535	0.2590673565864563	0.3571428656578064	0.16101695597171783	1.0	1398	1473	1473	1498	1600
19.58926979076822	19.58926979076822	0	0	1	0	0.0015593376811347424	0.1356919069759308	1280.6583590664368	1355.6583590664368	1355.6583590664368	1380.6583590664368	0.2823529541492462	0.2227979302406311	0.29591837525367737	0.12711864709854126	1.0	1280	1355	1355	1380	1600
19.599317100321123	19.599317100321123	0	0	1	0	0.0019411428382704356	0.1356919069759308	1280.6583590664368	1355.6583590664368	1355.6583590664368	1380.6583590664368	0.2823529541492462	0.2227979302406311	0.29591837525367737	0.12711864709854126	1.0	1280	1355	1355	1380	1600
19.616386829115214	19.616386829115214	0	0	1	0	0.0023176274578136143	0.12116638250521405	1221.1763363588516	1296.1763363588516	1296.1763363588516	1321.1763363588516	0.24705882370471954	0.20725388824939728	0.27551019191741943	0.11016949266195297	1.0	1221	1296	1296	1321	1600
19.63345024207412	19.63345063681382	0	0	1	0	0.0026877596215912347	0.10597527979263299	1158.9687707508322	1233.9687707508322	1233.9687707508322	1258.9687707508322	0.2235294133424759	0.18134714663028717	0.22448979318141937	0.08474576473236084	1.0	1158	1233	1233	1258	1600
19.655930273179607	19.655930273179607	0	0	1	0	0.0030505248230699544	0.10152257983426205	1140.7349644213032	1215.7349644213032	1215.7349644213032	1240.7349644213032	0.21176470816135406	0.17616580426692963	0.2142857164144516	0.08474576473236084	1.0	1140	1215	1215	1240	1600
19.666380217225253	19.66638021722526	0	0	1	0	0.00340492874804802	0.09514759442843407	1114.6293991844375	1189.6293991844375	1189.6293991844375	1214.6293991844375	0.20000000298023224	0.16580310463905334	0.19387754797935486	0.0762711837887764	1.0	1114	1189	1189	1214	1600
19.683544683547055	19.68354507828675	0	0	1	0	0.003750000000001381	0.09050032516006562	1095.5988315304687	1170.5988315304687	1170.5988315304687	1195.5988315304687	0.1882352977991104	0.1606217622756958	0.19387754797935486	0.06779661029577255	1.0	1095	1170	1170	1195	1600
19.699400587767414	19.699400587767414	0	0	1	0	0.0040847927626140425	0.08609086281994621	1077.5420832476798	1152.5420832476798	1152.5420832476798	1177.5420832476798	0.1764705926179886	0.15544041991233826	0.18367347121238708	0.06779661029577255	1.0	1077	1152	1152	1177	1600
19.722552071100516	19.722552465840216	0	0	1	0	0.004408389392194842	0.0813138768099769	1057.9803255368554	1132.9803255368554	1132.9803255368554	1157.9803255368554	0.16470588743686676	0.15025906264781952	0.1734693944454193	0.05932203307747841	1.0	1057	1132	1132	1157	1600
19.733471360648004	19.733471360648004	0	0	1	0	0.004719902932875025	0.08001854121913751	1052.675926292368	1127.675926292368	1127.675926292368	1152.675926292368	0.16470588743686676	0.14507772028446198	0.1734693944454193	0.05932203307747841	1.0	1052	1127	1127	1152	1600
19.74950726617101	19.7495076609107	0	0	1	0	0.005018479547692628	0.07986720935327192	1052.0562223016486	1127.0562223016486	1127.0562223016486	1152.0562223016486	0.16470588743686676	0.14507772028446198	0.16326530277729034	0.05932203307747841	1.0	1052	1127	1127	1152	1600
19.7665766002254	19.7665766002254	0	0	1	0	0.005303300858900241	0.07563069746715208	1034.7077061279879	1109.7077061279879	1109.7077061279879	1134.7077061279879	0.15294118225574493	0.13989637792110443	0.16326530277729034	0.05932203307747841	1.0	1034	1109	1109	1134	1600
19.789231106277747	19.78923150101744	0	0	1	0	0.005573586191081533	0.07842054211755874	1046.132119971403	1121.132119971403	1121.132119971403	1146.132119971403	0.16470588743686676	0.13989637792110443	0.15306122601032257	0.05932203307747841	1.0	1046	1121	1121	1146	1600
19.799352626894013	19.799352626894013	0	0	1	0	0.005828594710928295	0.07385974421141078	1027.4556525457272	1102.4556525457272	1102.4556525457272	1127.4556525457272	0.15294118225574493	0.1347150206565857	0.15306122601032257	0.050847455859184265	1.0	1027	1102	1102	1127	1600
19.816542356556525	19.816542356556525	0	0	1	0	0.006067627457813053	0.07385974421141078	1027.4556525457272	1102.4556525457272	1102.4556525457272	1127.4556525457272	0.15294118225574493	0.1347150206565857	0.15306122601032257	0.050847455859184265	1.0	1027	1102	1102	1127	1600
19.83340958388515	19.83340958388515	0	0	1	0	0.006290029259591559	0.07385974421141078	1027.4556525457272	1102.4556525457272	1102.4556525457272	1127.4556525457272	0.15294118225574493	0.1347150206565857	0.15306122601032257	0.050847455859184265	1.0	1027	1102	1102	1127	1600
19.855976457724367	19.855976457724367	0	0	1	0	0.006495190528384097	0.07515508352754047	1032.7600670452782	1107.7600670452782	1107.7600670452782	1132.7600670452782	0.15294118225574493	0.13989637792110443	0.15306122601032257	0.050847455859184265	1.0	1032	1107	1107	1132	1600
19.866345874871463	19.866345874871463	0	0	1	0	0.006682548931413494	0.07515508352754047	1032.7600670452782	1107.7600670452782	1107.7600670452782	1132.7600670452782	0.15294118225574493	0.13989637792110443	0.15306122601032257	0.050847455859184265	1.0	1032	1107	1107	1132	1600
19.88348744629073	19.88348784103043	0	0	1	0	0.006851590932320166	0.07502537069179244	1032.22889298289	1107.22889298289	1107.22889298289	1132.22889298289	0.15294118225574493	0.13989637792110443	0.1428571492433548	0.050847455859184265	1.0	1032	1107	1107	1132	1600
19.89951427280066	19.89951466754036	0	0	1	0	0.007001853198729595	0.07502537069179244	1032.22889298289	1107.22889298289	1107.22889298289	1132.22889298289	0.15294118225574493	0.13989637792110443	0.1428571492433548	0.050847455859184265	1.0	1032	1107	1107	1132	1600
19.92257930813973	19.922579702879432	0	0	1	0	0.007132923872214154	0.07472270733922648	1030.9894865541323	1105.9894865541323	1105.9894865541323	1130.9894865541323	0.15294118225574493	0.13989637792110443	0.1428571492433548	0.04237288236618042	1.0	1030	1105	1105	1130	1600
19.933369123066022	19.933369123066022	0	0	1	0	0.007244443697168434	0.07502537069179244	1032.22889298289	1107.22889298289	1107.22889298289	1132.22889298289	0.15294118225574493	0.13989637792110443	0.1428571492433548	0.050847455859184265	1.0	1032	1107	1107	1132	1600
19.94956726660522	19.949567661344915	0	0	1	0	0.007336107005503881	0.07373003137566275	1026.924478483339	1101.924478483339	1101.924478483339	1126.924478483339	0.15294118225574493	0.1347150206565857	0.1428571492433548	0.050847455859184265	1.0	1026	1101	1101	1126	1600
19.96659594247064	19.966596337210333	0	0	1	0	0.007407662554463788	0.07373003137566275	1026.924478483339	1101.924478483339	1101.924478483339	1126.924478483339	0.15294118225574493	0.1347150206565857	0.1428571492433548	0.050847455859184265	1.0	1026	1101	1101	1126	1600
19.989212158772204	19.989212553511898	0	0	1	0	0.007458914215262221	0.07373003137566275	1026.924478483339	1101.924478483339	1101.924478483339	1126.924478483339	0.15294118225574493	0.1347150206565857	0.1428571492433548	0.050847455859184265	1.0	1026	1101	1101	1126	1600
19.999367627002563	19.999367627002563	0	0	1	0	0.007489721510659389	0.07373003137566275	1026.924478483339	1101.924478483339	1101.924478483339	1126.924478483339	0.15294118225574493	0.1347150206565857	0.1428571492433548	0.050847455859184265	1.0	1026	1101	1101	1126	1600
20.016628804550557	20.016629199290257	0	0	1	0	0.0075	0.07502537069179244	1032.22889298289	1107.22889298289	1107.22889298289	1132.22889298289	0.15294118225574493	0.13989637792110443	0.1428571492433548	0.050847455859184265	1.0	1032	1107	1107	1132	1600
20.033681559537605	20.033681559537605	0	0	1	0	0.007489721510659218	0.07373003137566275	1026.924478483339	1101.924478483339	1101.924478483339	1126.924478483339	0.15294118225574493	0.1347150206565857	0.1428571492433548	0.050847455859184265	1.0	1026	1101	1101	1126	1600
20.055967773450995	20.055968168190688	0	0	1	0	0.007458914215261878	0.07373003137566275	1026.924478483339	1101.924478483339	1101.924478483339	1126.924478483339	0.15294118225574493	0.1347150206565857	0.1428571492433548	0.050847455859184265	1.0	1026	1101	1101	1126	1600
20.066358111802124	20.066358111802124	0	0	1	0	0.0074076625544632745	0.07373003137566275	1026.924478483339	1101.924478483339	1101.924478483339	1126.924478483339	0.15294118225574493	0.1347150206565857	0.1428571492433548	0.050847455859184265	1.0	1026	1101	1101	1126	1600
20.083541525629464	20.083541525629464	0	0	1	0	0.007336107005503199	0.07331927382911996	1025.2424263302462	1100.2424263302462	1100.2424263302462	1125.2424263302462	0.15294118225574493	0.1347150206565857	0.13265305757522583	0.04237288236618042	1.0	1025	1100	1100	1125	1600
20.09950637800668	20.099505983266987	0	0	1	0	0.007244443697167585	0.07373003137566275	1026.924478483339	1101.924478483339	1101.924478483339	1126.924478483339	0.15294118225574493	0.1347150206565857	0.1428571492433548	0.050847455859184265	1.0	1026	1101	1101	1126	1600
20.122535492033165	20.122535886772866	0	0	1	0	0.0071329238722131405	0.07373003137566275	1026.924478483339	1101.924478483339	1101.924478483339	1126.924478483339	0.15294118225574493	0.1347150206565857	0.1428571492433548	0.050847455859184265	1.0	1026	1101	1101	1126	1600
20.133343070245907	20.133343070245907	0	0	1	0	0.00700185319872842	0.07373003137566275	1026.924478483339	1101.924478483339	1101.924478483339	1126.924478483339	0.15294118225574493	0.1347150206565857	0.1428571492433548	0.050847455859184265	1.0	1026	1101	1101	1126	1600
20.149506871431306	20.149507266171007	0	0	1	0	0.006851590932318833	0.0734273680230968	1025.6850720545813	1100.6850720545813	1100.6850720545813	1125.6850720545813	0.15294118225574493	0.1347150206565857	0.1428571492433548	0.04237288236618042	1.0	1025	1100	1100	1125	1600
20.16659791616913	20.16659831090883	0	0	1	0	0.006682548931412006	0.07373003137566275	1026.924478483339	1101.924478483339	1101.924478483339	1126.924478483339	0.15294118225574493	0.1347150206565857	0.1428571492433548	0.050847455859184265	1.0	1026	1101	1101	1126	1600
20.18922834309985	20.18922834309985	0	0	1	0	0.006495190528382459	0.07373003137566275	1026.924478483339	1101.924478483339	1101.924478483339	1126.924478483339	0.15294118225574493	0.1347150206565857	0.1428571492433548	0.050847455859184265	1.0	1026	1101	1101	1126	1600
20.19946196979057	20.19946236453027	0	0	1	0	0.006290029259589774	0.07331927382911996	1025.2424263302462	1100.2424263302462	1100.2424263302462	1125.2424263302462	0.15294118225574493	0.1347150206565857	0.13265305757522583	0.04237288236618042	1.0	1025	1100	1100	1125	1600
20.216610251784715	20.216610646524416	0	0	1	0	0.006067627457811127	0.07331927382911996	1025.2424263302462	1100.2424263302462	1100.2424263302462	1125.2424263302462	0.15294118225574493	0.1347150206565857	0.13265305757522583	0.04237288236618042	1.0	1025	1100	1100	1125	1600
20.23364129608833	20.233641690828023	0	0	1	0	0.005828594710926231	0.0734273680230968	1025.6850720545813	1100.6850720545813	1100.6850720545813	1125.6850720545813	0.15294118225574493	0.1347150206565857	0.1428571492433548	0.04237288236618042	1.0	1025	1100	1100	1125	1600
20.255895930825815	20.255895930825815	0	0	1	0	0.005573586191079339	0.07461461314524964	1030.5468408297972	1105.5468408297972	1105.5468408297972	1130.5468408297972	0.15294118225574493	0.13989637792110443	0.13265305757522583	0.04237288236618042	1.0	1030	1105	1105	1130	1600
20.266510481325852	20.266510086586152	0	0	1	0	0.005303300858897924	0.07895921922534632	1048.338002727793	1123.338002727793	1123.338002727793	1148.338002727793	0.16470588743686676	0.14507772028446198	0.1428571492433548	0.04237288236618042	1.0	1048	1123	1123	1148	1600
20.2834653408676	20.2834657356073	0	0	1	0	0.005018479547690192	0.08055721816875167	1054.8818084010381	1129.8818084010381	1129.8818084010381	1154.8818084010381	0.16470588743686676	0.15025906264781952	0.1428571492433548	0.050847455859184265	1.0	1054	1129	1129	1154	1600
20.299598747096198	20.299598747096198	0	0	1	0	0.004719902932872478	0.08025455481618571	1053.6424019722804	1128.6424019722804	1128.6424019722804	1153.6424019722804	0.16470588743686676	0.15025906264781952	0.1428571492433548	0.04237288236618042	1.0	1053	1128	1128	1153	1600
20.32259193981009	20.32259233454979	0	0	1	0	0.004408389392192191	0.08055721816875167	1054.8818084010381	1129.8818084010381	1129.8818084010381	1154.8818084010381	0.16470588743686676	0.15025906264781952	0.1428571492433548	0.050847455859184265	1.0	1054	1129	1129	1154	1600
20.333444913088186	20.333444913088186	0	0	1	0	0.004084792762611293	0.08055721816875167	1054.8818084010381	1129.8818084010381	1129.8818084010381	1154.8818084010381	0.16470588743686676	0.15025906264781952	0.1428571492433548	0.050847455859184265	1.0	1054	1129	1129	1154	1600
20.34949976611673	20.34950016085643	0	0	1	0	0.0037499999999985423	0.08185255748488135	1060.1862229005892	1135.1862229005892	1135.1862229005892	1160.1862229005892	0.16470588743686676	0.15544041991233826	0.1428571492433548	0.050847455859184265	1.0	1060	1135	1135	1160	1600
20.36655686324046	20.366557257980155	0	0	1	0	0.003404928748045099	0.08185255748488135	1060.1862229005892	1135.1862229005892	1135.1862229005892	1160.1862229005892	0.16470588743686676	0.15544041991233826	0.1428571492433548	0.050847455859184265	1.0	1060	1135	1135	1160	1600
20.389188869129974	20.389188869129974	0	0	1	0	0.00305052482306696	0.08185255748488135	1060.1862229005892	1135.1862229005892	1135.1862229005892	1160.1862229005892	0.16470588743686676	0.15544041991233826	0.1428571492433548	0.050847455859184265	1.0	1060	1135	1135	1160	1600
20.39932025823871	20.39932025823871	0	0	1	0	0.0026877596215881742	0.08185255748488135	1060.1862229005892	1135.1862229005892	1135.1862229005892	1160.1862229005892	0.16470588743686676	0.15544041991233826	0.1428571492433548	0.050847455859184265	1.0	1060	1135	1135	1160	1600
20.416569198856045	20.41656998833544	0	0	1	0	0.002317627457810496	0.08327760591146877	1066.0217962074646	1141.0217962074646	1141.0217962074646	1166.0217962074646	0.16470588743686676	0.1606217622756958	0.15306122601032257	0.050847455859184265	1.0	1066	1141	1141	1166	1600
20.433530374232973	20.433530374232973	0	0	1	0	0.0019411428382672693	0.08893916994946632	1089.2059009430645	1164.2059009430645	1164.2059009430645	1189.2059009430645	0.1764705926179886	0.17098446190357208	0.16326530277729034	0.050847455859184265	1.0	1089	1164	1164	1189	1600
20.455861588472025	20.45586198321172	0	0	1	0	0.0015593376811315356	0.09023450554030571	1094.5103001875518	1169.5103001875518	1169.5103001875518	1194.5103001875518	0.1764705926179886	0.17616580426692963	0.16326530277729034	0.050847455859184265	1.0	1094	1169	1169	1194	1600
20.466375085609172	20.466375085609172	0	0	1	0	0.0011732584878000535	0.09332241341700395	1107.1552829426312	1182.1552829426312	1182.1552829426312	1207.1552829426312	0.1764705926179886	0.1865285038948059	0.1734693944454193	0.05932203307747841	1.0	1107	1182	1182	1207	1600
20.483522972863618	20.48352336760332	0	0	1	0	0.0007839634745057094	0.09771025694799759	1125.12350220205	1200.12350220205	1200.12350220205	1225.12350220205	0.1882352977991104	0.19170984625816345	0.18367347121238708	0.05932203307747841	1.0	1125	1200	1200	1225	1600
20.499389535055847	20.499389535055847	0	0	1	0	0.00039251967182037795	0.10339343979512092	1148.3961359610203	1223.3961359610203	1223.3961359610203	1248.3961359610203	0.20000000298023224	0.20207254588603973	0.19387754797935486	0.05932203307747841	1.0	1148	1223	1223	1248	1600
20.522548518443223	20.522548518443223	0	0	1	0	-1.7053072081790148e-15	0.11391845788157232	1191.4960850250386	1266.4960850250386	1266.4960850250386	1291.4960850250386	0.2235294133424759	0.21761657297611237	0.2142857164144516	0.06779661029577255	1.0	1191	1266	1266	1291	1600
20.533363596710238	20.533363596710238	0	0	1	0	-0.0003925196718237839	0.11391845788157232	1191.4960850250386	1266.4960850250386	1266.4960850250386	1291.4960850250386	0.2235294133424759	0.21761657297611237	0.2142857164144516	0.06779661029577255	1.0	1191	1266	1266	1291	1600
20.54949858189763	20.54949897663733	0	0	1	0	-0.0007839634745091013	0.12029344288826205	1217.601648627433	1292.601648627433	1292.601648627433	1317.601648627433	0.23529411852359772	0.22797927260398865	0.23469388484954834	0.0762711837887764	1.0	1217	1292	1292	1317	1600
20.566644890193288	20.56664528493298	0	0	1	0	-0.0011732584878034224	0.13099141892745436	1261.4098605079257	1336.4098605079257	1336.4098605079257	1361.4098605079257	0.25882354378700256	0.24352331459522247	0.2551020383834839	0.08474576473236084	1.0	1261	1336	1336	1361	1600
20.589163211049552	20.589163211049552	0	0	1	0	-0.0015593376811348716	0.13600620792857177	1281.9454214675015	1356.9454214675015	1356.9454214675015	1381.9454214675015	0.2705882489681244	0.24870465695858002	0.26530611515045166	0.09322033822536469	1.0	1281	1356	1356	1381	1600
20.59936012694829	20.59935973220859	0	0	1	0	-0.0019411428382705633	0.1423595738450638	1307.9624548955362	1382.9624548955362	1382.9624548955362	1407.9624548955362	0.2823529541492462	0.2590673565864563	0.27551019191741943	0.10169491171836853	1.0	1307	1382	1382	1407	1600
20.616701041915434	20.616701041915434	0	0	1	0	-0.00231762745781374	0.1487561749885215	1334.1565365779957	1409.1565365779957	1409.1565365779957	1434.1565365779957	0.29411765933036804	0.2694300413131714	0.2857142984867096	0.11016949266195297	1.0	1334	1409	1409	1434	1600
20.633528795274174	20.633528795274174	0	0	1	0	-0.0026877596215913587	0.1568418606153819	1367.2674192199888	1442.2674192199888	1442.2674192199888	1467.2674192199888	0.3176470696926117	0.2746114134788513	0.29591837525367737	0.11864406615495682	1.0	1367	1442	1442	1467	1600
20.65585487789714	20.655855272636842	0	0	1	0	-0.0030505248230700754	0.1633249362566631	1393.8156139710354	1468.8156139710354	1468.8156139710354	1493.8156139710354	0.3294117748737335	0.2849740982055664	0.30612245202064514	0.12711864709854126	1.0	1393	1468	1468	1493	1600
20.66635376966544	20.66635376966544	0	0	1	0	-0.003404928748048138	0.18044291594072492	1463.9137407772687	1538.9137407772687	1538.9137407772687	1563.9137407772687	0.364705890417099	0.3056994676589966	0.33673468232154846	0.1525423675775528	1.0	1463	1538	1538	1563	1600
20.68350284113898	20.683503235878682	0	0	1	0	-0.003750000000001496	0.19086164235553293	1506.5784254459072	1581.5784254459072	1581.5784254459072	1606.5784254459072	0.38823530077934265	0.31606218218803406	0.36734694242477417	0.16101695597171783	1.0	1506	1581	1581	1606	1600
20.699578615371557	20.699578615371557	0	0	1	0	-0.0040847927626141535	0.2001533696420854	1544.6280486843398	1619.6280486843398	1619.6280486843398	1644.6280486843398	0.4000000059604645	0.3316062092781067	0.3877550959587097	0.17796610295772552	1.0	1544	1619	1619	1644	1600
20.722478254776846	20.722478649516546	0	0	1	0	-0.00440838939219495	0.2130564650670802	1597.4662244496935	1672.4662244496935	1672.4662244496935	1697.4662244496935	0.42352941632270813	0.3471502661705017	0.4183673560619354	0.19491524994373322	1.0	1597	1672	1672	1697	1600
20.733374649421805	20.733375044161505	0	0	1	0	-0.0047199029328751285	0.2232778026883122	1639.3226020086386	1714.3226020086386	1714.3226020086386	1739.3226020086386	0.43529412150382996	0.36269429326057434	0.44897958636283875	0.2118644118309021	1.0	1639	1714	1714	1739	1600
20.749493055541848	20.74949345028155	0	0	1	0	-0.005018479547692726	0.23669974979712904	1694.2854754192435	1769.2854754192435	1769.2854754192435	1794.2854754192435	0.4588235318660736	0.37823835015296936	0.47959184646606445	0.2288135588169098	1.0	1694	1769	1769	1794	1600
20.76652015244847	20.766520547188172	0	0	1	0	-0.005303300858900336	0.2552445707375597	1770.2265171703068	1845.2265171703068	1845.2265171703068	1870.2265171703068	0.4941176474094391	0.39896371960639954	0.5204081535339355	0.24576270580291748	1.0	1770	1845	1845	1870	1600
20.78917150058323	20.78917150058323	0	0	1	0	-0.005573586191081621	0.2791650828524306	1868.1810142807033	1943.1810142807033	1943.1810142807033	1968.1810142807033	0.5058823823928833	0.43523314595222473	0.5918367505073547	0.29661017656326294	1.0	1868	1943	1943	1968	1600
20.799418943163403	20.799419732642804	0	0	1	0	-0.005828594710928378	0.2791650828524306	1868.1810142807033	1943.1810142807033	1943.1810142807033	1968.1810142807033	0.5058823823928833	0.43523314595222473	0.5918367505073547	0.29661017656326294	1.0	1868	1943	1943	1968	1600
20.81649735623087	20.81649735623087	0	0	1	0	-0.006067627457813132	0.29857185484009685	1947.6517455701967	2022.6517455701967	2022.6517455701967	2047.6517455701967	0.529411792755127	0.46113988757133484	0.6326530575752258	0.32203391194343567	1.0	1947	2022	2022	2047	1600
20.833635769732545	20.83363655921194	0	0	1	0	-0.006290029259591632	0.33504954230173034	2097.0278757255855	2172.0278757255855	2172.0278757255855	2197.0278757255855	0.5647059082984924	0.5129533410072327	0.704081654548645	0.37288135290145874	1.0	2097	2172	2172	2197	1600
20.856131985165682	20.856131985165682	0	0	1	0	-0.006495190528384164	0.35724335545380814	2187.9115405833445	2262.9115405833445	2262.9115405833445	2287.9115405833445	0.5882353186607361	0.5440414547920227	0.7448979616165161	0.39830508828163147	1.0	2187	2262	2262	2287	1600
20.866443770316756	20.866443770316756	0	0	1	0	-0.006682548931413554	0.3775797366982552	2271.1890217793552	2346.1890217793552	2346.1890217793552	2371.1890217793552	0.6117647290229797	0.5699481964111328	0.7755101919174194	0.4237288236618042	1.0	2271	2346	2346	2371	1600
20.88345468289573	20.88345468289573	0	0	1	0	-0.00685159093232022	0.39960057869816445	2361.364369768983	2436.364369768983	2436.364369768983	2461.364369768983	0.6352941393852234	0.6010362505912781	0.8061224222183228	0.44915252923965454	1.0	2361	2436	2436	2461	1600
20.899487035761446	20.89948743050114	0	0	1	0	-0.007001853198729643	0.4130601521023456	2416.481322859105	2491.481322859105	2491.481322859105	2516.481322859105	0.6352941393852234	0.6269429922103882	0.8367347121238708	0.4661017060279846	1.0	2416	2491	2491	2516	1600
20.922525228801	20.9225256235407	0	0	1	0	-0.007132923872214195	0.44335743343694034	2540.5486899242705	2615.5486899242705	2615.5486899242705	2640.5486899242705	0.658823549747467	0.6683937907218933	0.8775510191917419	0.508474588394165	1.0	2540	2615	2615	2640	1600
20.933386886352466	20.933387281092166	0	0	1	0	-0.007244443697168468	0.44335743343694034	2540.5486899242705	2615.5486899242705	2615.5486899242705	2640.5486899242705	0.658823549747467	0.6683937907218933	0.8775510191917419	0.508474588394165	1.0	2540	2615	2615	2640	1600
20.949588187809255	20.949588582548955	0	0	1	0	-0.007336107005503909	0.45524341867678064	2589.221799481417	2664.221799481417	2664.221799481417	2689.221799481417	0.6705882549285889	0.6839378476142883	0.8877550959587097	0.5254237055778503	1.0	2589	2664	2664	2689	1600
20.966406862154926	20.966406862154926	0	0	1	0	-0.007407662554463809	0.4666754036409886	2636.0357779098485	2711.0357779098485	2711.0357779098485	2736.0357779098485	0.6823529601097107	0.6994818449020386	0.9081632494926453	0.5338982939720154	1.0	2636	2711	2711	2736	1600
20.989204263978223	20.989204263978223	0	0	1	0	-0.007458914215262234	0.49237146931859854	2741.261166859661	2816.261166859661	2816.261166859661	2841.261166859661	0.7058823704719543	0.7305699586868286	0.9387755393981934	0.5677965879440308	1.0	2741	2816	2816	2841	1600
20.999386574508108	20.999386574508108	0	0	1	0	-0.007489721510659397	0.49971649644491123	2771.339052941911	2846.339052941911	2846.339052941911	2871.339052941911	0.7058823704719543	0.7461140155792236	0.9489796161651611	0.5762711763381958	1.0	2771	2846	2846	2871	1600
21.016489066697197	21.016489066697197	0	0	1	0	-0.0075	0.5087505945003556	2808.3336844789565	2883.3336844789565	2883.3336844789565	2908.3336844789565	0.7176470756530762	0.7564767003059387	0.9591836929321289	0.5847457647323608	1.0	2808	2883	2883	2908	1600
21.033473531716346	21.033473926456047	0	0	1	0	-0.007489721510659211	0.5198817208167057	2853.91564674441	2928.91564674441	2928.91564674441	2953.91564674441	0.729411780834198	0.7668393850326538	0.9693877696990967	0.6016949415206909	1.0	2853	2928	2928	2953	1600
21.055867114827805	21.055867509567506	0	0	1	0	-0.0074589142152618635	0.5224723919983845	2864.5244452333845	2939.5244452333845	2939.5244452333845	2964.5244452333845	0.729411780834198	0.7772020697593689	0.9693877696990967	0.6016949415206909	1.0	2864	2939	2939	2964	1600
21.066317848352853	21.066317848352853	0	0	1	0	-0.007407662554463255	0.531614569644951	2901.961662696074	2976.961662696074	2976.961662696074	3001.961662696074	0.7411764860153198	0.787564754486084	0.9795918464660645	0.6101694703102112	1.0	2901	2976	2976	3001	1600
21.083475209360067	21.083475604099768	0	0	1	0	-0.007336107005503172	0.5379264984049215	2927.8090109681534	3002.8090109681534	3002.8090109681534	3027.8090109681534	0.7529411911964417	0.7927461266517639	0.9795918464660645	0.6186440587043762	1.0	2927	3002	3002	3027	1600
21.099394271932233	21.099394666671934	0	0	1	0	-0.007244443697167551	0.5454877137555378	2958.7721878289276	3033.7721878289276	3033.7721878289276	3058.7721878289276	0.7529411911964417	0.8082901835441589	0.9897959232330322	0.6271186470985413	1.0	2958	3033	3033	3058	1600
21.122538255211055	21.122538255211055	0	0	1	0	-0.0071329238722131	0.5505014806985855	2979.3035634607077	3054.3035634607077	3054.3035634607077	3079.3035634607077	0.7529411911964417	0.8134714961051941	1.0	0.6355932354927063	1.0	2979	3054	3054	3079	1600
21.13345004470427	21.13345043944397	0	0	1	0	-0.007001853198728373	0.554738000035286	2996.652110144496	3071.652110144496	3071.652110144496	3096.652110144496	0.7647058963775635	0.818652868270874	1.0	0.6355932354927063	1.0	2996	3071	3071	3096	1600
21.14948437126848	21.14948476600818	0	0	1	0	-0.006851590932318779	0.5560333281755447	3001.9564788788557	3076.9564788788557	3076.9564788788557	3101.9564788788557	0.7647058963775635	0.8238341808319092	1.0	0.6355932354927063	1.0	3001	3076	3076	3101	1600
21.16651344187359	21.16651462609269	0	0	1	0	-0.006682548931411946	0.5560333281755447	3001.9564788788557	3076.9564788788557	3076.9564788788557	3101.9564788788557	0.7647058963775635	0.8238341808319092	1.0	0.6355932354927063	1.0	3001	3076	3076	3101	1600
21.18918886912997	21.18918926386967	0	0	1	0	-0.006495190528382392	0.5560333281755447	3001.9564788788557	3076.9564788788557	3076.9564788788557	3101.9564788788557	0.7647058963775635	0.8238341808319092	1.0	0.6355932354927063	1.0	3001	3076	3076	3101	1600
21.199306837088955	21.199306442349254	0	0	1	0	-0.006290029259589702	0.5573286712169647	3007.2609086334705	3082.2609086334705	3082.2609086334705	3107.2609086334705	0.7647058963775635	0.8290155529975891	1.0	0.6355932354927063	1.0	3007	3082	3082	3107	1600
21.21633748665286	21.216337881392562	0	0	1	0	-0.006067627457811049	0.5573286712169647	3007.2609086334705	3082.2609086334705	3082.2609086334705	3107.2609086334705	0.7647058963775635	0.8290155529975891	1.0	0.6355932354927063	1.0	3007	3082	3082	3107	1600
21.233545769081225	21.233546163820925	0	0	1	0	-0.005828594710926148	0.5560333281755447	3001.9564788788557	3076.9564788788557	3076.9564788788557	3101.9564788788557	0.7647058963775635	0.8238341808319092	1.0	0.6355932354927063	1.0	3001	3076	3076	3101	1600
21.255866720088108	21.255866720088108	0	0	1	0	-0.005573586191079251	0.5539146810770035	2993.2806190103292	3068.2806190103292	3068.2806190103292	3093.2806190103292	0.7647058963775635	0.8238341808319092	1.0	0.6271186470985413	1.0	2993	3068	3068	3093	1600
21.26638298040315	21.266383375142844	0	0	1	0	-0.00530330085889783	0.5560333281755447	3001.9564788788557	3076.9564788788557	3076.9564788788557	3101.9564788788557	0.7647058963775635	0.8238341808319092	1.0	0.6355932354927063	1.0	3001	3076	3076	3101	1600
21.283470472483685	21.28347086722338	0	0	1	0	-0.005018479547690093	0.5523148893727559	2986.7294719814354	3061.7294719814354	3061.7294719814354	3086.7294719814354	0.7647058963775635	0.8238341808319092	0.9897959232330322	0.6271186470985413	1.0	2986	3061	3061	3086	1600
21.299483877843855	21.299483877843855	0	0	1	0	-0.004719902932872375	0.5510195612324971	2981.4251032470756	3056.4251032470756	3056.4251032470756	3081.4251032470756	0.7647058963775635	0.818652868270874	0.9897959232330322	0.6271186470985413	1.0	2981	3056	3056	3081	1600
21.32251259713064	21.322512991870333	0	0	1	0	-0.004408389392192083	0.5463318617899127	2962.2289740296924	3037.2289740296924	3037.2289740296924	3062.2289740296924	0.7647058963775635	0.8082901835441589	0.9897959232330322	0.6186440587043762	1.0	2962	3037	3037	3062	1600
21.33345320262186	21.33345320262186	0	0	1	0	-0.004084792762611183	0.5463318617899127	2962.2289740296924	3037.2289740296924	3037.2289740296924	3062.2289740296924	0.7647058963775635	0.8082901835441589	0.9897959232330322	0.6186440587043762	1.0	2962	3037	3037	3062	1600
21.349512397787088	21.349512792526788	0	0	1	0	-0.0037499999999984273	0.5399983141923066	2936.2930966174954	3011.2930966174954	3011.2930966174954	3036.2930966174954	0.7529411911964417	0.803108811378479	0.9897959232330322	0.6101694703102112	1.0	2936	3011	3011	3036	1600
21.36663304800232	21.36663304800232	0	0	1	0	-0.003404928748044981	0.5329956128724262	2907.6170347125853	2982.6170347125853	2982.6170347125853	3007.6170347125853	0.7529411911964417	0.7979274392127991	0.9795918464660645	0.5932203531265259	1.0	2907	2982	2982	3007	1600
21.389153342557087	21.38915413203648	0	0	1	0	-0.0030505248230668384	0.5207222753672482	2857.3577176288813	2932.3577176288813	2932.3577176288813	2957.3577176288813	0.7411764860153198	0.7772020697593689	0.9795918464660645	0.5762711763381958	1.0	2857	2932	2932	2957	1600
21.399373548098048	21.399373548098048	0	0	1	0	-0.0026877596215880506	0.5207222753672482	2857.3577176288813	2932.3577176288813	2932.3577176288813	2957.3577176288813	0.7411764860153198	0.7772020697593689	0.9795918464660645	0.5762711763381958	1.0	2857	2932	2932	2957	1600
21.41662446241387	21.416624857153572	0	0	1	0	-0.0023176274578103704	0.4989402551669144	2768.1603449085146	2843.1603449085146	2843.1603449085146	2868.1603449085146	0.729411780834198	0.7461140155792236	0.9591836929321289	0.5423728823661804	1.0	2768	2843	2843	2868	1600
21.433511031987734	21.433511426727428	0	0	1	0	-0.0019411428382671415	0.4762087927191203	2675.0750061847975	2750.0750061847975	2750.0750061847975	2775.0750061847975	0.7176470756530762	0.7098445892333984	0.9387755393981934	0.508474588394165	1.0	2675	2750	2750	2775	1600
21.455867509567504	21.455868299046898	0	0	1	0	-0.0015593376811314063	0.4463456653442526	2552.785499584714	2627.785499584714	2627.785499584714	2652.785499584714	0.6941176652908325	0.6632124185562134	0.918367326259613	0.4661017060279846	1.0	2552	2627	2627	2652	1600
21.46641377009965	21.466413375359956	0	0	1	0	-0.001173258487799923	0.4105165365326986	2406.065217101401	2481.065217101401	2481.065217101401	2506.065217101401	0.658823549747467	0.6113989353179932	0.8775510191917419	0.4237288236618042	1.0	2406	2481	2481	2506	1600
21.483518235987233	21.483518630726934	0	0	1	0	-0.0007839634745055779	0.36729635437676666	2229.0785711728595	2304.0785711728595	2304.0785711728595	2329.0785711728595	0.6117647290229797	0.5492228269577026	0.8265306353569031	0.37288135290145874	1.0	2229	2304	2304	2329	1600
21.499586904905236	21.499586904905236	0	0	1	0	-0.00039251967182024584	0.31732521676472913	2024.446762651566	2099.446762651566	2099.446762651566	2124.446762651566	0.5176470875740051	0.4922279715538025	0.7653061151504517	0.33898305892944336	1.0	2024	2099	2099	2124	1600
21.522599834604065	21.522600229343766	0	0	1	0	1.8376154860346732e-15	0.2644279732557986	1807.8325504824952	1882.8325504824952	1882.8325504824952	1907.8325504824952	0.48235294222831726	0.409326434135437	0.6122449040412903	0.2711864411830902	1.0	1807	1882	1882	1907	1600
21.533329649096146	21.533329649096146	0	0	1	0	0.000392519671823916	0.23402055902377583	1683.314189202362	1758.314189202362	1758.314189202362	1783.314189202362	0.43529412150382996	0.3678756356239319	0.5408163070678711	0.24576270580291748	1.0	1683	1758	1758	1783	1600
21.54970621497919	21.54970660971889	0	0	1	0	0.000783963474509233	0.2076739083101895	1575.424654530226	1650.424654530226	1650.424654530226	1675.424654530226	0.38823530077934265	0.33678755164146423	0.47959184646606445	0.22033898532390594	1.0	1575	1650	1650	1675	1600
21.566729364488822	21.566729759228522	0	0	1	0	0.001173258487803553	0.18645193023701845	1488.5206543205904	1563.5206543205904	1563.5206543205904	1588.5206543205904	0.3529411852359772	0.3056994676589966	0.4285714328289032	0.20338982343673706	1.0	1488	1563	1563	1588	1600
21.58926031701545	21.58926031701545	0	0	1	0	0.001559337681135001	0.16706576716027244	1409.1343165213157	1484.1343165213157	1484.1343165213157	1509.1343165213157	0.3176470696926117	0.27979275584220886	0.3979591727256775	0.17796610295772552	1.0	1409	1484	1484	1509	1600
21.599341968922147	21.59934236366184	0	0	1	0	0.0019411428382706912	0.14642289446860768	1324.6017528489483	1399.6017528489483	1399.6017528489483	1424.6017528489483	0.2705882489681244	0.2590673565864563	0.36734694242477417	0.1525423675775528	1.0	1324	1399	1399	1424	1600
21.616397092347377	21.616397092347377	0	0	1	0	0.002317627457813866	0.13276493399935851	1268.672404727373	1343.672404727373	1343.672404727373	1368.672404727373	0.24705882370471954	0.23834197223186493	0.33673468232154846	0.1355932205915451	1.0	1268	1343	1343	1368	1600
21.633644848745618	21.633645638225012	0	0	1	0	0.002687759621591482	0.11556507522560494	1198.2389830488523	1273.2389830488523	1273.2389830488523	1298.2389830488523	0.2235294133424759	0.20725388824939728	0.2857142984867096	0.11016949266195297	1.0	1198	1273	1273	1298	1600
21.655917641509248	21.655917641509248	0	0	1	0	0.0030505248230701964	0.11020438400149057	1176.286952486104	1251.286952486104	1251.286952486104	1276.286952486104	0.21176470816135406	0.20207254588603973	0.26530611515045166	0.10169491171836853	1.0	1176	1251	1251	1276	1600
21.66644021765947	21.66643982291977	0	0	1	0	0.003404928748048256	0.10681381317990146	1162.4025649716964	1237.4025649716964	1237.4025649716964	1262.4025649716964	0.21176470816135406	0.19170984625816345	0.2551020383834839	0.09322033822536469	1.0	1162	1237	1237	1262	1600
21.683391129804228	21.68339152454393	0	0	1	0	0.00375000000000161	0.10210168755003446	1143.1064105173912	1218.1064105173912	1218.1064105173912	1243.1064105173912	0.20000000298023224	0.1865285038948059	0.23469388484954834	0.09322033822536469	1.0	1143	1218	1218	1243	1600
21.699511509622766	21.699512299102167	0	0	1	0	0.0040847927626142646	0.0973679392947453	1123.721711411982	1198.721711411982	1198.721711411982	1223.721711411982	0.1882352977991104	0.18134714663028717	0.23469388484954834	0.08474576473236084	1.0	1123	1198	1198	1223	1600
21.722557992195995	21.722557992195995	0	0	1	0	0.004408389392195056	0.09389089624065969	1109.4832201055015	1184.4832201055015	1184.4832201055015	1209.4832201055015	0.1882352977991104	0.17098446190357208	0.2142857164144516	0.0762711837887764	1.0	1109	1184	1184	1209	1600
21.733451623663065	21.733451623663065	0	0	1	0	0.004719902932875231	0.09389089624065969	1109.4832201055015	1184.4832201055015	1184.4832201055015	1209.4832201055015	0.1882352977991104	0.17098446190357208	0.2142857164144516	0.0762711837887764	1.0	1109	1184	1184	1209	1600
21.749512003047393	21.749512792526787	0	0	1	0	0.005018479547692824	0.09214156191146619	1102.319696027454	1177.319696027454	1177.319696027454	1202.319696027454	0.1882352977991104	0.16580310463905334	0.2142857164144516	0.06779661029577255	1.0	1102	1177	1177	1202	1600
21.7666397585772	21.7666401533169	0	0	1	0	0.005303300858900429	0.08773209957134678	1084.262947744665	1159.262947744665	1159.262947744665	1184.262947744665	0.1764705926179886	0.1606217622756958	0.20408163964748383	0.06779661029577255	1.0	1084	1159	1159	1184	1600
21.789182553294793	21.789182553294793	0	0	1	0	0.00557358619108171	0.08626381327394578	1078.250315356808	1153.250315356808	1153.250315356808	1178.250315356808	0.1764705926179886	0.15544041991233826	0.19387754797935486	0.06779661029577255	1.0	1078	1153	1153	1178	1600
21.799306047609555	21.799306047609555	0	0	1	0	0.005828594710928461	0.08626381327394578	1078.250315356808	1153.250315356808	1153.250315356808	1178.250315356808	0.1764705926179886	0.15544041991233826	0.19387754797935486	0.06779661029577255	1.0	1078	1153	1153	1178	1600
21.816568804116343	21.816568804116343	0	0	1	0	0.006067627457813209	0.08455771639500495	1071.2638486375454	1146.2638486375454	1146.2638486375454	1171.2638486375454	0.1764705926179886	0.15025906264781952	0.19387754797935486	0.05932203307747841	1.0	1071	1146	1146	1171	1600
21.83363971712953	21.83364011186923	0	0	1	0	0.006290029259591703	0.08440638475013115	1070.644145551787	1145.644145551787	1145.644145551787	1170.644145551787	0.1764705926179886	0.15025906264781952	0.18367347121238708	0.05932203307747841	1.0	1070	1145	1145	1170	1600
21.855814614447866	21.855814614447866	0	0	1	0	0.00649519052838423	0.08440638475013115	1070.644145551787	1145.644145551787	1145.644145551787	1170.644145551787	0.1764705926179886	0.15025906264781952	0.18367347121238708	0.05932203307747841	1.0	1070	1145	1145	1170	1600
21.866390085717725	21.866390085717725	0	0	1	0	0.006682548931413614	0.08016987286401131	1053.2956293781263	1128.2956293781263	1128.2956293781263	1153.2956293781263	0.16470588743686676	0.14507772028446198	0.18367347121238708	0.05932203307747841	1.0	1053	1128	1128	1153	1600
21.883479156757055	21.883479551496755	0	0	1	0	0.006851590932320274	0.08016987286401131	1053.2956293781263	1128.2956293781263	1128.2956293781263	1153.2956293781263	0.16470588743686676	0.14507772028446198	0.18367347121238708	0.05932203307747841	1.0	1053	1128	1128	1153	1600
21.89933111358043	21.89933111358043	0	0	1	0	0.0070018531987296895	0.07978073411032593	1051.7021061817848	1126.7021061817848	1126.7021061817848	1151.7021061817848	0.16470588743686676	0.14507772028446198	0.18367347121238708	0.050847455859184265	1.0	1051	1126	1126	1151	1600
21.91658755425204	21.91658755425204	0	0	1	0	0.007132923872214236	0.07978073411032593	1051.7021061817848	1126.7021061817848	1126.7021061817848	1151.7021061817848	0.16470588743686676	0.14507772028446198	0.18367347121238708	0.050847455859184265	1.0	1051	1126	1126	1151	1600
21.936413355622967	21.936413355622967	0	0	1	0	0.0072444436971685015	0.0796510212745779	1051.1709321193966	1126.1709321193966	1126.1709321193966	1151.1709321193966	0.16470588743686676	0.14507772028446198	0.1734693944454193	0.050847455859184265	1.0	1051	1126	1126	1151	1600
21.949473713296612	21.949473713296612	0	0	1	0	0.007336107005503936	0.0796510212745779	1051.1709321193966	1126.1709321193966	1126.1709321193966	1151.1709321193966	0.16470588743686676	0.14507772028446198	0.1734693944454193	0.050847455859184265	1.0	1051	1126	1126	1151	1600
21.966612521537982	21.966612521537982	0	0	1	0	0.00740766255446383	0.08001854121913751	1052.675926292368	1127.675926292368	1127.675926292368	1152.675926292368	0.16470588743686676	0.14507772028446198	0.1734693944454193	0.05932203307747841	1.0	1052	1127	1127	1152	1600
21.989234264195332	21.989234658935032	0	0	1	0	0.007458914215262249	0.0796510212745779	1051.1709321193966	1126.1709321193966	1126.1709321193966	1151.1709321193966	0.16470588743686676	0.14507772028446198	0.1734693944454193	0.050847455859184265	1.0	1051	1126	1126	1151	1600
21.99933644256636	21.99933644256636	0	0	1	0	0.007489721510659403	0.08259219756985836	1063.21504904857	1138.21504904857	1138.21504904857	1163.21504904857	0.1764705926179886	0.14507772028446198	0.1734693944454193	0.050847455859184265	1.0	1063	1138	1138	1163	1600
22.016621304496283	22.016621304496283	0	0	1	0	0.0075	0.08295971751441797	1064.7200432215416	1139.7200432215416	1139.7200432215416	1164.7200432215416	0.1764705926179886	0.14507772028446198	0.1734693944454193	0.05932203307747841	1.0	1064	1139	1139	1164	1600
22.03350234771436	22.03350274245406	0	0	1	0	0.0074897215106592046	0.08295971751441797	1064.7200432215416	1139.7200432215416	1139.7200432215416	1164.7200432215416	0.1764705926179886	0.14507772028446198	0.1734693944454193	0.05932203307747841	1.0	1064	1139	1139	1164	1600
22.055836719870996	22.055837114610696	0	0	1	0	0.0074589142152618505	0.08295971751441797	1064.7200432215416	1139.7200432215416	1139.7200432215416	1164.7200432215416	0.1764705926179886	0.14507772028446198	0.1734693944454193	0.05932203307747841	1.0	1064	1139	1139	1164	1600
22.06633087476291	22.06633087476291	0	0	1	0	0.007407662554463234	0.08295971751441797	1064.7200432215416	1139.7200432215416	1139.7200432215416	1164.7200432215416	0.1764705926179886	0.14507772028446198	0.1734693944454193	0.05932203307747841	1.0	1064	1139	1139	1164	1600
22.083547051985242	22.083547446724943	0	0	1	0	0.0073361070055031445	0.07872320562829813	1047.3715270478808	1122.3715270478808	1122.3715270478808	1147.3715270478808	0.16470588743686676	0.13989637792110443	0.1734693944454193	0.05932203307747841	1.0	1047	1122	1122	1147	1600
22.099538746661985	22.099539141401685	0	0	1	0	0.007244443697167517	0.08001854121913751	1052.675926292368	1127.675926292368	1127.675926292368	1152.675926292368	0.16470588743686676	0.14507772028446198	0.1734693944454193	0.05932203307747841	1.0	1052	1127	1127	1152	1600
22.12245299143612	22.12245378091552	0	0	1	0	0.007132923872213059	0.08166438192357858	1059.4156439770543	1134.4156439770543	1134.4156439770543	1159.4156439770543	0.1764705926179886	0.13989637792110443	0.1734693944454193	0.05932203307747841	1.0	1059	1134	1134	1159	1600
22.133461492155533	22.133461492155533	0	0	1	0	0.007001853198728325	0.08295971751441797	1064.7200432215416	1139.7200432215416	1139.7200432215416	1164.7200432215416	0.1764705926179886	0.14507772028446198	0.1734693944454193	0.05932203307747841	1.0	1064	1139	1139	1164	1600
22.14950173981522	22.149502134554922	0	0	1	0	0.006851590932318725	0.08295971751441797	1064.7200432215416	1139.7200432215416	1139.7200432215416	1164.7200432215416	0.1764705926179886	0.14507772028446198	0.1734693944454193	0.05932203307747841	1.0	1064	1139	1139	1164	1600
22.16643765185143	22.16643765185143	0	0	1	0	0.006682548931411886	0.08295971751441797	1064.7200432215416	1139.7200432215416	1139.7200432215416	1164.7200432215416	0.1764705926179886	0.14507772028446198	0.1734693944454193	0.05932203307747841	1.0	1064	1139	1139	1164	1600
22.189163605789254	22.189164000528955	0	0	1	0	0.006495190528382326	0.08295971751441797	1064.7200432215416	1139.7200432215416	1139.7200432215416	1164.7200432215416	0.1764705926179886	0.14507772028446198	0.1734693944454193	0.05932203307747841	1.0	1064	1139	1139	1164	1600
22.199357363770396	22.199357363770396	0	0	1	0	0.00629002925958963	0.08295971751441797	1064.7200432215416	1139.7200432215416	1139.7200432215416	1164.7200432215416	0.1764705926179886	0.14507772028446198	0.1734693944454193	0.05932203307747841	1.0	1064	1139	1139	1164	1600
22.216386039635815	22.216386039635815	0	0	1	0	0.0060676274578109705	0.08166438192357858	1059.4156439770543	1134.4156439770543	1134.4156439770543	1159.4156439770543	0.1764705926179886	0.13989637792110443	0.1734693944454193	0.05932203307747841	1.0	1059	1134	1134	1159	1600
22.233532347931465	22.233532742671166	0	0	1	0	0.005828594710926065	0.08295971751441797	1064.7200432215416	1139.7200432215416	1139.7200432215416	1164.7200432215416	0.1764705926179886	0.14507772028446198	0.1734693944454193	0.05932203307747841	1.0	1064	1139	1139	1164	1600
22.255863167430817	22.255863167430817	0	0	1	0	0.005573586191079162	0.08295971751441797	1064.7200432215416	1139.7200432215416	1139.7200432215416	1164.7200432215416	0.1764705926179886	0.14507772028446198	0.1734693944454193	0.05932203307747841	1.0	1064	1139	1139	1164	1600
22.2663012692855	22.2663012692855	0	0	1	0	0.005303300858897737	0.08295971751441797	1064.7200432215416	1139.7200432215416	1139.7200432215416	1164.7200432215416	0.1764705926179886	0.14507772028446198	0.1734693944454193	0.05932203307747841	1.0	1064	1139	1139	1164	1600
22.283697842550175	22.283698237289876	0	0	1	0	0.005018479547689995	0.08295971751441797	1064.7200432215416	1139.7200432215416	1139.7200432215416	1164.7200432215416	0.1764705926179886	0.14507772028446198	0.1734693944454193	0.05932203307747841	1.0	1064	1139	1139	1164	1600
22.29970019519878	22.29970058993848	0	0	1	0	0.004719902932872272	0.08295971751441797	1064.7200432215416	1139.7200432215416	1139.7200432215416	1164.7200432215416	0.1764705926179886	0.14507772028446198	0.1734693944454193	0.05932203307747841	1.0	1064	1139	1139	1164	1600
22.322456544093413	22.322456544093413	0	0	1	0	0.004408389392191976	0.08280838564855238	1064.100339230822	1139.100339230822	1139.100339230822	1164.100339230822	0.1764705926179886	0.14507772028446198	0.16326530277729034	0.05932203307747841	1.0	1064	1139	1139	1164	1600
22.333341491287108	22.333341491287108	0	0	1	0	0.004084792762611071	0.08280838564855238	1064.100339230822	1139.100339230822	1139.100339230822	1164.100339230822	0.1764705926179886	0.14507772028446198	0.16326530277729034	0.05932203307747841	1.0	1064	1139	1139	1164	1600
22.34948002913179	22.34948002913179	0	0	1	0	0.003749999999998313	0.08280838564855238	1064.100339230822	1139.100339230822	1139.100339230822	1164.100339230822	0.1764705926179886	0.14507772028446198	0.16326530277729034	0.05932203307747841	1.0	1064	1139	1139	1164	1600
22.366509889216303	22.366510283956003	0	0	1	0	0.0034049287480448632	0.08410372123939176	1069.4047384753094	1144.4047384753094	1144.4047384753094	1169.4047384753094	0.1764705926179886	0.15025906264781952	0.16326530277729034	0.05932203307747841	1.0	1069	1144	1144	1169	1600
22.389134395051542	22.389134789791242	0	0	1	0	0.003050524823066718	0.08410372123939176	1069.4047384753094	1144.4047384753094	1144.4047384753094	1169.4047384753094	0.1764705926179886	0.15025906264781952	0.16326530277729034	0.05932203307747841	1.0	1069	1144	1144	1169	1600
22.399379863933227	22.399379863933227	0	0	1	0	0.002687759621587927	0.08669439614636083	1080.0135522193477	1155.0135522193477	1155.0135522193477	1180.0135522193477	0.1764705926179886	0.1606217622756958	0.16326530277729034	0.05932203307747841	1.0	1080	1155	1155	1180	1600
22.416368276349367	22.416368276349367	0	0	1	0	0.0023176274578102446	0.08814106360306581	1085.9376554545545	1160.9376554545545	1160.9376554545545	1185.9376554545545	0.1764705926179886	0.16580310463905334	0.1734693944454193	0.05932203307747841	1.0	1085	1160	1160	1185	1600
22.433644848745615	22.433645243485316	0	0	1	0	0.0019411428382670136	0.09404043474987495	1110.0955803007378	1185.0955803007378	1185.0955803007378	1210.0955803007378	0.1882352977991104	0.17616580426692963	0.1734693944454193	0.06779661029577255	1.0	1110	1185	1185	1210	1600
22.455883693895153	22.455883693895153	0	0	1	0	0.0015593376811312766	0.09974523640612404	1133.456743083078	1208.456743083078	1208.456743083078	1233.456743083078	0.20000000298023224	0.1865285038948059	0.18367347121238708	0.06779661029577255	1.0	1133	1208	1208	1233	1600
22.46632811158502	22.46632771684532	0	0	1	0	0.0011732584877997925	0.10589942912239644	1158.6581622562135	1233.6581622562135	1233.6581622562135	1258.6581622562135	0.20000000298023224	0.20725388824939728	0.2142857164144516	0.0762711837887764	1.0	1158	1233	1233	1258	1600
22.483455077635433	22.483455867114827	0	0	1	0	0.0007839634745054463	0.11162584585297772	1182.1078387679438	1257.1078387679438	1257.1078387679438	1282.1078387679438	0.21176470816135406	0.21761657297611237	0.22448979318141937	0.0762711837887764	1.0	1182	1257	1257	1282	1600
22.499694668843	22.4996950635827	0	0	1	0	0.00039251967182011373	0.1160569310021422	1200.2531324537722	1275.2531324537722	1275.2531324537722	1300.2531324537722	0.2235294133424759	0.2227979302406311	0.23469388484954834	0.0762711837887764	1.0	1200	1275	1275	1300	1600
22.522426938616	22.5224273333557	0	0	1	0	-1.9699237638903314e-15	0.12178334773272348	1223.7028089655028	1298.7028089655028	1298.7028089655028	1323.7028089655028	0.23529411852359772	0.2331606149673462	0.2448979616165161	0.0762711837887764	1.0	1223	1298	1298	1323	1600
22.53343504459572	22.53343504459572	0	0	1	0	-0.00039251967182404813	0.12381372702076376	1232.0172121500277	1307.0172121500277	1307.0172121500277	1332.0172121500277	0.23529411852359772	0.23834197223186493	0.2551020383834839	0.08474576473236084	1.0	1232	1307	1307	1332	1600
22.54955581915395	22.54955581915395	0	0	1	0	-0.0007839634745093646	0.13250294259054485	1267.599549908281	1342.599549908281	1342.599549908281	1367.599549908281	0.25882354378700256	0.24870465695858002	0.26530611515045166	0.08474576473236084	1.0	1267	1342	1342	1367	1600
22.56668910103955	22.566689495779244	0	0	1	0	-0.0011732584878036837	0.13825098186504547	1291.1377707373613	1366.1377707373613	1366.1377707373613	1391.1377707373613	0.2705882489681244	0.2590673565864563	0.27551019191741943	0.08474576473236084	1.0	1291	1366	1366	1391	1600
22.589100842177146	22.589101236916846	0	0	1	0	-0.0015593376811351306	0.15013338836500778	1339.7962253547068	1414.7962253547068	1414.7962253547068	1439.7962253547068	0.2823529541492462	0.2849740982055664	0.3265306055545807	0.10169491171836853	1.0	1339	1414	1414	1439	1600
22.59946354874937	22.59946354874937	0	0	1	0	-0.001941142838270819	0.15013338836500778	1339.7962253547068	1414.7962253547068	1414.7962253547068	1439.7962253547068	0.2823529541492462	0.2849740982055664	0.3265306055545807	0.10169491171836853	1.0	1339	1414	1414	1439	1600
22.616572356773638	22.616572356773638	0	0	1	0	-0.0023176274578139916	0.15986030445015686	1379.6279467233924	1454.6279467233924	1454.6279467233924	1479.6279467233924	0.30588236451148987	0.2953367829322815	0.3469387888908386	0.11016949266195297	1.0	1379	1454	1454	1479	1600
22.633550111217907	22.633550505957608	0	0	1	0	-0.0026877596215916055	0.17077625432576493	1424.3287614640074	1499.3287614640074	1499.3287614640074	1524.3287614640074	0.3294117748737335	0.3056994676589966	0.37755101919174194	0.12711864709854126	1.0	1424	1499	1499	1524	1600
22.655779482614676	22.655779087874976	0	0	1	0	-0.003050524823070317	0.1790997468306197	1458.4134632713876	1533.4134632713876	1533.4134632713876	1558.4134632713876	0.3529411852359772	0.3108808398246765	0.3877550959587097	0.1355932205915451	1.0	1458	1533	1533	1558	1600
22.669111421201073	22.669111815940774	0	0	1	0	-0.0034049287480483735	0.18536842675297804	1484.083707553445	1559.083707553445	1559.083707553445	1584.083707553445	0.364705890417099	0.31606218218803406	0.3979591727256775	0.1525423675775528	1.0	1484	1559	1559	1584	1600
22.683929160013662	22.683929949493056	0	0	1	0	-0.003750000000001725	0.1879176559350001	1494.5228010538253	1569.5228010538253	1569.5228010538253	1594.5228010538253	0.364705890417099	0.3212435245513916	0.40816327929496765	0.16101695597171783	1.0	1494	1569	1569	1594	1600
22.699504799047887	22.699505193787587	0	0	1	0	-0.004084792762614376	0.19647434371868577	1529.562437528018	1604.562437528018	1604.562437528018	1629.562437528018	0.3764705955982208	0.33678755164146423	0.4285714328289032	0.16949152946472168	1.0	1529	1604	1604	1629	1600
22.722404833192876	22.72240522793257	0	0	1	0	-0.004408389392195164	0.21778279530423728	1616.8205467708517	1691.8205467708517	1691.8205467708517	1716.8205467708517	0.4117647111415863	0.3678756356239319	0.4693877696990967	0.19491524994373322	1.0	1616	1691	1691	1716	1600
22.733422018185657	22.733422018185657	0	0	1	0	-0.004719902932875334	0.21778279530423728	1616.8205467708517	1691.8205467708517	1691.8205467708517	1716.8205467708517	0.4117647111415863	0.3678756356239319	0.4693877696990967	0.19491524994373322	1.0	1616	1691	1691	1716	1600
22.749446081517696	22.749446081517696	0	0	1	0	-0.005018479547692923	0.23375217616558075	1682.2151613980532	1757.2151613980532	1757.2151613980532	1782.2151613980532	0.43529412150382996	0.393782377243042	0.5	0.2118644118309021	1.0	1682	1757	1757	1782	1600
22.76653949469371	22.76653988943341	0	0	1	0	-0.005303300858900523	0.2562975025384979	1774.538272895149	1849.538272895149	1849.538272895149	1874.538272895149	0.48235294222831726	0.41450777649879456	0.5408163070678711	0.23728813230991364	1.0	1774	1849	1849	1874	1600
22.78925518539937	22.78925558013907	0	0	1	0	-0.005573586191081798	0.28991871133616787	1912.2171229216074	1987.2171229216074	1987.2171229216074	2012.2171229216074	0.5058823823928833	0.4715026021003723	0.6326530575752258	0.2881355881690979	1.0	1912	1987	1987	2012	1600
22.799383021850815	22.799383021850815	0	0	1	0	-0.005828594710928545	0.30999386600894896	1994.424881306646	2069.424881306646	2069.424881306646	2094.424881306646	0.529411792755127	0.5025906562805176	0.6632652878761292	0.31355932354927063	1.0	1994	2069	2069	2094	1600
22.81647485606804	22.816475250807734	0	0	1	0	-0.006067627457813286	0.3300275885030004	2076.4629749197866	2151.4629749197866	2151.4629749197866	2176.4629749197866	0.5529412031173706	0.5284973978996277	0.704081654548645	0.33898305892944336	1.0	2076	2151	2151	2176	1600
22.833713138713506	22.833713533453206	0	0	1	0	-0.006290029259591776	0.34606080561932995	2142.118999011156	2217.118999011156	2217.118999011156	2242.118999011156	0.5647059082984924	0.5544041395187378	0.7448979616165161	0.35593220591545105	1.0	2142	2217	2217	2242	1600
22.855845404144375	22.855845009404675	0	0	1	0	-0.006495190528384297	0.36477756171398035	2218.76411521875	2293.76411521875	2293.76411521875	2318.76411521875	0.5882353186607361	0.575129508972168	0.7755101919174194	0.3813559412956238	1.0	2218	2293	2293	2318	1600
22.86638850675893	22.86638850675893	0	0	1	0	-0.0066825489314136744	0.3864120868357128	2307.357495592244	2382.357495592244	2382.357495592244	2407.357495592244	0.6235294342041016	0.6010362505912781	0.8061224222183228	0.39830508828163147	1.0	2307	2382	2382	2407	1600
22.884083108496178	22.88408429271528	0	0	1	0	-0.006851590932320327	0.41629581277225514	2429.731353302385	2504.731353302385	2504.731353302385	2529.731353302385	0.6352941393852234	0.6476684212684631	0.8673469424247742	0.4406779706478119	1.0	2429	2504	2504	2529	1600
22.909308159466946	22.909308159466946	0	0	1	0	-0.007001853198729737	0.43042836025413944	2487.604135240701	2562.604135240701	2562.604135240701	2587.604135240701	0.6470588445663452	0.6683937907218933	0.8877550959587097	0.4576271176338196	1.0	2487	2562	2562	2587	1600
22.917236506316826	22.917236506316826	0	0	1	0	-0.007132923872214277	0.4422278768337544	2535.9231556342243	2610.9231556342243	2610.9231556342243	2635.9231556342243	0.658823549747467	0.6839378476142883	0.8979591727256775	0.47457626461982727	1.0	2535	2610	2610	2635	1600
22.935815324979323	22.935815324979323	0	0	1	0	-0.007244443697168536	0.4586087837815285	2603.002969585359	2678.002969585359	2678.002969585359	2703.002969585359	0.6705882549285889	0.7046632170677185	0.918367326259613	0.5	1.0	2603	2678	2678	2703	1600
22.94955937181124	22.949559371811247	0	0	1	0	-0.007336107005503963	0.46703475871967726	2637.507336957078	2712.507336957078	2712.507336957078	2737.507336957078	0.6705882549285889	0.7202072739601135	0.9387755393981934	0.508474588394165	1.0	2637	2712	2712	2737	1600
22.966349230158905	22.966349230158905	0	0	1	0	-0.0074076625544638505	0.48212133074551033	2699.286849402865	2774.286849402865	2774.286849402865	2799.286849402865	0.6941176652908325	0.7357512712478638	0.9489796161651611	0.5254237055778503	1.0	2699	2774	2774	2799	1600
22.989293080410448	22.989293080410448	0	0	1	0	-0.007458914215262262	0.5004911904452953	2774.5114248734844	2849.5114248734844	2849.5114248734844	2874.5114248734844	0.7058823704719543	0.7564767003059387	0.9795918464660645	0.5508474707603455	1.0	2774	2849	2849	2874	1600
22.999358942729188	22.999358942729188	0	0	1	0	-0.00748972151065941	0.5004911904452953	2774.5114248734844	2849.5114248734844	2849.5114248734844	2874.5114248734844	0.7058823704719543	0.7564767003059387	0.9795918464660645	0.5508474707603455	1.0	2774	2849	2849	2874	1600
23.01635564467901	23.01635564467901	0	0	1	0	-0.0075	0.5065841123575119	2799.4619401040113	2874.4619401040113	2874.4619401040113	2899.4619401040113	0.7058823704719543	0.7668393850326538	0.9897959232330322	0.5593220591545105	1.0	2799	2874	2874	2899	1600
23.033506689851045	23.033507084590745	0	0	1	0	-0.007489721510659197	0.5246072709560394	2873.2667745649815	2948.2667745649815	2948.2667745649815	2973.2667745649815	0.729411780834198	0.7927461266517639	1.0	0.5762711763381958	1.0	2873	2948	2948	2973	1600
23.05581185126998	23.055812246009673	0	0	1	0	-0.007458914215261837	0.5280212461948395	2887.2470031678677	2962.2470031678677	2962.2470031678677	2987.2470031678677	0.729411780834198	0.7979274392127991	1.0	0.5847457647323608	1.0	2887	2962	2962	2987	1600
23.066327716845322	23.06632732210562	0	0	1	0	-0.007407662554463213	0.5356717556715012	2918.5758394747972	2993.5758394747972	2993.5758394747972	3018.5758394747972	0.7411764860153198	0.8082901835441589	1.0	0.5932203531265259	1.0	2918	2993	2993	3018	1600
23.083472051442477	23.083472446182178	0	0	1	0	-0.007336107005503117	0.53696708381176	2923.880208209157	2998.880208209157	2998.880208209157	3023.880208209157	0.7411764860153198	0.8134714961051941	1.0	0.5932203531265259	1.0	2923	2998	2998	3023	1600
23.099330718840726	23.099330718840726	0	0	1	0	-0.0072444436971674814	0.54167640209198	2943.164866566658	3018.164866566658	3018.164866566658	3043.164866566658	0.7411764860153198	0.8238341808319092	1.0	0.6016949415206909	1.0	2943	3018	3018	3043	1600
23.122612466274425	23.122612466274425	0	0	1	0	-0.007132923872213018	0.5480315536260605	2969.1892120987177	3044.1892120987177	3044.1892120987177	3069.1892120987177	0.7529411911964417	0.8290155529975891	1.0	0.6101694703102112	1.0	2969	3044	3044	3069	1600
23.133372675723308	23.133372280983615	0	0	1	0	-0.0070018531987282775	0.5480315536260605	2969.1892120987177	3044.1892120987177	3044.1892120987177	3069.1892120987177	0.7529411911964417	0.8290155529975891	1.0	0.6101694703102112	1.0	2969	3044	3044	3069	1600
23.149624109121845	23.14962450386154	0	0	1	0	-0.006851590932318671	0.5472082495689392	2965.817781984806	3040.817781984806	3040.817781984806	3065.817781984806	0.7529411911964417	0.8341968655586243	1.0	0.6016949415206909	1.0	2965	3040	3040	3065	1600
23.166672916711896	23.166673311451596	0	0	1	0	-0.006682548931411825	0.5472082495689392	2965.817781984806	3040.817781984806	3040.817781984806	3065.817781984806	0.7529411911964417	0.8341968655586243	1.0	0.6016949415206909	1.0	2965	3040	3040	3065	1600
23.18912886869576	23.18912926343546	0	0	1	0	-0.006495190528382261	0.5472082495689392	2965.817781984806	3040.817781984806	3040.817781984806	3065.817781984806	0.7529411911964417	0.8341968655586243	1.0	0.6016949415206909	1.0	2965	3040	3040	3065	1600
23.199336837306063	23.199336837306063	0	0	1	0	-0.006290029259589558	0.5472082495689392	2965.817781984806	3040.817781984806	3040.817781984806	3065.817781984806	0.7529411911964417	0.8341968655586243	1.0	0.6016949415206909	1.0	2965	3040	3040	3065	1600
23.216495382532372	23.216495777272073	0	0	1	0	-0.006067627457810893	0.5485035926103592	2971.122211739421	3046.122211739421	3046.122211739421	3071.122211739421	0.7529411911964417	0.8393782377243042	1.0	0.6016949415206909	1.0	2971	3046	3046	3071	1600
23.23354774277972	23.233548137519414	0	0	1	0	-0.005828594710925982	0.5485035926103592	2971.122211739421	3046.122211739421	3046.122211739421	3071.122211739421	0.7529411911964417	0.8393782377243042	1.0	0.6016949415206909	1.0	2971	3046	3046	3071	1600
23.255888825511235	23.255889220250936	0	0	1	0	-0.005573586191079074	0.5485035926103592	2971.122211739421	3046.122211739421	3046.122211739421	3071.122211739421	0.7529411911964417	0.8393782377243042	1.0	0.6016949415206909	1.0	2971	3046	3046	3071	1600
23.266732325036564	23.266731930296864	0	0	1	0	-0.005303300858897643	0.5463849455118179	2962.4463518708944	3037.4463518708944	3037.4463518708944	3062.4463518708944	0.7529411911964417	0.8393782377243042	1.0	0.5932203531265259	1.0	2962	3037	3037	3062	1600
23.28351547280934	23.28351547280934	0	0	1	0	-0.005018479547689897	0.5429709553718567	2948.466062247753	3023.466062247753	3023.466062247753	3048.466062247753	0.7529411911964417	0.8341968655586243	1.0	0.5847457647323608	1.0	2948	3023	3023	3048	1600
23.299318481910063	23.29931848191007	0	0	1	0	-0.004719902932872169	0.5319064855575562	2903.1570583581924	2978.1570583581924	2978.1570583581924	3003.1570583581924	0.7411764860153198	0.818652868270874	1.0	0.5677965879440308	1.0	2903	2978	2978	3003	1600
23.322490491707505	23.322490491707505	0	0	1	0	-0.004408389392191869	0.5222680901406918	2863.687829126133	2938.687829126133	2938.687829126133	2963.687829126133	0.7411764860153198	0.8082901835441589	0.9795918464660645	0.5508474707603455	1.0	2863	2938	2938	2963	1600
23.333303991015725	23.333303991015725	0	0	1	0	-0.00408479276261096	0.5128692722766921	2825.1996699730544	2900.1996699730544	2900.1996699730544	2925.1996699730544	0.7411764860153198	0.7927461266517639	0.9693877696990967	0.5338982939720154	1.0	2825	2900	2900	2925	1600
23.349435028806127	23.349434634066434	0	0	1	0	-0.0037499999999981984	0.49932042471948535	2769.7171392262926	2844.7171392262926	2844.7171392262926	2869.7171392262926	0.729411780834198	0.772020697593689	0.9591836929321289	0.5169491767883301	1.0	2769	2844	2844	2869	1600
23.36673291714611	23.36673331188581	0	0	1	0	-0.0034049287480447453	0.478014011040397	2682.4673752104254	2757.4673752104254	2757.4673752104254	2782.4673752104254	0.7176470756530762	0.7409326434135437	0.9387755393981934	0.4830508530139923	1.0	2682	2757	2757	2782	1600
23.389131237133952	23.389131631873653	0	0	1	0	-0.0030505248230665973	0.4457888231171081	2550.5052306645575	2625.5052306645575	2625.5052306645575	2650.5052306645575	0.6705882549285889	0.7046632170677185	0.9081632494926453	0.44915252923965454	1.0	2550	2625	2625	2650	1600
23.3993873639875	23.3993873639875	0	0	1	0	-0.002687759621587804	0.4154923272144213	2426.4410799430552	2501.4410799430552	2501.4410799430552	2526.4410799430552	0.6352941393852234	0.6580311059951782	0.8877550959587097	0.41525423526763916	1.0	2426	2501	2501	2526	1600
23.416559725103276	23.41656011984297	0	0	1	0	-0.0023176274578101184	0.3933923997652444	2335.941877038676	2410.941877038676	2410.941877038676	2435.941877038676	0.6352941393852234	0.6113989353179932	0.8571428656578064	0.3813559412956238	1.0	2335	2410	2410	2435	1600
23.43370366496073	23.433704454440132	0	0	1	0	-0.001941142838266886	0.34161832435388373	2123.927038229154	2198.927038229154	2198.927038229154	2223.927038229154	0.5882353186607361	0.5284973978996277	0.7755101919174194	0.32203391194343567	1.0	2123	2198	2198	2223	1600
23.455976062984668	23.45597645772437	0	0	1	0	-0.0015593376811311472	0.31871289068936726	2030.129287372959	2105.129287372959	2105.129287372959	2130.129287372959	0.5647059082984924	0.4922279715538025	0.7346938848495483	0.29661017656326294	1.0	2030	2105	2105	2130	1600
23.466325743146825	23.466325743146825	0	0	1	0	-0.0011732584877996617	0.2959758034062938	1937.0209149487732	2012.0209149487732	2012.0209149487732	2037.0209149487732	0.529411792755127	0.4663212299346924	0.6938775777816772	0.2711864411830902	1.0	1937	2012	2012	2037	1600
23.483537972972172	23.483537972972172	0	0	1	0	-0.0007839634745053146	0.2735835952753223	1845.3248226524447	1920.3248226524447	1920.3248226524447	1945.3248226524447	0.48235294222831726	0.44041451811790466	0.6530612111091614	0.26271185278892517	1.0	1845	1920	1920	1945	1600
23.499592826000715	23.499593220740415	0	0	1	0	-0.00039251967181998156	0.25787184911898287	1780.9852221422348	1855.9852221422348	1855.9852221422348	1880.9852221422348	0.4588235318660736	0.4196891188621521	0.6224489808082581	0.24576270580291748	1.0	1780	1855	1855	1880	1600
23.522396543659198	23.522396543659198	0	0	1	0	2.1022320417459897e-15	0.2350312715717786	1687.4530570864335	1762.4530570864335	1762.4530570864335	1787.4530570864335	0.43529412150382996	0.3834196925163269	0.5510203838348389	0.22033898532390594	1.0	1687	1762	1762	1787	1600
23.533378991558493	23.533378991558493	0	0	1	0	0.0003925196718241803	0.2350312715717786	1687.4530570864335	1762.4530570864335	1762.4530570864335	1787.4530570864335	0.43529412150382996	0.3834196925163269	0.5510203838348389	0.22033898532390594	1.0	1687	1762	1762	1787	1600
23.54950489773281	23.54950529247251	0	0	1	0	0.0007839634745094961	0.22411991923593888	1642.7710692711698	1717.7710692711698	1717.7710692711698	1742.7710692711698	0.42352941632270813	0.36269429326057434	0.5204081535339355	0.2118644118309021	1.0	1642	1717	1717	1742	1600
23.566599889867625	23.56660067934702	0	0	1	0	0.0011732584878038144	0.21015750918896892	1585.5950001288277	1660.5950001288277	1660.5950001288277	1685.5950001288277	0.4000000059604645	0.3471502661705017	0.47959184646606445	0.19491524994373322	1.0	1585	1660	1660	1685	1600
23.589276106603407	23.5892765013431	0	0	1	0	0.0015593376811352598	0.1790959200297042	1458.3977925216386	1533.3977925216386	1533.3977925216386	1558.3977925216386	0.3294117748737335	0.31606218218803406	0.4183673560619354	0.16949152946472168	1.0	1458	1533	1533	1558	1600
23.599313152924132	23.599313152924132	0	0	1	0	0.0019411428382709467	0.1790959200297042	1458.3977925216386	1533.3977925216386	1533.3977925216386	1558.3977925216386	0.3294117748737335	0.31606218218803406	0.4183673560619354	0.16949152946472168	1.0	1458	1533	1533	1558	1600
23.61662209397568	23.61662248871538	0	0	1	0	0.0023176274578141174	0.1642535275968764	1397.6181955092088	1472.6181955092088	1472.6181955092088	1497.6181955092088	0.3176470696926117	0.2849740982055664	0.37755101919174194	0.14406779408454895	1.0	1397	1472	1472	1497	1600
23.63344353149924	23.63344392623894	0	0	1	0	0.002687759621591729	0.15299346300234373	1351.5082309945976	1426.5082309945976	1426.5082309945976	1451.5082309945976	0.29411765933036804	0.2694300413131714	0.3571428656578064	0.1355932205915451	1.0	1351	1426	1426	1451	1600
23.6557404033845	23.6557404033845	0	0	1	0	0.0030505248230704384	0.14476105640505432	1317.7965259786974	1392.7965259786974	1392.7965259786974	1417.7965259786974	0.2823529541492462	0.25388601422309875	0.33673468232154846	0.12711864709854126	1.0	1317	1392	1392	1417	1600
23.66916392158101	23.66916431632071	0	0	1	0	0.0034049287480484914	0.13920579288368745	1295.0477218587002	1370.0477218587002	1370.0477218587002	1395.0477218587002	0.2705882489681244	0.24870465695858002	0.3163265287876129	0.11864406615495682	1.0	1295	1370	1370	1395	1600
23.683570736367173	23.683571131106874	0	0	1	0	0.003750000000001839	0.13272271781260375	1268.4995294426124	1343.4995294426124	1343.4995294426124	1368.4995294426124	0.25882354378700256	0.23834197223186493	0.30612245202064514	0.11016949266195297	1.0	1268	1343	1343	1368	1600
23.699581378549446	23.699581773289154	0	0	1	0	0.004084792762614487	0.1282051539857782	1250.0001055717617	1325.0001055717617	1325.0001055717617	1350.0001055717617	0.24705882370471954	0.2331606149673462	0.29591837525367737	0.11016949266195297	1.0	1250	1325	1325	1350	1600
23.722370096099375	23.722370096099382	0	0	1	0	0.004408389392195271	0.12446868464747585	1234.6992636314135	1309.6992636314135	1309.6992636314135	1334.6992636314135	0.24705882370471954	0.2227979302406311	0.27551019191741943	0.10169491171836853	1.0	1234	1309	1309	1334	1600
23.733420833966562	23.733420833966562	0	0	1	0	0.004719902932875436	0.11964846119369676	1214.9604485881882	1289.9604485881882	1289.9604485881882	1314.9604485881882	0.23529411852359772	0.21761657297611237	0.27551019191741943	0.09322033822536469	1.0	1214	1289	1289	1314	1600
23.749532134772025	23.749532529511733	0	0	1	0	0.005018479547693022	0.11941065432182318	1213.9866294478659	1288.9866294478659	1288.9866294478659	1313.9866294478659	0.23529411852359772	0.21761657297611237	0.26530611515045166	0.09322033822536469	1.0	1213	1288	1288	1313	1600
23.766322782599083	23.76632278259909	0	0	1	0	0.005303300858900616	0.11461205339295688	1194.3363586441585	1269.3363586441585	1269.3363586441585	1294.3363586441585	0.2235294133424759	0.21243523061275482	0.26530611515045166	0.08474576473236084	1.0	1194	1269	1269	1294	1600
23.789132421353045	23.789132816092753	0	0	1	0	0.0055735861910818875	0.11439586532070578	1193.4510684882903	1268.4510684882903	1268.4510684882903	1293.4510684882903	0.2235294133424759	0.21243523061275482	0.2551020383834839	0.08474576473236084	1.0	1193	1268	1268	1293	1600
23.79948170677551	23.79948249625491	0	0	1	0	0.005828594710928628	0.11439586532070578	1193.4510684882903	1268.4510684882903	1268.4510684882903	1293.4510684882903	0.2235294133424759	0.21243523061275482	0.2551020383834839	0.08474576473236084	1.0	1193	1268	1268	1293	1600
23.816371434266955	23.816371829006663	0	0	1	0	0.006067627457813364	0.11417967724845468	1192.5657783324218	1267.5657783324218	1267.5657783324218	1292.5657783324218	0.2235294133424759	0.21243523061275482	0.2448979616165161	0.08474576473236084	1.0	1192	1267	1267	1292	1600
23.833373662572555	23.83337326783286	0	0	1	0	0.006290029259591848	0.11366082534879518	1190.4410798033164	1265.4410798033164	1265.4410798033164	1290.4410798033164	0.2235294133424759	0.21243523061275482	0.2448979616165161	0.0762711837887764	1.0	1190	1265	1265	1290	1600
23.855817772365455	23.855817772365462	0	0	1	0	0.006495190528384363	0.11495616093963457	1195.7454790478037	1270.7454790478037	1270.7454790478037	1295.7454790478037	0.2235294133424759	0.21761657297611237	0.2448979616165161	0.0762711837887764	1.0	1195	1270	1270	1295	1600
23.866359296021223	23.866359296021223	0	0	1	0	0.006682548931413734	0.11495616093963457	1195.7454790478037	1270.7454790478037	1270.7454790478037	1295.7454790478037	0.2235294133424759	0.21761657297611237	0.2448979616165161	0.0762711837887764	1.0	1195	1270	1270	1295	1600
23.883542709848555	23.883542709848562	0	0	1	0	0.006851590932320382	0.11555969835826319	1198.2169647770877	1273.2169647770877	1273.2169647770877	1298.2169647770877	0.2235294133424759	0.2227979302406311	0.23469388484954834	0.06779661029577255	1.0	1198	1273	1273	1298	1600
23.89950400956849	23.89950440430819	0	0	1	0	0.007001853198729785	0.11573264881226275	1198.9251968862159	1273.9251968862159	1273.9251968862159	1298.9251968862159	0.2235294133424759	0.2227979302406311	0.2448979616165161	0.06779661029577255	1.0	1198	1273	1273	1298	1600
23.922609308356833	23.92260970309654	0	0	1	0	0.0071329238722143175	0.11702798440310214	1204.2295961307032	1279.2295961307032	1279.2295961307032	1304.2295961307032	0.2235294133424759	0.22797927260398865	0.2448979616165161	0.06779661029577255	1.0	1204	1279	1279	1304	1600
23.933447676266077	23.933447676266077	0	0	1	0	0.00724444369716857	0.11702798440310214	1204.2295961307032	1279.2295961307032	1279.2295961307032	1304.2295961307032	0.2235294133424759	0.22797927260398865	0.2448979616165161	0.06779661029577255	1.0	1204	1279	1279	1304	1600
23.949550292798172	23.949550687537872	0	0	1	0	0.007336107005503991	0.11555969835826319	1198.2169647770877	1273.2169647770877	1273.2169647770877	1298.2169647770877	0.2235294133424759	0.2227979302406311	0.23469388484954834	0.06779661029577255	1.0	1198	1273	1273	1298	1600
23.966667390356115	23.966667785095815	0	0	1	0	0.007407662554463871	0.11685503394910257	1203.521364021575	1278.521364021575	1278.521364021575	1303.521364021575	0.2235294133424759	0.22797927260398865	0.23469388484954834	0.06779661029577255	1.0	1203	1278	1278	1303	1600
23.989095315821366	23.989095710561067	0	0	1	0	0.0074589142152622755	0.11555969835826319	1198.2169647770877	1273.2169647770877	1273.2169647770877	1298.2169647770877	0.2235294133424759	0.2227979302406311	0.23469388484954834	0.06779661029577255	1.0	1198	1273	1273	1298	1600
23.9993226266769	23.999322626676907	0	0	1	0	0.007489721510659418	0.11555969835826319	1198.2169647770877	1273.2169647770877	1273.2169647770877	1298.2169647770877	0.2235294133424759	0.2227979302406311	0.23469388484954834	0.06779661029577255	1.0	1198	1273	1273	1298	1600
24.01663038350935	24.01663038350936	0	0	1	0	0.0075	0.11555969835826319	1198.2169647770877	1273.2169647770877	1273.2169647770877	1298.2169647770877	0.2235294133424759	0.2227979302406311	0.23469388484954834	0.06779661029577255	1.0	1198	1273	1273	1298	1600
24.033636559211942	24.033636953951643	0	0	1	0	0.00748972151065919	0.1142643590421335	1192.9125502775366	1267.9125502775366	1267.9125502775366	1292.9125502775366	0.2235294133424759	0.21761657297611237	0.23469388484954834	0.06779661029577255	1.0	1192	1267	1267	1292	1600
24.056178169710435	24.056179748669237	0	0	1	0	0.007458914215261823	0.1142643590421335	1192.9125502775366	1267.9125502775366	1267.9125502775366	1292.9125502775366	0.2235294133424759	0.21761657297611237	0.23469388484954834	0.06779661029577255	1.0	1192	1267	1267	1292	1600
24.06642048067453	24.06642048067453	0	0	1	0	0.007407662554463192	0.1142643590421335	1192.9125502775366	1267.9125502775366	1267.9125502775366	1292.9125502775366	0.2235294133424759	0.21761657297611237	0.23469388484954834	0.06779661029577255	1.0	1192	1267	1267	1292	1600
24.083549420423438	24.083549420423438	0	0	1	0	0.007336107005503089	0.11409140833557188	1192.2043171341668	1267.2043171341668	1267.2043171341668	1292.2043171341668	0.2235294133424759	0.21761657297611237	0.22448979318141937	0.06779661029577255	1.0	1192	1267	1267	1292	1600
24.099548615154447	24.099549404633855	0	0	1	0	0.007244443697167448	0.11409140833557188	1192.2043171341668	1267.2043171341668	1267.2043171341668	1292.2043171341668	0.2235294133424759	0.21761657297611237	0.22448979318141937	0.06779661029577255	1.0	1192	1267	1267	1292	1600
24.122401280535584	24.122401280535584	0	0	1	0	0.007132923872212977	0.1127960727447325	1186.8999178896795	1261.8999178896795	1261.8999178896795	1286.8999178896795	0.2235294133424759	0.21243523061275482	0.22448979318141937	0.06779661029577255	1.0	1186	1261	1261	1286	1600
24.133429518239936	24.133429518239936	0	0	1	0	0.00700185319872823	0.1127960727447325	1186.8999178896795	1261.8999178896795	1261.8999178896795	1286.8999178896795	0.2235294133424759	0.21243523061275482	0.22448979318141937	0.06779661029577255	1.0	1186	1261	1261	1286	1600
24.1495088451298	24.1495088451298	0	0	1	0	0.006851590932318617	0.11327168655741879	1188.84755645263	1263.84755645263	1263.84755645263	1288.84755645263	0.2235294133424759	0.21243523061275482	0.22448979318141937	0.0762711837887764	1.0	1188	1263	1263	1288	1600
24.166595547730935	24.166595547730942	0	0	1	0	0.006682548931411765	0.11456702214825817	1194.1519556971173	1269.1519556971173	1269.1519556971173	1294.1519556971173	0.2235294133424759	0.21761657297611237	0.22448979318141937	0.0762711837887764	1.0	1194	1269	1269	1294	1600
24.189143474064615	24.189143474064615	0	0	1	0	0.006495190528382194	0.11409140833557188	1192.2043171341668	1267.2043171341668	1267.2043171341668	1292.2043171341668	0.2235294133424759	0.21761657297611237	0.22448979318141937	0.06779661029577255	1.0	1192	1267	1267	1292	1600
24.199399206178462	24.19939920617847	0	0	1	0	0.006290029259589486	0.11456702214825817	1194.1519556971173	1269.1519556971173	1269.1519556971173	1294.1519556971173	0.2235294133424759	0.21761657297611237	0.22448979318141937	0.0762711837887764	1.0	1194	1269	1269	1294	1600
24.21659564641586	24.21659604115556	0	0	1	0	0.006067627457810815	0.11456702214825817	1194.1519556971173	1269.1519556971173	1269.1519556971173	1294.1519556971173	0.2235294133424759	0.21761657297611237	0.22448979318141937	0.0762711837887764	1.0	1194	1269	1269	1294	1600
24.23342734717159	24.23342734717159	0	0	1	0	0.005828594710925898	0.11456702214825817	1194.1519556971173	1269.1519556971173	1269.1519556971173	1294.1519556971173	0.2235294133424759	0.21761657297611237	0.22448979318141937	0.0762711837887764	1.0	1194	1269	1269	1294	1600
24.255976062984665	24.255976457724366	0	0	1	0	0.005573586191078985	0.11586236146438786	1199.4563701966683	1274.4563701966683	1274.4563701966683	1299.4563701966683	0.2235294133424759	0.2227979302406311	0.22448979318141937	0.0762711837887764	1.0	1199	1274	1274	1299	1600
24.2663983752514	24.266398375251406	0	0	1	0	0.00530330085889755	0.1160569310021422	1200.2531324537722	1275.2531324537722	1275.2531324537722	1300.2531324537722	0.2235294133424759	0.2227979302406311	0.23469388484954834	0.0762711837887764	1.0	1200	1275	1275	1300	1600
24.283496130564103	24.283496130564103	0	0	1	0	0.005018479547689799	0.11735226659298159	1205.5575316982595	1280.5575316982595	1280.5575316982595	1305.5575316982595	0.2235294133424759	0.22797927260398865	0.23469388484954834	0.0762711837887764	1.0	1205	1280	1280	1305	1600
24.299321639827653	24.29932163982766	0	0	1	0	0.004719902932872067	0.11884217143744302	1211.6586920363293	1286.6586920363293	1286.6586920363293	1311.6586920363293	0.2235294133424759	0.2331606149673462	0.2448979616165161	0.0762711837887764	1.0	1211	1286	1286	1311	1600
24.316501500997703	24.316502290477104	0	0	1	0	0.004408389392191762	0.12307868704885316	1229.0072234650538	1304.0072234650538	1304.0072234650538	1329.0072234650538	0.23529411852359772	0.23834197223186493	0.2448979616165161	0.0762711837887764	1.0	1229	1304	1304	1329	1600
24.335746640271736	24.335746245532043	0	0	1	0	0.00408479276261085	0.12489287453935205	1236.4363212386465	1311.4363212386465	1311.4363212386465	1336.4363212386465	0.23529411852359772	0.24352331459522247	0.2448979616165161	0.08474576473236084	1.0	1236	1311	1311	1336	1600
24.34951318726649	24.34951358200619	0	0	1	0	0.003749999999998084	0.12510906261160315	1237.321611394515	1312.321611394515	1312.321611394515	1337.321611394515	0.23529411852359772	0.24352331459522247	0.2551020383834839	0.08474576473236084	1.0	1237	1312	1312	1337	1600
24.36676015418532	24.36676015418533	0	0	1	0	0.0034049287480446273	0.129345574497723	1254.6701275681758	1329.6701275681758	1329.6701275681758	1354.6701275681758	0.24705882370471954	0.24870465695858002	0.2551020383834839	0.08474576473236084	1.0	1254	1329	1329	1354	1600
24.38907715779522	24.38907755253492	0	0	1	0	0.0030505248230664763	0.13271452651968962	1268.4659860981292	1343.4659860981292	1343.4659860981292	1368.4659860981292	0.24705882370471954	0.2590673565864563	0.26530611515045166	0.09322033822536469	1.0	1268	1343	1343	1368	1600
24.399365258564373	24.399364863824673	0	0	1	0	0.0026877596215876803	0.13271452651968962	1268.4659860981292	1343.4659860981292	1343.4659860981292	1368.4659860981292	0.24705882370471954	0.2590673565864563	0.26530611515045166	0.09322033822536469	1.0	1268	1343	1343	1368	1600
24.416404987141355	24.416404987141355	0	0	1	0	0.002317627457809993	0.13718884900297335	1286.7883366671758	1361.7883366671758	1361.7883366671758	1386.7883366671758	0.25882354378700256	0.26424869894981384	0.27551019191741943	0.09322033822536469	1.0	1286	1361	1361	1386	1600
24.433521295219897	24.433521689959598	0	0	1	0	0.001941142838266758	0.14062266190678385	1300.8498005082797	1375.8498005082797	1375.8498005082797	1400.8498005082797	0.2823529541492462	0.2746114134788513	0.2857142984867096	0.10169491171836853	1.0	1300	1375	1375	1400	1600
24.455773561519194	24.455773956258895	0	0	1	0	0.0015593376811310177	0.14868672181562553	1333.8721258349865	1408.8721258349865	1408.8721258349865	1433.8721258349865	0.2823529541492462	0.27979275584220886	0.29591837525367737	0.11016949266195297	1.0	1333	1408	1408	1433	1600
24.466325743146825	24.466325743146825	0	0	1	0	0.001173258487799531	0.15026310189659003	1340.3274022665362	1415.3274022665362	1415.3274022665362	1440.3274022665362	0.2823529541492462	0.2849740982055664	0.30612245202064514	0.11016949266195297	1.0	1340	1415	1415	1440	1600
24.483530867657592	24.483531262397292	0	0	1	0	0.0007839634745051831	0.15545084137683435	1361.5711954381368	1436.5711954381368	1436.5711954381368	1461.5711954381368	0.29411765933036804	0.29015544056892395	0.3163265287876129	0.11864406615495682	1.0	1361	1436	1436	1461	1600
24.49960111553439	24.49960190501379	0	0	1	0	0.00039251967181984945	0.16068181906453427	1382.992049069268	1457.992049069268	1457.992049069268	1482.992049069268	0.30588236451148987	0.2953367829322815	0.3265306055545807	0.12711864709854126	1.0	1382	1457	1457	1482	1600
24.52244391242305	24.52244470190245	0	0	1	0	-2.234540319601648e-15	0.16961063076079985	1419.5555329654753	1494.5555329654753	1494.5555329654753	1519.5555329654753	0.3294117748737335	0.30051812529563904	0.33673468232154846	0.14406779408454895	1.0	1419	1494	1494	1519	1600
24.533443334129387	24.533443334129394	0	0	1	0	-0.0003925196718243124	0.16961063076079985	1419.5555329654753	1494.5555329654753	1494.5555329654753	1519.5555329654753	0.3294117748737335	0.30051812529563904	0.33673468232154846	0.14406779408454895	1.0	1419	1494	1494	1519	1600
24.549500950335826	24.549500950335826	0	0	1	0	-0.0007839634745096277	0.17421466342793002	1438.4090467373735	1513.4090467373735	1513.4090467373735	1538.4090467373735	0.34117648005485535	0.3056994676589966	0.3469387888908386	0.14406779408454895	1.0	1438	1513	1513	1538	1600
24.566596731950035	24.566597126689736	0	0	1	0	-0.0011732584878039452	0.1812598349359653	1467.2590240627778	1542.2590240627778	1542.2590240627778	1567.2590240627778	0.3529411852359772	0.31606218218803406	0.36734694242477417	0.1525423675775528	1.0	1467	1542	1542	1567	1600
24.589077552534917	24.589077947274617	0	0	1	0	-0.0015593376811353892	0.18668538270069113	1489.4766421593301	1564.4766421593301	1564.4766421593301	1589.4766421593301	0.364705890417099	0.3212435245513916	0.37755101919174194	0.16101695597171783	1.0	1489	1564	1564	1589	1600
24.599299337034672	24.59929933703468	0	0	1	0	-0.0019411428382710746	0.1938818784315295	1518.9462921771133	1593.9462921771133	1593.9462921771133	1618.9462921771133	0.3764705955982208	0.3316062092781067	0.3979591727256775	0.16949152946472168	1.0	1518	1593	1593	1618	1600
24.61664933101489	24.6166497257546	0	0	1	0	-0.002317627457814243	0.20071086319326448	1546.910984776418	1621.910984776418	1621.910984776418	1646.910984776418	0.38823530077934265	0.34196892380714417	0.40816327929496765	0.17796610295772552	1.0	1546	1621	1621	1646	1600
24.63346090004599	24.63346129478569	0	0	1	0	-0.0026877596215918523	0.20628774125001414	1569.748300418808	1644.748300418808	1644.748300418808	1669.748300418808	0.4000000059604645	0.3471502661705017	0.4183673560619354	0.18644067645072937	1.0	1569	1644	1644	1669	1600
24.65578816688805	24.65578816688805	0	0	1	0	-0.003050524823070559	0.2137004250402178	1600.1032405396918	1675.1032405396918	1675.1032405396918	1700.1032405396918	0.4117647111415863	0.3575129508972168	0.43877550959587097	0.19491524994373322	1.0	1600	1675	1675	1700	1600
24.66645245459013	24.666452454590136	0	0	1	0	-0.0034049287480486094	0.22476311079675826	1645.4049387127252	1720.4049387127252	1720.4049387127252	1745.4049387127252	0.42352941632270813	0.37823835015296936	0.4591836631298065	0.2118644118309021	1.0	1645	1720	1720	1745	1600
24.68357981538024	24.683580604859642	0	0	1	0	-0.003750000000001954	0.23182989532061615	1674.3434213379232	1749.3434213379232	1749.3434213379232	1774.3434213379232	0.43529412150382996	0.38860103487968445	0.4693877696990967	0.22033898532390594	1.0	1674	1749	1749	1774	1600
24.699682037172636	24.699682037172643	0	0	1	0	-0.004084792762614598	0.23848592075807584	1701.5998455043205	1776.5998455043205	1776.5998455043205	1801.5998455043205	0.4470588266849518	0.39896371960639954	0.4897959232330322	0.22033898532390594	1.0	1701	1776	1776	1801	1600
24.722390622563715	24.722390622563715	0	0	1	0	-0.004408389392195378	0.24799384362995625	1740.5347896646708	1815.5347896646708	1815.5347896646708	1840.5347896646708	0.4588235318660736	0.41450777649879456	0.5	0.23728813230991364	1.0	1740	1815	1815	1840	1600
24.733337149150422	24.733337149150422	0	0	1	0	-0.00471990293287554	0.2571342391426157	1777.9647092890111	1852.9647092890111	1852.9647092890111	1877.9647092890111	0.47058823704719543	0.4300518035888672	0.5204081535339355	0.24576270580291748	1.0	1777	1852	1852	1877	1600
24.749539634826306	24.749540029566006	0	0	1	0	-0.00501847954769312	0.2663611193190434	1815.7487836114826	1890.7487836114826	1890.7487836114826	1915.7487836114826	0.48235294222831726	0.4455958604812622	0.5408163070678711	0.2542372941970825	1.0	1815	1890	1890	1915	1600
24.766598705648526	24.766599100388227	0	0	1	0	-0.00530330085890071	0.2768634997890693	1858.756031636239	1933.756031636239	1933.756031636239	1958.756031636239	0.4941176474094391	0.46113988757133484	0.5612244606018066	0.2711864411830902	1.0	1858	1933	1933	1958	1600
24.78973795205097	24.78973834679067	0	0	1	0	-0.005573586191081975	0.2947091248436644	1931.8338662348058	2006.8338662348058	2006.8338662348058	2031.8338662348058	0.5058823823928833	0.49740931391716003	0.5918367505073547	0.29661017656326294	1.0	1931	2006	2006	2031	1600
24.799360126948287	24.799360126948287	0	0	1	0	-0.005828594710928711	0.2947091248436644	1931.8338662348058	2006.8338662348058	2006.8338662348058	2031.8338662348058	0.5058823823928833	0.49740931391716003	0.5918367505073547	0.29661017656326294	1.0	1931	2006	2006	2031	1600
24.816425908345387	24.816425908345394	0	0	1	0	-0.0060676274578134425	0.30693743682802443	1981.90880381076	2056.90880381076	2056.90880381076	2081.90880381076	0.5176470875740051	0.5233160853385925	0.6122449040412903	0.3050847351551056	1.0	1981	2056	2056	2081	1600
24.833561953408875	24.833562348148575	0	0	1	0	-0.00629002925959192	0.32148074394782	2041.4636464663229	2116.4636464663226	2116.4636464663226	2141.4636464663226	0.5411764979362488	0.5595855116844177	0.6428571343421936	0.3305084705352783	1.0	2041	2116	2116	2141	1600
24.85575935089004	24.85575935089004	0	0	1	0	-0.006495190528384429	0.3438683415365875	2133.140858592326	2208.140858592326	2208.140858592326	2233.140858592326	0.5647059082984924	0.5803108811378479	0.6632652878761292	0.347457617521286	1.0	2133	2208	2208	2233	1600
24.866336401118694	24.866336401118694	0	0	1	0	-0.006682548931413794	0.3566605278024393	2185.524861350989	2260.524861350989	2260.524861350989	2285.524861350989	0.5764706134796143	0.6010362505912781	0.6836734414100647	0.3644067943096161	1.0	2185	2260	2260	2285	1600
24.883577052202348	24.883577446942056	0	0	1	0	-0.006851590932320435	0.37016512929429357	2240.8262044601324	2315.8262044601324	2315.8262044601324	2340.8262044601324	0.5764706134796143	0.621761679649353	0.7244898080825806	0.38983049988746643	1.0	2240	2315	2315	2340	1600
24.899717563745526	24.899718353224927	0	0	1	0	-0.007001853198729832	0.3873657648567921	2311.2628070885635	2386.2628070885635	2386.2628070885635	2411.2628070885635	0.5882353186607361	0.6476684212684631	0.7551020383834839	0.41525423526763916	1.0	2311	2386	2386	2411	1600
24.922390227824017	24.922390622563718	0	0	1	0	-0.007132923872214358	0.42080057952044037	2448.1783731362034	2523.1783731362034	2523.1783731362034	2548.1783731362034	0.6235294342041016	0.6839378476142883	0.8061224222183228	0.4661017060279846	1.0	2448	2523	2523	2548	1600
24.93341846552837	24.93341886026807	0	0	1	0	-0.007244443697168604	0.42080057952044037	2448.1783731362034	2523.1783731362034	2523.1783731362034	2548.1783731362034	0.6235294342041016	0.6839378476142883	0.8061224222183228	0.4661017060279846	1.0	2448	2523	2523	2548	1600
24.94955976655094	24.949559766550948	0	0	1	0	-0.007336107005504019	0.4305669018893723	2488.1714632369794	2563.1714632369794	2563.1714632369794	2588.1714632369794	0.6235294342041016	0.6994818449020386	0.8265306353569031	0.4830508530139923	1.0	2488	2563	2563	2588	1600
24.966557257980156	24.966557652719857	0	0	1	0	-0.007407662554463892	0.44638853520154953	2552.9610516503453	2627.9610516503453	2627.9610516503453	2652.9610516503453	0.6470588445663452	0.7150259017944336	0.8469387888908386	0.5	1.0	2552	2627	2627	2652	1600
24.989120579162083	24.989120973901784	0	0	1	0	-0.00745891421526229	0.4659420387121642	2633.032648526312	2708.032648526312	2708.032648526312	2733.032648526312	0.658823549747467	0.7512953281402588	0.8775510191917419	0.5169491767883301	1.0	2633	2708	2708	2733	1600
24.999303679171362	24.999304073911063	0	0	1	0	-0.007489721510659424	0.47914497092989894	2687.098655957936	2762.098655957936	2762.098655957936	2787.098655957936	0.6705882549285889	0.772020697593689	0.8877550959587097	0.5338982939720154	1.0	2687	2762	2762	2787	1600
25.016544330255023	25.016545514474117	0	0	1	0	-0.0075	0.49062020847053933	2734.089753686859	2809.089753686859	2809.089753686859	2834.089753686859	0.6823529601097107	0.787564754486084	0.9081632494926453	0.5423728823661804	1.0	2734	2809	2809	2834	1600
25.0334881370852	25.0334885318249	0	0	1	0	-0.007489721510659184	0.5054445795119529	2794.7955531014472	2869.7955531014472	2869.7955531014472	2894.7955531014472	0.6941176652908325	0.8082901835441589	0.9285714030265808	0.5593220591545105	1.0	2794	2869	2869	2894	1600
25.05578856162775	25.05578816688805	0	0	1	0	-0.007458914215261809	0.5143921967146099	2831.4360455463275	2906.4360455463275	2906.4360455463275	2931.4360455463275	0.7058823704719543	0.818652868270874	0.9387755393981934	0.5677965879440308	1.0	2831	2906	2906	2931	1600
25.066365217116704	25.066365217116704	0	0	1	0	-0.007407662554463171	0.523383057094783	2868.2536188031368	2943.2536188031368	2943.2536188031368	2968.2536188031368	0.7176470756530762	0.8290155529975891	0.9489796161651611	0.5762711763381958	1.0	2868	2943	2943	2968	1600
25.083614947213434	25.083615341953134	0	0	1	0	-0.007336107005503062	0.5385533145856627	2930.375823228289	3005.375823228289	3005.375823228289	3030.375823228289	0.729411780834198	0.8497409224510193	0.9693877696990967	0.5932203531265259	1.0	2930	3005	3005	3030	1600
25.109059078717017	25.109059473456718	0	0	1	0	-0.007244443697167414	0.5447327116963692	2955.680454396632	3030.680454396632	3030.680454396632	3055.680454396632	0.729411780834198	0.8601036071777344	0.9795918464660645	0.6016949415206909	1.0	2955	3030	3030	3055	1600
25.117063215589056	25.117063215589063	0	0	1	0	-0.007132923872212937	0.5523399539995424	2986.832111628126	3061.832111628126	3061.832111628126	3086.832111628126	0.7411764860153198	0.8704662919044495	0.9795918464660645	0.6101694703102112	1.0	2986	3061	3061	3086	1600
25.135771903612458	25.135771508872764	0	0	1	0	-0.007001853198728183	0.5551918510699387	2998.510630131399	3073.510630131399	3073.510630131399	3098.510630131399	0.7411764860153198	0.8756476640701294	0.9897959232330322	0.6101694703102112	1.0	2998	3073	3073	3098	1600
25.149509634609196	25.149510029348896	0	0	1	0	-0.006851590932318564	0.5577825222516175	3009.1194286203736	3084.1194286203736	3084.1194286203736	3109.1194286203736	0.7411764860153198	0.8860103487968445	0.9897959232330322	0.6101694703102112	1.0	3009	3084	3084	3109	1600
25.166569494910817	25.166569889650518	0	0	1	0	-0.006682548931411705	0.562019041588318	3026.467975304162	3101.467975304162	3101.467975304162	3126.467975304162	0.7529411911964417	0.8911917209625244	0.9897959232330322	0.6101694703102112	1.0	3026	3101	3101	3126	1600
25.189069657740944	25.189070447220345	0	0	1	0	-0.0064951905283821285	0.5633143697285767	3031.7723440385216	3106.7723440385216	3106.7723440385216	3131.7723440385216	0.7529411911964417	0.8963730335235596	0.9897959232330322	0.6101694703102112	1.0	3031	3106	3106	3131	1600
[truncated: 25,970 more rows]
