# Supplementary material for: Active inference under visuo-proprioceptive conflict: Simulation and empirical results
Source: Sci Rep. 2020 Mar 4;10:4010. doi: 10.1038/s41598-020-61097-w (PMC7055248; doi:10.1038/s41598-020-61097-w)
Supplement: Supplementary file 1 — Supplementary Information. [file 41598_2020_61097_MOESM1_ESM.zip › log_sj11_run2_20190513-091349.csv]

0	0	1	0	0	0	999	0.09575127384293525	1117.1014663868198	1192.1014663868198	1192.1014663868198	1217.1014663868198	0.1818181872367859	0.17934782803058624	0.1899999976158142	0.1149425283074379	0.12903225421905518	1117	1192	1192	1217	1425
0.016880253738676743	0.016880648478377225	1	0	1	0	0.004052267294011048	0.09575127384293525	1117.1014663868198	1192.1014663868198	1192.1014663868198	1217.1014663868198	0.1818181872367859	0.17934782803058624	0.1899999976158142	0.1149425283074379	0.12903225421905518	1117	1192	1192	1217	1425
0.03404314110167839	0.034044325320774504	1	0	1	0	0.0075	0.09575127384293525	1117.1014663868198	1192.1014663868198	1192.1014663868198	1217.1014663868198	0.1818181872367859	0.17934782803058624	0.1899999976158142	0.1149425283074379	0.12903225421905518	1117	1192	1192	1217	1425
0.05450802604492466	0.05450802604492466	1	0	1	0	0.0075	0.09250451943505256	1103.8060070865401	1178.8060070865401	1178.8060070865401	1203.8060070865401	0.16883116960525513	0.17934782803058624	0.1899999976158142	0.1149425283074379	0.12903225421905518	1103	1178	1178	1203	1425
0.06779141164837377	0.06779141164837377	1	0	1	0	0.0075	0.09250451943505256	1103.8060070865401	1178.8060070865401	1178.8060070865401	1203.8060070865401	0.16883116960525513	0.17934782803058624	0.1899999976158142	0.1149425283074379	0.12903225421905518	1103	1178	1178	1203	1425
0.0838158697201088	0.0838158697201088	1	0	1	0	0.0075	0.09114582410681693	1098.2421497174153	1173.2421497174153	1173.2421497174153	1198.2421497174153	0.16883116960525513	0.17391304671764374	0.1899999976158142	0.1149425283074379	0.12903225421905518	1098	1173	1173	1198	1425
0.09967256341986541	0.09967256341986541	1	0	1	0	0.0075	0.0922171633883283	1102.6292840752044	1177.6292840752044	1177.6292840752044	1202.6292840752044	0.16883116960525513	0.17934782803058624	0.18000000715255737	0.1149425283074379	0.12903225421905518	1102	1177	1177	1202	1425
0.11689268803918829	0.1168934775185857	1	0	1	0	0.0075	0.0873530928732763	1082.7109153160663	1157.7109153160663	1157.7109153160663	1182.7109153160663	0.15584415197372437	0.17391304671764374	0.1899999976158142	0.1034482792019844	0.12903225421905518	1082	1157	1157	1182	1425
0.13446649942861377	0.13446649942861377	1	0	1	0	0.0075	0.08709447242191126	1081.6518645677265	1156.6518645677265	1156.6518645677265	1181.6518645677265	0.15584415197372437	0.17391304671764374	0.18000000715255737	0.1034482792019844	0.12903225421905518	1081	1156	1156	1181	1425
0.1496213459439506	0.1496213459439506	1	0	1	0	0.0075	0.08761171365220999	1083.7699674058	1158.7699674058	1158.7699674058	1183.7699674058	0.15584415197372437	0.17391304671764374	0.18000000715255737	0.1149425283074379	0.12903225421905518	1083	1158	1158	1183	1425
0.16668673260135414	0.16668712734105284	1	0	1	0	0.0075	0.08709447242191126	1081.6518645677265	1156.6518645677265	1156.6518645677265	1181.6518645677265	0.15584415197372437	0.17391304671764374	0.18000000715255737	0.1034482792019844	0.12903225421905518	1081	1156	1156	1181	1425
0.1839621207785047	0.18396527869609436	1	0	1	0	0.0075	0.08709447242191126	1081.6518645677265	1156.6518645677265	1156.6518645677265	1181.6518645677265	0.15584415197372437	0.17391304671764374	0.18000000715255737	0.1034482792019844	0.12903225421905518	1081	1156	1156	1181	1425
0.2012955356913757	0.2012959304310744	1	0	1	0	0.0075	0.08384772173931887	1068.3564205225107	1143.3564205225107	1143.3564205225107	1168.3564205225107	0.1428571492433548	0.17391304671764374	0.18000000715255737	0.1034482792019844	0.12903225421905518	1068	1143	1143	1168	1425
0.21666867326013417	0.21666867326013417	1	0	1	0	0.0075	0.08248902641108324	1062.7925631533858	1137.7925631533858	1137.7925631533858	1162.7925631533858	0.1428571492433548	0.16847826540470123	0.18000000715255737	0.1034482792019844	0.16129031777381897	1062	1137	1137	1162	1432
0.2336941912079613	0.2336941912079613	1	0	1	0	0.0075	0.08223040557434333	1061.7335108269358	1136.7335108269358	1136.7335108269358	1161.7335108269358	0.1428571492433548	0.16847826540470123	0.17000000178813934	0.1034482792019844	0.12903225421905518	1061	1136	1136	1161	1425
0.2496929911992769	0.2496933859389756	1	0	1	0	0.0075	0.08223040557434333	1061.7335108269358	1136.7335108269358	1136.7335108269358	1161.7335108269358	0.1428571492433548	0.16847826540470123	0.17000000178813934	0.1034482792019844	0.12903225421905518	1061	1136	1136	1161	1425
0.2677791747177114	0.2677791747177114	1	0	1	0	0.0075	0.08223040557434333	1061.7335108269358	1136.7335108269358	1136.7335108269358	1161.7335108269358	0.1428571492433548	0.16847826540470123	0.17000000178813934	0.1034482792019844	0.12903225421905518	1061	1136	1136	1161	1425
0.2837471850125226	0.2837475797522213	1	0	1	0	0.0075	0.08223040557434333	1061.7335108269358	1136.7335108269358	1136.7335108269358	1161.7335108269358	0.1428571492433548	0.16847826540470123	0.17000000178813934	0.1034482792019844	0.12903225421905518	1061	1136	1136	1161	1425
0.29966901076257635	0.29966940550227505	1	0	1	0	0.0075	0.07898365116646064	1048.4380515266562	1123.4380515266562	1123.4380515266562	1148.4380515266562	0.12987013161182404	0.16847826540470123	0.17000000178813934	0.1034482792019844	0.12903225421905518	1048	1123	1123	1148	1425
0.31689387225828547	0.3168942669979842	1	0	1	0	0.0075	0.0773663350014851	1041.8151418310815	1116.8151418310815	1116.8151418310815	1141.8151418310815	0.12987013161182404	0.16304348409175873	0.1599999964237213	0.1034482792019844	0.12903225421905518	1041	1116	1116	1141	1425
0.334499262823611	0.334499262823611	1	0	1	0	0.0075	0.0773663350014851	1041.8151418310815	1116.8151418310815	1116.8151418310815	1141.8151418310815	0.12987013161182404	0.16304348409175873	0.1599999964237213	0.1034482792019844	0.12903225421905518	1041	1116	1116	1141	1425
0.34966753048870736	0.34966753048870736	1	0	1	0	0.0075	0.0773663350014851	1041.8151418310815	1116.8151418310815	1116.8151418310815	1141.8151418310815	0.12987013161182404	0.16304348409175873	0.1599999964237213	0.1034482792019844	0.12903225421905518	1041	1116	1116	1141	1425
0.36692160272212426	0.3669223922015217	1	0	1	0	0.0075	0.0773663350014851	1041.8151418310815	1116.8151418310815	1116.8151418310815	1141.8151418310815	0.12987013161182404	0.16304348409175873	0.1599999964237213	0.1034482792019844	0.12903225421905518	1041	1116	1116	1141	1425
0.38399962104988816	0.3840004105292856	1	0	1	0	0.0075	0.076676679912141	1038.9910042402173	1113.9910042402173	1113.9910042402173	1138.9910042402173	0.12987013161182404	0.16304348409175873	0.15000000596046448	0.09195402264595032	0.12903225421905518	1038	1113	1113	1138	1425
0.40133264122306045	0.40133343070245786	1	0	1	0	0.0075	0.07710771455012005	1040.7560910827417	1115.7560910827417	1115.7560910827417	1140.7560910827417	0.12987013161182404	0.16304348409175873	0.15000000596046448	0.1034482792019844	0.12903225421905518	1040	1115	1115	1140	1425
0.4166193307977881	0.4166193307977881	1	0	1	0	0.0075	0.07710771455012005	1040.7560910827417	1115.7560910827417	1115.7560910827417	1140.7560910827417	0.12987013161182404	0.16304348409175873	0.15000000596046448	0.1034482792019844	0.12903225421905518	1040	1115	1115	1140	1425
0.43393853508150215	0.43393932456090134	1	0	1	0	0.0075	0.07710771455012005	1040.7560910827417	1115.7560910827417	1115.7560910827417	1140.7560910827417	0.12987013161182404	0.16304348409175873	0.15000000596046448	0.1034482792019844	0.12903225421905518	1040	1115	1115	1140	1425
0.4496941754183741	0.4496941754183741	1	0	1	0	0.0075	0.07644679473220617	1038.0496244283843	1113.0496244283843	1113.0496244283843	1138.0496244283843	0.12987013161182404	0.16304348409175873	0.14000000059604645	0.09195402264595032	0.12903225421905518	1038	1113	1113	1138	1425
0.4678277277006604	0.4678277277006604	1	0	1	0	0.0075	0.07644679473220617	1038.0496244283843	1113.0496244283843	1113.0496244283843	1138.0496244283843	0.12987013161182404	0.16304348409175873	0.14000000059604645	0.09195402264595032	0.12903225421905518	1038	1113	1113	1138	1425
0.4838506068136006	0.483851396292998	1	0	1	0	0.0075	0.07644679473220617	1038.0496244283843	1113.0496244283843	1113.0496244283843	1138.0496244283843	0.12987013161182404	0.16304348409175873	0.14000000059604645	0.09195402264595032	0.12903225421905518	1038	1113	1113	1138	1425
0.4996926951445033	0.4996926951445033	1	0	1	0	0.0075	0.07621690955227134	1037.108244616551	1112.108244616551	1112.108244616551	1137.108244616551	0.12987013161182404	0.16304348409175873	0.12999999523162842	0.09195402264595032	0.12903225421905518	1037	1112	1112	1137	1425
0.5214933792284011	0.5214937739680998	1	0	1	0	0.0075	0.07621690955227134	1037.108244616551	1112.108244616551	1112.108244616551	1137.108244616551	0.12987013161182404	0.16304348409175873	0.12999999523162842	0.09195402264595032	0.12903225421905518	1037	1112	1112	1137	1425
0.5344921575090336	0.5344921575090336	1	0	1	0	0.0075	0.07621690955227134	1037.108244616551	1112.108244616551	1112.108244616551	1137.108244616551	0.12987013161182404	0.16304348409175873	0.12999999523162842	0.09195402264595032	0.12903225421905518	1037	1112	1112	1137	1425
0.5498048999038794	0.5498052946435781	1	0	1	0	0.0075	0.07598702454361422	1036.1668655061003	1111.1668655061003	1111.1668655061003	1136.1668655061003	0.12987013161182404	0.16304348409175873	0.11999999731779099	0.09195402264595032	0.12903225421905518	1036	1111	1111	1136	1425
0.5669255501191124	0.5669259448588111	1	0	1	0	0.0075	0.07274027013573153	1022.8714062058207	1097.8714062058207	1097.8714062058207	1122.8714062058207	0.11688311398029327	0.16304348409175873	0.11999999731779099	0.09195402264595032	0.12903225421905518	1022	1097	1097	1122	1425
0.5838906728930269	0.5838914623724243	1	0	1	0	0.0075	0.07115168979883879	1016.3661697262448	1091.3661697262448	1091.3661697262448	1116.3661697262448	0.11688311398029327	0.15760870277881622	0.10999999940395355	0.09195402264595032	0.12903225421905518	1016	1091	1091	1116	1425
0.6013365886200486	0.6013369833597473	1	0	1	0	0.0075	0.07115168979883879	1016.3661697262448	1091.3661697262448	1091.3661697262448	1116.3661697262448	0.11688311398029327	0.15760870277881622	0.10999999940395355	0.09195402264595032	0.16129031777381897	1016	1091	1091	1116	1432
0.6166363046048353	0.6166363046048353	1	0	1	0	0.0075	0.06979299074531287	1010.8022971020562	1085.8022971020562	1085.8022971020562	1110.8022971020562	0.11688311398029327	0.15217390656471252	0.10999999940395355	0.09195402264595032	0.16129031777381897	1010	1085	1085	1110	1432
0.6338287974452435	0.6338291921849422	1	0	1	0	0.0075	0.06631635319141821	996.5654663188575	1071.5654663188575	1071.5654663188575	1096.5654663188575	0.10389610379934311	0.15217390656471252	0.10000000149011612	0.09195402264595032	0.16129031777381897	996	1071	1071	1096	1432
0.6545309209474528	0.6545309209474528	1	0	1	0	0.0075	0.06495765786318258	991.0016089497326	1066.0016089497326	1066.0016089497326	1091.0016089497326	0.10389610379934311	0.14673912525177002	0.10000000149011612	0.09195402264595032	0.16129031777381897	991	1066	1066	1091	1432
0.6678044380584325	0.6678044380584325	1	0	1	0	0.0075	0.06359896253494696	985.4377515806077	1060.4377515806077	1060.4377515806077	1085.4377515806077	0.10389610379934311	0.14130434393882751	0.10000000149011612	0.09195402264595032	0.16129031777381897	985	1060	1060	1085	1432
0.683902317714141	0.6839031071935384	1	0	1	0	0.0075	0.05740493432458105	960.0732060591594	1035.0732060591595	1035.0732060591595	1060.0732060591595	0.09090909361839294	0.1304347813129425	0.09000000357627869	0.09195402264595032	0.16129031777381897	960	1035	1035	1060	1432
0.6996551948731202	0.6996555896128189	1	0	1	0	0.0075	0.05558646883943985	952.6265898975062	1027.6265898975062	1027.6265898975062	1052.6265898975062	0.09090909361839294	0.125	0.07999999821186066	0.08045977354049683	0.16129031777381897	952	1027	1027	1052	1432
0.7166234755646244	0.7166238703043231	1	0	1	0	0.0075	0.054457658488174965	948.0041115090764	1023.0041115090764	1023.0041115090764	1048.0041115090764	0.09090909361839294	0.1195652186870575	0.07999999821186066	0.09195402264595032	0.16129031777381897	948	1023	1023	1048	1432
0.734481499537166	0.7344814995371678	1	0	1	0	0.0075	0.050981019103321534	933.7672732281017	1008.7672732281017	1008.7672732281017	1033.7672732281017	0.07792207598686218	0.1195652186870575	0.07999999821186066	0.08045977354049683	0.19354838132858276	933	1008	1008	1033	1438
0.74964384610678	0.74964384610678	1	0	1	0	0.0075	0.04962232377508591	928.2034158589768	1003.2034158589768	1003.2034158589768	1028.2034158589768	0.07792207598686218	0.11413043737411499	0.07999999821186066	0.08045977354049683	0.19354838132858276	928	1003	1003	1028	1438
0.76676489106171	0.7667648910617118	1	0	1	0	0.0075	0.04962232377508591	928.2034158589768	1003.2034158589768	1003.2034158589768	1028.2034158589768	0.07792207598686218	0.11413043737411499	0.07999999821186066	0.08045977354049683	0.19354838132858276	928	1003	1003	1028	1438
0.7839747524488647	0.7839751471885652	1	0	1	0	0.0075	0.04962232377508591	928.2034158589768	1003.2034158589768	1003.2034158589768	1028.2034158589768	0.07792207598686218	0.11413043737411499	0.07999999821186066	0.08045977354049683	0.19354838132858276	928	1003	1003	1028	1438
0.8012821145416176	0.801282904021015	1	0	1	0	0.0075	0.049823473316842115	929.0271232324685	1004.0271232324685	1004.0271232324685	1029.0271232324685	0.07792207598686218	0.11413043737411499	0.09000000357627869	0.08045977354049683	0.19354838132858276	929	1004	1004	1029	1438
0.8166982787375421	0.8166982787375421	1	0	1	0	0.0075	0.04956485253405468	927.9680711269539	1002.9680711269539	1002.9680711269539	1027.9680711269539	0.07792207598686218	0.11413043737411499	0.09000000357627869	0.06896551698446274	0.19354838132858276	927	1002	1002	1027	1438
0.8336148485285086	0.8336148485285086	1	0	1	0	0.0075	0.046576720771604574	915.7316715597208	990.7316715597208	990.7316715597208	1015.7316715597208	0.06493506580591202	0.11413043737411499	0.09000000357627869	0.08045977354049683	0.19354838132858276	915	990	990	1015	1438
0.849691017500783	0.849691017500783	1	0	1	0	0.0075	0.049823473316842115	929.0271232324685	1004.0271232324685	1004.0271232324685	1029.0271232324685	0.07792207598686218	0.11413043737411499	0.09000000357627869	0.08045977354049683	0.19354838132858276	929	1004	1004	1029	1438
0.8677898326895779	0.8677898326895779	1	0	1	0	0.0075	0.04637557122984837	914.907964186229	989.907964186229	989.907964186229	1014.907964186229	0.06493506580591202	0.11413043737411499	0.07999999821186066	0.08045977354049683	0.19354838132858276	914	989	989	1014	1438
0.8836646844154785	0.8836646844154785	1	0	1	0	0.0075	0.04637557122984837	914.907964186229	989.907964186229	989.907964186229	1014.907964186229	0.06493506580591202	0.11413043737411499	0.07999999821186066	0.08045977354049683	0.19354838132858276	914	989	989	1014	1438
0.8996492737776389	0.8996492737776389	1	0	1	0	0.0075	0.04637557122984837	914.907964186229	989.907964186229	989.907964186229	1014.907964186229	0.06493506580591202	0.11413043737411499	0.07999999821186066	0.08045977354049683	0.19354838132858276	914	989	989	1014	1438
0.9213717994011787	0.921380483674552	1	0	1	0	0.0075	0.04773426652639762	920.4718214255983	995.4718214255983	995.4718214255983	1020.4718214255983	0.06493506580591202	0.1195652186870575	0.07000000029802322	0.09195402264595032	0.19354838132858276	920	995	995	1020	1438
0.9344325518145187	0.9344325518145187	1	0	1	0	0.0075	0.04773426652639762	920.4718214255983	995.4718214255983	995.4718214255983	1020.4718214255983	0.06493506580591202	0.1195652186870575	0.07000000029802322	0.09195402264595032	0.19354838132858276	920	995	995	1020	1438
0.9496683199681044	0.9496683199681044	1	0	1	0	0.0075	0.04773426652639762	920.4718214255983	995.4718214255983	995.4718214255983	1020.4718214255983	0.06493506580591202	0.1195652186870575	0.07000000029802322	0.09195402264595032	0.19354838132858276	920	995	995	1020	1438
0.9666587060827414	0.9666587060827414	1	0	1	0	0.0075	0.049092961854633244	926.0356787947231	1001.0356787947231	1001.0356787947231	1026.035678794723	0.06493506580591202	0.125	0.07000000029802322	0.09195402264595032	0.19354838132858276	926	1001	1001	1026	1438
0.9839581733815166	0.9839585681212153	1	0	1	0	0.0075	0.0502217720885729	930.658156702706	1005.658156702706	1005.658156702706	1030.658156702706	0.06493506580591202	0.1304347813129425	0.05999999865889549	0.09195402264595032	0.19354838132858276	930	1005	1005	1030	1438
1.0012552722421013	1.0012560617214987	1	0	1	0	0.0075	0.0502217720885729	930.658156702706	1005.658156702706	1005.658156702706	1030.658156702706	0.06493506580591202	0.1304347813129425	0.05999999865889549	0.09195402264595032	0.19354838132858276	930	1005	1005	1030	1438
1.0166378835636305	1.0166378835636305	1	0	1	0	0.0075	0.05135058240815141	935.28063496138	1010.28063496138	1010.28063496138	1035.28063496138	0.06493506580591202	0.135869562625885	0.05000000074505806	0.09195402264595032	0.19354838132858276	935	1010	1010	1035	1438
1.0336815595376017	1.0336815595376017	1	0	1	0	0.0075	0.05135058240815141	935.28063496138	1010.28063496138	1010.28063496138	1035.28063496138	0.06493506580591202	0.135869562625885	0.05000000074505806	0.09195402264595032	0.19354838132858276	935	1010	1010	1035	1438
1.050097994130219	1.0500987836096183	1	0	1	0	0.0075	0.05135058240815141	935.28063496138	1010.28063496138	1010.28063496138	1035.28063496138	0.06493506580591202	0.135869562625885	0.05000000074505806	0.09195402264595032	0.19354838132858276	935	1010	1010	1035	1438
1.0678300961388523	1.067830490878551	1	0	1	0	0.0075	0.05013556528900718	930.3051398584844	1005.3051398584844	1005.3051398584844	1030.3051398584844	0.06493506580591202	0.1304347813129425	0.05000000074505806	0.1034482792019844	0.19354838132858276	930	1005	1005	1030	1438
1.0837298164657767	1.0837302112054754	1	0	1	0	0.0075	0.04999188707991578	929.7167775922551	1004.7167775922551	1004.7167775922551	1029.716777592255	0.06493506580591202	0.1304347813129425	0.05000000074505806	0.09195402264595032	0.22580644488334656	929	1004	1004	1029	1445
1.0996966425414918	1.0996966425414918	1	0	1	0	0.0075	0.048633191751680155	924.1529202231302	999.1529202231302	999.1529202231302	1024.1529202231302	0.06493506580591202	0.125	0.05000000074505806	0.09195402264595032	0.22580644488334656	924	999	999	1024	1445
1.1166700548490809	1.1166700548490809	1	0	1	0	0.0075	0.04886307676033727	925.0942993335811	1000.0942993335811	1000.0942993335811	1025.0942993335811	0.06493506580591202	0.125	0.05999999865889549	0.09195402264595032	0.22580644488334656	925	1000	1000	1025	1445
1.1338439949236463	1.1338447844030437	1	0	1	0	0.0075	0.04753311716619579	919.6481147955718	994.6481147955718	994.6481147955718	1019.6481147955718	0.06493506580591202	0.1195652186870575	0.07000000029802322	0.08045977354049683	0.22580644488334656	919	994	994	1019	1445
1.149704241280693	1.149704241280693	1	0	1	0	0.0075	0.050981019103321534	933.7672732281017	1008.7672732281017	1008.7672732281017	1033.7672732281017	0.07792207598686218	0.1195652186870575	0.07999999821186066	0.08045977354049683	0.22580644488334656	933	1008	1008	1033	1445
1.1667491014737603	1.1667498909531577	1	0	1	0	0.0075	0.050981019103321534	933.7672732281017	1008.7672732281017	1008.7672732281017	1033.7672732281017	0.07792207598686218	0.1195652186870575	0.07999999821186066	0.08045977354049683	0.22580644488334656	933	1008	1008	1033	1445
1.1836419868827992	1.1836419868827992	1	0	1	0	0.0075	0.050751133977339186	932.825893637204	1007.825893637204	1007.825893637204	1032.825893637204	0.07792207598686218	0.1195652186870575	0.07999999821186066	0.06896551698446274	0.22580644488334656	932	1007	1007	1032	1445
1.2014526420914873	1.2014534315708865	1	0	1	0	0.0075	0.04956485253405468	927.9680711269539	1002.9680711269539	1002.9680711269539	1027.9680711269539	0.07792207598686218	0.11413043737411499	0.09000000357627869	0.06896551698446274	0.25806450843811035	927	1002	1002	1027	1451
1.2166173570992935	1.2166177518389922	1	0	1	0	0.0075	0.04956485253405468	927.9680711269539	1002.9680711269539	1002.9680711269539	1027.9680711269539	0.07792207598686218	0.11413043737411499	0.09000000357627869	0.06896551698446274	0.25806450843811035	927	1002	1002	1027	1451
1.2336756384421186	1.2336756384421204	1	0	1	0	0.0075	0.04956485253405468	927.9680711269539	1002.9680711269539	1002.9680711269539	1027.9680711269539	0.07792207598686218	0.11413043737411499	0.09000000357627869	0.06896551698446274	0.25806450843811035	927	1002	1002	1027	1451
1.2496578593660868	1.2496578593660868	1	0	1	0	0.0075	0.048206155343173906	922.4042061302971	997.4042061302971	997.4042061302971	1022.4042061302971	0.07792207598686218	0.10869564861059189	0.09000000357627869	0.06896551698446274	0.25806450843811035	922	997	997	1022	1451
1.267787464251386	1.267787464251386	1	0	1	0	0.0075	0.048206155343173906	922.4042061302971	997.4042061302971	997.4042061302971	1022.4042061302971	0.07792207598686218	0.10869564861059189	0.09000000357627869	0.06896551698446274	0.25806450843811035	922	997	997	1022	1451
1.2838123170628197	1.2838131065422171	1	0	1	0	0.0075	0.048033741458222784	921.6981712714223	996.6981712714223	996.6981712714223	1021.6981712714223	0.07792207598686218	0.10869564861059189	0.07999999821186066	0.06896551698446274	0.25806450843811035	921	996	996	1021	1451
1.2996599317495043	1.2996599317495061	1	0	1	0	0.0075	0.05151038099208782	935.9350101625996	1010.9350101625996	1010.9350101625996	1035.9350101625996	0.09090909361839294	0.10869564861059189	0.07999999821186066	0.08045977354049683	0.25806450843811035	935	1010	1010	1035	1451
1.3168220296331086	1.316822819112506	1	0	1	0	0.0075	0.05151038099208782	935.9350101625996	1010.9350101625996	1010.9350101625996	1035.9350101625996	0.09090909361839294	0.10869564861059189	0.07999999821186066	0.08045977354049683	0.25806450843811035	935	1010	1010	1035	1451
1.3344728152637941	1.3344728152637941	1	0	1	0	0.0075	0.05151038099208782	935.9350101625996	1010.9350101625996	1010.9350101625996	1035.9350101625996	0.09090909361839294	0.10869564861059189	0.07999999821186066	0.08045977354049683	0.25806450843811035	935	1010	1010	1035	1451
1.349722794046535	1.3497231887862355	1	0	1	0	0.0075	0.05174026596905856	936.8763891432948	1011.8763891432948	1011.8763891432948	1036.8763891432948	0.09090909361839294	0.10869564861059189	0.07999999821186066	0.09195402264595032	0.25806450843811035	936	1011	1011	1036	1451
1.3669062078738712	1.3669062078738712	1	0	1	0	0.0075	0.05174026596905856	936.8763891432948	1011.8763891432948	1011.8763891432948	1036.8763891432948	0.09090909361839294	0.10869564861059189	0.07999999821186066	0.09195402264595032	0.25806450843811035	936	1011	1011	1036	1451
1.3840000157895886	1.384000805268986	1	0	1	0	0.0075	0.054987018514296104	950.1718408160425	1025.1718408160425	1025.1718408160425	1050.1718408160425	0.10389610379934311	0.10869564861059189	0.07999999821186066	0.09195402264595032	0.22580644488334656	950	1025	1025	1050	1445
1.401299483088362	1.4012998778280625	1	0	1	0	0.0075	0.05362832318606048	944.6079834469176	1019.6079834469176	1019.6079834469176	1044.6079834469176	0.10389610379934311	0.10326086729764938	0.07999999821186066	0.09195402264595032	0.22580644488334656	944	1019	1019	1044	1445
1.4166982787375417	1.4166986734772422	1	0	1	0	0.0075	0.050611455766805286	932.2539113650677	1007.2539113650677	1007.2539113650677	1032.2539113650676	0.09090909361839294	0.10326086729764938	0.07999999821186066	0.1034482792019844	0.22580644488334656	932	1007	1007	1032	1445
1.4338647187578317	1.4338655082372291	1	0	1	0	0.0075	0.05038157064082294	931.3125317741699	1006.3125317741699	1006.3125317741699	1031.3125317741699	0.09090909361839294	0.10326086729764938	0.07999999821186066	0.09195402264595032	0.22580644488334656	931	1006	1006	1031	1445
1.4544571046237813	1.4544571046237813	1	0	1	0	0.0075	0.050352835122752806	931.1948598276728	1006.1948598276728	1006.1948598276728	1031.1948598276726	0.09090909361839294	0.10326086729764938	0.07000000029802322	0.1034482792019844	0.22580644488334656	931	1006	1006	1031	1445
1.4677503587197016	1.4677507534593985	1	0	1	0	0.0075	0.050352835122752806	931.1948598276728	1006.1948598276728	1006.1948598276728	1031.1948598276726	0.09090909361839294	0.10326086729764938	0.07000000029802322	0.1034482792019844	0.22580644488334656	931	1006	1006	1031	1445
1.4836919214546924	1.4836919214546924	1	0	1	0	0.0075	0.050352835122752806	931.1948598276728	1006.1948598276728	1006.1948598276728	1031.1948598276726	0.09090909361839294	0.10326086729764938	0.07000000029802322	0.1034482792019844	0.22580644488334656	931	1006	1006	1031	1445
1.4996855898299266	1.4996859845696235	1	0	1	0	0.0075	0.047106080714870116	917.8994005273931	992.8994005273931	992.8994005273931	1017.8994005273931	0.07792207598686218	0.10326086729764938	0.07000000029802322	0.1034482792019844	0.22580644488334656	917	992	992	1017	1445
1.5169143987226228	1.5169147934623197	1	0	1	0	0.0075	0.047134816232940246	918.0170724738903	993.0170724738903	993.0170724738903	1018.0170724738903	0.07792207598686218	0.10326086729764938	0.07999999821186066	0.09195402264595032	0.22580644488334656	918	993	993	1018	1445
1.5350870302350863	1.5350870302350863	1	0	1	0	0.0075	0.04577612090470462	912.4532151047654	987.4532151047654	987.4532151047654	1012.4532151047654	0.07792207598686218	0.09782608598470688	0.07999999821186066	0.09195402264595032	0.22580644488334656	912	987	987	1012	1445
1.5497089781570779	1.5497097676364753	1	0	1	0	0.0075	0.04117067303123145	893.5939060628928	968.5939060628928	968.5939060628928	993.5939060628928	0.06493506580591202	0.09239130467176437	0.07999999821186066	0.09195402264595032	0.22580644488334656	893	968	968	993	1445
1.5670096296749492	1.5670104191543501	1	0	1	0	0.0075	0.03656522422643571	874.7345932072542	949.7345932072542	949.7345932072542	974.7345932072542	0.051948051899671555	0.08695652335882187	0.07999999821186066	0.09195402264595032	0.22580644488334656	874	949	949	974	1445
1.583806988076887	1.583807382816584	1	0	1	0	0.0075	0.03497664388954297	868.2293567276785	943.2293567276785	943.2293567276785	968.2293567276785	0.051948051899671555	0.08152174204587936	0.07000000029802322	0.09195402264595032	0.22580644488334656	868	943	943	968	1445
1.6016184327649725	1.6016184327649725	1	0	1	0	0.0075	0.030371193222102078	849.370036244508	924.370036244508	924.370036244508	949.370036244508	0.03896103799343109	0.07608695328235626	0.07000000029802322	0.09195402264595032	0.25806450843811035	849	924	924	949	1451
1.6166572258088685	1.6166588047676669	1	0	1	0	0.0075	0.02901249789386645	843.8061788753831	918.8061788753831	918.8061788753831	943.8061788753831	0.03896103799343109	0.07065217196941376	0.07000000029802322	0.09195402264595032	0.25806450843811035	843	918	918	943	1451
1.6339136664804812	1.6339140612201781	1	0	1	0	0.0075	0.027653802565630825	838.2423215062582	913.2423215062582	913.2423215062582	938.2423215062582	0.03896103799343109	0.06521739065647125	0.07000000029802322	0.09195402264595032	0.25806450843811035	838	913	913	938	1451
1.6549402660150818	1.6549402660150818	1	0	1	0	0.0075	0.024205900194530172	824.1231612966011	899.1231612966011	899.1231612966011	924.1231612966011	0.025974025949835777	0.06521739065647125	0.07000000029802322	0.08045977354049683	0.25806450843811035	824	899	899	924	1451
1.6682110199481706	1.6682110199481706	1	0	1	0	0.0075	0.028811348533664627	842.9824722453567	917.9824722453567	917.9824722453567	942.9824722453567	0.03896103799343109	0.07065217196941376	0.07000000029802322	0.08045977354049683	0.25806450843811035	842	917	917	942	1451
1.6838221855552895	1.68382258029499	1	0	1	0	0.0075	0.028811348533664627	842.9824722453567	917.9824722453567	917.9824722453567	942.9824722453567	0.03896103799343109	0.07065217196941376	0.07000000029802322	0.08045977354049683	0.25806450843811035	842	917	917	942	1451
1.6998320382581724	1.6998324329978693	1	0	1	0	0.0075	0.029968894371313268	847.7226224505279	922.7226224505279	922.7226224505279	947.7226224505279	0.03896103799343109	0.07608695328235626	0.07000000029802322	0.06896551698446274	0.25806450843811035	847	922	922	947	1451
1.7216212748908042	1.7216212748908042	1	0	1	0	0.0075	0.035933040366989785	872.1458003028232	947.1458003028232	947.1458003028232	972.1458003028232	0.051948051899671555	0.08695652335882187	0.07000000029802322	0.06896551698446274	0.25806450843811035	872	947	947	972	1451
1.7349512397787095	1.7349512397787095	1	0	1	0	0.0075	0.038995258664905	884.6855842327859	959.6855842327859	959.6855842327859	984.6855842327859	0.051948051899671555	0.09782608598470688	0.09000000357627869	0.06896551698446274	0.25806450843811035	884	959	959	984	1451
1.7496852937751513	1.7496856885148517	1	0	1	0	0.0075	0.038995258664905	884.6855842327859	959.6855842327859	959.6855842327859	984.6855842327859	0.051948051899671555	0.09782608598470688	0.09000000357627869	0.06896551698446274	0.25806450843811035	884	959	959	984	1451
1.7669373923100764	1.7669381817894738	1	0	1	0	0.0075	0.04360070746970074	903.5448970884245	978.5448970884245	978.5448970884245	1003.5448970884245	0.06493506580591202	0.10869564861059189	0.10000000149011612	0.05747126415371895	0.25806450843811035	903	978	978	1003	1451
1.7839072519603754	1.7839076467000758	1	0	1	0	0.0075	0.04944990996549698	927.4973813087101	1002.4973813087101	1002.4973813087101	1027.4973813087101	0.07792207598686218	0.11413043737411499	0.10000000149011612	0.05747126415371895	0.25806450843811035	927	1002	1002	1027	1451
1.801638959229308	1.801638959229308	1	0	1	0	0.0075	0.04944990996549698	927.4973813087101	1002.4973813087101	1002.4973813087101	1027.4973813087101	0.07792207598686218	0.11413043737411499	0.10000000149011612	0.05747126415371895	0.25806450843811035	927	1002	1002	1027	1451
1.8166576205485683	1.8166580152882688	1	0	1	0	0.0075	0.054199037832025995	946.9450599221465	1021.9450599221465	1021.9450599221465	1046.9450599221464	0.09090909361839294	0.1195652186870575	0.10999999940395355	0.05747126415371895	0.25806450843811035	946	1021	1021	1046	1451
1.833862350319638	1.833863139799039	1	0	1	0	0.0075	0.057445790377263536	960.2405115948942	1035.240511594894	1035.240511594894	1060.240511594894	0.10389610379934311	0.1195652186870575	0.10999999940395355	0.05747126415371895	0.22580644488334656	960	1035	1035	1060	1445
1.8550661879789914	1.8550661879789914	1	0	1	0	0.0075	0.05894816383590986	966.3927309080509	1041.392730908051	1041.392730908051	1066.392730908051	0.10389610379934311	0.125	0.11999999731779099	0.05747126415371895	0.22580644488334656	966	1041	1041	1066	1445
1.8683622052528008	1.8683622052528008	1	0	1	0	0.0075	0.05894816383590986	966.3927309080509	1041.392730908051	1041.392730908051	1066.392730908051	0.10389610379934311	0.125	0.11999999731779099	0.05747126415371895	0.22580644488334656	966	1041	1041	1066	1445
1.8837732378326422	1.8837732378326422	1	0	1	0	0.0075	0.0606516867413603	973.3686572058705	1048.3686572058705	1048.3686572058705	1073.3686572058705	0.10389610379934311	0.1304347813129425	0.11999999731779099	0.06896551698446274	0.19354838132858276	973	1048	1048	1073	1438
1.8997811168370298	1.8997815115767267	1	0	1	0	0.0075	0.06407085304309068	987.3701432114564	1062.3701432114563	1062.3701432114563	1087.3701432114563	0.11688311398029327	0.1304347813129425	0.12999999523162842	0.06896551698446274	0.19354838132858276	987	1062	1062	1087	1438
1.9166826865194402	1.9166826865194402	1	0	1	0	0.0075	0.0666158299430691	997.791823616868	1072.791823616868	1072.791823616868	1097.791823616868	0.11688311398029327	0.14130434393882751	0.11999999731779099	0.06896551698446274	0.19354838132858276	997	1072	1072	1097	1438
1.9350167665687046	1.9350167665687046	1	0	1	0	0.0075	0.07176725676004914	1018.8869164324012	1093.8869164324012	1093.8869164324012	1118.8869164324012	0.12987013161182404	0.14673912525177002	0.12999999523162842	0.08045977354049683	0.19354838132858276	1018	1093	1093	1118	1438
1.949767794372196	1.9497685838515935	1	0	1	0	0.0075	0.07156610736816094	1018.063209672619	1093.063209672619	1093.063209672619	1118.063209672619	0.12987013161182404	0.14673912525177002	0.11999999731779099	0.08045977354049683	0.19354838132858276	1018	1093	1093	1118	1438
1.9666741009309945	1.9666744956706914	1	0	1	0	0.0075	0.07122127967918741	1016.6511402862725	1091.6511402862725	1091.6511402862725	1116.6511402862725	0.12987013161182404	0.14673912525177002	0.11999999731779099	0.06896551698446274	0.19354838132858276	1016	1091	1091	1116	1438
1.9836775134556888	1.9836775134556888	1	0	1	0	0.0075	0.06831935296027825	1004.7677503723394	1079.7677503723394	1079.7677503723394	1104.7677503723394	0.11688311398029327	0.14673912525177002	0.11999999731779099	0.08045977354049683	0.19354838132858276	1004	1079	1079	1104	1438
2.00164843298208	2.00164843298208	1	0	1	0	0.0075	0.06831935296027825	1004.7677503723394	1079.7677503723394	1079.7677503723394	1104.7677503723394	0.11688311398029327	0.14673912525177002	0.11999999731779099	0.08045977354049683	0.19354838132858276	1004	1079	1079	1104	1438
2.016680515451096	2.0166805154510996	1	0	1	0	0.0075	0.0648714510231525	990.6485919398094	1065.6485919398094	1065.6485919398094	1090.6485919398094	0.10389610379934311	0.14673912525177002	0.10999999940395355	0.08045977354049683	0.19354838132858276	990	1065	1065	1090	1438
2.033649585622001	2.033649585622001	1	0	1	0	0.0075	0.05890730782144371	966.225425528812	1041.225425528812	1041.225425528812	1066.225425528812	0.09090909361839294	0.135869562625885	0.10999999940395355	0.08045977354049683	0.19354838132858276	966	1041	1041	1066	1438
2.049684701665605	2.049684701665605	1	0	1	0	0.0075	0.057232520439629925	959.3671712002845	1034.3671712002845	1034.3671712002845	1059.3671712002845	0.09090909361839294	0.1304347813129425	0.10999999940395355	0.06896551698446274	0.19354838132858276	959	1034	1034	1059	1438
2.0683341787341867	2.0683341787341867	1	0	1	0	0.0075	0.057232520439629925	959.3671712002845	1034.3671712002845	1034.3671712002845	1059.3671712002845	0.09090909361839294	0.1304347813129425	0.10999999940395355	0.06896551698446274	0.19354838132858276	959	1034	1034	1059	1438
2.08367731608584	2.08367731608584	1	0	1	0	0.0075	0.057232520439629925	959.3671712002845	1034.3671712002845	1034.3671712002845	1059.3671712002845	0.09090909361839294	0.1304347813129425	0.10999999940395355	0.06896551698446274	0.19354838132858276	959	1034	1034	1059	1438
2.099713616348538	2.099713616348538	1	0	1	0	0.0075	0.057232520439629925	959.3671712002845	1034.3671712002845	1034.3671712002845	1059.3671712002845	0.09090909361839294	0.1304347813129425	0.10999999940395355	0.06896551698446274	0.19354838132858276	959	1034	1034	1059	1438
2.116653870521432	2.116653870521432	1	0	1	0	0.0075	0.05740493419612276	960.0732055331227	1035.0732055331227	1035.0732055331227	1060.0732055331227	0.09090909361839294	0.1304347813129425	0.11999999731779099	0.06896551698446274	0.16129031777381897	960	1035	1035	1060	1432
2.1349867663515987	2.1349867663515987	1	0	1	0	0.0075	0.05859121576786555	964.9310285694094	1039.9310285694094	1039.9310285694094	1064.9310285694094	0.09090909361839294	0.135869562625885	0.10999999940395355	0.06896551698446274	0.19354838132858276	964	1039	1039	1064	1438
2.149683320076658	2.149683714816355	1	0	1	0	0.0075	0.05859121576786555	964.9310285694094	1039.9310285694094	1039.9310285694094	1064.9310285694094	0.09090909361839294	0.135869562625885	0.10999999940395355	0.06896551698446274	0.19354838132858276	964	1039	1039	1064	1438
2.1666630482194265	2.1666630482194265	1	0	1	0	0.0075	0.05859121576786555	964.9310285694094	1039.9310285694094	1039.9310285694094	1064.9310285694094	0.09090909361839294	0.135869562625885	0.10999999940395355	0.06896551698446274	0.19354838132858276	964	1039	1039	1064	1438
2.183660539648642	2.183660539648642	1	0	1	0	0.0075	0.05859121576786555	964.9310285694094	1039.9310285694094	1039.9310285694094	1064.9310285694094	0.09090909361839294	0.135869562625885	0.10999999940395355	0.06896551698446274	0.16129031777381897	964	1039	1039	1064	1432
2.2016843542946667	2.2016843542946702	1	0	1	0	0.0075	0.05859121576786555	964.9310285694094	1039.9310285694094	1039.9310285694094	1064.9310285694094	0.09090909361839294	0.135869562625885	0.10999999940395355	0.06896551698446274	0.16129031777381897	964	1039	1039	1064	1432
2.21669235764206	2.21669235764206	1	0	1	0	0.0075	0.05876362952435839	965.6370629022476	1040.6370629022476	1040.6370629022476	1065.6370629022476	0.09090909361839294	0.135869562625885	0.11999999731779099	0.06896551698446274	0.16129031777381897	965	1040	1040	1065	1432
2.2336772174009134	2.2336772174009134	1	0	1	0	0.0075	0.06201038206959593	978.9325145749954	1053.9325145749954	1053.9325145749954	1078.9325145749954	0.10389610379934311	0.135869562625885	0.11999999731779099	0.06896551698446274	0.16129031777381897	978	1053	1053	1078	1432
2.2497391757440326	2.2497391757440326	1	0	1	0	0.0075	0.06201038206959593	978.9325145749954	1053.9325145749954	1053.9325145749954	1078.9325145749954	0.10389610379934311	0.135869562625885	0.11999999731779099	0.06896551698446274	0.16129031777381897	978	1053	1053	1078	1432
2.268120229817452	2.2681206245571524	1	0	1	0	0.0075	0.062182795826088766	979.6385489078335	1054.6385489078334	1054.6385489078334	1079.6385489078334	0.10389610379934311	0.135869562625885	0.12999999523162842	0.06896551698446274	0.16129031777381897	979	1054	1054	1079	1432
2.283635078938069	2.2836354736777693	1	0	1	0	0.0075	0.06354149115432439	985.2024062769584	1060.2024062769583	1060.2024062769583	1085.2024062769583	0.10389610379934311	0.14130434393882751	0.12999999523162842	0.06896551698446274	0.16129031777381897	985	1060	1060	1085	1432
2.299633089449987	2.299633089449987	1	0	1	0	0.0075	0.06716180702393082	1000.0275997629967	1075.0275997629967	1075.0275997629967	1100.0275997629967	0.11688311398029327	0.14130434393882751	0.12999999523162842	0.08045977354049683	0.16129031777381897	1000	1075	1075	1100	1432
2.3166720285475755	2.3166720285475755	1	0	1	0	0.0075	0.06678824369956193	998.4978579497061	1073.497857949706	1073.497857949706	1098.497857949706	0.11688311398029327	0.14130434393882751	0.12999999523162842	0.06896551698446274	0.16129031777381897	998	1073	1073	1098	1432
2.3349113710691327	2.3349117658088296	1	0	1	0	0.0075	0.06814693902779756	1004.061715318831	1079.061715318831	1079.061715318831	1104.061715318831	0.12987013161182404	0.14673912525177002	0.14000000059604645	0.06896551698446274	0.16129031777381897	1004	1079	1079	1104	1432
2.349649767202262	2.349650161941959	1	0	1	0	0.0075	0.07156610732063137	1018.0632094779855	1093.0632094779855	1093.0632094779855	1118.0632094779855	0.12987013161182404	0.14673912525177002	0.14000000059604645	0.06896551698446274	0.16129031777381897	1018	1093	1093	1118	1432
2.366692653696834	2.3666930484365345	1	0	1	0	0.0075	0.07332710163004097	1025.2744811750179	1100.2744811750179	1100.2744811750179	1125.2744811750179	0.12987013161182404	0.15217390656471252	0.14000000059604645	0.08045977354049683	0.16129031777381897	1025	1100	1100	1125	1432
2.3836834345511697	2.3836834345511697	1	0	1	0	0.0075	0.0748869502253231	1031.662061172698	1106.662061172698	1106.662061172698	1131.662061172698	0.12987013161182404	0.15760870277881622	0.15000000596046448	0.08045977354049683	0.12903225421905518	1031	1106	1106	1131	1425
2.4015998799991323	2.4015998799991323	1	0	1	0	0.0075	0.0748869502253231	1031.662061172698	1106.662061172698	1106.662061172698	1131.662061172698	0.12987013161182404	0.15760870277881622	0.15000000596046448	0.08045977354049683	0.12903225421905518	1031	1106	1106	1131	1425
2.416769331883323	2.416769331883323	1	0	1	0	0.0075	0.07813370463320579	1044.9575204729776	1119.9575204729776	1119.9575204729776	1144.9575204729776	0.1428571492433548	0.15760870277881622	0.15000000596046448	0.08045977354049683	0.12903225421905518	1044	1119	1119	1144	1425
2.4418076709765657	2.4418076709765657	1	0	1	0	0.0075	0.07949239996144142	1050.5213778421025	1125.5213778421025	1125.5213778421025	1150.5213778421025	0.1428571492433548	0.16304348409175873	0.15000000596046448	0.08045977354049683	0.12903225421905518	1050	1125	1125	1150	1425
2.4549351343989976	2.454935529138698	1	0	1	0	0.0075	0.07949239996144142	1050.5213778421025	1125.5213778421025	1125.5213778421025	1150.5213778421025	0.1428571492433548	0.16304348409175873	0.1599999964237213	0.08045977354049683	0.12903225421905518	1050	1125	1125	1150	1425
2.4682698361632873	2.4682698361632873	1	0	1	0	0.0075	0.07969354920346161	1051.3450839881752	1126.3450839881752	1126.3450839881752	1151.3450839881752	0.1428571492433548	0.16304348409175873	0.1599999964237213	0.08045977354049683	0.12903225421905518	1051	1126	1126	1151	1425
2.483686789838611	2.483686789838611	1	0	1	0	0.0075	0.08015331915740309	1053.2278419495656	1128.2278419495656	1128.2278419495656	1153.2278419495656	0.1428571492433548	0.16304348409175873	0.1599999964237213	0.09195402264595032	0.12903225421905518	1053	1128	1128	1153	1425
2.499746379743538	2.4997471692229354	1	0	1	0	0.0075	0.08015331915740309	1053.2278419495656	1128.2278419495656	1128.2278419495656	1153.2278419495656	0.1428571492433548	0.16304348409175873	0.1599999964237213	0.09195402264595032	0.12903225421905518	1053	1128	1128	1153	1425
2.5168563719869006	2.5168563719869006	1	0	1	0	0.0075	0.08015331915740309	1053.2278419495656	1128.2278419495656	1128.2278419495656	1153.2278419495656	0.1428571492433548	0.16304348409175873	0.1599999964237213	0.09195402264595032	0.12903225421905518	1053	1128	1128	1153	1425
2.535087424974787	2.5350878197144837	1	0	1	0	0.0075	0.08015331915740309	1053.2278419495656	1128.2278419495656	1128.2278419495656	1153.2278419495656	0.1428571492433548	0.16304348409175873	0.1599999964237213	0.09195402264595032	0.12903225421905518	1053	1128	1128	1153	1425
2.549829768504903	2.5498305579843006	1	0	1	0	0.0075	0.08015331915740309	1053.2278419495656	1128.2278419495656	1128.2278419495656	1153.2278419495656	0.1428571492433548	0.16304348409175873	0.1599999964237213	0.09195402264595032	0.12903225421905518	1053	1128	1128	1153	1425
2.5667716016365887	2.566771996376289	1	0	1	0	0.0075	0.08015331915740309	1053.2278419495656	1128.2278419495656	1128.2278419495656	1153.2278419495656	0.1428571492433548	0.16304348409175873	0.1599999964237213	0.09195402264595032	0.12903225421905518	1053	1128	1128	1153	1425
2.5836605396486405	2.583660934388341	1	0	1	0	0.0075	0.08061308940936779	1055.1106011313611	1130.1106011313611	1130.1106011313611	1155.1106011313611	0.1428571492433548	0.16304348409175873	0.1599999964237213	0.1034482792019844	0.12903225421905518	1055	1130	1130	1155	1425
2.601663038350935	2.601663433090632	1	0	1	0	0.0075	0.0790245090091023	1048.605364392274	1123.605364392274	1123.605364392274	1148.605364392274	0.1428571492433548	0.15760870277881622	0.17000000178813934	0.09195402264595032	0.12903225421905518	1048	1123	1123	1148	1425
2.6166572258088685	2.6166572258088685	1	0	1	0	0.0075	0.07626626050998939	1037.3103367884064	1112.3103367884064	1112.3103367884064	1137.3103367884064	0.12987013161182404	0.15760870277881622	0.17000000178813934	0.1034482792019844	0.12903225421905518	1037	1112	1112	1137	1425
2.6336811647979026	2.6336811647979026	1	0	1	0	0.0075	0.07516618229320338	1032.8055164906677	1107.8055164906677	1107.8055164906677	1132.8055164906677	0.12987013161182404	0.15217390656471252	0.18000000715255737	0.1034482792019844	0.12903225421905518	1032	1107	1107	1132	1425
2.6497656233038533	2.6497656233038533	1	0	1	0	0.0075	0.07056073255708506	1013.9461998212632	1088.9461998212632	1088.9461998212632	1113.9461998212632	0.11688311398029327	0.14673912525177002	0.18000000715255737	0.1034482792019844	0.12903225421905518	1013	1088	1088	1113	1425
2.6682366780285918	2.6682366780285918	1	0	1	0	0.0075	0.0740661074163328	1028.3007098698827	1103.3007098698827	1103.3007098698827	1128.3007098698827	0.12987013161182404	0.14673912525177002	0.1899999976158142	0.1034482792019844	0.12903225421905518	1028	1103	1103	1128	1425
2.683633894718973	2.683633894718973	1	0	1	0	0.0075	0.07542480274456842	1033.8645672390076	1108.8645672390076	1108.8645672390076	1133.8645672390076	0.12987013161182404	0.15217390656471252	0.1899999976158142	0.1034482792019844	0.12903225421905518	1033	1108	1108	1133	1425
2.6997511166199217	2.6997590114138994	1	0	1	0	0.0075	0.07625813604514489	1037.2770671048684	1112.2770671048684	1112.2770671048684	1137.2770671048684	0.12987013161182404	0.15217390656471252	0.20000000298023224	0.1149425283074379	0.12903225421905518	1037	1112	1112	1137	1425
2.716785318841122	2.7167861083205196	1	0	1	0	0.0075	0.07761683509867082	1042.840939729057	1117.840939729057	1117.840939729057	1142.840939729057	0.12987013161182404	0.15760870277881622	0.20000000298023224	0.1149425283074379	0.12903225421905518	1042	1117	1117	1142	1425
2.734940187067142	2.734940187067142	1	0	1	0	0.0075	0.08207048613535262	1061.078640724269	1136.078640724269	1136.078640724269	1161.078640724269	0.1428571492433548	0.15760870277881622	0.2199999988079071	0.12643678486347198	0.16129031777381897	1061	1136	1136	1161	1432
2.749697135966116	2.7496979254455134	1	0	1	0	0.0075	0.08207048613535262	1061.078640724269	1136.078640724269	1136.078640724269	1161.078640724269	0.1428571492433548	0.15760870277881622	0.2199999988079071	0.12643678486347198	0.16129031777381897	1061	1136	1136	1161	1432
2.766849760096946	2.7668505495763434	1	0	1	0	0.0075	0.08238657826707624	1062.3730380036773	1137.3730380036773	1137.3730380036773	1162.3730380036773	0.1428571492433548	0.15760870277881622	0.23999999463558197	0.13793103396892548	0.16129031777381897	1062	1137	1137	1162	1432
2.783686197729061	2.783686197729061	1	0	1	0	0.0075	0.0837371526286006	1067.9036400141194	1142.9036400141194	1142.9036400141194	1167.9036400141194	0.1428571492433548	0.15760870277881622	0.25	0.13793103396892548	0.16129031777381897	1067	1142	1142	1167	1432
2.801638564489611	2.801638564489611	1	0	1	0	0.0075	0.08445554319769144	1070.8454493945464	1145.8454493945464	1145.8454493945464	1170.8454493945464	0.1428571492433548	0.15760870277881622	0.25	0.14942528307437897	0.16129031777381897	1070	1145	1145	1170	1432
2.8168727536844003	2.8168731484241007	1	0	1	0	0.0075	0.08445554319769144	1070.8454493945464	1145.8454493945464	1145.8454493945464	1170.8454493945464	0.1428571492433548	0.15760870277881622	0.25	0.14942528307437897	0.16129031777381897	1070	1145	1145	1170	1432
2.83364050660893	2.8336401118692294	1	0	1	0	0.0075	0.08581423852592707	1076.4093067636713	1151.4093067636713	1151.4093067636713	1176.4093067636713	0.1428571492433548	0.16304348409175873	0.25	0.14942528307437897	0.25806450843811035	1076	1151	1151	1176	1451
2.849928650799445	2.849929440278842	1	0	1	0	0.0075	0.08581423852592707	1076.4093067636713	1151.4093067636713	1151.4093067636713	1176.4093067636713	0.1428571492433548	0.16304348409175873	0.25	0.14942528307437897	0.29032257199287415	1076	1151	1151	1176	1458
2.8682177305230496	2.8682177305230496	1	0	1	0	0.0075	0.0854406751178462	1074.87956460758	1149.87956460758	1149.87956460758	1174.87956460758	0.1428571492433548	0.16304348409175873	0.23999999463558197	0.14942528307437897	0.32258063554763794	1074	1149	1149	1174	1464
2.8836741581682475	2.8836741581682475	1	0	1	0	0.0075	0.08663907554129074	1079.7870143415855	1154.7870143415855	1154.7870143415855	1179.7870143415855	0.15584415197372437	0.15760870277881622	0.23999999463558197	0.13793103396892548	0.32258063554763794	1079	1154	1154	1179	1464
2.899743616565644	2.8997444060450412	1	0	1	0	0.0075	0.08528037648776482	1074.2231417173969	1149.2231417173969	1149.2231417173969	1174.2231417173969	0.15584415197372437	0.15217390656471252	0.23999999463558197	0.13793103396892548	0.35483869910240173	1074	1149	1149	1174	1470
2.916642028330468	2.916642028330468	1	0	1	0	0.0075	0.08528037648776482	1074.2231417173969	1149.2231417173969	1149.2231417173969	1174.2231417173969	0.15584415197372437	0.15217390656471252	0.23999999463558197	0.13793103396892548	0.35483869910240173	1074	1149	1149	1174	1470
2.935076372263218	2.935076372263218	1	0	1	0	0.0075	0.08493554923169572	1072.811074103794	1147.811074103794	1147.811074103794	1172.811074103794	0.15584415197372437	0.15217390656471252	0.23000000417232513	0.13793103396892548	0.3870967626571655	1072	1147	1147	1172	1477
2.9496552935580453	2.9496556882977423	1	0	1	0	0.0075	0.0842746298961427	1070.1046094247044	1145.1046094247044	1145.1046094247044	1170.1046094247044	0.15584415197372437	0.15217390656471252	0.23000000417232513	0.12643678486347198	0.3870967626571655	1070	1145	1145	1170	1477
2.9666626534797267	2.9666626534797267	1	0	1	0	0.0075	0.0842746298961427	1070.1046094247044	1145.1046094247044	1145.1046094247044	1170.1046094247044	0.15584415197372437	0.15217390656471252	0.23000000417232513	0.12643678486347198	0.3870967626571655	1070	1145	1145	1170	1477
2.983878435962364	2.983879225441761	1	0	1	0	0.0075	0.08291593456790708	1064.5407520555796	1139.5407520555796	1139.5407520555796	1164.5407520555796	0.15584415197372437	0.14673912525177002	0.23000000417232513	0.12643678486347198	0.35483869910240173	1064	1139	1139	1164	1470
3.001708433416294	3.001708433416294	1	0	1	0	0.0075	0.08225501480394568	1061.8342856221575	1136.8342856221575	1136.8342856221575	1161.8342856221575	0.15584415197372437	0.14673912525177002	0.23000000417232513	0.1149425283074379	0.32258063554763794	1061	1136	1136	1161	1464
3.016671041698327	3.016671041698327	1	0	1	0	0.0075	0.08060896300079151	1055.0937034882413	1130.0937034882413	1130.0937034882413	1155.0937034882413	0.15584415197372437	0.14130434393882751	0.2199999988079071	0.1149425283074379	0.29032257199287415	1055	1130	1130	1155	1458
3.0337909024341627	3.0337912971738596	1	0	1	0	0.0075	0.08060896300079151	1055.0937034882413	1130.0937034882413	1130.0937034882413	1155.0937034882413	0.15584415197372437	0.14130434393882751	0.2199999988079071	0.1149425283074379	0.25806450843811035	1055	1130	1130	1155	1451
3.0496941754183737	3.0496941754183737	1	0	1	0	0.0075	0.08356836093375566	1067.2124380237294	1142.2124380237294	1142.2124380237294	1167.2124380237294	0.16883116960525513	0.14130434393882751	0.20999999344348907	0.1149425283074379	0.25806450843811035	1067	1142	1142	1167	1451
3.0682208884406386	3.068221283180339	1	0	1	0	0.0075	0.08032160652587297	1053.9169787234498	1128.9169787234498	1128.9169787234498	1153.9169787234498	0.15584415197372437	0.14130434393882751	0.20999999344348907	0.1149425283074379	0.22580644488334656	1053	1128	1128	1153	1445
3.0837006057280654	3.083701000467766	1	0	1	0	0.0075	0.08220966560552004	1061.6485806546045	1136.6485806546045	1136.6485806546045	1161.6485806546045	0.16883116960525513	0.135869562625885	0.20999999344348907	0.1149425283074379	0.22580644488334656	1061	1136	1136	1161	1445
3.0999019071848544	3.0999026966642518	1	0	1	0	0.0075	0.08056361423056016	1054.908000274144	1129.908000274144	1129.908000274144	1154.908000274144	0.16883116960525513	0.1304347813129425	0.20000000298023224	0.1149425283074379	0.19354838132858276	1054	1129	1129	1154	1438
3.116804266346662	3.1168046610863627	1	0	1	0	0.0075	0.07837158560174806	1045.9316430391582	1120.9316430391582	1120.9316430391582	1145.9316430391582	0.16883116960525513	0.125	0.1899999976158142	0.1034482792019844	0.19354838132858276	1045	1120	1120	1145	1438
3.1349232132600946	3.134923607999795	1	0	1	0	0.0075	0.0732897505575213	1025.1215285330497	1100.1215285330497	1100.1215285330497	1125.1215285330497	0.16883116960525513	0.10869564861059189	0.17000000178813934	0.09195402264595032	0.19354838132858276	1025	1100	1100	1125	1438
3.1497752944264725	3.1497752944264725	1	0	1	0	0.0075	0.0732897505575213	1025.1215285330497	1100.1215285330497	1100.1215285330497	1125.1215285330497	0.16883116960525513	0.10869564861059189	0.17000000178813934	0.09195402264595032	0.19354838132858276	1025	1100	1100	1125	1438
3.166692258957138	3.166692258957138	1	0	1	0	0.0075	0.07584684983152767	1035.5928500601058	1110.5928500601058	1110.5928500601058	1135.5928500601058	0.1818181872367859	0.10869564861059189	0.1599999964237213	0.08045977354049683	0.19354838132858276	1035	1110	1110	1135	1438
3.183651855375267	3.183651855375267	1	0	1	0	0.0075	0.07846141663412082	1046.2995011167247	1121.2995011167247	1121.2995011167247	1146.2995011167247	0.19480518996715546	0.10869564861059189	0.15000000596046448	0.06896551698446274	0.19354838132858276	1046	1121	1121	1146	1438
3.2017092228956905	3.2017092228956905	1	0	1	0	0.0075	0.08170817104200351	1059.5949604170044	1134.5949604170044	1134.5949604170044	1159.5949604170044	0.20779220759868622	0.10869564861059189	0.15000000596046448	0.06896551698446274	0.22580644488334656	1059	1134	1134	1159	1445
3.216708147230012	3.216708147230012	1	0	1	0	0.0075	0.08289445434793316	1064.4527905547864	1139.4527905547864	1139.4527905547864	1164.4527905547864	0.20779220759868622	0.11413043737411499	0.14000000059604645	0.06896551698446274	0.22580644488334656	1064	1139	1139	1164	1445
3.2337084018371165	3.2337084018371165	1	0	1	0	0.0075	0.08306686823288428	1065.1588254136611	1140.1588254136611	1140.1588254136611	1165.1588254136611	0.20779220759868622	0.11413043737411499	0.15000000596046448	0.06896551698446274	0.19354838132858276	1065	1140	1140	1165	1438
3.2496582541057855	3.2496582541057855	1	0	1	0	0.0075	0.08459797718915446	1071.4287165895876	1146.4287165895876	1146.4287165895876	1171.4287165895876	0.20779220759868622	0.1195652186870575	0.1599999964237213	0.06896551698446274	0.19354838132858276	1071	1146	1146	1171	1438
3.2682445728225673	3.2682445728225673	1	0	1	0	0.0075	0.08986434671899368	1092.9944998142792	1167.9944998142792	1167.9944998142792	1192.9944998142792	0.22077922523021698	0.125	0.17000000178813934	0.08045977354049683	0.19354838132858276	1092	1167	1167	1192	1438
3.2836887635371035	3.2836887635371035	1	0	1	0	0.0075	0.09194143281928424	1101.500167394969	1176.500167394969	1176.500167394969	1201.500167394969	0.22077922523021698	0.1304347813129425	0.18000000715255737	0.09195402264595032	0.19354838132858276	1101	1176	1176	1201	1438
3.2996765108168553	3.2996773002962527	1	0	1	0	0.0075	0.09677676366749166	1121.3008472183783	1196.3008472183783	1196.3008472183783	1221.3008472183783	0.23376622796058655	0.135869562625885	0.1899999976158142	0.09195402264595032	0.19354838132858276	1121	1196	1196	1221	1438
3.3166499231244444	3.3166499231244444	1	0	1	0	0.0075	0.1027409087318456	1145.7240212569077	1220.7240212569077	1220.7240212569077	1245.7240212569077	0.2467532455921173	0.14673912525177002	0.1899999976158142	0.09195402264595032	0.19354838132858276	1145	1220	1220	1245	1438
3.3348999236178685	3.3348999236178685	1	0	1	0	0.0075	0.10409960406008123	1151.2878786260326	1226.2878786260326	1226.2878786260326	1251.2878786260326	0.2467532455921173	0.15217390656471252	0.1899999976158142	0.09195402264595032	0.16129031777381897	1151	1226	1226	1251	1432
3.3497381888947864	3.3497381888947864	1	0	1	0	0.0075	0.10409960406008123	1151.2878786260326	1226.2878786260326	1226.2878786260326	1251.2878786260326	0.2467532455921173	0.15217390656471252	0.1899999976158142	0.09195402264595032	0.16129031777381897	1151	1226	1226	1251	1432
3.3666843641631594	3.3666843641631594	1	0	1	0	0.0075	0.10626290112990758	1160.1465801269715	1235.1465801269715	1235.1465801269715	1260.1465801269715	0.2467532455921173	0.15760870277881622	0.20000000298023224	0.1034482792019844	0.19354838132858276	1160	1235	1235	1260	1438
3.3837706720245997	3.3837710667642966	1	0	1	0	0.0075	0.10712496964046839	1163.676750677718	1238.676750677718	1238.676750677718	1263.676750677718	0.2467532455921173	0.15760870277881622	0.20999999344348907	0.1149425283074379	0.19354838132858276	1163	1238	1238	1263	1438
3.401580932493591	3.4015813272332878	1	0	1	0	0.0075	0.10227751635314747	1143.826429466139	1218.826429466139	1218.826429466139	1243.826429466139	0.22077922523021698	0.16304348409175873	0.2199999988079071	0.1149425283074379	0.19354838132858276	1143	1218	1218	1243	1438
3.416694726080255	3.416694726080255	1	0	1	0	0.0075	0.10310684792997166	1147.222542273234	1222.222542273234	1222.222542273234	1247.222542273234	0.20779220759868622	0.17934782803058624	0.2199999988079071	0.1149425283074379	0.19354838132858276	1147	1222	1222	1247	1438
3.433634980253146	3.433634980253146	1	0	1	0	0.0075	0.09957273704717043	1132.7503582081629	1207.7503582081629	1207.7503582081629	1232.7503582081629	0.19480518996715546	0.17934782803058624	0.20999999344348907	0.1149425283074379	0.19354838132858276	1132	1207	1207	1232	1438
3.449884439953184	3.449884439953184	1	0	1	0	0.0075	0.09221716344613454	1102.6292843119209	1177.6292843119209	1177.6292843119209	1202.6292843119209	0.16883116960525513	0.17934782803058624	0.20000000298023224	0.1034482792019844	0.19354838132858276	1102	1177	1177	1202	1438
3.4682228621391324	3.4682228621391324	1	0	1	0	0.0075	0.0873530928732763	1082.7109153160663	1157.7109153160663	1157.7109153160663	1182.7109153160663	0.15584415197372437	0.17391304671764374	0.1899999976158142	0.1034482792019844	0.19354838132858276	1082	1157	1157	1182	1438
3.4836263946646966	3.4836263946646966	1	0	1	0	0.0075	0.08248902641108324	1062.7925631533858	1137.7925631533858	1137.7925631533858	1162.7925631533858	0.1428571492433548	0.16847826540470123	0.18000000715255737	0.1034482792019844	0.16129031777381897	1062	1137	1137	1162	1432
3.499753090318414	3.4997534850581147	1	0	1	0	0.0075	0.07849514525769086	1046.437619830244	1121.437619830244	1121.437619830244	1146.437619830244	0.12987013161182404	0.16847826540470123	0.17000000178813934	0.09195402264595032	0.16129031777381897	1046	1121	1121	1146	1432
3.5166368967143846	3.5166368967143846	1	1	1	0	0.0075	0.07253100019333691	1022.0144457917147	1097.0144457917147	1097.0144457917147	1122.0144457917147	0.11688311398029327	0.15760870277881622	0.17000000178813934	0.09195402264595032	0.16129031777381897	1022	1097	1097	1122	1432
3.7851080501240446	3.785108444863745	1	1	1	0	0.0075	0.06572902715690006	994.1603662075057	1069.1603662075058	1069.1603662075058	1094.1603662075058	0.12987013161182404	0.125	0.14000000059604645	0.05747126415371895	0.09677419066429138	994	1069	1069	1094	1419
3.786098057288573	3.78609845202827	1	1	1	0	0.0075	0.06572902715690006	994.1603662075057	1069.1603662075058	1069.1603662075058	1094.1603662075058	0.12987013161182404	0.125	0.14000000059604645	0.05747126415371895	0.09677419066429138	994	1069	1069	1094	1419
3.7868654312629886	3.786865826002689	1	1	1	0	0.0075	0.06572902715690006	994.1603662075057	1069.1603662075058	1069.1603662075058	1094.1603662075058	0.12987013161182404	0.125	0.14000000059604645	0.05747126415371895	0.09677419066429138	994	1069	1069	1094	1419
3.7876667528515	3.7876671475912005	1	1	1	0	0.0075	0.06572902715690006	994.1603662075057	1069.1603662075058	1069.1603662075058	1094.1603662075058	0.12987013161182404	0.125	0.14000000059604645	0.05747126415371895	0.09677419066429138	994	1069	1069	1094	1419
3.7884171530188695	3.7884171530188695	1	1	1	0	0.0075	0.06572902715690006	994.1603662075057	1069.1603662075058	1069.1603662075058	1094.1603662075058	0.12987013161182404	0.125	0.14000000059604645	0.05747126415371895	0.09677419066429138	994	1069	1069	1094	1419
3.80173172305852	3.8017325125379173	1	1	1	0	0.0075	0.06572902715690006	994.1603662075057	1069.1603662075058	1069.1603662075058	1094.1603662075058	0.12987013161182404	0.125	0.14000000059604645	0.05747126415371895	0.09677419066429138	994	1069	1069	1094	1419
3.8180474990279514	3.818047893767652	1	1	1	0	0.0075	0.06207997389822856	979.217493113246	1054.2174931132458	1054.2174931132458	1079.2174931132458	0.11688311398029327	0.125	0.14000000059604645	0.04597701132297516	0.09677419066429138	979	1054	1054	1079	1419
3.842784256991333	3.8427866254295253	1	1	1	0	0.0075	0.05802050311300347	962.5939602477492	1037.5939602477492	1037.5939602477492	1062.5939602477492	0.10389610379934311	0.1195652186870575	0.15000000596046448	0.05747126415371895	0.09677419066429138	962	1037	1037	1062	1419
3.8496629909821714	3.8496633857218683	1	1	1	0	0.0075	0.05802050311300347	962.5939602477492	1037.5939602477492	1037.5939602477492	1062.5939602477492	0.10389610379934311	0.1195652186870575	0.15000000596046448	0.05747126415371895	0.09677419066429138	962	1037	1037	1062	1419
3.868232730631604	3.868233125371301	1	1	1	0	0.0075	0.05327137700207103	943.1462888234809	1018.1462888234809	1018.1462888234809	1043.146288823481	0.09090909361839294	0.11413043737411499	0.14000000059604645	0.05747126415371895	0.09677419066429138	943	1018	1018	1043	1419
3.8837144216175226	3.883714816357223	1	1	1	0	0.0075	0.05298402074124964	941.9695649354172	1016.9695649354172	1016.9695649354172	1041.9695649354173	0.09090909361839294	0.11413043737411499	0.15000000596046448	0.04597701132297516	0.09677419066429138	941	1016	1016	1041	1419
3.9000045395065364	3.9000049342462333	1	1	1	0	0.0075	0.04973726633336695	928.6741056351376	1003.6741056351376	1003.6741056351376	1028.6741056351377	0.07792207598686218	0.11413043737411499	0.15000000596046448	0.04597701132297516	0.12903225421905518	928	1003	1003	1028	1425
3.922220489753542	3.9222212792329394	1	1	1	0	0.0075	0.04513181659724863	909.8147889657331	984.8147889657331	984.8147889657331	1009.8147889657331	0.06493506580591202	0.10869564861059189	0.15000000596046448	0.04597701132297516	0.12903225421905518	909	984	984	1009	1425
3.936041116087022	3.9360419055664195	1	1	1	0	0.0075	0.043473645320226406	903.0245775863272	978.0245775863272	978.0245775863272	1003.0245775863272	0.051948051899671555	0.11413043737411499	0.17000000178813934	0.04597701132297516	0.16129031777381897	903	978	978	1003	1432
3.9500701649814545	3.950070559721155	1	1	1	0	0.0075	0.043473645320226406	903.0245775863272	978.0245775863272	978.0245775863272	1003.0245775863272	0.051948051899671555	0.11413043737411499	0.17000000178813934	0.04597701132297516	0.16129031777381897	903	978	978	1003	1432
3.966832786289899	3.9668331810295996	1	1	1	0	0.0075	0.040341834433633705	890.19981200573	965.19981200573	965.19981200573	990.19981200573	0.025974025949835777	0.1195652186870575	0.1899999976158142	0.04597701132297516	0.22580644488334656	890	965	965	990	1432
3.989229132579247	3.9892295273189475	1	1	1	0	0.0075	0.039114696172269425	885.1746808254433	960.1746808254433	960.1746808254433	985.1746808254433	0.025974025949835777	0.1195652186870575	0.1899999976158142	0.05747126415371895	0.3870967626571655	885	960	960	985	1477
4.002083436130128	4.002083436130128	1	1	1	0	0.0075	0.04061706973796432	891.3269005769639	966.3269005769639	966.3269005769639	991.3269005769639	0.025974025949835777	0.125	0.20000000298023224	0.05747126415371895	0.4516128897666931	891	966	966	991	1490
4.016637883563629	4.016637883563629	1	1	1	0	0.0075	0.041975765066199947	896.8907579460888	971.8907579460888	971.8907579460888	996.8907579460888	0.025974025949835777	0.1304347813129425	0.20000000298023224	0.05747126415371895	0.4838709533214569	896	971	971	996	1496
4.033682743756696	4.033683533236093	1	1	1	0	0.0075	0.03722663825677558	877.443083661496	952.443083661496	952.443083661496	977.443083661496	0.012987012974917889	0.125	0.1899999976158142	0.05747126415371895	0.5161290168762207	877	952	952	977	1503
4.049920361265773	4.04992075600547	1	1	1	0	0.0075	0.03722663825677558	877.443083661496	952.443083661496	952.443083661496	977.443083661496	0.012987012974917889	0.125	0.1899999976158142	0.05747126415371895	0.5161290168762207	877	952	952	977	1503
4.068406021359365	4.068406416099062	1	1	1	0	0.0075	0.03708296023341345	876.8547221558281	951.8547221558281	951.8547221558281	976.8547221558281	0.012987012974917889	0.125	0.18000000715255737	0.05747126415371895	0.5161290168762207	876	951	951	976	1503
4.083895607139262	4.0838960018789585	1	1	1	0	0.0075	0.03624150630311462	873.4089683112544	948.4089683112544	948.4089683112544	973.4089683112544	0.012987012974917889	0.1195652186870575	0.18000000715255737	0.06896551698446274	0.5161290168762207	873	948	948	973	1503
4.09988335441901	4.09988374915871	1	1	1	0	0.0075	0.03624150630311462	873.4089683112544	948.4089683112544	948.4089683112544	973.4089683112544	0.012987012974917889	0.1195652186870575	0.18000000715255737	0.06896551698446274	0.5161290168762207	873	948	948	973	1503
4.116800713689376	4.1168011084290725	1	1	1	0	0.0075	0.0360690924181635	872.7029334523795	947.7029334523795	947.7029334523795	972.7029334523795	0.012987012974917889	0.1195652186870575	0.17000000178813934	0.06896551698446274	0.5161290168762207	872	947	947	972	1503
4.1351347937386365	4.1351347937386365	1	1	1	0	0.0075	0.036356448785177076	873.8796577753001	948.8796577753001	948.8796577753001	973.8796577753001	0.012987012974917889	0.1195652186870575	0.1599999964237213	0.08045977354049683	0.4838709533214569	873	948	948	973	1496
4.149825821107914	4.149826610587311	1	1	1	0	0.0075	0.036356448785177076	873.8796577753001	948.8796577753001	948.8796577753001	973.8796577753001	0.012987012974917889	0.1195652186870575	0.1599999964237213	0.08045977354049683	0.4838709533214569	873	948	948	973	1496
4.166811470346165	4.166811470346165	1	1	1	0	0.0075	0.03499775345694145	868.3158004061752	943.3158004061752	943.3158004061752	968.3158004061752	0.012987012974917889	0.11413043737411499	0.1599999964237213	0.08045977354049683	0.4838709533214569	868	943	943	968	1496
4.183643565841596	4.183643565841596	1	1	1	0	0.0075	0.03545752341088293	870.1985583675656	945.1985583675656	945.1985583675656	970.1985583675656	0.012987012974917889	0.11413043737411499	0.1599999964237213	0.09195402264595032	0.4516128897666931	870	945	945	970	1490
4.201665012049428	4.201665012049428	1	1	1	0	0.0075	0.03522763857350353	869.257179958497	944.257179958497	944.257179958497	969.257179958497	0.012987012974917889	0.11413043737411499	0.15000000596046448	0.09195402264595032	0.4516128897666931	869	944	944	969	1490
4.216916569790964	4.216917754010062	1	1	1	0	0.0075	0.03522763857350353	869.257179958497	944.257179958497	944.257179958497	969.257179958497	0.012987012974917889	0.11413043737411499	0.15000000596046448	0.09195402264595032	0.4516128897666931	869	944	944	969	1490
4.2337995867075335	4.233800376186931	1	1	1	0	0.0075	0.03522763857350353	869.257179958497	944.257179958497	944.257179958497	969.257179958497	0.012987012974917889	0.11413043737411499	0.15000000596046448	0.09195402264595032	0.4516128897666931	869	944	944	969	1490
4.249946808825591	4.249947203565288	1	1	1	0	0.0075	0.03565867321148258	871.0222668010211	946.0222668010211	946.0222668010211	971.0222668010211	0.012987012974917889	0.11413043737411499	0.15000000596046448	0.1034482792019844	0.4516128897666931	871	946	946	971	1490
4.268361415773402	4.2683618105131025	1	1	1	0	0.0075	0.03565867321148258	871.0222668010211	946.0222668010211	946.0222668010211	971.0222668010211	0.012987012974917889	0.11413043737411499	0.15000000596046448	0.1034482792019844	0.4516128897666931	871	946	946	971	1490
4.2838075801864335	4.283807974926134	1	1	1	0	0.0075	0.03565867321148258	871.0222668010211	946.0222668010211	946.0222668010211	971.0222668010211	0.012987012974917889	0.11413043737411499	0.15000000596046448	0.1034482792019844	0.4516128897666931	871	946	946	971	1490
4.299760195632995	4.299760985112393	1	1	1	0	0.0075	0.03241191996775311	857.726812267949	932.726812267949	932.726812267949	957.726812267949	0.0	0.11413043737411499	0.15000000596046448	0.1034482792019844	0.4193548262119293	857	932	932	957	1483
4.3168729510542505	4.316874135273348	1	1	1	0	0.0075	0.03241191996775311	857.726812267949	932.726812267949	932.726812267949	957.726812267949	0.0	0.11413043737411499	0.15000000596046448	0.1034482792019844	0.4193548262119293	857	932	932	957	1483
4.335304137069411	4.335304531809111	1	1	1	0	0.0075	0.03241191996775311	857.726812267949	932.726812267949	932.726812267949	957.726812267949	0.0	0.11413043737411499	0.15000000596046448	0.1034482792019844	0.4193548262119293	857	932	932	957	1483
4.350971355713757	4.350972934672551	1	1	1	0	0.0075	0.03241191996775311	857.726812267949	932.726812267949	932.726812267949	957.726812267949	0.0	0.11413043737411499	0.15000000596046448	0.1034482792019844	0.4193548262119293	857	932	932	957	1483
4.366759759445628	4.366760154185325	1	1	1	0	0.0075	0.03062218813889328	850.397860428768	925.397860428768	925.397860428768	950.397860428768	0.0	0.10869564861059189	0.15000000596046448	0.09195402264595032	0.3870967626571655	850	925	925	950	1477
4.3883607052419435	4.388361099981644	1	1	1	0	0.0075	0.03039230295895845	849.4564806169349	924.4564806169349	924.4564806169349	949.4564806169349	0.0	0.10869564861059189	0.14000000059604645	0.09195402264595032	0.3870967626571655	849	924	924	949	1477
4.401608564272504	4.401608959012204	1	1	1	0	0.0075	0.03039230295895845	849.4564806169349	924.4564806169349	924.4564806169349	949.4564806169349	0.0	0.10869564861059189	0.14000000059604645	0.09195402264595032	0.3870967626571655	849	924	924	949	1477
4.416703015613926	4.41670301561393	1	1	1	0	0.0075	0.03039230295895845	849.4564806169349	924.4564806169349	924.4564806169349	949.4564806169349	0.0	0.10869564861059189	0.14000000059604645	0.09195402264595032	0.3870967626571655	849	924	924	949	1477
4.43384892916988	4.433849718649277	1	1	1	0	0.0075	0.03039230295895845	849.4564806169349	924.4564806169349	924.4564806169349	949.4564806169349	0.0	0.10869564861059189	0.14000000059604645	0.09195402264595032	0.3870967626571655	849	924	924	949	1477
4.449908519074807	4.449909308554204	1	1	1	0	0.0075	0.0299900042385548	847.8090673568819	922.8090673568819	922.8090673568819	947.8090673568819	0.0	0.10869564861059189	0.14000000059604645	0.08045977354049683	0.3870967626571655	847	922	922	947	1477
4.469277211874559	4.469277606614259	1	1	1	0	0.0075	0.0299900042385548	847.8090673568819	922.8090673568819	922.8090673568819	947.8090673568819	0.0	0.10869564861059189	0.14000000059604645	0.08045977354049683	0.4193548262119293	847	922	922	947	1483
4.483787448461797	4.4837878432014975	1	1	1	0	0.0075	0.0299900042385548	847.8090673568819	922.8090673568819	922.8090673568819	947.8090673568819	0.0	0.10869564861059189	0.14000000059604645	0.08045977354049683	0.4193548262119293	847	922	922	947	1483
4.499743616565645	4.499744011305346	1	1	1	0	0.0075	0.0299900042385548	847.8090673568819	922.8090673568819	922.8090673568819	947.8090673568819	0.0	0.10869564861059189	0.14000000059604645	0.08045977354049683	0.4193548262119293	847	922	922	947	1483
4.516726502626003	4.516727292105404	1	1	1	0	0.0075	0.0299900042385548	847.8090673568819	922.8090673568819	922.8090673568819	947.8090673568819	0.0	0.10869564861059189	0.14000000059604645	0.08045977354049683	0.4516128897666931	847	922	922	947	1490
4.5336434671566685	4.5336434671566685	1	1	1	0	0.0075	0.02958770525738083	846.1616530289745	921.1616530289745	921.1616530289745	946.1616530289745	0.0	0.10869564861059189	0.14000000059604645	0.06896551698446274	0.4838709533214569	846	921	921	946	1496
4.54976345223551	4.54976345223551	1	1	1	0	0.0075	0.0299900042385548	847.8090673568819	922.8090673568819	922.8090673568819	947.8090673568819	0.0	0.10869564861059189	0.14000000059604645	0.08045977354049683	0.4838709533214569	847	922	922	947	1496
4.56692278694122	4.56692318168092	1	1	1	0	0.0075	0.02958770525738083	846.1616530289745	921.1616530289745	921.1616530289745	946.1616530289745	0.0	0.10869564861059189	0.14000000059604645	0.06896551698446274	0.4838709533214569	846	921	921	946	1496
4.583927778424712	4.58392856790411	1	1	1	0	0.0075	0.02958770525738083	846.1616530289745	921.1616530289745	921.1616530289745	946.1616530289745	0.0	0.10869564861059189	0.14000000059604645	0.06896551698446274	0.4838709533214569	846	921	921	946	1496
4.601888039979237	4.601888829458634	1	1	1	0	0.0075	0.02958770525738083	846.1616530289745	921.1616530289745	921.1616530289745	946.1616530289745	0.0	0.10869564861059189	0.14000000059604645	0.06896551698446274	0.4838709533214569	846	921	921	946	1496
4.616914990832171	4.616915385571868	1	1	1	0	0.0075	0.02958770525738083	846.1616530289745	921.1616530289745	921.1616530289745	946.1616530289745	0.0	0.10869564861059189	0.14000000059604645	0.06896551698446274	0.4838709533214569	846	921	921	946	1496
4.633653927758687	4.633653927758687	1	1	1	0	0.0075	0.02958770525738083	846.1616530289745	921.1616530289745	921.1616530289745	946.1616530289745	0.0	0.10869564861059189	0.14000000059604645	0.06896551698446274	0.4838709533214569	846	921	921	946	1496
4.649926282361253	4.649927071840651	1	1	1	0	0.0075	0.02958770525738083	846.1616530289745	921.1616530289745	921.1616530289745	946.1616530289745	0.0	0.10869564861059189	0.14000000059604645	0.06896551698446274	0.4516128897666931	846	921	921	946	1490
4.669706688666825	4.669707478146222	1	1	1	0	0.0075	0.02958770525738083	846.1616530289745	921.1616530289745	921.1616530289745	946.1616530289745	0.0	0.10869564861059189	0.14000000059604645	0.06896551698446274	0.4516128897666931	846	921	921	946	1490
4.683851791032698	4.683851791032698	1	1	1	0	0.0075	0.030946402448261606	851.7255180256312	926.7255180256312	926.7255180256312	951.7255180256312	0.0	0.11413043737411499	0.14000000059604645	0.06896551698446274	0.4516128897666931	851	926	926	951	1490
4.699800853821969	4.699801248561666	1	1	1	0	0.0075	0.02958770525738083	846.1616530289745	921.1616530289745	921.1616530289745	946.1616530289745	0.0	0.10869564861059189	0.14000000059604645	0.06896551698446274	0.4193548262119293	846	921	921	946	1483
4.716751371227026	4.716751765966727	1	1	1	0	0.0075	0.02958770525738083	846.1616530289745	921.1616530289745	921.1616530289745	946.1616530289745	0.0	0.10869564861059189	0.14000000059604645	0.06896551698446274	0.4193548262119293	846	921	921	946	1483
4.73484742323793	4.734847817977631	1	1	1	0	0.0075	0.02958770525738083	846.1616530289745	921.1616530289745	921.1616530289745	946.1616530289745	0.0	0.10869564861059189	0.14000000059604645	0.06896551698446274	0.4193548262119293	846	921	921	946	1483
4.750945302893637	4.7509460923730344	1	1	1	0	0.0075	0.02958770525738083	846.1616530289745	921.1616530289745	921.1616530289745	946.1616530289745	0.0	0.10869564861059189	0.14000000059604645	0.06896551698446274	0.4193548262119293	846	921	921	946	1483
4.766755417308939	4.76675581204864	1	1	1	0	0.0075	0.030946402448261606	851.7255180256312	926.7255180256312	926.7255180256312	951.7255180256312	0.0	0.11413043737411499	0.14000000059604645	0.06896551698446274	0.4193548262119293	851	926	926	951	1483
4.783823961883932	4.783824356623633	1	1	1	0	0.0075	0.03419315569199108	865.0209725587035	940.0209725587035	940.0209725587035	965.0209725587035	0.012987012974917889	0.11413043737411499	0.14000000059604645	0.06896551698446274	0.4193548262119293	865	940	940	965	1483
4.8016669857479215	4.8016669857479215	1	1	1	0	0.0075	0.03419315569199108	865.0209725587035	940.0209725587035	940.0209725587035	965.0209725587035	0.012987012974917889	0.11413043737411499	0.14000000059604645	0.06896551698446274	0.3870967626571655	865	940	940	965	1477
4.816712884106398	4.816713278846095	1	1	1	0	0.0075	0.03419315569199108	865.0209725587035	940.0209725587035	940.0209725587035	965.0209725587035	0.012987012974917889	0.11413043737411499	0.14000000059604645	0.06896551698446274	0.3870967626571655	865	940	940	965	1477
4.8338315606231355	4.833831955362832	1	1	1	0	0.0075	0.034796604214921256	867.4920942601025	942.4920942601025	942.4920942601025	967.4920942601025	0.012987012974917889	0.11413043737411499	0.15000000596046448	0.08045977354049683	0.3870967626571655	867	942	942	967	1477
4.849771939139032	4.849771939139032	1	1	1	0	0.0075	0.033236757482284274	861.1045218899541	936.1045218899541	936.1045218899541	961.1045218899541	0.012987012974917889	0.10869564861059189	0.14000000059604645	0.08045977354049683	0.35483869910240173	861	936	936	961	1470
4.868307336434672	4.868307336434672	1	1	1	0	0.0075	0.03419315569199108	865.0209725587035	940.0209725587035	940.0209725587035	965.0209725587035	0.012987012974917889	0.11413043737411499	0.14000000059604645	0.06896551698446274	0.35483869910240173	865	940	940	965	1470
4.883881001770408	4.883881396510105	1	1	1	0	0.0075	0.03499775345694145	868.3158004061752	943.3158004061752	943.3158004061752	968.3158004061752	0.012987012974917889	0.11413043737411499	0.1599999964237213	0.08045977354049683	0.32258063554763794	868	943	943	968	1464
4.899891249212988	4.899892038692386	1	1	1	0	0.0075	0.035198902998697656	869.1395077796669	944.1395077796669	944.1395077796669	969.1395077796669	0.012987012974917889	0.11413043737411499	0.17000000178813934	0.08045977354049683	0.32258063554763794	869	944	944	969	1464
4.916913609243224	4.916913609243224	1	1	1	0	0.0075	0.03916404701448206	885.376772524304	960.376772524304	960.376772524304	985.376772524304	0.025974025949835777	0.11413043737411499	0.18000000715255737	0.09195402264595032	0.32258063554763794	885	960	960	985	1464
4.934990713748586	4.934990713748586	1	1	1	0	0.0075	0.03916404701448206	885.376772524304	960.376772524304	960.376772524304	985.376772524304	0.012987012974917889	0.11413043737411499	0.18000000715255737	0.09195402264595032	0.29032257199287415	885	960	960	985	1458
4.949926479731101	4.949926874470801	1	1	1	0	0.0075	0.03591729377075259	872.0813179912318	947.0813179912318	947.0813179912318	972.0813179912318	0.012987012974917889	0.11413043737411499	0.18000000715255737	0.09195402264595032	0.29032257199287415	872	947	947	972	1458
4.966766864760206	4.966767259499903	1	1	1	0	0.0075	0.038051851115928126	880.8223303197257	955.8223303197257	955.8223303197257	980.8223303197257	0.012987012974917889	0.1195652186870575	0.1899999976158142	0.1034482792019844	0.29032257199287415	880	955	955	980	1458
4.983869356949292	4.983870146428689	1	1	1	0	0.0075	0.03915192599279871	885.3271369405107	960.3271369405107	960.3271369405107	985.3271369405107	0.012987012974917889	0.125	0.18000000715255737	0.1034482792019844	0.29032257199287415	885	960	960	985	1458
5.0017708022887	5.001771591768097	1	1	1	0	0.0075	0.040510621321034335	890.8909943096356	965.8909943096356	965.8909943096356	990.8909943096356	0.012987012974917889	0.1304347813129425	0.18000000715255737	0.1034482792019844	0.29032257199287415	890	965	965	990	1458
5.016788279388862	5.016788674128563	1	1	1	0	0.0075	0.040510621321034335	890.8909943096356	965.8909943096356	965.8909943096356	990.8909943096356	0.012987012974917889	0.1304347813129425	0.18000000715255737	0.1034482792019844	0.29032257199287415	890	965	965	990	1458
5.033766033833139	5.033766033833139	1	1	1	0	0.0075	0.040510621321034335	890.8909943096356	965.8909943096356	965.8909943096356	990.8909943096356	0.012987012974917889	0.1304347813129425	0.18000000715255737	0.1034482792019844	0.25806450843811035	890	965	965	990	1451
5.050411022711348	5.050412206930446	1	1	1	0	0.0075	0.040510621321034335	890.8909943096356	965.8909943096356	965.8909943096356	990.8909943096356	0.012987012974917889	0.1304347813129425	0.18000000715255737	0.1034482792019844	0.25806450843811035	890	965	965	990	1451
5.068284046792442	5.068284441532143	1	1	1	0	0.0075	0.040510621321034335	890.8909943096356	965.8909943096356	965.8909943096356	990.8909943096356	0.012987012974917889	0.1304347813129425	0.18000000715255737	0.1034482792019844	0.25806450843811035	890	965	965	990	1451
5.083802053830652	5.083802448570349	1	1	1	0	0.0075	0.040510621321034335	890.8909943096356	965.8909943096356	965.8909943096356	990.8909943096356	0.012987012974917889	0.1304347813129425	0.18000000715255737	0.1034482792019844	0.25806450843811035	890	965	965	990	1451
5.099835985655158	5.099835985655158	1	1	1	0	0.0075	0.03863468442722384	883.2090327294816	958.2090327294816	958.2090327294816	983.2090327294816	0.012987012974917889	0.125	0.18000000715255737	0.09195402264595032	0.25806450843811035	883	958	958	983	1451
5.116882819546721	5.116883214286418	1	1	1	0	0.0075	0.03863468442722384	883.2090327294816	958.2090327294816	958.2090327294816	983.2090327294816	0.012987012974917889	0.125	0.18000000715255737	0.09195402264595032	0.25806450843811035	883	958	958	983	1451
5.134980845256116	5.134981239995817	1	1	1	0	0.0075	0.03863468442722384	883.2090327294816	958.2090327294816	958.2090327294816	983.2090327294816	0.012987012974917889	0.125	0.18000000715255737	0.09195402264595032	0.25806450843811035	883	958	958	983	1451
5.149751215304846	5.149751610044547	1	1	1	0	0.0075	0.037275989098988216	877.6451753603567	952.6451753603567	952.6451753603567	977.6451753603567	0.012987012974917889	0.1195652186870575	0.18000000715255737	0.09195402264595032	0.25806450843811035	877	952	952	977	1451
5.166797654456708	5.166798049196409	1	1	1	0	0.0075	0.03675874786868949	875.5270725222834	950.5270725222834	950.5270725222834	975.5270725222834	0.012987012974917889	0.1195652186870575	0.18000000715255737	0.08045977354049683	0.22580644488334656	875	950	950	975	1445
5.183953436505131	5.183955015463926	1	1	1	0	0.0075	0.03675874786868949	875.5270725222834	950.5270725222834	950.5270725222834	975.5270725222834	0.012987012974917889	0.1195652186870575	0.18000000715255737	0.08045977354049683	0.22580644488334656	875	950	950	975	1445
5.2017711970284	5.201771591768097	1	1	1	0	0.0075	0.034882810974879	867.8451109421295	942.8451109421295	942.8451109421295	967.8451109421295	0.012987012974917889	0.11413043737411499	0.18000000715255737	0.06896551698446274	0.25806450843811035	867	942	942	967	1451
5.216851043000968	5.216851437740669	1	1	1	0	0.0075	0.036770867027727694	875.5767004785449	950.5767004785449	950.5767004785449	975.5767004785449	0.025974025949835777	0.10869564861059189	0.18000000715255737	0.06896551698446274	0.22580644488334656	875	950	950	975	1445
5.233752217943682	5.233752612683382	1	1	1	0	0.0075	0.036770867027727694	875.5767004785449	950.5767004785449	950.5767004785449	975.5767004785449	0.025974025949835777	0.10869564861059189	0.18000000715255737	0.06896551698446274	0.22580644488334656	875	950	950	975	1445
5.2497766760154185	5.2497766760154185	1	1	1	0	0.0075	0.036770867027727694	875.5767004785449	950.5767004785449	950.5767004785449	975.5767004785449	0.025974025949835777	0.10869564861059189	0.18000000715255737	0.06896551698446274	0.22580644488334656	875	950	950	975	1445
5.268239046466782	5.268239441206482	1	1	1	0	0.0075	0.036770867027727694	875.5767004785449	950.5767004785449	950.5767004785449	975.5767004785449	0.025974025949835777	0.10869564861059189	0.18000000715255737	0.06896551698446274	0.22580644488334656	875	950	950	975	1445
5.283677316085839	5.283677316085839	1	1	1	0	0.0075	0.036943280655762245	876.2827342853464	951.2827342853464	951.2827342853464	976.2827342853464	0.025974025949835777	0.10869564861059189	0.1899999976158142	0.06896551698446274	0.22580644488334656	876	951	951	976	1445
5.2999492759487055	5.299949670688406	1	1	1	0	0.0075	0.036770867027727694	875.5767004785449	950.5767004785449	950.5767004785449	975.5767004785449	0.025974025949835777	0.10869564861059189	0.18000000715255737	0.06896551698446274	0.22580644488334656	875	950	950	975	1445
5.3168315033858775	5.316831898125578	1	1	1	0	0.0075	0.036943280655762245	876.2827342853464	951.2827342853464	951.2827342853464	976.2827342853464	0.025974025949835777	0.10869564861059189	0.1899999976158142	0.06896551698446274	0.22580644488334656	876	951	951	976	1445
5.335023871883283	5.335023871883283	1	1	1	0	0.0075	0.036943280655762245	876.2827342853464	951.2827342853464	951.2827342853464	976.2827342853464	0.025974025949835777	0.10869564861059189	0.1899999976158142	0.06896551698446274	0.22580644488334656	876	951	951	976	1445
5.349935164004474	5.349935558744175	1	1	1	0	0.0075	0.036943280655762245	876.2827342853464	951.2827342853464	951.2827342853464	976.2827342853464	0.025974025949835777	0.10869564861059189	0.1899999976158142	0.06896551698446274	0.22580644488334656	876	951	951	976	1445
5.366916865845738	5.366917655325135	1	1	1	0	0.0075	0.036943280655762245	876.2827342853464	951.2827342853464	951.2827342853464	976.2827342853464	0.025974025949835777	0.10326086729764938	0.1899999976158142	0.06896551698446274	0.22580644488334656	876	951	951	976	1445
5.3839317258217	5.3839325153010975	1	1	1	0	0.0075	0.03541217169949207	870.01284310942	945.01284310942	945.01284310942	970.01284310942	0.025974025949835777	0.10326086729764938	0.18000000715255737	0.06896551698446274	0.22580644488334656	870	945	945	970	1445
5.401651590899672	5.401651590899672	1	1	1	0	0.0075	0.03541217169949207	870.01284310942	945.01284310942	945.01284310942	970.01284310942	0.025974025949835777	0.10326086729764938	0.18000000715255737	0.06896551698446274	0.22580644488334656	870	945	945	970	1445
5.416913806613074	5.416914201352771	1	1	1	0	0.0075	0.03541217169949207	870.01284310942	945.01284310942	945.01284310942	970.01284310942	0.025974025949835777	0.10326086729764938	0.18000000715255737	0.06896551698446274	0.22580644488334656	870	945	945	970	1445
5.433871824072408	5.433872218812109	1	1	1	0	0.0075	0.03541217169949207	870.01284310942	945.01284310942	945.01284310942	970.01284310942	0.025974025949835777	0.10326086729764938	0.18000000715255737	0.06896551698446274	0.22580644488334656	870	945	945	970	1445
5.449883650473787	5.449884439953184	1	1	1	0	0.0075	0.03489493030155527	867.8947395848688	942.8947395848688	942.8947395848688	967.8947395848688	0.025974025949835777	0.10326086729764938	0.18000000715255737	0.05747126415371895	0.22580644488334656	867	942	942	967	1445
5.468298652161298	5.468299046900995	1	1	1	0	0.0075	0.0350386083249174	868.4831010905367	943.4831010905367	943.4831010905367	968.4831010905367	0.025974025949835777	0.10326086729764938	0.1899999976158142	0.05747126415371895	0.22580644488334656	868	943	943	968	1445
5.483826527691974	5.483826922431675	1	1	1	0	0.0075	0.0350386083249174	868.4831010905367	943.4831010905367	943.4831010905367	968.4831010905367	0.025974025949835777	0.10326086729764938	0.1899999976158142	0.05747126415371895	0.22580644488334656	868	943	943	968	1445
5.49988098598082	5.499881380720517	1	1	1	0	0.0075	0.0350386083249174	868.4831010905367	943.4831010905367	943.4831010905367	968.4831010905367	0.025974025949835777	0.10326086729764938	0.1899999976158142	0.05747126415371895	0.22580644488334656	868	943	943	968	1445
5.516846898234132	5.516846898234132	1	0	1	0	0.0075	0.0350386083249174	868.4831010905367	943.4831010905367	943.4831010905367	968.4831010905367	0.025974025949835777	0.10326086729764938	0.1899999976158142	0.05747126415371895	0.22580644488334656	868	943	943	968	1445
5.534995055885272	5.534995055885272	1	0	1	0	0.0075	0.03489493030155527	867.8947395848688	942.8947395848688	942.8947395848688	967.8947395848688	0.025974025949835777	0.10326086729764938	0.18000000715255737	0.05747126415371895	0.22580644488334656	867	942	942	967	1445
5.54987555830996	5.549875953049661	1	0	1	0	0.0075	0.03489493030155527	867.8947395848688	942.8947395848688	942.8947395848688	967.8947395848688	0.025974025949835777	0.10326086729764938	0.18000000715255737	0.05747126415371895	0.22580644488334656	867	942	942	967	1445
5.566890023546222	5.566890418285922	1	0	1	0	0.0075	0.033536234973319645	862.3308822157439	937.3308822157439	937.3308822157439	962.3308822157439	0.025974025949835777	0.09782608598470688	0.18000000715255737	0.05747126415371895	0.22580644488334656	862	937	937	962	1445
5.583812514432669	5.583812909172369	1	0	1	0	0.0075	0.03489493030155527	867.8947395848688	942.8947395848688	942.8947395848688	967.8947395848688	0.025974025949835777	0.10326086729764938	0.18000000715255737	0.05747126415371895	0.22580644488334656	867	942	942	967	1445
5.601784618178158	5.601785012917855	1	0	1	0	0.0075	0.033536234973319645	862.3308822157439	937.3308822157439	937.3308822157439	962.3308822157439	0.025974025949835777	0.09782608598470688	0.18000000715255737	0.05747126415371895	0.22580644488334656	862	937	937	962	1445
5.616867227328619	5.616867227328619	1	0	1	0	0.0075	0.03301899357538285	860.2127786911927	935.2127786911927	935.2127786911927	960.2127786911927	0.025974025949835777	0.09782608598470688	0.18000000715255737	0.04597701132297516	0.22580644488334656	860	935	935	960	1445
5.6337920866532585	5.633792481392955	1	0	1	0	0.0075	0.033536234973319645	862.3308822157439	937.3308822157439	937.3308822157439	962.3308822157439	0.025974025949835777	0.09782608598470688	0.18000000715255737	0.05747126415371895	0.22580644488334656	862	937	937	962	1445
5.649728912511865	5.649728912511865	1	0	1	0	0.0075	0.033536234973319645	862.3308822157439	937.3308822157439	937.3308822157439	962.3308822157439	0.025974025949835777	0.09782608598470688	0.18000000715255737	0.05747126415371895	0.22580644488334656	862	937	937	962	1445
5.6682662835059965	5.668266283506	1	0	1	0	0.0075	0.033536234973319645	862.3308822157439	937.3308822157439	937.3308822157439	962.3308822157439	0.025974025949835777	0.09782608598470688	0.18000000715255737	0.05747126415371895	0.22580644488334656	862	937	937	962	1445
5.683883764948298	5.683884554427696	1	0	1	0	0.0075	0.033536234973319645	862.3308822157439	937.3308822157439	937.3308822157439	962.3308822157439	0.025974025949835777	0.09782608598470688	0.18000000715255737	0.05747126415371895	0.22580644488334656	862	937	937	962	1445
5.699834406696365	5.699834406696365	1	0	1	0	0.0075	0.033536234973319645	862.3308822157439	937.3308822157439	937.3308822157439	962.3308822157439	0.025974025949835777	0.09782608598470688	0.18000000715255737	0.05747126415371895	0.22580644488334656	862	937	937	962	1445
5.716771897691363	5.716772292431063	1	0	1	0	0.0075	0.03217753964508402	856.767024846619	931.767024846619	931.767024846619	956.767024846619	0.025974025949835777	0.09239130467176437	0.18000000715255737	0.05747126415371895	0.22580644488334656	856	931	931	956	1445
5.734954002956599	5.734954397696299	1	0	1	0	0.0075	0.03217753964508402	856.767024846619	931.767024846619	931.767024846619	956.767024846619	0.025974025949835777	0.09239130467176437	0.18000000715255737	0.05747126415371895	0.22580644488334656	856	931	931	956	1445
5.749851084448636	5.749851479188337	1	0	1	0	0.0075	0.03217753964508402	856.767024846619	931.767024846619	931.767024846619	956.767024846619	0.025974025949835777	0.09239130467176437	0.18000000715255737	0.05747126415371895	0.22580644488334656	856	931	931	956	1445
5.766869891821585	5.766870286561282	1	0	1	0	0.0075	0.03217753964508402	856.767024846619	931.767024846619	931.767024846619	956.767024846619	0.025974025949835777	0.09239130467176437	0.18000000715255737	0.05747126415371895	0.22580644488334656	856	931	931	956	1445
5.788228467442856	5.788228862182553	1	0	1	0	0.0075	0.03203386140762475	856.1786624642234	931.1786624642234	931.1786624642234	956.1786624642234	0.025974025949835777	0.09239130467176437	0.17000000178813934	0.05747126415371895	0.22580644488334656	856	931	931	956	1445
5.801589616766961	5.801589616766961	1	0	1	0	0.0075	0.03166029824714722	854.6489213220678	929.6489213220678	929.6489213220678	954.6489213220678	0.025974025949835777	0.09239130467176437	0.18000000715255737	0.04597701132297516	0.22580644488334656	854	929	929	954	1445
5.816819463825066	5.816819858564767	1	0	1	0	0.0075	0.03217753964508402	856.767024846619	931.767024846619	931.767024846619	956.767024846619	0.025974025949835777	0.09239130467176437	0.18000000715255737	0.05747126415371895	0.22580644488334656	856	931	931	956	1445
5.83384656073169	5.833847350211087	1	0	1	0	0.0075	0.03217753964508402	856.767024846619	931.767024846619	931.767024846619	956.767024846619	0.025974025949835777	0.09239130467176437	0.18000000715255737	0.05747126415371895	0.22580644488334656	856	931	931	956	1445
5.849942466688901	5.849942861428602	1	0	1	0	0.0075	0.03154535565717981	854.1782314161513	929.1782314161513	929.1782314161513	954.1782314161513	0.025974025949835777	0.09239130467176437	0.17000000178813934	0.04597701132297516	0.22580644488334656	854	929	929	954	1445
5.868245757041663	5.86824615178136	1	0	1	0	0.0075	0.03154535565717981	854.1782314161513	929.1782314161513	929.1782314161513	954.1782314161513	0.025974025949835777	0.09239130467176437	0.17000000178813934	0.04597701132297516	0.22580644488334656	854	929	929	954	1445
5.883686395098913	5.883686395098913	1	0	1	0	0.0075	0.03217753964508402	856.767024846619	931.767024846619	931.767024846619	956.767024846619	0.025974025949835777	0.09239130467176437	0.18000000715255737	0.05747126415371895	0.22580644488334656	856	931	931	956	1445
5.899940986415032	5.89994177589443	1	0	1	0	0.0075	0.03154535565717981	854.1782314161513	929.1782314161513	929.1782314161513	954.1782314161513	0.025974025949835777	0.09239130467176437	0.17000000178813934	0.04597701132297516	0.22580644488334656	854	929	929	954	1445
5.916865450999975	5.916865845739672	1	0	1	0	0.0075	0.03154535565717981	854.1782314161513	929.1782314161513	929.1782314161513	954.1782314161513	0.025974025949835777	0.09239130467176437	0.17000000178813934	0.04597701132297516	0.22580644488334656	854	929	929	954	1445
5.934946108162624	5.934946108162624	1	0	1	0	0.0075	0.03166029824714722	854.6489213220678	929.6489213220678	929.6489213220678	954.6489213220678	0.025974025949835777	0.09239130467176437	0.18000000715255737	0.04597701132297516	0.22580644488334656	854	929	929	954	1445
5.949861742420502	5.9498625318999	1	0	1	0	0.0075	0.03166029824714722	854.6489213220678	929.6489213220678	929.6489213220678	954.6489213220678	0.025974025949835777	0.09239130467176437	0.18000000715255737	0.04597701132297516	0.22580644488334656	854	929	929	954	1445
5.966941339707063	5.966941734446763	1	0	1	0	0.0075	0.03154535565717981	854.1782314161513	929.1782314161513	929.1782314161513	954.1782314161513	0.025974025949835777	0.09239130467176437	0.17000000178813934	0.04597701132297516	0.22580644488334656	854	929	929	954	1445
5.98823359905894	5.988233993798637	1	0	1	0	0.0075	0.03166029824714722	854.6489213220678	929.6489213220678	929.6489213220678	954.6489213220678	0.025974025949835777	0.09239130467176437	0.18000000715255737	0.04597701132297516	0.22580644488334656	854	929	929	954	1445
6.0016646173097286	6.001665012049429	0	0	1	0	0.0075	0.030301602918911597	849.085063952943	924.085063952943	924.085063952943	949.085063952943	0.025974025949835777	0.08695652335882187	0.18000000715255737	0.04597701132297516	0.22580644488334656	849	924	924	949	1445
6.016794989963742	6.0167953847034426	0	0	1	0	0.0074897215106593034	0.03154535565717981	854.1782314161513	929.1782314161513	929.1782314161513	954.1782314161513	0.025974025949835777	0.09239130467176437	0.17000000178813934	0.04597701132297516	0.22580644488334656	854	929	929	954	1445
6.041823460564515	6.041823855304216	0	0	1	0	0.007458914215262049	0.030301602918911597	849.085063952943	924.085063952943	924.085063952943	949.085063952943	0.025974025949835777	0.08695652335882187	0.18000000715255737	0.04597701132297516	0.22580644488334656	849	924	924	949	1445
6.049746281058614	6.0497466757983105	0	0	1	0	0.007407662554463533	0.030301602918911597	849.085063952943	924.085063952943	924.085063952943	949.085063952943	0.025974025949835777	0.08695652335882187	0.18000000715255737	0.04597701132297516	0.22580644488334656	849	924	924	949	1445
6.068385100155329	6.068385494895029	0	0	1	0	0.007336107005503543	0.030301602918911597	849.085063952943	924.085063952943	924.085063952943	949.085063952943	0.025974025949835777	0.08695652335882187	0.18000000715255737	0.04597701132297516	0.22580644488334656	849	924	924	949	1445
6.083884554427694	6.083884949167395	0	0	1	0	0.007244443697168012	0.03018666032894418	848.6143740470264	923.6143740470264	923.6143740470264	948.6143740470264	0.025974025949835777	0.08695652335882187	0.17000000178813934	0.04597701132297516	0.22580644488334656	848	923	923	948	1445
6.1083880212291	6.1083880212291	0	0	1	0	0.007132923872213651	0.030301602918911597	849.085063952943	924.085063952943	924.085063952943	949.085063952943	0.025974025949835777	0.08695652335882187	0.18000000715255737	0.04597701132297516	0.22580644488334656	849	924	924	949	1445
6.116707160380766	6.116707160380766	0	0	1	0	0.007001853198729013	0.03018666032894418	848.6143740470264	923.6143740470264	923.6143740470264	948.6143740470264	0.025974025949835777	0.08695652335882187	0.17000000178813934	0.04597701132297516	0.22580644488334656	848	923	923	948	1445
6.134976503119429	6.134976897859129	0	0	1	0	0.006851590932319507	0.03018666032894418	848.6143740470264	923.6143740470264	923.6143740470264	948.6143740470264	0.025974025949835777	0.08695652335882187	0.17000000178813934	0.04597701132297516	0.22580644488334656	848	923	923	948	1445
6.14989134789791	6.14989174263761	0	0	1	0	0.006682548931412759	0.03018666032894418	848.6143740470264	923.6143740470264	923.6143740470264	948.6143740470264	0.025974025949835777	0.08695652335882187	0.17000000178813934	0.04597701132297516	0.22580644488334656	848	923	923	948	1445
6.1750125823278985	6.1750125823278985	0	0	1	0	0.006495190528383289	0.030301602918911597	849.085063952943	924.085063952943	924.085063952943	949.085063952943	0.025974025949835777	0.08695652335882187	0.18000000715255737	0.04597701132297516	0.22580644488334656	849	924	924	949	1445
6.183701197837614	6.183701197837614	0	0	1	0	0.0062900292595906805	0.030301602918911597	849.085063952943	924.085063952943	924.085063952943	949.085063952943	0.025974025949835777	0.08695652335882187	0.18000000715255737	0.04597701132297516	0.22580644488334656	849	924	924	949	1445
6.201644485585092	6.2016448803247926	0	0	1	0	0.006067627457812106	0.030301602918911597	849.085063952943	924.085063952943	924.085063952943	949.085063952943	0.025974025949835777	0.08695652335882187	0.18000000715255737	0.04597701132297516	0.22580644488334656	849	924	924	949	1445
6.2168167006471755	6.216817490126573	0	0	1	0	0.005828594710927282	0.03018666032894418	848.6143740470264	923.6143740470264	923.6143740470264	948.6143740470264	0.025974025949835777	0.08695652335882187	0.17000000178813934	0.04597701132297516	0.22580644488334656	848	923	923	948	1445
6.241681749012656	6.241681749012656	0	0	1	0	0.005573586191080457	0.030301602918911597	849.085063952943	924.085063952943	924.085063952943	949.085063952943	0.025974025949835777	0.08695652335882187	0.18000000715255737	0.04597701132297516	0.22580644488334656	849	924	924	949	1445
6.249585622001209	6.249585622001209	0	0	1	0	0.005303300858899107	0.03018666032894418	848.6143740470264	923.6143740470264	923.6143740470264	948.6143740470264	0.025974025949835777	0.08695652335882187	0.17000000178813934	0.04597701132297516	0.22580644488334656	848	923	923	948	1445
6.2681743091561835	6.2681743091561835	0	0	1	0	0.0050184795476914375	0.030301602918911597	849.085063952943	924.085063952943	924.085063952943	949.085063952943	0.025974025949835777	0.08695652335882187	0.18000000715255737	0.04597701132297516	0.22580644488334656	849	924	924	949	1445
6.283763369340171	6.283763369340171	0	0	1	0	0.004719902932873782	0.030301602918911597	849.085063952943	924.085063952943	924.085063952943	949.085063952943	0.025974025949835777	0.08695652335882187	0.18000000715255737	0.04597701132297516	0.22580644488334656	849	924	924	949	1445
6.308320520740608	6.308320520740608	0	0	1	0	0.00440838939219355	0.030301602918911597	849.085063952943	924.085063952943	924.085063952943	949.085063952943	0.025974025949835777	0.08695652335882187	0.18000000715255737	0.04597701132297516	0.22580644488334656	849	924	924	949	1445
6.31667360750637	6.316674002246067	0	0	1	0	0.004084792762612705	0.030301602918911597	849.085063952943	924.085063952943	924.085063952943	949.085063952943	0.025974025949835777	0.08695652335882187	0.18000000715255737	0.04597701132297516	0.22580644488334656	849	924	924	949	1445
6.3349038710148555	6.3349038710148555	0	0	1	0	0.0037500000000000025	0.03018666032894418	848.6143740470264	923.6143740470264	923.6143740470264	948.6143740470264	0.025974025949835777	0.08695652335882187	0.18000000715255737	0.04597701132297516	0.22580644488334656	848	923	923	948	1445
6.349878321487854	6.3498787162275505	0	0	1	0	0.0034049287480466027	0.030301602918911597	849.085063952943	924.085063952943	924.085063952943	949.085063952943	0.025974025949835777	0.08695652335882187	0.18000000715255737	0.04597701132297516	0.22580644488334656	849	924	924	949	1445
6.3749829768504895	6.3749829768504895	0	0	1	0	0.003050524823068503	0.030301602918911597	849.085063952943	924.085063952943	924.085063952943	949.085063952943	0.025974025949835777	0.08695652335882187	0.18000000715255737	0.04597701132297516	0.22580644488334656	849	924	924	949	1445
6.383679487154183	6.383679487154183	0	0	1	0	0.002687759621589753	0.030301602918911597	849.085063952943	924.085063952943	924.085063952943	949.085063952943	0.025974025949835777	0.08695652335882187	0.18000000715255737	0.04597701132297516	0.22580644488334656	849	924	924	949	1445
6.4015931694242525	6.4015931694242525	0	0	1	0	0.002317627457812106	0.030301602918911597	849.085063952943	924.085063952943	924.085063952943	949.085063952943	0.025974025949835777	0.08695652335882187	0.18000000715255737	0.04597701132297516	0.22580644488334656	849	924	924	949	1445
6.416815911167777	6.416815911167777	0	0	1	0	0.0019411428382689055	0.02894290759067597	843.5212065838181	918.5212065838181	918.5212065838181	943.5212065838181	0.025974025949835777	0.08152174204587936	0.18000000715255737	0.04597701132297516	0.22580644488334656	843	918	918	943	1445
6.441769775965483	6.441770170705183	0	0	1	0	0.0015593376811331942	0.027054849675182124	835.7896094198708	910.7896094198708	910.7896094198708	935.7896094198708	0.012987012974917889	0.08695652335882187	0.18000000715255737	0.04597701132297516	0.22580644488334656	835	910	910	935	1445
6.449603780027356	6.449603780027356	0	0	1	0	0.0011732584878017302	0.027054849675182124	835.7896094198708	910.7896094198708	910.7896094198708	935.7896094198708	0.012987012974917889	0.08695652335882187	0.18000000715255737	0.04597701132297516	0.22580644488334656	835	910	910	935	1445
6.468203519893894	6.468203914633591	0	0	1	0	0.0007839634745073992	0.025696154346946498	830.2257520507459	905.2257520507459	905.2257520507459	930.2257520507459	0.012987012974917889	0.08152174204587936	0.18000000715255737	0.04597701132297516	0.22580644488334656	830	905	905	930	1445
6.4836954741119825	6.4836954741119825	0	0	1	0	0.0003925196718220764	0.025696154346946498	830.2257520507459	905.2257520507459	905.2257520507459	930.2257520507459	0.012987012974917889	0.08152174204587936	0.18000000715255737	0.04597701132297516	0.22580644488334656	830	905	905	930	1445
6.499983618302501	6.499984013042198	0	0	1	0	-2.871426524195212e-18	0.02894290759067597	843.5212065838181	918.5212065838181	918.5212065838181	943.5212065838181	0.025974025949835777	0.08152174204587936	0.18000000715255737	0.04597701132297516	0.22580644488334656	843	918	918	943	1445
6.521289298804135	6.521289693543835	0	0	1	0	-0.00039251967182208215	0.027169792093871825	836.2602986244051	911.2602986244051	911.2602986244051	936.2602986244051	0.012987012974917889	0.08695652335882187	0.1899999976158142	0.04597701132297516	0.22580644488334656	836	911	911	936	1445
6.534819001979617	6.534819791459018	0	0	1	0	-0.000783963474507405	0.03200512567449404	856.0609896370531	931.0609896370531	931.0609896370531	956.0609896370531	0.025974025949835777	0.09239130467176437	0.20999999344348907	0.04597701132297516	0.22580644488334656	856	931	931	956	1445
6.549901611130078	6.549902400609476	0	0	1	0	-0.0011732584878017358	0.04469266147491918	908.016448739794	983.016448739794	983.016448739794	1008.016448739794	0.06493506580591202	0.10326086729764938	0.23000000417232513	0.04597701132297516	0.22580644488334656	908	983	983	1008	1445
6.575014556026392	6.575014950766089	0	0	1	0	-0.0015593376811331998	0.05325113415300589	943.0633943565591	1018.0633943565591	1018.0633943565591	1043.063394356559	0.07792207598686218	0.1195652186870575	0.27000001072883606	0.05747126415371895	0.22580644488334656	943	1018	1018	1043	1445
6.583628170993343	6.583628170993343	0	0	1	0	-0.001941142838268911	0.06274938780932163	981.9587430791721	1056.958743079172	1056.958743079172	1081.958743079172	0.10389610379934311	0.1304347813129425	0.28999999165534973	0.05747126415371895	0.22580644488334656	981	1056	1056	1081	1445
6.601686722732861	6.601686722732861	0	0	1	0	-0.002317627457812111	0.06885720946258683	1006.9702727492931	1081.9702727492931	1081.9702727492931	1106.9702727492931	0.11688311398029327	0.14130434393882751	0.30000001192092896	0.05747126415371895	0.22580644488334656	1006	1081	1081	1106	1445
6.61671485780489	6.616715252544591	0	0	1	0	-0.002687759621589758	0.07821178695818559	1045.27726759377	1120.27726759377	1120.27726759377	1145.27726759377	0.1428571492433548	0.15217390656471252	0.3100000023841858	0.05747126415371895	0.22580644488334656	1045	1120	1120	1145	1445
6.633705638659226	6.633705638659226	0	0	1	0	-0.003050524823068508	0.09001701412979385	1093.619672861506	1168.619672861506	1168.619672861506	1193.619672861506	0.16883116960525513	0.16847826540470123	0.33000001311302185	0.06896551698446274	0.22580644488334656	1093	1168	1168	1193	1445
6.654953292425141	6.654953292425141	0	0	1	0	-0.003404928748046606	0.10931299663116706	1172.636721204629	1247.636721204629	1247.636721204629	1272.636721204629	0.23376622796058655	0.17934782803058624	0.3499999940395355	0.06896551698446274	0.22580644488334656	1172	1247	1247	1272	1445
6.666693640546082	6.666694035285779	0	0	1	0	-0.003750000000000004	0.12285048251693276	1228.0727259068397	1303.0727259068397	1303.0727259068397	1328.0727259068397	0.25974026322364807	0.20108695328235626	0.3799999952316284	0.08045977354049683	0.22580644488334656	1228	1303	1303	1328	1445
6.683867185880949	6.68386758062065	0	0	1	0	-0.004084792762612706	0.12893806218758397	1253.0013646581565	1328.0013646581565	1328.0013646581565	1353.0013646581565	0.25974026322364807	0.21739129722118378	0.41999998688697815	0.09195402264595032	0.22580644488334656	1253	1328	1328	1353	1445
6.7083138101657305	6.708314204905431	0	0	1	0	-0.004408389392193551	0.1711884465406852	1426.0166885841059	1501.0166885841059	1501.0166885841059	1526.0166885841059	0.33766233921051025	0.28260868787765503	0.5099999904632568	0.12643678486347198	0.22580644488334656	1426	1501	1501	1526	1445
6.716630580879205	6.716630580879205	0	0	1	0	-0.004719902932873782	0.1711884465406852	1426.0166885841059	1501.0166885841059	1501.0166885841059	1526.0166885841059	0.33766233921051025	0.28260868787765503	0.5099999904632568	0.12643678486347198	0.22580644488334656	1426	1501	1501	1526	1445
6.734912160548529	6.734912555288229	0	0	1	0	-0.005018479547691437	0.19659712234105187	1530.0652159866074	1605.0652159866074	1605.0652159866074	1630.0652159866074	0.41558441519737244	0.364130437374115	0.6000000238418579	0.17241379618644714	0.22580644488334656	1530	1605	1605	1630	1445
6.749810820999361	6.749811610478758	0	0	1	0	-0.005303300858899106	0.22079078359850524	1629.1382588358788	1704.1382588358788	1704.1382588358788	1729.1382588358788	0.41558441519737244	0.364130437374115	0.6000000238418579	0.17241379618644714	0.22580644488334656	1629	1704	1704	1729	1445
6.766893576203511	6.766893970943212	0	0	1	0	-0.005573586191080455	0.24268596093116823	1718.799010013134	1793.799010013134	1793.799010013134	1818.799010013134	0.5064935088157654	0.44565218687057495	0.6899999976158142	0.2183908075094223	0.22580644488334656	1718	1793	1793	1818	1445
6.78824307281171	6.7882434675514105	0	0	1	0	-0.00582859471092728	0.30019022771596227	1954.2789824968654	2029.2789824968654	2029.2789824968654	2054.2789824968654	0.5324675440788269	0.4836956560611725	0.7300000190734863	0.25287356972694397	0.22580644488334656	1954	2029	2029	2054	1445
6.799633286819837	6.799633286819837	0	0	1	0	-0.006067627457812103	0.3215851476497349	2041.8911796256643	2116.8911796256643	2116.8911796256643	2141.8911796256643	0.5324675440788269	0.532608687877655	0.7699999809265137	0.28735631704330444	0.22580644488334656	2041	2116	2116	2141	1445
6.81683406919392	6.816835253413018	0	0	1	0	-0.006290029259590677	0.34880454619040435	2153.354616649706	2228.354616649706	2228.354616649706	2253.354616649706	0.5584415793418884	0.5760869383811951	0.8100000023841858	0.3218390941619873	0.22580644488334656	2153	2228	2228	2253	1445
6.841699907038802	6.8417003017784985	0	0	1	0	-0.006495190528383286	0.3898697582041395	2321.516659845951	2396.516659845951	2396.516659845951	2421.516659845951	0.5974025726318359	0.635869562625885	0.8600000143051147	0.37931033968925476	0.22580644488334656	2321	2396	2396	2421	1445
6.8496618067630735	6.849662201502774	0	0	1	0	-0.006682548931412756	0.3898697582041395	2321.516659845951	2396.516659845951	2396.516659845951	2421.516659845951	0.5974025726318359	0.635869562625885	0.8600000143051147	0.37931033968925476	0.22580644488334656	2321	2396	2396	2421	1445
6.868198388277808	6.868198388277808	0	0	1	0	-0.006851590932319503	0.41011077058041234	2404.403605526789	2479.403605526789	2479.403605526789	2504.403605526789	0.6233766078948975	0.6630434989929199	0.8799999952316284	0.40229883790016174	0.22580644488334656	2404	2479	2479	2504	1445
6.883670605510961	6.883670605510961	0	0	1	0	-0.0070018531987290095	0.4348916376698977	2505.881256258231	2580.881256258231	2580.881256258231	2605.881256258231	0.6623376607894897	0.6902173757553101	0.9100000262260437	0.4252873659133911	0.22580644488334656	2505	2580	2580	2605	1445
6.899942960113528	6.8999433548532245	0	0	1	0	-0.007132923872213648	0.4635478069127976	2623.228269307906	2698.228269307906	2698.228269307906	2723.228269307906	0.6883116960525513	0.7336956262588501	0.9399999976158142	0.4597701132297516	0.22580644488334656	2623	2698	2698	2723	1445
6.921671406832548	6.921671406832548	0	0	1	0	-0.007244443697168009	0.4800454453558758	2690.786098732311	2765.786098732311	2765.786098732311	2790.786098732311	0.701298713684082	0.7554348111152649	0.9599999785423279	0.48275861144065857	0.22580644488334656	2690	2765	2765	2790	1445
6.933748073176844	6.933748073176844	0	0	1	0	-0.007336107005503539	0.49414989907679896	2748.543836719492	2823.543836719492	2823.543836719492	2848.543836719492	0.7142857313156128	0.77173912525177	0.9700000286102295	0.5057471394538879	0.22580644488334656	2748	2823	2823	2848	1445
6.9497816102616525	6.9497816102616525	0	0	1	0	-0.00740766255446353	0.5055531973468845	2795.2403431354924	2870.2403431354924	2870.2403431354924	2895.2403431354924	0.7272727489471436	0.7880434989929199	0.9800000190734863	0.517241358757019	0.19354838132858276	2795	2870	2870	2895	1438
6.966642916494788	6.966642521755091	0	0	1	0	-0.007458914215262048	0.5185000979369399	2848.257901051769	2923.257901051769	2923.257901051769	2948.257901051769	0.7402597665786743	0.7989130616188049	0.9900000095367432	0.540229856967926	0.22580644488334656	2848	2923	2923	2948	1445
6.988273073028818	6.988273073028818	0	0	1	0	-0.007489721510659303	0.528688371181488	2889.9788799881935	2964.9788799881935	2964.9788799881935	2989.9788799881935	0.7532467246055603	0.8097826242446899	1.0	0.5517241358757019	0.22580644488334656	2889	2964	2964	2989	1445
6.999669997611825	6.999669997611825	0	0	1	0	-0.0075	0.5417583286762238	2943.5003559291363	3018.5003559291363	3018.5003559291363	3043.5003559291363	0.7662337422370911	0.8260869383811951	1.0	0.5747126340866089	0.22580644488334656	2943	3018	3018	3043	1445
7.016806832154707	7.016806832154707	0	0	1	0	-0.007489721510659305	0.547349289059639	2966.3953386992216	3041.3953386992216	3041.3953386992216	3066.3953386992216	0.7662337422370911	0.8369565010070801	1.0	0.5862069129943848	0.22580644488334656	2966	3041	3041	3066	1445
7.041788328731325	7.041788723471026	0	0	1	0	-0.007458914215262052	0.5548283010721207	2997.021892890334	3072.021892890334	3072.021892890334	3097.021892890334	0.7792207598686218	0.842391312122345	1.0	0.5977011322975159	0.19354838132858276	2997	3072	3072	3097	1438
7.049604964246452	7.049604964246452	0	0	1	0	-0.0074076625544635365	0.5590605586767197	3014.352987781167	3089.352987781167	3089.352987781167	3114.352987781167	0.7792207598686218	0.8478260636329651	1.0	0.6091954112052917	0.22580644488334656	3014	3089	3089	3114	1445
7.068281283614553	7.06828167835425	0	0	1	0	-0.007336107005503547	0.5590605586767197	3014.352987781167	3089.352987781167	3089.352987781167	3114.352987781167	0.7792207598686218	0.8478260636329651	1.0	0.6091954112052917	0.22580644488334656	3014	3089	3089	3114	1445
7.083747185012523	7.083747185012523	0	0	1	0	-0.0072444436971680175	0.5665395706892014	3044.9795419722795	3119.9795419722795	3119.9795419722795	3144.9795419722795	0.7922077775001526	0.85326087474823	1.0	0.6206896305084229	0.22580644488334656	3044	3119	3119	3144	1445
7.10821038836465	7.10821038836465	0	0	1	0	-0.007132923872213658	0.5665395706892014	3044.9795419722795	3119.9795419722795	3119.9795419722795	3144.9795419722795	0.7922077775001526	0.85326087474823	1.0	0.6206896305084229	0.22580644488334656	3044	3119	3119	3144	1445
7.116690186573717	7.116690186573717	0	0	1	0	-0.007001853198729022	0.5665395706892014	3044.9795419722795	3119.9795419722795	3119.9795419722795	3144.9795419722795	0.7922077775001526	0.85326087474823	1.0	0.6206896305084229	0.22580644488334656	3044	3119	3119	3144	1445
7.134923213260095	7.134923213260095	0	0	1	0	-0.006851590932319517	0.5636660158634186	3033.212334960699	3108.212334960699	3108.212334960699	3133.212334960699	0.7922077775001526	0.8478260636329651	1.0	0.6091954112052917	0.22580644488334656	3033	3108	3108	3133	1445
7.161643538209816	7.161643538209816	0	0	1	0	-0.0066825489314127715	0.5567163527011871	3004.7534643113613	3079.7534643113613	3079.7534643113613	3104.7534643113613	0.7922077775001526	0.8369565010070801	1.0	0.5977011322975159	0.19354838132858276	3004	3079	3079	3104	1438
7.169144381965921	7.169144381965921	0	0	1	0	-0.006495190528383305	0.5478786528110504	2968.5630832612514	3043.5630832612514	3043.5630832612514	3068.5630832612514	0.7792207598686218	0.8260869383811951	1.0	0.5862069129943848	0.19354838132858276	2968	3043	3043	3068	1438
7.188211493635809	7.188212283115206	0	0	1	0	-0.006290029259590696	0.5292177349328995	2892.1466245502234	2967.1466245502234	2967.1466245502234	2992.1466245502234	0.7662337422370911	0.7989130616188049	1.0	0.5517241358757019	0.19354838132858276	2892	2967	2967	2992	1438
7.199643944791706	7.199644339531403	0	0	1	0	-0.006067627457812124	0.5033651704418247	2786.2803729592724	2861.2803729592724	2861.2803729592724	2886.2803729592724	0.7402597665786743	0.7663043737411499	0.9800000190734863	0.517241358757019	0.19354838132858276	2786	2861	2861	2886	1438
7.216804463716514	7.216804858456211	0	0	1	0	-0.005828594710927302	0.47515989454313257	2670.779768154128	2745.779768154128	2745.779768154128	2770.779768154128	0.7402597665786743	0.717391312122345	0.9399999976158142	0.4712643623352051	0.19354838132858276	2670	2745	2745	2770	1438
7.241667538383499	7.241667538383499	0	0	1	0	-0.005573586191080479	0.38251657655013016	2291.405380972783	2366.405380972783	2366.405380972783	2391.405380972783	0.6623376607894897	0.58152174949646	0.8299999833106995	0.3448275923728943	0.19354838132858276	2291	2366	2366	2391	1438
7.249608911643438	7.249608911643438	0	0	1	0	-0.005303300858899131	0.38251657655013016	2291.405380972783	2366.405380972783	2366.405380972783	2391.405380972783	0.6623376607894897	0.58152174949646	0.8299999833106995	0.3448275923728943	0.19354838132858276	2291	2366	2366	2391	1438
7.268148651075762	7.268149045815463	0	0	1	0	-0.0050184795476914635	0.3341940976679325	2093.5248299501836	2168.5248299501836	2168.5248299501836	2193.5248299501836	0.6103895902633667	0.510869562625885	0.75	0.28735631704330444	0.19354838132858276	2093	2168	2168	2193	1438
7.283774816791436	7.283774816791436	0	0	1	0	-0.004719902932873809	0.294020066974235	1929.0121742594922	2004.0121742594922	2004.0121742594922	2029.0121742594922	0.5584415793418884	0.45108696818351746	0.6899999976158142	0.24137930572032928	0.19354838132858276	1929	2004	2004	2029	1438
7.308267625620974	7.308267625620974	0	0	1	0	-0.004408389392193576	0.21232263634259674	1594.4611958229336	1669.4611958229336	1669.4611958229336	1694.4611958229336	0.3896103799343109	0.3695652186870575	0.5600000023841858	0.16091954708099365	0.19354838132858276	1594	1669	1669	1694	1438
7.316615186030951	7.316615186030951	0	0	1	0	-0.00408479276261273	0.20058662951634876	1546.4022478694483	1621.4022478694483	1621.4022478694483	1646.4022478694483	0.3896103799343109	0.34239131212234497	0.5099999904632568	0.13793103396892548	0.19354838132858276	1546	1621	1621	1646	1438
7.334994661145572	7.334995055885273	0	0	1	0	-0.003750000000000026	0.1734789288260214	1435.3962135425577	1510.3962135425577	1510.3962135425577	1535.3962135425577	0.3246753215789795	0.31521740555763245	0.4699999988079071	0.1149425283074379	0.19354838132858276	1435	1510	1510	1535	1438
7.34980489990388	7.349805294643581	0	0	1	0	-0.0034049287480466253	0.15591882744675567	1363.4875983944644	1438.4875983944644	1438.4875983944644	1463.4875983944644	0.2857142984867096	0.29347825050354004	0.4300000071525574	0.1034482792019844	0.19354838132858276	1363	1438	1438	1463	1438
7.3749423186615175	7.3749423186615175	0	0	1	0	-0.0030505248230685246	0.13789895507796057	1289.6962210442484	1364.6962210442484	1364.6962210442484	1389.6962210442484	0.22077922523021698	0.25	0.36000001430511475	0.09195402264595032	0.16129031777381897	1289	1364	1364	1389	1432
7.383675145017495	7.383675145017495	0	0	1	0	-0.002687759621589774	0.12597066867454298	1240.8498882222534	1315.8498882222534	1315.8498882222534	1340.8498882222534	0.22077922523021698	0.25	0.36000001430511475	0.09195402264595032	0.16129031777381897	1240	1315	1315	1340	1432
7.401715143991172	7.401715538730873	0	0	1	0	-0.002317627457812126	0.10747078723948578	1165.0928737456943	1240.0928737456943	1240.0928737456943	1265.0928737456943	0.16883116960525513	0.23369565606117249	0.3400000035762787	0.08045977354049683	0.16129031777381897	1165	1240	1240	1265	1432
7.416908280257289	7.416908280257292	0	0	1	0	-0.0019411428382689242	0.09098602546892803	1097.5877742952603	1172.5877742952603	1172.5877742952603	1197.5877742952603	0.1428571492433548	0.20108695328235626	0.28999999165534973	0.06896551698446274	0.16129031777381897	1097	1172	1172	1197	1432
7.441631617070911	7.441631617070911	0	0	1	0	-0.0015593376811332115	0.08467705314850499	1071.752532643128	1146.752532643128	1146.752532643128	1171.752532643128	0.12987013161182404	0.19021739065647125	0.27000001072883606	0.06896551698446274	0.16129031777381897	1071	1146	1146	1171	1432
7.449603385287656	7.449603385287656	0	0	1	0	-0.001173258487801746	0.08178724835016604	1059.91878199393	1134.91878199393	1134.91878199393	1159.91878199393	0.12987013161182404	0.17934782803058624	0.25999999046325684	0.06896551698446274	0.16129031777381897	1059	1134	1134	1159	1432
7.468161677485824	7.468161677485824	0	0	1	0	-0.0007839634745074134	0.07478862061839679	1031.259401432335	1106.259401432335	1106.259401432335	1131.259401432335	0.11688311398029327	0.16847826540470123	0.23999999463558197	0.05747126415371895	0.16129031777381897	1031	1106	1106	1131	1432
7.48366468441548	7.48366468441548	0	0	1	0	-0.00039251967182208893	0.07192755193856341	1019.5433251884172	1094.5433251884172	1094.5433251884172	1119.5433251884172	0.11688311398029327	0.15760870277881622	0.23000000417232513	0.05747126415371895	0.16129031777381897	1019	1094	1094	1119	1432
7.4999192757315996	7.4999192757315996	0	0	1	0	-8.039065796791711e-18	0.06717842210234068	1000.0956385090851	1075.0956385090851	1075.0956385090851	1100.0956385090851	0.10389610379934311	0.15217390656471252	0.2199999988079071	0.05747126415371895	0.16129031777381897	1000	1075	1075	1100	1432
7.5212999567760015	7.521300351515702	0	0	1	0	0.00039251967182207294	0.0628149798568124	982.2273425136468	1057.2273425136468	1057.2273425136468	1082.2273425136468	0.10389610379934311	0.135869562625885	0.20000000298023224	0.05747126415371895	0.16129031777381897	982	1057	1057	1082	1432
7.534569526489992	7.534569526489992	0	0	1	0	0.0007839634745073974	0.0628149798568124	982.2273425136468	1057.2273425136468	1057.2273425136468	1082.2273425136468	0.10389610379934311	0.135869562625885	0.20000000298023224	0.05747126415371895	0.16129031777381897	982	1057	1057	1082	1432
7.5498356896003855	7.549836479079783	0	0	1	0	0.00117325848780173	0.062030997178677855	979.0169334466858	1054.016933446686	1054.016933446686	1079.016933446686	0.10389610379934311	0.1304347813129425	0.20000000298023224	0.06896551698446274	0.19354838132858276	979	1054	1054	1079	1438
7.566853707493934	7.566854496973331	0	0	1	0	0.0015593376811331957	0.058784244633440313	965.7214817739381	1040.7214817739382	1040.7214817739382	1065.7214817739382	0.09090909361839294	0.125	0.1899999976158142	0.06896551698446274	0.16129031777381897	965	1040	1040	1065	1432
7.5883137312177915	7.588314125957488	0	0	1	0	0.0019411428382689084	0.057253135420253565	959.4515895459383	1034.4515895459383	1034.4515895459383	1059.4515895459383	0.09090909361839294	0.125	0.1899999976158142	0.06896551698446274	0.16129031777381897	959	1034	1034	1059	1432
7.599634865778633	7.599635260518333	0	0	1	0	0.0023176274578121103	0.05589444009201794	953.8877321768134	1028.8877321768134	1028.8877321768134	1053.8877321768134	0.09090909361839294	0.1195652186870575	0.1899999976158142	0.06896551698446274	0.16129031777381897	953	1028	1028	1053	1432
7.616761042349648	7.616761042349648	0	0	1	0	0.002687759621589759	0.05264768568413525	940.5922728765338	1015.5922728765338	1015.5922728765338	1040.5922728765338	0.07792207598686218	0.1195652186870575	0.1899999976158142	0.06896551698446274	0.16129031777381897	940	1015	1015	1040	1432
7.641800170922288	7.641800565661988	0	0	1	0	0.0030505248230685103	0.05111657672786507	934.3223817006075	1009.3223817006075	1009.3223817006075	1034.3223817006074	0.07792207598686218	0.11413043737411499	0.18000000715255737	0.06896551698446274	0.16129031777381897	934	1009	1009	1034	1432
7.649671675255544	7.649671675255544	0	0	1	0	0.0034049287480466114	0.05111657672786507	934.3223817006075	1009.3223817006075	1009.3223817006075	1034.3223817006074	0.07792207598686218	0.11413043737411499	0.18000000715255737	0.06896551698446274	0.16129031777381897	934	1009	1009	1034	1432
7.668144308939077	7.668145098418474	0	0	1	0	0.0037500000000000124	0.05111657672786507	934.3223817006075	1009.3223817006075	1009.3223817006075	1034.3223817006074	0.07792207598686218	0.11413043737411499	0.18000000715255737	0.06896551698446274	0.19354838132858276	934	1009	1009	1034	1438
7.683658368580296	7.683658763319997	0	0	1	0	0.004084792762612716	0.05111657672786507	934.3223817006075	1009.3223817006075	1009.3223817006075	1034.3223817006074	0.07792207598686218	0.11413043737411499	0.18000000715255737	0.06896551698446274	0.16129031777381897	934	1009	1009	1034	1432
7.699897565048168	7.699898354527566	0	0	1	0	0.004408389392193564	0.049757879536984295	928.7585167039507	1003.7585167039507	1003.7585167039507	1028.7585167039506	0.07792207598686218	0.10869564861059189	0.18000000715255737	0.06896551698446274	0.16129031777381897	928	1003	1003	1028	1432
7.72173890732104	7.721739302060737	0	0	1	0	0.004719902932873797	0.04958546565203317	928.0524818450758	1003.0524818450758	1003.0524818450758	1028.0524818450758	0.07792207598686218	0.10869564861059189	0.17000000178813934	0.06896551698446274	0.16129031777381897	928	1003	1003	1028	1432
7.734295577139044	7.734295971878744	0	0	1	0	0.005018479547691453	0.04958546565203317	928.0524818450758	1003.0524818450758	1003.0524818450758	1028.0524818450758	0.07792207598686218	0.10869564861059189	0.17000000178813934	0.06896551698446274	0.16129031777381897	928	1003	1003	1028	1432
7.749826215847612	7.749826610587313	0	0	1	0	0.005303300858899124	0.04480760389360888	908.4871379443284	983.4871379443284	983.4871379443284	1008.4871379443284	0.06493506580591202	0.10326086729764938	0.1599999964237213	0.06896551698446274	0.16129031777381897	908	983	983	1008	1432
7.766698969532015	7.766698969532015	0	0	1	0	0.0055735861910804745	0.047594586335893335	919.8998310454832	994.8998310454832	994.8998310454832	1019.8998310454832	0.07792207598686218	0.10326086729764938	0.1599999964237213	0.05747126415371895	0.16129031777381897	919	994	994	1019	1432
7.788233993798638	7.7882343885383385	0	0	1	0	0.0058285947109273	0.04420415576729367	906.0160178670676	981.0160178670676	981.0160178670676	1006.0160178670676	0.06493506580591202	0.10326086729764938	0.15000000596046448	0.05747126415371895	0.16129031777381897	906	981	981	1006	1432
7.799721313772665	7.799721313772665	0	0	1	0	0.006067627457812124	0.045562851095529294	911.5798752361925	986.5798752361925	986.5798752361925	1011.5798752361925	0.06493506580591202	0.10869564861059189	0.15000000596046448	0.05747126415371895	0.16129031777381897	911	986	986	1011	1432
7.816817095386874	7.816817490126571	0	0	1	0	0.006290029259590699	0.045016874007281216	909.3440990598166	984.3440990598166	984.3440990598166	1009.3440990598166	0.06493506580591202	0.10869564861059189	0.14000000059604645	0.04597701132297516	0.16129031777381897	909	984	984	1009	1432
7.841671485780488	7.841671485780488	0	0	1	0	0.006495190528383307	0.04773426652639762	920.4718214255983	995.4718214255983	995.4718214255983	1020.4718214255983	0.06493506580591202	0.1195652186870575	0.14000000059604645	0.04597701132297516	0.16129031777381897	920	995	995	1020	1432
7.849677201611328	7.849677201611328	0	0	1	0	0.006682548931412777	0.04784920911636503	920.9425113315148	995.9425113315148	995.9425113315148	1020.9425113315148	0.06493506580591202	0.1195652186870575	0.15000000596046448	0.04597701132297516	0.16129031777381897	920	995	995	1020	1432
7.868206677811482	7.868207072551183	0	0	1	0	0.006851590932319523	0.04784920911636503	920.9425113315148	995.9425113315148	995.9425113315148	1020.9425113315148	0.06493506580591202	0.1195652186870575	0.15000000596046448	0.04597701132297516	0.16129031777381897	920	995	995	1020	1432
7.883904686152334	7.883905475631732	0	0	1	0	0.007001853198729028	0.048776869946319995	924.7412824301804	999.7412824301804	999.7412824301804	1024.7412824301805	0.06493506580591202	0.125	0.15000000596046448	0.03448275849223137	0.16129031777381897	924	999	999	1024	1432
7.90823012534959	7.90823012534959	0	0	1	0	0.007132923872213665	0.053813352318073826	945.3656777425123	1020.3656777425123	1020.3656777425123	1045.3656777425124	0.07792207598686218	0.1304347813129425	0.15000000596046448	0.04597701132297516	0.16129031777381897	945	1020	1020	1045	1432
7.91665426526113	7.91665426526113	0	0	1	0	0.0072444436971680235	0.053813352318073826	945.3656777425123	1020.3656777425123	1020.3656777425123	1045.3656777425124	0.07792207598686218	0.1304347813129425	0.15000000596046448	0.04597701132297516	0.16129031777381897	945	1020	1020	1045	1432
7.934905449973652	7.934905449973652	0	0	1	0	0.007336107005503552	0.05853374447288184	964.6956836164511	1039.695683616451	1039.695683616451	1064.695683616451	0.09090909361839294	0.135869562625885	0.1599999964237213	0.04597701132297516	0.16129031777381897	964	1039	1039	1064	1432
7.949823057930022	7.9498234526697225	0	0	1	0	0.007407662554463541	0.05989243980111747	970.259540985576	1045.259540985576	1045.259540985576	1070.259540985576	0.09090909361839294	0.14130434393882751	0.1599999964237213	0.04597701132297516	0.16129031777381897	970	1045	1045	1070	1432
7.966803180812491	7.966803970291888	0	0	1	0	0.007458914215262055	0.06136607771932051	976.2940882606175	1051.2940882606174	1051.2940882606174	1076.2940882606174	0.10389610379934311	0.15217390656471252	0.18000000715255737	0.04597701132297516	0.16129031777381897	976	1051	1051	1076	1432
7.988238730675025	7.988238730675025	0	0	1	0	0.007489721510659307	0.06999414014929756	1011.6260039113736	1086.6260039113736	1086.6260039113736	1111.6260039113736	0.11688311398029327	0.15217390656471252	0.1899999976158142	0.05747126415371895	0.16129031777381897	1011	1086	1086	1111	1432
7.999691708295256	7.999691708295256	0	0	1	0	0.0075	0.07610196717640107	1036.6375555873624	1111.6375555873624	1111.6375555873624	1136.6375555873624	0.12987013161182404	0.16304348409175873	0.20000000298023224	0.05747126415371895	0.19354838132858276	1036	1111	1111	1136	1438
8.016833279714522	8.016834069193923	0	0	1	0	0.007489721510659301	0.0823534685015764	1062.2374535139554	1137.2374535139554	1137.2374535139554	1162.2374535139554	0.1428571492433548	0.17391304671764374	0.2199999988079071	0.05747126415371895	0.19354838132858276	1062	1137	1137	1162	1438
8.041714117667954	8.041714512407655	0	0	1	0	0.007458914215262044	0.09185172050934413	1101.1327954857643	1176.1327954857643	1176.1327954857643	1201.1327954857643	0.16883116960525513	0.18478260934352875	0.23999999463558197	0.05747126415371895	0.19354838132858276	1101	1176	1176	1201	1438
8.049681149008315	8.049681543748012	0	0	1	0	0.007407662554463523	0.10134997251711186	1140.0281374575732	1215.0281374575732	1215.0281374575732	1240.0281374575732	0.19480518996715546	0.19565217196941376	0.25999999046325684	0.05747126415371895	0.19354838132858276	1140	1215	1215	1240	1438
8.068182598689859	8.068182598689859	0	0	1	0	0.007336107005503528	0.1065180126783149	1161.1912619176996	1236.1912619176996	1236.1912619176996	1261.1912619176996	0.19480518996715546	0.21195651590824127	0.2800000011920929	0.06896551698446274	0.19354838132858276	1161	1236	1236	1261	1438
8.0839469233001	8.083947318039801	0	0	1	0	0.007244443697167994	0.11401327042422932	1191.884342387219	1266.884342387219	1266.884342387219	1291.884342387219	0.20779220759868622	0.22826087474822998	0.28999999165534973	0.06896551698446274	0.19354838132858276	1191	1266	1266	1291	1438
8.108393942324582	8.10839433706428	0	0	1	0	0.00713292387221363	0.13238608754914383	1267.121028513744	1342.121028513744	1342.121028513744	1367.121028513744	0.2467532455921173	0.2554347813129425	0.3400000035762787	0.08045977354049683	0.19354838132858276	1267	1342	1342	1367	1438
8.116972030718642	8.116972030718642	0	0	1	0	0.007001853198728986	0.13238608754914383	1267.121028513744	1342.121028513744	1342.121028513744	1367.121028513744	0.2467532455921173	0.2554347813129425	0.3400000035762787	0.08045977354049683	0.19354838132858276	1267	1342	1342	1367	1438
8.134936634409854	8.134937029149551	0	0	1	0	0.006851590932319475	0.14568556747624073	1321.5823988152058	1396.5823988152058	1396.5823988152058	1421.5823988152058	0.31168830394744873	0.28804346919059753	0.4099999964237213	0.1149425283074379	0.19354838132858276	1321	1396	1396	1421	1438
8.149800952506894	8.149800952506894	0	0	1	0	0.006682548931412723	0.16171455233325732	1387.2210918046887	1462.2210918046887	1462.2210918046887	1487.2210918046887	0.31168830394744873	0.28804346919059753	0.4099999964237213	0.1149425283074379	0.19354838132858276	1387	1462	1462	1487	1438
8.166672521972199	8.166672521972199	0	0	1	0	0.006495190528383249	0.18214422329874902	1470.8805944083772	1545.8805944083772	1545.8805944083772	1570.8805944083772	0.33766233921051025	0.32608696818351746	0.4699999988079071	0.13793103396892548	0.19354838132858276	1470	1545	1545	1570	1438
8.188061097810575	8.188061097810575	0	0	1	0	0.006290029259590635	0.19974155417461503	1542.9416643450486	1617.9416643450486	1617.9416643450486	1642.9416643450486	0.3636363744735718	0.35326087474823	0.5099999904632568	0.16091954708099365	0.19354838132858276	1542	1617	1617	1642	1438
8.201534353209134	8.201534353209134	0	0	1	0	0.0060676274578120555	0.2157871537218834	1608.6483944911124	1683.6483944911124	1683.6483944911124	1708.6483944911124	0.3896103799343109	0.3804347813129425	0.5400000214576721	0.17241379618644714	0.19354838132858276	1608	1683	1683	1708	1438
8.216736173748625	8.216736173748625	0	0	1	0	0.005828594710927226	0.23382363689699392	1682.5077930931902	1757.5077930931902	1757.5077930931902	1782.5077930931902	0.41558441519737244	0.41304346919059753	0.5799999833106995	0.18390804529190063	0.19354838132858276	1682	1757	1757	1782	1438
8.23383037640404	8.233831165883437	0	0	1	0	0.0055735861910803965	0.2533543852292772	1762.4862075138901	1837.4862075138901	1837.4862075138901	1862.4862075138901	0.44155845046043396	0.44565218687057495	0.6100000143051147	0.2068965584039688	0.19354838132858276	1762	1837	1837	1862	1438
8.254851449582858	8.254851844322555	0	0	1	0	0.005303300858899042	0.27463761549571464	1849.6410354549514	1924.6410354549514	1924.6410354549514	1949.6410354549514	0.4935064911842346	0.510869562625885	0.6600000262260437	0.24137930572032928	0.19354838132858276	1849	1924	1924	1949	1438
8.266760351555174	8.266760746294874	0	0	1	0	0.005018479547691366	0.307567024669428	1984.4869660213076	2059.4869660213076	2059.4869660213076	2084.4869660213076	0.4935064911842346	0.554347813129425	0.6899999976158142	0.26436781883239746	0.19354838132858276	1984	2059	2059	2084	1438
8.283856527909084	8.28385692264878	0	0	1	0	0.004719902932873706	0.3345975163270687	2095.1768293593464	2170.1768293593464	2170.1768293593464	2195.1768293593464	0.5064935088157654	0.625	0.7200000286102295	0.28735631704330444	0.19354838132858276	2095	2170	2170	2195	1438
8.299661905447998	8.299662694927395	0	0	1	0	0.004408389392193469	0.3708967505172751	2243.8221933682416	2318.8221933682416	2318.8221933682416	2343.8221933682416	0.5324675440788269	0.70652174949646	0.7599999904632568	0.3218390941619873	0.19354838132858276	2243	2318	2318	2343	1438
8.321467721147982	8.321467721147982	0	0	1	0	0.004084792762612619	0.4079062466683059	2395.376080106713	2470.376080106713	2470.376080106713	2495.376080106713	0.5584415793418884	0.782608687877655	0.7900000214576721	0.36781609058380127	0.19354838132858276	2395	2470	2470	2495	1438
8.33490544997365	8.33490544997365	0	0	1	0	0.0037499999999999114	0.44185351105856485	2534.390127784823	2609.390127784823	2609.390127784823	2634.390127784823	0.5844155550003052	0.8478260636329651	0.8100000023841858	0.4137931168079376	0.22580644488334656	2534	2609	2609	2634	1445
8.349684109556055	8.349684109556055	0	0	1	0	0.0034049287480465078	0.4876796200528912	2722.0480441165896	2797.0480441165896	2797.0480441165896	2822.0480441165896	0.6623376607894897	0.9021739363670349	0.8399999737739563	0.4597701132297516	0.22580644488334656	2722	2797	2797	2822	1445
8.366957524034714	8.36695791877441	0	0	1	0	0.003050524823068404	0.5234909725531764	2868.6955326052575	2943.6955326052575	2943.6955326052575	2968.6955326052575	0.6883116960525513	0.967391312122345	0.8799999952316284	0.5977011322975159	0.22580644488334656	2868	2943	2943	2968	1445
8.38817873024081	8.38817873024081	0	0	1	0	0.0026877596215896505	0.5674348763008226	3048.6458184518683	3123.6458184518683	3123.6458184518683	3148.6458184518683	0.701298713684082	0.989130437374115	0.8999999761581421	0.6436781883239746	0.22580644488334656	3048	3123	3123	3148	1445
8.40094382261977	8.40094382261977	0	0	1	0	0.002317627457812	0.5877951984090366	3132.021337485005	3207.021337485005	3207.021337485005	3232.021337485005	0.7272727489471436	1.0	0.9200000166893005	0.6781609058380127	0.22580644488334656	3132	3207	3207	3232	1445
8.416750384377782	8.416750384377782	0	0	1	0	0.0019411428382687965	0.5998350511782471	3181.324534574922	3256.324534574922	3256.324534574922	3281.324534574922	0.7402597665786743	1.0	0.9399999976158142	0.7011494040489197	0.22580644488334656	3181	3256	3256	3281	1445
8.433749454765792	8.433749454765792	0	0	1	0	0.001559337681133082	0.6070476912732783	3210.8602957640746	3285.8602957640746	3285.8602957640746	3310.8602957640746	0.7402597665786743	1.0	0.949999988079071	0.7241379022598267	0.22580644488334656	3210	3285	3285	3310	1445
8.454804870298403	8.4548052650381	0	0	1	0	0.0011732584878016152	0.6208687819694649	3267.457662164959	3342.457662164959	3342.457662164959	3367.457662164959	0.7662337422370911	1.0	0.9599999785423279	0.7471264600753784	0.22580644488334656	3267	3342	3342	3367	1445
8.467516672818025	8.467516278078328	0	0	1	0	0.0007839634745072818	0.6255239557346393	3286.520598733348	3361.520598733348	3361.520598733348	3386.520598733348	0.7662337422370911	1.0	0.9700000286102295	0.7586206793785095	0.25806450843811035	3286	3361	3361	3386	1451
8.483778369448725	8.483778369448725	0	0	1	0	0.0003925196718219568	0.630236604011607	3305.8188934275304	3380.8188934275304	3380.8188934275304	3405.8188934275304	0.7662337422370911	1.0	0.9800000190734863	0.7701149582862854	0.25806450843811035	3305	3380	3380	3405	1451
8.499691510925405	8.499691905665106	0	0	1	0	-1.2426921205886656e-16	0.6310986667152108	3309.349040198788	3384.349040198788	3384.349040198788	3409.349040198788	0.7662337422370911	1.0	0.9700000286102295	0.7816091775894165	0.22580644488334656	3309	3384	3384	3409	1445
8.521138508239204	8.521139297718602	0	0	1	0	-0.00039251967182220505	0.6283113184519884	3297.9348490608927	3372.9348490608927	3372.9348490608927	3397.9348490608927	0.7662337422370911	1.0	0.9700000286102295	0.7701149582862854	0.22580644488334656	3297	3372	3372	3397	1445
8.53420676070682	8.53420676070682	0	0	1	0	-0.000783963474507529	0.6283113184519884	3297.9348490608927	3372.9348490608927	3372.9348490608927	3397.9348490608927	0.7662337422370911	1.0	0.9700000286102295	0.7701149582862854	0.22580644488334656	3297	3372	3372	3397	1445
8.549748057387255	8.549748057387255	0	0	1	0	-0.0011732584878018542	0.6255239557346393	3286.520598733348	3361.520598733348	3361.520598733348	3386.520598733348	0.7662337422370911	1.0	0.9700000286102295	0.7586206793785095	0.22580644488334656	3286	3361	3361	3386	1445
8.566687522080752	8.566687522080752	0	0	1	0	-0.0015593376811333186	0.6194898530635342	3261.8109482951727	3336.8109482951727	3336.8109482951727	3361.8109482951727	0.7532467246055603	1.0	0.9700000286102295	0.7471264600753784	0.25806450843811035	3261	3336	3336	3361	1445
8.587740963914868	8.587740963914868	0	0	1	0	-0.00194114283826903	0.6227366074714169	3275.1064075954523	3350.1064075954523	3350.1064075954523	3375.1064075954523	0.7662337422370911	1.0	0.9700000286102295	0.7471264600753784	0.22580644488334656	3275	3350	3350	3375	1445
8.601018428422837	8.601018823162537	0	0	1	0	-0.00231762745781223	0.6255239557346393	3286.520598733348	3361.520598733348	3361.520598733348	3386.520598733348	0.7662337422370911	1.0	0.9700000286102295	0.7586206793785095	0.22580644488334656	3286	3361	3361	3386	1445
8.616767358184827	8.616767752924527	0	0	1	0	-0.002687759621589876	0.6255239557346393	3286.520598733348	3361.520598733348	3361.520598733348	3386.520598733348	0.7662337422370911	1.0	0.9700000286102295	0.7586206793785095	0.22580644488334656	3286	3361	3361	3386	1445
8.633648006663204	8.633648006663204	0	0	1	0	-0.003050524823068625	0.6255239557346393	3286.520598733348	3361.520598733348	3361.520598733348	3386.520598733348	0.7662337422370911	1.0	0.9700000286102295	0.7586206793785095	0.22580644488334656	3286	3361	3361	3386	1445
8.654281840197527	8.654282234937227	0	0	1	0	-0.0034049287480467233	0.6255239557346393	3286.520598733348	3361.520598733348	3361.520598733348	3386.520598733348	0.7662337422370911	1.0	0.9700000286102295	0.7586206793785095	0.25806450843811035	3286	3361	3361	3386	1451
8.667500488490376	8.667500488490376	0	0	1	0	-0.0037500000000001204	0.6255239557346393	3286.520598733348	3361.520598733348	3361.520598733348	3386.520598733348	0.7662337422370911	1.0	0.9700000286102295	0.7586206793785095	0.22580644488334656	3286	3361	3361	3386	1445
8.683641000033553	8.68364139477325	0	0	1	0	-0.004084792762612822	0.6227366074714169	3275.1064075954523	3350.1064075954523	3350.1064075954523	3375.1064075954523	0.7662337422370911	1.0	0.9700000286102295	0.7471264600753784	0.22580644488334656	3275	3350	3350	3375	1445
8.699682826652033	8.699682826652033	0	0	1	0	-0.004408389392193665	0.6208687819694649	3267.457662164959	3342.457662164959	3342.457662164959	3367.457662164959	0.7662337422370911	1.0	0.9599999785423279	0.7471264600753784	0.22580644488334656	3267	3342	3342	3367	1445
8.721011796795896	8.721012586275293	0	0	1	0	-0.004719902932873894	0.6181101550932588	3256.161085106895	3331.161085106895	3331.161085106895	3356.161085106895	0.7662337422370911	1.0	0.9599999785423279	0.7356321811676025	0.22580644488334656	3256	3331	3331	3356	1445
8.734237550403325	8.734237550403325	0	0	1	0	-0.005018479547691547	0.6153515282170527	3244.864508048831	3319.864508048831	3319.864508048831	3344.864508048831	0.7662337422370911	1.0	0.9599999785423279	0.7241379022598267	0.25806450843811035	3244	3319	3319	3344	1451
8.749770557550086	8.749770952289786	0	0	1	0	-0.005303300858899213	0.6075645537297616	3212.9768475233736	3287.9768475233736	3287.9768475233736	3312.9768475233736	0.7532467246055603	1.0	0.949999988079071	0.7126436829566956	0.22580644488334656	3212	3287	3287	3312	1445
8.767026208742298	8.767026998221699	0	0	1	0	-0.005573586191080559	0.6021047854731822	3190.619096512681	3265.619096512681	3265.619096512681	3290.619096512681	0.7532467246055603	1.0	0.949999988079071	0.6896551847457886	0.22580644488334656	3190	3265	3265	3290	1445
8.787616620909755	8.787616620909755	0	0	1	0	-0.005828594710927379	0.5857837026386425	3123.784262305241	3198.784262305241	3198.784262305241	3223.784262305241	0.7272727489471436	1.0	0.9399999976158142	0.6551724076271057	0.22580644488334656	3123	3198	3198	3223	1445
8.800961980645912	8.800962375385609	0	0	1	0	-0.006067627457812198	0.5203594052174996	2855.871764365661	2930.871764365661	2930.871764365661	2955.871764365661	0.6883116960525513	0.907608687877655	0.8799999952316284	0.5517241358757019	0.22580644488334656	2855	2930	2930	2955	1445
8.816693936600856	8.816693936600856	0	0	1	0	-0.006290029259590766	0.4702387006221147	2650.62747904756	2725.62747904756	2725.62747904756	2750.62747904756	0.649350643157959	0.8260869383811951	0.8399999737739563	0.48275861144065857	0.22580644488334656	2650	2725	2725	2750	1445
8.833646427704409	8.83364682244411	0	0	1	0	-0.0064951905283833706	0.4124588286260078	2414.018903223502	2489.018903223502	2489.018903223502	2514.018903223502	0.5844155550003052	0.7336956262588501	0.7799999713897705	0.4252873659133911	0.22580644488334656	2414	2489	2489	2514	1445
8.854274340143249	8.854274340143249	0	0	1	0	-0.006682548931412833	0.36307753118975405	2211.802490222043	2286.802490222043	2286.802490222043	2311.802490222043	0.5324675440788269	0.64673912525177	0.7200000286102295	0.37931033968925476	0.22580644488334656	2211	2286	2286	2311	1445
8.867526146570796	8.867526146570796	0	0	1	0	-0.006851590932319573	0.31509176598883215	2015.3007817242676	2090.300781724268	2090.300781724268	2115.300781724268	0.48051947355270386	0.570652186870575	0.6499999761581421	0.3218390941619873	0.22580644488334656	2015	2090	2090	2115	1445
8.8836899477562	8.8836899477562	0	0	1	0	-0.007001853198729073	0.2542424262460621	1766.1227354776242	1841.1227354776242	1841.1227354776242	1866.1227354776242	0.3636363744735718	0.5	0.5799999833106995	0.26436781883239746	0.19354838132858276	1766	1841	1841	1866	1438
8.899779932617932	8.899779932617932	0	0	1	0	-0.007132923872213704	0.21770930644210384	1616.5196098804154	1691.5196098804154	1691.5196098804154	1716.5196098804154	0.3246753215789795	0.43478259444236755	0.5099999904632568	0.2183908075094223	0.19354838132858276	1616	1691	1691	1716	1438
8.921008244138608	8.921008244138608	0	0	1	0	-0.0072444436971680565	0.1735206560841922	1435.567086664767	1510.567086664767	1510.567086664767	1535.567086664767	0.2857142984867096	0.34239131212234497	0.4099999964237213	0.16091954708099365	0.19354838132858276	1435	1510	1510	1535	1438
8.934247813635494	8.934247813635494	0	0	1	0	-0.007336107005503578	0.1735206560841922	1435.567086664767	1510.567086664767	1510.567086664767	1535.567086664767	0.2857142984867096	0.34239131212234497	0.4099999964237213	0.16091954708099365	0.19354838132858276	1435	1510	1510	1535	1438
8.95104398781833	8.951044777297728	0	0	1	0	-0.007407662554463561	0.1508787127430069	1342.8483286826133	1417.8483286826133	1417.8483286826133	1442.8483286826133	0.20779220759868622	0.27173912525177	0.3400000035762787	0.1149425283074379	0.19354838132858276	1342	1417	1417	1442	1438
8.974324945772633	8.974324945772633	0	0	1	0	-0.007458914215262068	0.11461309318077462	1194.3406165752722	1269.3406165752722	1269.3406165752722	1294.3406165752722	0.1818181872367859	0.2445652186870575	0.3100000023841858	0.1034482792019844	0.19354838132858276	1194	1269	1269	1294	1438
8.983698829399422	8.983699224139123	0	0	1	0	-0.007489721510659314	0.09785759228228152	1125.7268403959429	1200.7268403959429	1200.7268403959429	1225.7268403959429	0.1428571492433548	0.22282609343528748	0.2800000011920929	0.09195402264595032	0.19354838132858276	1125	1200	1200	1225	1438
9.000946980537357	9.000946980537357	0	0	1	0	-0.0075	0.08932785164008195	1090.7975524661356	1165.7975524661356	1165.7975524661356	1190.7975524661356	0.12987013161182404	0.20652173459529877	0.25999999046325684	0.08045977354049683	0.19354838132858276	1090	1165	1165	1190	1438
9.01663827830333	9.01663827830333	0	0	1	0	-0.007489721510659294	0.0864093117415905	1078.846131581813	1153.846131581813	1153.846131581813	1178.846131581813	0.12987013161182404	0.19565217196941376	0.25	0.08045977354049683	0.19354838132858276	1078	1153	1153	1178	1438
9.033680375318504	9.033680375318504	0	0	1	0	-0.00745891421526203	0.08398739786561707	1068.928394259702	1143.928394259702	1143.928394259702	1168.928394259702	0.12987013161182404	0.19021739065647125	0.23000000417232513	0.06896551698446274	0.19354838132858276	1068	1143	1143	1168	1438
9.054294471867887	9.054294471867887	0	0	1	0	-0.007407662554463503	0.077850838916312	1043.7991853622975	1118.7991853622975	1118.7991853622975	1143.7991853622975	0.11688311398029327	0.17934782803058624	0.2199999988079071	0.06896551698446274	0.19354838132858276	1043	1118	1118	1143	1438
9.06748943577881	9.06748943577881	0	0	1	0	-0.007336107005503502	0.07649214358807638	1038.2353279931726	1113.2353279931726	1113.2353279931726	1138.2353279931726	0.11688311398029327	0.17391304671764374	0.2199999988079071	0.06896551698446274	0.19354838132858276	1038	1113	1113	1138	1438
9.083698632029574	9.08369902676927	0	0	1	0	-0.007244443697167961	0.07513344825984075	1032.6714706240477	1107.6714706240477	1107.6714706240477	1132.6714706240477	0.11688311398029327	0.16847826540470123	0.2199999988079071	0.06896551698446274	0.19354838132858276	1032	1107	1107	1132	1438
9.099671379200771	9.099671773940468	0	0	1	0	-0.007132923872213591	0.07035558650141646	1013.1061267233003	1088.1061267233003	1088.1061267233003	1113.1061267233003	0.10389610379934311	0.16304348409175873	0.20999999344348907	0.06896551698446274	0.19354838132858276	1013	1088	1088	1113	1438
9.121072981449206	9.121072981449206	0	0	1	0	-0.007001853198728941	0.06899689117318084	1007.5422693541755	1082.5422693541755	1082.5422693541755	1107.5422693541755	0.10389610379934311	0.15760870277881622	0.20999999344348907	0.06896551698446274	0.19354838132858276	1007	1082	1082	1107	1438
9.134190181639472	9.134190181639472	0	0	1	0	-0.006851590932319425	0.06899689117318084	1007.5422693541755	1082.5422693541755	1082.5422693541755	1107.5422693541755	0.10389610379934311	0.15760870277881622	0.20999999344348907	0.06896551698446274	0.19354838132858276	1007	1082	1082	1107	1438
9.149684899035453	9.14968568851485	0	0	1	0	-0.006682548931412667	0.06899689117318084	1007.5422693541755	1082.5422693541755	1082.5422693541755	1107.5422693541755	0.10389610379934311	0.15760870277881622	0.20999999344348907	0.06896551698446274	0.19354838132858276	1007	1082	1082	1107	1438
9.166737259282797	9.166737259282797	0	0	1	0	-0.006495190528383187	0.06916930505813196	1008.2483042130503	1083.2483042130502	1083.2483042130502	1108.2483042130502	0.10389610379934311	0.15760870277881622	0.2199999988079071	0.06896551698446274	0.19354838132858276	1008	1083	1083	1108	1438
9.18764741060626	9.18764741060626	0	0	1	0	-0.006290029259590567	0.06899689117318084	1007.5422693541755	1082.5422693541755	1082.5422693541755	1107.5422693541755	0.10389610379934311	0.15760870277881622	0.20999999344348907	0.06896551698446274	0.19354838132858276	1007	1082	1082	1107	1438
9.201186192794815	9.201186982274212	0	0	1	0	-0.006067627457811982	0.06899689117318084	1007.5422693541755	1082.5422693541755	1082.5422693541755	1107.5422693541755	0.10389610379934311	0.15760870277881622	0.20999999344348907	0.06896551698446274	0.19354838132858276	1007	1082	1082	1107	1438
9.216680910190796	9.216680910190796	0	0	1	0	-0.005828594710927147	0.06763819211965491	1001.9783967299868	1076.9783967299868	1076.9783967299868	1101.9783967299868	0.10389610379934311	0.15217390656471252	0.20999999344348907	0.06896551698446274	0.19354838132858276	1001	1076	1076	1101	1438
9.233831560623134	9.233832350102531	0	0	1	0	-0.005573586191080312	0.06763819211965491	1001.9783967299868	1076.9783967299868	1076.9783967299868	1101.9783967299868	0.10389610379934311	0.15217390656471252	0.20999999344348907	0.06896551698446274	0.19354838132858276	1001	1076	1076	1101	1438
9.254236050392468	9.254236445132168	0	0	1	0	-0.005303300858898952	0.06763819211965491	1001.9783967299868	1076.9783967299868	1076.9783967299868	1101.9783967299868	0.10389610379934311	0.15217390656471252	0.20999999344348907	0.06896551698446274	0.19354838132858276	1001	1076	1076	1101	1438
9.267414435236045	9.267414435236045	0	0	1	0	-0.005018479547691274	0.06763819211965491	1001.9783967299868	1076.9783967299868	1076.9783967299868	1101.9783967299868	0.10389610379934311	0.15217390656471252	0.20999999344348907	0.06896551698446274	0.19354838132858276	1001	1076	1076	1101	1438
9.283639815814457	9.283640605293854	0	0	1	0	-0.004719902932873609	0.06763819211965491	1001.9783967299868	1076.9783967299868	1076.9783967299868	1101.9783967299868	0.10389610379934311	0.15217390656471252	0.20999999344348907	0.06896551698446274	0.19354838132858276	1001	1076	1076	1101	1438
9.29970611629426	9.29970651103396	0	0	1	0	-0.004408389392193368	0.06763819211965491	1001.9783967299868	1076.9783967299868	1076.9783967299868	1101.9783967299868	0.10389610379934311	0.15217390656471252	0.20999999344348907	0.06896551698446274	0.19354838132858276	1001	1076	1076	1101	1438
9.321229693109622	9.321230087849319	0	0	1	0	-0.004084792762612514	0.06763819211965491	1001.9783967299868	1076.9783967299868	1076.9783967299868	1101.9783967299868	0.10389610379934311	0.15217390656471252	0.20999999344348907	0.06896551698446274	0.19354838132858276	1001	1076	1076	1101	1438
9.334202023830436	9.334202023830436	0	0	1	0	-0.0037499999999998025	0.06763819211965491	1001.9783967299868	1076.9783967299868	1076.9783967299868	1101.9783967299868	0.10389610379934311	0.15217390656471252	0.20999999344348907	0.06896551698446274	0.19354838132858276	1001	1076	1076	1101	1438
9.349638714490695	9.349638714490695	0	0	1	0	-0.003404928748046396	0.06763819211965491	1001.9783967299868	1076.9783967299868	1076.9783967299868	1101.9783967299868	0.10389610379934311	0.15217390656471252	0.20999999344348907	0.06896551698446274	0.19354838132858276	1001	1076	1076	1101	1438
9.36701673498953	9.367017129729227	0	0	1	0	-0.003050524823068289	0.06763819211965491	1001.9783967299868	1076.9783967299868	1076.9783967299868	1101.9783967299868	0.10389610379934311	0.15217390656471252	0.20999999344348907	0.06896551698446274	0.19354838132858276	1001	1076	1076	1101	1438
9.387531357134822	9.387531357134822	0	0	1	0	-0.002687759621589533	0.06703474386488141	999.5072761266894	1074.5072761266892	1074.5072761266892	1099.5072761266892	0.10389610379934311	0.15217390656471252	0.20999999344348907	0.05747126415371895	0.19354838132858276	999	1074	1074	1099	1438
9.400899611773504	9.400899611773504	0	0	1	0	-0.0023176274578118805	0.06763819211965491	1001.9783967299868	1076.9783967299868	1076.9783967299868	1101.9783967299868	0.10389610379934311	0.15217390656471252	0.20999999344348907	0.06896551698446274	0.19354838132858276	1001	1076	1076	1101	1438
9.416701831394832	9.416701831394832	0	0	1	0	-0.0019411428382686748	0.06703474386488141	999.5072761266894	1074.5072761266892	1074.5072761266892	1099.5072761266892	0.10389610379934311	0.15217390656471252	0.20999999344348907	0.05747126415371895	0.19354838132858276	999	1074	1074	1099	1438
9.433686296413985	9.433686296413985	0	0	1	0	-0.0015593376811329591	0.06763819211965491	1001.9783967299868	1076.9783967299868	1076.9783967299868	1101.9783967299868	0.10389610379934311	0.15217390656471252	0.20999999344348907	0.06896551698446274	0.19354838132858276	1001	1076	1076	1101	1438
9.45428381389602	9.45428381389602	0	0	1	0	-0.0011732584878014912	0.06567604853664578	993.9434187575645	1068.9434187575644	1068.9434187575644	1093.9434187575644	0.10389610379934311	0.14673912525177002	0.20999999344348907	0.05747126415371895	0.19354838132858276	993	1068	1068	1093	1438
9.467535620323567	9.467536015063267	0	0	1	0	-0.0007839634745071568	0.06703474386488141	999.5072761266894	1074.5072761266892	1074.5072761266892	1099.5072761266892	0.10389610379934311	0.15217390656471252	0.20999999344348907	0.05747126415371895	0.19354838132858276	999	1074	1074	1099	1438
9.483672184469754	9.483672184469754	0	0	1	0	-0.0003925196718218313	0.06703474386488141	999.5072761266894	1074.5072761266892	1074.5072761266892	1099.5072761266892	0.10389610379934311	0.15217390656471252	0.20999999344348907	0.05747126415371895	0.19354838132858276	999	1074	1074	1099	1438
9.499676510816855	9.499676905556552	0	0	1	0	2.499161517667739e-16	0.06567604853664578	993.9434187575645	1068.9434187575644	1068.9434187575644	1093.9434187575644	0.10389610379934311	0.14673912525177002	0.20999999344348907	0.05747126415371895	0.22580644488334656	993	1068	1068	1093	1445
9.521222982534741	9.521223377274438	0	0	1	0	0.00039251967182233054	0.06567604853664578	993.9434187575645	1068.9434187575644	1068.9434187575644	1093.9434187575644	0.10389610379934311	0.14673912525177002	0.20999999344348907	0.05747126415371895	0.19354838132858276	993	1068	1068	1093	1438
9.53420715544652	9.53420715544652	0	0	1	0	0.0007839634745076539	0.06567604853664578	993.9434187575645	1068.9434187575644	1068.9434187575644	1093.9434187575644	0.10389610379934311	0.14673912525177002	0.20999999344348907	0.05747126415371895	0.19354838132858276	993	1068	1068	1093	1438
9.549858584502914	9.549859373982311	0	0	1	0	0.0011732584878019847	0.06567604853664578	993.9434187575645	1068.9434187575644	1068.9434187575644	1093.9434187575644	0.10389610379934311	0.14673912525177002	0.20999999344348907	0.05747126415371895	0.19354838132858276	993	1068	1068	1093	1438
9.566960287212606	9.566960681952303	0	0	1	0	0.001559337681133448	0.06567604853664578	993.9434187575645	1068.9434187575644	1068.9434187575644	1093.9434187575644	0.10389610379934311	0.14673912525177002	0.20999999344348907	0.05747126415371895	0.19354838132858276	993	1068	1068	1093	1438
9.587542804586086	9.587542804586086	0	0	1	0	0.0019411428382691577	0.06703474386488141	999.5072761266894	1074.5072761266892	1074.5072761266892	1099.5072761266892	0.10389610379934311	0.15217390656471252	0.20999999344348907	0.05747126415371895	0.19354838132858276	999	1074	1074	1099	1438
9.6010950079244	9.601095402664097	0	0	1	0	0.0023176274578123562	0.06567604853664578	993.9434187575645	1068.9434187575644	1068.9434187575644	1093.9434187575644	0.10389610379934311	0.14673912525177002	0.20999999344348907	0.05747126415371895	0.19354838132858276	993	1068	1068	1093	1438
9.616707357750613	9.616707357750613	0	0	1	0	0.0026877596215899996	0.06567604853664578	993.9434187575645	1068.9434187575644	1068.9434187575644	1093.9434187575644	0.10389610379934311	0.14673912525177002	0.20999999344348907	0.05747126415371895	0.19354838132858276	993	1068	1068	1093	1438
9.633664190990856	9.633664190990856	0	0	1	0	0.0030505248230687457	0.06567604853664578	993.9434187575645	1068.9434187575644	1068.9434187575644	1093.9434187575644	0.10389610379934311	0.14673912525177002	0.20999999344348907	0.05747126415371895	0.19354838132858276	993	1068	1068	1093	1438
9.654292892909094	9.654292892909094	0	0	1	0	0.0034049287480468413	0.06567604853664578	993.9434187575645	1068.9434187575644	1068.9434187575644	1093.9434187575644	0.10389610379934311	0.14673912525177002	0.20999999344348907	0.05747126415371895	0.19354838132858276	993	1068	1068	1093	1438
9.667595226018083	9.667594831278382	0	0	1	0	0.0037500000000002353	0.06567604853664578	993.9434187575645	1068.9434187575644	1068.9434187575644	1093.9434187575644	0.10389610379934311	0.14673912525177002	0.20999999344348907	0.05747126415371895	0.19354838132858276	993	1068	1068	1093	1438
9.683720342713006	9.683720342713006	0	0	1	0	0.004084792762612933	0.06567604853664578	993.9434187575645	1068.9434187575644	1068.9434187575644	1093.9434187575644	0.10389610379934311	0.14673912525177002	0.20999999344348907	0.05747126415371895	0.19354838132858276	993	1068	1068	1093	1438
9.69974559026414	9.699745985003837	0	0	1	0	0.004408389392193772	0.06567604853664578	993.9434187575645	1068.9434187575644	1068.9434187575644	1093.9434187575644	0.10389610379934311	0.14673912525177002	0.20999999344348907	0.05747126415371895	0.19354838132858276	993	1068	1068	1093	1438
9.721113244898483	9.721113244898483	0	0	1	0	0.0047199029328739974	0.06567604853664578	993.9434187575645	1068.9434187575644	1068.9434187575644	1093.9434187575644	0.10389610379934311	0.14673912525177002	0.20999999344348907	0.05747126415371895	0.19354838132858276	993	1068	1068	1093	1438
9.734446762443675	9.734446762443675	0	0	1	0	0.005018479547691645	0.06567604853664578	993.9434187575645	1068.9434187575644	1068.9434187575644	1093.9434187575644	0.10389610379934311	0.14673912525177002	0.20999999344348907	0.05747126415371895	0.19354838132858276	993	1068	1068	1093	1438
9.749733846758101	9.749734241497798	0	0	1	0	0.005303300858899306	0.06567604853664578	993.9434187575645	1068.9434187575644	1068.9434187575644	1093.9434187575644	0.10389610379934311	0.14673912525177002	0.20999999344348907	0.05747126415371895	0.19354838132858276	993	1068	1068	1093	1438
9.766859628589415	9.766860418068813	0	0	1	0	0.005573586191080647	0.06567604853664578	993.9434187575645	1068.9434187575644	1068.9434187575644	1093.9434187575644	0.10389610379934311	0.14673912525177002	0.20999999344348907	0.05747126415371895	0.19354838132858276	993	1068	1068	1093	1438
9.787590173349937	9.787590173349937	0	0	1	0	0.005828594710927462	0.06567604853664578	993.9434187575645	1068.9434187575644	1068.9434187575644	1093.9434187575644	0.10389610379934311	0.14673912525177002	0.20999999344348907	0.05747126415371895	0.19354838132858276	993	1068	1068	1093	1438
9.80098448080874	9.800985270288141	0	0	1	0	0.006067627457812276	0.06567604853664578	993.9434187575645	1068.9434187575644	1068.9434187575644	1093.9434187575644	0.10389610379934311	0.14673912525177002	0.20999999344348907	0.05747126415371895	0.19354838132858276	993	1068	1068	1093	1438
9.816646173097304	9.816646173097304	0	0	1	0	0.006290029259590839	0.06567604853664578	993.9434187575645	1068.9434187575644	1068.9434187575644	1093.9434187575644	0.10389610379934311	0.14673912525177002	0.20999999344348907	0.05747126415371895	0.19354838132858276	993	1068	1068	1093	1438
9.83383629749952	9.83383669223922	0	0	1	0	0.0064951905283834365	0.06567604853664578	993.9434187575645	1068.9434187575644	1068.9434187575644	1093.9434187575644	0.10389610379934311	0.14673912525177002	0.20999999344348907	0.05747126415371895	0.19354838132858276	993	1068	1068	1093	1438
9.854224997680902	9.854224997680902	0	0	1	0	0.006682548931412893	0.06567604853664578	993.9434187575645	1068.9434187575644	1068.9434187575644	1093.9434187575644	0.10389610379934311	0.14673912525177002	0.20999999344348907	0.05747126415371895	0.19354838132858276	993	1068	1068	1093	1438
9.867523778132604	9.867523778132604	0	0	1	0	0.006851590932319628	0.06567604853664578	993.9434187575645	1068.9434187575644	1068.9434187575644	1093.9434187575644	0.10389610379934311	0.14673912525177002	0.20999999344348907	0.05747126415371895	0.19354838132858276	993	1068	1068	1093	1438
9.883632710499878	9.883632710499878	0	0	1	0	0.0070018531987291206	0.06567604853664578	993.9434187575645	1068.9434187575644	1068.9434187575644	1093.9434187575644	0.10389610379934311	0.14673912525177002	0.20999999344348907	0.05747126415371895	0.19354838132858276	993	1068	1068	1093	1438
9.899760590372694	9.899760590372694	0	0	1	0	0.007132923872213745	0.06567604853664578	993.9434187575645	1068.9434187575644	1068.9434187575644	1093.9434187575644	0.10389610379934311	0.14673912525177002	0.20999999344348907	0.05747126415371895	0.19354838132858276	993	1068	1068	1093	1438
9.921200877111609	9.92120127185131	0	0	1	0	0.007244443697168091	0.06567604853664578	993.9434187575645	1068.9434187575644	1068.9434187575644	1093.9434187575644	0.10389610379934311	0.14673912525177002	0.20999999344348907	0.05747126415371895	0.19354838132858276	993	1068	1068	1093	1438
9.93418741846158	9.93418741846158	0	0	1	0	0.007336107005503606	0.06567604853664578	993.9434187575645	1068.9434187575644	1068.9434187575644	1093.9434187575644	0.10389610379934311	0.14673912525177002	0.20999999344348907	0.05747126415371895	0.19354838132858276	993	1068	1068	1093	1438
9.949710557115871	9.949710557115875	0	0	1	0	0.007407662554463582	0.06567604853664578	993.9434187575645	1068.9434187575644	1068.9434187575644	1093.9434187575644	0.10389610379934311	0.14673912525177002	0.20999999344348907	0.05747126415371895	0.19354838132858276	993	1068	1068	1093	1438
9.966671337753102	9.966671732492799	0	0	1	0	0.007458914215262083	0.06567604853664578	993.9434187575645	1068.9434187575644	1068.9434187575644	1093.9434187575644	0.10389610379934311	0.14673912525177002	0.20999999344348907	0.05747126415371895	0.19354838132858276	993	1068	1068	1093	1438
9.987615831430357	9.987615831430357	0	0	1	0	0.00748972151065932	0.06567604853664578	993.9434187575645	1068.9434187575644	1068.9434187575644	1093.9434187575644	0.10389610379934311	0.14673912525177002	0.20999999344348907	0.05747126415371895	0.19354838132858276	993	1068	1068	1093	1438
10.00095961220772	10.000960401687117	0	0	1	0	0.0075	0.06567604853664578	993.9434187575645	1068.9434187575644	1068.9434187575644	1093.9434187575644	0.10389610379934311	0.14673912525177002	0.20999999344348907	0.05747126415371895	0.19354838132858276	993	1068	1068	1093	1438
10.016679725971699	10.016679725971699	0	0	1	0	0.007489721510659287	0.06567604853664578	993.9434187575645	1068.9434187575644	1068.9434187575644	1093.9434187575644	0.10389610379934311	0.14673912525177002	0.20999999344348907	0.05747126415371895	0.19354838132858276	993	1068	1068	1093	1438
10.033696559646156	10.033696954385853	0	0	1	0	0.007458914215262016	0.06567604853664578	993.9434187575645	1068.9434187575644	1068.9434187575644	1093.9434187575644	0.10389610379934311	0.14673912525177002	0.20999999344348907	0.05747126415371895	0.22580644488334656	993	1068	1068	1093	1445
10.054279866499034	10.05428026123873	0	0	1	0	0.007407662554463482	0.06567604853664578	993.9434187575645	1068.9434187575644	1068.9434187575644	1093.9434187575644	0.10389610379934311	0.14673912525177002	0.20999999344348907	0.05747126415371895	0.19354838132858276	993	1068	1068	1093	1438
10.067458646082308	10.067458646082308	0	0	1	0	0.007336107005503474	0.06567604853664578	993.9434187575645	1068.9434187575644	1068.9434187575644	1093.9434187575644	0.10389610379934311	0.14673912525177002	0.20999999344348907	0.05747126415371895	0.19354838132858276	993	1068	1068	1093	1438
10.0836571843612	10.0836571843612	0	0	1	0	0.007244443697167927	0.06567604853664578	993.9434187575645	1068.9434187575644	1068.9434187575644	1093.9434187575644	0.10389610379934311	0.14673912525177002	0.20999999344348907	0.05747126415371895	0.19354838132858276	993	1068	1068	1093	1438
10.09975151135962	10.099751906099321	0	0	1	0	0.00713292387221355	0.06431735320841016	988.3795613884396	1063.3795613884395	1063.3795613884395	1088.3795613884395	0.10389610379934311	0.14130434393882751	0.20999999344348907	0.05747126415371895	0.19354838132858276	988	1063	1063	1088	1438
10.120999954604933	10.121000349344634	0	0	1	0	0.007001853198728894	0.06567604853664578	993.9434187575645	1068.9434187575644	1068.9434187575644	1093.9434187575644	0.10389610379934311	0.14673912525177002	0.20999999344348907	0.05747126415371895	0.19354838132858276	993	1068	1068	1093	1438
10.134158602463568	10.134158602463568	0	0	1	0	0.00685159093231937	0.06431735320841016	988.3795613884396	1063.3795613884395	1063.3795613884395	1088.3795613884395	0.10389610379934311	0.14130434393882751	0.20999999344348907	0.05747126415371895	0.22580644488334656	988	1063	1063	1088	1445
10.149690030651538	10.149690425391235	0	0	1	0	0.006682548931412607	0.06371390495363666	985.9084407851421	1060.9084407851421	1060.9084407851421	1085.9084407851421	0.10389610379934311	0.14130434393882751	0.20999999344348907	0.04597701132297516	0.19354838132858276	985	1060	1060	1085	1438
10.166741206679784	10.166741996159182	0	0	1	0	0.00649519052838312	0.06431735320841016	988.3795613884396	1063.3795613884395	1063.3795613884395	1088.3795613884395	0.10389610379934311	0.14130434393882751	0.20999999344348907	0.05747126415371895	0.22580644488334656	988	1063	1063	1088	1445
10.187688463534933	10.187688858274633	0	0	1	0	0.006290029259590495	0.06495765786318258	991.0016089497326	1066.0016089497326	1066.0016089497326	1091.0016089497326	0.10389610379934311	0.14673912525177002	0.20000000298023224	0.04597701132297516	0.22580644488334656	991	1066	1066	1091	1445
10.2010306653535	10.201031060093197	0	0	1	0	0.006067627457811904	0.06631635319141821	996.5654663188575	1071.5654663188575	1071.5654663188575	1096.5654663188575	0.10389610379934311	0.15217390656471252	0.20000000298023224	0.04597701132297516	0.22580644488334656	996	1071	1071	1096	1445
10.216915780311567	10.216915780311567	0	0	1	0	0.005828594710927064	0.06631635319141821	996.5654663188575	1071.5654663188575	1071.5654663188575	1096.5654663188575	0.10389610379934311	0.15217390656471252	0.20000000298023224	0.04597701132297516	0.19354838132858276	996	1071	1071	1096	1438
10.240972007034262	10.240972007034262	0	0	1	0	0.005573586191080225	0.06778999466363383	1002.6000281475806	1077.6000281475806	1077.6000281475806	1102.6000281475806	0.10389610379934311	0.15760870277881622	0.20999999344348907	0.04597701132297516	0.19354838132858276	1002	1077	1077	1102	1438
10.249641675038436	10.249641675038436	0	0	1	0	0.0053033008588988595	0.072395442537107	1021.4593371894532	1096.4593371894532	1096.4593371894532	1121.4593371894532	0.11688311398029327	0.16304348409175873	0.20999999344348907	0.04597701132297516	0.19354838132858276	1021	1096	1096	1121	1438
10.267420356331524	10.267420356331524	0	0	1	0	0.005018479547691176	0.07723077745316015	1041.2600336706907	1116.2600336706907	1116.2600336706907	1141.2600336706907	0.12987013161182404	0.16847826540470123	0.23000000417232513	0.04597701132297516	0.22580644488334656	1041	1116	1116	1141	1445
10.283637052636564	10.283637052636564	0	0	1	0	0.0047199029328735065	0.07953774859197438	1050.707080484135	1125.707080484135	1125.707080484135	1150.707080484135	0.12987013161182404	0.17391304671764374	0.25	0.05747126415371895	0.22580644488334656	1050	1125	1125	1150	1445
10.299775985220943	10.29977677470034	0	0	1	0	0.00440838939219326	0.08578925013124686	1076.3069792874558	1151.3069792874558	1151.3069792874558	1176.3069792874558	0.1428571492433548	0.18478260934352875	0.27000001072883606	0.05747126415371895	0.19354838132858276	1076	1151	1151	1176	1438
10.320960085895358	10.320960480635055	0	0	1	0	0.004084792762612402	0.10036933535774206	1136.0124282899537	1211.0124282899537	1211.0124282899537	1236.0124282899537	0.16883116960525513	0.21195651590824127	0.30000001192092896	0.06896551698446274	0.22580644488334656	1136	1211	1211	1236	1445
10.33407452290773	10.33407452290773	0	0	1	0	0.003749999999999688	0.10036933535774206	1136.0124282899537	1211.0124282899537	1211.0124282899537	1236.0124282899537	0.16883116960525513	0.21195651590824127	0.30000001192092896	0.06896551698446274	0.22580644488334656	1136	1211	1211	1236	1445
10.349622135423349	10.349622530163046	0	0	1	0	0.003404928748046278	0.1066783114034554	1161.84768519715	1236.84768519715	1236.84768519715	1261.84768519715	0.1818181872367859	0.22282609343528748	0.3199999928474426	0.06896551698446274	0.22580644488334656	1161	1236	1236	1261	1445
10.366849365357247	10.366849760096947	0	0	1	0	0.0030505248230681685	0.12161534723194167	1223.0148469148012	1298.0148469148012	1298.0148469148012	1323.0148469148012	0.2467532455921173	0.2554347813129425	0.3499999940395355	0.08045977354049683	0.22580644488334656	1223	1298	1298	1323	1445
10.387530567655421	10.387530567655425	0	0	1	0	0.00268775962158941	0.13812883991533997	1290.6375994533173	1365.6375994533173	1365.6375994533173	1390.6375994533173	0.2467532455921173	0.27173912525177	0.3700000047683716	0.09195402264595032	0.22580644488334656	1290	1365	1365	1390	1445
10.400913427662964	10.400913427662964	0	0	1	0	0.0023176274578117547	0.1502788943636777	1340.3920724192603	1415.3920724192603	1415.3920724192603	1440.3920724192603	0.27272728085517883	0.28804346919059753	0.38999998569488525	0.1034482792019844	0.22580644488334656	1340	1415	1415	1440	1445
10.416637094084233	10.416637094084233	0	0	1	0	0.0019411428382685471	0.16147254462857014	1386.2300702539947	1461.2300702539947	1461.2300702539947	1486.2300702539947	0.29870128631591797	0.29891303181648254	0.41999998688697815	0.1149425283074379	0.22580644488334656	1386	1461	1461	1486	1445
10.433718270329589	10.433718270329589	0	0	1	0	0.0015593376811328297	0.17555601503271823	1443.9018815589811	1518.9018815589811	1518.9018815589811	1543.9018815589811	0.3246753215789795	0.32065218687057495	0.44999998807907104	0.12643678486347198	0.22580644488334656	1443	1518	1518	1543	1445
10.454292498169394	10.454292103429694	0	0	1	0	0.0011732584878013604	0.19254989613746776	1513.4918246829304	1588.4918246829304	1588.4918246829304	1613.4918246829304	0.350649356842041	0.3478260934352875	0.47999998927116394	0.14942528307437897	0.22580644488334656	1513	1588	1588	1613	1445
10.46747009353357	10.46747009353357	0	0	1	0	0.0007839634745070253	0.21545444674532988	1607.2859594221259	1682.2859594221259	1682.2859594221259	1707.2859594221259	0.4025973975658417	0.3695652186870575	0.5199999809265137	0.17241379618644714	0.22580644488334656	1607	1682	1682	1707	1445
10.483655605402408	10.483655605402408	0	0	1	0	0.00039251967182169927	0.24176242093844658	1715.0171137429388	1790.0171137429388	1790.0171137429388	1815.0171137429388	0.4285714328289032	0.41847825050354004	0.5799999833106995	0.2068965584039688	0.22580644488334656	1715	1790	1790	1815	1445
10.499914933594912	10.499915328334612	0	0	1	0	-3.8222442962243216e-16	0.25879353871033794	1784.759541018834	1859.759541018834	1859.759541018834	1884.759541018834	0.44155845046043396	0.45108696818351746	0.6200000047683716	0.2298850566148758	0.22580644488334656	1784	1859	1859	1884	1445
10.521056797121556	10.521057191861257	0	0	1	0	-0.00039251967182246265	0.27778641137583504	1862.5353545840444	1937.5353545840444	1937.5353545840444	1962.5353545840444	0.4675324559211731	0.489130437374115	0.6399999856948853	0.24137930572032928	0.22580644488334656	1862	1937	1937	1962	1445
10.534789001762512	10.53478979124191	0	0	1	0	-0.0007839634745077855	0.2934875725809185	1926.8316097188613	2001.8316097188613	2001.8316097188613	2026.8316097188613	0.48051947355270386	0.5163043737411499	0.6700000166893005	0.26436781883239746	0.22580644488334656	1926	2001	2001	2026	1445
10.549655293558043	10.549655293558043	0	0	1	0	-0.0011732584878021155	0.30881514994063597	1989.5980390069044	2064.5980390069044	2064.5980390069044	2089.5980390069044	0.4935064911842346	0.54347825050354	0.6899999976158142	0.28735631704330444	0.22580644488334656	1989	2064	2064	2089	1445
10.566708838024486	10.566709232764183	0	0	1	0	-0.0015593376811335773	0.3242204494388967	2052.682740452282	2127.682740452282	2127.682740452282	2152.682740452282	0.5194805264472961	0.5652173757553101	0.7099999785423279	0.29885056614875793	0.22580644488334656	2052	2127	2127	2152	1445
10.58759254178813	10.58759254178813	0	0	1	0	-0.0019411428382692857	0.35233065240342043	2167.7940215920066	2242.7940215920066	2242.7940215920066	2267.7940215920066	0.5454545617103577	0.6086956262588501	0.7400000095367432	0.3448275923728943	0.22580644488334656	2167	2242	2242	2267	1445
10.600977375494164	10.600977375494164	0	0	1	0	-0.0023176274578124816	0.3635615438668207	2213.7845221346306	2288.7845221346306	2288.7845221346306	2313.7845221346306	0.5584415793418884	0.625	0.7599999904632568	0.3563218414783478	0.22580644488334656	2213	2288	2288	2313	1445
10.61681235851049	10.616813147989888	0	0	1	0	-0.002687759621590123	0.3739878383621402	2256.480198092964	2331.480198092964	2331.480198092964	2356.480198092964	0.5714285969734192	0.6413043737411499	0.7699999809265137	0.36781609058380127	0.22580644488334656	2256	2331	2331	2356	1445
10.640996875635285	10.640997665114682	0	0	1	0	-0.0030505248230688667	0.3867129527392059	2308.5895414670485	2383.5895414670485	2383.5895414670485	2408.5895414670485	0.5844155550003052	0.657608687877655	0.7799999713897705	0.39080458879470825	0.22580644488334656	2308	2383	2383	2408	1445
10.649691412240482	10.649691412240482	0	0	1	0	-0.003404928748046959	0.3972829312060413	2351.873603288739	2426.873603288739	2426.873603288739	2451.873603288739	0.5974025726318359	0.6739130616188049	0.7900000214576721	0.40229883790016174	0.22580644488334656	2351	2426	2426	2451	1445
10.667595226018083	10.667595226018083	0	0	1	0	-0.0037500000000003494	0.4088505280771475	2399.242912475919	2474.242912475919	2474.242912475919	2499.242912475919	0.6103895902633667	0.6847826242446899	0.800000011920929	0.4252873659133911	0.22580644488334656	2399	2474	2474	2499	1445
10.683679684524034	10.683679684524034	0	0	1	0	-0.004084792762613043	0.42048333282785855	2446.879247930081	2521.879247930081	2521.879247930081	2546.879247930081	0.6363636255264282	0.7010869383811951	0.8100000023841858	0.4252873659133911	0.22580644488334656	2446	2521	2521	2546	1445
10.69986085425618	10.69986124899588	0	0	1	0	-0.004408389392193879	0.4289765829772785	2481.6591072919555	2556.6591072919555	2556.6591072919555	2581.6591072919555	0.6363636255264282	0.7119565010070801	0.8199999928474426	0.4482758641242981	0.22580644488334656	2481	2556	2556	2581	1445
10.721031533780835	10.721032323260232	0	0	1	0	-0.0047199029328741	0.44714087259152846	2556.0418732623093	2631.0418732623093	2631.0418732623093	2656.0418732623093	0.649350643157959	0.7336956262588501	0.8399999737739563	0.48275861144065857	0.22580644488334656	2556	2631	2631	2656	1445
10.734204787008327	10.734204787008327	0	0	1	0	-0.005018479547691743	0.44714087259152846	2556.0418732623093	2631.0418732623093	2631.0418732623093	2656.0418732623093	0.649350643157959	0.7336956262588501	0.8399999737739563	0.48275861144065857	0.22580644488334656	2556	2631	2631	2656	1445
10.74971134659527	10.74971174133497	0	0	1	0	-0.0053033008588994	0.4605556853458115	2610.975531491098	2685.975531491098	2685.975531491098	2710.975531491098	0.6623376607894897	0.75	0.8500000238418579	0.5057471394538879	0.22580644488334656	2610	2685	2685	2710	1445
10.766673706191295	10.766674100930992	0	0	1	0	-0.005573586191080736	0.46700869983640203	2637.400625830066	2712.400625830066	2712.400625830066	2737.400625830066	0.6883116960525513	0.77173912525177	0.8700000047683716	0.540229856967926	0.22580644488334656	2637	2712	2712	2737	1445
10.787674647645474	10.787674647645474	0	0	1	0	-0.0058285947109275454	0.48775071733984454	2722.3391875066636	2797.3391875066636	2797.3391875066636	2822.3391875066636	0.6883116960525513	0.7771739363670349	0.8799999952316284	0.5517241358757019	0.22580644488334656	2722	2797	2797	2822	1445
10.80104645494145	10.80104684968115	0	0	1	0	-0.006067627457812354	0.491638146563508	2738.258210177565	2813.258210177565	2813.258210177565	2838.258210177565	0.6883116960525513	0.782608687877655	0.8799999952316284	0.5632184147834778	0.22580644488334656	2738	2813	2813	2838	1445
10.816626830852066	10.816626830852066	0	0	1	0	-0.006290029259590911	0.5041252770917168	2789.3930096905806	2864.3930096905806	2864.3930096905806	2889.3930096905806	0.701298713684082	0.79347825050354	0.8899999856948853	0.5862069129943848	0.22580644488334656	2789	2864	2864	2889	1445
10.833683533236094	10.833683927975795	0	0	1	0	-0.006495190528383502	0.5095356950300864	2811.548671148204	2886.548671148204	2886.548671148204	2911.548671148204	0.701298713684082	0.7989130616188049	0.8999999761581421	0.5977011322975159	0.22580644488334656	2811	2886	2886	2911	1445
10.854266445349275	10.854266840088975	0	0	1	0	-0.006682548931412953	0.5141411373156242	2830.407957307481	2905.407957307481	2905.407957307481	2930.407957307481	0.7142857313156128	0.804347813129425	0.8999999761581421	0.5977011322975159	0.22580644488334656	2830	2905	2905	2930	1445
10.867442461754656	10.867442461754656	0	0	1	0	-0.006851590932319682	0.5180860527801787	2846.5623861348317	2921.5623861348317	2921.5623861348317	2946.5623861348317	0.7142857313156128	0.8097826242446899	0.8999999761581421	0.6091954112052917	0.22580644488334656	2846	2921	2921	2946	1445
10.883627184144096	10.883627184144096	0	0	1	0	-0.007001853198729167	0.5235826717779553	2869.0710409307267	2944.0710409307267	2944.0710409307267	2969.0710409307267	0.7142857313156128	0.8152173757553101	0.9100000262260437	0.6206896305084229	0.22580644488334656	2869	2944	2944	2969	1445
10.899652431695227	10.89965243169523	0	0	1	0	-0.007132923872213786	0.5308030774915355	2898.6386023278383	2973.6386023278383	2973.6386023278383	2998.6386023278383	0.7272727489471436	0.820652186870575	0.9100000262260437	0.6321839094161987	0.22580644488334656	2898	2973	2973	2998	1445
10.920989296633067	10.920990086112464	0	0	1	0	-0.007244443697168125	0.5363859078322335	2921.5002925729964	2996.5002925729964	2996.5002925729964	3021.5002925729964	0.7272727489471436	0.8260869383811951	0.9200000166893005	0.6436781883239746	0.22580644488334656	2921	2996	2996	3021	1445
10.934146760272608	10.934146760272608	0	0	1	0	-0.007336107005503633	0.5377446106110497	2927.064180452249	3002.064180452249	3002.064180452249	3027.064180452249	0.7272727489471436	0.83152174949646	0.9200000166893005	0.6436781883239746	0.22580644488334656	2927	3002	3002	3027	1445
10.949692793829428	10.949693188569128	0	0	1	0	-0.007407662554463602	0.5363859078322335	2921.5002925729964	2996.5002925729964	2996.5002925729964	3021.5002925729964	0.7272727489471436	0.8260869383811951	0.9200000166893005	0.6436781883239746	0.22580644488334656	2921	2996	2996	3021	1445
10.966705285367198	10.966705285367198	0	0	1	0	-0.007458914215262096	0.5308030774915355	2898.6386023278383	2973.6386023278383	2973.6386023278383	2998.6386023278383	0.7272727489471436	0.820652186870575	0.9100000262260437	0.6321839094161987	0.22580644488334656	2898	2973	2973	2998	1445
10.987710174218364	10.987710174218364	0	0	1	0	-0.007489721510659327	0.5308030774915355	2898.6386023278383	2973.6386023278383	2973.6386023278383	2998.6386023278383	0.7272727489471436	0.820652186870575	0.9100000262260437	0.6321839094161987	0.22580644488334656	2898	2973	2973	2998	1445
11.00100184935549	11.001002638834887	0	0	1	0	-0.0075	0.526829426185838	2882.3665002310063	2957.3665002310063	2957.3665002310063	2982.3665002310063	0.7272727489471436	0.8152173757553101	0.9100000262260437	0.6206896305084229	0.22580644488334656	2882	2957	2957	2982	1445
11.016637883563629	11.016637883563629	0	0	1	0	-0.00748972151065928	0.5201052823799781	2854.8311313460104	2929.8311313460104	2929.8311313460104	2954.8311313460104	0.7272727489471436	0.8152173757553101	0.8999999761581421	0.5977011322975159	0.22580644488334656	2854	2929	2929	2954	1445
11.033934192944816	11.033934587684517	0	0	1	0	-0.007458914215262003	0.5160535672204247	2838.2393577676394	2913.2393577676394	2913.2393577676394	2938.2393577676394	0.7272727489471436	0.8152173757553101	0.8899999856948853	0.5862069129943848	0.22580644488334656	2838	2913	2913	2938	1445
11.054294471867887	11.054294471867887	0	0	1	0	-0.007407662554463461	0.5132293634579099	2826.674243360141	2901.674243360141	2901.674243360141	2926.674243360141	0.7272727489471436	0.8097826242446899	0.8799999952316284	0.5862069129943848	0.22580644488334656	2826	2901	2901	2926	1445
11.067477593587846	11.06747759358785	0	0	1	0	-0.007336107005503446	0.5153060643974392	2835.1783337075135	2910.1783337075135	2910.1783337075135	2935.1783337075135	0.7402597665786743	0.8152173757553101	0.8799999952316284	0.5747126340866089	0.22580644488334656	2835	2910	2910	2935	1445
11.083652447484816	11.083652842224517	0	0	1	0	-0.007244443697167893	0.5095305817565698	2811.5277322931533	2886.5277322931533	2886.5277322931533	2911.5277322931533	0.7272727489471436	0.8152173757553101	0.8799999952316284	0.5632184147834778	0.22580644488334656	2811	2886	2886	2911	1445
11.09970927421185	11.09970966895155	0	0	1	0	-0.007132923872213509	0.5081718938789148	2805.963905434156	2880.963905434156	2880.963905434156	2905.963905434156	0.7272727489471436	0.8097826242446899	0.8799999952316284	0.5632184147834778	0.22580644488334656	2805	2880	2880	2905	1445
11.12101771789138	11.121018112631077	0	0	1	0	-0.0070018531987288465	0.4990464471760152	2768.5952011857826	2843.5952011857826	2843.5952011857826	2868.5952011857826	0.7272727489471436	0.7989130616188049	0.8700000047683716	0.540229856967926	0.22580644488334656	2768	2843	2843	2868	1445
11.13413254964345	11.13413254964345	0	0	1	0	-0.0068515909323193175	0.4990464471760152	2768.5952011857826	2843.5952011857826	2843.5952011857826	2868.5952011857826	0.7272727489471436	0.7989130616188049	0.8700000047683716	0.540229856967926	0.22580644488334656	2768	2843	2843	2868	1445
11.149710951855571	11.149710951855571	0	0	1	0	-0.006682548931412546	0.48997035535245104	2731.428605168287	2806.428605168287	2806.428605168287	2831.428605168287	0.7272727489471436	0.782608687877655	0.8700000047683716	0.517241358757019	0.22580644488334656	2731	2806	2806	2831	1445
11.166867128643695	11.166867523383392	0	0	1	0	-0.006495190528383055	0.4700163434163249	2649.7169262898506	2724.7169262898506	2724.7169262898506	2749.7169262898506	0.6883116960525513	0.7119565010070801	0.8299999833106995	0.4482758641242981	0.22580644488334656	2649	2724	2724	2749	1445
11.187806885444566	11.187807280184263	0	0	1	0	-0.006290029259590423	0.4081475060904163	2396.364037440255	2471.364037440255	2471.364037440255	2496.364037440255	0.6623376607894897	0.657608687877655	0.800000011920929	0.39080458879470825	0.22580644488334656	2396	2471	2471	2496	1445
11.199853156832056	11.199853156832056	0	0	1	0	-0.0060676274578118266	0.36021557822823524	2200.0827928446233	2275.0827928446233	2275.0827928446233	2300.0827928446233	0.5844155550003052	0.5978260636329651	0.75	0.3448275923728943	0.22580644488334656	2200	2275	2275	2300	1445
11.21665367315158	11.21665406789128	0	0	1	0	-0.005828594710926981	0.317209218296854	2023.971748925617	2098.9717489256172	2098.9717489256172	2123.9717489256172	0.5324675440788269	0.5271739363670349	0.699999988079071	0.29885056614875793	0.22580644488334656	2023	2098	2098	2123	1445
11.23363103285616	11.23363103285616	0	0	1	0	-0.005573586191080136	0.29105666762367743	1916.877053918959	1991.877053918959	1991.877053918959	2016.877053918959	0.5324675440788269	0.46739131212234497	0.6499999761581421	0.25287356972694397	0.22580644488334656	1916	1991	1991	2016	1445
11.254271182225661	11.254271182225661	0	0	1	0	-0.005303300858898766	0.2556033783615834	1771.695834390684	1846.695834390684	1846.695834390684	1871.695834390684	0.48051947355270386	0.41304346919059753	0.5899999737739563	0.2183908075094223	0.19354838132858276	1771	1846	1846	1871	1438
11.267481540984836	11.267481540984836	0	0	1	0	-0.005018479547691077	0.22698443937661317	1654.501279247231	1729.501279247231	1729.501279247231	1754.501279247231	0.44155845046043396	0.375	0.5299999713897705	0.17241379618644714	0.19354838132858276	1654	1729	1729	1754	1438
11.283681658222527	11.283681658222527	0	0	1	0	-0.004719902932873403	0.20327528438734255	1557.4122895661676	1632.4122895661676	1632.4122895661676	1657.4122895661676	0.3896103799343109	0.35326087474823	0.4699999988079071	0.14942528307437897	0.19354838132858276	1557	1632	1632	1657	1438
11.299683221391732	11.299683221391732	0	0	1	0	-0.004408389392193153	0.18212360857504195	1470.7961771147968	1545.7961771147968	1545.7961771147968	1570.7961771147968	0.33766233921051025	0.33152174949645996	0.4300000071525574	0.13793103396892548	0.19354838132858276	1470	1545	1545	1570	1438
11.320949427923491	11.320949427923491	0	0	1	0	-0.004084792762612291	0.1467532767745099	1325.954668391618	1400.954668391618	1400.954668391618	1425.954668391618	0.2467532455921173	0.29347825050354004	0.3700000047683716	0.12643678486347198	0.19354838132858276	1325	1400	1400	1425	1438
11.334093075673572	11.334093075673572	0	0	1	0	-0.0037499999999995736	0.14103925909483056	1302.555765993331	1377.555765993331	1377.555765993331	1402.555765993331	0.2467532455921173	0.2771739065647125	0.3499999940395355	0.1149425283074379	0.19354838132858276	1302	1377	1377	1402	1438
11.34976976807069	11.349770557550087	0	0	1	0	-0.00340492874804616	0.13125365125443572	1262.4837018869143	1337.4837018869143	1337.4837018869143	1362.4837018869143	0.22077922523021698	0.2663043439388275	0.33000001311302185	0.1149425283074379	0.19354838132858276	1262	1337	1337	1362	1438
11.366970155705072	11.366970550444773	0	0	1	0	-0.0030505248230680475	0.124082609379086	1233.1182854073572	1308.1182854073572	1308.1182854073572	1333.1182854073572	0.20779220759868622	0.2554347813129425	0.3199999928474426	0.1034482792019844	0.19354838132858276	1233	1308	1308	1333	1438
11.38755425203735	11.38755425203735	0	0	1	0	-0.002687759621589286	0.11624252808376634	1201.013152503023	1276.013152503023	1276.013152503023	1301.013152503023	0.19480518996715546	0.239130437374115	0.30000001192092896	0.1034482792019844	0.19354838132858276	1201	1276	1276	1301	1438
11.400943033140372	11.400943427880069	0	0	1	0	-0.0023176274578116285	0.10918643194625433	1172.1184388199115	1247.1184388199115	1247.1184388199115	1272.1184388199115	0.1818181872367859	0.22826087474822998	0.28999999165534973	0.09195402264595032	0.19354838132858276	1172	1247	1247	1272	1438
11.416674989095316	11.416674989095316	0	0	1	0	-0.0019411428382684192	0.10087445812749452	1138.08090603209	1213.08090603209	1213.08090603209	1238.08090603209	0.15584415197372437	0.22282609343528748	0.27000001072883606	0.09195402264595032	0.19354838132858276	1138	1213	1213	1238	1438
11.433651164580795	11.433651164580795	0	0	1	0	-0.0015593376811327004	0.09426151216030121	1111.0008922964334	1186.0008922964334	1186.0008922964334	1211.0008922964334	0.15584415197372437	0.20108695328235626	0.25	0.08045977354049683	0.19354838132858276	1111	1186	1186	1211	1438
11.454243550446744	11.454243945186445	0	0	1	0	-0.0011732584878012297	0.08829737082123756	1086.5777335129678	1161.5777335129678	1161.5777335129678	1186.5777335129678	0.1428571492433548	0.19021739065647125	0.25	0.08045977354049683	0.19354838132858276	1086	1161	1161	1186	1438
11.467482725203933	11.467482725203933	0	0	1	0	-0.0007839634745068937	0.08517768138098991	1073.8026052551536	1148.8026052551536	1148.8026052551536	1173.8026052551536	0.1428571492433548	0.17934782803058624	0.23000000417232513	0.08045977354049683	0.19354838132858276	1073	1148	1148	1173	1438
11.483647315868733	11.483647315868733	0	0	1	0	-0.0003925196718215671	0.07991131188091019	1052.2368221523272	1127.2368221523272	1127.2368221523272	1152.2368221523272	0.12987013161182404	0.17391304671764374	0.23000000417232513	0.06896551698446274	0.19354838132858276	1052	1127	1127	1152	1438
11.499730984895283	11.499731379634984	0	0	1	0	5.145327074780904e-16	0.07838020266772344	1045.9669299243274	1120.9669299243274	1120.9669299243274	1145.9669299243274	0.12987013161182404	0.16847826540470123	0.2199999988079071	0.06896551698446274	0.19354838132858276	1045	1120	1120	1145	1438
11.520995612468248	11.520996401947645	0	0	1	0	0.00039251967182259476	0.0768490934545367	1039.6970376963277	1114.6970376963277	1114.6970376963277	1139.6970376963277	0.12987013161182404	0.16304348409175873	0.20999999344348907	0.06896551698446274	0.19354838132858276	1039	1114	1114	1139	1438
11.534104917864536	11.534104917864536	0	0	1	0	0.0007839634745079172	0.07224364371841838	1020.8377210269232	1095.8377210269232	1095.8377210269232	1120.8377210269232	0.11688311398029327	0.15760870277881622	0.20999999344348907	0.06896551698446274	0.19354838132858276	1020	1095	1095	1120	1438
11.549720030868645	11.549720820348043	0	0	1	0	0.0011732584878022462	0.07013781838675683	1012.2143662937692	1087.2143662937692	1087.2143662937692	1112.2143662937692	0.11688311398029327	0.15217390656471252	0.20000000298023224	0.05747126415371895	0.19354838132858276	1012	1087	1087	1112	1438
11.56687147078038	11.566871865520078	0	0	1	0	0.001559337681133707	0.0687791230585212	1006.6505089246443	1081.6505089246443	1081.6505089246443	1106.6505089246443	0.11688311398029327	0.14673912525177002	0.20000000298023224	0.05747126415371895	0.19354838132858276	1006	1081	1081	1106	1438
11.587561357351927	11.587561357351927	0	0	1	0	0.0019411428382694134	0.0672767494928263	1000.4982891731238	1075.4982891731238	1075.4982891731238	1100.4982891731238	0.11688311398029327	0.14130434393882751	0.1899999976158142	0.05747126415371895	0.19354838132858276	1000	1075	1075	1100	1438
11.600930006730312	11.60093040147001	0	0	1	0	0.0023176274578126073	0.0672767494928263	1000.4982891731238	1075.4982891731238	1075.4982891731238	1100.4982891731238	0.11688311398029327	0.14130434393882751	0.1899999976158142	0.05747126415371895	0.19354838132858276	1000	1075	1075	1100	1438
11.616644988878207	11.616644988878207	0	0	1	0	0.0026877596215902464	0.0672767494928263	1000.4982891731238	1075.4982891731238	1075.4982891731238	1100.4982891731238	0.11688311398029327	0.14130434393882751	0.1899999976158142	0.05747126415371895	0.19354838132858276	1000	1075	1075	1100	1438
11.634034851568003	11.634035246307704	0	0	1	0	0.0030505248230689877	0.06267130161935314	981.6389801312512	1056.6389801312512	1056.6389801312512	1081.6389801312512	0.10389610379934311	0.135869562625885	0.1899999976158142	0.05747126415371895	0.19354838132858276	981	1056	1056	1081	1438
11.654207629134156	11.654207629134156	0	0	1	0	0.0034049287480470767	0.06267130161935314	981.6389801312512	1056.6389801312512	1056.6389801312512	1081.6389801312512	0.10389610379934311	0.135869562625885	0.1899999976158142	0.05747126415371895	0.19354838132858276	981	1056	1056	1081	1438
11.667389171895323	11.667389171895323	0	0	1	0	0.0037500000000004643	0.06267130161935314	981.6389801312512	1056.6389801312512	1056.6389801312512	1081.6389801312512	0.10389610379934311	0.135869562625885	0.1899999976158142	0.05747126415371895	0.19354838132858276	981	1056	1056	1081	1438
11.683708500522041	11.683708500522041	0	0	1	0	0.004084792762613155	0.06267130161935314	981.6389801312512	1056.6389801312512	1056.6389801312512	1081.6389801312512	0.10389610379934311	0.135869562625885	0.1899999976158142	0.05747126415371895	0.19354838132858276	981	1056	1056	1081	1438
11.701046257571601	11.701048231270093	0	0	1	0	0.004408389392193986	0.06267130161935314	981.6389801312512	1056.6389801312512	1056.6389801312512	1081.6389801312512	0.10389610379934311	0.135869562625885	0.1899999976158142	0.05747126415371895	0.19354838132858276	981	1056	1056	1081	1438
11.72092969093855	11.720930085678251	0	0	1	0	0.004719902932874203	0.06252762359599101	981.0506186255832	1056.0506186255832	1056.0506186255832	1081.0506186255832	0.10389610379934311	0.135869562625885	0.18000000715255737	0.05747126415371895	0.19354838132858276	981	1056	1056	1081	1438
11.734046891128816	11.734046891128816	0	0	1	0	0.005018479547691842	0.06252762359599101	981.0506186255832	1056.0506186255832	1056.0506186255832	1081.0506186255832	0.10389610379934311	0.135869562625885	0.18000000715255737	0.05747126415371895	0.19354838132858276	981	1056	1056	1081	1438
11.749703057061595	11.749703057061595	0	0	1	0	0.005303300858899494	0.061168928267755385	975.4867612564583	1050.4867612564583	1050.4867612564583	1075.4867612564583	0.10389610379934311	0.1304347813129425	0.18000000715255737	0.05747126415371895	0.19354838132858276	975	1050	1050	1075	1438
11.766852128535138	11.766852128535142	0	0	1	0	0.005573586191080825	0.061168928267755385	975.4867612564583	1050.4867612564583	1050.4867612564583	1075.4867612564583	0.10389610379934311	0.1304347813129425	0.18000000715255737	0.05747126415371895	0.19354838132858276	975	1050	1050	1075	1438
11.78757280480319	11.78757319954289	0	0	1	0	0.005828594710927629	0.06065168686981859	973.3686577319071	1048.3686577319072	1048.3686577319072	1073.3686577319072	0.10389610379934311	0.1304347813129425	0.18000000715255737	0.04597701132297516	0.19354838132858276	973	1048	1048	1073	1438
11.80098132289115	11.800981717630851	0	0	1	0	0.006067627457812431	0.061168928267755385	975.4867612564583	1050.4867612564583	1050.4867612564583	1075.4867612564583	0.10389610379934311	0.1304347813129425	0.18000000715255737	0.05747126415371895	0.19354838132858276	975	1050	1050	1075	1438
11.816646567837005	11.816646567837005	0	0	1	0	0.006290029259590983	0.061168928267755385	975.4867612564583	1050.4867612564583	1050.4867612564583	1075.4867612564583	0.10389610379934311	0.1304347813129425	0.18000000715255737	0.05747126415371895	0.19354838132858276	975	1050	1050	1075	1438
11.833649980361699	11.833649980361699	0	0	1	0	0.006495190528383569	0.061168928267755385	975.4867612564583	1050.4867612564583	1050.4867612564583	1075.4867612564583	0.10389610379934311	0.1304347813129425	0.18000000715255737	0.05747126415371895	0.19354838132858276	975	1050	1050	1075	1438
11.854364340794572	11.854364340794572	0	0	1	0	0.006682548931413013	0.06065168686981859	973.3686577319071	1048.3686577319072	1048.3686577319072	1073.3686577319072	0.10389610379934311	0.1304347813129425	0.18000000715255737	0.04597701132297516	0.19354838132858276	973	1048	1048	1073	1438
11.86742193529032	11.86742193529032	0	0	1	0	0.006851590932319736	0.061168928267755385	975.4867612564583	1050.4867612564583	1050.4867612564583	1075.4867612564583	0.10389610379934311	0.1304347813129425	0.18000000715255737	0.05747126415371895	0.19354838132858276	975	1050	1050	1075	1438
11.883626394664699	11.883626789404396	0	0	1	0	0.007001853198729215	0.06065168686981859	973.3686577319071	1048.3686577319072	1048.3686577319072	1073.3686577319072	0.10389610379934311	0.1304347813129425	0.18000000715255737	0.04597701132297516	0.19354838132858276	973	1048	1048	1073	1438
11.899724669060102	11.899725063799803	0	0	1	0	0.0071329238722138266	0.061168928267755385	975.4867612564583	1050.4867612564583	1050.4867612564583	1075.4867612564583	0.10389610379934311	0.1304347813129425	0.18000000715255737	0.05747126415371895	0.19354838132858276	975	1050	1050	1075	1438
11.921058376080353	11.92105916555975	0	0	1	0	0.00724444369716816	0.061168928267755385	975.4867612564583	1050.4867612564583	1050.4867612564583	1075.4867612564583	0.10389610379934311	0.1304347813129425	0.18000000715255737	0.05747126415371895	0.19354838132858276	975	1050	1050	1075	1438
11.93431294568579	11.93431294568579	0	0	1	0	0.007336107005503661	0.061168928267755385	975.4867612564583	1050.4867612564583	1050.4867612564583	1075.4867612564583	0.10389610379934311	0.1304347813129425	0.18000000715255737	0.05747126415371895	0.19354838132858276	975	1050	1050	1075	1438
11.949732662539006	11.949732662539006	0	0	1	0	0.007407662554463622	0.06065168686981859	973.3686577319071	1048.3686577319072	1048.3686577319072	1073.3686577319072	0.10389610379934311	0.1304347813129425	0.18000000715255737	0.04597701132297516	0.19354838132858276	973	1048	1048	1073	1438
11.967002129620674	11.967002524360375	0	0	1	0	0.00745891421526211	0.06053674427985117	972.8979678259906	1047.8979678259905	1047.8979678259905	1072.8979678259905	0.10389610379934311	0.1304347813129425	0.18000000715255737	0.04597701132297516	0.19354838132858276	972	1047	1047	1072	1438
11.987550304640362	11.987550699380062	0	0	1	0	0.007489721510659335	0.061168928267755385	975.4867612564583	1050.4867612564583	1050.4867612564583	1075.4867612564583	0.10389610379934311	0.1304347813129425	0.18000000715255737	0.05747126415371895	0.19354838132858276	975	1050	1050	1075	1438
12.000881848487062	12.000881848487062	0	0	1	0	0.0075	0.06065168686981859	973.3686577319071	1048.3686577319072	1048.3686577319072	1073.3686577319072	0.10389610379934311	0.1304347813129425	0.18000000715255737	0.04597701132297516	0.19354838132858276	973	1048	1048	1073	1438
12.016706173531517	12.016706173531517	0	0	1	0	0.007489721510659273	0.06065168686981859	973.3686577319071	1048.3686577319072	1048.3686577319072	1073.3686577319072	0.10389610379934311	0.1304347813129425	0.18000000715255737	0.04597701132297516	0.19354838132858276	973	1048	1048	1073	1438
12.033902219029216	12.033902613768916	0	0	1	0	0.0074589142152619884	0.06065168686981859	973.3686577319071	1048.3686577319072	1048.3686577319072	1073.3686577319072	0.10389610379934311	0.1304347813129425	0.18000000715255737	0.04597701132297516	0.19354838132858276	973	1048	1048	1073	1438
12.054246313624638	12.054246708364335	0	0	1	0	0.00740766255446344	0.06065168686981859	973.3686577319071	1048.3686577319072	1048.3686577319072	1073.3686577319072	0.10389610379934311	0.1304347813129425	0.18000000715255737	0.04597701132297516	0.19354838132858276	973	1048	1048	1073	1438
12.067465751396885	12.067465751396885	0	0	1	0	0.0073361070055034195	0.06065168686981859	973.3686577319071	1048.3686577319072	1048.3686577319072	1073.3686577319072	0.10389610379934311	0.1304347813129425	0.18000000715255737	0.04597701132297516	0.19354838132858276	973	1048	1048	1073	1438
12.083668631812465	12.083668631812465	0	0	1	0	0.007244443697167859	0.06065168686981859	973.3686577319071	1048.3686577319072	1048.3686577319072	1073.3686577319072	0.10389610379934311	0.1304347813129425	0.18000000715255737	0.04597701132297516	0.19354838132858276	973	1048	1048	1073	1438
12.099673352899263	12.099673352899263	0	0	1	0	0.007132923872213468	0.061168928267755385	975.4867612564583	1050.4867612564583	1050.4867612564583	1075.4867612564583	0.10389610379934311	0.1304347813129425	0.18000000715255737	0.05747126415371895	0.19354838132858276	975	1050	1050	1075	1438
12.121289693543833	12.121290088283533	0	0	1	0	0.007001853198728799	0.06065168686981859	973.3686577319071	1048.3686577319072	1048.3686577319072	1073.3686577319072	0.10389610379934311	0.1304347813129425	0.18000000715255737	0.04597701132297516	0.19354838132858276	973	1048	1048	1073	1438
12.134124260109775	12.134124260109775	0	0	1	0	0.006851590932319263	0.06065168686981859	973.3686577319071	1048.3686577319072	1048.3686577319072	1073.3686577319072	0.10389610379934311	0.1304347813129425	0.18000000715255737	0.04597701132297516	0.19354838132858276	973	1048	1048	1073	1438
12.149819900012435	12.149820689491833	0	0	1	0	0.006682548931412486	0.05740493432458105	960.0732060591594	1035.0732060591595	1035.0732060591595	1060.0732060591595	0.09090909361839294	0.1304347813129425	0.18000000715255737	0.04597701132297516	0.19354838132858276	960	1035	1035	1060	1438
12.166831207331104	12.166831996810501	0	0	1	0	0.006495190528382989	0.06053674427985117	972.8979678259906	1047.8979678259905	1047.8979678259905	1072.8979678259905	0.10389610379934311	0.1304347813129425	0.17000000178813934	0.04597701132297516	0.19354838132858276	972	1047	1047	1072	1438
12.187735832298785	12.187736227038485	0	0	1	0	0.00629002925959035	0.0618954396080868	978.4618251951155	1053.4618251951154	1053.4618251951154	1078.4618251951154	0.10389610379934311	0.135869562625885	0.17000000178813934	0.04597701132297516	0.19354838132858276	978	1053	1053	1078	1438
12.200868032597604	12.200868032597604	0	0	1	0	0.0060676274578117485	0.06313919234635501	983.5549926583237	1058.5549926583237	1058.5549926583237	1083.5549926583237	0.10389610379934311	0.14130434393882751	0.1599999964237213	0.04597701132297516	0.19354838132858276	983	1058	1058	1083	1438
12.21676972662302	12.216770121362721	0	0	1	0	0.0058285947109268975	0.06313919234635501	983.5549926583237	1058.5549926583237	1058.5549926583237	1083.5549926583237	0.10389610379934311	0.14130434393882751	0.1599999964237213	0.04597701132297516	0.19354838132858276	983	1058	1058	1083	1438
12.234548407916108	12.234548802655809	0	0	1	0	0.005573586191080047	0.06267942224340192	981.6722340867309	1056.672234086731	1056.672234086731	1081.672234086731	0.10389610379934311	0.14130434393882751	0.1599999964237213	0.03448275849223137	0.19354838132858276	981	1056	1056	1081	1438
12.254465394157457	12.254465788897157	0	0	1	0	0.005303300858898672	0.06539681289987317	992.7999488249807	1067.7999488249807	1067.7999488249807	1092.7999488249807	0.10389610379934311	0.15217390656471252	0.1599999964237213	0.03448275849223137	0.19354838132858276	992	1067	1067	1092	1438
12.266823509906978	12.266823904646678	0	0	1	0	0.005018479547690979	0.07193567251979277	1019.5765789685514	1094.5765789685515	1094.5765789685515	1119.5765789685515	0.11688311398029327	0.16304348409175873	0.17000000178813934	0.04597701132297516	0.19354838132858276	1019	1094	1094	1119	1438
12.283943370642813	12.28394416012221	0	0	1	0	0.004719902932873301	0.0732943678480284	1025.1404363376764	1100.1404363376764	1100.1404363376764	1125.1404363376764	0.11688311398029327	0.16847826540470123	0.17000000178813934	0.04597701132297516	0.19354838132858276	1025	1100	1100	1125	1438
12.29982888034058	12.299829275080281	0	0	1	0	0.004408389392193047	0.07801476017411413	1044.4704429129974	1119.4704429129974	1119.4704429129974	1144.4704429129974	0.12987013161182404	0.17391304671764374	0.18000000715255737	0.04597701132297516	0.19354838132858276	1044	1119	1119	1144	1438
12.32095929641596	12.320960085895358	0	0	1	0	0.004084792762612181	0.08420879024712519	1069.8349960619776	1144.8349960619776	1144.8349960619776	1169.8349960619776	0.1428571492433548	0.18478260934352875	0.20000000298023224	0.04597701132297516	0.19354838132858276	1069	1144	1144	1169	1438
12.334081628222307	12.334081628222307	0	0	1	0	0.0037499999999994586	0.09176151192308157	1100.763391325019	1175.763391325019	1175.763391325019	1200.763391325019	0.15584415197372437	0.20108695328235626	0.2199999988079071	0.04597701132297516	0.19354838132858276	1100	1175	1175	1200	1438
12.349725557224428	12.349725557224428	0	0	1	0	0.003404928748046042	0.09864519715052227	1128.9520823313887	1203.9520823313887	1203.9520823313887	1228.9520823313887	0.16883116960525513	0.21195651590824127	0.23999999463558197	0.05747126415371895	0.19354838132858276	1128	1203	1203	1228	1438
12.366968576746277	12.366969366225675	0	0	1	0	0.0030505248230679265	0.1115338857430194	1181.7312621176643	1256.7312621176643	1256.7312621176643	1281.7312621176643	0.20779220759868622	0.22282609343528748	0.27000001072883606	0.05747126415371895	0.19354838132858276	1181	1256	1256	1281	1438
12.387529383436327	12.387529383436327	0	0	1	0	0.0026877596215891626	0.12286722028692221	1228.1412670749464	1303.1412670749464	1303.1412670749464	1328.1412670749464	0.22077922523021698	0.25	0.30000001192092896	0.06896551698446274	0.19354838132858276	1228	1303	1303	1328	1438
12.400835663942303	12.400836058682003	0	0	1	0	0.0023176274578115027	0.13242294328993764	1267.2719527722948	1342.2719527722948	1342.2719527722948	1367.2719527722948	0.2467532455921173	0.260869562625885	0.3199999928474426	0.06896551698446274	0.19354838132858276	1267	1342	1342	1367	1438
12.4166797259717	12.4166797259717	0	0	1	0	0.0019411428382682915	0.1435097794883467	1312.6725470047797	1387.6725470047797	1387.6725470047797	1412.6725470047797	0.27272728085517883	0.2771739065647125	0.3499999940395355	0.06896551698446274	0.19354838132858276	1312	1387	1387	1412	1438
12.433664585730554	12.433664585730554	0	0	1	0	0.001559337681132571	0.1522406663959739	1348.425528891513	1423.425528891513	1423.425528891513	1448.425528891513	0.2857142984867096	0.29347825050354004	0.3700000047683716	0.08045977354049683	0.19354838132858276	1348	1423	1423	1448	1438
12.454231708255783	12.454231708255783	0	0	1	0	0.0011732584878010991	0.16108648706869833	1384.6491645463198	1459.6491645463198	1459.6491645463198	1484.6491645463198	0.29870128631591797	0.30978259444236755	0.38999998569488525	0.09195402264595032	0.19354838132858276	1384	1459	1459	1484	1438
12.467431014303394	12.467431014303394	0	0	1	0	0.0007839634745067622	0.177899470702456	1453.4983325265573	1528.4983325265573	1528.4983325265573	1553.4983325265573	0.33766233921051025	0.33152174949645996	0.4099999964237213	0.1034482792019844	0.19354838132858276	1453	1528	1528	1553	1438
12.48370968474114	12.48370968474114	0	0	1	0	0.000392519671821435	0.19186799035075752	1510.6994204863522	1585.6994204863522	1585.6994204863522	1610.6994204863522	0.3636363744735718	0.35326087474823	0.4399999976158142	0.1149425283074379	0.19354838132858276	1510	1585	1585	1610	1438
12.499647694818844	12.499647694818844	0	0	1	0	-6.468409853337487e-16	0.1991624674843303	1540.5703043483327	1615.5703043483327	1615.5703043483327	1640.5703043483327	0.3636363744735718	0.3695652186870575	0.46000000834465027	0.13793103396892548	0.19354838132858276	1540	1615	1615	1640	1438
12.520994033509453	12.520994033509453	0	0	1	0	-0.00039251967182272687	0.2230772549633322	1638.5013590748454	1713.5013590748454	1713.5013590748454	1738.5013590748454	0.3896103799343109	0.41304346919059753	0.5199999809265137	0.17241379618644714	0.19354838132858276	1638	1713	1713	1738	1438
12.534187418461581	12.534187418461581	0	0	1	0	-0.0007839634745080487	0.2230772549633322	1638.5013590748454	1713.5013590748454	1713.5013590748454	1738.5013590748454	0.3896103799343109	0.41304346919059753	0.5199999809265137	0.17241379618644714	0.19354838132858276	1638	1713	1713	1738	1438
12.549910295403453	12.54991069014315	0	0	1	0	-0.0011732584878023768	0.2401864599834742	1708.563553632327	1783.563553632327	1783.563553632327	1808.563553632327	0.4025973975658417	0.44021740555763245	0.5699999928474426	0.2068965584039688	0.22580644488334656	1708	1783	1783	1808	1445
12.566721074955147	12.566721074955147	0	0	1	0	-0.0015593376811338364	0.2585806401108188	1783.8877212538032	1858.8877212538032	1858.8877212538032	1883.8877212538032	0.4545454680919647	0.489130437374115	0.6600000262260437	0.28735631704330444	0.22580644488334656	1783	1858	1858	1883	1445
12.587544778284578	12.587544778284578	0	0	1	0	-0.0019411428382695413	0.302740442269835	1964.7221110949743	2039.7221110949743	2039.7221110949743	2064.722111094974	0.48051947355270386	0.5163043737411499	0.6899999976158142	0.3103448152542114	0.22580644488334656	1964	2039	2039	2064	1445
12.600866453638808	12.600866453638808	0	0	1	0	-0.002317627457812733	0.3180684001075811	2027.4900984405444	2102.4900984405444	2102.4900984405444	2127.4900984405444	0.48051947355270386	0.54347825050354	0.7200000286102295	0.3448275923728943	0.22580644488334656	2027	2102	2102	2127	1445
12.616633936166643	12.616633936166643	0	0	1	0	-0.00268775962159037	0.33881415985524654	2112.4439846072346	2187.4439846072346	2187.4439846072346	2212.4439846072346	0.5064935088157654	0.58152174949646	0.75	0.3563218414783478	0.22580644488334656	2112	2187	2187	2212	1445
12.633738796793924	12.633738796793924	0	0	1	0	-0.0030505248230691083	0.35506127675802546	2178.975928324114	2253.975928324114	2253.975928324114	2278.975928324114	0.5194805264472961	0.6086956262588501	0.7699999809265137	0.37931033968925476	0.22580644488334656	2178	2253	2253	2278	1445
12.654234471433675	12.654234471433675	0	0	1	0	-0.003404928748047195	0.37478505372744175	2259.744795013874	2334.744795013874	2334.744795013874	2359.744795013874	0.5454545617103577	0.635869562625885	0.7900000214576721	0.40229883790016174	0.22580644488334656	2259	2334	2334	2359	1445
12.66742469846821	12.66742509320791	0	0	1	0	-0.0037500000000005793	0.3914919614346548	2328.1595820749117	2403.1595820749117	2403.1595820749117	2428.1595820749117	0.5584415793418884	0.6630434989929199	0.8100000023841858	0.4252873659133911	0.22580644488334656	2328	2403	2403	2428	1445
12.683873501716128	12.68387429119553	0	0	1	0	-0.004084792762613266	0.41253717039080184	2414.3397127503335	2489.3397127503335	2489.3397127503335	2514.3397127503335	0.5974025726318359	0.6902173757553101	0.8299999833106995	0.4367816150188446	0.22580644488334656	2414	2489	2489	2514	1445
12.707507356961134	12.707507356961134	0	0	1	0	-0.004408389392194093	0.437343143717996	2515.9201735251936	2590.9201735251936	2590.9201735251936	2615.9201735251936	0.6103895902633667	0.7336956262588501	0.8600000143051147	0.4712643623352051	0.22580644488334656	2515	2590	2590	2615	1445
12.716626238742517	12.716626238742517	0	0	1	0	-0.004719902932874305	0.4515909049454434	2574.2647557515907	2649.2647557515907	2649.2647557515907	2674.2647557515907	0.6363636255264282	0.75	0.8700000047683716	0.48275861144065857	0.22580644488334656	2574	2649	2649	2674	1445
12.734212287062604	12.734212287062604	0	0	1	0	-0.005018479547691941	0.46653681217939	2635.468245874602	2710.468245874602	2710.468245874602	2735.468245874602	0.649350643157959	0.77173912525177	0.8799999952316284	0.5057471394538879	0.22580644488334656	2635	2710	2710	2735	1445
12.749639503970094	12.749639503970094	0	0	1	0	-0.005303300858899587	0.4776814904192399	2681.1057032667877	2756.1057032667877	2756.1057032667877	2781.1057032667877	0.6623376607894897	0.7880434989929199	0.8899999856948853	0.517241358757019	0.22580644488334656	2681	2756	2756	2781	1445
12.766647653371177	12.766647653371177	0	0	1	0	-0.0055735861910809125	0.48752495033302523	2721.4146716137384	2796.4146716137384	2796.4146716137384	2821.4146716137384	0.6753246784210205	0.7989130616188049	0.8999999761581421	0.5287356376647949	0.22580644488334656	2721	2796	2796	2821	1445
12.787496620041328	12.787496620041328	0	0	1	0	-0.005828594710927712	0.4974339825497278	2761.9921585411357	2836.9921585411357	2836.9921585411357	2861.9921585411357	0.6883116960525513	0.8152173757553101	0.8999999761581421	0.540229856967926	0.22580644488334656	2761	2836	2836	2861	1445
12.800856979886039	12.800856979886039	0	0	1	0	-0.006067627457812508	0.510081048201898	2813.7818923867726	2888.7818923867726	2888.7818923867726	2913.7818923867726	0.701298713684082	0.8369565010070801	0.9100000262260437	0.5517241358757019	0.22580644488334656	2813	2888	2888	2913	1445
12.816637094084232	12.816637094084232	0	0	1	0	-0.006290029259591055	0.5214268892660909	2860.2431115446425	2935.2431115446425	2935.2431115446425	2960.2431115446425	0.7142857313156128	0.85326087474823	0.9200000166893005	0.5632184147834778	0.22580644488334656	2860	2935	2935	2960	1445
12.833901824289516	12.833902219029216	0	0	1	0	-0.006495190528383635	0.5254292476314237	2876.63276905068	2951.63276905068	2951.63276905068	2976.63276905068	0.7142857313156128	0.8586956262588501	0.9200000166893005	0.5747126340866089	0.22580644488334656	2876	2951	2951	2976	1445
12.854185918450725	12.854185918450725	0	0	1	0	-0.006682548931413073	0.5355025927773838	2917.8831174233865	2992.8831174233865	2992.8831174233865	3017.8831174233865	0.7272727489471436	0.8695651888847351	0.9300000071525574	0.5862069129943848	0.22580644488334656	2917	2992	2992	3017	1445
12.867363513814901	12.867363513814901	0	0	1	0	-0.006851590932319789	0.5382199983350162	2929.0108931818913	3004.0108931818913	3004.0108931818913	3029.0108931818913	0.7272727489471436	0.8804348111152649	0.9300000071525574	0.5862069129943848	0.25806450843811035	2929	3004	3004	3029	1451
12.883654421183309	12.883654815923009	0	0	1	0	-0.007001853198729263	0.5454978466290852	2958.8136819461038	3033.8136819461038	3033.8136819461038	3058.8136819461038	0.7402597665786743	0.885869562625885	0.9300000071525574	0.5977011322975159	0.22580644488334656	2958	3033	3033	3058	1445
12.899654010654025	12.899654405393722	0	0	1	0	-0.007132923872213867	0.5483508008136146	2970.496529331752	3045.496529331752	3045.496529331752	3070.496529331752	0.7402597665786743	0.8913043737411499	0.9399999976158142	0.5977011322975159	0.25806450843811035	2970	3045	3045	3070	1451
12.920938375211925	12.920938769951626	0	0	1	0	-0.0072444436971681936	0.5570160865132836	3005.9808742718965	3080.9808742718965	3080.9808742718965	3105.9808742718965	0.7532467246055603	0.9021739363670349	0.9399999976158142	0.6091954112052917	0.25806450843811035	3005	3080	3080	3105	1451
12.93413254964345	12.934132944383148	0	0	1	0	-0.007336107005503688	0.5570160865132836	3005.9808742718965	3080.9808742718965	3080.9808742718965	3105.9808742718965	0.7532467246055603	0.9021739363670349	0.9399999976158142	0.6091954112052917	0.25806450843811035	3005	3080	3080	3105	1451
12.94968529377515	12.94968529377515	0	0	1	0	-0.007407662554463643	0.5583747743909386	3011.544701130894	3086.544701130894	3086.544701130894	3111.544701130894	0.7532467246055603	0.907608687877655	0.9399999976158142	0.6091954112052917	0.25806450843811035	3011	3086	3086	3111	1451
12.966649627069668	12.966650416549065	0	0	1	0	-0.007458914215262124	0.5583747743909386	3011.544701130894	3086.544701130894	3086.544701130894	3111.544701130894	0.7662337422370911	0.9130434989929199	0.9399999976158142	0.6091954112052917	0.25806450843811035	3011	3086	3086	3111	1451
12.98750293587651	12.98750293587651	0	0	1	0	-0.007489721510659341	0.5629802315776375	3030.404048310426	3105.404048310426	3105.404048310426	3130.404048310426	0.7662337422370911	0.9130434989929199	0.9399999976158142	0.6091954112052917	0.25806450843811035	3030	3105	3105	3130	1451
13.000871979994592	13.00087237473429	0	0	1	0	-0.0075	0.5643389194552926	3035.967875169423	3110.967875169423	3110.967875169423	3135.967875169423	0.7662337422370911	0.91847825050354	0.9399999976158142	0.6091954112052917	0.25806450843811035	3035	3110	3110	3135	1451
13.016680515451096	13.0166805154511	0	0	1	0	-0.007489721510659266	0.5643389194552926	3035.967875169423	3110.967875169423	3110.967875169423	3135.967875169423	0.7662337422370911	0.91847825050354	0.9399999976158142	0.6091954112052917	0.25806450843811035	3035	3110	3110	3135	1451
13.033717086110492	13.033717086110492	0	0	1	0	-0.0074589142152619746	0.5616377639188164	3024.906643247553	3099.906643247553	3099.906643247553	3124.906643247553	0.7662337422370911	0.91847825050354	0.9399999976158142	0.5977011322975159	0.25806450843811035	3024	3099	3099	3124	1451
13.054230918776383	13.054230918776383	0	0	1	0	-0.007407662554463419	0.5601435125131031	3018.7876837411573	3093.7876837411573	3093.7876837411573	3118.7876837411573	0.7662337422370911	0.91847825050354	0.9300000071525574	0.5977011322975159	0.25806450843811035	3018	3093	3093	3118	1451
13.06740535622297	13.06740535622297	0	0	1	0	-0.007336107005503392	0.5601435125131031	3018.7876837411573	3093.7876837411573	3093.7876837411573	3118.7876837411573	0.7662337422370911	0.91847825050354	0.9300000071525574	0.5977011322975159	0.25806450843811035	3018	3093	3093	3118	1451
13.083697447810476	13.083697842550176	0	0	1	0	-0.007244443697167825	0.5601435125131031	3018.7876837411573	3093.7876837411573	3093.7876837411573	3118.7876837411573	0.7662337422370911	0.91847825050354	0.9300000071525574	0.5977011322975159	0.25806450843811035	3018	3093	3093	3118	1451
13.099638615805773	13.099638615805773	0	0	1	0	-0.0071329238722134276	0.5601435125131031	3018.7876837411573	3093.7876837411573	3093.7876837411573	3118.7876837411573	0.7662337422370911	0.91847825050354	0.9300000071525574	0.5977011322975159	0.25806450843811035	3018	3093	3093	3118	1451
13.12080455845404	13.12080455845404	0	0	1	0	-0.007001853198728752	0.5532881999632409	2990.715178849471	3065.715178849471	3065.715178849471	3090.715178849471	0.7662337422370911	0.907608687877655	0.9200000166893005	0.5862069129943848	0.22580644488334656	2990	3065	3065	3090	1445
13.134127023287668	13.134127418027365	0	0	1	0	-0.006851590932319209	0.5460390734809568	2961.030005904518	3036.030005904518	3036.030005904518	3061.030005904518	0.7532467246055603	0.9021739363670349	0.9200000166893005	0.5747126340866089	0.22580644488334656	2961	3036	3036	3061	1445
13.149721609827438	13.149721609827438	0	0	1	0	-0.006682548931412426	0.5406780123368078	2939.076460519228	3014.076460519228	3014.076460519228	3039.076460519228	0.7532467246055603	0.8913043737411499	0.9200000166893005	0.5632184147834778	0.22580644488334656	2939	3014	3014	3039	1445
13.166846602179358	13.166846996919055	0	0	1	0	-0.006495190528382922	0.5339376284593138	2911.47458854089	2986.47458854089	2986.47458854089	3011.47458854089	0.7532467246055603	0.8804348111152649	0.9100000262260437	0.5517241358757019	0.22580644488334656	2911	2986	2986	3011	1445
13.187461488208136	13.187461488208136	0	0	1	0	-0.006290029259590279	0.5240079534636148	2870.8125694335026	2945.8125694335026	2945.8125694335026	2970.8125694335026	0.7402597665786743	0.8695651888847351	0.8999999761581421	0.540229856967926	0.22580644488334656	2870	2945	2945	2970	1445
13.200847900872965	13.200848295612666	0	0	1	0	-0.006067627457811671	0.505614149210782	2795.489941018152	2870.489941018152	2870.489941018152	2895.489941018152	0.7142857313156128	0.8478260636329651	0.8899999856948853	0.517241358757019	0.22580644488334656	2795	2870	2870	2895	1445
13.216648936275195	13.216649331014896	0	0	1	0	-0.005828594710926814	0.4673561627803178	2638.823486585401	2713.823486585401	2713.823486585401	2738.823486585401	0.701298713684082	0.782608687877655	0.8600000143051147	0.4482758641242981	0.22580644488334656	2638	2713	2713	2738	1445
13.233706033398924	13.233706428138625	0	0	1	0	-0.0055735861910799584	0.43675845830348026	2513.525886752752	2588.525886752752	2588.525886752752	2613.525886752752	0.6753246784210205	0.72826087474823	0.8299999833106995	0.4137931168079376	0.22580644488334656	2513	2588	2588	2613	1445
13.254189471108013	13.254189865847714	0	0	1	0	-0.0053033008588985785	0.4002128516497283	2363.8716275056377	2438.8716275056377	2438.8716275056377	2463.8716275056377	0.6363636255264282	0.6739130616188049	0.7900000214576721	0.36781609058380127	0.22580644488334656	2363	2438	2438	2463	1445
13.267268381547495	13.267268381547499	0	0	1	0	-0.005018479547690881	0.3667419422417879	2226.8082534801215	2301.8082534801215	2301.8082534801215	2326.8082534801215	0.5974025726318359	0.6195651888847351	0.75	0.3333333432674408	0.22580644488334656	2226	2301	2301	2326	1445
13.283676131866741	13.283676131866741	0	0	1	0	-0.004719902932873198	0.333279186286803	2089.7782678444582	2164.7782678444582	2164.7782678444582	2189.7782678444582	0.5584415793418884	0.570652186870575	0.7099999785423279	0.28735631704330444	0.22580644488334656	2089	2164	2164	2189	1445
13.29971677426613	13.29971677426613	0	0	1	0	-0.00440838939219294	0.296167728093335	1937.806846542207	2012.806846542207	2012.806846542207	2037.806846542207	0.4935064911842346	0.52173912525177	0.6700000166893005	0.25287356972694397	0.22580644488334656	1937	2012	2012	2037	1445
13.320870085244039	13.320870479983736	0	0	1	0	-0.00408479276261207	0.2501768422357995	1749.474168955599	1824.474168955599	1824.474168955599	1849.474168955599	0.4545454680919647	0.43478259444236755	0.5699999928474426	0.19540229439735413	0.22580644488334656	1749	1824	1824	1849	1445
13.334145576053508	13.334145576053512	0	0	1	0	-0.003749999999999344	0.2501768422357995	1749.474168955599	1824.474168955599	1824.474168955599	1849.474168955599	0.4545454680919647	0.43478259444236755	0.5699999928474426	0.19540229439735413	0.22580644488334656	1749	1824	1824	1849	1445
13.349674241063585	13.349674635803286	0	0	1	0	-0.0034049287480459245	0.22821206845086195	1659.5284203062797	1734.5284203062797	1734.5284203062797	1759.5284203062797	0.41558441519737244	0.40760868787765503	0.5199999809265137	0.17241379618644714	0.22580644488334656	1659	1734	1734	1759	1445
13.366635021700812	13.366635021700816	0	0	1	0	-0.003050524823067806	0.20857488112203004	1579.1141381947132	1654.1141381947132	1654.1141381947132	1679.1141381947132	0.37662336230278015	0.35326087474823	0.4300000071525574	0.14942528307437897	0.19354838132858276	1579	1654	1654	1679	1445
13.387524251820242	13.387524251820242	0	0	1	0	-0.002687759621589039	0.17459561696340298	1439.9690514651352	1514.9690514651352	1514.9690514651352	1539.9690514651352	0.31168830394744873	0.33152174949645996	0.4000000059604645	0.13793103396892548	0.19354838132858276	1439	1514	1514	1539	1438
13.400828953367427	13.400828953367427	0	0	1	0	-0.0023176274578113774	0.15082936275921677	1342.6462404989927	1417.6462404989927	1417.6462404989927	1442.6462404989927	0.2467532455921173	0.30978259444236755	0.3700000047683716	0.12643678486347198	0.22580644488334656	1342	1417	1417	1442	1445
13.416641436220917	13.416641830960618	0	0	1	0	-0.0019411428382681635	0.14050989534341912	1300.3880214313012	1375.3880214313012	1375.3880214313012	1400.3880214313012	0.23376622796058655	0.28804346919059753	0.3499999940395355	0.1149425283074379	0.22580644488334656	1300	1375	1375	1400	1445
13.433931035027225	13.433931824506622	0	0	1	0	-0.0015593376811324415	0.13355212634814712	1271.8959573956624	1346.8959573956624	1346.8959573956624	1371.8959573956624	0.23376622796058655	0.2663043439388275	0.33000001311302185	0.1034482792019844	0.22580644488334656	1271	1346	1346	1371	1445
13.454185523711025	13.454185918450726	0	0	1	0	-0.0011732584878009686	0.12246529359948533	1226.4953772898925	1301.4953772898925	1301.4953772898925	1326.4953772898925	0.20779220759868622	0.25	0.3100000023841858	0.1034482792019844	0.19354838132858276	1226	1301	1301	1326	1438
13.467401803565682	13.467401803565682	0	0	1	0	-0.0007839634745066304	0.11379187795708234	1190.9777402342522	1265.9777402342522	1265.9777402342522	1290.9777402342522	0.19480518996715546	0.23369565606117249	0.28999999165534973	0.09195402264595032	0.19354838132858276	1190	1265	1265	1290	1438
13.483806001227638	13.483806395967338	0	0	1	0	-0.0003925196718213029	0.1065921050978118	1161.4946703755393	1236.4946703755393	1236.4946703755393	1261.4946703755393	0.1818181872367859	0.22282609343528748	0.27000001072883606	0.08045977354049683	0.19354838132858276	1161	1236	1236	1261	1438
13.507439066993246	13.507439066993246	0	0	1	0	7.791492631894069e-16	0.09562020748853683	1116.5647496655583	1191.5647496655583	1191.5647496655583	1216.5647496655583	0.15584415197372437	0.20652173459529877	0.25	0.08045977354049683	0.19354838132858276	1116	1191	1191	1216	1438
13.516613212332455	13.516613212332455	0	0	1	0	0.000392519671822859	0.09562020748853683	1116.5647496655583	1191.5647496655583	1191.5647496655583	1216.5647496655583	0.15584415197372437	0.20652173459529877	0.25	0.08045977354049683	0.19354838132858276	1116	1191	1191	1216	1438
13.534139654958029	13.534140049697726	0	0	1	0	0.0007839634745081803	0.08723415227349976	1082.2238535599815	1157.2238535599815	1157.2238535599815	1182.2238535599815	0.1428571492433548	0.19021739065647125	0.23000000417232513	0.06896551698446274	0.19354838132858276	1082	1157	1157	1182	1438
13.5497666101531	13.549767004892797	0	0	1	0	0.0011732584878025075	0.08570304306031301	1075.9539613319816	1150.9539613319816	1150.9539613319816	1175.9539613319816	0.1428571492433548	0.18478260934352875	0.2199999988079071	0.06896551698446274	0.19354838132858276	1075	1150	1150	1175	1438
13.566822917797431	13.566823312537128	0	0	1	0	0.0015593376811339657	0.08281323851889064	1064.120211734857	1139.120211734857	1139.120211734857	1164.120211734857	0.1428571492433548	0.17391304671764374	0.20999999344348907	0.06896551698446274	0.19354838132858276	1064	1139	1139	1164	1438
13.587544778284578	13.587545173024278	0	0	1	0	0.001941142838269669	0.07760434052799882	1042.789774462155	1117.789774462155	1117.789774462155	1142.789774462155	0.12987013161182404	0.16847826540470123	0.20999999344348907	0.05747126415371895	0.19354838132858276	1042	1117	1117	1142	1438
13.600848690352365	13.600848690352365	0	0	1	0	0.0023176274578128593	0.0774606625046367	1042.2014129564873	1117.2014129564873	1117.2014129564873	1142.2014129564873	0.12987013161182404	0.16847826540470123	0.20000000298023224	0.05747126415371895	0.19354838132858276	1042	1117	1117	1142	1438
13.616661962685257	13.616661962685257	0	0	1	0	0.002687759621590494	0.07610196717640107	1036.6375555873624	1111.6375555873624	1111.6375555873624	1136.6375555873624	0.12987013161182404	0.16304348409175873	0.20000000298023224	0.05747126415371895	0.19354838132858276	1036	1111	1111	1136	1438
13.633638927650132	13.633638927650132	0	0	1	0	0.0030505248230692293	0.07149651744028275	1017.7782389179579	1092.7782389179579	1092.7782389179579	1117.7782389179579	0.11688311398029327	0.15760870277881622	0.20000000298023224	0.05747126415371895	0.19354838132858276	1017	1092	1092	1117	1438
13.654185128971328	13.654185128971328	0	0	1	0	0.0034049287480473127	0.07135283920282348	1017.1898765355622	1092.1898765355622	1092.1898765355622	1117.1898765355622	0.11688311398029327	0.15760870277881622	0.1899999976158142	0.05747126415371895	0.19354838132858276	1017	1092	1092	1117	1438
13.667401408825985	13.667401408825985	0	0	1	0	0.0037500000000006933	0.07135283920282348	1017.1898765355622	1092.1898765355622	1092.1898765355622	1117.1898765355622	0.11688311398029327	0.15760870277881622	0.1899999976158142	0.05747126415371895	0.19354838132858276	1017	1092	1092	1117	1438
13.683653631703912	13.683653631703912	0	0	1	0	0.004084792762613376	0.06999414014929756	1011.6260039113736	1086.6260039113736	1086.6260039113736	1111.6260039113736	0.11688311398029327	0.15217390656471252	0.1899999976158142	0.05747126415371895	0.19354838132858276	1011	1086	1086	1111	1438
13.699791380069197	13.699791774808897	0	0	1	0	0.0044083893921942	0.06999414014929756	1011.6260039113736	1086.6260039113736	1086.6260039113736	1111.6260039113736	0.11688311398029327	0.15217390656471252	0.1899999976158142	0.05747126415371895	0.19354838132858276	1011	1086	1086	1111	1438
13.72091113817271	13.720911927652107	0	0	1	0	0.004719902932874409	0.06999414014929756	1011.6260039113736	1086.6260039113736	1086.6260039113736	1111.6260039113736	0.11688311398029327	0.15217390656471252	0.1899999976158142	0.05747126415371895	0.19354838132858276	1011	1086	1086	1111	1438
13.734250971553084	13.734250971553084	0	0	1	0	0.005018479547692039	0.06999414014929756	1011.6260039113736	1086.6260039113736	1086.6260039113736	1111.6260039113736	0.11688311398029327	0.15217390656471252	0.1899999976158142	0.05747126415371895	0.19354838132858276	1011	1086	1086	1111	1438
13.749700688623403	13.749700688623403	0	0	1	0	0.00530330085889968	0.06999414014929756	1011.6260039113736	1086.6260039113736	1086.6260039113736	1111.6260039113736	0.11688311398029327	0.15217390656471252	0.1899999976158142	0.05747126415371895	0.19354838132858276	1011	1086	1086	1111	1438
13.766693048436533	13.76669383791593	0	0	1	0	0.005573586191081001	0.06999414014929756	1011.6260039113736	1086.6260039113736	1086.6260039113736	1111.6260039113736	0.11688311398029327	0.15217390656471252	0.1899999976158142	0.05747126415371895	0.19354838132858276	1011	1086	1086	1111	1438
13.78751240962928	13.78751240962928	0	0	1	0	0.005828594710927795	0.06999414014929756	1011.6260039113736	1086.6260039113736	1086.6260039113736	1111.6260039113736	0.11688311398029327	0.15217390656471252	0.1899999976158142	0.05747126415371895	0.19354838132858276	1011	1086	1086	1111	1438
13.800822242792545	13.800822637532246	0	0	1	0	0.006067627457812587	0.06999414014929756	1011.6260039113736	1086.6260039113736	1086.6260039113736	1111.6260039113736	0.11688311398029327	0.15217390656471252	0.1899999976158142	0.05747126415371895	0.19354838132858276	1011	1086	1086	1111	1438
13.81666669956164	13.816666304821943	0	0	1	0	0.006290029259591127	0.06999414014929756	1011.6260039113736	1086.6260039113736	1086.6260039113736	1111.6260039113736	0.11688311398029327	0.15217390656471252	0.1899999976158142	0.05747126415371895	0.19354838132858276	1011	1086	1086	1111	1438
13.83363340129435	13.83363340129435	0	0	1	0	0.006495190528383701	0.06674738760406002	998.3305522386258	1073.3305522386258	1073.3305522386258	1098.3305522386258	0.10389610379934311	0.15217390656471252	0.1899999976158142	0.05747126415371895	0.19354838132858276	998	1073	1073	1098	1438
13.854148023439642	13.854148023439642	0	0	1	0	0.006682548931413134	0.06674738760406002	998.3305522386258	1073.3305522386258	1073.3305522386258	1098.3305522386258	0.10389610379934311	0.15217390656471252	0.1899999976158142	0.05747126415371895	0.19354838132858276	998	1073	1073	1098	1438
13.86738364553954	13.86738364553954	0	0	1	0	0.006851590932319843	0.06674738760406002	998.3305522386258	1073.3305522386258	1073.3305522386258	1098.3305522386258	0.10389610379934311	0.15217390656471252	0.1899999976158142	0.05747126415371895	0.19354838132858276	998	1073	1073	1098	1438
13.883712842658728	13.883713237398428	0	0	1	0	0.0070018531987293105	0.06999414014929756	1011.6260039113736	1086.6260039113736	1086.6260039113736	1111.6260039113736	0.11688311398029327	0.15217390656471252	0.1899999976158142	0.05747126415371895	0.19354838132858276	1011	1086	1086	1111	1438
13.89972901119679	13.89972901119679	0	0	1	0	0.007132923872213908	0.06999414014929756	1011.6260039113736	1086.6260039113736	1086.6260039113736	1111.6260039113736	0.11688311398029327	0.15217390656471252	0.1899999976158142	0.05747126415371895	0.19354838132858276	1011	1086	1086	1111	1438
13.920925348801866	13.920925743541563	0	0	1	0	0.007244443697168227	0.06674738760406002	998.3305522386258	1073.3305522386258	1073.3305522386258	1098.3305522386258	0.10389610379934311	0.15217390656471252	0.1899999976158142	0.05747126415371895	0.19354838132858276	998	1073	1073	1098	1438
13.93412228641128	13.934122681150981	0	0	1	0	0.007336107005503715	0.06674738760406002	998.3305522386258	1073.3305522386258	1073.3305522386258	1098.3305522386258	0.10389610379934311	0.15217390656471252	0.1899999976158142	0.05747126415371895	0.19354838132858276	998	1073	1073	1098	1438
13.949731478319908	13.949732267799305	0	0	1	0	0.007407662554463664	0.06999414014929756	1011.6260039113736	1086.6260039113736	1086.6260039113736	1111.6260039113736	0.11688311398029327	0.15217390656471252	0.1899999976158142	0.05747126415371895	0.19354838132858276	1011	1086	1086	1111	1438
13.966636600659609	13.966636995399309	0	0	1	0	0.007458914215262138	0.06999414014929756	1011.6260039113736	1086.6260039113736	1086.6260039113736	1111.6260039113736	0.11688311398029327	0.15217390656471252	0.1899999976158142	0.05747126415371895	0.19354838132858276	1011	1086	1086	1111	1438
13.987462672427235	13.987463067166932	0	0	1	0	0.007489721510659348	0.06674738760406002	998.3305522386258	1073.3305522386258	1073.3305522386258	1098.3305522386258	0.10389610379934311	0.15217390656471252	0.1899999976158142	0.05747126415371895	0.19354838132858276	998	1073	1073	1098	1438
14.000819479614655	14.000819874354352	0	0	1	0	0.0075	0.06674738760406002	998.3305522386258	1073.3305522386258	1073.3305522386258	1098.3305522386258	0.10389610379934311	0.15217390656471252	0.1899999976158142	0.05747126415371895	0.19354838132858276	998	1073	1073	1098	1438
14.016662357424956	14.016662357424956	0	0	1	0	0.007489721510659259	0.06674738760406002	998.3305522386258	1073.3305522386258	1073.3305522386258	1098.3305522386258	0.10389610379934311	0.15217390656471252	0.1899999976158142	0.05747126415371895	0.19354838132858276	998	1073	1073	1098	1438
14.03370445444013	14.03370445444013	0	0	1	0	0.0074589142152619616	0.06674738760406002	998.3305522386258	1073.3305522386258	1073.3305522386258	1098.3305522386258	0.10389610379934311	0.15217390656471252	0.1899999976158142	0.05747126415371895	0.19354838132858276	998	1073	1073	1098	1438
14.054166970945182	14.054166970945182	0	0	1	0	0.007407662554463399	0.06674738760406002	998.3305522386258	1073.3305522386258	1073.3305522386258	1098.3305522386258	0.10389610379934311	0.15217390656471252	0.1899999976158142	0.05747126415371895	0.19354838132858276	998	1073	1073	1098	1438
14.067390750854116	14.067390750854116	0	0	1	0	0.007336107005503364	0.06674738760406002	998.3305522386258	1073.3305522386258	1073.3305522386258	1098.3305522386258	0.10389610379934311	0.15217390656471252	0.1899999976158142	0.05747126415371895	0.19354838132858276	998	1073	1073	1098	1438
14.083635868417467	14.083635868417467	0	0	1	0	0.00724444369716779	0.06808946781845271	1003.8263707165638	1078.8263707165638	1078.8263707165638	1103.8263707165638	0.11688311398029327	0.14673912525177002	0.1899999976158142	0.04597701132297516	0.19354838132858276	1003	1078	1078	1103	1438
14.099638221066073	14.099638221066073	0	0	1	0	0.007132923872213387	0.06944816314668834	1009.3902280856887	1084.3902280856887	1084.3902280856887	1109.3902280856887	0.11688311398029327	0.15217390656471252	0.1899999976158142	0.04597701132297516	0.19354838132858276	1009	1084	1084	1109	1438
14.120878769517411	14.120879558996808	0	0	1	0	0.007001853198728705	0.06944816314668834	1009.3902280856887	1084.3902280856887	1084.3902280856887	1109.3902280856887	0.11688311398029327	0.15217390656471252	0.1899999976158142	0.04597701132297516	0.19354838132858276	1009	1084	1084	1109	1438
14.134112417918814	14.134112417918814	0	0	1	0	0.006851590932319155	0.06999414014929756	1011.6260039113736	1086.6260039113736	1086.6260039113736	1111.6260039113736	0.11688311398029327	0.15217390656471252	0.1899999976158142	0.05747126415371895	0.19354838132858276	1011	1086	1086	1111	1438
14.149768583851593	14.149768978591293	0	0	1	0	0.006682548931412366	0.06944816314668834	1009.3902280856887	1084.3902280856887	1084.3902280856887	1109.3902280856887	0.11688311398029327	0.15217390656471252	0.1899999976158142	0.04597701132297516	0.19354838132858276	1009	1084	1084	1109	1438
14.166663837698824	14.166664232438524	0	0	1	0	0.006495190528382856	0.06999414014929756	1011.6260039113736	1086.6260039113736	1086.6260039113736	1111.6260039113736	0.11688311398029327	0.15217390656471252	0.1899999976158142	0.04597701132297516	0.19354838132858276	1011	1086	1086	1111	1438
14.187478856754883	14.187478856754883	0	0	1	0	0.006290029259590206	0.06944816314668834	1009.3902280856887	1084.3902280856887	1084.3902280856887	1109.3902280856887	0.11688311398029327	0.15217390656471252	0.1899999976158142	0.04597701132297516	0.19354838132858276	1009	1084	1084	1109	1438
14.200809216382485	14.200809611122185	0	0	1	0	0.006067627457811592	0.06944816314668834	1009.3902280856887	1084.3902280856887	1084.3902280856887	1109.3902280856887	0.11688311398029327	0.15217390656471252	0.1899999976158142	0.04597701132297516	0.19354838132858276	1009	1084	1084	1109	1438
14.216648541535498	14.216648541535498	0	0	1	0	0.005828594710926731	0.06999414014929756	1011.6260039113736	1086.6260039113736	1086.6260039113736	1111.6260039113736	0.11688311398029327	0.15217390656471252	0.1899999976158142	0.05747126415371895	0.19354838132858276	1011	1086	1086	1111	1438
14.233854850265363	14.233855245005063	0	0	1	0	0.005573586191079871	0.06933322072799863	1008.9195388811544	1083.9195388811545	1083.9195388811545	1108.9195388811545	0.11688311398029327	0.15217390656471252	0.18000000715255737	0.04597701132297516	0.19354838132858276	1008	1083	1083	1108	1438
14.254191050066808	14.254191050066808	0	0	1	0	0.005303300858898486	0.06933322072799863	1008.9195388811544	1083.9195388811545	1083.9195388811545	1108.9195388811545	0.11688311398029327	0.15217390656471252	0.18000000715255737	0.04597701132297516	0.19354838132858276	1008	1083	1083	1108	1438
14.267417198413934	14.267417198413934	0	0	1	0	0.005018479547690782	0.07069191978152456	1014.483411505343	1089.4834115053432	1089.4834115053432	1114.4834115053432	0.11688311398029327	0.15760870277881622	0.18000000715255737	0.04597701132297516	0.19354838132858276	1014	1089	1089	1114	1438
14.283639421074756	14.283639421074756	0	0	1	0	0.004719902932873095	0.07069191978152456	1014.483411505343	1089.4834115053432	1089.4834115053432	1114.4834115053432	0.11688311398029327	0.15760870277881622	0.18000000715255737	0.04597701132297516	0.19354838132858276	1014	1089	1089	1114	1438
14.308477232401025	14.308477232401025	0	0	1	0	0.0044083893921928324	0.07216555752844989	1020.5179580790023	1095.5179580790023	1095.5179580790023	1120.5179580790023	0.11688311398029327	0.16304348409175873	0.1899999976158142	0.04597701132297516	0.19354838132858276	1020	1095	1095	1120	1438
14.317106242216227	14.317106242216227	0	0	1	0	0.004084792762611958	0.07216555752844989	1020.5179580790023	1095.5179580790023	1095.5179580790023	1120.5179580790023	0.11688311398029327	0.16304348409175873	0.1899999976158142	0.04597701132297516	0.19354838132858276	1020	1095	1095	1120	1438
14.334237550403323	14.334237550403323	0	0	1	0	0.0037499999999992296	0.07352425285668551	1026.0818154481271	1101.0818154481271	1101.0818154481271	1126.0818154481271	0.11688311398029327	0.16847826540470123	0.1899999976158142	0.04597701132297516	0.19354838132858276	1026	1101	1101	1126	1438
14.349692004350029	14.34969279382943	0	0	1	0	0.0034049287480458065	0.07352425285668551	1026.0818154481271	1101.0818154481271	1101.0818154481271	1126.0818154481271	0.11688311398029327	0.16847826540470123	0.1899999976158142	0.04597701132297516	0.19354838132858276	1026	1101	1101	1126	1438
14.374050206942286	14.374050601681986	0	0	1	0	0.003050524823067685	0.08492718092058839	1072.7768058698093	1147.7768058698093	1147.7768058698093	1172.7768058698093	0.1428571492433548	0.18478260934352875	0.20999999344348907	0.05747126415371895	0.19354838132858276	1072	1147	1147	1172	1438
14.383678697674785	14.383678697674785	0	0	1	0	0.0026877596215889154	0.08579737058401793	1076.3402325415534	1151.3402325415534	1151.3402325415534	1176.3402325415534	0.1428571492433548	0.19021739065647125	0.2199999988079071	0.04597701132297516	0.19354838132858276	1076	1151	1151	1176	1438
14.400855400927242	14.400855795666942	0	0	1	0	0.0023176274578112516	0.0892906233802138	1090.6451027419755	1165.6451027419755	1165.6451027419755	1190.6451027419755	0.1428571492433548	0.20108695328235626	0.23000000417232513	0.05747126415371895	0.19354838132858276	1090	1165	1165	1190	1438
14.416665515342544	14.416665515342544	0	0	1	0	0.0019411428382680358	0.09539844274263957	1115.6566230311091	1190.6566230311091	1190.6566230311091	1215.6566230311091	0.15584415197372437	0.21195651590824127	0.23999999463558197	0.05747126415371895	0.19354838132858276	1115	1190	1190	1215	1438
14.433677217400916	14.433677217400916	0	0	1	0	0.001559337681132312	0.1048967022009879	1154.5519955130455	1229.5519955130455	1229.5519955130455	1254.5519955130455	0.1818181872367859	0.22282609343528748	0.25999999046325684	0.05747126415371895	0.19354838132858276	1154	1229	1229	1254	1438
14.45416499724669	14.45416539198639	0	0	1	0	0.0011732584878008379	0.11100452199160796	1179.5635175556345	1254.5635175556345	1254.5635175556345	1279.5635175556345	0.19480518996715546	0.23369565606117249	0.27000001072883606	0.05747126415371895	0.19354838132858276	1179	1254	1254	1279	1438
14.467426672166706	14.467427066906403	0	0	1	0	0.0007839634745064989	0.12133611081681889	1221.8713737948733	1296.8713737948733	1296.8713737948733	1321.8713737948733	0.22077922523021698	0.2445652186870575	0.28999999165534973	0.06896551698446274	0.19354838132858276	1221	1296	1296	1321	1438
14.4836575791009	14.4836579738406	0	0	1	0	0.0003925196718211707	0.13360922499013872	1272.129776334618	1347.129776334618	1347.129776334618	1372.129776334618	0.2467532455921173	0.2663043439388275	0.3100000023841858	0.06896551698446274	0.22580644488334656	1272	1347	1347	1372	1445
14.499712432129442	14.499712432129442	0	0	1	0	-9.11457541045065e-16	0.1399181978243949	1297.9650200908973	1372.9650200908973	1372.9650200908973	1397.9650200908973	0.25974026322364807	0.2771739065647125	0.33000001311302185	0.06896551698446274	0.22580644488334656	1297	1372	1372	1397	1445
14.520911927652108	14.520912717131505	0	0	1	0	-0.00039251967182299115	0.14891982741397003	1334.8266932602073	1409.8266932602073	1409.8266932602073	1434.8266932602073	0.2857142984867096	0.28260868787765503	0.3400000035762787	0.08045977354049683	0.22580644488334656	1334	1409	1409	1434	1445
14.534040970033335	14.534040970033335	0	0	1	0	-0.0007839634745083118	0.1552862641112558	1360.8972515355924	1435.8972515355924	1435.8972515355924	1460.8972515355924	0.29870128631591797	0.29347825050354004	0.36000001430511475	0.08045977354049683	0.22580644488334656	1360	1435	1435	1460	1445
14.549782399741051	14.549782794480748	0	0	1	0	-0.0011732584878026383	0.1600928630893943	1380.5802743510696	1455.5802743510696	1455.5802743510696	1480.5802743510696	0.31168830394744873	0.29891303181648254	0.3700000047683716	0.08045977354049683	0.22580644488334656	1380	1455	1455	1480	1445
14.56672660131093	14.56672660131093	0	0	1	0	-0.0015593376811340951	0.17566209300153557	1444.3362708412883	1519.3362708412883	1519.3362708412883	1544.3362708412883	0.350649356842041	0.31521740555763245	0.4000000059604645	0.09195402264595032	0.22580644488334656	1444	1519	1519	1544	1445
14.587468988262415	14.587468988262415	0	0	1	0	-0.0019411428382697968	0.1905092950225219	1505.1355631172273	1580.1355631172273	1580.1355631172273	1605.1355631172273	0.3636363744735718	0.3478260934352875	0.4399999976158142	0.1149425283074379	0.22580644488334656	1505	1580	1580	1605	1445
14.60079184783574	14.60079184783574	0	0	1	0	-0.002317627457812985	0.20465022183911896	1563.0426584311922	1638.0426584311922	1638.0426584311922	1663.0426584311922	0.3896103799343109	0.3695652186870575	0.4699999988079071	0.12643678486347198	0.22580644488334656	1563	1638	1638	1663	1445
14.616778805636091	14.616779200375792	0	0	1	0	-0.0026877596215906176	0.2170755099505186	1613.9242132473737	1688.9242132473737	1688.9242132473737	1713.9242132473737	0.4025973975658417	0.39673912525177	0.5	0.13793103396892548	0.22580644488334656	1613	1688	1688	1713	1445
14.640927796187999	14.640928190927696	0	0	1	0	-0.0030505248230693503	0.22983750526247348	1666.184584049829	1741.184584049829	1741.184584049829	1766.184584049829	0.41558441519737244	0.41847825050354004	0.5299999713897705	0.16091954708099365	0.22580644488334656	1666	1741	1741	1766	1445
14.649623122272594	14.649623122272594	0	0	1	0	-0.0034049287480474306	0.24890848111147168	1744.2802301514766	1819.2802301514766	1819.2802301514766	1844.2802301514766	0.44155845046043396	0.45108696818351746	0.5600000023841858	0.18390804529190063	0.22580644488334656	1744	1819	1819	1844	1445
14.667483119943629	14.667483119943629	0	0	1	0	-0.0037500000000008082	0.2685169242176859	1824.5768046714238	1899.5768046714238	1899.5768046714238	1924.5768046714238	0.48051947355270386	0.47826087474823	0.5899999737739563	0.19540229439735413	0.22580644488334656	1824	1899	1899	1924	1445
14.6836899477562	14.6836899477562	0	0	1	0	-0.004084792762613487	0.2863032916556487	1897.4119793298814	1972.4119793298814	1972.4119793298814	1997.4119793298814	0.4935064911842346	0.5163043737411499	0.6200000047683716	0.2183908075094223	0.22580644488334656	1897	1972	1972	1997	1445
14.6996615107083	14.699661905448	0	0	1	0	-0.004408389392194307	0.2992255762527729	1950.328734755105	2025.328734755105	2025.328734755105	2050.328734755105	0.4935064911842346	0.5489130616188049	0.6399999856948853	0.24137930572032928	0.22580644488334656	1950	2025	2025	2050	1445
14.7208827169144	14.7208827169144	0	0	1	0	-0.004719902932874511	0.33492535643022636	2096.519334581777	2171.519334581777	2171.519334581777	2196.519334581777	0.5324675440788269	0.614130437374115	0.699999988079071	0.27586206793785095	0.22580644488334656	2096	2171	2171	2196	1445
14.734065838634358	14.734066233374058	0	0	1	0	-0.005018479547692137	0.33492535643022636	2096.519334581777	2171.519334581777	2171.519334581777	2196.519334581777	0.5324675440788269	0.614130437374115	0.699999988079071	0.27586206793785095	0.22580644488334656	2096	2171	2171	2196	1445
14.74973029410081	14.749731083580208	0	0	1	0	-0.005303300858899775	0.3564469829715531	2184.65039526851	2259.65039526851	2259.65039526851	2284.65039526851	0.5584415793418884	0.6521739363670349	0.7200000286102295	0.29885056614875793	0.22580644488334656	2184	2259	2259	2284	1445
14.766880549793452	14.76688133927285	0	0	1	0	-0.00557358619108109	0.3776443749666214	2271.4537154883146	2346.4537154883146	2346.4537154883146	2371.4537154883146	0.6103895902633667	0.717391312122345	0.7599999904632568	0.3448275923728943	0.25806450843811035	2271	2346	2346	2371	1451
14.787520699162954	14.787520699162954	0	0	1	0	-0.0058285947109278785	0.41559765075815136	2426.87237985463	2501.87237985463	2501.87237985463	2526.87237985463	0.6363636255264282	0.739130437374115	0.7799999713897705	0.36781609058380127	0.25806450843811035	2426	2501	2501	2526	1451
14.800846321914172	14.80084711139357	0	0	1	0	-0.006067627457812664	0.4278509082002886	2477.0494690801816	2552.0494690801816	2552.0494690801816	2577.0494690801816	0.6363636255264282	0.7663043737411499	0.7900000214576721	0.39080458879470825	0.25806450843811035	2477	2552	2552	2577	1451
14.816640252001822	14.816640646741522	0	0	1	0	-0.006290029259591199	0.4408140504522913	2530.133536602133	2605.133536602133	2605.133536602133	2630.133536602133	0.649350643157959	0.7880434989929199	0.8100000023841858	0.40229883790016174	0.25806450843811035	2530	2605	2605	2630	1451
14.833783402379886	14.833783402379886	0	0	1	0	-0.006495190528383767	0.45521398051031703	2589.1012501897485	2664.1012501897485	2664.1012501897485	2689.1012501897485	0.6623376607894897	0.8097826242446899	0.8199999928474426	0.4252873659133911	0.25806450843811035	2589	2664	2664	2689	1451
14.854161839329098	14.854161839329098	0	0	1	0	-0.006682548931413194	0.46707704049074783	2637.680480809612	2712.680480809612	2712.680480809612	2737.680480809612	0.6753246784210205	0.8260869383811951	0.8399999737739563	0.4367816150188446	0.25806450843811035	2637	2712	2712	2737	1451
14.867384435018938	14.867384829758635	0	0	1	0	-0.006851590932319897	0.4803769038454897	2692.1434212472805	2767.1434212472805	2767.1434212472805	2792.1434212472805	0.6883116960525513	0.842391312122345	0.8500000238418579	0.4597701132297516	0.25806450843811035	2692	2767	2767	2792	1451
14.883707711042646	14.883707711042646	0	0	1	0	-0.007001853198729357	0.49839714535865287	2765.9363102436837	2840.9363102436837	2840.9363102436837	2865.9363102436837	0.7142857313156128	0.864130437374115	0.8600000143051147	0.48275861144065857	0.25806450843811035	2765	2840	2840	2865	1451
14.899683221391733	14.899683616131433	0	0	1	0	-0.00713292387221395	0.5159086507490311	2837.6459248172823	2912.6459248172823	2912.6459248172823	2937.6459248172823	0.7272727489471436	0.8913043737411499	0.8799999952316284	0.5057471394538879	0.25806450843811035	2837	2912	2912	2937	1451
14.92085587461488	14.92085587461488	0	0	1	0	-0.007244443697168262	0.5296107911035932	2893.7561895692143	2968.7561895692143	2968.7561895692143	2993.7561895692143	0.7402597665786743	0.907608687877655	0.8899999856948853	0.5287356376647949	0.25806450843811035	2893	2968	2968	2993	1451
14.934063470196165	14.934063470196165	0	0	1	0	-0.007336107005503743	0.5348856455139046	2915.3567183794394	2990.3567183794394	2990.3567183794394	3015.3567183794394	0.7402597665786743	0.91847825050354	0.8899999856948853	0.540229856967926	0.25806450843811035	2915	2990	2990	3015	1451
14.949840426476769	14.949841215956166	0	0	1	0	-0.007407662554463685	0.5447865617172472	2955.9009702321273	3030.9009702321273	3030.9009702321273	3055.9009702321273	0.7532467246055603	0.929347813129425	0.8999999761581421	0.5517241358757019	0.25806450843811035	2955	3030	3030	3055	1451
14.974194286932338	14.974194286932338	0	0	1	0	-0.0074589142152621515	0.5547449725540892	2996.680662608995	3071.680662608995	3071.680662608995	3096.680662608995	0.7662337422370911	0.9402173757553101	0.9100000262260437	0.5632184147834778	0.25806450843811035	2996	3071	3071	3096	1451
14.983670013401412	14.983670408141112	0	0	1	0	-0.0074897215106593555	0.5641577625891259	3035.2260378024703	3110.2260378024703	3110.2260378024703	3135.2260378024703	0.7662337422370911	0.9510869383811951	0.9200000166893005	0.5862069129943848	0.25806450843811035	3035	3110	3110	3135	1451
15.000821848052848	15.000821848052848	0	0	1	0	-0.0075	0.5782909521922983	3093.1014492274617	3168.1014492274617	3168.1014492274617	3193.1014492274617	0.7792207598686218	0.967391312122345	0.9300000071525574	0.6091954112052917	0.25806450843811035	3093	3168	3168	3193	1451
15.016645778357606	15.016645778357606	0	0	1	0	-0.007489721510659252	0.5857780843322304	3123.761255340484	3198.761255340484	3198.761255340484	3223.761255340484	0.7922077775001526	0.97826087474823	0.9399999976158142	0.6091954112052917	0.29032257199287415	3123	3198	3198	3223	1458
15.033698533344648	15.033698928084348	0	0	1	0	-0.007458914215261947	0.5911966165180864	3145.950144641564	3220.950144641564	3220.950144641564	3245.950144641564	0.7922077775001526	0.989130437374115	0.9399999976158142	0.6206896305084229	0.25806450843811035	3145	3220	3220	3245	1451
15.05432881422168	15.054329998440778	0	0	1	0	-0.007407662554463379	0.5985032143401003	3175.8706627227107	3250.8706627227107	3250.8706627227107	3275.8706627227107	0.8051947951316833	0.9945651888847351	0.9399999976158142	0.6321839094161987	0.29032257199287415	3175	3250	3250	3275	1458
15.066709035394336	15.066709430134033	0	0	1	0	-0.007336107005503337	0.6041722665915543	3199.085431692415	3274.085431692415	3274.085431692415	3299.085431692415	0.8051947951316833	1.0	0.949999988079071	0.6436781883239746	0.25806450843811035	3199	3274	3274	3299	1451
15.083661131758191	15.083661131758191	0	0	1	0	-0.0072444436971677555	0.607419020999437	3212.3808909926947	3287.3808909926947	3287.3808909926947	3312.3808909926947	0.8181818127632141	1.0	0.949999988079071	0.6436781883239746	0.29032257199287415	3212	3287	3287	3312	1458
15.099699010979684	15.099699405719385	0	0	1	0	-0.007132923872213346	0.607419020999437	3212.3808909926947	3287.3808909926947	3287.3808909926947	3312.3808909926947	0.8181818127632141	1.0	0.949999988079071	0.6436781883239746	0.29032257199287415	3212	3287	3287	3312	1458
15.120896138064158	15.120896532803854	0	0	1	0	-0.007001853198728657	0.6101488980496752	3223.55973751342	3298.55973751342	3298.55973751342	3323.55973751342	0.8181818127632141	1.0	0.949999988079071	0.6551724076271057	0.29032257199287415	3223	3298	3298	3323	1458
15.133973469544845	15.133973469544845	0	0	1	0	-0.0068515909323191015	0.6101488980496752	3223.55973751342	3298.55973751342	3298.55973751342	3323.55973751342	0.8181818127632141	1.0	0.949999988079071	0.6551724076271057	0.29032257199287415	3223	3298	3298	3323	1458
15.149701872842499	15.149701872842499	0	0	1	0	-0.006682548931412306	0.607419020999437	3212.3808909926947	3287.3808909926947	3287.3808909926947	3312.3808909926947	0.8181818127632141	1.0	0.949999988079071	0.6436781883239746	0.29032257199287415	3212	3287	3287	3312	1458
15.166669364054606	15.166669758794306	0	0	1	0	-0.006495190528382789	0.6106657754073197	3225.6763502929743	3300.6763502929743	3300.6763502929743	3325.6763502929743	0.8311688303947449	1.0	0.949999988079071	0.6436781883239746	0.29032257199287415	3225	3300	3300	3325	1458
15.187498199000125	15.187498199000125	0	0	1	0	-0.006290029259590135	0.6096021803425646	3221.320928502802	3296.320928502802	3296.320928502802	3321.320928502802	0.8441558480262756	1.0	0.9399999976158142	0.6321839094161987	0.29032257199287415	3221	3296	3296	3321	1458
15.19970670840381	15.19970670840381	0	0	1	0	-0.006067627457811515	0.6030419607546138	3194.4568292901436	3269.4568292901436	3269.4568292901436	3294.4568292901436	0.8571428656578064	0.9945651888847351	0.9200000166893005	0.6091954112052917	0.25806450843811035	3194	3269	3269	3294	1451
15.216683673368689	15.216684068108385	0	0	1	0	-0.005828594710926648	0.596186634495683	3166.384268259822	3241.384268259822	3241.384268259822	3266.384268259822	0.8571428656578064	0.9836956262588501	0.9100000262260437	0.5977011322975159	0.25806450843811035	3166	3241	3241	3266	1451
15.233722612466273	15.233722612466273	0	0	1	0	-0.005573586191079782	0.5868025715666256	3127.956530565332	3202.956530565332	3202.956530565332	3227.956530565332	0.8571428656578064	0.9728260636329651	0.8999999761581421	0.5747126340866089	0.25806450843811035	3127	3202	3202	3227	1451
15.254200918559278	15.254200918559278	0	0	1	0	-0.005303300858898391	0.5786828922471781	3094.706443752194	3169.706443752194	3169.706443752194	3194.706443752194	0.8571428656578064	0.9619565010070801	0.8799999952316284	0.5632184147834778	0.25806450843811035	3094	3169	3169	3194	1451
15.267319302968637	15.267319697708338	0	0	1	0	-0.005018479547690684	0.5695574455442785	3057.33773950382	3132.33773950382	3132.33773950382	3157.33773950382	0.8571428656578064	0.9510869383811951	0.8700000047683716	0.540229856967926	0.25806450843811035	3057	3132	3132	3157	1451
15.28367100025066	15.283671394990357	0	0	1	0	-0.004719902932872991	0.5578295636793662	3009.3120632670048	3084.3120632670048	3084.3120632670048	3109.3120632670048	0.8571428656578064	0.929347813129425	0.8600000143051147	0.517241358757019	0.25806450843811035	3009	3084	3084	3109	1451
15.299755458756607	15.299756248236005	0	0	1	0	-0.004408389392192726	0.5345631967202342	2914.036290569359	2989.036290569359	2989.036290569359	3014.036290569359	0.8311688303947449	0.89673912525177	0.8500000238418579	0.48275861144065857	0.25806450843811035	2914	2989	2989	3014	1451
15.320845611382712	15.320845611382712	0	0	1	0	-0.004084792762611848	0.4651295142903411	2629.705361018947	2704.705361018947	2704.705361018947	2729.705361018947	0.7532467246055603	0.79347825050354	0.7799999713897705	0.40229883790016174	0.22580644488334656	2629	2704	2704	2729	1445
15.33407412816803	15.33407452290773	0	0	1	0	-0.003749999999999115	0.4376551292391344	2517.1977542342556	2592.1977542342556	2592.1977542342556	2617.1977542342556	0.7532467246055603	0.7336956262588501	0.7400000095367432	0.3563218414783478	0.22580644488334656	2517	2592	2592	2617	1445
15.349706214979186	15.349706214979186	0	0	1	0	-0.003404928748045688	0.404730226630452	2382.370278051701	2457.370278051701	2457.370278051701	2482.370278051701	0.7142857313156128	0.679347813129425	0.699999988079071	0.3218390941619873	0.22580644488334656	2382	2457	2457	2482	1445
15.366982392635734	15.366982787375434	0	0	1	0	-0.003050524823067564	0.3724949638014552	2250.3668767669587	2325.3668767669587	2325.3668767669587	2350.3668767669587	0.6753246784210205	0.625	0.6600000262260437	0.28735631704330444	0.22580644488334656	2250	2325	2325	2350	1445
15.387444119661392	15.387444119661392	0	0	1	0	-0.002687759621588792	0.33959065392955967	2115.623727841547	2190.623727841547	2190.623727841547	2215.623727841547	0.6363636255264282	0.5652173757553101	0.6200000047683716	0.25287356972694397	0.22580644488334656	2115	2190	2190	2215	1445
15.400834479723208	15.400834874462905	0	0	1	0	-0.0023176274578111254	0.30739262486112184	1983.7727988062938	2058.772798806294	2058.772798806294	2083.772798806294	0.5844155550003052	0.5163043737411499	0.5899999737739563	0.2183908075094223	0.22580644488334656	1983	2058	2058	2083	1445
15.416864858890424	15.416865253630124	0	0	1	0	-0.0019411428382679079	0.2687585620102526	1825.5663114319843	1900.5663114319843	1900.5663114319843	1925.5663114319843	0.5064935088157654	0.46739131212234497	0.550000011920929	0.18390804529190063	0.22580644488334656	1825	1900	1900	1925	1445
15.440874111588965	15.440874506328665	0	0	1	0	-0.0015593376811321826	0.230378619052641	1668.4004450205648	1743.4004450205648	1743.4004450205648	1768.4004450205648	0.4545454680919647	0.39673912525177	0.4699999988079071	0.14942528307437897	0.22580644488334656	1668	1743	1743	1768	1445
15.449662596242472	15.449662596242472	0	0	1	0	-0.001173258487800707	0.2140828848484604	1601.6694134544452	1676.6694134544452	1676.6694134544452	1701.6694134544452	0.41558441519737244	0.375	0.4399999976158142	0.14942528307437897	0.22580644488334656	1601	1676	1676	1701	1445
15.467495751613992	15.467495751613992	0	0	1	0	-0.0007839634745063674	0.19660899012124744	1530.1138145465084	1605.1138145465084	1605.1138145465084	1630.1138145465084	0.37662336230278015	0.35326087474823	0.4099999964237213	0.13793103396892548	0.22580644488334656	1530	1605	1605	1630	1445
15.483685210879816	15.483685210879816	0	0	1	0	-0.0003925196718210386	0.18391296632416632	1478.123597097461	1553.123597097461	1553.123597097461	1578.123597097461	0.350649356842041	0.33695653080940247	0.3799999952316284	0.12643678486347198	0.19354838132858276	1478	1553	1553	1578	1438
15.49971361634854	15.499714405827937	0	0	1	0	1.0437658189007235e-15	0.17271118820227427	1432.252315688313	1507.252315688313	1507.252315688313	1532.252315688313	0.3246753215789795	0.32065218687057495	0.36000001430511475	0.12643678486347198	0.19354838132858276	1432	1507	1507	1532	1438
15.520975086003912	15.520975875483309	0	0	1	0	0.00039251967182312326	0.15432624455177407	1356.9659714395148	1431.9659714395148	1431.9659714395148	1456.9659714395148	0.27272728085517883	0.30434781312942505	0.3499999940395355	0.1149425283074379	0.19354838132858276	1356	1431	1431	1456	1438
15.534157812984173	15.534157812984173	0	0	1	0	0.0007839634745084434	0.14778738739397163	1330.1893513783139	1405.1893513783139	1405.1893513783139	1430.1893513783139	0.25974026322364807	0.29347825050354004	0.33000001311302185	0.1149425283074379	0.19354838132858276	1330	1405	1405	1430	1438
15.549628451258528	15.549628451258528	0	0	1	0	0.001173258487802769	0.14224578414690392	1307.4964860815717	1382.4964860815717	1382.4964860815717	1407.4964860815717	0.25974026322364807	0.2771739065647125	0.3100000023841858	0.1034482792019844	0.19354838132858276	1307	1382	1382	1407	1438
15.566897128860798	15.566897523600499	0	0	1	0	0.0015593376811342246	0.13602301863118493	1282.0142612947025	1357.0142612947025	1357.0142612947025	1382.0142612947025	0.23376622796058655	0.2554347813129425	0.2800000011920929	0.1034482792019844	0.19354838132858276	1282	1357	1357	1382	1438
15.58746346190663	15.58746346190663	0	0	1	0	0.0019411428382699247	0.11929625334667748	1213.5181574546443	1288.5181574546443	1288.5181574546443	1313.5181574546443	0.20779220759868622	0.2445652186870575	0.27000001072883606	0.09195402264595032	0.19354838132858276	1213	1288	1288	1313	1438
15.600893690678024	15.600894085417721	0	0	1	0	0.002317627457813111	0.1177076724959516	1207.0129188709218	1282.0129188709218	1282.0129188709218	1307.0129188709218	0.20779220759868622	0.239130437374115	0.25999999046325684	0.09195402264595032	0.19354838132858276	1207	1282	1282	1307	1438
15.616630778249053	15.616630778249053	0	0	1	0	0.0026877596215907408	0.10754850134253502	1165.411112997681	1240.411112997681	1240.411112997681	1265.411112997681	0.1818181872367859	0.22826087474822998	0.25	0.08045977354049683	0.19354838132858276	1165	1240	1240	1265	1438
15.63365669093658	15.63365669093658	0	0	1	0	0.0030505248230694713	0.1027419020646605	1145.7280889547847	1220.7280889547847	1220.7280889547847	1245.7280889547847	0.16883116960525513	0.22282609343528748	0.23999999463558197	0.08045977354049683	0.19354838132858276	1145	1220	1220	1245	1438
15.654269603266865	15.654269603266865	0	0	1	0	0.0034049287480475486	0.10118205376911438	1139.3405101845233	1214.3405101845233	1214.3405101845233	1239.3405101845233	0.16883116960525513	0.21739129722118378	0.23000000417232513	0.08045977354049683	0.19354838132858276	1139	1214	1214	1239	1438
15.66734772422695	15.66734772422695	0	0	1	0	0.003750000000000923	0.09899002479196622	1130.3641515231016	1205.3641515231016	1205.3641515231016	1230.3641515231016	0.16883116960525513	0.21195651590824127	0.2199999988079071	0.06896551698446274	0.19354838132858276	1130	1205	1205	1230	1438
15.683641000033553	15.68364139477325	0	0	1	0	0.004084792762613599	0.09826351357088692	1127.389088072782	1202.389088072782	1202.389088072782	1227.389088072782	0.16883116960525513	0.20652173459529877	0.2199999988079071	0.08045977354049683	0.19354838132858276	1127	1202	1202	1227	1438
15.699774801001848	15.699774801001848	0	0	1	0	0.0044083893921944145	0.0934569142930124	1107.7060640298857	1182.7060640298857	1182.7060640298857	1207.7060640298857	0.15584415197372437	0.20108695328235626	0.20999999344348907	0.08045977354049683	0.19354838132858276	1107	1182	1182	1207	1438
15.720861006230965	15.720861400970666	0	0	1	0	0.004719902932874614	0.08671691087556296	1080.1057500354304	1155.1057500354304	1155.1057500354304	1180.1057500354304	0.1428571492433548	0.19021739065647125	0.20000000298023224	0.06896551698446274	0.19354838132858276	1080	1155	1155	1180	1438
15.73401649617201	15.734016890911711	0	0	1	0	0.0050184795476922355	0.08671691087556296	1080.1057500354304	1155.1057500354304	1155.1057500354304	1180.1057500354304	0.1428571492433548	0.19021739065647125	0.20000000298023224	0.06896551698446274	0.19354838132858276	1080	1155	1155	1180	1438
15.749660425174127	15.749660425174127	0	0	1	0	0.005303300858899867	0.08399952021909171	1068.9780352971807	1143.9780352971807	1143.9780352971807	1168.9780352971807	0.1428571492433548	0.17934782803058624	0.20000000298023224	0.06896551698446274	0.19354838132858276	1068	1143	1143	1168	1438
15.766655942904848	15.766655942904848	0	0	1	0	0.005573586191081179	0.08382710633414059	1068.2720004383057	1143.2720004383057	1143.2720004383057	1168.2720004383057	0.1428571492433548	0.17934782803058624	0.1899999976158142	0.06896551698446274	0.19354838132858276	1068	1143	1143	1168	1438
15.787417672101572	15.787417672101572	0	0	1	0	0.005828594710927962	0.07922165659802227	1049.4126837689012	1124.4126837689012	1124.4126837689012	1149.4126837689012	0.12987013161182404	0.17391304671764374	0.1899999976158142	0.06896551698446274	0.19354838132858276	1049	1124	1124	1149	1438
15.800769742412609	15.800769742412609	0	0	1	0	0.0060676274578127425	0.07867567959541305	1047.1769079432165	1122.1769079432165	1122.1769079432165	1147.1769079432165	0.12987013161182404	0.17391304671764374	0.1899999976158142	0.05747126415371895	0.19354838132858276	1047	1122	1122	1147	1438
15.816709331449108	15.816709331449108	0	0	1	0	0.006290029259591271	0.07867567959541305	1047.1769079432165	1122.1769079432165	1122.1769079432165	1147.1769079432165	0.12987013161182404	0.17391304671764374	0.1899999976158142	0.05747126415371895	0.19354838132858276	1047	1122	1122	1147	1438
15.833884455742773	15.83388485048247	0	0	1	0	0.006495190528383834	0.07731698426717742	1041.6130505740916	1116.6130505740916	1116.6130505740916	1141.6130505740916	0.12987013161182404	0.16847826540470123	0.1899999976158142	0.05747126415371895	0.19354838132858276	1041	1116	1116	1141	1438
15.854160655110004	15.854160655110004	0	0	1	0	0.006682548931413254	0.07392655183593261	1027.729229768144	1102.729229768144	1102.729229768144	1127.729229768144	0.11688311398029327	0.16847826540470123	0.18000000715255737	0.05747126415371895	0.19354838132858276	1027	1102	1102	1127	1438
15.867320881927434	15.867320881927434	0	0	1	0	0.006851590932319951	0.07392655183593261	1027.729229768144	1102.729229768144	1102.729229768144	1127.729229768144	0.11688311398029327	0.16847826540470123	0.18000000715255737	0.05747126415371895	0.19354838132858276	1027	1102	1102	1127	1438
15.883672184469756	15.883672184469756	0	0	1	0	0.007001853198729405	0.07256785650769698	1022.1653723990191	1097.1653723990191	1097.1653723990191	1122.1653723990191	0.11688311398029327	0.16304348409175873	0.18000000715255737	0.05747126415371895	0.19354838132858276	1022	1097	1097	1122	1438
15.899709668951552	15.899710063691249	0	0	1	0	0.0071329238722139905	0.07256785650769698	1022.1653723990191	1097.1653723990191	1097.1653723990191	1122.1653723990191	0.11688311398029327	0.16304348409175873	0.18000000715255737	0.05747126415371895	0.19354838132858276	1022	1097	1097	1122	1438
15.920809690070126	15.920809690070126	0	0	1	0	0.007244443697168296	0.07256785650769698	1022.1653723990191	1097.1653723990191	1097.1653723990191	1122.1653723990191	0.11688311398029327	0.16304348409175873	0.18000000715255737	0.05747126415371895	0.19354838132858276	1022	1097	1097	1122	1438
15.934042548992132	15.934042548992132	0	0	1	0	0.007336107005503771	0.06932110396245944	1008.8699207262714	1083.8699207262714	1083.8699207262714	1108.8699207262714	0.10389610379934311	0.16304348409175873	0.18000000715255737	0.05747126415371895	0.19354838132858276	1008	1083	1083	1108	1438
15.949684899035454	15.94968529377515	0	0	1	0	0.007407662554463706	0.07256785650769698	1022.1653723990191	1097.1653723990191	1097.1653723990191	1122.1653723990191	0.11688311398029327	0.16304348409175873	0.18000000715255737	0.05747126415371895	0.19354838132858276	1022	1097	1097	1122	1438
15.966719495996351	15.966719495996351	0	0	1	0	0.007458914215262165	0.07256785650769698	1022.1653723990191	1097.1653723990191	1097.1653723990191	1122.1653723990191	0.10389610379934311	0.16304348409175873	0.18000000715255737	0.05747126415371895	0.19354838132858276	1022	1097	1097	1122	1438
15.98744806705838	15.98744806705838	0	0	1	0	0.0074897215106593616	0.06932110396245944	1008.8699207262714	1083.8699207262714	1083.8699207262714	1108.8699207262714	0.10389610379934311	0.16304348409175873	0.18000000715255737	0.05747126415371895	0.19354838132858276	1008	1083	1083	1108	1438
16.000780005644778	16.000780005644778	0	0	1	0	0.0075	0.06880386256452264	1006.7518172017202	1081.7518172017203	1081.7518172017203	1106.7518172017203	0.10389610379934311	0.16304348409175873	0.18000000715255737	0.04597701132297516	0.19354838132858276	1006	1081	1081	1106	1438
16.01662209397568	16.01662209397568	0	0	1	0	0.007489721510659245	0.06880386256452264	1006.7518172017202	1081.7518172017203	1081.7518172017203	1106.7518172017203	0.10389610379934311	0.16304348409175873	0.18000000715255737	0.04597701132297516	0.19354838132858276	1006	1081	1081	1106	1438
16.033829586924643	16.03382998166434	0	0	1	0	0.007458914215261934	0.06880386256452264	1006.7518172017202	1081.7518172017203	1081.7518172017203	1106.7518172017203	0.10389610379934311	0.16304348409175873	0.18000000715255737	0.04597701132297516	0.19354838132858276	1006	1081	1081	1106	1438
16.05446420993836	16.05446460467806	0	0	1	0	0.007407662554463358	0.06744516723628702	1001.1879598325953	1076.1879598325954	1076.1879598325954	1101.1879598325954	0.10389610379934311	0.15760870277881622	0.18000000715255737	0.04597701132297516	0.19354838132858276	1001	1076	1076	1101	1438
16.067342197871167	16.067342592610867	0	0	1	0	0.007336107005503309	0.06744516723628702	1001.1879598325953	1076.1879598325954	1076.1879598325954	1101.1879598325954	0.10389610379934311	0.15760870277881622	0.18000000715255737	0.04597701132297516	0.19354838132858276	1001	1076	1076	1101	1438
16.08366034227879	16.083660342278794	0	0	1	0	0.007244443697167722	0.06744516723628702	1001.1879598325953	1076.1879598325954	1076.1879598325954	1101.1879598325954	0.10389610379934311	0.15760870277881622	0.18000000715255737	0.04597701132297516	0.19354838132858276	1001	1076	1076	1101	1438
16.09977756417974	16.09977795891944	0	0	1	0	0.007132923872213304	0.06744516723628702	1001.1879598325953	1076.1879598325954	1076.1879598325954	1101.1879598325954	0.10389610379934311	0.15760870277881622	0.18000000715255737	0.04597701132297516	0.19354838132858276	1001	1076	1076	1101	1438
16.120938769951625	16.120939559431022	0	0	1	0	0.00700185319872861	0.06744516723628702	1001.1879598325953	1076.1879598325954	1076.1879598325954	1101.1879598325954	0.10389610379934311	0.15760870277881622	0.18000000715255737	0.04597701132297516	0.19354838132858276	1001	1076	1076	1101	1438
16.13419097111887	16.13419097111887	0	0	1	0	0.006851590932319048	0.06744516723628702	1001.1879598325953	1076.1879598325954	1076.1879598325954	1101.1879598325954	0.10389610379934311	0.15760870277881622	0.18000000715255737	0.04597701132297516	0.19354838132858276	1001	1076	1076	1101	1438
16.149626082820337	16.149626082820337	0	0	1	0	0.006682548931412246	0.06744516723628702	1001.1879598325953	1076.1879598325954	1076.1879598325954	1101.1879598325954	0.10389610379934311	0.15760870277881622	0.18000000715255737	0.04597701132297516	0.19354838132858276	1001	1076	1076	1101	1438
16.1666717324928	16.1666717324928	0	0	1	0	0.0064951905283827235	0.06744516723628702	1001.1879598325953	1076.1879598325954	1076.1879598325954	1101.1879598325954	0.10389610379934311	0.15760870277881622	0.18000000715255737	0.04597701132297516	0.19354838132858276	1001	1076	1076	1101	1438
16.18743583012772	16.18743583012772	0	0	1	0	0.006290029259590062	0.06744516723628702	1001.1879598325953	1076.1879598325954	1076.1879598325954	1101.1879598325954	0.10389610379934311	0.15760870277881622	0.18000000715255737	0.04597701132297516	0.19354838132858276	1001	1076	1076	1101	1438
16.2009667175223	16.200967507001696	0	0	1	0	0.006067627457811438	0.06744516723628702	1001.1879598325953	1076.1879598325954	1076.1879598325954	1101.1879598325954	0.10389610379934311	0.15760870277881622	0.18000000715255737	0.04597701132297516	0.19354838132858276	1001	1076	1076	1101	1438
16.216691962902363	16.216691962902363	0	0	1	0	0.0058285947109265645	0.06744516723628702	1001.1879598325953	1076.1879598325954	1076.1879598325954	1101.1879598325954	0.10389610379934311	0.15760870277881622	0.18000000715255737	0.04597701132297516	0.19354838132858276	1001	1076	1076	1101	1438
16.233693006988865	16.233693006988865	0	0	1	0	0.005573586191079693	0.0660864681827611	995.6240872084066	1070.6240872084068	1070.6240872084068	1095.6240872084068	0.10389610379934311	0.15217390656471252	0.18000000715255737	0.04597701132297516	0.19354838132858276	995	1070	1070	1095	1438
16.25410420733308	16.25410420733308	0	0	1	0	0.005303300858898298	0.0660864681827611	995.6240872084066	1070.6240872084068	1070.6240872084068	1095.6240872084068	0.10389610379934311	0.15217390656471252	0.18000000715255737	0.04597701132297516	0.19354838132858276	995	1070	1070	1095	1438
16.267382066580744	16.267382066580744	0	0	1	0	0.005018479547690586	0.0660864681827611	995.6240872084066	1070.6240872084068	1070.6240872084068	1095.6240872084068	0.10389610379934311	0.15217390656471252	0.18000000715255737	0.04597701132297516	0.19354838132858276	995	1070	1070	1095	1438
16.283955212833778	16.283955607573475	0	0	1	0	0.004719902932872889	0.0660864681827611	995.6240872084066	1070.6240872084068	1070.6240872084068	1095.6240872084068	0.10389610379934311	0.15217390656471252	0.18000000715255737	0.04597701132297516	0.19354838132858276	995	1070	1070	1095	1438
16.30762104199438	16.30762104199438	0	0	1	0	0.004408389392192618	0.0662014106014508	996.094776412941	1071.094776412941	1071.094776412941	1096.094776412941	0.10389610379934311	0.15217390656471252	0.1899999976158142	0.04597701132297516	0.19354838132858276	996	1071	1071	1096	1438
16.316704397202873	16.316704397202873	0	0	1	0	0.004084792762611737	0.0660864681827611	995.6240872084066	1070.6240872084068	1070.6240872084068	1095.6240872084068	0.10389610379934311	0.15217390656471252	0.18000000715255737	0.04597701132297516	0.19354838132858276	995	1070	1070	1095	1438
16.33426794536013	16.33426794536013	0	0	1	0	0.0037499999999990002	0.0660864681827611	995.6240872084066	1070.6240872084068	1070.6240872084068	1095.6240872084068	0.10389610379934311	0.15217390656471252	0.18000000715255737	0.04597701132297516	0.19354838132858276	995	1070	1070	1095	1438
16.349812794697854	16.34981358417725	0	0	1	0	0.0034049287480455706	0.0660864681827611	995.6240872084066	1070.6240872084068	1070.6240872084068	1095.6240872084068	0.10389610379934311	0.15217390656471252	0.18000000715255737	0.04597701132297516	0.19354838132858276	995	1070	1070	1095	1438
16.36677752273207	16.36677791747177	0	0	1	0	0.003050524823067443	0.0662014106014508	996.094776412941	1071.094776412941	1071.094776412941	1096.094776412941	0.10389610379934311	0.15217390656471252	0.1899999976158142	0.04597701132297516	0.19354838132858276	996	1071	1071	1096	1438
16.387525830779037	16.387526225518737	0	0	1	0	0.002687759621588668	0.0662014106014508	996.094776412941	1071.094776412941	1071.094776412941	1096.094776412941	0.10389610379934311	0.15217390656471252	0.1899999976158142	0.04597701132297516	0.19354838132858276	996	1071	1071	1096	1438
16.400908690786576	16.400909085526276	0	0	1	0	0.0023176274578109997	0.0660864681827611	995.6240872084066	1070.6240872084068	1070.6240872084068	1095.6240872084068	0.10389610379934311	0.15217390656471252	0.18000000715255737	0.04597701132297516	0.19354838132858276	995	1070	1070	1095	1438
16.416779200375792	16.416779200375792	0	0	1	0	0.0019411428382677801	0.0660864681827611	995.6240872084066	1070.6240872084068	1070.6240872084068	1095.6240872084068	0.10389610379934311	0.15217390656471252	0.18000000715255737	0.04597701132297516	0.19354838132858276	995	1070	1070	1095	1438
16.43367840162001	16.43367840162001	0	0	1	0	0.0015593376811320532	0.0660864681827611	995.6240872084066	1070.6240872084068	1070.6240872084068	1095.6240872084068	0.10389610379934311	0.15217390656471252	0.18000000715255737	0.04597701132297516	0.19354838132858276	995	1070	1070	1095	1438
16.454080522951152	16.454080917690852	0	0	1	0	0.0011732584878005763	0.0660864681827611	995.6240872084066	1070.6240872084068	1070.6240872084068	1095.6240872084068	0.10389610379934311	0.15217390656471252	0.18000000715255737	0.04597701132297516	0.19354838132858276	995	1070	1070	1095	1438
16.46727390790328	16.46727390790328	0	0	1	0	0.0007839634745062358	0.06944816314668834	1009.3902280856887	1084.3902280856887	1084.3902280856887	1109.3902280856887	0.11688311398029327	0.15217390656471252	0.1899999976158142	0.04597701132297516	0.19354838132858276	1009	1084	1084	1109	1438
16.483711263699934	16.483711263699934	0	0	1	0	0.00039251967182090644	0.07026088519760504	1012.7183248841926	1087.7183248841925	1087.7183248841925	1112.7183248841925	0.11688311398029327	0.15760870277881622	0.1899999976158142	0.03448275849223137	0.19354838132858276	1012	1087	1087	1112	1438
16.499692300404806	16.499692300404806	0	0	1	0	-1.1760740967563817e-15	0.07216555752844989	1020.5179580790023	1095.5179580790023	1095.5179580790023	1120.5179580790023	0.11688311398029327	0.16304348409175873	0.1899999976158142	0.04597701132297516	0.19354838132858276	1020	1095	1095	1120	1438
16.52085271669729	16.52085350617669	0	0	1	0	-0.0003925196718232554	0.08957348501802176	1091.803421148799	1166.803421148799	1166.803421148799	1191.803421148799	0.16883116960525513	0.17934782803058624	0.2199999988079071	0.04597701132297516	0.19354838132858276	1091	1166	1166	1191	1438
16.53403899633484	16.534038996334843	0	0	1	0	-0.000783963474508575	0.08957348501802176	1091.803421148799	1166.803421148799	1166.803421148799	1191.803421148799	0.16883116960525513	0.17934782803058624	0.2199999988079071	0.04597701132297516	0.19354838132858276	1091	1166	1166	1191	1438
16.549784768179244	16.54978555765864	0	0	1	0	-0.0011732584878028998	0.09931823913939297	1131.7081892758142	1206.7081892758142	1206.7081892758142	1231.7081892758142	0.1818181872367859	0.20108695328235626	0.25	0.05747126415371895	0.19354838132858276	1131	1206	1206	1231	1438
16.566730548707916	16.566730548707916	0	0	1	0	-0.0015593376811343538	0.12033436188666985	1217.7692119259132	1292.7692119259132	1292.7692119259132	1317.7692119259132	0.25974026322364807	0.25	0.30000001192092896	0.08045977354049683	0.19354838132858276	1217	1292	1292	1317	1438
16.587411356266394	16.58741175100609	0	0	1	0	-0.0019411428382700524	0.14181474961682983	1305.731399680918	1380.731399680918	1380.731399680918	1405.731399680918	0.25974026322364807	0.2771739065647125	0.33000001311302185	0.09195402264595032	0.19354838132858276	1305	1380	1380	1405	1438
16.60076974241261	16.600770137152306	0	0	1	0	-0.0023176274578132366	0.15410848274570088	1356.074236843645	1431.074236843645	1431.074236843645	1456.074236843645	0.2857142984867096	0.29347825050354004	0.36000001430511475	0.1034482792019844	0.19354838132858276	1356	1431	1431	1456	1438
16.616668278520436	16.616668278520436	0	0	1	0	-0.0026877596215908644	0.16247792034185138	1390.3470837998814	1465.3470837998814	1465.3470837998814	1490.3470837998814	0.31168830394744873	0.29891303181648254	0.3799999952316284	0.1034482792019844	0.19354838132858276	1390	1465	1465	1490	1438
16.633706033398926	16.633706033398926	0	0	1	0	-0.003050524823069592	0.1714674347861745	1427.1591454493846	1502.1591454493846	1502.1591454493846	1527.1591454493846	0.3246753215789795	0.31521740555763245	0.4000000059604645	0.1149425283074379	0.19354838132858276	1427	1502	1502	1527	1438
16.654114865304944	16.654114470565247	0	0	1	0	-0.003404928748047666	0.18125304635185963	1467.2312248108651	1542.2312248108651	1542.2312248108651	1567.2312248108651	0.350649356842041	0.32608696818351746	0.41999998688697815	0.1149425283074379	0.19354838132858276	1467	1542	1542	1567	1438
16.66737693496466	16.667377329704358	0	0	1	0	-0.0037500000000010372	0.1998763592528372	1543.4936911403684	1618.4936911403684	1618.4936911403684	1643.4936911403684	0.3896103799343109	0.3478260934352875	0.44999998807907104	0.13793103396892548	0.19354838132858276	1543	1618	1618	1643	1438
16.68370652682355	16.68370652682355	0	0	1	0	-0.0040847927626137094	0.21542133758080073	1607.1503773933791	1682.1503773933791	1682.1503773933791	1707.1503773933791	0.4025973975658417	0.385869562625885	0.49000000953674316	0.14942528307437897	0.19354838132858276	1607	1682	1682	1707	1438
16.699714011088236	16.699714011088236	0	0	1	0	-0.004408389392194521	0.22495682230968583	1646.1981873581635	1721.1981873581635	1721.1981873581635	1746.1981873581635	0.41558441519737244	0.4021739065647125	0.5099999904632568	0.16091954708099365	0.19354838132858276	1646	1721	1721	1746	1438
16.72084008502693	16.720840085026932	0	0	1	0	-0.004719902932874717	0.2346072475946155	1685.7166788999505	1760.7166788999505	1760.7166788999505	1785.7166788999505	0.4285714328289032	0.41847825050354004	0.5299999713897705	0.17241379618644714	0.19354838132858276	1685	1760	1760	1785	1438
16.73400307502225	16.73400307502225	0	0	1	0	-0.0050184795476923335	0.2439128483266666	1723.8231138976998	1798.8231138976998	1798.8231138976998	1823.8231138976998	0.44155845046043396	0.43478259444236755	0.5400000214576721	0.18390804529190063	0.19354838132858276	1723	1798	1798	1823	1438
16.74975358374304	16.749753978482737	0	0	1	0	-0.005303300858899961	0.25215523551935437	1757.575689451756	1832.575689451756	1832.575689451756	1857.575689451756	0.4545454680919647	0.45108696818351746	0.5600000023841858	0.18390804529190063	0.19354838132858276	1757	1832	1832	1857	1438
16.774138628634812	16.774138628634812	0	0	1	0	-0.005573586191081266	0.26991647802721497	1830.3079775214453	1905.3079775214453	1905.3079775214453	1930.3079775214453	0.4935064911842346	0.4728260934352875	0.5799999833106995	0.19540229439735413	0.19354838132858276	1830	1905	1905	1930	1438
16.783671197620507	16.783671592360207	0	0	1	0	-0.005828594710928045	0.2973411480949699	1942.6120014489018	2017.6120014489018	2017.6120014489018	2042.6120014489018	0.5064935088157654	0.5380434989929199	0.6299999952316284	0.2298850566148758	0.19354838132858276	1942	2017	2017	2042	1438
16.801026323216814	16.80102711269621	0	0	1	0	-0.00606762745781282	0.3155131835319187	2017.026486563207	2092.026486563207	2092.026486563207	2117.026486563207	0.5324675440788269	0.5652173757553101	0.6499999761581421	0.25287356972694397	0.19354838132858276	2017	2092	2092	2117	1438
16.81669235764206	16.81669235764206	0	0	1	0	-0.006290029259591343	0.332121388788881	2085.0370870904676	2160.0370870904676	2160.0370870904676	2185.0370870904676	0.5454545617103577	0.60326087474823	0.6800000071525574	0.26436781883239746	0.22580644488334656	2085	2160	2160	2185	1445
16.834043535841378	16.834043930581075	0	0	1	0	-0.0064951905283839	0.3488651401181331	2153.602748783755	2228.602748783755	2228.602748783755	2253.602748783755	0.5584415793418884	0.635869562625885	0.699999988079071	0.28735631704330444	0.22580644488334656	2153	2228	2228	2253	1445
16.85404854903555	16.85404854903555	0	0	1	0	-0.006682548931413314	0.37467647825164363	2259.3001784404805	2334.3001784404805	2334.3001784404805	2359.3001784404805	0.5844155550003052	0.679347813129425	0.7300000190734863	0.3218390941619873	0.22580644488334656	2259	2334	2334	2359	1445
16.867255749877135	16.867256144616835	0	0	1	0	-0.0068515909323200045	0.4007092217330275	2365.9042629967475	2440.9042629967475	2440.9042629967475	2465.9042629967475	0.6233766078948975	0.717391312122345	0.7599999904632568	0.3448275923728943	0.22580644488334656	2365	2440	2440	2465	1445
16.88391179146691	16.88391179146691	0	0	1	0	-0.007001853198729453	0.4215617958225053	2451.295553893159	2526.295553893159	2526.295553893159	2551.295553893159	0.649350643157959	0.75	0.7799999713897705	0.36781609058380127	0.22580644488334656	2451	2526	2526	2551	1445
16.907404329899755	16.907404329899755	0	0	1	0	-0.007132923872214031	0.46028769221285293	2609.878099611633	2684.878099611633	2684.878099611633	2709.878099611633	0.6623376607894897	0.820652186870575	0.8199999928474426	0.4367816150188446	0.22580644488334656	2609	2684	2684	2709	1445
16.91665702843902	16.91665742317872	0	0	1	0	-0.00724444369716833	0.46028769221285293	2609.878099611633	2684.878099611633	2684.878099611633	2709.878099611633	0.6623376607894897	0.820652186870575	0.8199999928474426	0.4367816150188446	0.22580644488334656	2609	2684	2684	2709	1445
16.93412347063038	16.93412347063038	0	0	1	0	-0.0073361070055037985	0.4829999529219222	2702.8848072152714	2777.8848072152714	2777.8848072152714	2802.8848072152714	0.6883116960525513	0.8478260636329651	0.8399999737739563	0.4712643623352051	0.22580644488334656	2702	2777	2777	2802	1445
16.950466878378723	16.950467273118424	0	0	1	0	-0.007407662554463726	0.5003390452060206	2773.888390118654	2848.888390118654	2848.888390118654	2873.888390118654	0.701298713684082	0.9021739363670349	0.8700000047683716	0.5287356376647949	0.22580644488334656	2773	2848	2848	2873	1445
16.974102707322224	16.97410310206192	0	0	1	0	-0.007458914215262179	0.5478034394225855	2968.2550844354873	3043.2550844354873	3043.2550844354873	3068.2550844354873	0.7662337422370911	0.929347813129425	0.8799999952316284	0.5632184147834778	0.25806450843811035	2968	3043	3043	3068	1451
16.983695671481833	16.983695671481833	0	0	1	0	-0.0074897215106593685	0.5670596757668189	3047.1093722651235	3122.1093722651235	3122.1093722651235	3147.1093722651235	0.7792207598686218	0.9510869383811951	0.8999999761581421	0.5977011322975159	0.22580644488334656	3047	3122	3122	3147	1445
17.000876716870977	17.000877111610677	0	0	1	0	-0.0075	0.5792186008856213	3096.900170626619	3171.900170626619	3171.900170626619	3196.900170626619	0.7792207598686218	0.9728260636329651	0.9100000262260437	0.6206896305084229	0.22580644488334656	3096	3171	3171	3196	1445
17.01679933210043	17.016799726840127	0	0	1	0	-0.007489721510659238	0.5992709646142762	3179.014600095461	3254.014600095461	3254.014600095461	3279.014600095461	0.8051947951316833	0.989130437374115	0.9200000166893005	0.6551724076271057	0.25806450843811035	3179	3254	3254	3279	1451
17.04088832221812	17.040889111697517	0	0	1	0	-0.00745891421526192	0.6225623171322647	3274.392688656624	3349.392688656624	3349.392688656624	3374.392688656624	0.8311688303947449	1.0	0.9399999976158142	0.7011494040489197	0.25806450843811035	3274	3349	3349	3374	1451
17.049632201285668	17.049632201285668	0	0	1	0	-0.007407662554463337	0.6225623171322647	3274.392688656624	3349.392688656624	3349.392688656624	3374.392688656624	0.8311688303947449	1.0	0.9399999976158142	0.7011494040489197	0.25806450843811035	3274	3349	3349	3374	1451
17.067584962785915	17.067584962785915	0	0	1	0	-0.0073361070055032816	0.6302918345849404	3306.045062625331	3381.045062625331	3381.045062625331	3406.045062625331	0.8441558480262756	1.0	0.949999988079071	0.7126436829566956	0.25806450843811035	3306	3381	3381	3406	1451
17.083629157842587	17.083629157842587	0	0	1	0	-0.007244443697167687	0.6389983572494025	3341.698272936303	3416.698272936303	3416.698272936303	3441.698272936303	0.8571428656578064	1.0	0.949999988079071	0.7356321811676025	0.25806450843811035	3341	3416	3416	3441	1451
17.099706905773658	17.099706905773658	0	0	1	0	-0.007132923872213263	0.6528481842115008	3398.413314346096	3473.413314346096	3473.413314346096	3498.413314346096	0.8831169009208679	1.0	0.9599999785423279	0.7586206793785095	0.25806450843811035	3398	3473	3473	3498	1451
17.121631538122973	17.121631538122973	0	0	1	0	-0.007001853198728562	0.6528481842115008	3398.413314346096	3473.413314346096	3473.413314346096	3498.413314346096	0.8831169009208679	1.0	0.9599999785423279	0.7586206793785095	0.25806450843811035	3398	3473	3473	3498	1451
17.133894126865393	17.13389452160509	0	0	1	0	-0.006851590932318994	0.648221757271509	3379.4680960268292	3454.4680960268292	3454.4680960268292	3479.4680960268292	0.8831169009208679	1.0	0.949999988079071	0.7471264600753784	0.25806450843811035	3379	3454	3454	3479	1451
17.149646609284673	17.149646609284673	0	0	1	0	-0.006682548931412186	0.6377048774217737	3336.4014730421636	3411.4014730421636	3411.4014730421636	3436.4014730421636	0.8701298832893372	1.0	0.9399999976158142	0.7241379022598267	0.25806450843811035	3336	3411	3411	3436	1451
17.17427757700878	17.17427757700878	0	0	1	0	-0.006495190528382658	0.6129398797435321	3234.9888075497643	3309.9888075497643	3309.9888075497643	3334.9888075497643	0.8441558480262756	0.9836956262588501	0.9200000166893005	0.6781609058380127	0.22580644488334656	3234	3309	3309	3334	1445
17.183672776579304	17.183672776579304	0	0	1	0	-0.00629002925958999	0.5681880055556352	3051.729882750326	3126.729882750326	3126.729882750326	3151.729882750326	0.8181818127632141	0.91847825050354	0.8799999952316284	0.6091954112052917	0.22580644488334656	3051	3126	3126	3151	1445
17.201350404509505	17.201350799249205	0	0	1	0	-0.00606762745781136	0.5058642816886136	2796.514233514873	2871.514233514873	2871.514233514873	2896.514233514873	0.7272727489471436	0.842391312122345	0.8399999737739563	0.540229856967926	0.22580644488334656	2796	2871	2871	2896	1445
17.216708541969712	17.21670893670941	0	0	1	0	-0.005828594710926481	0.4114679780217081	2409.961369998895	2484.961369998895	2484.961369998895	2509.961369998895	0.6753246784210205	0.66847825050354	0.7300000190734863	0.4137931168079376	0.22580644488334656	2409	2484	2484	2509	1445
17.233661822552662	17.233662217292363	0	0	1	0	-0.0055735861910796046	0.3678294039389183	2231.26140912987	2306.26140912987	2306.26140912987	2331.26140912987	0.6233766078948975	0.5978260636329651	0.6800000071525574	0.36781609058380127	0.19354838132858276	2231	2306	2306	2331	1438
17.254198944860786	17.254198944860786	0	0	1	0	-0.005303300858898205	0.3353067851066589	2098.081285011768	2173.081285011768	2173.081285011768	2198.081285011768	0.5844155550003052	0.54347825050354	0.6399999856948853	0.3333333432674408	0.19354838132858276	2098	2173	2173	2198	1438
17.26731575031135	17.267316145051048	0	0	1	0	-0.005018479547690488	0.30807928621083835	1986.584677033383	2061.584677033383	2061.584677033383	2086.584677033383	0.5584415793418884	0.4945652186870575	0.6000000238418579	0.29885056614875793	0.19354838132858276	1986	2061	2061	2086	1438
17.28364534217024	17.28364534217024	0	0	1	0	-0.004719902932872786	0.28262125866166476	1882.3340542195172	1957.3340542195172	1957.3340542195172	1982.3340542195172	0.5194805264472961	0.45652174949645996	0.5600000023841858	0.27586206793785095	0.19354838132858276	1882	1957	1957	1982	1438
17.300569017275784	17.30056941201548	0	0	1	0	-0.004408389392192511	0.2509939335697684	1752.8201579682016	1827.8201579682016	1827.8201579682016	1852.8201579682016	0.4545454680919647	0.42391303181648254	0.5199999809265137	0.24137930572032928	0.19354838132858276	1752	1827	1827	1852	1438
17.32086021675157	17.320860611491266	0	0	1	0	-0.004084792762611626	0.21872181779094813	1620.6658438539325	1695.6658438539325	1695.6658438539325	1720.6658438539325	0.41558441519737244	0.364130437374115	0.46000000834465027	0.2068965584039688	0.19354838132858276	1620	1695	1695	1720	1438
17.33402281200719	17.334022812007195	0	0	1	0	-0.0037499999999988857	0.21872181779094813	1620.6658438539325	1695.6658438539325	1695.6658438539325	1720.6658438539325	0.41558441519737244	0.364130437374115	0.46000000834465027	0.2068965584039688	0.19354838132858276	1620	1695	1695	1720	1438
17.34970779393798	17.349707793937984	0	0	1	0	-0.0034049287480454526	0.2053648653395217	1565.9691235653413	1640.9691235653413	1640.9691235653413	1665.9691235653413	0.3896103799343109	0.3478260934352875	0.4300000071525574	0.19540229439735413	0.19354838132858276	1565	1640	1640	1665	1438
17.366684758902856	17.36668515364256	0	0	1	0	-0.0030505248230673224	0.19399880079873677	1519.4250892708271	1594.4250892708271	1594.4250892708271	1619.4250892708271	0.3636363744735718	0.33695653080940247	0.4099999964237213	0.18390804529190063	0.19354838132858276	1519	1594	1594	1619	1438
17.387382540268383	17.38738254026838	0	0	1	0	-0.002687759621588545	0.17025278289427703	1422.1851459520644	1497.1851459520644	1497.1851459520644	1522.1851459520644	0.31168830394744873	0.30978259444236755	0.3700000047683716	0.16091954708099365	0.19354838132858276	1422	1497	1497	1522	1438
17.401492116061362	17.401492510801067	0	0	1	0	-0.002317627457810874	0.1527873882445796	1350.6643548615534	1425.6643548615534	1425.6643548615534	1450.6643548615534	0.25974026322364807	0.29347825050354004	0.36000001430511475	0.16091954708099365	0.16129031777381897	1350	1425	1425	1450	1432
17.416662752164655	17.41666275216465	0	0	1	0	-0.0019411428382676522	0.14541519541379022	1320.475225219471	1395.475225219471	1395.475225219471	1420.475225219471	0.2467532455921173	0.28260868787765503	0.3499999940395355	0.14942528307437897	0.16129031777381897	1320	1395	1395	1420	1432
17.434615908404602	17.434616697884	0	0	1	0	-0.0015593376811319237	0.14195067905446235	1306.2880307280234	1381.2880307280234	1381.2880307280234	1406.2880307280234	0.2467532455921173	0.27173912525177	0.33000001311302185	0.14942528307437897	0.16129031777381897	1306	1381	1381	1406	1432
17.45408644404663	17.454086444046634	0	0	1	0	-0.0011732584878004458	0.13144667943489963	1263.274152285914	1338.274152285914	1338.274152285914	1363.274152285914	0.22077922523021698	0.260869562625885	0.3199999928474426	0.13793103396892548	0.16129031777381897	1263	1338	1338	1363	1432
17.46732877672141	17.467328776721413	0	0	1	0	-0.0007839634745061043	0.12479287985840748	1236.0268430201786	1311.0268430201786	1311.0268430201786	1336.0268430201786	0.20779220759868622	0.25	0.30000001192092896	0.13793103396892548	0.16129031777381897	1236	1311	1311	1336	1432
17.48380560648794	17.483805606487937	0	0	1	0	-0.00039251967182077433	0.11900926880238727	1212.3429557457757	1287.3429557457757	1287.3429557457757	1312.3429557457757	0.19480518996715546	0.2445652186870575	0.28999999165534973	0.12643678486347198	0.16129031777381897	1212	1287	1287	1312	1432
17.50742485636409	17.507425251103793	0	0	1	0	1.30838237461204e-15	0.10948228139473104	1173.3299423114236	1248.3299423114236	1248.3299423114236	1273.3299423114236	0.16883116960525513	0.23369565606117249	0.2800000011920929	0.12643678486347198	0.16129031777381897	1173	1248	1248	1273	1432
17.516803871606967	17.516803871606964	0	0	1	0	0.00039251967182338753	0.10948228139473104	1173.3299423114236	1248.3299423114236	1248.3299423114236	1273.3299423114236	0.16883116960525513	0.23369565606117249	0.2800000011920929	0.12643678486347198	0.16129031777381897	1173	1248	1248	1273	1432
17.534103338905744	17.53410373364544	0	0	1	0	0.0007839634745087067	0.1024261823213049	1144.4352166057436	1219.4352166057436	1219.4352166057436	1244.4352166057436	0.15584415197372437	0.22282609343528748	0.27000001072883606	0.1149425283074379	0.16129031777381897	1144	1219	1219	1244	1432
17.550308193019816	17.550308982499214	0	0	1	0	0.0011732584878030303	0.10106748326777898	1138.871343981555	1213.871343981555	1213.871343981555	1238.871343981555	0.15584415197372437	0.21739129722118378	0.27000001072883606	0.1149425283074379	0.16129031777381897	1138	1213	1213	1238	1432
17.5741098126368	17.574110207376503	0	0	1	0	0.0015593376811344833	0.09942143103643053	1132.130760094183	1207.130760094183	1207.130760094183	1232.130760094183	0.15584415197372437	0.21195651590824127	0.25999999046325684	0.1149425283074379	0.16129031777381897	1132	1207	1207	1232	1432
17.58369409252304	17.583694092523036	0	0	1	0	0.0019411428382701804	0.0980627357081949	1126.566902725058	1201.566902725058	1201.566902725058	1226.566902725058	0.15584415197372437	0.20652173459529877	0.25999999046325684	0.1149425283074379	0.16129031777381897	1126	1201	1201	1226	1432
17.600946191057957	17.600946980537362	0	0	1	0	0.002317627457813363	0.0980627357081949	1126.566902725058	1201.566902725058	1201.566902725058	1226.566902725058	0.15584415197372437	0.20652173459529877	0.25999999046325684	0.1149425283074379	0.16129031777381897	1126	1201	1201	1226	1432
17.616748410679286	17.61674841067929	0	0	1	0	0.002687759621590988	0.09670404037995928	1121.0030453559332	1196.0030453559332	1196.0030453559332	1221.0030453559332	0.15584415197372437	0.20108695328235626	0.25999999046325684	0.1149425283074379	0.16129031777381897	1121	1196	1196	1221	1432
17.640910822380953	17.64091082238095	0	0	1	0	0.003050524823069713	0.09345728969736689	1107.7076013107173	1182.7076013107173	1182.7076013107173	1207.7076013107173	0.1428571492433548	0.20108695328235626	0.25999999046325684	0.1149425283074379	0.16129031777381897	1107	1182	1182	1207	1432
17.64962509597109	17.649625095971086	0	0	1	0	0.003404928748047784	0.09135146820468121	1099.0842622981695	1174.0842622981695	1174.0842622981695	1199.0842622981695	0.1428571492433548	0.19565217196941376	0.25999999046325684	0.1034482792019844	0.16129031777381897	1099	1174	1174	1199	1432
17.66744206701496	17.667442067014957	0	0	1	0	0.003750000000001152	0.09135146820468121	1099.0842622981695	1174.0842622981695	1174.0842622981695	1199.0842622981695	0.1428571492433548	0.19565217196941376	0.25999999046325684	0.1034482792019844	0.16129031777381897	1099	1174	1174	1199	1432
17.68387429119553	17.683874685935226	0	0	1	0	0.0040847927626138205	0.09135146820468121	1099.0842622981695	1174.0842622981695	1174.0842622981695	1199.0842622981695	0.1428571492433548	0.19565217196941376	0.25999999046325684	0.1034482792019844	0.16129031777381897	1099	1174	1174	1199	1432
17.707506567481737	17.70750656748174	0	0	1	0	0.004408389392194629	0.09135146820468121	1099.0842622981695	1174.0842622981695	1174.0842622981695	1199.0842622981695	0.1428571492433548	0.19565217196941376	0.25999999046325684	0.1034482792019844	0.16129031777381897	1099	1174	1174	1199	1432
17.71667952860185	17.716679923341548	0	0	1	0	0.00471990293287482	0.08999277287644558	1093.5204049290446	1168.5204049290446	1168.5204049290446	1193.5204049290446	0.1428571492433548	0.19021739065647125	0.25999999046325684	0.1034482792019844	0.16129031777381897	1093	1168	1168	1193	1432
17.734127418027363	17.734127418027366	0	0	1	0	0.0050184795476924315	0.08973415242508054	1092.4613541807048	1167.4613541807048	1167.4613541807048	1192.4613541807048	0.1428571492433548	0.19021739065647125	0.25	0.1034482792019844	0.16129031777381897	1092	1167	1167	1192	1432
17.749760294317916	17.749761083797313	0	0	1	0	0.005303300858900055	0.08901576139032841	1089.5195428933948	1164.5195428933948	1164.5195428933948	1189.5195428933948	0.1428571492433548	0.19021739065647125	0.25	0.09195402264595032	0.16129031777381897	1089	1164	1164	1189	1432
17.76670133797021	17.766701337970208	0	0	1	0	0.005573586191081356	0.08765706606209278	1083.95568552427	1158.95568552427	1158.95568552427	1183.95568552427	0.1428571492433548	0.18478260934352875	0.25	0.09195402264595032	0.16129031777381897	1083	1158	1158	1183	1432
17.78742596163525	17.787425961635247	0	0	1	0	0.005828594710928128	0.08765706606209278	1083.95568552427	1158.95568552427	1158.95568552427	1183.95568552427	0.1428571492433548	0.18478260934352875	0.25	0.09195402264595032	0.16129031777381897	1083	1158	1158	1183	1432
17.801087902609822	17.80108790260982	0	0	1	0	0.006067627457812898	0.08765706606209278	1083.95568552427	1158.95568552427	1158.95568552427	1183.95568552427	0.1428571492433548	0.18478260934352875	0.25	0.09195402264595032	0.16129031777381897	1083	1158	1158	1183	1432
17.81678551621097	17.816785910950667	0	0	1	0	0.006290029259591415	0.08441031165421009	1070.6602262239903	1145.6602262239903	1145.6602262239903	1170.6602262239903	0.12987013161182404	0.18478260934352875	0.25	0.09195402264595032	0.16129031777381897	1070	1145	1145	1170	1432
17.841066744561964	17.841067139301668	0	0	1	0	0.006495190528383966	0.08418042647427526	1069.7188464121573	1144.7188464121573	1144.7188464121573	1169.7188464121573	0.12987013161182404	0.18478260934352875	0.23999999463558197	0.09195402264595032	0.16129031777381897	1069	1144	1144	1169	1432
17.84961443799922	17.84961483273892	0	0	1	0	0.0066825489314133735	0.08418042647427526	1069.7188464121573	1144.7188464121573	1144.7188464121573	1169.7188464121573	0.12987013161182404	0.18478260934352875	0.23999999463558197	0.09195402264595032	0.16129031777381897	1069	1144	1144	1169	1432
17.867372592827977	17.867372592827973	0	0	1	0	0.006851590932320058	0.08418042647427526	1069.7188464121573	1144.7188464121573	1144.7188464121573	1169.7188464121573	0.12987013161182404	0.18478260934352875	0.23999999463558197	0.09195402264595032	0.16129031777381897	1069	1144	1144	1169	1432
17.884007713213713	17.88400850269311	0	0	1	0	0.0070018531987295	0.08418042647427526	1069.7188464121573	1144.7188464121573	1144.7188464121573	1169.7188464121573	0.12987013161182404	0.18478260934352875	0.23999999463558197	0.09195402264595032	0.16129031777381897	1069	1144	1144	1169	1432
17.90742880376108	17.907428803761082	0	0	1	0	0.007132923872214073	0.08259184630866023	1063.2136106339635	1138.2136106339635	1138.2136106339635	1163.2136106339635	0.12987013161182404	0.17934782803058624	0.23000000417232513	0.09195402264595032	0.16129031777381897	1063	1138	1138	1163	1432
17.91677150295167	17.916771502951665	0	0	1	0	0.007244443697168365	0.08259184630866023	1063.2136106339635	1138.2136106339635	1138.2136106339635	1163.2136106339635	0.12987013161182404	0.17934782803058624	0.23000000417232513	0.09195402264595032	0.16129031777381897	1063	1138	1138	1163	1432
17.93405873331978	17.934058733319777	0	0	1	0	0.007336107005503826	0.08259184630866023	1063.2136106339635	1138.2136106339635	1138.2136106339635	1163.2136106339635	0.12987013161182404	0.17934782803058624	0.23000000417232513	0.09195402264595032	0.16129031777381897	1063	1138	1138	1163	1432
17.95086951287147	17.950869907611175	0	0	1	0	0.007407662554463747	0.08259184630866023	1063.2136106339635	1138.2136106339635	1138.2136106339635	1163.2136106339635	0.12987013161182404	0.17934782803058624	0.23000000417232513	0.09195402264595032	0.16129031777381897	1063	1138	1138	1163	1432
17.97412797066294	17.974127970662945	0	0	1	0	0.007458914215262192	0.0823619611287254	1062.2722308221305	1137.2722308221305	1137.2722308221305	1162.2722308221305	0.12987013161182404	0.17934782803058624	0.2199999988079071	0.09195402264595032	0.16129031777381897	1062	1137	1137	1162	1432
17.983643565841597	17.983643565841593	0	0	1	0	0.007489721510659376	0.0823619611287254	1062.2722308221305	1137.2722308221305	1137.2722308221305	1162.2722308221305	0.12987013161182404	0.17934782803058624	0.2199999988079071	0.09195402264595032	0.16129031777381897	1062	1137	1137	1162	1432
18.000776847727188	18.000776847727185	0	0	1	0	0.0075	0.0823619611287254	1062.2722308221305	1137.2722308221305	1137.2722308221305	1162.2722308221305	0.12987013161182404	0.17934782803058624	0.2199999988079071	0.09195402264595032	0.16129031777381897	1062	1137	1137	1162	1432
18.016627620331462	18.01662801507116	0	0	1	0	0.0074897215106592314	0.0823619611287254	1062.2722308221305	1137.2722308221305	1137.2722308221305	1162.2722308221305	0.12987013161182404	0.17934782803058624	0.2199999988079071	0.09195402264595032	0.16129031777381897	1062	1137	1137	1162	1432
18.033975640613185	18.03397603535289	0	0	1	0	0.007458914215261905	0.0815286278895948	1058.8597312078907	1133.8597312078907	1133.8597312078907	1158.8597312078907	0.12987013161182404	0.17934782803058624	0.20999999344348907	0.08045977354049683	0.16129031777381897	1058	1133	1133	1158	1432
18.054114075825545	18.05411407582555	0	0	1	0	0.007407662554463316	0.08172977743135101	1059.6834385813825	1134.6834385813825	1134.6834385813825	1159.6834385813825	0.12987013161182404	0.17934782803058624	0.2199999988079071	0.08045977354049683	0.16129031777381897	1059	1134	1134	1159	1432
18.06736193485611	18.067361934856105	0	0	1	0	0.007336107005503255	0.08172977743135101	1059.6834385813825	1134.6834385813825	1134.6834385813825	1159.6834385813825	0.12987013161182404	0.17934782803058624	0.2199999988079071	0.08045977354049683	0.16129031777381897	1059	1134	1134	1159	1432
18.083704947864753	18.083704947864756	0	0	1	0	0.007244443697167653	0.0815286278895948	1058.8597312078907	1133.8597312078907	1133.8597312078907	1158.8597312078907	0.12987013161182404	0.17934782803058624	0.20999999344348907	0.08045977354049683	0.16129031777381897	1058	1133	1133	1158	1432
18.099639800024867	18.09963980002487	0	0	1	0	0.007132923872213222	0.0815286278895948	1058.8597312078907	1133.8597312078907	1133.8597312078907	1158.8597312078907	0.12987013161182404	0.17934782803058624	0.20999999344348907	0.08045977354049683	0.16129031777381897	1058	1133	1133	1158	1432
18.12081126902892	18.120811663768617	0	0	1	0	0.007001853198728515	0.08016993256135918	1053.2958738387658	1128.2958738387658	1128.2958738387658	1153.2958738387658	0.12987013161182404	0.17391304671764374	0.20999999344348907	0.08045977354049683	0.16129031777381897	1053	1128	1128	1153	1432
18.13383610012967	18.133836100129674	0	0	1	0	0.00685159093231894	0.0815286278895948	1058.8597312078907	1133.8597312078907	1133.8597312078907	1158.8597312078907	0.12987013161182404	0.17934782803058624	0.20999999344348907	0.08045977354049683	0.16129031777381897	1058	1133	1133	1158	1432
18.14968924117214	18.149689635911837	0	0	1	0	0.006682548931412125	0.08016993256135918	1053.2958738387658	1128.2958738387658	1128.2958738387658	1153.2958738387658	0.12987013161182404	0.17391304671764374	0.20999999344348907	0.08045977354049683	0.16129031777381897	1053	1128	1128	1153	1432
18.174312708841974	18.17431270884197	0	0	1	0	0.006495190528382592	0.08016993256135918	1053.2958738387658	1128.2958738387658	1128.2958738387658	1153.2958738387658	0.12987013161182404	0.17391304671764374	0.20999999344348907	0.08045977354049683	0.16129031777381897	1053	1128	1128	1153	1432
18.18363961844461	18.183639618444605	0	0	1	0	0.006290029259589918	0.08132747864757461	1058.036025061818	1133.036025061818	1133.036025061818	1158.036025061818	0.12987013161182404	0.17934782803058624	0.20000000298023224	0.08045977354049683	0.16129031777381897	1058	1133	1133	1158	1432
18.200878690569468	18.20087908530917	0	0	1	0	0.006067627457811282	0.08075276581120902	1055.682575996901	1130.682575996901	1130.682575996901	1155.682575996901	0.12987013161182404	0.17934782803058624	0.20000000298023224	0.06896551698446274	0.16129031777381897	1055	1130	1130	1155	1432
18.216640646741524	18.21664064674152	0	0	1	0	0.005828594710926398	0.0822838747674792	1061.9524671728273	1136.9524671728273	1136.9524671728273	1161.9524671728273	0.12987013161182404	0.18478260934352875	0.20999999344348907	0.06896551698446274	0.16129031777381897	1061	1136	1136	1161	1432
18.23370840183712	18.233708401837116	0	0	1	0	0.005573586191079517	0.08364257009571482	1067.5163245419521	1142.5163245419521	1142.5163245419521	1167.5163245419521	0.12987013161182404	0.19021739065647125	0.20999999344348907	0.06896551698446274	0.16129031777381897	1067	1142	1142	1167	1432
18.254186707930124	18.25418670793012	0	0	1	0	0.005303300858898111	0.08364257009571482	1067.5163245419521	1142.5163245419521	1142.5163245419521	1167.5163245419521	0.12987013161182404	0.19021739065647125	0.20999999344348907	0.06896551698446274	0.16129031777381897	1067	1142	1142	1167	1432
18.2674602250411	18.267460225041102	0	0	1	0	0.005018479547690389	0.08749277295394875	1083.2829052464201	1158.2829052464201	1158.2829052464201	1183.2829052464201	0.1428571492433548	0.19021739065647125	0.20999999344348907	0.08045977354049683	0.16129031777381897	1083	1158	1158	1183	1432
18.284115871891174	18.28411666137057	0	0	1	0	0.004719902932872683	0.08885146828218438	1088.846762615545	1163.846762615545	1163.846762615545	1188.846762615545	0.1428571492433548	0.19565217196941376	0.20999999344348907	0.08045977354049683	0.16129031777381897	1088	1163	1163	1188	1432
18.30748288309981	18.307482883099812	0	0	1	0	0.004408389392192404	0.09041131315217621	1095.2343273581616	1170.2343273581616	1170.2343273581616	1195.2343273581616	0.1428571492433548	0.20108695328235626	0.2199999988079071	0.08045977354049683	0.16129031777381897	1095	1170	1170	1195	1432
18.316741107994858	18.31674110799486	0	0	1	0	0.004084792762611515	0.09041131315217621	1095.2343273581616	1170.2343273581616	1170.2343273581616	1195.2343273581616	0.1428571492433548	0.20108695328235626	0.2199999988079071	0.08045977354049683	0.16129031777381897	1095	1170	1170	1195	1432
18.33409978624845	18.334099786248455	0	0	1	0	0.0037499999999987712	0.0936580638347686	1108.5297714033775	1183.5297714033775	1183.5297714033775	1208.5297714033775	0.15584415197372437	0.20108695328235626	0.2199999988079071	0.08045977354049683	0.16129031777381897	1108	1183	1183	1208	1432
18.349703451801297	18.349703846540994	0	0	1	0	0.0034049287480453347	0.09521790870476043	1114.9173361459939	1189.9173361459939	1189.9173361459939	1214.9173361459939	0.15584415197372437	0.20652173459529877	0.23000000417232513	0.08045977354049683	0.16129031777381897	1114	1189	1189	1214	1432
18.374104681020718	18.374104681020714	0	0	1	0	0.0030505248230672014	0.10230274312198162	1143.9297330845147	1218.9297330845147	1218.9297330845147	1243.9297330845147	0.16883116960525513	0.21739129722118378	0.25	0.09195402264595032	0.16129031777381897	1143	1218	1218	1243	1432
18.383630934171237	18.383630934171233	0	0	1	0	0.0026877596215884214	0.10230274312198162	1143.9297330845147	1218.9297330845147	1218.9297330845147	1243.9297330845147	0.16883116960525513	0.21739129722118378	0.25	0.09195402264595032	0.16129031777381897	1143	1218	1218	1243	1432
18.40073737375731	18.400737373757313	0	0	1	0	0.002317627457810748	0.10389132701288695	1150.434984117772	1225.434984117772	1225.434984117772	1250.434984117772	0.16883116960525513	0.22282609343528748	0.25999999046325684	0.09195402264595032	0.16129031777381897	1150	1225	1225	1250	1432
18.41700617570259	18.417006570442286	0	0	1	0	0.0019411428382675245	0.10924390339774304	1172.3537844137577	1247.3537844137577	1247.3537844137577	1272.3537844137577	0.1818181872367859	0.22826087474822998	0.25999999046325684	0.1034482792019844	0.16129031777381897	1172	1247	1247	1272	1432
18.440893453834207	18.440893848573904	0	0	1	0	0.0015593376811317945	0.11572528641028651	1198.8950478501233	1273.8950478501233	1273.8950478501233	1298.8950478501233	0.19480518996715546	0.239130437374115	0.2800000011920929	0.1034482792019844	0.16129031777381897	1198	1273	1273	1298	1432
18.449749044236505	18.449749438976202	0	0	1	0	0.001173258487800315	0.11572528641028651	1198.8950478501233	1273.8950478501233	1273.8950478501233	1298.8950478501233	0.19480518996715546	0.239130437374115	0.2800000011920929	0.1034482792019844	0.16129031777381897	1198	1273	1273	1298	1432
18.467556146787906	18.467556541527603	0	0	1	0	0.0007839634745059725	0.11788857917932943	1207.753731739354	1282.753731739354	1282.753731739354	1307.753731739354	0.19480518996715546	0.2445652186870575	0.2800000011920929	0.1149425283074379	0.16129031777381897	1207	1282	1282	1307	1432
18.483768895695952	18.483769290435657	0	0	1	0	0.0003925196718206422	0.12800689712594981	1249.1882437307645	1324.1882437307645	1324.1882437307645	1349.1882437307645	0.20779220759868622	0.2663043439388275	0.30000001192092896	0.12643678486347198	0.16129031777381897	1249	1324	1324	1349	1432
18.507312355549942	18.50731275028964	0	0	1	0	-1.4406906524676981e-15	0.1351779381635374	1278.5536567796858	1353.5536567796858	1353.5536567796858	1378.5536567796858	0.22077922523021698	0.2771739065647125	0.3100000023841858	0.13793103396892548	0.16129031777381897	1278	1353	1353	1378	1432
18.516782160923533	18.51678255566323	0	0	1	0	-0.00039251967182351964	0.14051839131219634	1300.4228124234442	1375.4228124234442	1375.4228124234442	1400.4228124234442	0.22077922523021698	0.29347825050354004	0.3199999928474426	0.14942528307437897	0.16129031777381897	1300	1375	1375	1400	1432
18.53407136499014	18.534071364990144	0	0	1	0	-0.0007839634745088382	0.14875264902310126	1334.1420977495995	1409.1420977495995	1409.1420977495995	1434.1420977495995	0.23376622796058655	0.30434781312942505	0.33000001311302185	0.17241379618644714	0.16129031777381897	1334	1409	1409	1434	1432
18.54977055755009	18.549771347029488	0	0	1	0	-0.0011732584878031609	0.1569375650250706	1367.659328777664	1442.659328777664	1442.659328777664	1467.659328777664	0.2467532455921173	0.32065218687057495	0.3499999940395355	0.17241379618644714	0.16129031777381897	1367	1442	1442	1467	1432
18.57418718161776	18.574187181617763	0	0	1	0	-0.0015593376811346127	0.16913697005260264	1417.615892365408	1492.615892365408	1492.615892365408	1517.615892365408	0.27272728085517883	0.33152174949645996	0.3700000047683716	0.19540229439735413	0.16129031777381897	1417	1492	1492	1517	1432
18.583704750494903	18.5837051452346	0	0	1	0	-0.001941142838270308	0.18584386725749436	1486.0306364194394	1561.0306364194394	1561.0306364194394	1586.0306364194394	0.2857142984867096	0.3586956560611725	0.4099999964237213	0.24137930572032928	0.16129031777381897	1486	1561	1561	1586	1432
18.60090395391019	18.600904348649888	0	0	1	0	-0.0023176274578134886	0.2007525359008504	1547.0816345139824	1622.0816345139824	1622.0816345139824	1647.0816345139824	0.31168830394744873	0.375	0.4399999976158142	0.26436781883239746	0.16129031777381897	1547	1622	1622	1647	1432
18.616661567945556	18.61666156794556	0	0	1	0	-0.002687759621591111	0.21601415901605425	1609.577981170742	1684.577981170742	1684.577981170742	1709.577981170742	0.33766233921051025	0.39673912525177	0.4699999988079071	0.27586206793785095	0.16129031777381897	1609	1684	1684	1709	1432
18.633657875155677	18.633657875155674	0	0	1	0	-0.003050524823069834	0.23573792374682156	1690.3467977432342	1765.3467977432342	1765.3467977432342	1790.3467977432342	0.3636363744735718	0.42391303181648254	0.5199999809265137	0.29885056614875793	0.16129031777381897	1690	1765	1765	1790	1432
18.6540011802717	18.654001180271695	0	0	1	0	-0.003404928748047902	0.2536226113500266	1763.584593478359	1838.584593478359	1838.584593478359	1863.584593478359	0.3896103799343109	0.45108696818351746	0.5600000023841858	0.3103448152542114	0.16129031777381897	1763	1838	1838	1863	1432
18.667229302317317	18.66722930231732	0	0	1	0	-0.003750000000001266	0.28539361707866195	1893.6868619371207	1968.6868619371207	1968.6868619371207	1993.6868619371207	0.4545454680919647	0.4836956560611725	0.6100000143051147	0.3333333432674408	0.16129031777381897	1893	1968	1968	1993	1432
18.683811132843722	18.68381192232312	0	0	1	0	-0.0040847927626139315	0.30524044352872615	1974.9596162501336	2049.959616250134	2049.959616250134	2074.959616250134	0.48051947355270386	0.5163043737411499	0.6499999761581421	0.3448275923728943	0.16129031777381897	1974	2049	2049	2074	1432
18.707413014173127	18.707413408912824	0	0	1	0	-0.0044083893921947346	0.3437073312340111	2132.481521403275	2207.481521403275	2207.481521403275	2232.481521403275	0.5064935088157654	0.5869565010070801	0.7200000286102295	0.39080458879470825	0.16129031777381897	2132	2207	2207	2232	1432
18.71662544926312	18.716625449263116	0	0	1	0	-0.004719902932874923	0.3437073312340111	2132.481521403275	2207.481521403275	2207.481521403275	2232.481521403275	0.5064935088157654	0.5869565010070801	0.7200000286102295	0.39080458879470825	0.16129031777381897	2132	2207	2207	2232	1432
18.734047285868513	18.734047285868517	0	0	1	0	-0.0050184795476925295	0.36131315642903594	2204.5773755769023	2279.5773755769023	2279.5773755769023	2304.5773755769023	0.5194805264472961	0.6195651888847351	0.7400000095367432	0.4137931168079376	0.16129031777381897	2204	2279	2279	2304	1432
18.749622924902745	18.74962292490275	0	0	1	0	-0.005303300858900148	0.3834875833277387	2295.38165372709	2370.38165372709	2370.38165372709	2395.38165372709	0.5454545617103577	0.6521739363670349	0.7699999809265137	0.4367816150188446	0.16129031777381897	2295	2370	2370	2395	1432
18.766673311451598	18.766673311451594	0	0	1	0	-0.005573586191081444	0.4034987023549861	2377.327186143668	2452.327186143668	2452.327186143668	2477.327186143668	0.5974025726318359	0.70652174949646	0.8100000023841858	0.48275861144065857	0.19354838132858276	2377	2452	2452	2477	1438
18.787364382242238	18.78736438224224	0	0	1	0	-0.005828594710928212	0.44421058786497714	2544.042357307081	2619.042357307081	2619.042357307081	2644.042357307081	0.6233766078948975	0.7336956262588501	0.8299999833106995	0.5057471394538879	0.19354838132858276	2544	2619	2619	2644	1438
18.80061776762858	18.800617767628584	0	0	1	0	-0.006067627457812976	0.45573733519548654	2591.2443876255174	2666.2443876255174	2666.2443876255174	2691.2443876255174	0.6233766078948975	0.7554348111152649	0.8399999737739563	0.5287356376647949	0.19354838132858276	2591	2666	2666	2691	1438
18.816890911710544	18.81689170118994	0	0	1	0	-0.006290029259591488	0.47064637888094474	2652.296921517469	2727.296921517469	2727.296921517469	2752.296921517469	0.6363636255264282	0.77173912525177	0.8600000143051147	0.5517241358757019	0.19354838132858276	2652	2727	2727	2752	1438
18.840792795211016	18.840793189950713	0	0	1	0	-0.006495190528384032	0.5001355178191744	2773.054945469519	2848.054945469519	2848.054945469519	2873.054945469519	0.6753246784210205	0.8152173757553101	0.8700000047683716	0.5862069129943848	0.19354838132858276	2773	2848	2848	2873	1438
18.849616016958016	18.84961562221832	0	0	1	0	-0.006682548931413433	0.5001355178191744	2773.054945469519	2848.054945469519	2848.054945469519	2873.054945469519	0.6753246784210205	0.8152173757553101	0.8700000047683716	0.5862069129943848	0.19354838132858276	2773	2848	2848	2873	1438
18.86738285606014	18.867382856060143	0	0	1	0	-0.006851590932320112	0.5155043382017777	2835.9902649362793	2910.9902649362793	2910.9902649362793	2935.9902649362793	0.6883116960525513	0.83152174949646	0.8899999856948853	0.6091954112052917	0.19354838132858276	2835	2910	2910	2935	1438
18.883951660176486	18.88395205491619	0	0	1	0	-0.007001853198729547	0.5327693245876794	2906.6903841865474	2981.6903841865474	2981.6903841865474	3006.6903841865474	0.7142857313156128	0.8478260636329651	0.8999999761581421	0.6321839094161987	0.19354838132858276	2906	2981	2981	3006	1438
18.907394856146986	18.907394856146983	0	0	1	0	-0.007132923872214114	0.5522348627944789	2986.401763143391	3061.401763143391	3061.401763143391	3086.401763143391	0.7272727489471436	0.875	0.9100000262260437	0.6666666865348816	0.19354838132858276	2986	3061	3061	3086	1438
18.916692555011913	18.91669255501191	0	0	1	0	-0.007244443697168399	0.5592625890655079	3015.180302223255	3090.180302223255	3090.180302223255	3115.180302223255	0.7272727489471436	0.885869562625885	0.9200000166893005	0.6781609058380127	0.19354838132858276	3015	3090	3090	3115	1438
18.93402518044538	18.934025180445385	0	0	1	0	-0.007336107005503854	0.5678704183266081	3050.4293630474604	3125.4293630474604	3125.4293630474604	3150.4293630474604	0.7402597665786743	0.89673912525177	0.9200000166893005	0.6896551847457886	0.19354838132858276	3050	3125	3125	3150	1438
18.94972753092292	18.94972832040232	0	0	1	0	-0.007407662554463767	0.5782310908159305	3092.8563168912356	3167.8563168912356	3167.8563168912356	3192.8563168912356	0.7532467246055603	0.907608687877655	0.9300000071525574	0.7011494040489197	0.19354838132858276	3092	3167	3167	3192	1438
18.96663620591991	18.966636205919908	0	0	1	0	-0.007458914215262207	0.582262213461358	3109.363764124261	3184.363764124261	3184.363764124261	3209.363764124261	0.7532467246055603	0.9130434989929199	0.9300000071525574	0.7126436829566956	0.19354838132858276	3109	3184	3184	3209	1438
18.987365171721635	18.98736556646134	0	0	1	0	-0.007489721510659382	0.5886492632552125	3135.518733030095	3210.518733030095	3210.518733030095	3235.518733030095	0.7662337422370911	0.91847825050354	0.9399999976158142	0.7126436829566956	0.19354838132858276	3135	3210	3210	3235	1438
19.000728294744235	19.00072868948394	0	0	1	0	-0.0075	0.5900079660340287	3141.0826209093475	3216.0826209093475	3216.0826209093475	3241.0826209093475	0.7662337422370911	0.9239130616188049	0.9399999976158142	0.7126436829566956	0.22580644488334656	3141	3216	3216	3241	1445
19.01666314690435	19.016663146904353	0	0	1	0	-0.007489721510659225	0.5932547204419114	3154.378080209627	3229.378080209627	3229.378080209627	3254.378080209627	0.7792207598686218	0.9239130616188049	0.9399999976158142	0.7126436829566956	0.22580644488334656	3154	3229	3229	3254	1445
19.033627085459173	19.03362708545917	0	0	1	0	-0.007458914215261892	0.5946134083195664	3159.9419070686245	3234.9419070686245	3234.9419070686245	3259.9419070686245	0.7792207598686218	0.929347813129425	0.9399999976158142	0.7126436829566956	0.19354838132858276	3159	3234	3234	3259	1438
19.054067891280795	19.05406789128079	0	0	1	0	-0.007407662554463295	0.5932547204419114	3154.378080209627	3229.378080209627	3229.378080209627	3254.378080209627	0.7792207598686218	0.9239130616188049	0.9399999976158142	0.7126436829566956	0.19354838132858276	3154	3229	3229	3254	1438
19.067266802588705	19.0672668025887	0	0	1	0	-0.007336107005503227	0.5932547204419114	3154.378080209627	3229.378080209627	3229.378080209627	3254.378080209627	0.7792207598686218	0.9239130616188049	0.9399999976158142	0.7126436829566956	0.22580644488334656	3154	3229	3229	3254	1445
19.083702184686864	19.08370218468686	0	0	1	0	-0.007244443697167619	0.5932547204419114	3154.378080209627	3229.378080209627	3229.378080209627	3254.378080209627	0.7792207598686218	0.9239130616188049	0.9399999976158142	0.7126436829566956	0.19354838132858276	3154	3229	3229	3254	1438
19.099676116077156	19.099676510816852	0	0	1	0	-0.007132923872213181	0.5859481077187363	3124.457501108225	3199.457501108225	3199.457501108225	3224.457501108225	0.7662337422370911	0.91847825050354	0.9399999976158142	0.7011494040489197	0.19354838132858276	3124	3199	3199	3224	1438
19.120736268486155	19.12073626848615	0	0	1	0	-0.007001853198728467	0.5788054392152819	3095.2082735865797	3170.2082735865797	3170.2082735865797	3195.2082735865797	0.7662337422370911	0.907608687877655	0.9300000071525574	0.6896551847457886	0.22580644488334656	3095	3170	3170	3195	1445
19.133962416833278	19.13396202209358	0	0	1	0	-0.0068515909323188864	0.5788054392152819	3095.2082735865797	3170.2082735865797	3170.2082735865797	3195.2082735865797	0.7662337422370911	0.907608687877655	0.9300000071525574	0.6896551847457886	0.22580644488334656	3095	3170	3170	3195	1445
19.149627661779128	19.14962766177913	0	0	1	0	-0.0066825489314120655	0.5734156286921994	3073.1369994945567	3148.1369994945567	3148.1369994945567	3173.1369994945567	0.7662337422370911	0.89673912525177	0.9300000071525574	0.6781609058380127	0.19354838132858276	3073	3148	3148	3173	1438
19.166632653262624	19.16663265326262	0	0	1	0	-0.006495190528382525	0.5623567948259156	3027.8510748121244	3102.8510748121244	3102.8510748121244	3127.8510748121244	0.7662337422370911	0.8804348111152649	0.9200000166893005	0.6551724076271057	0.19354838132858276	3027	3102	3102	3127	1438
19.187375040214107	19.187375434953804	0	0	1	0	-0.006290029259589846	0.5178348057434476	2845.533529519418	2920.533529519418	2920.533529519418	2945.533529519418	0.7402597665786743	0.8152173757553101	0.8799999952316284	0.5862069129943848	0.19354838132858276	2845	2920	2920	2945	1438
19.200644609928098	19.200644609928094	0	0	1	0	-0.006067627457811204	0.48116212650619694	2695.3589080428765	2770.3589080428765	2770.3589080428765	2795.3589080428765	0.6883116960525513	0.77173912525177	0.8600000143051147	0.540229856967926	0.19354838132858276	2695	2770	2770	2795	1438
19.21670301561393	19.216703015613927	0	0	1	0	-0.005828594710926315	0.45670060920132993	2595.1889946794463	2670.1889946794463	2670.1889946794463	2695.1889946794463	0.6883116960525513	0.72826087474823	0.8299999833106995	0.49425286054611206	0.19354838132858276	2595	2670	2670	2695	1438
19.233786165557774	19.233786560297478	0	0	1	0	-0.005573586191079428	0.4253145568278329	2466.663110209976	2541.663110209976	2541.663110209976	2566.663110209976	0.6623376607894897	0.6847826242446899	0.7900000214576721	0.4482758641242981	0.19354838132858276	2466	2541	2541	2566	1438
19.2540982862376	19.254098680977297	0	0	1	0	-0.005303300858898017	0.398037691023843	2354.964344742637	2429.964344742637	2429.964344742637	2454.964344742637	0.6363636255264282	0.6413043737411499	0.7599999904632568	0.4137931168079376	0.19354838132858276	2354	2429	2429	2454	1438
19.2673007502028	19.267300750202796	0	0	1	0	-0.00501847954769029	0.3670830229233051	2228.2049788709346	2303.2049788709346	2303.2049788709346	2328.2049788709346	0.5974025726318359	0.5978260636329651	0.7200000286102295	0.37931033968925476	0.19354838132858276	2228	2303	2303	2328	1438
19.28369271093409	19.283692710934094	0	0	1	0	-0.00471990293287258	0.34092686200450206	2121.095499908436	2196.095499908436	2196.095499908436	2221.095499908436	0.5714285969734192	0.554347813129425	0.6899999976158142	0.3448275923728943	0.19354838132858276	2121	2196	2196	2221	1438
19.29973335333348	19.299733353333476	0	0	1	0	-0.004408389392192297	0.31449183033800665	2012.8440452341372	2087.8440452341374	2087.8440452341374	2112.8440452341374	0.5324675440788269	0.5163043737411499	0.6499999761581421	0.3218390941619873	0.19354838132858276	2012	2087	2087	2112	1438
19.321173245332695	19.32117364007239	0	0	1	0	-0.004084792762611404	0.2687931639487031	1825.7080063699393	1900.7080063699393	1900.7080063699393	1925.7080063699393	0.4545454680919647	0.45108696818351746	0.5899999737739563	0.28735631704330444	0.19354838132858276	1825	1900	1900	1925	1438
19.333934785054367	19.333934785054364	0	0	1	0	-0.0037499999999986568	0.25596520085444396	1773.177497498948	1848.177497498948	1848.177497498948	1873.177497498948	0.4545454680919647	0.42391303181648254	0.550000011920929	0.26436781883239746	0.19354838132858276	1773	1848	1848	1873	1438
19.349671477885693	19.349671477885696	0	0	1	0	-0.003404928748045217	0.2373131432992288	1696.797321810342	1771.797321810342	1771.797321810342	1796.797321810342	0.41558441519737244	0.4021739065647125	0.5199999809265137	0.25287356972694397	0.19354838132858276	1696	1771	1771	1796	1438
19.366635416440516	19.366635416440513	0	0	1	0	-0.0030505248230670804	0.22009749648899868	1626.2992481224496	1701.2992481224496	1701.2992481224496	1726.2992481224496	0.3896103799343109	0.3804347813129425	0.47999998927116394	0.2298850566148758	0.16129031777381897	1626	1701	1701	1726	1432
19.387394382459348	19.387394382459345	0	0	1	0	-0.002687759621588298	0.20515197282764075	1565.097328729189	1640.097328729189	1640.097328729189	1665.097328729189	0.3636363744735718	0.3586956560611725	0.44999998807907104	0.2183908075094223	0.16129031777381897	1565	1640	1640	1665	1432
19.400595267465754	19.40059566220545	0	0	1	0	-0.002317627457810622	0.19173755078737076	1510.1652704742833	1585.1652704742833	1585.1652704742833	1610.1652704742833	0.33766233921051025	0.34239131212234497	0.41999998688697815	0.2068965584039688	0.16129031777381897	1510	1585	1585	1610	1432
19.416653278411886	19.416653278411882	0	0	1	0	-0.0019411428382673972	0.17573729335576638	1444.6442162918634	1519.6442162918634	1519.6442162918634	1544.6442162918634	0.29870128631591797	0.32608696818351746	0.4000000059604645	0.19540229439735413	0.16129031777381897	1444	1519	1519	1544	1432
19.43364682244411	19.433646822444107	0	0	1	0	-0.001559337681131665	0.15928089706034498	1377.2552734621127	1452.2552734621127	1452.2552734621127	1477.2552734621127	0.2857142984867096	0.29347825050354004	0.36000001430511475	0.16091954708099365	0.16129031777381897	1377	1452	1452	1477	1432
19.454057628048623	19.45405802278832	0	0	1	0	-0.0011732584878001843	0.14926539942108352	1336.2418106293371	1411.2418106293371	1411.2418106293371	1436.2418106293371	0.25974026322364807	0.28260868787765503	0.3400000035762787	0.16091954708099365	0.16129031777381897	1336	1411	1411	1436	1432
19.467264039410807	19.46726403941081	0	0	1	0	-0.000783963474505841	0.14157711508972892	1304.75828629244	1379.75828629244	1379.75828629244	1404.75828629244	0.2467532455921173	0.27173912525177	0.3199999928474426	0.14942528307437897	0.16129031777381897	1304	1379	1379	1404	1432
19.48365047378632	19.483650473786323	0	0	1	0	-0.0003925196718205101	0.13434860286142292	1275.157528717527	1350.157528717527	1350.157528717527	1375.157528717527	0.23376622796058655	0.260869562625885	0.3100000023841858	0.13793103396892548	0.16129031777381897	1275	1350	1350	1375	1432
19.49983243299787	19.499832827737567	0	0	1	0	1.5729989303233564e-15	0.12803963426629017	1249.3223023204582	1324.3223023204582	1324.3223023204582	1349.3223023204582	0.22077922523021698	0.25	0.30000001192092896	0.13793103396892548	0.16129031777381897	1249	1324	1324	1349	1432
19.520772979278142	19.52077337401784	0	0	1	0	0.00039251967182365175	0.12089732788203433	1220.0745576769305	1295.0745576769305	1295.0745576769305	1320.0745576769305	0.20779220759868622	0.239130437374115	0.28999999165534973	0.12643678486347198	0.16129031777381897	1220	1295	1295	1320	1432
19.533965180011172	19.53396557475087	0	0	1	0	0.0007839634745089697	0.11597578648520612	1199.920845656919	1274.920845656919	1274.920845656919	1299.920845656919	0.19480518996715546	0.23369565606117249	0.2800000011920929	0.12643678486347198	0.16129031777381897	1199	1274	1274	1299	1432
19.549686872733943	19.549686872733947	0	0	1	0	0.0011732584878032916	0.1143009994962606	1193.0625929371872	1268.0625929371872	1268.0625929371872	1293.0625929371872	0.19480518996715546	0.22826087474822998	0.27000001072883606	0.12643678486347198	0.16129031777381897	1193	1268	1268	1293	1432
19.56699068216941	19.566991076909108	0	0	1	0	0.0015593376811347424	0.11187908491654985	1183.1448527332716	1258.1448527332716	1258.1448527332716	1283.1448527332716	0.19480518996715546	0.22282609343528748	0.25999999046325684	0.1149425283074379	0.16129031777381897	1183	1258	1258	1283	1432
19.58736319802314	19.587363592762845	0	0	1	0	0.0019411428382704356	0.10727363518043154	1164.285536063867	1239.285536063867	1239.285536063867	1264.285536063867	0.1818181872367859	0.21739129722118378	0.25999999046325684	0.1149425283074379	0.16129031777381897	1164	1239	1239	1264	1432
19.60168080163738	19.601681196377076	0	0	1	0	0.0023176274578136143	0.10626788856461644	1160.1670036721043	1235.1670036721043	1235.1670036721043	1260.1670036721043	0.1818181872367859	0.21739129722118378	0.25	0.1034482792019844	0.16129031777381897	1160	1235	1235	1260	1432
19.61662288345508	19.616622883455076	0	0	1	0	0.0026877596215912347	0.10166243882849813	1141.3076870026998	1216.3076870026998	1216.3076870026998	1241.3076870026998	0.16883116960525513	0.21195651590824127	0.25	0.1034482792019844	0.16129031777381897	1141	1216	1216	1241	1432
19.633884455742773	19.63388485048247	0	0	1	0	0.0030505248230699544	0.10166243882849813	1141.3076870026998	1216.3076870026998	1216.3076870026998	1241.3076870026998	0.16883116960525513	0.21195651590824127	0.25	0.1034482792019844	0.16129031777381897	1141	1216	1216	1241	1432
19.654305129839756	19.654305129839752	0	0	1	0	0.00340492874804802	0.10140381799175821	1140.2486346762498	1215.2486346762498	1215.2486346762498	1240.2486346762498	0.16883116960525513	0.21195651590824127	0.23999999463558197	0.1034482792019844	0.16129031777381897	1140	1215	1215	1240	1432
19.6672675920681	19.667267592068097	0	0	1	0	0.003750000000001381	0.10140381799175821	1140.2486346762498	1215.2486346762498	1215.2486346762498	1240.2486346762498	0.16883116960525513	0.21195651590824127	0.23999999463558197	0.1034482792019844	0.16129031777381897	1140	1215	1215	1240	1432
19.683978897215702	19.6839792919554	0	0	1	0	0.0040847927626140425	0.10004512266352258	1134.684777307125	1209.684777307125	1209.684777307125	1234.684777307125	0.16883116960525513	0.20652173459529877	0.23999999463558197	0.1034482792019844	0.16129031777381897	1134	1209	1209	1234	1432
19.707405908858547	19.70740590885855	0	0	1	0	0.004408389392194842	0.10004512266352258	1134.684777307125	1209.684777307125	1209.684777307125	1234.684777307125	0.16883116960525513	0.20652173459529877	0.23999999463558197	0.1034482792019844	0.16129031777381897	1134	1209	1209	1234	1432
19.716667291671186	19.71666729167119	0	0	1	0	0.004719902932875025	0.10004512266352258	1134.684777307125	1209.684777307125	1209.684777307125	1234.684777307125	0.16883116960525513	0.20652173459529877	0.23999999463558197	0.1034482792019844	0.16129031777381897	1134	1209	1209	1234	1432
19.73410610208363	19.734106102083633	0	0	1	0	0.005018479547692628	0.10004512266352258	1134.684777307125	1209.684777307125	1209.684777307125	1234.684777307125	0.16883116960525513	0.20652173459529877	0.23999999463558197	0.1034482792019844	0.16129031777381897	1134	1209	1209	1234	1432
19.749626477560035	19.749626872299732	0	0	1	0	0.005303300858900241	0.10004512266352258	1134.684777307125	1209.684777307125	1209.684777307125	1234.684777307125	0.16883116960525513	0.20652173459529877	0.23999999463558197	0.1034482792019844	0.16129031777381897	1134	1209	1209	1234	1432
19.767011603373447	19.767011998113144	0	0	1	0	0.005573586191081533	0.10004512266352258	1134.684777307125	1209.684777307125	1209.684777307125	1234.684777307125	0.16883116960525513	0.20652173459529877	0.23999999463558197	0.1034482792019844	0.16129031777381897	1134	1209	1209	1234	1432
19.787380566569887	19.78738056656989	0	0	1	0	0.005828594710928295	0.10004512266352258	1134.684777307125	1209.684777307125	1209.684777307125	1234.684777307125	0.16883116960525513	0.20652173459529877	0.23999999463558197	0.1034482792019844	0.16129031777381897	1134	1209	1209	1234	1432
19.800687241815567	19.800687241815563	0	0	1	0	0.006067627457813053	0.09978650221215754	1133.6257265587851	1208.6257265587851	1208.6257265587851	1233.6257265587851	0.16883116960525513	0.20652173459529877	0.23000000417232513	0.1034482792019844	0.16129031777381897	1133	1208	1208	1233	1432
19.81663156772845	19.816631567728447	0	0	1	0	0.006290029259591559	0.10004512266352258	1134.684777307125	1209.684777307125	1209.684777307125	1234.684777307125	0.16883116960525513	0.20652173459529877	0.23999999463558197	0.1034482792019844	0.16129031777381897	1134	1209	1209	1234	1432
19.833665375209954	19.83366576994965	0	0	1	0	0.006495190528384097	0.09978650221215754	1133.6257265587851	1208.6257265587851	1208.6257265587851	1233.6257265587851	0.16883116960525513	0.20652173459529877	0.23000000417232513	0.1034482792019844	0.16129031777381897	1133	1208	1208	1233	1432
19.854073022896877	19.854073022896873	0	0	1	0	0.006682548931413494	0.09912558244819614	1130.919260125363	1205.919260125363	1205.919260125363	1230.919260125363	0.16883116960525513	0.20652173459529877	0.23000000417232513	0.09195402264595032	0.16129031777381897	1130	1205	1205	1230	1432
19.867271539465087	19.86727153946509	0	0	1	0	0.006851590932320166	0.09912558244819614	1130.919260125363	1205.919260125363	1205.919260125363	1230.919260125363	0.16883116960525513	0.20652173459529877	0.23000000417232513	0.09195402264595032	0.16129031777381897	1130	1205	1205	1230	1432
19.88366823707277	19.883668237072765	0	0	1	0	0.007001853198729595	0.09912558244819614	1130.919260125363	1205.919260125363	1205.919260125363	1230.919260125363	0.16883116960525513	0.20652173459529877	0.23000000417232513	0.09195402264595032	0.16129031777381897	1130	1205	1205	1230	1432
19.899691510925408	19.899691510925404	0	0	1	0	0.007132923872214154	0.09776688711996051	1125.3554027562382	1200.3554027562382	1200.3554027562382	1225.3554027562382	0.16883116960525513	0.20108695328235626	0.23000000417232513	0.09195402264595032	0.16129031777381897	1125	1200	1200	1225	1432
19.921259693326725	19.92126008806643	0	0	1	0	0.007244443697168434	0.09912558244819614	1130.919260125363	1205.919260125363	1205.919260125363	1230.919260125363	0.16883116960525513	0.20652173459529877	0.23000000417232513	0.09195402264595032	0.16129031777381897	1130	1205	1205	1230	1432
19.933950179902617	19.93395017990262	0	0	1	0	0.007336107005503881	0.09776688711996051	1125.3554027562382	1200.3554027562382	1200.3554027562382	1225.3554027562382	0.16883116960525513	0.20108695328235626	0.23000000417232513	0.09195402264595032	0.16129031777381897	1125	1200	1200	1225	1432
19.94995174307182	19.949951743071825	0	0	1	0	0.007407662554463788	0.09776688711996051	1125.3554027562382	1200.3554027562382	1200.3554027562382	1225.3554027562382	0.16883116960525513	0.20108695328235626	0.23000000417232513	0.09195402264595032	0.16129031777381897	1125	1200	1200	1225	1432
19.974193102713244	19.97419310271324	0	0	1	0	0.007458914215262221	0.09776688711996051	1125.3554027562382	1200.3554027562382	1200.3554027562382	1225.3554027562382	0.16883116960525513	0.20108695328235626	0.23000000417232513	0.09195402264595032	0.16129031777381897	1125	1200	1200	1225	1432
19.98368067137328	19.983680671373282	0	0	1	0	0.007489721510659389	0.09776688711996051	1125.3554027562382	1200.3554027562382	1200.3554027562382	1225.3554027562382	0.16883116960525513	0.20108695328235626	0.23000000417232513	0.09195402264595032	0.16129031777381897	1125	1200	1200	1225	1432
20.00114671882494	20.001147113564638	0	0	1	0	0.0075	0.09776688711996051	1125.3554027562382	1200.3554027562382	1200.3554027562382	1225.3554027562382	0.16883116960525513	0.20108695328235626	0.23000000417232513	0.09195402264595032	0.16129031777381897	1125	1200	1200	1225	1432
20.016681699670194	20.016681699670198	0	0	1	0	0.007489721510659218	0.09776688711996051	1125.3554027562382	1200.3554027562382	1200.3554027562382	1225.3554027562382	0.16883116960525513	0.20108695328235626	0.23000000417232513	0.09195402264595032	0.16129031777381897	1125	1200	1200	1225	1432
20.033654717238086	20.033654717238083	0	0	1	0	0.007458914215261878	0.09935546728557554	1131.860638534432	1206.860638534432	1206.860638534432	1231.860638534432	0.16883116960525513	0.20652173459529877	0.23999999463558197	0.09195402264595032	0.16129031777381897	1131	1206	1206	1231	1432
20.054161049849704	20.0541614445894	0	0	1	0	0.0074076625544632745	0.09912558244819614	1130.919260125363	1205.919260125363	1205.919260125363	1230.919260125363	0.16883116960525513	0.20652173459529877	0.23000000417232513	0.09195402264595032	0.16129031777381897	1130	1205	1205	1230	1432
20.067286934313337	20.06728693431334	0	0	1	0	0.007336107005503199	0.10071416261381116	1137.4244959035568	1212.4244959035568	1212.4244959035568	1237.4244959035568	0.16883116960525513	0.21195651590824127	0.23999999463558197	0.09195402264595032	0.16129031777381897	1137	1212	1212	1237	1432
20.08382810665077	20.083828501390467	0	0	1	0	0.007244443697167585	0.10531961234992948	1156.2838125729613	1231.2838125729613	1231.2838125729613	1256.2838125729613	0.1818181872367859	0.21739129722118378	0.23999999463558197	0.09195402264595032	0.16129031777381897	1156	1231	1231	1256	1432
20.107362092751984	20.107362092751988	0	0	1	0	0.0071329238722131405	0.11015494726598263	1176.0845090541989	1251.0845090541989	1251.0845090541989	1276.0845090541989	0.19480518996715546	0.22282609343528748	0.25	0.09195402264595032	0.16129031777381897	1176	1251	1251	1276	1432
20.116620317647033	20.116620317647037	0	0	1	0	0.00700185319872842	0.11015494726598263	1176.0845090541989	1251.0845090541989	1251.0845090541989	1276.0845090541989	0.19480518996715546	0.22282609343528748	0.25	0.09195402264595032	0.16129031777381897	1176	1251	1251	1276	1432
20.13408715457809	20.134087549317787	0	0	1	0	0.006851590932318833	0.11333210828232354	1189.094983416115	1264.094983416115	1264.094983416115	1289.094983416115	0.19480518996715546	0.23369565606117249	0.27000001072883606	0.09195402264595032	0.16129031777381897	1189	1264	1264	1289	1432
20.14962174068365	20.149621740683646	0	0	1	0	0.006682548931412006	0.11844267706675776	1210.022762588373	1285.022762588373	1285.022762588373	1310.022762588373	0.19480518996715546	0.25	0.2800000011920929	0.1034482792019844	0.16129031777381897	1210	1285	1285	1310	1432
20.166666600876717	20.166666600876713	0	0	1	0	0.006495190528382459	0.13286696520965846	1269.0902225335512	1344.0902225335512	1344.0902225335512	1369.0902225335512	0.20779220759868622	0.28804346919059753	0.3100000023841858	0.1149425283074379	0.19354838132858276	1269	1344	1344	1369	1438
20.18739280350055	20.187392803500554	0	0	1	0	0.006290029259589774	0.14023516225125426	1299.2629894188863	1374.2629894188863	1374.2629894188863	1399.2629894188863	0.20779220759868622	0.31521740555763245	0.33000001311302185	0.1149425283074379	0.16129031777381897	1299	1374	1374	1399	1432
20.200696320828634	20.200696715568338	0	0	1	0	0.006067627457811127	0.14996779374564173	1339.1181153884029	1414.1181153884029	1414.1181153884029	1439.1181153884029	0.20779220759868622	0.3478260934352875	0.3499999940395355	0.12643678486347198	0.19354838132858276	1339	1414	1414	1439	1438
20.216644594138508	20.216644988878205	0	0	1	0	0.005828594710926231	0.1647656450266468	1399.7153163841188	1474.7153163841188	1474.7153163841188	1499.7153163841188	0.22077922523021698	0.385869562625885	0.3799999952316284	0.13793103396892548	0.19354838132858276	1399	1474	1474	1499	1438
20.233742744190913	20.23374313893061	0	0	1	0	0.005573586191079339	0.18125040255401326	1467.2203984586843	1542.2203984586843	1542.2203984586843	1567.2203984586843	0.2467532455921173	0.41847825050354004	0.4000000059604645	0.14942528307437897	0.19354838132858276	1467	1542	1542	1567	1438
20.254328024742286	20.254328814221683	0	0	1	0	0.005303300858897924	0.20285786359474578	1555.702951420484	1630.702951420484	1630.702951420484	1655.702951420484	0.2857142984867096	0.45652174949645996	0.4300000071525574	0.16091954708099365	0.19354838132858276	1555	1630	1630	1655	1438
20.266905221024622	20.266905221024626	0	0	1	0	0.005018479547690192	0.23452252275984864	1685.36973070158	1760.36973070158	1760.36973070158	1785.36973070158	0.31168830394744873	0.532608687877655	0.47999998927116394	0.19540229439735413	0.19354838132858276	1685	1760	1760	1785	1438
20.283912186206607	20.28391258094631	0	0	1	0	0.004719902932872478	0.2515819985419512	1755.22828402929	1830.22828402929	1830.22828402929	1855.22828402929	0.33766233921051025	0.5652173757553101	0.5	0.2068965584039688	0.19354838132858276	1755	1830	1830	1855	1438
20.30746354085457	20.307463540854574	0	0	1	0	0.004408389392192191	0.2655096590536079	1812.2620538245244	1887.2620538245244	1887.2620538245244	1912.2620538245244	0.350649356842041	0.5978260636329651	0.5199999809265137	0.2183908075094223	0.19354838132858276	1812	1887	1887	1912	1438
20.316649923124444	20.31664992312444	0	0	1	0	0.004084792762611293	0.28279902723071904	1883.0620165097944	1958.0620165097944	1958.0620165097944	1983.0620165097944	0.37662336230278015	0.6304348111152649	0.5400000214576721	0.2298850566148758	0.19354838132858276	1883	1958	1958	1983	1438
20.334298735056635	20.334299524536032	0	0	1	0	0.0037499999999985423	0.29856576964430426	1947.626826693426	2022.626826693426	2022.626826693426	2047.626826693426	0.3896103799343109	0.6630434989929199	0.5600000023841858	0.25287356972694397	0.19354838132858276	1947	2022	2022	2047	1438
20.349803320945085	20.349804110424483	0	0	1	0	0.003404928748045099	0.3193892375525387	2032.898927777646	2107.898927777646	2107.898927777646	2132.898927777646	0.4285714328289032	0.695652186870575	0.5799999833106995	0.26436781883239746	0.19354838132858276	2032	2107	2107	2132	1438
20.36697094518447	20.366971339924167	0	0	1	0	0.00305052482306696	0.3378243849126772	2108.390856217413	2183.390856217413	2183.390856217413	2208.390856217413	0.4285714328289032	0.7445651888847351	0.6200000047683716	0.28735631704330444	0.19354838132858276	2108	2183	2183	2208	1438
20.387440567004106	20.387440567004102	0	0	1	0	0.0026877596215881742	0.3522814242704504	2167.5924323874942	2242.5924323874942	2242.5924323874942	2267.5924323874942	0.4545454680919647	0.7663043737411499	0.6299999952316284	0.29885056614875793	0.19354838132858276	2167	2242	2242	2267	1438
20.39962499728616	20.399624997286164	0	0	1	0	0.002317627457810496	0.36107827240023127	2203.6155254789473	2278.6155254789473	2278.6155254789473	2303.6155254789473	0.4545454680919647	0.7880434989929199	0.6499999761581421	0.3103448152542114	0.19354838132858276	2203	2278	2278	2303	1438
20.416881043218076	20.416881832697474	0	0	1	0	0.0019411428382672693	0.3724322226883352	2250.109951908733	2325.109951908733	2325.109951908733	2350.109951908733	0.4675324559211731	0.8097826242446899	0.6600000262260437	0.3218390941619873	0.19354838132858276	2250	2325	2325	2350	1438
20.440788847814026	20.44078884781403	0	0	1	0	0.0015593376811315356	0.3871276168011386	2310.2875908006627	2385.2875908006627	2385.2875908006627	2410.2875908006627	0.48051947355270386	0.8369565010070801	0.6700000166893005	0.3448275923728943	0.19354838132858276	2310	2385	2385	2410	1438
20.44972022823849	20.449720622978194	0	0	1	0	0.0011732584878000535	0.4027628012112845	2374.31367096021	2449.31367096021	2449.31367096021	2474.31367096021	0.5064935088157654	0.8586956262588501	0.6899999976158142	0.3563218414783478	0.22580644488334656	2374	2449	2449	2474	1445
20.46738917189532	20.467389566635024	0	0	1	0	0.0007839634745057094	0.4143466491466281	2421.749528255442	2496.749528255442	2496.749528255442	2521.749528255442	0.5194805264472961	0.8804348111152649	0.699999988079071	0.36781609058380127	0.19354838132858276	2421	2496	2496	2521	1438
20.4839796866951	20.483980081434797	0	0	1	0	0.00039251967182037795	0.42233077678187136	2454.4445309217635	2529.4445309217635	2529.4445309217635	2554.4445309217635	0.5194805264472961	0.89673912525177	0.7200000286102295	0.37931033968925476	0.19354838132858276	2454	2529	2529	2554	1438
20.507593804955164	20.507594199694868	0	0	1	0	-1.7053072081790148e-15	0.44900419376790524	2563.672173479572	2638.672173479572	2638.672173479572	2663.672173479572	0.5454545617103577	0.9402173757553101	0.75	0.4137931168079376	0.22580644488334656	2563	2638	2638	2663	1445
20.516786503060217	20.516786897799914	0	0	1	0	-0.0003925196718237839	0.44900419376790524	2563.672173479572	2638.672173479572	2638.672173479572	2663.672173479572	0.5454545617103577	0.9402173757553101	0.75	0.4137931168079376	0.22580644488334656	2563	2638	2638	2663	1445
20.534124654849478	20.534124654849474	0	0	1	0	-0.0007839634745091013	0.4595454307191673	2606.83853879499	2681.83853879499	2681.83853879499	2706.83853879499	0.5584415793418884	0.95652174949646	0.7599999904632568	0.4252873659133911	0.22580644488334656	2606	2681	2681	2706	1445
20.549885426802433	20.54988582154213	0	0	1	0	-0.0011732584878034224	0.4712360769561652	2654.7117351354964	2729.7117351354964	2729.7117351354964	2754.7117351354964	0.5714285969734192	0.9728260636329651	0.7799999713897705	0.4367816150188446	0.22580644488334656	2654	2729	2729	2754	1445
20.57393691664874	20.573937706128138	0	0	1	0	-0.0015593376811348716	0.491304667174131	2736.8926120780666	2811.8926120780666	2811.8926120780666	2836.8926120780666	0.5974025726318359	1.0	0.800000011920929	0.4597701132297516	0.22580644488334656	2736	2811	2811	2836	1445
20.583636460527018	20.583636460527014	0	0	1	0	-0.0019411428382705633	0.4959598365939897	2755.9555308523877	2830.9555308523877	2830.9555308523877	2855.9555308523877	0.5974025726318359	1.0	0.8199999928474426	0.4712643623352051	0.22580644488334656	2755	2830	2830	2855	1445
20.600570793604426	20.60057079360443	0	0	1	0	-0.00231762745781374	0.5027698074255524	2783.8423614076373	2858.8423614076373	2858.8423614076373	2883.8423614076373	0.6103895902633667	1.0	0.8299999833106995	0.48275861144065857	0.22580644488334656	2783	2858	2858	2883	1445
20.6168407797688	20.616841174508497	0	0	1	0	-0.0026877596215913587	0.5096372494478336	2811.964536488879	2886.964536488879	2886.964536488879	2911.964536488879	0.6233766078948975	1.0	0.8399999737739563	0.49425286054611206	0.22580644488334656	2811	2886	2886	2911	1445
20.640721347325538	20.64072134732554	0	0	1	0	-0.0030505248230700754	0.5202978003641654	2855.6194924912575	2930.6194924912575	2930.6194924912575	2955.6194924912575	0.6363636255264282	1.0	0.8600000143051147	0.517241358757019	0.22580644488334656	2855	2930	2930	2955	1445
20.64967285947464	20.649672859474638	0	0	1	0	-0.003404928748048138	0.5202978003641654	2855.6194924912575	2930.6194924912575	2930.6194924912575	2955.6194924912575	0.6363636255264282	1.0	0.8600000143051147	0.517241358757019	0.22580644488334656	2855	2930	2930	2955	1445
20.667332329378702	20.6673327241184	0	0	1	0	-0.003750000000001496	0.5273376626118846	2884.4477283956676	2959.4477283956676	2959.4477283956676	2984.4477283956676	0.649350643157959	1.0	0.8700000047683716	0.5287356376647949	0.22580644488334656	2884	2959	2959	2984	1445
20.68368047400343	20.683680474003427	0	0	1	0	-0.0040847927626141535	0.5369637244323204	2923.8664515503524	2998.8664515503524	2998.8664515503524	3023.8664515503524	0.6623376607894897	1.0	0.8799999952316284	0.5517241358757019	0.22580644488334656	2923	2998	2998	3023	1445
20.69962361569722	20.699623615697217	0	0	1	0	-0.00440838939219495	0.5383430334565968	2929.5147220047643	3004.5147220047643	3004.5147220047643	3029.5147220047643	0.6623376607894897	1.0	0.8899999856948853	0.5517241358757019	0.22580644488334656	2929	3004	3004	3029	1445
20.72073350530826	20.720733505308264	0	0	1	0	-0.0047199029328751285	0.5409005104724702	2939.9875903847656	3014.9875903847656	3014.9875903847656	3039.9875903847656	0.6623376607894897	1.0	0.8899999856948853	0.5632184147834778	0.22580644488334656	2939	3014	3014	3039	1445
20.73396952214786	20.733969522147856	0	0	1	0	-0.005018479547692726	0.5481415088491879	2969.6394787374243	3044.6394787374243	3044.6394787374243	3069.6394787374243	0.6753246784210205	1.0	0.8999999761581421	0.5747126340866089	0.22580644488334656	2969	3044	3044	3069	1445
20.749640293449488	20.74964029344949	0	0	1	0	-0.005303300858900336	0.5481415088491879	2969.6394787374243	3044.6394787374243	3044.6394787374243	3069.6394787374243	0.6753246784210205	1.0	0.8999999761581421	0.5747126340866089	0.22580644488334656	2969	3044	3044	3069	1445
20.7740458648056	20.774045864805597	0	0	1	0	-0.005573586191081621	0.5521932461549497	2986.231343004519	3061.231343004519	3061.231343004519	3086.231343004519	0.6753246784210205	1.0	0.9100000262260437	0.5862069129943848	0.22580644488334656	2986	3061	3061	3086	1445
20.783711066330085	20.78371106633008	0	0	1	0	-0.005828594710928378	0.5521932461549497	2986.231343004519	3061.231343004519	3061.231343004519	3086.231343004519	0.6753246784210205	1.0	0.9100000262260437	0.5862069129943848	0.22580644488334656	2986	3061	3061	3086	1445
20.800598425383342	20.80059842538334	0	0	1	0	-0.006067627457813132	0.5521932461549497	2986.231343004519	3061.231343004519	3061.231343004519	3086.231343004519	0.6753246784210205	1.0	0.9100000262260437	0.5862069129943848	0.22580644488334656	2986	3061	3061	3086	1445
20.816836437632112	20.816836437632116	0	0	1	0	-0.006290029259591632	0.5554400005628324	2999.526802304799	3074.526802304799	3074.526802304799	3099.526802304799	0.6883116960525513	1.0	0.9100000262260437	0.5862069129943848	0.22580644488334656	2999	3074	3074	3099	1445
20.840849242987943	20.84084963772764	0	0	1	0	-0.006495190528384164	0.5554400005628324	2999.526802304799	3074.526802304799	3074.526802304799	3099.526802304799	0.6883116960525513	1.0	0.9100000262260437	0.5862069129943848	0.22580644488334656	2999	3074	3074	3099	1445
20.849608122164042	20.84960812216404	0	0	1	0	-0.006682548931413554	0.5495782976280683	2975.5231287869397	3050.5231287869397	3050.5231287869397	3075.5231287869397	0.6753246784210205	1.0	0.9100000262260437	0.5747126340866089	0.25806450843811035	2975	3050	3050	3075	1451
20.867512330681336	20.86751233068134	0	0	1	0	-0.00685159093232022	0.5481415088491879	2969.6394787374243	3044.6394787374243	3044.6394787374243	3069.6394787374243	0.6753246784210205	1.0	0.8999999761581421	0.5747126340866089	0.22580644488334656	2969	3044	3044	3069	1445
20.88398994992727	20.883990344666966	0	0	1	0	-0.007001853198729643	0.5481415088491879	2969.6394787374243	3044.6394787374243	3044.6394787374243	3069.6394787374243	0.6753246784210205	1.0	0.8999999761581421	0.5747126340866089	0.22580644488334656	2969	3044	3044	3069	1445
20.90742564584349	20.907425645843492	0	0	1	0	-0.007132923872214195	0.5455553095744943	2959.048992707554	3034.048992707554	3034.048992707554	3059.048992707554	0.6753246784210205	1.0	0.8999999761581421	0.5632184147834778	0.22580644488334656	2959	3034	3034	3059	1445
20.916649528384745	20.916649528384742	0	0	1	0	-0.007244443697168468	0.5455553095744943	2959.048992707554	3034.048992707554	3034.048992707554	3059.048992707554	0.6753246784210205	1.0	0.8999999761581421	0.5632184147834778	0.22580644488334656	2959	3034	3034	3059	1445
20.934006627679544	20.93400662767954	0	0	1	0	-0.007336107005503909	0.5357855564407235	2919.0418536247626	2994.0418536247626	2994.0418536247626	3019.0418536247626	0.6623376607894897	1.0	0.8899999856948853	0.540229856967926	0.22580644488334656	2919	2994	2994	3019	1445
20.950022401477902	20.950022796217606	0	0	1	0	-0.007407662554463809	0.5286595004454426	2889.8606543240876	2964.8606543240876	2964.8606543240876	2989.8606543240876	0.649350643157959	1.0	0.8799999952316284	0.5287356376647949	0.22580644488334656	2889	2964	2964	2989	1445
20.97403718053223	20.974037180532225	0	0	1	0	-0.007458914215262234	0.4899382188573651	2731.29700622091	2806.29700622091	2806.29700622091	2831.29700622091	0.5844155550003052	0.989130437374115	0.8399999737739563	0.4597701132297516	0.22580644488334656	2731	2806	2806	2831	1445
20.98369803992002	20.983698039920025	0	0	1	0	-0.007489721510659397	0.4556461346903067	2590.870921556806	2665.870921556806	2665.870921556806	2690.870921556806	0.5584415793418884	0.9239130616188049	0.800000011920929	0.4252873659133911	0.22580644488334656	2590	2665	2665	2690	1445
21.00072790000454	21.00072829474424	0	0	1	0	-0.0075	0.42853717233942845	2479.8597207299595	2554.8597207299595	2554.8597207299595	2579.8597207299595	0.5584415793418884	0.8586956262588501	0.7599999904632568	0.39080458879470825	0.22580644488334656	2479	2554	2554	2579	1445
21.016626041372668	21.016626041372664	0	0	1	0	-0.007489721510659211	0.39355541773911185	2336.609435641663	2411.609435641663	2411.609435641663	2436.609435641663	0.5324675440788269	0.79347825050354	0.7200000286102295	0.3448275923728943	0.22580644488334656	2336	2411	2411	2436	1445
21.033886429441267	21.033886824180964	0	0	1	0	-0.0074589142152618635	0.3595591485089269	2197.3947131440555	2272.3947131440555	2272.3947131440555	2297.3947131440555	0.4935064911842346	0.7336956262588501	0.6800000071525574	0.3103448152542114	0.19354838132858276	2197	2272	2272	2297	1438
21.053996838135014	21.05399683813501	0	0	1	0	-0.007407662554463255	0.3299796863054407	2076.2668154207795	2151.2668154207795	2151.2668154207795	2176.2668154207795	0.4675324559211731	0.66847825050354	0.6399999856948853	0.28735631704330444	0.19354838132858276	2076	2151	2151	2176	1438
21.0672675920681	21.067267592068102	0	0	1	0	-0.007336107005503172	0.2991358682684515	1949.961380559309	2024.961380559309	2024.961380559309	2049.961380559309	0.44155845046043396	0.60326087474823	0.6000000238418579	0.25287356972694397	0.19354838132858276	1949	2024	2024	2049	1438
21.083813501281917	21.083813501281913	0	0	1	0	-0.007244443697167551	0.26220931126468483	1798.7471296288843	1873.7471296288843	1873.7471296288843	1898.7471296288843	0.37662336230278015	0.54347825050354	0.5600000023841858	0.2298850566148758	0.19354838132858276	1798	1873	1873	1898	1438
21.107339197849456	21.10733919784946	0	0	1	0	-0.0071329238722131	0.22165347212946962	1632.6709683701781	1707.6709683701781	1707.6709683701781	1732.6709683701781	0.350649356842041	0.44021740555763245	0.49000000953674316	0.19540229439735413	0.19354838132858276	1632	1707	1707	1732	1438
21.116665317972696	21.116665317972693	0	0	1	0	-0.007001853198728373	0.20240196158317314	1553.836032683094	1628.836032683094	1628.836032683094	1653.836032683094	0.3246753215789795	0.4021739065647125	0.44999998807907104	0.18390804529190063	0.19354838132858276	1553	1628	1628	1653	1438
21.134039391074538	21.13403939107454	0	0	1	0	-0.006851590932318779	0.18517007428510435	1483.2714541975024	1558.2714541975024	1558.2714541975024	1583.2714541975024	0.29870128631591797	0.3695652186870575	0.41999998688697815	0.17241379618644714	0.19354838132858276	1483	1558	1558	1583	1438
21.14968884643244	21.149689241172137	0	0	1	0	-0.006682548931411946	0.16811060818104906	1413.412940501396	1488.412940501396	1488.412940501396	1513.412940501396	0.27272728085517883	0.33695653080940247	0.38999998569488525	0.16091954708099365	0.19354838132858276	1413	1488	1488	1513	1438
21.174010732972405	21.17401073297241	0	0	1	0	-0.006495190528382392	0.1571876932064007	1368.6836036802108	1443.6836036802108	1443.6836036802108	1468.6836036802108	0.25974026322364807	0.31521740555763245	0.36000001430511475	0.14942528307437897	0.16129031777381897	1368	1443	1443	1468	1432
21.18361909198027	21.183619091980272	0	0	1	0	-0.006290029259589702	0.14451226881095047	1316.7777407808421	1391.7777407808421	1391.7777407808421	1416.7777407808421	0.23376622796058655	0.29347825050354004	0.3400000035762787	0.14942528307437897	0.19354838132858276	1316	1391	1391	1416	1438
21.20116527159078	21.20116566633048	0	0	1	0	-0.006067627457811049	0.1309173156834882	1261.106407723884	1336.106407723884	1336.106407723884	1361.106407723884	0.20779220759868622	0.27173912525177	0.3199999928474426	0.13793103396892548	0.16129031777381897	1261	1336	1336	1361	1432
21.216706963010914	21.216706963010918	0	0	1	0	-0.005828594710926148	0.11681723989781806	1203.366597381565	1278.366597381565	1278.366597381565	1303.366597381565	0.19480518996715546	0.239130437374115	0.28999999165534973	0.1149425283074379	0.19354838132858276	1203	1278	1278	1303	1438
21.233632217075254	21.233632217075257	0	0	1	0	-0.005573586191079251	0.10920704718379454	1172.2028582176385	1247.2028582176385	1247.2028582176385	1272.2028582176385	0.1818181872367859	0.22282609343528748	0.2800000011920929	0.1149425283074379	0.19354838132858276	1172	1247	1247	1272	1438
21.254023285694828	21.254023680434532	0	0	1	0	-0.00530330085889783	0.10620229675530873	1159.8984052129892	1234.8984052129892	1234.8984052129892	1259.8984052129892	0.1818181872367859	0.21195651590824127	0.27000001072883606	0.1149425283074379	0.19354838132858276	1159	1234	1234	1259	1438
21.26731061869527	21.267310618695266	0	0	1	0	-0.005018479547690093	0.1013094901160776	1139.8623620253377	1214.8623620253377	1214.8623620253377	1239.8623620253377	0.16883116960525513	0.20652173459529877	0.25999999046325684	0.1149425283074379	0.16129031777381897	1139	1214	1214	1239	1432
21.283667447593373	21.28366744759337	0	0	1	0	-0.004719902932872375	0.09920366862339192	1131.2390230127899	1206.2390230127899	1206.2390230127899	1231.2390230127899	0.16883116960525513	0.20108695328235626	0.25999999046325684	0.1034482792019844	0.19354838132858276	1131	1206	1206	1231	1438
21.29973927442896	21.299739274428962	0	0	1	0	-0.004408389392192083	0.0945982188872736	1112.3797063433854	1187.3797063433854	1187.3797063433854	1212.3797063433854	0.15584415197372437	0.19565217196941376	0.25999999046325684	0.1034482792019844	0.16129031777381897	1112	1187	1187	1212	1432
21.321067060353727	21.321067455093424	0	0	1	0	-0.004084792762611183	0.09298090310767293	1105.7567982259206	1180.7567982259206	1180.7567982259206	1205.7567982259206	0.15584415197372437	0.19021739065647125	0.25	0.1034482792019844	0.19354838132858276	1105	1180	1180	1205	1438
21.334016890911712	21.33401689091171	0	0	1	0	-0.0037499999999984273	0.09298090310767293	1105.7567982259206	1180.7567982259206	1180.7567982259206	1205.7567982259206	0.15584415197372437	0.19021739065647125	0.25	0.1034482792019844	0.19354838132858276	1105	1180	1180	1205	1438
21.34965687251684	21.349656872516842	0	0	1	0	-0.003404928748044981	0.09203262689298597	1101.8736071267776	1176.8736071267776	1176.8736071267776	1201.8736071267776	0.15584415197372437	0.19021739065647125	0.23999999463558197	0.09195402264595032	0.16129031777381897	1101	1176	1176	1201	1432
21.374119286389572	21.37411928638957	0	0	1	0	-0.0030505248230668384	0.09203262689298597	1101.8736071267776	1176.8736071267776	1176.8736071267776	1201.8736071267776	0.15584415197372437	0.19021739065647125	0.23999999463558197	0.09195402264595032	0.19354838132858276	1101	1176	1176	1201	1438
21.383670013401414	21.38367001340141	0	0	1	0	-0.0026877596215880506	0.09203262689298597	1101.8736071267776	1176.8736071267776	1176.8736071267776	1201.8736071267776	0.15584415197372437	0.19021739065647125	0.23999999463558197	0.09195402264595032	0.19354838132858276	1101	1176	1176	1201	1438
21.40066079425575	21.400660794255746	0	0	1	0	-0.0023176274578103704	0.09044404672737094	1095.3683713485839	1170.3683713485839	1170.3683713485839	1195.3683713485839	0.15584415197372437	0.18478260934352875	0.23000000417232513	0.09195402264595032	0.19354838132858276	1095	1170	1170	1195	1438
21.416931175159817	21.416931964639215	0	0	1	0	-0.0019411428382671415	0.08742718088215795	1083.014305712437	1158.014305712437	1158.014305712437	1183.014305712437	0.1428571492433548	0.18478260934352875	0.23999999463558197	0.09195402264595032	0.19354838132858276	1083	1158	1158	1183	1438
21.440796742608008	21.440797137347705	0	0	1	0	-0.0015593376811314063	0.08653637670922554	1079.3664626242785	1154.3664626242785	1154.3664626242785	1179.3664626242785	0.1428571492433548	0.18478260934352875	0.23000000417232513	0.08045977354049683	0.19354838132858276	1079	1154	1154	1179	1438
21.449652333010306	21.449652333010302	0	0	1	0	-0.001173258487799923	0.08653637670922554	1079.3664626242785	1154.3664626242785	1154.3664626242785	1179.3664626242785	0.1428571492433548	0.18478260934352875	0.23000000417232513	0.08045977354049683	0.19354838132858276	1079	1154	1154	1179	1438
21.46731614505105	21.467316145051047	0	0	1	0	-0.0007839634745055779	0.08653637670922554	1079.3664626242785	1154.3664626242785	1154.3664626242785	1179.3664626242785	0.1428571492433548	0.18478260934352875	0.23000000417232513	0.08045977354049683	0.19354838132858276	1079	1154	1154	1179	1438
21.48390863354932	21.483909028289023	0	0	1	0	-0.00039251967182024584	0.08978312739181793	1092.6619066694943	1167.6619066694943	1167.6619066694943	1192.6619066694943	0.15584415197372437	0.18478260934352875	0.23000000417232513	0.08045977354049683	0.19354838132858276	1092	1167	1167	1192	1438
21.50743827751385	21.507438672253546	0	0	1	0	1.8376154860346732e-15	0.08978312739181793	1092.6619066694943	1167.6619066694943	1167.6619066694943	1192.6619066694943	0.15584415197372437	0.18478260934352875	0.23000000417232513	0.08045977354049683	0.19354838132858276	1092	1167	1167	1192	1438
21.51676400289739	21.516764002897386	0	0	1	0	0.000392519671823916	0.08978312739181793	1092.6619066694943	1167.6619066694943	1167.6619066694943	1192.6619066694943	0.15584415197372437	0.18478260934352875	0.23000000417232513	0.08045977354049683	0.19354838132858276	1092	1167	1167	1192	1438
21.533958074696592	21.533958074696596	0	0	1	0	0.000783963474509233	0.08653637670922554	1079.3664626242785	1154.3664626242785	1154.3664626242785	1179.3664626242785	0.1428571492433548	0.18478260934352875	0.23000000417232513	0.08045977354049683	0.19354838132858276	1079	1154	1154	1179	1438
21.54964305662738	21.549643056627385	0	0	1	0	0.001173258487803553	0.09114182272005356	1098.2257640386192	1173.2257640386192	1173.2257640386192	1198.2257640386192	0.15584415197372437	0.19021739065647125	0.23000000417232513	0.08045977354049683	0.19354838132858276	1098	1173	1173	1198	1438
21.574078628200596	21.5740786282006	0	0	1	0	0.001559337681135001	0.09114182272005356	1098.2257640386192	1173.2257640386192	1173.2257640386192	1198.2257640386192	0.15584415197372437	0.19021739065647125	0.23000000417232513	0.08045977354049683	0.19354838132858276	1098	1173	1173	1198	1438
21.583655013292855	21.58365501329286	0	0	1	0	0.0019411428382706912	0.08978312739181793	1092.6619066694943	1167.6619066694943	1167.6619066694943	1192.6619066694943	0.15584415197372437	0.18478260934352875	0.23000000417232513	0.08045977354049683	0.19354838132858276	1092	1167	1167	1192	1438
21.6009982966982	21.600998691437898	0	0	1	0	0.002317627457813866	0.08789507203746116	1084.9303199934034	1159.9303199934034	1159.9303199934034	1184.9303199934034	0.1428571492433548	0.19021739065647125	0.23000000417232513	0.08045977354049683	0.19354838132858276	1084	1159	1159	1184	1438
21.616657620548565	21.61665762054857	0	0	1	0	0.002687759621591482	0.09094067317829735	1097.4020566651277	1172.4020566651277	1172.4020566651277	1197.4020566651277	0.15584415197372437	0.19021739065647125	0.2199999988079071	0.08045977354049683	0.19354838132858276	1097	1172	1172	1197	1438
21.633883666263372	21.63388406100307	0	0	1	0	0.0030505248230701964	0.09094067317829735	1097.4020566651277	1172.4020566651277	1172.4020566651277	1197.4020566651277	0.15584415197372437	0.19021739065647125	0.2199999988079071	0.08045977354049683	0.19354838132858276	1097	1172	1172	1197	1438
21.65407420711597	21.654074207115972	0	0	1	0	0.003404928748048256	0.09094067317829735	1097.4020566651277	1172.4020566651277	1172.4020566651277	1197.4020566651277	0.15584415197372437	0.19021739065647125	0.2199999988079071	0.08045977354049683	0.16129031777381897	1097	1172	1172	1197	1432
21.667266407849006	21.667266802588703	0	0	1	0	0.00375000000000161	0.08958197785006172	1091.8381992960028	1166.8381992960028	1166.8381992960028	1191.8381992960028	0.15584415197372437	0.18478260934352875	0.2199999988079071	0.08045977354049683	0.19354838132858276	1091	1166	1166	1191	1438
21.68391100198751	21.683911001987514	0	0	1	0	0.0040847927626142646	0.08958197785006172	1091.8381992960028	1166.8381992960028	1166.8381992960028	1191.8381992960028	0.15584415197372437	0.18478260934352875	0.2199999988079071	0.08045977354049683	0.19354838132858276	1091	1166	1166	1191	1438
21.699959539180874	21.69995993392057	0	0	1	0	0.004408389392195056	0.09094067317829735	1097.4020566651277	1172.4020566651277	1172.4020566651277	1197.4020566651277	0.15584415197372437	0.19021739065647125	0.2199999988079071	0.08045977354049683	0.19354838132858276	1097	1172	1172	1197	1438
21.720862190450063	21.720863769408854	0	0	1	0	0.004719902932875231	0.08958197785006172	1091.8381992960028	1166.8381992960028	1166.8381992960028	1191.8381992960028	0.15584415197372437	0.18478260934352875	0.2199999988079071	0.08045977354049683	0.19354838132858276	1091	1166	1166	1191	1438
21.733906363796052	21.733906363796056	0	0	1	0	0.005018479547692824	0.08958197785006172	1091.8381992960028	1166.8381992960028	1166.8381992960028	1191.8381992960028	0.15584415197372437	0.18478260934352875	0.2199999988079071	0.08045977354049683	0.19354838132858276	1091	1166	1166	1191	1438
21.749716478211354	21.749716478211358	0	0	1	0	0.005303300858900429	0.08958197785006172	1091.8381992960028	1166.8381992960028	1166.8381992960028	1191.8381992960028	0.15584415197372437	0.18478260934352875	0.2199999988079071	0.08045977354049683	0.19354838132858276	1091	1166	1166	1191	1438
21.766995024306098	21.766995813785496	0	0	1	0	0.00557358619108171	0.08958197785006172	1091.8381992960028	1166.8381992960028	1166.8381992960028	1191.8381992960028	0.15584415197372437	0.18478260934352875	0.2199999988079071	0.08045977354049683	0.19354838132858276	1091	1166	1166	1191	1438
21.787343855777905	21.787343855777902	0	0	1	0	0.005828594710928461	0.08958197785006172	1091.8381992960028	1166.8381992960028	1166.8381992960028	1191.8381992960028	0.15584415197372437	0.18478260934352875	0.2199999988079071	0.08045977354049683	0.19354838132858276	1091	1166	1166	1191	1438
21.80088855906194	21.800888953801635	0	0	1	0	0.006067627457813209	0.08958197785006172	1091.8381992960028	1166.8381992960028	1166.8381992960028	1191.8381992960028	0.15584415197372437	0.18478260934352875	0.2199999988079071	0.08045977354049683	0.19354838132858276	1091	1166	1166	1191	1438
21.816642225700313	21.816642225700317	0	0	1	0	0.006290029259591703	0.08958197785006172	1091.8381992960028	1166.8381992960028	1166.8381992960028	1191.8381992960028	0.15584415197372437	0.18478260934352875	0.2199999988079071	0.08045977354049683	0.19354838132858276	1091	1166	1166	1191	1438
21.83384853443018	21.83384892916988	0	0	1	0	0.00649519052838423	0.08958197785006172	1091.8381992960028	1166.8381992960028	1166.8381992960028	1191.8381992960028	0.15584415197372437	0.18478260934352875	0.2199999988079071	0.08045977354049683	0.19354838132858276	1091	1166	1166	1191	1438
21.85401025928477	21.854010259284774	0	0	1	0	0.006682548931413614	0.08958197785006172	1091.8381992960028	1166.8381992960028	1166.8381992960028	1191.8381992960028	0.15584415197372437	0.18478260934352875	0.2199999988079071	0.08045977354049683	0.19354838132858276	1091	1166	1166	1191	1438
21.867233644454004	21.867233644454007	0	0	1	0	0.006851590932320274	0.08958197785006172	1091.8381992960028	1166.8381992960028	1166.8381992960028	1191.8381992960028	0.15584415197372437	0.18478260934352875	0.2199999988079071	0.08045977354049683	0.19354838132858276	1091	1166	1166	1191	1438
21.88380600122764	21.883806395967337	0	0	1	0	0.0070018531987296895	0.08958197785006172	1091.8381992960028	1166.8381992960028	1166.8381992960028	1191.8381992960028	0.15584415197372437	0.18478260934352875	0.2199999988079071	0.08045977354049683	0.19354838132858276	1091	1166	1166	1191	1438
21.899691116185707	21.89969111618571	0	0	1	0	0.007132923872214236	0.08958197785006172	1091.8381992960028	1166.8381992960028	1166.8381992960028	1191.8381992960028	0.15584415197372437	0.18478260934352875	0.2199999988079071	0.08045977354049683	0.19354838132858276	1091	1166	1166	1191	1438
21.920741005362537	21.92074100536254	0	0	1	0	0.0072444436971685015	0.0889497937429054	1089.2494053771975	1164.2494053771975	1164.2494053771975	1189.2494053771975	0.15584415197372437	0.18478260934352875	0.2199999988079071	0.06896551698446274	0.16129031777381897	1089	1164	1164	1189	1432
21.933928074479482	21.933928074479486	0	0	1	0	0.007336107005503936	0.0889497937429054	1089.2494053771975	1164.2494053771975	1164.2494053771975	1189.2494053771975	0.15584415197372437	0.18478260934352875	0.2199999988079071	0.06896551698446274	0.16129031777381897	1089	1164	1164	1189	1432
21.949712136074666	21.94971253081437	0	0	1	0	0.00740766255446383	0.09114182272005356	1098.2257640386192	1173.2257640386192	1173.2257640386192	1198.2257640386192	0.15584415197372437	0.19021739065647125	0.23000000417232513	0.08045977354049683	0.19354838132858276	1098	1173	1173	1198	1438
21.974045075326202	21.9740450753262	0	0	1	0	0.007458914215262249	0.09114182272005356	1098.2257640386192	1173.2257640386192	1173.2257640386192	1198.2257640386192	0.15584415197372437	0.19021739065647125	0.23000000417232513	0.08045977354049683	0.19354838132858276	1098	1173	1173	1198	1438
21.983702382056713	21.98370238205671	0	0	1	0	0.007489721510659403	0.09594842169819207	1117.9087868540964	1192.9087868540964	1192.9087868540964	1217.9087868540964	0.16883116960525513	0.19565217196941376	0.23999999463558197	0.08045977354049683	0.19354838132858276	1117	1192	1192	1217	1438
22.000762242358334	22.00076303183773	0	0	1	0	0.0075	0.09822665713727474	1127.23816097714	1202.23816097714	1202.23816097714	1227.23816097714	0.16883116960525513	0.20108695328235626	0.25	0.09195402264595032	0.19354838132858276	1127	1202	1202	1227	1438
22.016689594464168	22.01668959446417	0	0	1	0	0.0074897215106592046	0.10253262795936102	1144.8711114935834	1219.8711114935834	1219.8711114935834	1244.8711114935834	0.16883116960525513	0.21739129722118378	0.25999999046325684	0.09195402264595032	0.19354838132858276	1144	1219	1219	1244	1438
22.03364563822501	22.033645638225014	0	0	1	0	0.0074589142152618505	0.11086121994809345	1178.9766956874428	1253.9766956874428	1253.9766956874428	1278.9766956874428	0.1818181872367859	0.23369565606117249	0.27000001072883606	0.1034482792019844	0.19354838132858276	1178	1253	1253	1278	1438
22.054002759230492	22.054002759230496	0	0	1	0	0.007407662554463234	0.12389807344210901	1232.3626107454365	1307.3626107454365	1307.3626107454365	1332.3626107454365	0.19480518996715546	0.2663043439388275	0.30000001192092896	0.1149425283074379	0.19354838132858276	1232	1307	1307	1332	1438
22.06727430264298	22.067274302642982	0	0	1	0	0.0073361070055031445	0.12902925660384112	1253.3748057927294	1328.3748057927294	1328.3748057927294	1353.3748057927294	0.19480518996715546	0.2771739065647125	0.3199999928474426	0.13793103396892548	0.19354838132858276	1253	1328	1328	1353	1438
22.083984028831786	22.083984423571483	0	0	1	0	0.007244443697167517	0.1389957761713143	1294.1877034215322	1369.1877034215322	1369.1877034215322	1394.1877034215322	0.20779220759868622	0.29347825050354004	0.3400000035762787	0.16091954708099365	0.19354838132858276	1294	1369	1369	1394	1438
22.107395645626383	22.10739564562638	0	0	1	0	0.007132923872213059	0.14640519491899973	1324.5292731933039	1399.5292731933039	1399.5292731933039	1424.5292731933039	0.20779220759868622	0.30978259444236755	0.3700000047683716	0.18390804529190063	0.19354838132858276	1324	1399	1399	1424	1438
22.116640844111373	22.11664123885107	0	0	1	0	0.007001853198728325	0.15824765738613644	1373.0241569962286	1448.0241569962286	1448.0241569962286	1473.0241569962286	0.22077922523021698	0.33152174949645996	0.38999998569488525	0.2068965584039688	0.19354838132858276	1373	1448	1448	1473	1438
22.133986495954908	22.133986495954904	0	0	1	0	0.006851590932318725	0.1672371614253384	1409.8361760367607	1484.8361760367607	1484.8361760367607	1509.8361760367607	0.23376622796058655	0.3478260934352875	0.4000000059604645	0.2183908075094223	0.19354838132858276	1409	1484	1484	1509	1438
22.14964503032588	22.149645425065575	0	0	1	0	0.006682548931411886	0.17806574705088962	1454.179234173393	1529.179234173393	1529.179234173393	1554.179234173393	0.2467532455921173	0.364130437374115	0.41999998688697815	0.24137930572032928	0.19354838132858276	1454	1529	1529	1554	1438
22.166686732601356	22.166686732601352	0	0	1	0	0.006495190528382326	0.18533961125232024	1483.9657080782513	1558.9657080782513	1558.9657080782513	1583.9657080782513	0.25974026322364807	0.40760868787765503	0.44999998807907104	0.26436781883239746	0.19354838132858276	1483	1558	1558	1583	1438
22.187358066407057	22.187358461146754	0	0	1	0	0.00629002925958963	0.20724291188449695	1573.6597241670152	1648.6597241670152	1648.6597241670152	1673.6597241670152	0.27272728085517883	0.42934781312942505	0.46000000834465027	0.27586206793785095	0.19354838132858276	1573	1648	1648	1673	1438
22.200650925763277	22.20065092576328	0	0	1	0	0.0060676274578109705	0.2186830739420036	1620.5071877925047	1695.5071877925047	1695.5071877925047	1720.5071877925047	0.2857142984867096	0.45108696818351746	0.47999998927116394	0.28735631704330444	0.19354838132858276	1620	1695	1695	1720	1438
22.21679577944314	22.216796174182836	0	0	1	0	0.005828594710926065	0.23303364217281342	1679.272764697671	1754.272764697671	1754.272764697671	1779.272764697671	0.29870128631591797	0.47826087474823	0.5	0.3103448152542114	0.19354838132858276	1679	1754	1754	1779	1438
22.240732400037103	22.240732400037107	0	0	1	0	0.005573586191079162	0.25261336828785375	1759.451743138761	1834.451743138761	1834.451743138761	1859.451743138761	0.33766233921051025	0.5054348111152649	0.5199999809265137	0.3218390941619873	0.19354838132858276	1759	1834	1834	1859	1438
22.249662990982173	22.24966299098217	0	0	1	0	0.005303300858897737	0.26498117677867405	1810.0979189086702	1885.0979189086702	1885.0979189086702	1910.0979189086702	0.350649356842041	0.532608687877655	0.5299999713897705	0.3333333432674408	0.19354838132858276	1810	1885	1885	1910	1438
22.26728101321786	22.267281013217858	0	0	1	0	0.005018479547689995	0.275021790250622	1851.2142310762972	1926.2142310762972	1926.2142310762972	1951.2142310762972	0.350649356842041	0.5597826242446899	0.550000011920929	0.3448275923728943	0.19354838132858276	1851	1926	1926	1951	1438
22.283839159362337	22.283839948841734	0	0	1	0	0.004719902932872272	0.287533276889516	1902.4487688625682	1977.4487688625682	1977.4487688625682	2002.4487688625682	0.3636363744735718	0.5869565010070801	0.5600000023841858	0.3563218414783478	0.19354838132858276	1902	1977	1977	2002	1438
22.307308013413255	22.30730801341325	0	0	1	0	0.004408389392191976	0.3153723627037701	2016.4498252719386	2091.4498252719386	2091.4498252719386	2116.4498252719386	0.3896103799343109	0.6413043737411499	0.5899999737739563	0.39080458879470825	0.19354838132858276	2016	2091	2091	2116	1438
22.3167280815848	22.316728081584802	0	0	1	0	0.004084792762611071	0.3153723627037701	2016.4498252719386	2091.4498252719386	2091.4498252719386	2116.4498252719386	0.3896103799343109	0.6413043737411499	0.5899999737739563	0.39080458879470825	0.19354838132858276	2016	2091	2091	2116	1438
22.333956495737795	22.333956495737798	0	0	1	0	0.003749999999998313	0.3308723638103954	2079.9223298035695	2154.9223298035695	2154.9223298035695	2179.9223298035695	0.4025973975658417	0.66847825050354	0.6100000143051147	0.4137931168079376	0.19354838132858276	2079	2154	2154	2179	1438
22.349689635911837	22.34968963591184	0	0	1	0	0.0034049287480448632	0.353095763177536	2170.92715021201	2245.92715021201	2245.92715021201	2270.92715021201	0.44155845046043396	0.695652186870575	0.6299999952316284	0.4367816150188446	0.19354838132858276	2170	2245	2245	2270	1438
22.373989417028675	22.373989417028678	0	0	1	0	0.003050524823066718	0.37563973594157174	2263.2447186807362	2338.2447186807362	2338.2447186807362	2363.2447186807362	0.4545454680919647	0.7445651888847351	0.6600000262260437	0.4597701132297516	0.22580644488334656	2263	2338	2338	2363	1445
22.383690539865746	22.38369053986575	0	0	1	0	0.002687759621587927	0.38857414985525196	2316.211143657257	2391.211143657257	2391.211143657257	2416.211143657257	0.4675324559211731	0.7663043737411499	0.6800000071525574	0.4712643623352051	0.22580644488334656	2316	2391	2391	2416	1445
22.401157376796803	22.401157376796807	0	0	1	0	0.0023176274578102446	0.400416603322173	2364.7059906042987	2439.7059906042987	2439.7059906042987	2464.7059906042987	0.48051947355270386	0.7880434989929199	0.6899999976158142	0.48275861144065857	0.22580644488334656	2364	2439	2439	2464	1445
22.41665998898676	22.416659988986762	0	0	1	0	0.0019411428382670136	0.41423369061844095	2421.2869630825157	2496.2869630825157	2496.2869630825157	2521.2869630825157	0.4935064911842346	0.804347813129425	0.7099999785423279	0.5057471394538879	0.22580644488334656	2421	2496	2496	2521	1445
22.433944456176988	22.433945245656385	0	0	1	0	0.0015593376811312766	0.42624856007510203	2470.487853507543	2545.487853507543	2545.487853507543	2570.487853507543	0.5064935088157654	0.8260869383811951	0.7200000286102295	0.517241358757019	0.22580644488334656	2470	2545	2545	2570	1445
22.453934469262606	22.453934864002303	0	0	1	0	0.0011732584877997925	0.43696221603744334	2514.3602746733304	2589.3602746733304	2589.3602746733304	2614.3602746733304	0.5194805264472961	0.842391312122345	0.7300000190734863	0.5287356376647949	0.22580644488334656	2514	2589	2589	2614	1445
22.46712824895443	22.467128248954435	0	0	1	0	0.0007839634745054463	0.4539564587175846	2583.951698448509	2658.951698448509	2658.951698448509	2683.951698448509	0.5324675440788269	0.8695651888847351	0.75	0.5517241358757019	0.22580644488334656	2583	2658	2658	2683	1445
22.483879817551312	22.48388060703071	0	0	1	0	0.00039251967182011373	0.46129992770737616	2614.0232039617053	2689.0232039617053	2689.0232039617053	2714.0232039617053	0.5454545617103577	0.8804348111152649	0.7599999904632568	0.5517241358757019	0.22580644488334656	2614	2689	2689	2714	1445
22.50724485506145	22.507244855061447	0	0	1	0	-1.9699237638903314e-15	0.4689679639007167	2645.423812173435	2720.423812173435	2720.423812173435	2745.423812173435	0.5454545617103577	0.89673912525177	0.7699999809265137	0.5632184147834778	0.22580644488334656	2645	2720	2720	2745	1445
22.51661281759276	22.516612817592755	0	0	1	0	-0.00039251967182404813	0.4785815263411095	2684.7913503668433	2759.7913503668433	2759.7913503668433	2784.7913503668433	0.5584415793418884	0.907608687877655	0.7799999713897705	0.5747126340866089	0.22580644488334656	2684	2759	2759	2784	1445
22.533950969382012	22.533950969382015	0	0	1	0	-0.0007839634745093646	0.48454567140546345	2709.2145244053727	2784.2145244053727	2784.2145244053727	2809.2145244053727	0.5714285969734192	0.91847825050354	0.7799999713897705	0.5747126340866089	0.22580644488334656	2709	2784	2784	2809	1445
22.549898453212492	22.54989884795219	0	0	1	0	-0.0011732584878036837	0.4872630620619347	2720.3422391436225	2795.3422391436225	2795.3422391436225	2820.3422391436225	0.5714285969734192	0.929347813129425	0.7799999713897705	0.5747126340866089	0.22580644488334656	2720	2795	2795	2820	1445
22.574012311931206	22.574012706670903	0	0	1	0	-0.0015593376811351306	0.49546857652993026	2753.9438208900647	2828.9438208900647	2828.9438208900647	2853.9438208900647	0.5844155550003052	0.9402173757553101	0.7799999713897705	0.5862069129943848	0.22580644488334656	2753	2828	2828	2853	1445
22.583779751037675	22.58377975103767	0	0	1	0	-0.001941142838270819	0.4968272793087465	2759.507708769317	2834.507708769317	2834.507708769317	2859.507708769317	0.5844155550003052	0.945652186870575	0.7799999713897705	0.5862069129943848	0.22580644488334656	2759	2834	2834	2859	1445
22.60074921594827	22.600750005427667	0	0	1	0	-0.0023176274578139916	0.4981859671864015	2765.0715356283145	2840.0715356283145	2840.0715356283145	2865.0715356283145	0.5844155550003052	0.9510869383811951	0.7799999713897705	0.5862069129943848	0.22580644488334656	2765	2840	2840	2865	1445
22.616824990180852	22.61682499018085	0	0	1	0	-0.0026877596215916055	0.5041501122507555	2789.4947096668434	2864.4947096668434	2864.4947096668434	2889.4947096668434	0.5974025726318359	0.9619565010070801	0.7799999713897705	0.5862069129943848	0.22580644488334656	2789	2864	2864	2889	1445
22.641122797599195	22.641123587078592	0	0	1	0	-0.003050524823070317	0.5055088150295717	2795.058597546096	2870.058597546096	2870.058597546096	2895.058597546096	0.5974025726318359	0.967391312122345	0.7799999713897705	0.5862069129943848	0.22580644488334656	2795	2870	2870	2895	1445
22.649627464409278	22.64962746440928	0	0	1	0	-0.0034049287480483735	0.5137143327758231	2828.660192716996	2903.660192716996	2903.660192716996	2928.660192716996	0.6103895902633667	0.97826087474823	0.7799999713897705	0.5977011322975159	0.22580644488334656	2828	2903	2903	2928	1445
22.667182328293165	22.667182328293162	0	0	1	0	-0.003750000000001725	0.5150730206534782	2834.224019575993	2909.224019575993	2909.224019575993	2934.224019575993	0.6103895902633667	0.9836956262588501	0.7799999713897705	0.5977011322975159	0.22580644488334656	2834	2909	2909	2934	1445
22.683970212942327	22.68397060768203	0	0	1	0	-0.004084792762614376	0.5164317234322944	2839.7879074552457	2914.7879074552457	2914.7879074552457	2939.7879074552457	0.6103895902633667	0.989130437374115	0.7799999713897705	0.5977011322975159	0.22580644488334656	2839	2914	2914	2939	1445
22.707336434671568	22.707336434671564	0	0	1	0	-0.004408389392195164	0.5210371657178321	2858.6471936145226	2933.6471936145226	2933.6471936145226	2958.6471936145226	0.6233766078948975	0.9945651888847351	0.7799999713897705	0.5977011322975159	0.22580644488334656	2858	2933	2933	2958	1445
22.716801897908468	22.716802292648172	0	0	1	0	-0.004719902932875334	0.5210371657178321	2858.6471936145226	2933.6471936145226	2933.6471936145226	2958.6471936145226	0.6233766078948975	0.9945651888847351	0.7799999713897705	0.5977011322975159	0.22580644488334656	2858	2933	2933	2958	1445
22.73399281179008	22.733992811790085	0	0	1	0	-0.005018479547692923	0.5210371657178321	2858.6471936145226	2933.6471936145226	2933.6471936145226	2958.6471936145226	0.6233766078948975	0.9945651888847351	0.7799999713897705	0.5977011322975159	0.22580644488334656	2858	2933	2933	2958	1445
22.749753189003343	22.74975358374304	0	0	1	0	-0.005303300858900523	0.5210371657178321	2858.6471936145226	2933.6471936145226	2933.6471936145226	2958.6471936145226	0.6233766078948975	0.9945651888847351	0.7799999713897705	0.5977011322975159	0.22580644488334656	2858	2933	2933	2958	1445
22.774077049241804	22.7740770492418	0	0	1	0	-0.005573586191081798	0.5141903507503969	2830.609486322875	2905.609486322875	2905.609486322875	2930.609486322875	0.6103895902633667	0.989130437374115	0.7799999713897705	0.5862069129943848	0.22580644488334656	2830	2905	2905	2930	1445
22.78369369778334	22.783693697783338	0	0	1	0	-0.005828594710928545	0.5105902636667778	2815.867129715455	2890.867129715455	2890.867129715455	2915.867129715455	0.6103895902633667	0.9836956262588501	0.7799999713897705	0.5747126340866089	0.22580644488334656	2815	2890	2890	2915	1445
22.800746847510077	22.80074724224978	0	0	1	0	-0.006067627457813286	0.5064360927953118	2798.8557999968016	2873.8557999968016	2873.8557999968016	2898.8557999968016	0.6103895902633667	0.9728260636329651	0.7699999809265137	0.5747126340866089	0.22580644488334656	2798	2873	2873	2898	1445
22.816686436546583	22.81668643654658	0	0	1	0	-0.006290029259591776	0.49690062269225876	2759.8080499248	2834.8080499248	2834.8080499248	2859.8080499248	0.5974025726318359	0.95652174949646	0.7699999809265137	0.5632184147834778	0.22580644488334656	2759	2834	2834	2859	1445
22.83396537738102	22.833965772120717	0	0	1	0	-0.006495190528384297	0.48108451356833015	2695.0410830623123	2770.0410830623123	2770.0410830623123	2795.0410830623123	0.5844155550003052	0.929347813129425	0.7599999904632568	0.540229856967926	0.22580644488334656	2695	2770	2770	2795	1445
22.8540978914979	22.854097891497897	0	0	1	0	-0.0066825489314136744	0.4613728952818903	2614.322006179341	2689.322006179341	2689.322006179341	2714.322006179341	0.5714285969734192	0.8913043737411499	0.7400000095367432	0.517241358757019	0.22580644488334656	2614	2689	2689	2714	1445
22.86715509125395	22.867155091253952	0	0	1	0	-0.006851590932320327	0.43710477637833556	2514.944059269284	2589.944059269284	2589.944059269284	2614.944059269284	0.5584415793418884	0.842391312122345	0.7200000286102295	0.48275861144065857	0.22580644488334656	2514	2589	2589	2614	1445
22.883938239026726	22.88393863376643	0	0	1	0	-0.007001853198729737	0.39499769318206557	2342.5155535805584	2417.5155535805584	2417.5155535805584	2442.5155535805584	0.4935064911842346	0.7771739363670349	0.6899999976158142	0.4482758641242981	0.22580644488334656	2342	2417	2417	2442	1445
22.907271302621268	22.90727130262127	0	0	1	0	-0.007132923872214277	0.3410266639985915	2121.5041890742323	2196.5041890742323	2196.5041890742323	2221.5041890742323	0.4675324559211731	0.657608687877655	0.6299999952316284	0.37931033968925476	0.22580644488334656	2121	2196	2196	2221	1445
22.916796766292386	22.916797161032083	0	0	1	0	-0.007244443697168536	0.3173705003042331	2024.6321987458346	2099.6321987458346	2099.6321987458346	2124.6321987458346	0.44155845046043396	0.614130437374115	0.6000000238418579	0.3563218414783478	0.19354838132858276	2024	2099	2099	2124	1438
22.933953732559907	22.933953732559903	0	0	1	0	-0.007336107005503963	0.2986645936220884	1948.031510882452	2023.031510882452	2023.031510882452	2048.031510882452	0.4285714328289032	0.5760869383811951	0.5699999928474426	0.3333333432674408	0.19354838132858276	1948	2023	2023	2048	1438
22.949665162050515	22.94966555679021	0	0	1	0	-0.0074076625544638505	0.2810793915699268	1876.0201084788503	1951.0201084788503	1951.0201084788503	1976.0201084788503	0.41558441519737244	0.5380434989929199	0.550000011920929	0.3103448152542114	0.19354838132858276	1876	1951	1951	1976	1438
22.96685291801454	22.966853707493936	0	0	1	0	-0.007458914215262262	0.26660575004744125	1816.750546444272	1891.750546444272	1891.750546444272	1916.750546444272	0.4025973975658417	0.5054348111152649	0.5299999713897705	0.29885056614875793	0.19354838132858276	1816	1891	1891	1916	1438
22.987369513858326	22.987369513858322	0	0	1	0	-0.00748972151065941	0.24575354671512528	1731.360773798438	1806.360773798438	1806.360773798438	1831.360773798438	0.3636363744735718	0.4728260934352875	0.5099999904632568	0.28735631704330444	0.19354838132858276	1731	1806	1806	1831	1438
23.000926848812718	23.00092724355242	0	0	1	0	-0.0075	0.22063585087571336	1628.5038093360463	1703.5038093360463	1703.5038093360463	1728.5038093360463	0.350649356842041	0.41304346919059753	0.4699999988079071	0.25287356972694397	0.19354838132858276	1628	1703	1703	1728	1438
23.01692406984524	23.016924464584942	0	0	1	0	-0.007489721510659197	0.21000029144872878	1584.9511934825443	1659.9511934825443	1659.9511934825443	1684.9511934825443	0.33766233921051025	0.3913043439388275	0.46000000834465027	0.24137930572032928	0.19354838132858276	1584	1659	1659	1684	1438
23.033883271523678	23.033883666263375	0	0	1	0	-0.007458914215261837	0.20020618648535904	1544.8443336575451	1619.8443336575451	1619.8443336575451	1644.8443336575451	0.3246753215789795	0.375	0.4399999976158142	0.2298850566148758	0.19354838132858276	1544	1619	1619	1644	1438
23.05397157479429	23.053971574794293	0	0	1	0	-0.007407662554463213	0.1910730021999314	1507.443944008719	1582.443944008719	1582.443944008719	1607.443944008719	0.31168830394744873	0.3586956560611725	0.4300000071525574	0.2183908075094223	0.19354838132858276	1507	1582	1582	1607	1438
23.06722772335852	23.067227723358524	0	0	1	0	-0.007336107005503117	0.1814800466609926	1468.1607910767648	1543.1607910767648	1543.1607910767648	1568.1607910767648	0.29870128631591797	0.34239131212234497	0.4099999964237213	0.2068965584039688	0.19354838132858276	1468	1543	1543	1568	1438
23.08384429097842	23.083844685718116	0	0	1	0	-0.0072444436971674814	0.17060248731881722	1423.6171855705566	1498.6171855705566	1498.6171855705566	1523.6171855705566	0.27272728085517883	0.33152174949645996	0.4000000059604645	0.19540229439735413	0.19354838132858276	1423	1498	1498	1523	1438
23.107312355549944	23.10731235554994	0	0	1	0	-0.007132923872213018	0.16174003757964606	1387.3254538886506	1462.3254538886506	1462.3254538886506	1487.3254538886506	0.27272728085517883	0.30434781312942505	0.3799999952316284	0.18390804529190063	0.19354838132858276	1387	1462	1462	1487	1438
23.116725713146607	23.11672571314661	0	0	1	0	-0.0070018531987282775	0.16174003757964606	1387.3254538886506	1462.3254538886506	1462.3254538886506	1487.3254538886506	0.27272728085517883	0.30434781312942505	0.3799999952316284	0.18390804529190063	0.19354838132858276	1387	1462	1462	1487	1438
23.133963995792072	23.133963995792076	0	0	1	0	-0.006851590932318671	0.15382187070517706	1354.9005605377001	1429.9005605377001	1429.9005605377001	1454.9005605377001	0.25974026322364807	0.29347825050354004	0.36000001430511475	0.17241379618644714	0.19354838132858276	1354	1429	1429	1454	1438
23.14969516226762	23.149695557007316	0	0	1	0	-0.006682548931411825	0.14642094349724122	1324.593763621203	1399.593763621203	1399.593763621203	1424.593763621203	0.2467532455921173	0.28260868787765503	0.3499999940395355	0.16091954708099365	0.19354838132858276	1324	1399	1399	1424	1438
23.17418797109716	23.17418836583686	0	0	1	0	-0.006495190528382261	0.13544905393801887	1279.6638758761874	1354.6638758761874	1354.6638758761874	1379.6638758761874	0.22077922523021698	0.2663043439388275	0.3400000035762787	0.16091954708099365	0.19354838132858276	1279	1354	1354	1379	1438
23.18361988145967	23.183619881459666	0	0	1	0	-0.006290029259589558	0.12776076960666427	1248.1803515392903	1323.1803515392903	1323.1803515392903	1348.1803515392903	0.20779220759868622	0.2554347813129425	0.3199999928474426	0.14942528307437897	0.19354838132858276	1248	1323	1323	1348	1438
23.200630004559244	23.20063000455924	0	0	1	0	-0.006067627457810893	0.12315531987054595	1229.3210348698858	1304.3210348698858	1304.3210348698858	1329.3210348698858	0.19480518996715546	0.25	0.3199999928474426	0.14942528307437897	0.19354838132858276	1229	1304	1304	1329	1438
23.21671880520188	23.216718805201882	0	0	1	0	-0.005828594710925982	0.12053225737835827	1218.5795939643772	1293.5795939643772	1293.5795939643772	1318.5795939643772	0.19480518996715546	0.2445652186870575	0.3100000023841858	0.13793103396892548	0.19354838132858276	1218	1293	1293	1318	1438
23.233662612032063	23.23366261203206	0	0	1	0	-0.005573586191079074	0.11747003946581791	1206.0398116125243	1281.0398116125243	1281.0398116125243	1306.0398116125243	0.19480518996715546	0.23369565606117249	0.30000001192092896	0.13793103396892548	0.19354838132858276	1206	1281	1281	1306	1438
23.253956969425438	23.253956969425435	0	0	1	0	-0.005303300858897643	0.111686432135088	1182.3559395931852	1257.3559395931852	1257.3559395931852	1282.3559395931852	0.1818181872367859	0.22826087474822998	0.28999999165534973	0.12643678486347198	0.19354838132858276	1182	1257	1257	1282	1438
23.26734417156966	23.267344171569665	0	0	1	0	-0.005018479547689897	0.11001164514614248	1175.4976868734534	1250.4976868734534	1250.4976868734534	1275.4976868734534	0.1818181872367859	0.22282609343528748	0.2800000011920929	0.12643678486347198	0.19354838132858276	1175	1250	1250	1275	1438
23.283921659959383	23.28392244943878	0	0	1	0	-0.004719902932872169	0.10784834813026861	1166.63898559345	1241.63898559345	1241.63898559345	1266.63898559345	0.1818181872367859	0.21739129722118378	0.2800000011920929	0.1149425283074379	0.19354838132858276	1166	1241	1241	1266	1438
23.307382224476626	23.307382224476623	0	0	1	0	-0.004408389392191869	0.1013094901160776	1139.8623620253377	1214.8623620253377	1214.8623620253377	1239.8623620253377	0.16883116960525513	0.20652173459529877	0.25999999046325684	0.1149425283074379	0.19354838132858276	1139	1214	1214	1239	1438
23.316739134296363	23.316739134296366	0	0	1	0	-0.00408479276261096	0.09995079478784197	1134.2985046562128	1209.2985046562128	1209.2985046562128	1234.2985046562128	0.16883116960525513	0.20108695328235626	0.25999999046325684	0.1149425283074379	0.19354838132858276	1134	1209	1209	1234	1438
23.333947811464427	23.333947811464423	0	0	1	0	-0.0037499999999981984	0.09784497329515629	1125.675165643665	1200.675165643665	1200.675165643665	1225.675165643665	0.16883116960525513	0.19565217196941376	0.25999999046325684	0.1034482792019844	0.16129031777381897	1125	1200	1200	1225	1432
23.34979463667171	23.349795031411414	0	0	1	0	-0.0034049287480447453	0.09433959843590856	1111.3206555950455	1186.3206555950455	1186.3206555950455	1211.3206555950455	0.15584415197372437	0.19565217196941376	0.25	0.1034482792019844	0.19354838132858276	1111	1186	1186	1211	1438
23.37396849582464	23.373968495824638	0	0	1	0	-0.0030505248230665973	0.09433959843590856	1111.3206555950455	1186.3206555950455	1186.3206555950455	1211.3206555950455	0.15584415197372437	0.19565217196941376	0.25	0.1034482792019844	0.19354838132858276	1111	1186	1186	1211	1438
23.383650671156175	23.383650671156172	0	0	1	0	-0.002687759621587804	0.09298090310767293	1105.7567982259206	1180.7567982259206	1180.7567982259206	1205.7567982259206	0.15584415197372437	0.19021739065647125	0.25	0.1034482792019844	0.19354838132858276	1105	1180	1180	1205	1438
23.40085816410513	23.400858558844835	0	0	1	0	-0.0023176274578101184	0.09298090310767293	1105.7567982259206	1180.7567982259206	1180.7567982259206	1205.7567982259206	0.15584415197372437	0.19021739065647125	0.25	0.1034482792019844	0.19354838132858276	1105	1180	1180	1205	1438
23.416706963010917	23.416706963010913	0	0	1	0	-0.001941142838266886	0.09067393156475034	1096.3097497576528	1171.3097497576528	1171.3097497576528	1196.3097497576528	0.15584415197372437	0.18478260934352875	0.23999999463558197	0.09195402264595032	0.19354838132858276	1096	1171	1171	1196	1438
23.43397879853078	23.433979588010178	0	0	1	0	-0.0015593376811311472	0.09067393156475034	1096.3097497576528	1171.3097497576528	1171.3097497576528	1196.3097497576528	0.15584415197372437	0.18478260934352875	0.23999999463558197	0.09195402264595032	0.19354838132858276	1096	1171	1171	1196	1438
23.454034338406395	23.454034338406398	0	0	1	0	-0.0011732584877996617	0.09067393156475034	1096.3097497576528	1171.3097497576528	1171.3097497576528	1196.3097497576528	0.15584415197372437	0.18478260934352875	0.23999999463558197	0.09195402264595032	0.19354838132858276	1096	1171	1171	1196	1438
23.467344961049058	23.467345355788755	0	0	1	0	-0.0007839634745053146	0.09067393156475034	1096.3097497576528	1171.3097497576528	1171.3097497576528	1196.3097497576528	0.15584415197372437	0.18478260934352875	0.23999999463558197	0.09195402264595032	0.19354838132858276	1096	1171	1171	1196	1438
23.483931528451848	23.48393192319155	0	0	1	0	-0.00039251967181998156	0.09067393156475034	1096.3097497576528	1171.3097497576528	1171.3097497576528	1196.3097497576528	0.15584415197372437	0.18478260934352875	0.23999999463558197	0.09195402264595032	0.19354838132858276	1096	1171	1171	1196	1438
23.50738538239421	23.507385382394215	0	0	1	0	2.1022320417459897e-15	0.09067393156475034	1096.3097497576528	1171.3097497576528	1171.3097497576528	1196.3097497576528	0.15584415197372437	0.18478260934352875	0.23999999463558197	0.09195402264595032	0.16129031777381897	1096	1171	1171	1196	1432
23.516718213092332	23.51671821309233	0	0	1	0	0.0003925196718241803	0.09044404672737094	1095.3683713485839	1170.3683713485839	1170.3683713485839	1195.3683713485839	0.15584415197372437	0.18478260934352875	0.23000000417232513	0.09195402264595032	0.19354838132858276	1095	1170	1170	1195	1438
23.5339541272996	23.533954127299605	0	0	1	0	0.0007839634745094961	0.09044404672737094	1095.3683713485839	1170.3683713485839	1170.3683713485839	1195.3683713485839	0.15584415197372437	0.18478260934352875	0.23000000417232513	0.09195402264595032	0.19354838132858276	1095	1170	1170	1195	1438
23.549722399306837	23.549722399306834	0	0	1	0	0.0011732584878038144	0.09044404672737094	1095.3683713485839	1170.3683713485839	1170.3683713485839	1195.3683713485839	0.15584415197372437	0.18478260934352875	0.23000000417232513	0.09195402264595032	0.19354838132858276	1095	1170	1170	1195	1438
23.573934548210545	23.57393454821055	0	0	1	0	0.0015593376811352598	0.08719729604477855	1082.072927303368	1157.072927303368	1157.072927303368	1182.072927303368	0.1428571492433548	0.18478260934352875	0.23000000417232513	0.09195402264595032	0.19354838132858276	1082	1157	1157	1182	1438
23.583696460961228	23.58369646096123	0	0	1	0	0.0019411428382709467	0.08719729604477855	1082.072927303368	1157.072927303368	1157.072927303368	1182.072927303368	0.1428571492433548	0.18478260934352875	0.23000000417232513	0.09195402264595032	0.19354838132858276	1082	1157	1157	1182	1438
23.60049855623955	23.600498556239554	0	0	1	0	0.0023176274578141174	0.08719729604477855	1082.072927303368	1157.072927303368	1157.072927303368	1182.072927303368	0.1428571492433548	0.18478260934352875	0.23000000417232513	0.09195402264595032	0.19354838132858276	1082	1157	1157	1182	1438
23.616684857587785	23.61668485758778	0	0	1	0	0.002687759621591729	0.08719729604477855	1082.072927303368	1157.072927303368	1157.072927303368	1182.072927303368	0.1428571492433548	0.18478260934352875	0.23000000417232513	0.09195402264595032	0.19354838132858276	1082	1157	1157	1182	1438
23.633891166317653	23.63389195579705	0	0	1	0	0.0030505248230704384	0.08719729604477855	1082.072927303368	1157.072927303368	1157.072927303368	1182.072927303368	0.1428571492433548	0.18478260934352875	0.23000000417232513	0.09195402264595032	0.19354838132858276	1082	1157	1157	1182	1438
23.653899732169116	23.653899732169112	0	0	1	0	0.0034049287480484914	0.09044404672737094	1095.3683713485839	1170.3683713485839	1170.3683713485839	1195.3683713485839	0.15584415197372437	0.18478260934352875	0.23000000417232513	0.09195402264595032	0.19354838132858276	1095	1170	1170	1195	1438
23.667249828781657	23.667250223521354	0	0	1	0	0.003750000000001839	0.09044404672737094	1095.3683713485839	1170.3683713485839	1170.3683713485839	1195.3683713485839	0.15584415197372437	0.18478260934352875	0.23000000417232513	0.09195402264595032	0.19354838132858276	1095	1170	1170	1195	1438
23.683631131541084	23.68363152628078	0	0	1	0	0.004084792762614487	0.08719729604477855	1082.072927303368	1157.072927303368	1157.072927303368	1182.072927303368	0.1428571492433548	0.18478260934352875	0.23000000417232513	0.09195402264595032	0.19354838132858276	1082	1157	1157	1182	1438
23.699883354419015	23.69988374915871	0	0	1	0	0.004408389392195271	0.09044404672737094	1095.3683713485839	1170.3683713485839	1170.3683713485839	1195.3683713485839	0.15584415197372437	0.18478260934352875	0.23000000417232513	0.09195402264595032	0.19354838132858276	1095	1170	1170	1195	1438
23.720637583561462	23.72063758356146	0	0	1	0	0.004719902932875436	0.08719729604477855	1082.072927303368	1157.072927303368	1157.072927303368	1182.072927303368	0.1428571492433548	0.18478260934352875	0.23000000417232513	0.09195402264595032	0.19354838132858276	1082	1157	1157	1182	1438
23.733825836897502	23.733825836897505	0	0	1	0	0.005018479547693022	0.08719729604477855	1082.072927303368	1157.072927303368	1157.072927303368	1182.072927303368	0.1428571492433548	0.18478260934352875	0.23000000417232513	0.09195402264595032	0.19354838132858276	1082	1157	1157	1182	1438
23.749656477777144	23.74965647777714	0	0	1	0	0.005303300858900616	0.08583860071654292	1076.5090699342431	1151.5090699342431	1151.5090699342431	1176.5090699342431	0.1428571492433548	0.17934782803058624	0.23000000417232513	0.09195402264595032	0.19354838132858276	1076	1151	1151	1176	1438
23.773998890781442	23.773998890781446	0	0	1	0	0.0055735861910818875	0.08885546621920049	1088.863134167626	1163.863134167626	1163.863134167626	1188.863134167626	0.15584415197372437	0.17934782803058624	0.2199999988079071	0.09195402264595032	0.19354838132858276	1088	1163	1163	1188	1438
23.783717382165264	23.783717382165268	0	0	1	0	0.005828594710928628	0.0882232825218261	1086.274341926878	1161.274341926878	1161.274341926878	1186.274341926878	0.15584415197372437	0.17934782803058624	0.2199999988079071	0.08045977354049683	0.16129031777381897	1086	1161	1161	1186	1432
23.800734215839718	23.800735005319115	0	0	1	0	0.006067627457813364	0.08583860071654292	1076.5090699342431	1151.5090699342431	1151.5090699342431	1176.5090699342431	0.1428571492433548	0.17934782803058624	0.23000000417232513	0.09195402264595032	0.19354838132858276	1076	1151	1151	1176	1438
23.81690314864121	23.816903543380906	0	0	1	0	0.006290029259591848	0.08978312739181793	1092.6619066694943	1167.6619066694943	1167.6619066694943	1192.6619066694943	0.15584415197372437	0.18478260934352875	0.23000000417232513	0.08045977354049683	0.19354838132858276	1092	1167	1167	1192	1438
23.840993717717694	23.84099450719709	0	0	1	0	0.006495190528384363	0.0884244320635823	1087.0980493003694	1162.0980493003694	1162.0980493003694	1187.0980493003694	0.15584415197372437	0.17934782803058624	0.23000000417232513	0.08045977354049683	0.19354838132858276	1087	1162	1162	1187	1438
23.849623122272597	23.849623517012294	0	0	1	0	0.006682548931413734	0.08958197785006172	1091.8381992960028	1166.8381992960028	1166.8381992960028	1191.8381992960028	0.15584415197372437	0.18478260934352875	0.2199999988079071	0.08045977354049683	0.19354838132858276	1091	1166	1166	1191	1438
23.86729364488822	23.867294039627918	0	0	1	0	0.006851590932320382	0.0884244320635823	1087.0980493003694	1162.0980493003694	1162.0980493003694	1187.0980493003694	0.15584415197372437	0.17934782803058624	0.23000000417232513	0.08045977354049683	0.16129031777381897	1087	1162	1162	1187	1432
23.883952449655887	23.883952844395584	0	0	1	0	0.007001853198729785	0.0884244320635823	1087.0980493003694	1162.0980493003694	1162.0980493003694	1187.0980493003694	0.15584415197372437	0.17934782803058624	0.23000000417232513	0.08045977354049683	0.16129031777381897	1087	1162	1162	1187	1432
23.907284723771028	23.907284723771024	0	0	1	0	0.0071329238722143175	0.0882232825218261	1086.274341926878	1161.274341926878	1161.274341926878	1186.274341926878	0.15584415197372437	0.17934782803058624	0.2199999988079071	0.08045977354049683	0.19354838132858276	1086	1161	1161	1186	1438
23.91662821244101	23.916628212441008	0	0	1	0	0.00724444369716857	0.0884244320635823	1087.0980493003694	1162.0980493003694	1162.0980493003694	1187.0980493003694	0.15584415197372437	0.17934782803058624	0.23000000417232513	0.08045977354049683	0.16129031777381897	1087	1162	1162	1187	1432
23.933877153058347	23.933877153058344	0	0	1	0	0.007336107005503991	0.0882232825218261	1086.274341926878	1161.274341926878	1161.274341926878	1186.274341926878	0.15584415197372437	0.17934782803058624	0.2199999988079071	0.08045977354049683	0.19354838132858276	1086	1161	1161	1186	1438
[truncated: 26,045 more rows]
