# Supplementary material for: Active inference under visuo-proprioceptive conflict: Simulation and empirical results
Source: Sci Rep. 2020 Mar 4;10:4010. doi: 10.1038/s41598-020-61097-w (PMC7055248; doi:10.1038/s41598-020-61097-w)
Supplement: Supplementary file 1 — Supplementary Information. [file 41598_2020_61097_MOESM1_ESM.zip › log_sj12_run1_20190513-095542.csv]

0	0	1	0	0	0	999	0.0487687665679008	924.7080990955537	999.7080990955537	999.7080990955537	1024.7080990955537	0.10294117778539658	0.08888889104127884	0.13953489065170288	0.023255813866853714	1.0	924	999	999	1024	1600
0.00859703589960148	0.008597825378998891	1	0	1	0	0.004052267294011048	0.0487687665679008	924.7080990955537	999.7080990955537	999.7080990955537	1024.7080990955537	0.10294117778539658	0.08888889104127884	0.13953489065170288	0.023255813866853714	1.0	924	999	999	1024	1600
0.02608716247288534	0.02608716247288534	1	0	1	0	0.0075	0.0487687665679008	924.7080990955537	999.7080990955537	999.7080990955537	1024.7080990955537	0.10294117778539658	0.08888889104127884	0.13953489065170288	0.023255813866853714	1.0	924	999	999	1024	1600
0.04239030677195643	0.04239030677195643	1	0	1	0	0.0075	0.0487687665679008	924.7080990955537	999.7080990955537	999.7080990955537	1024.7080990955537	0.10294117778539658	0.08888889104127884	0.13953489065170288	0.023255813866853714	1.0	924	999	999	1024	1600
0.05823594776014751	0.058235553020448805	1	0	1	0	0.0075	0.0487687665679008	924.7080990955537	999.7080990955537	999.7080990955537	1024.7080990955537	0.10294117778539658	0.08888889104127884	0.13953489065170288	0.023255813866853714	1.0	924	999	999	1024	1600
0.07550462536242009	0.07550423062272138	1	0	1	0	0.0075	0.04599098895569148	913.3330997735566	988.3330997735566	988.3330997735566	1013.3330997735566	0.10294117778539658	0.07777778059244156	0.13953489065170288	0.023255813866853714	1.0	913	988	988	1013	1600
0.09297659390955992	0.09297659390955992	1	0	1	0	0.0075	0.04599098895569148	913.3330997735566	988.3330997735566	988.3330997735566	1013.3330997735566	0.10294117778539658	0.07777778059244156	0.13953489065170288	0.023255813866853714	1.0	913	988	988	1013	1600
0.10836394210747535	0.10836433684717406	1	0	1	0	0.0075	0.04321321134348216	901.9581004515594	976.9581004515594	976.9581004515594	1001.9581004515594	0.10294117778539658	0.06666667014360428	0.13953489065170288	0.023255813866853714	1.0	901	976	976	1001	1600
0.12537130202915847	0.12537130202915847	1	0	1	0	0.0075	0.040435432799950266	890.5830973157963	965.5830973157963	965.5830973157963	990.5830973157963	0.10294117778539658	0.0555555559694767	0.13953489065170288	0.023255813866853714	1.0	890	965	965	990	1600
0.14243432024836977	0.14243432024836977	1	0	1	0	0.0075	0.036758962430849695	875.5279511543295	950.5279511543295	950.5279511543295	975.5279511543295	0.0882352963089943	0.0555555559694767	0.13953489065170288	0.023255813866853714	1.0	875	950	950	975	1600
0.15944404860824513	0.15944365386854642	1	0	1	0	0.0075	0.036758962430849695	875.5279511543295	950.5279511543295	950.5279511543295	975.5279511543295	0.0882352963089943	0.0555555559694767	0.13953489065170288	0.023255813866853714	1.0	875	950	950	975	1600
0.17544876969504308	0.17544876969504308	1	0	1	0	0.0075	0.036758962430849695	875.5279511543295	950.5279511543295	950.5279511543295	975.5279511543295	0.0882352963089943	0.0555555559694767	0.13953489065170288	0.023255813866853714	1.0	875	950	950	975	1600
0.19233376031010607	0.19233376031010785	1	0	1	0	0.0075	0.036758962430849695	875.5279511543295	950.5279511543295	950.5279511543295	975.5279511543295	0.0882352963089943	0.0555555559694767	0.13953489065170288	0.023255813866853714	1.0	875	950	950	975	1600
0.2083369024381092	0.2083369024381092	1	0	1	0	0.0075	0.033981184818640375	864.1529518323323	939.1529518323323	939.1529518323323	964.1529518323323	0.0882352963089943	0.04444444552063942	0.13953489065170288	0.023255813866853714	1.0	864	939	939	964	1600
0.22534505183918974	0.22534505183918974	1	0	1	0	0.0075	0.033981184818640375	864.1529518323323	939.1529518323323	939.1529518323323	964.1529518323323	0.0882352963089943	0.04444444552063942	0.13953489065170288	0.023255813866853714	1.0	864	939	939	964	1600
0.24233741165232026	0.24233741165232026	1	0	1	0	0.0075	0.033981184818640375	864.1529518323323	939.1529518323323	939.1529518323323	964.1529518323323	0.0882352963089943	0.04444444552063942	0.13953489065170288	0.023255813866853714	1.0	864	939	939	964	1600
0.25827976386671203	0.2582793691270133	1	0	1	0	0.0075	0.033981184818640375	864.1529518323323	939.1529518323323	939.1529518323323	964.1529518323323	0.0882352963089943	0.04444444552063942	0.13953489065170288	0.023255813866853714	1.0	864	939	939	964	1600
0.27540001934224456	0.27540001934224456	1	0	1	0	0.0075	0.033845976577329275	863.5992740841634	938.5992740841634	938.5992740841634	963.5992740841634	0.0882352963089943	0.04444444552063942	0.11627907305955887	0.023255813866853714	1.0	863	938	938	963	1600
0.2928921196140237	0.2928952775316134	1	0	1	0	0.0075	0.033845976577329275	863.5992740841634	938.5992740841634	938.5992740841634	963.5992740841634	0.0882352963089943	0.04444444552063942	0.11627907305955887	0.023255813866853714	1.0	863	938	938	963	1600
0.30846973234674735	0.30846973234674735	1	0	1	0	0.0075	0.033845976577329275	863.5992740841634	938.5992740841634	938.5992740841634	963.5992740841634	0.0882352963089943	0.04444444552063942	0.11627907305955887	0.023255813866853714	1.0	863	938	938	963	1600
0.3253586703587974	0.3253586703587974	1	0	1	0	0.0075	0.031068198965119954	852.2242747621663	927.2242747621663	927.2242747621663	952.2242747621663	0.0882352963089943	0.03333333507180214	0.11627907305955887	0.023255813866853714	1.0	852	927	927	952	1600
0.342455241452404	0.342455241452404	1	0	1	0	0.0075	0.031068198965119954	852.2242747621663	927.2242747621663	927.2242747621663	952.2242747621663	0.0882352963089943	0.03333333507180214	0.11627907305955887	0.023255813866853714	1.0	852	927	927	952	1600
0.3596820766466067	0.3596820766466067	1	0	1	0	0.0075	0.027391728596019384	837.1691286006994	912.1691286006994	912.1691286006994	937.1691286006994	0.07352941483259201	0.03333333507180214	0.11627907305955887	0.023255813866853714	1.0	837	912	912	937	1600
0.3753169266356533	0.3753169266356533	1	0	1	0	0.0075	0.031068198965119954	852.2242747621663	927.2242747621663	927.2242747621663	952.2242747621663	0.0882352963089943	0.03333333507180214	0.11627907305955887	0.023255813866853714	1.0	852	927	927	952	1600
0.39247941925895447	0.39247941925895447	1	0	1	0	0.0075	0.031068198965119954	852.2242747621663	927.2242747621663	927.2242747621663	952.2242747621663	0.0882352963089943	0.03333333507180214	0.11627907305955887	0.023255813866853714	1.0	852	927	927	952	1600
0.40830216534461705	0.40830177060491835	1	0	1	0	0.0075	0.031068198965119954	852.2242747621663	927.2242747621663	927.2242747621663	952.2242747621663	0.0882352963089943	0.03333333507180214	0.11627907305955887	0.023255813866853714	1.0	852	927	927	952	1600
0.42526057754365176	0.42526018280395483	1	0	1	0	0.0075	0.027391728596019384	837.1691286006994	912.1691286006994	912.1691286006994	937.1691286006994	0.07352941483259201	0.03333333507180214	0.11627907305955887	0.023255813866853714	1.0	837	912	912	937	1600
0.4422564900140724	0.4422564900140724	1	0	1	0	0.0075	0.031068198965119954	852.2242747621663	927.2242747621663	927.2242747621663	952.2242747621663	0.0882352963089943	0.03333333507180214	0.11627907305955887	0.023255813866853714	1.0	852	927	927	952	1600
0.45840923848790993	0.45840923848790993	1	0	1	0	0.0075	0.027391728596019384	837.1691286006994	912.1691286006994	912.1691286006994	937.1691286006994	0.07352941483259201	0.03333333507180214	0.11627907305955887	0.023255813866853714	1.0	837	912	912	937	1600
0.47954754935726385	0.47954715461756514	1	0	1	0	0.0075	0.027391728596019384	837.1691286006994	912.1691286006994	912.1691286006994	937.1691286006994	0.07352941483259201	0.03333333507180214	0.11627907305955887	0.023255813866853714	1.0	837	912	912	937	1600
0.49284040871348367	0.49284001397378496	1	0	1	0	0.0075	0.027391728596019384	837.1691286006994	912.1691286006994	912.1691286006994	937.1691286006994	0.07352941483259201	0.03333333507180214	0.11627907305955887	0.023255813866853714	1.0	837	912	912	937	1600
0.5083864422703055	0.5083868370100042	1	0	1	0	0.0075	0.030169506208228704	848.5441279226966	923.5441279226966	923.5441279226966	948.5441279226966	0.07352941483259201	0.04444444552063942	0.11627907305955887	0.023255813866853714	1.0	848	923	923	948	1600
0.5254384077779513	0.52543880251765	1	0	1	0	0.0075	0.030304714449539805	849.0978056708655	924.0978056708655	924.0978056708655	949.0978056708655	0.07352941483259201	0.04444444552063942	0.13953489065170288	0.023255813866853714	1.0	849	924	924	949	1600
0.5422306345638024	0.5422306345638024	1	0	1	0	0.0075	0.030169506208228704	848.5441279226966	923.5441279226966	923.5441279226966	948.5441279226966	0.07352941483259201	0.04444444552063942	0.11627907305955887	0.023255813866853714	1.0	848	923	923	948	1600
0.559490233153003	0.559490233153003	1	0	1	0	0.0075	0.03084554732814955	851.3125163087724	926.3125163087724	926.3125163087724	951.3125163087724	0.07352941483259201	0.04444444552063942	0.11627907305955887	0.04651162773370743	1.0	851	926	926	951	1600
0.5753370583602901	0.5753370583602901	1	0	1	0	0.0075	0.030169506208228704	848.5441279226966	923.5441279226966	923.5441279226966	948.5441279226966	0.07352941483259201	0.04444444552063942	0.11627907305955887	0.023255813866853714	1.0	848	923	923	948	1600
0.5924644191504012	0.5924644191504012	1	0	1	0	0.0075	0.02806776971594023	839.9375169867752	914.9375169867752	914.9375169867752	939.9375169867752	0.07352941483259201	0.03333333507180214	0.11627907305955887	0.04651162773370743	1.0	839	914	914	939	1600
0.6083345339999173	0.6083345339999173	1	0	1	0	0.0075	0.02806776971594023	839.9375169867752	914.9375169867752	914.9375169867752	939.9375169867752	0.07352941483259201	0.03333333507180214	0.11627907305955887	0.04651162773370743	1.0	839	914	914	939	1600
0.6253241306351551	0.6253237358954564	1	0	1	0	0.0075	0.02806776971594023	839.9375169867752	914.9375169867752	914.9375169867752	939.9375169867752	0.07352941483259201	0.03333333507180214	0.11627907305955887	0.04651162773370743	1.0	839	914	914	939	1600
0.6423046482573227	0.6423050429970214	1	0	1	0	0.0075	0.02806776971594023	839.9375169867752	914.9375169867752	914.9375169867752	939.9375169867752	0.07352941483259201	0.03333333507180214	0.11627907305955887	0.04651162773370743	1.0	839	914	914	939	1600
0.6583358169039375	0.6583354221642388	1	0	1	0	0.0075	0.02806776971594023	839.9375169867752	914.9375169867752	914.9375169867752	939.9375169867752	0.07352941483259201	0.03333333507180214	0.11627907305955887	0.04651162773370743	1.0	839	914	914	939	1600
0.6754150194507975	0.6754146247110988	1	0	1	0	0.0075	0.02806776971594023	839.9375169867752	914.9375169867752	914.9375169867752	939.9375169867752	0.07352941483259201	0.03333333507180214	0.11627907305955887	0.04651162773370743	1.0	839	914	914	939	1600
0.6923079048598364	0.6923079048598382	1	0	1	0	0.0075	0.02806776971594023	839.9375169867752	914.9375169867752	914.9375169867752	939.9375169867752	0.07352941483259201	0.03333333507180214	0.11627907305955887	0.04651162773370743	1.0	839	914	914	939	1600
0.7084574954160843	0.7084574954160843	1	0	1	0	0.0075	0.02806776971594023	839.9375169867752	914.9375169867752	914.9375169867752	939.9375169867752	0.07352941483259201	0.03333333507180214	0.11627907305955887	0.04651162773370743	1.0	839	914	914	939	1600
0.7254289340251798	0.7254289340251798	1	0	1	0	0.0075	0.02806776971594023	839.9375169867752	914.9375169867752	914.9375169867752	939.9375169867752	0.07352941483259201	0.03333333507180214	0.11627907305955887	0.04651162773370743	1.0	839	914	914	939	1600
0.7423656355407822	0.7423656355407839	1	0	1	0	0.0075	0.02806776971594023	839.9375169867752	914.9375169867752	914.9375169867752	939.9375169867752	0.07352941483259201	0.03333333507180214	0.11627907305955887	0.04651162773370743	1.0	839	914	914	939	1600
0.7594929963308932	0.7594933910705937	1	0	1	0	0.0075	0.02806776971594023	839.9375169867752	914.9375169867752	914.9375169867752	939.9375169867752	0.07352941483259201	0.03333333507180214	0.11627907305955887	0.04651162773370743	1.0	839	914	914	939	1600
0.7753137687180622	0.7753133739783635	1	0	1	0	0.0075	0.0317442400850408	854.9926631482421	929.9926631482421	929.9926631482421	954.9926631482421	0.0882352963089943	0.03333333507180214	0.11627907305955887	0.04651162773370743	1.0	854	929	929	954	1600
0.7924667875885945	0.7924667875885945	1	0	1	0	0.0075	0.02833818619856243	841.0448724831132	916.0448724831132	916.0448724831132	941.0448724831132	0.07352941483259201	0.03333333507180214	0.13953489065170288	0.04651162773370743	1.0	841	916	916	941	1600
0.8084190082954539	0.8084194030351526	1	0	1	0	0.0075	0.02833818619856243	841.0448724831132	916.0448724831132	916.0448724831132	941.0448724831132	0.07352941483259201	0.03333333507180214	0.13953489065170288	0.04651162773370743	1.0	841	916	916	941	1600
0.8251828138229946	0.8251828138229946	1	0	1	0	0.0075	0.032014656567663	856.10001864458	931.10001864458	931.10001864458	956.10001864458	0.0882352963089943	0.03333333507180214	0.13953489065170288	0.04651162773370743	1.0	856	931	931	956	1600
0.8423303063377432	0.8423307010774419	1	0	1	0	0.0075	0.03479243417987232	867.4750179665772	942.4750179665772	942.4750179665772	967.4750179665772	0.0882352963089943	0.04444444552063942	0.13953489065170288	0.04651162773370743	1.0	867	942	942	967	1600
0.8582343688013534	0.8582343688013534	1	0	1	0	0.0075	0.03479243417987232	867.4750179665772	942.4750179665772	942.4750179665772	967.4750179665772	0.0882352963089943	0.04444444552063942	0.13953489065170288	0.04651162773370743	1.0	867	942	942	967	1600
0.8754134404920038	0.8754134404920038	1	0	1	0	0.0075	0.03479243417987232	867.4750179665772	942.4750179665772	942.4750179665772	967.4750179665772	0.0882352963089943	0.04444444552063942	0.13953489065170288	0.04651162773370743	1.0	867	942	942	967	1600
0.8927654081707157	0.892765013431017	1	0	1	0	0.0075	0.03479243417987232	867.4750179665772	942.4750179665772	942.4750179665772	967.4750179665772	0.0882352963089943	0.04444444552063942	0.13953489065170288	0.04651162773370743	1.0	867	942	942	967	1600
0.908387626489402	0.9083880212291007	1	0	1	0	0.0075	0.03479243417987232	867.4750179665772	942.4750179665772	942.4750179665772	967.4750179665772	0.0882352963089943	0.04444444552063942	0.13953489065170288	0.04651162773370743	1.0	867	942	942	967	1600
0.9253223543065108	0.9253227490462095	1	0	1	0	0.0075	0.03479243417987232	867.4750179665772	942.4750179665772	942.4750179665772	967.4750179665772	0.0882352963089943	0.04444444552063942	0.13953489065170288	0.04651162773370743	1.0	867	942	942	967	1600
0.9423628723628923	0.9423628723628923	1	0	1	0	0.0075	0.03479243417987232	867.4750179665772	942.4750179665772	942.4750179665772	967.4750179665772	0.0882352963089943	0.04444444552063942	0.13953489065170288	0.04651162773370743	1.0	867	942	942	967	1600
0.9596252341299838	0.9596252341299838	1	0	1	0	0.0075	0.03479243417987232	867.4750179665772	942.4750179665772	942.4750179665772	967.4750179665772	0.0882352963089943	0.04444444552063942	0.13953489065170288	0.04651162773370743	0.8571428656578064	867	942	942	967	1571
0.9753437689351685	0.975344163674869	1	0	1	0	0.0075	0.03479243417987232	867.4750179665772	942.4750179665772	942.4750179665772	967.4750179665772	0.0882352963089943	0.04444444552063942	0.13953489065170288	0.04651162773370743	1.0	867	942	942	967	1600
0.9923649447463099	0.9923649447463099	1	0	1	0	0.0075	0.03479243417987232	867.4750179665772	942.4750179665772	942.4750179665772	967.4750179665772	0.0882352963089943	0.04444444552063942	0.13953489065170288	0.04651162773370743	0.8571428656578064	867	942	942	967	1571
1.008241770170704	1.0082413754310053	1	0	1	0	0.0075	0.03846890454897289	882.530164128044	957.530164128044	957.530164128044	982.530164128044	0.10294117778539658	0.04444444552063942	0.13953489065170288	0.04651162773370743	0.8571428656578064	882	957	957	982	1571
1.0252297878471488	1.02522939310745	1	0	1	0	0.0075	0.03846890454897289	882.530164128044	957.530164128044	957.530164128044	982.530164128044	0.10294117778539658	0.04444444552063942	0.13953489065170288	0.04651162773370743	0.8571428656578064	882	957	957	982	1571
1.0424270175639414	1.0424274123036419	1	0	1	0	0.0075	0.03846890454897289	882.530164128044	957.530164128044	957.530164128044	982.530164128044	0.10294117778539658	0.04444444552063942	0.13953489065170288	0.04651162773370743	1.0	882	957	957	982	1600
1.0583725276959228	1.0583721329562241	1	0	1	0	0.0075	0.04124668216118221	893.9051634500412	968.9051634500412	968.9051634500412	993.9051634500412	0.10294117778539658	0.0555555559694767	0.13953489065170288	0.04651162773370743	1.0	893	968	968	993	1600
1.0751722545360511	1.075172254536053	1	0	1	0	0.0075	0.03846890454897289	882.530164128044	957.530164128044	957.530164128044	982.530164128044	0.10294117778539658	0.04444444552063942	0.13953489065170288	0.04651162773370743	1.0	882	957	957	982	1600
1.0928384350149898	1.092838040275291	1	0	1	0	0.0075	0.04124668216118221	893.9051634500412	968.9051634500412	968.9051634500412	993.9051634500412	0.10294117778539658	0.0555555559694767	0.13953489065170288	0.04651162773370743	1.0	893	968	968	993	1600
1.1084638112512657	1.1084638112512657	1	0	1	0	0.0075	0.04124668216118221	893.9051634500412	968.9051634500412	968.9051634500412	993.9051634500412	0.10294117778539658	0.0555555559694767	0.13953489065170288	0.04651162773370743	1.0	893	968	968	993	1600
1.1253231437859075	1.125323538525608	1	0	1	0	0.0075	0.04124668216118221	893.9051634500412	968.9051634500412	968.9051634500412	993.9051634500412	0.10294117778539658	0.0555555559694767	0.13953489065170288	0.04651162773370743	1.0	893	968	968	993	1600
1.142214844975852	1.1422144502361533	1	0	1	0	0.0075	0.04151709855716976	895.0125185916102	970.0125185916102	970.0125185916102	995.0125185916102	0.10294117778539658	0.0555555559694767	0.1627907007932663	0.04651162773370743	1.0	895	970	970	995	1600
1.1594803646605332	1.1594799699208345	1	0	1	0	0.0075	0.04124668216118221	893.9051634500412	968.9051634500412	968.9051634500412	993.9051634500412	0.10294117778539658	0.0555555559694767	0.13953489065170288	0.04651162773370743	1.0	893	968	968	993	1600
1.175393900876914	1.175393900876914	1	0	1	0	0.0075	0.04124668216118221	893.9051634500412	968.9051634500412	968.9051634500412	993.9051634500412	0.10294117778539658	0.0555555559694767	0.13953489065170288	0.04651162773370743	1.0	893	968	968	993	1600
1.1924817876971474	1.1924817876971474	1	0	1	0	0.0075	0.04124668216118221	893.9051634500412	968.9051634500412	968.9051634500412	993.9051634500412	0.10294117778539658	0.0555555559694767	0.13953489065170288	0.04651162773370743	1.0	893	968	968	993	1600
1.2082378227737163	1.2082378227737163	1	0	1	0	0.0075	0.03846890454897289	882.530164128044	957.530164128044	957.530164128044	982.530164128044	0.10294117778539658	0.04444444552063942	0.13953489065170288	0.04651162773370743	1.0	882	957	957	982	1600
1.2261353207161356	1.2261357154558343	1	0	1	0	0.0075	0.03846890454897289	882.530164128044	957.530164128044	957.530164128044	982.530164128044	0.10294117778539658	0.04444444552063942	0.13953489065170288	0.04651162773370743	1.0	882	957	957	982	1600
1.2424285965227373	1.2424285965227373	1	0	1	0	0.0075	0.04124668216118221	893.9051634500412	968.9051634500412	968.9051634500412	993.9051634500412	0.10294117778539658	0.0555555559694767	0.13953489065170288	0.04651162773370743	1.0	893	968	968	993	1600
1.2582331845822559	1.2582331845822559	1	0	1	0	0.0075	0.04124668216118221	893.9051634500412	968.9051634500412	968.9051634500412	993.9051634500412	0.10294117778539658	0.0555555559694767	0.13953489065170288	0.04651162773370743	1.0	893	968	968	993	1600
1.2753818613161005	1.2753814665764018	1	0	1	0	0.0075	0.04124668216118221	893.9051634500412	968.9051634500412	968.9051634500412	993.9051634500412	0.10294117778539658	0.0555555559694767	0.13953489065170288	0.04651162773370743	1.0	893	968	968	993	1600
1.2927389606108992	1.2927385658712005	1	0	1	0	0.0075	0.03846890454897289	882.530164128044	957.530164128044	957.530164128044	982.530164128044	0.10294117778539658	0.04444444552063942	0.13953489065170288	0.04651162773370743	1.0	882	957	957	982	1600
1.30841683722711	1.3084172319668106	1	0	1	0	0.0075	0.03846890454897289	882.530164128044	957.530164128044	957.530164128044	982.530164128044	0.10294117778539658	0.04444444552063942	0.13953489065170288	0.04651162773370743	1.0	882	957	957	982	1600
1.3254443288734326	1.3254447236131313	1	0	1	0	0.0075	0.03846890454897289	882.530164128044	957.530164128044	957.530164128044	982.530164128044	0.10294117778539658	0.04444444552063942	0.13953489065170288	0.04651162773370743	1.0	882	957	957	982	1600
1.3424548467127053	1.3424544519730066	1	0	1	0	0.0075	0.03846890454897289	882.530164128044	957.530164128044	957.530164128044	982.530164128044	0.10294117778539658	0.04444444552063942	0.13953489065170288	0.04651162773370743	1.0	882	957	957	982	1600
1.3594618118946915	1.3594618118946915	1	0	1	0	0.0075	0.03873932094496044	883.637519269613	958.637519269613	958.637519269613	983.637519269613	0.10294117778539658	0.04444444552063942	0.1627907007932663	0.04651162773370743	1.0	883	958	958	983	1600
1.3752241628064414	1.3752237680667427	1	0	1	0	0.0075	0.03596154333275112	872.2625199476158	947.2625199476158	947.2625199476158	972.2625199476158	0.10294117778539658	0.03333333507180214	0.1627907007932663	0.04651162773370743	1.0	872	947	947	972	1600
1.392877711615018	1.3928773168753192	1	0	1	0	0.0075	0.032285072963650546	857.207373786149	932.207373786149	932.207373786149	957.207373786149	0.0882352963089943	0.03333333507180214	0.1627907007932663	0.04651162773370743	1.0	857	932	932	957	1600
1.4081612432721542	1.4081608485324555	1	0	1	0	0.0075	0.03133861540442483	853.3316300811197	928.3316300811197	928.3316300811197	953.3316300811197	0.0882352963089943	0.03333333507180214	0.1627907007932663	0.023255813866853714	1.0	853	928	928	953	1600
1.425444131503582	1.425444131503582	1	0	1	0	0.0075	0.032285072963650546	857.207373786149	932.207373786149	932.207373786149	957.207373786149	0.0882352963089943	0.03333333507180214	0.1627907007932663	0.04651162773370743	1.0	857	932	932	957	1600
1.4422647795477452	1.442264779547747	1	0	1	0	0.0075	0.02856083732655422	841.9566288522395	916.9566288522395	916.9566288522395	941.9566288522395	0.0882352963089943	0.02222222276031971	0.1627907007932663	0.023255813866853714	1.0	841	916	916	941	1600
1.458239895157135	1.458239895157135	1	0	1	0	0.0075	0.025918267679508028	831.1353061475854	906.1353061475854	906.1353061475854	931.1353061475854	0.0882352963089943	0.011111111380159855	0.1860465109348297	0.023255813866853714	1.0	831	906	906	931	1600
1.4752448866406258	1.4752452813803245	1	0	1	0	0.0075	0.0260534758775018	831.6889837183699	906.6889837183699	906.6889837183699	931.6889837183699	0.0882352963089943	0.011111111380159855	0.20930232107639313	0.04651162773370743	1.0	831	906	906	931	1600
1.4926793549163833	1.4926789601766846	1	0	1	0	0.0075	0.027270349832715063	836.6720825649682	911.6720825649682	911.6720825649682	936.6720825649682	0.0882352963089943	0.011111111380159855	0.20930232107639313	0.04651162773370743	1.0	836	911	911	936	1600
1.5081717038741722	1.5081713091344735	1	0	1	0	0.0075	0.027270349832715063	836.6720825649682	911.6720825649682	911.6720825649682	936.6720825649682	0.0882352963089943	0.011111111380159855	0.20930232107639313	0.04651162773370743	1.0	836	911	911	936	1600
1.5252181430260343	1.5252177482863356	1	0	1	0	0.0075	0.027270349832715063	836.6720825649682	911.6720825649682	911.6720825649682	936.6720825649682	0.0882352963089943	0.011111111380159855	0.20930232107639313	0.04651162773370743	1.0	836	911	911	936	1600
1.5423218194342194	1.5423218194342194	1	0	1	0	0.0075	0.027270349832715063	836.6720825649682	911.6720825649682	911.6720825649682	936.6720825649682	0.0882352963089943	0.011111111380159855	0.20930232107639313	0.04651162773370743	1.0	836	911	911	936	1600
1.5595904970364902	1.559590497036492	1	0	1	0	0.0075	0.02699993343672752	835.5647274233992	910.5647274233992	910.5647274233992	935.5647274233992	0.0882352963089943	0.011111111380159855	0.1860465109348297	0.04651162773370743	1.0	835	910	910	935	1600
1.5752423208325848	1.575241926092886	1	0	1	0	0.0075	0.02699993343672752	835.5647274233992	910.5647274233992	910.5647274233992	935.5647274233992	0.0882352963089943	0.011111111380159855	0.1860465109348297	0.04651162773370743	1.0	835	910	910	935	1600
1.5923357340086	1.5923357340086017	1	0	1	0	0.0075	0.030946820201815634	851.727228726435	926.727228726435	926.727228726435	951.727228726435	0.10294117778539658	0.011111111380159855	0.20930232107639313	0.04651162773370743	1.0	851	926	926	951	1600
1.6082484807455835	1.6082488754852822	1	0	1	0	0.0075	0.0337245980468556	863.1022290018736	938.1022290018736	938.1022290018736	963.1022290018736	0.10294117778539658	0.02222222276031971	0.20930232107639313	0.04651162773370743	1.0	863	938	938	963	1600
1.6259920302054809	1.6259920302054809	1	0	1	0	0.0075	0.029777711281767483	846.9397276988378	921.9397276988378	921.9397276988378	946.9397276988378	0.0882352963089943	0.02222222276031971	0.1860465109348297	0.04651162773370743	1.0	846	921	921	946	1600
1.642282148094493	1.642282148094493	1	0	1	0	0.0075	0.03345418165086805	861.9948738603047	936.9948738603047	936.9948738603047	961.9948738603047	0.10294117778539658	0.02222222276031971	0.1860465109348297	0.04651162773370743	1.0	861	936	936	961	1600
1.6582770006888197	1.6582773954285184	1	0	1	0	0.0075	0.030048127677755027	848.0470828404068	923.0470828404068	923.0470828404068	948.0470828404068	0.0882352963089943	0.02222222276031971	0.20930232107639313	0.04651162773370743	1.0	848	923	923	948	1600
1.6751694913581598	1.6751690966184611	1	0	1	0	0.0075	0.030048127677755027	848.0470828404068	923.0470828404068	923.0470828404068	948.0470828404068	0.0882352963089943	0.02222222276031971	0.20930232107639313	0.04651162773370743	1.0	848	923	923	948	1600
1.6924772481906114	1.6924772481906114	1	0	1	0	0.0075	0.02699993343672752	835.5647274233992	910.5647274233992	910.5647274233992	935.5647274233992	0.0882352963089943	0.011111111380159855	0.1860465109348297	0.04651162773370743	1.0	835	910	910	935	1600
1.708208809405857	1.708208809405857	1	0	1	0	0.0075	0.02699993343672752	835.5647274233992	910.5647274233992	910.5647274233992	935.5647274233992	0.0882352963089943	0.011111111380159855	0.1860465109348297	0.04651162773370743	1.0	835	910	910	935	1600
1.7253559071809068	1.7253563019206055	1	0	1	0	0.0075	0.02699993343672752	835.5647274233992	910.5647274233992	910.5647274233992	935.5647274233992	0.0882352963089943	0.011111111380159855	0.1860465109348297	0.04651162773370743	1.0	835	910	910	935	1600
1.742214450236153	1.7422140554964543	1	0	1	0	0.0075	0.029777711281767483	846.9397276988378	921.9397276988378	921.9397276988378	946.9397276988378	0.0882352963089943	0.02222222276031971	0.1860465109348297	0.04651162773370743	1.0	846	921	921	946	1600
1.7592952317418078	1.7592952317418078	1	0	1	0	0.0075	0.029777711281767483	846.9397276988378	921.9397276988378	921.9397276988378	946.9397276988378	0.0882352963089943	0.02222222276031971	0.1860465109348297	0.04651162773370743	1.0	846	921	921	946	1600
1.775211136396381	1.775211136396381	1	0	1	0	0.0075	0.03085937721225629	851.3691496841896	926.3691496841896	926.3691496841896	951.3691496841896	0.0882352963089943	0.02222222276031971	0.1860465109348297	0.06976744532585144	1.0	851	926	926	951	1600
1.792353892034745	1.7923534972950463	1	0	1	0	0.0075	0.030453752596616313	849.7081168831438	924.7081168831438	924.7081168831438	949.7081168831438	0.0882352963089943	0.02222222276031971	0.1627907007932663	0.06976744532585144	1.0	849	924	924	949	1600
1.808250454444078	1.8082500597043794	1	0	1	0	0.0075	0.028081599367216326	839.9941494087509	914.9941494087509	914.9941494087509	939.9941494087509	0.0882352963089943	0.011111111380159855	0.1860465109348297	0.06976744532585144	1.0	839	914	914	939	1600
1.825955714153194	1.8259549246737965	1	0	1	0	0.0075	0.03453584758135686	866.4242958456564	941.4242958456564	941.4242958456564	966.4242958456564	0.10294117778539658	0.02222222276031971	0.1860465109348297	0.06976744532585144	1.0	866	941	941	966	1600
1.8422351740703373	1.8422347793306386	1	0	1	0	0.0075	0.03494147219699684	868.085328646702	943.085328646702	943.085328646702	968.085328646702	0.10294117778539658	0.02222222276031971	0.20930232107639313	0.06976744532585144	1.0	868	943	943	968	1600
1.8582734480315306	1.858273053291832	1	0	1	0	0.0075	0.03902356744164137	884.8015086735214	959.8015086735214	959.8015086735214	984.8015086735214	0.11764705926179886	0.02222222276031971	0.23255814611911774	0.06976744532585144	1.0	884	959	959	984	1600
1.8752342286687593	1.8752338339290606	1	0	1	0	0.0075	0.04180134551951198	896.1765099024016	971.1765099024016	971.1765099024016	996.1765099024016	0.11764705926179886	0.03333333507180214	0.23255814611911774	0.06976744532585144	1.0	896	971	971	996	1600
1.8930579102875082	1.8930571208081108	1	0	1	0	0.0075	0.04180134551951198	896.1765099024016	971.1765099024016	971.1765099024016	996.1765099024016	0.11764705926179886	0.03333333507180214	0.23255814611911774	0.06976744532585144	1.0	896	971	971	996	1600
1.9086864444413738	1.908686049701675	1	0	1	0	0.0075	0.04180134551951198	896.1765099024016	971.1765099024016	971.1765099024016	996.1765099024016	0.11764705926179886	0.03333333507180214	0.23255814611911774	0.06976744532585144	1.0	896	971	971	996	1600
1.925331038579884	1.925331038579884	1	0	1	0	0.0075	0.04180134551951198	896.1765099024016	971.1765099024016	971.1765099024016	996.1765099024016	0.11764705926179886	0.03333333507180214	0.23255814611911774	0.06976744532585144	1.0	896	971	971	996	1600
1.942263003219102	1.9422626084794032	1	0	1	0	0.0075	0.04180134551951198	896.1765099024016	971.1765099024016	971.1765099024016	996.1765099024016	0.11764705926179886	0.03333333507180214	0.23255814611911774	0.06976744532585144	1.0	896	971	971	996	1600
1.9606791891257096	1.9606791891257096	1	0	1	0	0.0075	0.04180134551951198	896.1765099024016	971.1765099024016	971.1765099024016	996.1765099024016	0.11764705926179886	0.03333333507180214	0.23255814611911774	0.06976744532585144	1.0	896	971	971	996	1600
1.9753315320045068	1.9753315320045068	1	0	1	0	0.0075	0.041395720643968015	894.515476037049	969.515476037049	969.515476037049	994.515476037049	0.11764705926179886	0.03333333507180214	0.20930232107639313	0.06976744532585144	1.0	894	969	969	994	1600
1.9923665237051047	1.9923665237051047	1	0	1	0	0.0075	0.03494147219699684	868.085328646702	943.085328646702	943.085328646702	968.085328646702	0.10294117778539658	0.02222222276031971	0.20930232107639313	0.06976744532585144	1.0	868	943	943	968	1600
2.009255066977458	2.0092554617171565	1	0	1	0	0.0075	0.03494147219699684	868.085328646702	943.085328646702	943.085328646702	968.085328646702	0.10294117778539658	0.02222222276031971	0.20930232107639313	0.06976744532585144	1.0	868	943	943	968	1600
2.026512691868165	2.026512297128466	1	0	1	0	0.0075	0.03453584758135686	866.4242958456564	941.4242958456564	941.4242958456564	966.4242958456564	0.10294117778539658	0.02222222276031971	0.1860465109348297	0.06976744532585144	1.0	866	941	941	966	1600
2.0421767525949193	2.0421763578552206	1	0	1	0	0.0075	0.03453584758135686	866.4242958456564	941.4242958456564	941.4242958456564	966.4242958456564	0.10294117778539658	0.02222222276031971	0.1860465109348297	0.06976744532585144	1.0	866	941	941	966	1600
2.0582584479229773	2.0582584479229773	1	0	1	0	0.0075	0.03085937721225629	851.3691496841896	926.3691496841896	926.3691496841896	951.3691496841896	0.0882352963089943	0.02222222276031971	0.1860465109348297	0.06976744532585144	1.0	851	926	926	951	1600
2.075270149981348	2.075270149981348	1	0	1	0	0.0075	0.03453584758135686	866.4242958456564	941.4242958456564	941.4242958456564	966.4242958456564	0.0882352963089943	0.02222222276031971	0.1627907007932663	0.06976744532585144	1.0	866	941	941	966	1600
2.0931009369146736	2.0931005421749767	1	0	1	0	0.0075	0.03085937721225629	851.3691496841896	926.3691496841896	926.3691496841896	951.3691496841896	0.0882352963089943	0.02222222276031971	0.1860465109348297	0.06976744532585144	1.0	851	926	926	951	1600
2.1084306531165673	2.1084306531165673	1	0	1	0	0.0075	0.03453584758135686	866.4242958456564	941.4242958456564	941.4242958456564	966.4242958456564	0.10294117778539658	0.02222222276031971	0.1860465109348297	0.06976744532585144	1.0	866	941	941	966	1600
2.125219721984829	2.12521932724513	1	0	1	0	0.0075	0.03453584758135686	866.4242958456564	941.4242958456564	941.4242958456564	966.4242958456564	0.10294117778539658	0.02222222276031971	0.1860465109348297	0.06976744532585144	1.0	866	941	941	966	1600
2.142527873556979	2.142527873556979	1	0	1	0	0.0075	0.03494147219699684	868.085328646702	943.085328646702	943.085328646702	968.085328646702	0.10294117778539658	0.02222222276031971	0.20930232107639313	0.06976744532585144	1.0	868	943	943	968	1600
2.159794972200457	2.159794972200457	1	0	1	0	0.0075	0.030946820201815634	851.727228726435	926.727228726435	926.727228726435	951.727228726435	0.10294117778539658	0.011111111380159855	0.20930232107639313	0.04651162773370743	1.0	851	926	926	951	1600
2.175357584824626	2.175357584824626	1	0	1	0	0.0075	0.031217236771072493	852.8345845775418	927.8345845775418	927.8345845775418	952.8345845775418	0.10294117778539658	0.011111111380159855	0.23255814611911774	0.04651162773370743	1.0	852	927	927	952	1600
2.192642446754549	2.192642446754549	1	0	1	0	0.0075	0.03399501461611246	864.2095848529805	939.2095848529805	939.2095848529805	964.2095848529805	0.10294117778539658	0.02222222276031971	0.23255814611911774	0.04651162773370743	1.0	864	939	939	964	1600
2.2084644033608125	2.2084644033608125	1	0	1	0	0.0075	0.027540766401971922	837.779438416075	912.779438416075	912.779438416075	937.779438416075	0.0882352963089943	0.011111111380159855	0.23255814611911774	0.04651162773370743	1.0	837	912	912	937	1600
2.226449138776662	2.226448744036963	1	0	1	0	0.0075	0.027540766401971922	837.779438416075	912.779438416075	912.779438416075	937.779438416075	0.0882352963089943	0.011111111380159855	0.23255814611911774	0.04651162773370743	1.0	837	912	912	937	1600
2.2424882022172525	2.2424882022172525	1	0	1	0	0.0075	0.027811182797959466	838.8867935576441	913.8867935576441	913.8867935576441	938.8867935576441	0.0882352963089943	0.011111111380159855	0.25581395626068115	0.04651162773370743	1.0	838	913	913	938	1600
2.2582063422827403	2.2582063422827403	1	0	1	0	0.0075	0.027811182797959466	838.8867935576441	913.8867935576441	913.8867935576441	938.8867935576441	0.0882352963089943	0.011111111380159855	0.25581395626068115	0.04651162773370743	1.0	838	913	913	938	1600
2.2753179134848995	2.275318702964297	1	0	1	0	0.0075	0.027811182797959466	838.8867935576441	913.8867935576441	913.8867935576441	938.8867935576441	0.0882352963089943	0.011111111380159855	0.25581395626068115	0.04651162773370743	1.0	838	913	913	938	1600
2.2930460680965457	2.2930460680965457	1	0	1	0	0.0075	0.027811182797959466	838.8867935576441	913.8867935576441	913.8867935576441	938.8867935576441	0.0882352963089943	0.011111111380159855	0.25581395626068115	0.04651162773370743	1.0	838	913	913	938	1600
2.3082944679204918	2.3082944679204918	1	0	1	0	0.0075	0.027811182797959466	838.8867935576441	913.8867935576441	913.8867935576441	938.8867935576441	0.0882352963089943	0.011111111380159855	0.25581395626068115	0.04651162773370743	1.0	838	913	913	938	1600
2.3252043271365768	2.3252043271365768	1	0	1	0	0.0075	0.027811182797959466	838.8867935576441	913.8867935576441	913.8867935576441	938.8867935576441	0.0882352963089943	0.011111111380159855	0.25581395626068115	0.04651162773370743	1.0	838	913	913	938	1600
2.3424268201940937	2.342426425454395	1	0	1	0	0.0075	0.027811182797959466	838.8867935576441	913.8867935576441	913.8867935576441	938.8867935576441	0.0882352963089943	0.011111111380159855	0.25581395626068115	0.04651162773370743	1.0	838	913	913	938	1600
2.36070524194583	2.3607056366855286	1	0	1	0	0.0075	0.027811182797959466	838.8867935576441	913.8867935576441	913.8867935576441	938.8867935576441	0.0882352963089943	0.011111111380159855	0.25581395626068115	0.04651162773370743	1.0	838	913	913	938	1600
2.376947596331288	2.376948385810687	1	0	1	0	0.0075	0.027811182797959466	838.8867935576441	913.8867935576441	913.8867935576441	938.8867935576441	0.0882352963089943	0.011111111380159855	0.25581395626068115	0.04651162773370743	1.0	838	913	913	938	1600
2.392343234062878	2.3923436288025766	1	0	1	0	0.0075	0.027811182797959466	838.8867935576441	913.8867935576441	913.8867935576441	938.8867935576441	0.0882352963089943	0.011111111380159855	0.25581395626068115	0.04651162773370743	1.0	838	913	913	938	1600
2.4083199286310624	2.4083199286310624	1	0	1	0	0.0075	0.027811182797959466	838.8867935576441	913.8867935576441	913.8867935576441	938.8867935576441	0.0882352963089943	0.011111111380159855	0.25581395626068115	0.04651162773370743	1.0	838	913	913	938	1600
2.426586113452137	2.4265865081918356	1	0	1	0	0.0075	0.027811182797959466	838.8867935576441	913.8867935576441	913.8867935576441	938.8867935576441	0.0882352963089943	0.011111111380159855	0.25581395626068115	0.04651162773370743	1.0	838	913	913	938	1600
2.442320832584972	2.4423204378452734	1	0	1	0	0.0075	0.027811182797959466	838.8867935576441	913.8867935576441	913.8867935576441	938.8867935576441	0.0882352963089943	0.011111111380159855	0.25581395626068115	0.04651162773370743	1.0	838	913	913	938	1600
2.4582316056234603	2.458231605623462	1	0	1	0	0.0075	0.027811182797959466	838.8867935576441	913.8867935576441	913.8867935576441	938.8867935576441	0.0882352963089943	0.011111111380159855	0.25581395626068115	0.04651162773370743	1.0	838	913	913	938	1600
2.4753392294286325	2.475339624168333	1	0	1	0	0.0075	0.027811182797959466	838.8867935576441	913.8867935576441	913.8867935576441	938.8867935576441	0.0882352963089943	0.011111111380159855	0.25581395626068115	0.04651162773370743	1.0	838	913	913	938	1600
2.4931988323599708	2.493198437620272	1	0	1	0	0.0075	0.027811182797959466	838.8867935576441	913.8867935576441	913.8867935576441	938.8867935576441	0.0882352963089943	0.011111111380159855	0.25581395626068115	0.04651162773370743	1.0	838	913	913	938	1600
2.5082368359244693	2.5082392043626633	1	0	1	0	0.0075	0.027811182797959466	838.8867935576441	913.8867935576441	913.8867935576441	938.8867935576441	0.0882352963089943	0.011111111380159855	0.25581395626068115	0.04651162773370743	1.0	838	913	913	938	1600
2.5256626199268535	2.5256626199268535	1	0	1	0	0.0075	0.027811182797959466	838.8867935576441	913.8867935576441	913.8867935576441	938.8867935576441	0.0882352963089943	0.011111111380159855	0.25581395626068115	0.04651162773370743	1.0	838	913	913	938	1600
2.5423873462242152	2.5423873462242152	1	0	1	0	0.0075	0.027811182797959466	838.8867935576441	913.8867935576441	913.8867935576441	938.8867935576441	0.0882352963089943	0.011111111380159855	0.25581395626068115	0.04651162773370743	1.0	838	913	913	938	1600
2.5610462970455696	2.5610462970455696	1	0	1	0	0.0075	0.027811182797959466	838.8867935576441	913.8867935576441	913.8867935576441	938.8867935576441	0.0882352963089943	0.011111111380159855	0.25581395626068115	0.04651162773370743	1.0	838	913	913	938	1600
2.5754211379161287	2.5754211379161287	1	0	1	0	0.0075	0.027811182797959466	838.8867935576441	913.8867935576441	913.8867935576441	938.8867935576441	0.0882352963089943	0.011111111380159855	0.25581395626068115	0.04651162773370743	1.0	838	913	913	938	1600
2.5923234970779383	2.592323891817637	1	0	1	0	0.0075	0.027811182797959466	838.8867935576441	913.8867935576441	913.8867935576441	938.8867935576441	0.0882352963089943	0.011111111380159855	0.25581395626068115	0.04651162773370743	1.0	838	913	913	938	1600
2.608318349672267	2.608318349672267	1	0	1	0	0.0075	0.027811182797959466	838.8867935576441	913.8867935576441	913.8867935576441	938.8867935576441	0.0882352963089943	0.011111111380159855	0.25581395626068115	0.04651162773370743	1.0	838	913	913	938	1600
2.6266405875305665	2.626640982270265	1	0	1	0	0.0075	0.027811182797959466	838.8867935576441	913.8867935576441	913.8867935576441	938.8867935576441	0.0882352963089943	0.011111111380159855	0.25581395626068115	0.04651162773370743	1.0	838	913	913	938	1600
2.6423701750473185	2.6423701750473185	1	0	1	0	0.0075	0.027811182797959466	838.8867935576441	913.8867935576441	913.8867935576441	938.8867935576441	0.0882352963089943	0.011111111380159855	0.25581395626068115	0.04651162773370743	1.0	838	913	913	938	1600
2.6584495019371843	2.6584495019371843	1	0	1	0	0.0075	0.03058896064299943	850.2617938330827	925.2617938330827	925.2617938330827	950.2617938330827	0.0882352963089943	0.02222222276031971	0.25581395626068115	0.04651162773370743	1.0	850	925	925	950	1600
2.6752796237341183	2.6752796237341183	1	0	1	0	0.0075	0.03058896064299943	850.2617938330827	925.2617938330827	925.2617938330827	950.2617938330827	0.0882352963089943	0.02222222276031971	0.25581395626068115	0.04651162773370743	1.0	850	925	925	950	1600
2.6933322543781557	2.6933322543781557	1	0	1	0	0.0075	0.03058896064299943	850.2617938330827	925.2617938330827	925.2617938330827	950.2617938330827	0.0882352963089943	0.02222222276031971	0.25581395626068115	0.04651162773370743	1.0	850	925	925	950	1600
2.708284599428021	2.708284599428021	1	0	1	0	0.0075	0.03058896064299943	850.2617938330827	925.2617938330827	925.2617938330827	950.2617938330827	0.0882352963089943	0.02222222276031971	0.25581395626068115	0.04651162773370743	1.0	850	925	925	950	1600
2.7253720915085555	2.725372486248256	1	0	1	0	0.0075	0.03058896064299943	850.2617938330827	925.2617938330827	925.2617938330827	950.2617938330827	0.0882352963089943	0.02222222276031971	0.25581395626068115	0.04651162773370743	1.0	850	925	925	950	1600
2.7421816868411533	2.7421812921014563	1	0	1	0	0.0075	0.027811182797959466	838.8867935576441	913.8867935576441	913.8867935576441	938.8867935576441	0.0882352963089943	0.011111111380159855	0.25581395626068115	0.04651162773370743	1.0	838	913	913	938	1600
2.760093000673031	2.7600933954127296	1	0	1	0	0.0075	0.027811182797959466	838.8867935576441	913.8867935576441	913.8867935576441	938.8867935576441	0.0882352963089943	0.011111111380159855	0.25581395626068115	0.04651162773370743	1.0	838	913	913	938	1600
2.7753536374276386	2.7753536374276386	1	0	1	0	0.0075	0.027811182797959466	838.8867935576441	913.8867935576441	913.8867935576441	938.8867935576441	0.0882352963089943	0.011111111380159855	0.25581395626068115	0.04651162773370743	1.0	838	913	913	938	1600
2.7924332347141974	2.7924332347141974	1	0	1	0	0.0075	0.027811182797959466	838.8867935576441	913.8867935576441	913.8867935576441	938.8867935576441	0.0882352963089943	0.011111111380159855	0.25581395626068115	0.04651162773370743	1.0	838	913	913	938	1600
2.80842374517184	2.80842374517184	1	0	1	0	0.0075	0.027811182797959466	838.8867935576441	913.8867935576441	913.8867935576441	938.8867935576441	0.0882352963089943	0.011111111380159855	0.25581395626068115	0.04651162773370743	1.0	838	913	913	938	1600
2.826564402768703	2.826564402768703	1	0	1	0	0.0075	0.03058896064299943	850.2617938330827	925.2617938330827	925.2617938330827	950.2617938330827	0.0882352963089943	0.02222222276031971	0.25581395626068115	0.04651162773370743	1.0	850	925	925	950	1600
2.842313727270394	2.8423141220100927	1	0	1	0	0.0075	0.03058896064299943	850.2617938330827	925.2617938330827	925.2617938330827	950.2617938330827	0.0882352963089943	0.02222222276031971	0.25581395626068115	0.04651162773370743	1.0	850	925	925	950	1600
2.85839305416026	2.858392659420561	1	0	1	0	0.0075	0.03058896064299943	850.2617938330827	925.2617938330827	925.2617938330827	950.2617938330827	0.0882352963089943	0.02222222276031971	0.25581395626068115	0.04651162773370743	1.0	850	925	925	950	1600
2.8753790981382092	2.8753790981382092	1	0	1	0	0.0075	0.03058896064299943	850.2617938330827	925.2617938330827	925.2617938330827	950.2617938330827	0.0882352963089943	0.02222222276031971	0.25581395626068115	0.04651162773370743	1.0	850	925	925	950	1600
2.893275806601231	2.893275806601231	1	0	1	0	0.0075	0.03058896064299943	850.2617938330827	925.2617938330827	925.2617938330827	950.2617938330827	0.0882352963089943	0.02222222276031971	0.25581395626068115	0.04651162773370743	1.0	850	925	925	950	1600
2.908389205448197	2.908388810708498	1	0	1	0	0.0075	0.03058896064299943	850.2617938330827	925.2617938330827	925.2617938330827	950.2617938330827	0.0882352963089943	0.02222222276031971	0.25581395626068115	0.04651162773370743	1.0	850	925	925	950	1600
2.9253393281135587	2.9253397228532574	1	0	1	0	0.0075	0.027811182797959466	838.8867935576441	913.8867935576441	913.8867935576441	938.8867935576441	0.0882352963089943	0.011111111380159855	0.25581395626068115	0.04651162773370743	1.0	838	913	913	938	1600
2.94250182073686	2.94250182073686	1	0	1	0	0.0075	0.027811182797959466	838.8867935576441	913.8867935576441	913.8867935576441	938.8867935576441	0.0882352963089943	0.011111111380159855	0.25581395626068115	0.04651162773370743	1.0	838	913	913	938	1600
2.959913394110089	2.959913394110089	1	0	1	0	0.0075	0.027811182797959466	838.8867935576441	913.8867935576441	913.8867935576441	938.8867935576441	0.0882352963089943	0.011111111380159855	0.25581395626068115	0.04651162773370743	1.0	838	913	913	938	1600
2.975322058251736	2.9753216635120374	1	0	1	0	0.0075	0.03058896064299943	850.2617938330827	925.2617938330827	925.2617938330827	950.2617938330827	0.0882352963089943	0.02222222276031971	0.25581395626068115	0.04651162773370743	1.0	850	925	925	950	1600
2.992239812261799	2.992239812261799	1	0	1	0	0.0075	0.03058896064299943	850.2617938330827	925.2617938330827	925.2617938330827	950.2617938330827	0.0882352963089943	0.02222222276031971	0.25581395626068115	0.04651162773370743	1.0	850	925	925	950	1600
3.0083100601385926	3.0083100601385926	1	0	1	0	0.0075	0.03058896064299943	850.2617938330827	925.2617938330827	925.2617938330827	950.2617938330827	0.0882352963089943	0.02222222276031971	0.25581395626068115	0.04651162773370743	1.0	850	925	925	950	1600
3.0265576921938244	3.0265576921938244	1	0	1	0	0.0075	0.03058896064299943	850.2617938330827	925.2617938330827	925.2617938330827	950.2617938330827	0.0882352963089943	0.02222222276031971	0.25581395626068115	0.04651162773370743	1.0	850	925	925	950	1600
3.0424333333991225	3.042433728138821	1	0	1	0	0.0075	0.03058896064299943	850.2617938330827	925.2617938330827	925.2617938330827	950.2617938330827	0.0882352963089943	0.02222222276031971	0.25581395626068115	0.04651162773370743	1.0	850	925	925	950	1600
3.0583141062205055	3.0583137114808068	1	0	1	0	0.0075	0.03058896064299943	850.2617938330827	925.2617938330827	925.2617938330827	950.2617938330827	0.0882352963089943	0.02222222276031971	0.25581395626068115	0.04651162773370743	1.0	850	925	925	950	1600
3.075288308007492	3.0752887027471907	1	0	1	0	0.0075	0.027811182797959466	838.8867935576441	913.8867935576441	913.8867935576441	938.8867935576441	0.0882352963089943	0.011111111380159855	0.25581395626068115	0.04651162773370743	1.0	838	913	913	938	1600
3.0931565952122018	3.093156200472503	1	0	1	0	0.0075	0.027811182797959466	838.8867935576441	913.8867935576441	913.8867935576441	938.8867935576441	0.0882352963089943	0.011111111380159855	0.25581395626068115	0.04651162773370743	1.0	838	913	913	938	1600
3.108381310654222	3.1083809159145233	1	0	1	0	0.0075	0.027811182797959466	838.8867935576441	913.8867935576441	913.8867935576441	938.8867935576441	0.0882352963089943	0.011111111380159855	0.25581395626068115	0.04651162773370743	1.0	838	913	913	938	1600
3.125430512983975	3.125430512983975	1	0	1	0	0.0075	0.027811182797959466	838.8867935576441	913.8867935576441	913.8867935576441	938.8867935576441	0.0882352963089943	0.011111111380159855	0.25581395626068115	0.04651162773370743	1.0	838	913	913	938	1600
3.1423174772975333	3.142317872037232	1	0	1	0	0.0075	0.03058896064299943	850.2617938330827	925.2617938330827	925.2617938330827	950.2617938330827	0.0882352963089943	0.02222222276031971	0.25581395626068115	0.04651162773370743	1.0	850	925	925	950	1600
3.1599232626025575	3.1599232626025575	1	0	1	0	0.0075	0.03058896064299943	850.2617938330827	925.2617938330827	925.2617938330827	950.2617938330827	0.0882352963089943	0.02222222276031971	0.25581395626068115	0.04651162773370743	1.0	850	925	925	950	1600
3.175299163349207	3.1752991633492087	1	0	1	0	0.0075	0.03085937721225629	851.3691496841896	926.3691496841896	926.3691496841896	951.3691496841896	0.0882352963089943	0.02222222276031971	0.27906978130340576	0.04651162773370743	1.0	851	926	926	951	1600
3.1924036292367894	3.1924036292367894	1	0	1	0	0.0075	0.03058896064299943	850.2617938330827	925.2617938330827	925.2617938330827	950.2617938330827	0.0882352963089943	0.02222222276031971	0.25581395626068115	0.04651162773370743	1.0	850	925	925	950	1600
3.2084328241849107	3.2084328241849107	1	0	1	0	0.0075	0.03058896064299943	850.2617938330827	925.2617938330827	925.2617938330827	950.2617938330827	0.0882352963089943	0.02222222276031971	0.25581395626068115	0.04651162773370743	1.0	850	925	925	950	1600
3.2265892713697255	3.2265888766300286	1	0	1	0	0.0075	0.027811182797959466	838.8867935576441	913.8867935576441	913.8867935576441	938.8867935576441	0.0882352963089943	0.011111111380159855	0.25581395626068115	0.04651162773370743	1.0	838	913	913	938	1600
3.2424345176182197	3.2424345176182197	1	0	1	0	0.0075	0.028081599367216326	839.9941494087509	914.9941494087509	914.9941494087509	939.9941494087509	0.0882352963089943	0.011111111380159855	0.27906978130340576	0.04651162773370743	1.0	839	914	914	939	1600
3.258271869072736	3.2582714743330374	1	0	1	0	0.0075	0.027811182797959466	838.8867935576441	913.8867935576441	913.8867935576441	938.8867935576441	0.0882352963089943	0.011111111380159855	0.25581395626068115	0.04651162773370743	1.0	838	913	913	938	1600
3.2753502821401987	3.2753502821401987	1	0	1	0	0.0075	0.027811182797959466	838.8867935576441	913.8867935576441	913.8867935576441	938.8867935576441	0.0882352963089943	0.011111111380159855	0.25581395626068115	0.04651162773370743	1.0	838	913	913	938	1600
3.29328291191581	3.2932825171761113	1	0	1	0	0.0075	0.027811182797959466	838.8867935576441	913.8867935576441	913.8867935576441	938.8867935576441	0.0882352963089943	0.011111111380159855	0.25581395626068115	0.04651162773370743	1.0	838	913	913	938	1600
3.308363547367776	3.308363547367776	1	0	1	0	0.0075	0.027811182797959466	838.8867935576441	913.8867935576441	913.8867935576441	938.8867935576441	0.0882352963089943	0.011111111380159855	0.25581395626068115	0.04651162773370743	1.0	838	913	913	938	1600
3.325363012495485	3.3253634072351836	1	0	1	0	0.0075	0.027811182797959466	838.8867935576441	913.8867935576441	913.8867935576441	938.8867935576441	0.0882352963089943	0.011111111380159855	0.25581395626068115	0.04651162773370743	1.0	838	913	913	938	1600
3.342456820411199	3.3424572151508993	1	0	1	0	0.0075	0.027811182797959466	838.8867935576441	913.8867935576441	913.8867935576441	938.8867935576441	0.0882352963089943	0.011111111380159855	0.25581395626068115	0.04651162773370743	1.0	838	913	913	938	1600
3.3598024722547333	3.3598024722547333	1	0	1	0	0.0075	0.027811182797959466	838.8867935576441	913.8867935576441	913.8867935576441	938.8867935576441	0.0882352963089943	0.011111111380159855	0.25581395626068115	0.04651162773370743	1.0	838	913	913	938	1600
3.375403769369383	3.375403769369383	1	0	1	0	0.0075	0.027811182797959466	838.8867935576441	913.8867935576441	913.8867935576441	938.8867935576441	0.0882352963089943	0.011111111380159855	0.25581395626068115	0.04651162773370743	1.0	838	913	913	938	1600
3.3922690229995087	3.3922690229995087	1	0	1	0	0.0075	0.027811182797959466	838.8867935576441	913.8867935576441	913.8867935576441	938.8867935576441	0.0882352963089943	0.011111111380159855	0.25581395626068115	0.04651162773370743	1.0	838	913	913	938	1600
3.4083822975034685	3.4083822975034685	1	0	1	0	0.0075	0.027811182797959466	838.8867935576441	913.8867935576441	913.8867935576441	938.8867935576441	0.0882352963089943	0.011111111380159855	0.25581395626068115	0.04651162773370743	1.0	838	913	913	938	1600
3.425421631340752	3.4254212366010535	1	0	1	0	0.0075	0.027811182797959466	838.8867935576441	913.8867935576441	913.8867935576441	938.8867935576441	0.0882352963089943	0.011111111380159855	0.25581395626068115	0.04651162773370743	1.0	838	913	913	938	1600
3.4429670214718655	3.4429670214718655	1	0	1	0	0.0075	0.027811182797959466	838.8867935576441	913.8867935576441	913.8867935576441	938.8867935576441	0.0882352963089943	0.011111111380159855	0.25581395626068115	0.04651162773370743	1.0	838	913	913	938	1600
3.4583196325762877	3.458319237836589	1	0	1	0	0.0075	0.027811182797959466	838.8867935576441	913.8867935576441	913.8867935576441	938.8867935576441	0.0882352963089943	0.011111111380159855	0.25581395626068115	0.04651162773370743	1.0	838	913	913	938	1600
3.475278439515023	3.4752788342547216	1	0	1	0	0.0075	0.027811182797959466	838.8867935576441	913.8867935576441	913.8867935576441	938.8867935576441	0.0882352963089943	0.011111111380159855	0.25581395626068115	0.04651162773370743	1.0	838	913	913	938	1600
3.4922490886447193	3.492249483384418	1	0	1	0	0.0075	0.027811182797959466	838.8867935576441	913.8867935576441	913.8867935576441	938.8867935576441	0.0882352963089943	0.011111111380159855	0.25581395626068115	0.04651162773370743	1.0	838	913	913	938	1600
3.508395126543679	3.508395126543679	1	1	1	0	0.0075	0.027811182797959466	838.8867935576441	913.8867935576441	913.8867935576441	938.8867935576441	0.0882352963089943	0.011111111380159855	0.25581395626068115	0.04651162773370743	1.0	838	913	913	938	1600
3.7436974872844466	3.743697092544748	1	1	1	0	0.0075	0.03207625131908021	856.3522491516335	931.3522491516335	931.3522491516335	956.3522491516335	0.0882352963089943	0.02222222276031971	0.25581395626068115	0.06976744532585144	1.0	856	931	931	956	1600
3.7443259128848947	3.744325518145196	1	1	1	0	0.0075	0.03207625131908021	856.3522491516335	931.3522491516335	931.3522491516335	956.3522491516335	0.0882352963089943	0.02222222276031971	0.25581395626068115	0.06976744532585144	1.0	856	931	931	956	1600
3.7448106532349907	3.744810258495292	1	1	1	0	0.0075	0.03207625131908021	856.3522491516335	931.3522491516335	931.3522491516335	956.3522491516335	0.0882352963089943	0.02222222276031971	0.25581395626068115	0.06976744532585144	1.0	856	931	931	956	1600
3.745469079052546	3.745469079052546	1	1	1	0	0.0075	0.03207625131908021	856.3522491516335	931.3522491516335	931.3522491516335	956.3522491516335	0.0882352963089943	0.02222222276031971	0.25581395626068115	0.06976744532585144	1.0	856	931	931	956	1600
3.7459952670710113	3.7459952670710113	1	1	1	0	0.0075	0.03207625131908021	856.3522491516335	931.3522491516335	931.3522491516335	956.3522491516335	0.0882352963089943	0.02222222276031971	0.25581395626068115	0.06976744532585144	1.0	856	931	931	956	1600
3.759924841561352	3.7599248415613538	1	1	1	0	0.0075	0.029298473474040243	844.9772488761948	919.9772488761948	919.9772488761948	944.9772488761948	0.0882352963089943	0.011111111380159855	0.25581395626068115	0.06976744532585144	1.0	844	919	919	944	1600
3.77534653211306	3.77534653211306	1	1	1	0	0.0075	0.027811182797959466	838.8867935576441	913.8867935576441	913.8867935576441	938.8867935576441	0.0882352963089943	0.011111111380159855	0.25581395626068115	0.04651162773370743	1.0	838	913	913	938	1600
3.799909999348678	3.79990999934868	1	1	1	0	0.0075	0.027811182797959466	838.8867935576441	913.8867935576441	913.8867935576441	938.8867935576441	0.0882352963089943	0.011111111380159855	0.25581395626068115	0.04651162773370743	1.0	838	913	913	938	1600
3.8133193069160356	3.813319701655736	1	1	1	0	0.0075	0.027811182797959466	838.8867935576441	913.8867935576441	913.8867935576441	938.8867935576441	0.0882352963089943	0.011111111380159855	0.25581395626068115	0.04651162773370743	1.0	838	913	913	938	1600
3.8266236137235197	3.8266236137235197	1	1	1	0	0.0075	0.027811182797959466	838.8867935576441	913.8867935576441	913.8867935576441	938.8867935576441	0.0882352963089943	0.011111111380159855	0.25581395626068115	0.04651162773370743	1.0	838	913	913	938	1600
3.8423504380623807	3.842353990719669	1	1	1	0	0.0075	0.029298473474040243	844.9772488761948	919.9772488761948	919.9772488761948	944.9772488761948	0.0882352963089943	0.011111111380159855	0.25581395626068115	0.06976744532585144	1.0	844	919	919	944	1600
3.858338185342131	3.858338974821528	1	1	1	0	0.0075	0.027811182797959466	838.8867935576441	913.8867935576441	913.8867935576441	938.8867935576441	0.0882352963089943	0.011111111380159855	0.25581395626068115	0.04651162773370743	1.0	838	913	913	938	1600
3.875387387671884	3.875387387671884	1	1	1	0	0.0075	0.027811182797959466	838.8867935576441	913.8867935576441	913.8867935576441	938.8867935576441	0.0882352963089943	0.011111111380159855	0.25581395626068115	0.06976744532585144	1.0	838	913	913	938	1600
3.893373702046528	3.893373702046528	1	1	1	0	0.0075	0.029298473474040243	844.9772488761948	919.9772488761948	919.9772488761948	944.9772488761948	0.0882352963089943	0.011111111380159855	0.25581395626068115	0.06976744532585144	1.0	844	919	919	944	1600
3.908429074157773	3.908429468897472	1	1	1	0	0.0075	0.027811182797959466	838.8867935576441	913.8867935576441	913.8867935576441	938.8867935576441	0.0882352963089943	0.011111111380159855	0.25581395626068115	0.04651162773370743	1.0	838	913	913	938	1600
3.9255078819649345	3.9255078819649345	1	1	1	0	0.0075	0.027811182797959466	838.8867935576441	913.8867935576441	913.8867935576441	938.8867935576441	0.0882352963089943	0.011111111380159855	0.25581395626068115	0.04651162773370743	1.0	838	913	913	938	1600
3.942497478600174	3.942497478600174	1	1	1	0	0.0075	0.027811182797959466	838.8867935576441	913.8867935576441	913.8867935576441	938.8867935576441	0.0882352963089943	0.011111111380159855	0.25581395626068115	0.04651162773370743	1.0	838	913	913	938	1600
3.959841156745213	3.9598407620055145	1	1	1	0	0.0075	0.027811182797959466	838.8867935576441	913.8867935576441	913.8867935576441	938.8867935576441	0.0882352963089943	0.011111111380159855	0.25581395626068115	0.04651162773370743	1.0	838	913	913	938	1600
3.9753279793472185	3.97532758460752	1	1	1	0	0.0075	0.027811182797959466	838.8867935576441	913.8867935576441	913.8867935576441	938.8867935576441	0.0882352963089943	0.011111111380159855	0.25581395626068115	0.04651162773370743	1.0	838	913	913	938	1600
3.992733631624965	3.992733631624965	1	1	1	0	0.0075	0.027811182797959466	838.8867935576441	913.8867935576441	913.8867935576441	938.8867935576441	0.0882352963089943	0.011111111380159855	0.25581395626068115	0.04651162773370743	1.0	838	913	913	938	1600
4.013260490700919	4.013260490700919	1	1	1	0	0.0075	0.029298473474040243	844.9772488761948	919.9772488761948	919.9772488761948	944.9772488761948	0.0882352963089943	0.011111111380159855	0.25581395626068115	0.06976744532585144	1.0	844	919	919	944	1600
4.02652374457973	4.026523349840032	1	1	1	0	0.0075	0.027811182797959466	838.8867935576441	913.8867935576441	913.8867935576441	938.8867935576441	0.0882352963089943	0.011111111380159855	0.25581395626068115	0.04651162773370743	1.0	838	913	913	938	1600
4.042484254820264	4.042484254820264	1	1	1	0	0.0075	0.029298473474040243	844.9772488761948	919.9772488761948	919.9772488761948	944.9772488761948	0.0882352963089943	0.011111111380159855	0.25581395626068115	0.06976744532585144	1.0	844	919	919	944	1600
4.058348843313997	4.058349238053696	1	1	1	0	0.0075	0.029298473474040243	844.9772488761948	919.9772488761948	919.9772488761948	944.9772488761948	0.0882352963089943	0.011111111380159855	0.25581395626068115	0.06976744532585144	1.0	844	919	919	944	1600
4.075519625470973	4.075519625470973	1	1	1	0	0.0075	0.027811182797959466	838.8867935576441	913.8867935576441	913.8867935576441	938.8867935576441	0.0882352963089943	0.011111111380159855	0.25581395626068115	0.04651162773370743	1.0	838	913	913	938	1600
4.093421070810381	4.09342146555008	1	1	1	0	0.0075	0.027811182797959466	838.8867935576441	913.8867935576441	913.8867935576441	938.8867935576441	0.0882352963089943	0.011111111380159855	0.25581395626068115	0.04651162773370743	1.0	838	913	913	938	1600
4.108464205990964	4.108464600730663	1	1	1	0	0.0075	0.027811182797959466	838.8867935576441	913.8867935576441	913.8867935576441	938.8867935576441	0.0882352963089943	0.011111111380159855	0.25581395626068115	0.04651162773370743	1.0	838	913	913	938	1600
4.125308143677355	4.125308143677355	1	1	1	0	0.0075	0.027811182797959466	838.8867935576441	913.8867935576441	913.8867935576441	938.8867935576441	0.0882352963089943	0.011111111380159855	0.25581395626068115	0.04651162773370743	1.0	838	913	913	938	1600
4.14265300604149	4.14265300604149	1	1	1	0	0.0075	0.027811182797959466	838.8867935576441	913.8867935576441	913.8867935576441	938.8867935576441	0.0882352963089943	0.011111111380159855	0.25581395626068115	0.04651162773370743	1.0	838	913	913	938	1600
4.159858920031658	4.159858525291959	1	1	1	0	0.0075	0.027811182797959466	838.8867935576441	913.8867935576441	913.8867935576441	938.8867935576441	0.0882352963089943	0.011111111380159855	0.25581395626068115	0.04651162773370743	1.0	838	913	913	938	1600
4.175457059228718	4.175457453968416	1	1	1	0	0.0075	0.029298473474040243	844.9772488761948	919.9772488761948	919.9772488761948	944.9772488761948	0.0882352963089943	0.011111111380159855	0.25581395626068115	0.06976744532585144	1.0	844	919	919	944	1600
4.192459287534318	4.192458892794619	1	1	1	0	0.0075	0.029298473474040243	844.9772488761948	919.9772488761948	919.9772488761948	944.9772488761948	0.0882352963089943	0.011111111380159855	0.25581395626068115	0.06976744532585144	1.0	844	919	919	944	1600
4.208178217079201	4.208177822339504	1	1	1	0	0.0075	0.027811182797959466	838.8867935576441	913.8867935576441	913.8867935576441	938.8867935576441	0.0882352963089943	0.011111111380159855	0.25581395626068115	0.04651162773370743	1.0	838	913	913	938	1600
4.226762562097488	4.226762167357789	1	1	1	0	0.0075	0.027811182797959466	838.8867935576441	913.8867935576441	913.8867935576441	938.8867935576441	0.0882352963089943	0.011111111380159855	0.25581395626068115	0.04651162773370743	1.0	838	913	913	938	1600
4.2423279378995495	4.242328332639248	1	1	1	0	0.0075	0.027811182797959466	838.8867935576441	913.8867935576441	913.8867935576441	938.8867935576441	0.0882352963089943	0.011111111380159855	0.25581395626068115	0.04651162773370743	1.0	838	913	913	938	1600
4.258311343042614	4.258311343042614	1	1	1	0	0.0075	0.027811182797959466	838.8867935576441	913.8867935576441	913.8867935576441	938.8867935576441	0.0882352963089943	0.011111111380159855	0.25581395626068115	0.04651162773370743	0.8571428656578064	838	913	913	938	1571
4.275710284745481	4.275710284745481	1	1	1	0	0.0075	0.029298473474040243	844.9772488761948	919.9772488761948	919.9772488761948	944.9772488761948	0.0882352963089943	0.011111111380159855	0.25581395626068115	0.06976744532585144	1.0	844	919	919	944	1600
4.293320806926891	4.293320412187192	1	1	1	0	0.0075	0.025622003104939672	829.922102714728	904.922102714728	904.922102714728	929.922102714728	0.07352941483259201	0.011111111380159855	0.25581395626068115	0.06976744532585144	0.8571428656578064	829	904	904	929	1571
4.308161045902306	4.308160651162607	1	1	1	0	0.0075	0.024134712428858895	823.8316473961772	898.8316473961772	898.8316473961772	923.8316473961772	0.07352941483259201	0.011111111380159855	0.25581395626068115	0.04651162773370743	1.0	823	898	898	923	1600
4.325709593951009	4.325709593951009	1	1	1	0	0.0075	0.025622003104939672	829.922102714728	904.922102714728	904.922102714728	929.922102714728	0.07352941483259201	0.011111111380159855	0.25581395626068115	0.06976744532585144	1.0	829	904	904	929	1600
4.342289450778919	4.342289845518618	1	1	1	0	0.0075	0.025622003104939672	829.922102714728	904.922102714728	904.922102714728	929.922102714728	0.07352941483259201	0.011111111380159855	0.25581395626068115	0.06976744532585144	1.0	829	904	904	929	1600
4.359892472906052	4.359892472906054	1	1	1	0	0.0075	0.025622003104939672	829.922102714728	904.922102714728	904.922102714728	929.922102714728	0.07352941483259201	0.011111111380159855	0.25581395626068115	0.06976744532585144	1.0	829	904	904	929	1600
4.375269952611498	4.3752695578718	1	1	1	0	0.0075	0.02386429603287135	822.7242922546081	897.7242922546081	897.7242922546081	922.7242922546081	0.07352941483259201	0.011111111380159855	0.23255814611911774	0.04651162773370743	1.0	822	897	897	922	1600
4.392314023325168	4.39231362858547	1	1	1	0	0.0075	0.027540766401971922	837.779438416075	912.779438416075	912.779438416075	937.779438416075	0.0882352963089943	0.011111111380159855	0.23255814611911774	0.04651162773370743	0.8571428656578064	837	912	912	937	1571
4.408441113718585	4.408441113718586	1	1	1	0	0.0075	0.030318544247011886	849.1544386915136	924.1544386915136	924.1544386915136	949.1544386915136	0.0882352963089943	0.02222222276031971	0.23255814611911774	0.04651162773370743	1.0	849	924	924	949	1600
4.426441638722386	4.426441243982687	1	1	1	0	0.0075	0.02799415633433966	839.6360701891209	914.6360701891209	914.6360701891209	939.6360701891209	0.07352941483259201	0.02222222276031971	0.23255814611911774	0.06976744532585144	1.0	839	914	914	939	1600
4.442382017238282	4.442382017238282	1	1	1	0	0.0075	0.030318544247011886	849.1544386915136	924.1544386915136	924.1544386915136	949.1544386915136	0.0882352963089943	0.02222222276031971	0.23255814611911774	0.04651162773370743	1.0	849	924	924	949	1600
4.458221342391292	4.458220947651595	1	1	1	0	0.0075	0.02799415633433966	839.6360701891209	914.6360701891209	914.6360701891209	939.6360701891209	0.07352941483259201	0.02222222276031971	0.23255814611911774	0.06976744532585144	1.0	839	914	914	939	1600
4.475410677314111	4.4754106773141125	1	1	1	0	0.0075	0.02799415633433966	839.6360701891209	914.6360701891209	914.6360701891209	939.6360701891209	0.07352941483259201	0.02222222276031971	0.23255814611911774	0.06976744532585144	1.0	839	914	914	939	1600
4.493245411644425	4.493245016904726	1	1	1	0	0.0075	0.030318544247011886	849.1544386915136	924.1544386915136	924.1544386915136	949.1544386915136	0.0882352963089943	0.02222222276031971	0.23255814611911774	0.04651162773370743	1.0	849	924	924	949	1600
4.5085167063709015	4.5085167063709015	1	1	1	0	0.0075	0.026642073877911315	834.0992925300468	909.0992925300468	909.0992925300468	934.0992925300468	0.07352941483259201	0.02222222276031971	0.23255814611911774	0.04651162773370743	1.0	834	909	909	934	1600
4.525318406909523	4.525318406909523	1	1	1	0	0.0075	0.02799415633433966	839.6360701891209	914.6360701891209	914.6360701891209	939.6360701891209	0.07352941483259201	0.02222222276031971	0.23255814611911774	0.06976744532585144	1.0	839	914	914	939	1600
4.542264187438198	4.542263792698499	1	1	1	0	0.0075	0.026642073877911315	834.0992925300468	909.0992925300468	909.0992925300468	934.0992925300468	0.07352941483259201	0.02222222276031971	0.23255814611911774	0.04651162773370743	0.8571428656578064	834	909	909	934	1571
4.559859314771357	4.559859314771357	1	1	1	0	0.0075	0.026642073877911315	834.0992925300468	909.0992925300468	909.0992925300468	934.0992925300468	0.07352941483259201	0.02222222276031971	0.23255814611911774	0.04651162773370743	1.0	834	909	909	934	1600
4.575492585801607	4.575492585801607	1	1	1	0	0.0075	0.02799415633433966	839.6360701891209	914.6360701891209	914.6360701891209	939.6360701891209	0.07352941483259201	0.02222222276031971	0.23255814611911774	0.06976744532585144	1.0	839	914	914	939	1600
4.5924952088469055	4.5924952088469055	1	1	1	0	0.0075	0.02799415633433966	839.6360701891209	914.6360701891209	914.6360701891209	939.6360701891209	0.07352941483259201	0.02222222276031971	0.23255814611911774	0.06976744532585144	1.0	839	914	914	939	1600
4.608338481396904	4.608338086657206	1	1	1	0	0.0075	0.026642073877911315	834.0992925300468	909.0992925300468	909.0992925300468	934.0992925300468	0.07352941483259201	0.02222222276031971	0.23255814611911774	0.04651162773370743	1.0	834	909	909	934	1600
4.626775193767848	4.62677519376785	1	1	1	0	0.0075	0.026642073877911315	834.0992925300468	909.0992925300468	909.0992925300468	934.0992925300468	0.07352941483259201	0.02222222276031971	0.23255814611911774	0.04651162773370743	0.8571428656578064	834	909	909	934	1571
4.642522544571046	4.642522939310744	1	1	1	0	0.0075	0.02799415633433966	839.6360701891209	914.6360701891209	914.6360701891209	939.6360701891209	0.07352941483259201	0.02222222276031971	0.23255814611911774	0.06976744532585144	0.8571428656578064	839	914	914	939	1571
4.658409633227608	4.658409633227608	1	1	1	0	0.0075	0.026642073877911315	834.0992925300468	909.0992925300468	909.0992925300468	934.0992925300468	0.07352941483259201	0.02222222276031971	0.23255814611911774	0.04651162773370743	1.0	834	909	909	934	1600
4.675381466576402	4.675381861316101	1	1	1	0	0.0075	0.026642073877911315	834.0992925300468	909.0992925300468	909.0992925300468	934.0992925300468	0.07352941483259201	0.02222222276031971	0.23255814611911774	0.06976744532585144	1.0	834	909	909	934	1600
4.693394623250562	4.693394623250562	1	1	1	0	0.0075	0.025622003104939672	829.922102714728	904.922102714728	904.922102714728	929.922102714728	0.07352941483259201	0.011111111380159855	0.25581395626068115	0.06976744532585144	1.0	829	904	904	929	1600
4.708231309568687	4.708230914828988	1	1	1	0	0.0075	0.02386429603287135	822.7242922546081	897.7242922546081	897.7242922546081	922.7242922546081	0.07352941483259201	0.011111111380159855	0.23255814611911774	0.04651162773370743	1.0	822	897	897	922	1600
4.725248143243141	4.72524893272254	1	1	1	0	0.0075	0.02386429603287135	822.7242922546081	897.7242922546081	897.7242922546081	922.7242922546081	0.07352941483259201	0.011111111380159855	0.23255814611911774	0.04651162773370743	0.8571428656578064	822	897	897	922	1571
4.742372346115662	4.742372346115662	1	1	1	0	0.0075	0.025622003104939672	829.922102714728	904.922102714728	904.922102714728	929.922102714728	0.07352941483259201	0.011111111380159855	0.25581395626068115	0.06976744532585144	0.8571428656578064	829	904	904	929	1571
4.7596437868958255	4.759643392156127	1	1	1	0	0.0075	0.025216378489299696	828.2610699136823	903.2610699136823	903.2610699136823	928.2610699136823	0.07352941483259201	0.011111111380159855	0.23255814611911774	0.06976744532585144	0.8571428656578064	828	903	903	928	1571
4.775241926092885	4.775241531353187	1	1	1	0	0.0075	0.025216378489299696	828.2610699136823	903.2610699136823	903.2610699136823	928.2610699136823	0.07352941483259201	0.011111111380159855	0.23255814611911774	0.06976744532585144	0.8571428656578064	828	903	903	928	1571
4.792344023542276	4.792344023542276	1	1	1	0	0.0075	0.02386429603287135	822.7242922546081	897.7242922546081	897.7242922546081	922.7242922546081	0.07352941483259201	0.011111111380159855	0.23255814611911774	0.04651162773370743	0.8571428656578064	822	897	897	922	1571
4.813048910222376	4.813048910222376	1	1	1	0	0.0075	0.025216378489299696	828.2610699136823	903.2610699136823	903.2610699136823	928.2610699136823	0.07352941483259201	0.011111111380159855	0.23255814611911774	0.06976744532585144	0.8571428656578064	828	903	903	928	1571
4.826324795771548	4.826324401031849	1	1	1	0	0.0075	0.025216378489299696	828.2610699136823	903.2610699136823	903.2610699136823	928.2610699136823	0.07352941483259201	0.011111111380159855	0.23255814611911774	0.06976744532585144	0.8571428656578064	828	903	903	928	1571
4.842303464038226	4.842303464038226	1	1	1	0	0.0075	0.02386429603287135	822.7242922546081	897.7242922546081	897.7242922546081	922.7242922546081	0.07352941483259201	0.011111111380159855	0.23255814611911774	0.04651162773370743	1.0	822	897	897	922	1600
4.858235158280751	4.858234763541052	1	1	1	0	0.0075	0.02386429603287135	822.7242922546081	897.7242922546081	897.7242922546081	922.7242922546081	0.07352941483259201	0.011111111380159855	0.23255814611911774	0.04651162773370743	0.8571428656578064	822	897	897	922	1571
4.8799264994680875	4.8799264994680875	1	1	1	0	0.0075	0.025216378489299696	828.2610699136823	903.2610699136823	903.2610699136823	928.2610699136823	0.07352941483259201	0.011111111380159855	0.23255814611911774	0.06976744532585144	0.8571428656578064	828	903	903	928	1571
4.893175147978043	4.893174753238345	1	1	1	0	0.0075	0.026642073877911315	834.0992925300468	909.0992925300468	909.0992925300468	934.0992925300468	0.07352941483259201	0.02222222276031971	0.23255814611911774	0.04651162773370743	0.8571428656578064	834	909	909	934	1571
4.908221835815917	4.908221835815917	1	1	1	0	0.0075	0.02799415633433966	839.6360701891209	914.6360701891209	914.6360701891209	939.6360701891209	0.07352941483259201	0.02222222276031971	0.23255814611911774	0.06976744532585144	0.8571428656578064	839	914	914	939	1571
4.925271432885369	4.92527103814567	1	1	1	0	0.0075	0.030771934412210267	851.011071418001	926.011071418001	926.011071418001	951.011071418001	0.07352941483259201	0.03333333507180214	0.23255814611911774	0.06976744532585144	0.8571428656578064	851	926	926	951	1571
4.942264187438198	4.942264187438198	1	1	1	0	0.0075	0.030771934412210267	851.011071418001	926.011071418001	926.011071418001	951.011071418001	0.07352941483259201	0.03333333507180214	0.23255814611911774	0.06976744532585144	0.8571428656578064	851	926	926	951	1571
4.959802472254733	4.959802472254733	1	1	1	0	0.0075	0.029419851955781923	845.4742937589269	920.4742937589269	920.4742937589269	945.4742937589269	0.07352941483259201	0.03333333507180214	0.23255814611911774	0.04651162773370743	0.8571428656578064	845	920	920	945	1571
4.975209557437585	4.975209162697887	1	1	1	0	0.0075	0.029419851955781923	845.4742937589269	920.4742937589269	920.4742937589269	945.4742937589269	0.07352941483259201	0.03333333507180214	0.23255814611911774	0.04651162773370743	0.8571428656578064	845	920	920	945	1571
4.992362971047816	4.992363365787515	1	1	1	0	0.0075	0.029419851955781923	845.4742937589269	920.4742937589269	920.4742937589269	945.4742937589269	0.07352941483259201	0.03333333507180214	0.23255814611911774	0.04651162773370743	0.8571428656578064	845	920	920	945	1571
5.01311522649177	5.0131148317520715	1	1	1	0	0.0075	0.029419851955781923	845.4742937589269	920.4742937589269	920.4742937589269	945.4742937589269	0.07352941483259201	0.03333333507180214	0.23255814611911774	0.04651162773370743	0.8571428656578064	845	920	920	945	1571
5.026392296260038	5.026392296260038	1	1	1	0	0.0075	0.029419851955781923	845.4742937589269	920.4742937589269	920.4742937589269	945.4742937589269	0.07352941483259201	0.03333333507180214	0.23255814611911774	0.04651162773370743	0.8571428656578064	845	920	920	945	1571
5.042319648365876	5.042319648365876	1	1	1	0	0.0075	0.029419851955781923	845.4742937589269	920.4742937589269	920.4742937589269	945.4742937589269	0.07352941483259201	0.03333333507180214	0.23255814611911774	0.04651162773370743	0.8571428656578064	845	920	920	945	1571
5.058252921567195	5.058252132087798	1	1	1	0	0.0075	0.029419851955781923	845.4742937589269	920.4742937589269	920.4742937589269	945.4742937589269	0.07352941483259201	0.03333333507180214	0.23255814611911774	0.04651162773370743	0.8571428656578064	845	920	920	945	1571
5.075433177476942	5.075433177476942	1	1	1	0	0.0075	0.029419851955781923	845.4742937589269	920.4742937589269	920.4742937589269	945.4742937589269	0.07352941483259201	0.03333333507180214	0.23255814611911774	0.04651162773370743	0.8571428656578064	845	920	920	945	1571
5.093126200255396	5.093125805515697	1	1	1	0	0.0075	0.030771934412210267	851.011071418001	926.011071418001	926.011071418001	951.011071418001	0.07352941483259201	0.03333333507180214	0.23255814611911774	0.06976744532585144	0.8571428656578064	851	926	926	951	1571
5.108178414449052	5.108178019709353	1	1	1	0	0.0075	0.030771934412210267	851.011071418001	926.011071418001	926.011071418001	951.011071418001	0.07352941483259201	0.03333333507180214	0.23255814611911774	0.06976744532585144	0.8571428656578064	851	926	926	951	1571
5.125228011518503	5.125227616778805	1	1	1	0	0.0075	0.029419851955781923	845.4742937589269	920.4742937589269	920.4742937589269	945.4742937589269	0.07352941483259201	0.03333333507180214	0.23255814611911774	0.04651162773370743	0.8571428656578064	845	920	920	945	1571
5.1425077418323415	5.1425077418323415	1	1	1	0	0.0075	0.029419851955781923	845.4742937589269	920.4742937589269	920.4742937589269	945.4742937589269	0.07352941483259201	0.03333333507180214	0.23255814611911774	0.04651162773370743	0.8571428656578064	845	920	920	945	1571
5.159786682666782	5.1597862879270835	1	1	1	0	0.0075	0.030771934412210267	851.011071418001	926.011071418001	926.011071418001	951.011071418001	0.07352941483259201	0.03333333507180214	0.23255814611911774	0.06976744532585144	0.8571428656578064	851	926	926	951	1571
5.175220215409453	5.175219820669755	1	1	1	0	0.0075	0.030771934412210267	851.011071418001	926.011071418001	926.011071418001	951.011071418001	0.07352941483259201	0.03333333507180214	0.23255814611911774	0.06976744532585144	0.8571428656578064	851	926	926	951	1571
5.192375207978477	5.192375207978479	1	1	1	0	0.0075	0.029419851955781923	845.4742937589269	920.4742937589269	920.4742937589269	945.4742937589269	0.07352941483259201	0.03333333507180214	0.23255814611911774	0.04651162773370743	0.8571428656578064	845	920	920	945	1571
5.208362955258227	5.208362955258229	1	1	1	0	0.0075	0.030771934412210267	851.011071418001	926.011071418001	926.011071418001	951.011071418001	0.07352941483259201	0.03333333507180214	0.23255814611911774	0.06976744532585144	0.8571428656578064	851	926	926	951	1571
5.226619666326531	5.226619271586834	1	1	1	0	0.0075	0.029419851955781923	845.4742937589269	920.4742937589269	920.4742937589269	945.4742937589269	0.07352941483259201	0.03333333507180214	0.23255814611911774	0.04651162773370743	0.8571428656578064	845	920	920	945	1571
5.2424700441911085	5.242470438930807	1	1	1	0	0.0075	0.029419851955781923	845.4742937589269	920.4742937589269	920.4742937589269	945.4742937589269	0.07352941483259201	0.03333333507180214	0.23255814611911774	0.04651162773370743	0.8571428656578064	845	920	920	945	1571
5.258466870483931	5.258467265223629	1	1	1	0	0.0075	0.029419851955781923	845.4742937589269	920.4742937589269	920.4742937589269	945.4742937589269	0.07352941483259201	0.03333333507180214	0.23255814611911774	0.04651162773370743	0.8571428656578064	845	920	920	945	1571
5.275191991520991	5.275191991520991	1	1	1	0	0.0075	0.030771934412210267	851.011071418001	926.011071418001	926.011071418001	951.011071418001	0.07352941483259201	0.03333333507180214	0.23255814611911774	0.06976744532585144	0.8571428656578064	851	926	926	951	1571
5.293183437511718	5.29318304277202	1	1	1	0	0.0075	0.030771934412210267	851.011071418001	926.011071418001	926.011071418001	951.011071418001	0.07352941483259201	0.03333333507180214	0.23255814611911774	0.06976744532585144	0.8571428656578064	851	926	926	951	1571
5.308179203928448	5.30817880918875	1	1	1	0	0.0075	0.029419851955781923	845.4742937589269	920.4742937589269	920.4742937589269	945.4742937589269	0.07352941483259201	0.03333333507180214	0.23255814611911774	0.04651162773370743	0.8571428656578064	845	920	920	945	1571
5.325200774479288	5.325200774479288	1	1	1	0	0.0075	0.029419851955781923	845.4742937589269	920.4742937589269	920.4742937589269	945.4742937589269	0.07352941483259201	0.03333333507180214	0.23255814611911774	0.04651162773370743	0.8571428656578064	845	920	920	945	1571
5.342520373502703	5.342520768242402	1	1	1	0	0.0075	0.030771934412210267	851.011071418001	926.011071418001	926.011071418001	951.011071418001	0.07352941483259201	0.03333333507180214	0.23255814611911774	0.06976744532585144	1.0	851	926	926	951	1600
5.359783130009493	5.359782735269794	1	1	1	0	0.0075	0.029419851955781923	845.4742937589269	920.4742937589269	920.4742937589269	945.4742937589269	0.07352941483259201	0.03333333507180214	0.23255814611911774	0.04651162773370743	0.8571428656578064	845	920	920	945	1571
5.375475217254861	5.375475217254861	1	1	1	0	0.0075	0.029419851955781923	845.4742937589269	920.4742937589269	920.4742937589269	945.4742937589269	0.07352941483259201	0.03333333507180214	0.23255814611911774	0.04651162773370743	0.8571428656578064	845	920	920	945	1571
5.392234680645714	5.3922342859060155	1	1	1	0	0.0075	0.029419851955781923	845.4742937589269	920.4742937589269	920.4742937589269	945.4742937589269	0.07352941483259201	0.03333333507180214	0.23255814611911774	0.04651162773370743	0.8571428656578064	845	920	920	945	1571
5.408173085463117	5.40817229598372	1	1	1	0	0.0075	0.029419851955781923	845.4742937589269	920.4742937589269	920.4742937589269	945.4742937589269	0.07352941483259201	0.03333333507180214	0.23255814611911774	0.04651162773370743	0.8571428656578064	845	920	920	945	1571
5.426407296368591	5.4264069016288925	1	1	1	0	0.0075	0.03309632232488249	860.5294399203938	935.5294399203938	935.5294399203938	960.5294399203938	0.0882352963089943	0.03333333507180214	0.23255814611911774	0.04651162773370743	0.8571428656578064	860	935	935	960	1571
5.442255700534675	5.442255700534675	1	1	1	0	0.0075	0.03444840478131084	866.0662175794679	941.0662175794679	941.0662175794679	966.0662175794679	0.0882352963089943	0.03333333507180214	0.23255814611911774	0.06976744532585144	0.8571428656578064	866	941	941	966	1571
5.458210289679727	5.458209500200329	1	1	1	0	0.0075	0.030771934412210267	851.011071418001	926.011071418001	926.011071418001	951.011071418001	0.07352941483259201	0.03333333507180214	0.23255814611911774	0.06976744532585144	0.8571428656578064	851	926	926	951	1571
5.475394492986462	5.475394098246763	1	1	1	0	0.0075	0.029419851955781923	845.4742937589269	920.4742937589269	920.4742937589269	945.4742937589269	0.07352941483259201	0.03333333507180214	0.23255814611911774	0.04651162773370743	0.8571428656578064	845	920	920	945	1571
5.49317001636196	5.493169621622261	1	1	1	0	0.0075	0.029419851955781923	845.4742937589269	920.4742937589269	920.4742937589269	945.4742937589269	0.07352941483259201	0.03333333507180214	0.23255814611911774	0.04651162773370743	0.8571428656578064	845	920	920	945	1571
5.5083501262180175	5.508349731478319	1	0	1	0	0.0075	0.029419851955781923	845.4742937589269	920.4742937589269	920.4742937589269	945.4742937589269	0.07352941483259201	0.03333333507180214	0.23255814611911774	0.04651162773370743	0.8571428656578064	845	920	920	945	1571
5.5252438011064555	5.5252438011064555	1	0	1	0	0.0075	0.026642073877911315	834.0992925300468	909.0992925300468	909.0992925300468	934.0992925300468	0.07352941483259201	0.02222222276031971	0.23255814611911774	0.04651162773370743	0.8571428656578064	834	909	909	934	1571
5.5425318209539665	5.542532215693665	1	0	1	0	0.0075	0.030318544247011886	849.1544386915136	924.1544386915136	924.1544386915136	949.1544386915136	0.0882352963089943	0.02222222276031971	0.23255814611911774	0.04651162773370743	0.8571428656578064	849	924	924	949	1571
5.559721945356182	5.559721550616484	1	0	1	0	0.0075	0.030318544247011886	849.1544386915136	924.1544386915136	924.1544386915136	949.1544386915136	0.0882352963089943	0.02222222276031971	0.23255814611911774	0.04651162773370743	0.8571428656578064	849	924	924	949	1571
5.575181925658672	5.575181530918973	1	0	1	0	0.0075	0.03167062670344023	854.6912163505878	929.6912163505878	929.6912163505878	954.6912163505878	0.0882352963089943	0.02222222276031971	0.23255814611911774	0.06976744532585144	0.8571428656578064	854	929	929	954	1571
5.592410734551368	5.592410734551368	1	0	1	0	0.0075	0.030318544247011886	849.1544386915136	924.1544386915136	924.1544386915136	949.1544386915136	0.0882352963089943	0.02222222276031971	0.23255814611911774	0.04651162773370743	0.8571428656578064	849	924	924	949	1571
5.608411508241177	5.608411113501479	1	0	1	0	0.0075	0.030318544247011886	849.1544386915136	924.1544386915136	924.1544386915136	949.1544386915136	0.0882352963089943	0.02222222276031971	0.23255814611911774	0.04651162773370743	0.8571428656578064	849	924	924	949	1571
5.626395848917326	5.626395059437929	1	0	1	0	0.0075	0.030318544247011886	849.1544386915136	924.1544386915136	924.1544386915136	949.1544386915136	0.0882352963089943	0.02222222276031971	0.23255814611911774	0.04651162773370743	0.8571428656578064	849	924	924	949	1571
5.642566360677609	5.642566360677609	1	0	1	0	0.0075	0.030318544247011886	849.1544386915136	924.1544386915136	924.1544386915136	949.1544386915136	0.0882352963089943	0.02222222276031971	0.23255814611911774	0.04651162773370743	0.8571428656578064	849	924	924	949	1571
5.6582509478687015	5.6582509478687015	1	0	1	0	0.0075	0.030318544247011886	849.1544386915136	924.1544386915136	924.1544386915136	949.1544386915136	0.0882352963089943	0.02222222276031971	0.23255814611911774	0.04651162773370743	0.8571428656578064	849	924	924	949	1571
5.675474625145313	5.675474230405614	1	0	1	0	0.0075	0.03058896064299943	850.2617938330827	925.2617938330827	925.2617938330827	950.2617938330827	0.0882352963089943	0.02222222276031971	0.25581395626068115	0.04651162773370743	0.8571428656578064	850	925	925	950	1571
5.693110410667446	5.693110015927747	1	0	1	0	0.0075	0.03058896064299943	850.2617938330827	925.2617938330827	925.2617938330827	950.2617938330827	0.0882352963089943	0.02222222276031971	0.25581395626068115	0.04651162773370743	0.8571428656578064	850	925	925	950	1571
5.708281046770733	5.708280652031034	1	0	1	0	0.0075	0.030318544247011886	849.1544386915136	924.1544386915136	924.1544386915136	949.1544386915136	0.0882352963089943	0.02222222276031971	0.23255814611911774	0.04651162773370743	0.8571428656578064	849	924	924	949	1571
5.725172747960675	5.725172353220977	1	0	1	0	0.0075	0.030318544247011886	849.1544386915136	924.1544386915136	924.1544386915136	949.1544386915136	0.0882352963089943	0.02222222276031971	0.23255814611911774	0.04651162773370743	0.8571428656578064	849	924	924	949	1571
5.742452478274513	5.742452478274513	1	0	1	0	0.0075	0.03058896064299943	850.2617938330827	925.2617938330827	925.2617938330827	950.2617938330827	0.0882352963089943	0.02222222276031971	0.25581395626068115	0.04651162773370743	0.8571428656578064	850	925	925	950	1571
5.75969707675516	5.759696682015461	1	0	1	0	0.0075	0.030318544247011886	849.1544386915136	924.1544386915136	924.1544386915136	949.1544386915136	0.0882352963089943	0.02222222276031971	0.23255814611911774	0.04651162773370743	0.8571428656578064	849	924	924	949	1571
5.775209952177285	5.775209557437586	1	0	1	0	0.0075	0.03167062670344023	854.6912163505878	929.6912163505878	929.6912163505878	954.6912163505878	0.0882352963089943	0.02222222276031971	0.23255814611911774	0.06976744532585144	0.8571428656578064	854	929	929	954	1571
5.792584420018828	5.792584420018828	1	0	1	0	0.0075	0.030318544247011886	849.1544386915136	924.1544386915136	924.1544386915136	949.1544386915136	0.0882352963089943	0.02222222276031971	0.23255814611911774	0.04651162773370743	0.8571428656578064	849	924	924	949	1571
5.808514535302557	5.808514930042257	1	0	1	0	0.0075	0.03167062670344023	854.6912163505878	929.6912163505878	929.6912163505878	954.6912163505878	0.0882352963089943	0.02222222276031971	0.23255814611911774	0.06976744532585144	0.8571428656578064	854	929	929	954	1571
5.826401375273109	5.82640177001281	1	0	1	0	0.0075	0.030318544247011886	849.1544386915136	924.1544386915136	924.1544386915136	949.1544386915136	0.0882352963089943	0.02222222276031971	0.23255814611911774	0.04651162773370743	0.8571428656578064	849	924	924	949	1571
5.842310174613106	5.842309779873407	1	0	1	0	0.0075	0.030318544247011886	849.1544386915136	924.1544386915136	924.1544386915136	949.1544386915136	0.0882352963089943	0.02222222276031971	0.23255814611911774	0.04651162773370743	0.8571428656578064	849	924	924	949	1571
5.858237131979244	5.858237131979244	1	0	1	0	0.0075	0.030318544247011886	849.1544386915136	924.1544386915136	924.1544386915136	949.1544386915136	0.0882352963089943	0.02222222276031971	0.23255814611911774	0.04651162773370743	0.8571428656578064	849	924	924	949	1571
5.875249228777314	5.875248834037615	1	0	1	0	0.0075	0.030318544247011886	849.1544386915136	924.1544386915136	924.1544386915136	949.1544386915136	0.0882352963089943	0.02222222276031971	0.23255814611911774	0.04651162773370743	0.8571428656578064	849	924	924	949	1571
5.892301194284958	5.892300799545259	1	0	1	0	0.0075	0.030318544247011886	849.1544386915136	924.1544386915136	924.1544386915136	949.1544386915136	0.0882352963089943	0.02222222276031971	0.23255814611911774	0.04651162773370743	0.8571428656578064	849	924	924	949	1571
5.9081653880389915	5.908164993299293	1	0	1	0	0.0075	0.030318544247011886	849.1544386915136	924.1544386915136	924.1544386915136	949.1544386915136	0.0882352963089943	0.02222222276031971	0.23255814611911774	0.04651162773370743	0.8571428656578064	849	924	924	949	1571
5.925331433319583	5.925331433319583	1	0	1	0	0.0075	0.030318544247011886	849.1544386915136	924.1544386915136	924.1544386915136	949.1544386915136	0.0882352963089943	0.02222222276031971	0.23255814611911774	0.04651162773370743	0.8571428656578064	849	924	924	949	1571
5.942242476754766	5.942242871494464	1	0	1	0	0.0075	0.030318544247011886	849.1544386915136	924.1544386915136	924.1544386915136	949.1544386915136	0.0882352963089943	0.02222222276031971	0.23255814611911774	0.04651162773370743	0.8571428656578064	849	924	924	949	1571
5.959688392481787	5.959687997742089	1	0	1	0	0.0075	0.030318544247011886	849.1544386915136	924.1544386915136	924.1544386915136	949.1544386915136	0.0882352963089943	0.02222222276031971	0.23255814611911774	0.04651162773370743	0.8571428656578064	849	924	924	949	1571
5.975233636559212	5.975233241819513	1	0	1	0	0.0075	0.03207625131908021	856.3522491516335	931.3522491516335	931.3522491516335	956.3522491516335	0.0882352963089943	0.02222222276031971	0.25581395626068115	0.06976744532585144	0.8571428656578064	856	931	931	956	1571
5.992568630430878	5.992569025170576	1	0	1	0	0.0075	0.03167062670344023	854.6912163505878	929.6912163505878	929.6912163505878	954.6912163505878	0.0882352963089943	0.02222222276031971	0.23255814611911774	0.06976744532585144	0.8571428656578064	854	929	929	954	1571
6.008471508675392	6.00847190341509	0	0	1	0	0.0075	0.030318544247011886	849.1544386915136	924.1544386915136	924.1544386915136	949.1544386915136	0.0882352963089943	0.02222222276031971	0.23255814611911774	0.04651162773370743	0.8571428656578064	849	924	924	949	1571
6.026320058895163	6.026319269415765	0	0	1	0	0.0074897215106593034	0.030318544247011886	849.1544386915136	924.1544386915136	924.1544386915136	949.1544386915136	0.0882352963089943	0.02222222276031971	0.23255814611911774	0.04651162773370743	0.8571428656578064	849	924	924	949	1571
6.042361490773946	6.042361490773946	0	0	1	0	0.007458914215262049	0.03167062670344023	854.6912163505878	929.6912163505878	929.6912163505878	954.6912163505878	0.0882352963089943	0.02222222276031971	0.23255814611911774	0.06976744532585144	0.8571428656578064	854	929	929	954	1571
6.0664879811630215	6.066487586423323	0	0	1	0	0.007407662554463533	0.030318544247011886	849.1544386915136	924.1544386915136	924.1544386915136	949.1544386915136	0.0882352963089943	0.02222222276031971	0.23255814611911774	0.04651162773370743	0.8571428656578064	849	924	924	949	1571
6.0751572544274985	6.0751568596878	0	0	1	0	0.007336107005503543	0.030318544247011886	849.1544386915136	924.1544386915136	924.1544386915136	949.1544386915136	0.0882352963089943	0.02222222276031971	0.23255814611911774	0.04651162773370743	0.8571428656578064	849	924	924	949	1571
6.093213042989126	6.093212648249427	0	0	1	0	0.007244443697168012	0.03167062670344023	854.6912163505878	929.6912163505878	929.6912163505878	954.6912163505878	0.0882352963089943	0.02222222276031971	0.23255814611911774	0.06976744532585144	0.8571428656578064	854	929	929	954	1571
6.108242362280253	6.108242757019951	0	0	1	0	0.007132923872213651	0.03167062670344023	854.6912163505878	929.6912163505878	929.6912163505878	954.6912163505878	0.0882352963089943	0.02222222276031971	0.23255814611911774	0.06976744532585144	0.8571428656578064	854	929	929	954	1571
6.125169590043086	6.125169195303387	0	0	1	0	0.007001853198729013	0.030318544247011886	849.1544386915136	924.1544386915136	924.1544386915136	949.1544386915136	0.0882352963089943	0.02222222276031971	0.23255814611911774	0.04651162773370743	0.8571428656578064	849	924	924	949	1571
6.146466586271348	6.146466586271348	0	0	1	0	0.006851590932319507	0.03167062670344023	854.6912163505878	929.6912163505878	929.6912163505878	954.6912163505878	0.0882352963089943	0.02222222276031971	0.23255814611911774	0.06976744532585144	0.8571428656578064	854	929	929	954	1571
6.1596623396616685	6.15966194492197	0	0	1	0	0.006682548931412759	0.030318544247011886	849.1544386915136	924.1544386915136	924.1544386915136	949.1544386915136	0.0882352963089943	0.02222222276031971	0.23255814611911774	0.04651162773370743	0.8571428656578064	849	924	924	949	1571
6.175191004671744	6.175190609932045	0	0	1	0	0.006495190528383289	0.03167062670344023	854.6912163505878	929.6912163505878	929.6912163505878	954.6912163505878	0.0882352963089943	0.02222222276031971	0.23255814611911774	0.06976744532585144	0.8571428656578064	854	929	929	954	1571
6.192860343068272	6.192859948328573	0	0	1	0	0.0062900292595906805	0.030318544247011886	849.1544386915136	924.1544386915136	924.1544386915136	949.1544386915136	0.0882352963089943	0.02222222276031971	0.23255814611911774	0.04651162773370743	0.8571428656578064	849	924	924	949	1571
6.214533131489766	6.214532736750067	0	0	1	0	0.006067627457812106	0.030318544247011886	849.1544386915136	924.1544386915136	924.1544386915136	949.1544386915136	0.0882352963089943	0.02222222276031971	0.23255814611911774	0.04651162773370743	0.8571428656578064	849	924	924	949	1571
6.226305453526308	6.226305058786609	0	0	1	0	0.005828594710927282	0.030318544247011886	849.1544386915136	924.1544386915136	924.1544386915136	949.1544386915136	0.0882352963089943	0.02222222276031971	0.23255814611911774	0.04651162773370743	0.8571428656578064	849	924	924	949	1571
6.242459386219242	6.242459386219242	0	0	1	0	0.005573586191080457	0.030318544247011886	849.1544386915136	924.1544386915136	924.1544386915136	949.1544386915136	0.0882352963089943	0.02222222276031971	0.23255814611911774	0.04651162773370743	0.8571428656578064	849	924	924	949	1571
6.266754430459693	6.266754035719995	0	0	1	0	0.005303300858899107	0.03058896064299943	850.2617938330827	925.2617938330827	925.2617938330827	950.2617938330827	0.0882352963089943	0.02222222276031971	0.25581395626068115	0.04651162773370743	0.8571428656578064	850	925	925	950	1571
6.275202254753159	6.2752018600134605	0	0	1	0	0.0050184795476914375	0.030318544247011886	849.1544386915136	924.1544386915136	924.1544386915136	949.1544386915136	0.0882352963089943	0.02222222276031971	0.23255814611911774	0.04651162773370743	0.8571428656578064	849	924	924	949	1571
6.293234753672559	6.293235148412258	0	0	1	0	0.004719902932873782	0.030318544247011886	849.1544386915136	924.1544386915136	924.1544386915136	949.1544386915136	0.0882352963089943	0.02222222276031971	0.23255814611911774	0.04651162773370743	0.8571428656578064	849	924	924	949	1571
6.308492232509577	6.308492232509577	0	0	1	0	0.00440838939219355	0.030318544247011886	849.1544386915136	924.1544386915136	924.1544386915136	949.1544386915136	0.0882352963089943	0.02222222276031971	0.23255814611911774	0.04651162773370743	0.8571428656578064	849	924	924	949	1571
6.333080173606518	6.33307977886682	0	0	1	0	0.004084792762612705	0.030318544247011886	849.1544386915136	924.1544386915136	924.1544386915136	949.1544386915136	0.0882352963089943	0.02222222276031971	0.23255814611911774	0.04651162773370743	0.8571428656578064	849	924	924	949	1571
6.342284713902535	6.342285108642233	0	0	1	0	0.0037500000000000025	0.030318544247011886	849.1544386915136	924.1544386915136	924.1544386915136	949.1544386915136	0.0882352963089943	0.02222222276031971	0.23255814611911774	0.04651162773370743	0.8571428656578064	849	924	924	949	1571
6.359866420085934	6.359865630606537	0	0	1	0	0.0034049287480466027	0.030318544247011886	849.1544386915136	924.1544386915136	924.1544386915136	949.1544386915136	0.0882352963089943	0.02222222276031971	0.23255814611911774	0.04651162773370743	0.8571428656578064	849	924	924	949	1571
6.375229689162223	6.375229294422525	0	0	1	0	0.003050524823068503	0.030318544247011886	849.1544386915136	924.1544386915136	924.1544386915136	949.1544386915136	0.0882352963089943	0.02222222276031971	0.23255814611911774	0.04651162773370743	0.8571428656578064	849	924	924	949	1571
6.392549288185638	6.3925496829253365	0	0	1	0	0.002687759621589753	0.027540766401971922	837.779438416075	912.779438416075	912.779438416075	937.779438416075	0.0882352963089943	0.011111111380159855	0.23255814611911774	0.04651162773370743	0.8571428656578064	837	912	912	937	1571
6.413157463639539	6.4131570688998405	0	0	1	0	0.002317627457812106	0.027540766401971922	837.779438416075	912.779438416075	912.779438416075	937.779438416075	0.0882352963089943	0.011111111380159855	0.23255814611911774	0.04651162773370743	0.8571428656578064	837	912	912	937	1571
6.426335059003716	6.426334664264017	0	0	1	0	0.0019411428382689055	0.027811182797959466	838.8867935576441	913.8867935576441	913.8867935576441	938.8867935576441	0.0882352963089943	0.011111111380159855	0.25581395626068115	0.04651162773370743	0.8571428656578064	838	913	913	938	1571
6.442501228627313	6.442501228627313	0	0	1	0	0.0015593376811331942	0.025033404952919502	827.5117932822054	902.5117932822054	902.5117932822054	927.5117932822054	0.0882352963089943	0.0	0.25581395626068115	0.04651162773370743	0.8571428656578064	827	902	902	927	1571
6.466524297215308	6.466523902475609	0	0	1	0	0.0011732584878017302	0.05195397986557482	937.7515475495288	1012.7515475495288	1012.7515475495288	1037.7515475495288	0.11764705926179886	0.0555555559694767	0.3720930218696594	0.09302325546741486	1.0	937	1012	1012	1037	1600
6.475197123137075	6.475196728397377	0	0	1	0	0.0007839634745073992	0.05195397986557482	937.7515475495288	1012.7515475495288	1012.7515475495288	1037.7515475495288	0.1617647111415863	0.10000000149011612	0.44186046719551086	0.1627907007932663	1.0	937	1012	1012	1037	1600
6.493100936914674	6.493100936914674	0	0	1	0	0.0003925196718220764	0.12648592504691347	1242.9598630671107	1317.9598630671107	1317.9598630671107	1342.9598630671107	0.22058823704719543	0.15555556118488312	0.5581395626068115	0.23255814611911774	1.0	1242	1317	1317	1342	1600
6.5083982844612684	6.5083982844612684	0	0	1	0	-2.871426524195212e-18	0.1857630619754045	1485.6997387892814	1560.6997387892814	1560.6997387892814	1585.6997387892814	0.30882352590560913	0.2222222238779068	0.6511628031730652	0.3255814015865326	1.0	1485	1560	1560	1585	1600
6.533088463140194	6.533088068400495	0	0	1	0	-0.00039251967182208215	0.2866804899961126	1898.9566065340812	1973.9566065340812	1973.9566065340812	1998.9566065340812	0.5	0.3222222328186035	0.6976743936538696	0.4651162922382355	1.0	1898	1973	1973	1998	1600
6.5421718183486846	6.542171423608986	0	0	1	0	-0.000783963474507405	0.36416116564369894	2216.239973310947	2291.239973310947	2291.239973310947	2316.239973310947	0.5882353186607361	0.42222222685813904	0.7674418687820435	0.5813953280448914	1.0	2216	2291	2291	2316	1600
6.560159316942425	6.560159316942425	0	0	1	0	-0.0011732584878017358	0.4326486365256148	2496.696166572393	2571.696166572393	2571.696166572393	2596.696166572393	0.5882353186607361	0.5555555820465088	0.8139534592628479	0.7209302186965942	1.0	2496	2571	2571	2596	1600
6.586375954036509	6.58637555929681	0	0	1	0	-0.0015593376811331998	0.5755863439124491	3082.026078321479	3157.026078321479	3157.026078321479	3182.026078321479	0.7352941036224365	0.7444444298744202	0.9069767594337463	0.9069767594337463	1.0	3082	3157	3157	3182	1600
6.593963245786647	6.593963245786647	0	0	1	0	-0.001941142838268911	0.5755863439124491	3082.026078321479	3157.026078321479	3157.026078321479	3182.026078321479	0.7352941036224365	0.7444444298744202	0.9069767594337463	0.9069767594337463	1.0	3082	3157	3157	3182	1600
6.613226148347126	6.613226148347126	0	0	1	0	-0.002317627457812111	0.6480126082897186	3378.611630946398	3453.611630946398	3453.611630946398	3478.611630946398	0.7941176295280457	0.8444444537162781	0.9534883499145508	1.0	1.0	3378	3453	3453	3478	1600
6.626264005857937	6.6262636111182385	0	0	1	0	-0.002687759621589758	0.6480126082897186	3378.611630946398	3453.611630946398	3453.611630946398	3478.611630946398	0.7941176295280457	0.8444444537162781	0.9534883499145508	1.0	1.0	3378	3453	3453	3478	1600
6.64224109516582	6.64224109516582	0	0	1	0	-0.003050524823068508	0.6695128381252289	3466.6550721228123	3541.6550721228123	3541.6550721228123	3566.6550721228123	0.8235294222831726	0.8777777552604675	0.9767441749572754	1.0	1.0	3466	3541	3541	3566	1600
6.666416533277543	6.666416928017242	0	0	1	0	-0.003404928748046606	0.6956699341535568	3573.768380358815	3648.768380358815	3648.768380358815	3673.768380358815	0.8382353186607361	0.9444444179534912	1.0	1.0	1.0	3573	3648	3648	3673	1600
6.675812522327464	6.675812127587765	0	0	1	0	-0.003750000000000004	0.7049019485712051	3611.573479399085	3686.573479399085	3686.573479399085	3711.573479399085	0.8529411554336548	0.9666666388511658	1.0	1.0	1.0	3611	3686	3686	3711	1600
6.69310843696895	6.693108436968952	0	0	1	0	-0.004084792762612706	0.7076797336339951	3622.9485092312098	3697.9485092312098	3697.9485092312098	3722.9485092312098	0.8529411554336548	0.9777777791023254	1.0	1.0	1.0	3622	3697	3697	3722	1600
6.708305520632056	6.708305520632058	0	0	1	0	-0.004408389392193551	0.7104575037956238	3634.3234780430794	3709.3234780430794	3709.3234780430794	3734.3234780430794	0.8529411554336548	0.9888888597488403	1.0	1.0	1.0	3634	3709	3709	3734	1600
6.733197806036754	6.733197806036754	0	0	1	0	-0.004719902932873782	0.7205882370471954	3675.8088307082653	3750.8088307082653	3750.8088307082653	3775.8088307082653	0.8823529481887817	1.0	1.0	1.0	1.0	3675	3750	3750	3775	1600
6.742254713685428	6.742254318945729	0	0	1	0	-0.005018479547691437	0.7205882370471954	3675.8088307082653	3750.8088307082653	3750.8088307082653	3775.8088307082653	0.8823529481887817	1.0	1.0	1.0	1.0	3675	3750	3750	3775	1600
6.7598861570708735	6.759885762331175	0	0	1	0	-0.005303300858899106	0.7242647111415863	3690.863992124796	3765.863992124796	3765.863992124796	3790.863992124796	0.8970588445663452	1.0	1.0	1.0	1.0	3690	3765	3765	3790	1600
6.7754645592829945	6.7754645592829945	0	0	1	0	-0.005573586191080455	0.727941170334816	3705.9190925210714	3780.9190925210714	3780.9190925210714	3805.9190925210714	0.9117646813392639	1.0	1.0	1.0	1.0	3705	3780	3780	3805	1600
6.79996092076982	6.799961710249219	0	0	1	0	-0.00582859471092728	0.727941170334816	3705.9190925210714	3780.9190925210714	3780.9190925210714	3805.9190925210714	0.9117646813392639	1.0	1.0	1.0	1.0	3705	3780	3780	3805	1600
6.808284007318473	6.808283612578775	0	0	1	0	-0.006067627457812103	0.7316176444292068	3720.974253937602	3795.974253937602	3795.974253937602	3820.974253937602	0.9264705777168274	1.0	1.0	1.0	1.0	3720	3795	3795	3820	1600
6.826480323212865	6.826480323212865	0	0	1	0	-0.006290029259590677	0.7352941185235977	3736.0294153541327	3811.0294153541327	3811.0294153541327	3836.0294153541327	0.9411764740943909	1.0	1.0	1.0	1.0	3736	3811	3811	3836	1600
6.842509123421287	6.842509123421287	0	0	1	0	-0.006495190528383286	0.7389705926179886	3751.0845767706633	3826.0845767706633	3826.0845767706633	3851.0845767706633	0.9558823704719543	1.0	1.0	1.0	1.0	3751	3826	3826	3851	1600
6.866244426768878	6.866244426768878	0	0	1	0	-0.006682548931412756	0.7389705926179886	3751.0845767706633	3826.0845767706633	3826.0845767706633	3851.0845767706633	0.9558823704719543	1.0	1.0	1.0	1.0	3751	3826	3826	3851	1600
6.875213307464724	6.875212912725026	0	0	1	0	-0.006851590932319503	0.7389705926179886	3751.0845767706633	3826.0845767706633	3826.0845767706633	3851.0845767706633	0.9411764740943909	1.0	1.0	1.0	1.0	3751	3826	3826	3851	1600
6.892624091358556	6.892623696618857	0	0	1	0	-0.0070018531987290095	0.7389705926179886	3751.0845767706633	3826.0845767706633	3826.0845767706633	3851.0845767706633	0.9558823704719543	1.0	1.0	1.0	1.0	3751	3826	3826	3851	1600
6.908348547259223	6.908348547259223	0	0	1	0	-0.007132923872213648	0.7389705926179886	3751.0845767706633	3826.0845767706633	3826.0845767706633	3851.0845767706633	0.9558823704719543	1.0	1.0	1.0	1.0	3751	3826	3826	3851	1600
6.932742276424369	6.932742276424369	0	0	1	0	-0.007244443697168009	0.7463235259056091	3781.1948385834694	3856.1948385834694	3856.1948385834694	3881.1948385834694	0.9852941036224365	1.0	1.0	1.0	1.0	3781	3856	3856	3881	1600
6.9423380037618685	6.94233760902217	0	0	1	0	-0.007336107005503539	0.75	3796.25	3871.25	3871.25	3896.25	1.0	1.0	1.0	1.0	1.0	3796	3871	3871	3896	1600
6.959259705168918	6.9592593104292195	0	0	1	0	-0.00740766255446353	0.75	3796.25	3871.25	3871.25	3896.25	1.0	1.0	1.0	1.0	1.0	3796	3871	3871	3896	1600
6.975514691224738	6.975514691224738	0	0	1	0	-0.007458914215262048	0.75	3796.25	3871.25	3871.25	3896.25	1.0	1.0	1.0	1.0	1.0	3796	3871	3871	3896	1600
6.999442232805631	6.999442232805631	0	0	1	0	-0.007489721510659303	0.7426470518112183	3766.139677166939	3841.139677166939	3841.139677166939	3866.139677166939	0.970588207244873	1.0	1.0	1.0	1.0	3766	3841	3841	3866	1600
7.008273349346606	7.008272954606907	0	0	1	0	-0.0075	0.7426470518112183	3766.139677166939	3841.139677166939	3841.139677166939	3866.139677166939	0.970588207244873	1.0	1.0	1.0	1.0	3766	3841	3841	3866	1600
7.02595058253711	7.02595058253711	0	0	1	0	-0.007489721510659305	0.7389705926179886	3751.0845767706633	3826.0845767706633	3826.0845767706633	3851.0845767706633	0.9558823704719543	1.0	1.0	1.0	1.0	3751	3826	3826	3851	1600
7.042621624235437	7.042621624235439	0	0	1	0	-0.007458914215262052	0.7389705926179886	3751.0845767706633	3826.0845767706633	3826.0845767706633	3851.0845767706633	0.9558823704719543	1.0	1.0	1.0	1.0	3751	3826	3826	3851	1600
7.066049425357683	7.066049425357683	0	0	1	0	-0.0074076625544635365	0.7169117629528046	3660.7536692917347	3735.7536692917347	3735.7536692917347	3760.7536692917347	0.8676470518112183	1.0	1.0	1.0	1.0	3660	3735	3735	3760	1600
7.075204228451653	7.075204228451653	0	0	1	0	-0.007336107005503547	0.688358798623085	3543.829280361533	3618.829280361533	3618.829280361533	3643.829280361533	0.8676470518112183	0.9555555582046509	1.0	0.930232584476471	1.0	3543	3618	3618	3643	1600
7.092640670425904	7.092640275686206	0	0	1	0	-0.0072444436971680175	0.6325394023651043	3315.248852685102	3390.248852685102	3390.248852685102	3415.248852685102	0.8235294222831726	0.8888888955116272	0.9767441749572754	0.8372092843055725	1.0	3315	3390	3390	3415	1600
7.108209204145556	7.108208809405857	0	0	1	0	-0.007132923872213658	0.571347427954862	3064.66771747516	3139.66771747516	3139.66771747516	3164.66771747516	0.7647058963775635	0.8111110925674438	0.9534883499145508	0.7441860437393188	1.0	3064	3139	3139	3164	1600
7.125247748503442	7.125247748503442	0	0	1	0	-0.007001853198729022	0.516400894598422	2839.661663380538	2914.661663380538	2914.661663380538	2939.661663380538	0.720588207244873	0.7333333492279053	0.9069767594337463	0.6744186282157898	1.0	2839	2914	2914	2939	1600
7.146135399664075	7.146135399664075	0	0	1	0	-0.006851590932319517	0.4658546212027046	2632.6746738250754	2707.6746738250754	2707.6746738250754	2732.6746738250754	0.6764705777168274	0.6666666865348816	0.8604651093482971	0.604651153087616	1.0	2632	2707	2707	2732	1600
7.15820614491289	7.158205750173192	0	0	1	0	-0.0066825489314127715	0.40574431116352727	2386.5229542146444	2461.5229542146444	2461.5229542146444	2486.5229542146444	0.6176470518112183	0.5888888835906982	0.8139534592628479	0.5116279125213623	1.0	2386	2461	2461	2486	1600
7.175453901311128	7.175454296050827	0	0	1	0	-0.006495190528383305	0.3192842673810512	2032.4690749254046	2107.4690749254046	2107.4690749254046	2132.4690749254046	0.45588234066963196	0.5	0.7674418687820435	0.41860464215278625	1.0	2032	2107	2107	2132	1600
7.199470654063942	7.1994702593242454	0	0	1	0	-0.006290029259590696	0.23912709488409023	1704.2254535503494	1779.2254535503494	1779.2254535503494	1804.2254535503494	0.3970588147640228	0.35555556416511536	0.6744186282157898	0.302325576543808	1.0	1704	1779	1779	1804	1600
7.2081944014068515	7.208194006667153	0	0	1	0	-0.006067627457812124	0.19881697822303757	1539.1555258233388	1614.1555258233388	1614.1555258233388	1639.1555258233388	0.3235294222831726	0.31111112236976624	0.6279069781303406	0.25581395626068115	1.0	1539	1614	1614	1639	1600
7.225976635357229	7.2259762406175305	0	0	1	0	-0.005828594710927302	0.17399813988930535	1437.5223828467056	1512.5223828467056	1512.5223828467056	1537.5223828467056	0.29411765933036804	0.2666666805744171	0.5813953280448914	0.23255814611911774	1.0	1437	1512	1512	1537	1600
7.242447938767977	7.242448333507676	0	0	1	0	-0.005573586191080479	0.15324756484770852	1352.5487780513663	1427.5487780513663	1427.5487780513663	1452.5487780513663	0.2647058963775635	0.24444444477558136	0.5581395626068115	0.1860465109348297	1.0	1352	1427	1427	1452	1600
7.2660671886441275	7.2660671886441275	0	0	1	0	-0.005303300858899131	0.14185220297484413	1305.8847711819867	1380.8847711819867	1380.8847711819867	1405.8847711819867	0.25	0.2222222238779068	0.5116279125213623	0.1860465109348297	1.0	1305	1380	1380	1405	1600
7.275229886532072	7.275229491792375	0	0	1	0	-0.0050184795476914635	0.12502266859898636	1236.967827912849	1311.967827912849	1311.967827912849	1336.967827912849	0.22058823704719543	0.20000000298023224	0.4883720874786377	0.1627907007932663	1.0	1236	1311	1311	1336	1600
7.292656065274157	7.292655670534458	0	0	1	0	-0.004719902932873809	0.1113287724066967	1180.891323005423	1255.891323005423	1255.891323005423	1280.891323005423	0.20588235557079315	0.17777778208255768	0.44186046719551086	0.13953489065170288	1.0	1180	1255	1255	1280	1600
7.308387626489402	7.308387231749704	0	0	1	0	-0.004408389392193576	0.1016295263740164	1141.172910501597	1216.172910501597	1216.172910501597	1241.172910501597	0.19117647409439087	0.1666666716337204	0.41860464215278625	0.11627907305955887	1.0	1141	1216	1216	1241	1600
7.3326846444283476	7.3326846444283476	0	0	1	0	-0.00408479276261273	0.09220069764698757	1102.561856864414	1177.561856864414	1177.561856864414	1202.561856864414	0.1764705926179886	0.15555556118488312	0.39534884691238403	0.09302325546741486	1.0	1102	1177	1177	1202	1600
7.342216818674345	7.342216423934646	0	0	1	0	-0.003750000000000026	0.08712438060390815	1081.774338573004	1156.774338573004	1156.774338573004	1181.774338573004	0.1764705926179886	0.14444445073604584	0.39534884691238403	0.06976744532585144	1.0	1081	1156	1156	1181	1600
7.35930115283729	7.35930115283729	0	0	1	0	-0.0034049287480466253	0.08026450774705429	1053.6831592241874	1128.6831592241874	1128.6831592241874	1153.6831592241874	0.1617647111415863	0.13333334028720856	0.3720930218696594	0.06976744532585144	1.0	1053	1128	1128	1153	1600
7.375547059880038	7.375547454619737	0	0	1	0	-0.0030505248230685246	0.07618241250240976	1036.966979197368	1111.966979197368	1111.966979197368	1136.966979197368	0.14705882966518402	0.13333334028720856	0.3488371968269348	0.06976744532585144	1.0	1036	1111	1111	1136	1600
7.399370390180454	7.399374337577443	0	0	1	0	-0.002687759621589774	0.06553670776259454	993.3728182878247	1068.3728182878247	1068.3728182878247	1093.3728182878247	0.13235294818878174	0.12222222238779068	0.3255814015865326	0.023255813866853714	1.0	993	1068	1068	1093	1600
7.408200717242032	7.408200322502333	0	0	1	0	-0.002317627457812126	0.06553670776259454	993.3728182878247	1068.3728182878247	1068.3728182878247	1093.3728182878247	0.13235294818878174	0.12222222238779068	0.3255814015865326	0.023255813866853714	1.0	993	1068	1068	1093	1600
7.426048083242707	7.426048083242707	0	0	1	0	-0.0019411428382689242	0.06262372186575679	981.4441410402741	1056.4441410402742	1056.4441410402742	1081.4441410402742	0.13235294818878174	0.1111111119389534	0.302325576543808	0.023255813866853714	1.0	981	1056	1056	1081	1600
7.442250963658289	7.44225056891859	0	0	1	0	-0.0015593376811332115	0.057189542800188065	959.1911777667701	1034.1911777667701	1034.1911777667701	1059.1911777667701	0.11764705926179886	0.1111111119389534	0.27906978130340576	0.0	1.0	959	1034	1034	1059	1600
7.45822252661039	7.458222131870691	0	0	1	0	-0.001173258487801746	0.057189542800188065	959.1911777667701	1034.1911777667701	1034.1911777667701	1059.1911777667701	0.11764705926179886	0.1111111119389534	0.25581395626068115	0.0	1.0	959	1034	1034	1059	1600
7.479367153314925	7.479367153314925	0	0	1	0	-0.0007839634745074134	0.053513072431087494	944.1360316053033	1019.1360316053033	1019.1360316053033	1044.1360316053033	0.10294117778539658	0.1111111119389534	0.23255814611911774	0.0	1.0	944	1019	1019	1044	1600
7.492620538701265	7.4926201439615685	0	0	1	0	-0.00039251967182208893	0.050735294818878174	932.7610322833061	1007.7610322833061	1007.7610322833061	1032.7610322833061	0.10294117778539658	0.10000000149011612	0.23255814611911774	0.0	1.0	932	1007	1007	1032	1600
7.508382889613017	7.508382889613017	0	0	1	0	-8.039065796791711e-18	0.050735294818878174	932.7610322833061	1007.7610322833061	1007.7610322833061	1032.7610322833061	0.10294117778539658	0.10000000149011612	0.23255814611911774	0.0	1.0	932	1007	1007	1032	1600
7.5328089874334605	7.532809382173159	0	0	1	0	0.00039251967182207294	0.050735294818878174	932.7610322833061	1007.7610322833061	1007.7610322833061	1032.7610322833061	0.10294117778539658	0.10000000149011612	0.20930232107639313	0.0	1.0	932	1007	1007	1032	1600
7.542263792698499	7.5422633979588	0	0	1	0	0.0007839634745073974	0.050735294818878174	932.7610322833061	1007.7610322833061	1007.7610322833061	1032.7610322833061	0.10294117778539658	0.10000000149011612	0.20930232107639313	0.0	1.0	932	1007	1007	1032	1600
7.5593291793559025	7.5593291793559025	0	0	1	0	0.00117325848780173	0.050735294818878174	932.7610322833061	1007.7610322833061	1007.7610322833061	1032.7610322833061	0.10294117778539658	0.10000000149011612	0.20930232107639313	0.0	1.0	932	1007	1007	1032	1600
7.575447190736249	7.575447585475947	0	0	1	0	0.0015593376811331957	0.050735294818878174	932.7610322833061	1007.7610322833061	1007.7610322833061	1032.7610322833061	0.10294117778539658	0.10000000149011612	0.20930232107639313	0.0	1.0	932	1007	1007	1032	1600
7.599335653086962	7.599335653086962	0	0	1	0	0.0019411428382689084	0.050735294818878174	932.7610322833061	1007.7610322833061	1007.7610322833061	1032.7610322833061	0.10294117778539658	0.10000000149011612	0.20930232107639313	0.0	1.0	932	1007	1007	1032	1600
7.60818532239378	7.608184927654081	0	0	1	0	0.0023176274578121103	0.050735294818878174	932.7610322833061	1007.7610322833061	1007.7610322833061	1032.7610322833061	0.10294117778539658	0.10000000149011612	0.1860465109348297	0.0	1.0	932	1007	1007	1032	1600
7.626048083242708	7.626048083242708	0	0	1	0	0.002687759621589759	0.047957517206668854	921.386032961309	996.386032961309	996.386032961309	1021.386032961309	0.10294117778539658	0.08888889104127884	0.1860465109348297	0.0	1.0	921	996	996	1021	1600
7.6422789901769015	7.642278595437203	0	0	1	0	0.0030505248230685103	0.047957517206668854	921.386032961309	996.386032961309	996.386032961309	1021.386032961309	0.10294117778539658	0.08888889104127884	0.1860465109348297	0.0	1.0	921	996	996	1021	1600
7.666026925194853	7.666026925194853	0	0	1	0	0.0034049287480466114	0.047957517206668854	921.386032961309	996.386032961309	996.386032961309	1021.386032961309	0.10294117778539658	0.08888889104127884	0.1860465109348297	0.0	1.0	921	996	996	1021	1600
7.67527922899442	7.675278834254721	0	0	1	0	0.0037500000000000124	0.04150326922535896	894.955887477845	969.955887477845	969.955887477845	994.955887477845	0.0882352963089943	0.07777778059244156	0.1860465109348297	0.0	1.0	894	969	969	994	1600
7.692613038646989	7.692613038646989	0	0	1	0	0.004084792762612716	0.04150326922535896	894.955887477845	969.955887477845	969.955887477845	994.955887477845	0.0882352963089943	0.07777778059244156	0.1860465109348297	0.0	1.0	894	969	969	994	1600
7.708261704525492	7.708261309785794	0	0	1	0	0.004408389392193564	0.04428104683756828	906.3308867998421	981.3308867998421	981.3308867998421	1006.3308867998421	0.0882352963089943	0.08888889104127884	0.1860465109348297	0.0	1.0	906	981	981	1006	1600
7.725309327896451	7.725309722636149	0	0	1	0	0.004719902932873797	0.04150326922535896	894.955887477845	969.955887477845	969.955887477845	994.955887477845	0.0882352963089943	0.07777778059244156	0.1860465109348297	0.0	1.0	894	969	969	994	1600
7.745999214467998	7.745999214467998	0	0	1	0	0.005018479547691453	0.04150326922535896	894.955887477845	969.955887477845	969.955887477845	994.955887477845	0.0882352963089943	0.07777778059244156	0.1860465109348297	0.0	1.0	894	969	969	994	1600
7.759247073498557	7.759247073498559	0	0	1	0	0.005303300858899124	0.04150326922535896	894.955887477845	969.955887477845	969.955887477845	994.955887477845	0.0882352963089943	0.07777778059244156	0.1627907007932663	0.0	1.0	894	969	969	994	1600
7.775326005648726	7.775326005648724	0	0	1	0	0.0055735861910804745	0.04150326922535896	894.955887477845	969.955887477845	969.955887477845	994.955887477845	0.0882352963089943	0.07777778059244156	0.1860465109348297	0.0	1.0	894	969	969	994	1600
7.799378284974431	7.799378284974429	0	0	1	0	0.0058285947109273	0.04150326922535896	894.955887477845	969.955887477845	969.955887477845	994.955887477845	0.0882352963089943	0.07777778059244156	0.1627907007932663	0.0	1.0	894	969	969	994	1600
7.808178611818899	7.808178217079201	0	0	1	0	0.006067627457812124	0.04150326922535896	894.955887477845	969.955887477845	969.955887477845	994.955887477845	0.0882352963089943	0.07777778059244156	0.1860465109348297	0.0	1.0	894	969	969	994	1600
7.826128610141257	7.8261286101412555	0	0	1	0	0.006290029259590699	0.04428104683756828	906.3308867998421	981.3308867998421	981.3308867998421	1006.3308867998421	0.0882352963089943	0.08888889104127884	0.1860465109348297	0.0	1.0	906	981	981	1006	1600
7.842325569461359	7.842325569461357	0	0	1	0	0.006495190528383307	0.04428104683756828	906.3308867998421	981.3308867998421	981.3308867998421	1006.3308867998421	0.0882352963089943	0.08888889104127884	0.1860465109348297	0.0	1.0	906	981	981	1006	1600
7.8659767932531075	7.865976398513409	0	0	1	0	0.006682548931412777	0.04150326922535896	894.955887477845	969.955887477845	969.955887477845	994.955887477845	0.0882352963089943	0.07777778059244156	0.1860465109348297	0.0	1.0	894	969	969	994	1600
7.87526620258436	7.875265807844661	0	0	1	0	0.006851590932319523	0.04150326922535896	894.955887477845	969.955887477845	969.955887477845	994.955887477845	0.0882352963089943	0.07777778059244156	0.1860465109348297	0.0	1.0	894	969	969	994	1600
7.8926548810550585	7.892655275794757	0	0	1	0	0.007001853198729028	0.04150326922535896	894.955887477845	969.955887477845	969.955887477845	994.955887477845	0.0882352963089943	0.07777778059244156	0.1860465109348297	0.0	1.0	894	969	969	994	1600
7.908358810491389	7.908358415751694	0	0	1	0	0.007132923872213665	0.04150326922535896	894.955887477845	969.955887477845	969.955887477845	994.955887477845	0.0882352963089943	0.07777778059244156	0.1860465109348297	0.0	1.0	894	969	969	994	1600
7.932758855491716	7.932759250231415	0	0	1	0	0.0072444436971680235	0.04150326922535896	894.955887477845	969.955887477845	969.955887477845	994.955887477845	0.0882352963089943	0.07777778059244156	0.1860465109348297	0.0	1.0	894	969	969	994	1600
7.942245239932657	7.942244845192958	0	0	1	0	0.007336107005503552	0.04150326922535896	894.955887477845	969.955887477845	969.955887477845	994.955887477845	0.0882352963089943	0.07777778059244156	0.1860465109348297	0.0	1.0	894	969	969	994	1600
7.95927194209958	7.959271547359881	0	0	1	0	0.007407662554463541	0.03782679885625839	879.9007413163781	954.9007413163781	954.9007413163781	979.9007413163781	0.07352941483259201	0.07777778059244156	0.1860465109348297	0.0	1.0	879	954	954	979	1600
7.975277452665775	7.975277452665777	0	0	1	0	0.007458914215262055	0.04150326922535896	894.955887477845	969.955887477845	969.955887477845	994.955887477845	0.0882352963089943	0.07777778059244156	0.1860465109348297	0.0	1.0	894	969	969	994	1600
7.999356969030696	7.999356969030698	0	0	1	0	0.007489721510659307	0.03782679885625839	879.9007413163781	954.9007413163781	954.9007413163781	979.9007413163781	0.07352941483259201	0.07777778059244156	0.1860465109348297	0.0	1.0	879	954	954	979	1600
8.008392560735636	8.008392955475335	0	0	1	0	0.0075	0.03782679885625839	879.9007413163781	954.9007413163781	954.9007413163781	979.9007413163781	0.07352941483259201	0.07777778059244156	0.1860465109348297	0.0	1.0	879	954	954	979	1600
8.026169663069929	8.02616966306993	0	0	1	0	0.007489721510659301	0.04150326922535896	894.955887477845	969.955887477845	969.955887477845	994.955887477845	0.0882352963089943	0.07777778059244156	0.1860465109348297	0.0	1.0	894	969	969	994	1600
8.042358332856356	8.042358332856354	0	0	1	0	0.007458914215262044	0.03872549161314964	883.5808881558478	958.5808881558478	958.5808881558478	983.5808881558478	0.0882352963089943	0.06666667014360428	0.1860465109348297	0.0	1.0	883	958	958	983	1600
8.058250158389303	8.058249368909907	0	0	1	0	0.007407662554463523	0.03872549161314964	883.5808881558478	958.5808881558478	958.5808881558478	983.5808881558478	0.0882352963089943	0.06666667014360428	0.1860465109348297	0.0	1.0	883	958	958	983	1600
8.079388863998357	8.079388469258658	0	0	1	0	0.007336107005503528	0.03872549161314964	883.5808881558478	958.5808881558478	958.5808881558478	983.5808881558478	0.0882352963089943	0.06666667014360428	0.1860465109348297	0.0	1.0	883	958	958	983	1600
8.092599617497232	8.09260001223693	0	0	1	0	0.007244443697167994	0.03504902124404907	868.525741994381	943.525741994381	943.525741994381	968.525741994381	0.07352941483259201	0.06666667014360428	0.1627907007932663	0.0	1.0	868	943	943	968	1600
8.108358021011995	8.108358021011993	0	0	1	0	0.00713292387221363	0.03504902124404907	868.525741994381	943.525741994381	943.525741994381	968.525741994381	0.07352941483259201	0.06666667014360428	0.1627907007932663	0.0	1.0	868	943	943	968	1600
8.125226827299407	8.125226827299409	0	0	1	0	0.007001853198728986	0.029493465088307858	845.7757395366207	920.7757395366207	920.7757395366207	945.7757395366207	0.07352941483259201	0.04444444552063942	0.1860465109348297	0.0	1.0	845	920	920	945	1600
8.1460635570389	8.146063557038898	0	0	1	0	0.006851590932319475	0.026715687476098537	834.4007402146235	909.4007402146235	909.4007402146235	934.4007402146235	0.07352941483259201	0.03333333507180214	0.1860465109348297	0.0	1.0	834	909	909	934	1600
8.159271547359882	8.159273915798073	0	0	1	0	0.006682548931412723	0.030392157845199108	849.4558863760903	924.4558863760903	924.4558863760903	949.4558863760903	0.0882352963089943	0.03333333507180214	0.1860465109348297	0.0	1.0	849	924	924	949	1600
8.175334295182399	8.1753342951824	0	0	1	0	0.006495190528383249	0.03425160121462792	865.2603069739014	940.2603069739014	940.2603069739014	965.2603069739014	0.0882352963089943	0.04444444552063942	0.1860465109348297	0.023255813866853714	1.0	865	940	940	965	1600
8.192235075385412	8.19223547012511	0	0	1	0	0.006290029259590635	0.04483570989267674	908.6022320105112	983.6022320105112	983.6022320105112	1008.6022320105112	0.10294117778539658	0.06666667014360428	0.20930232107639313	0.04651162773370743	1.0	908	983	983	1008	1600
8.212727592107573	8.212727986847272	0	0	1	0	0.0060676274578120555	0.060265399500518124	971.7868109546217	1046.7868109546216	1046.7868109546216	1071.7868109546216	0.14705882966518402	0.07777778059244156	0.23255814611911774	0.06976744532585144	1.0	971	1046	1046	1071	1600
8.225648606667548	8.225648606667546	0	0	1	0	0.005828594710927226	0.07193117304778118	1019.5581536306639	1094.558153630664	1094.558153630664	1119.558153630664	0.1617647111415863	0.10000000149011612	0.27906978130340576	0.09302325546741486	1.0	1019	1094	1094	1119	1600
8.2423113588322	8.242311358832202	0	0	1	0	0.0055735861910803965	0.08235422469949549	1062.240550144434	1137.240550144434	1137.240550144434	1162.240550144434	0.1617647111415863	0.12222222238779068	0.3255814015865326	0.13953489065170288	1.0	1062	1137	1137	1162	1600
8.259493193700742	8.259493588440444	0	0	1	0	0.005303300858899042	0.12027836260584768	1217.5398948709462	1292.5398948709462	1292.5398948709462	1317.5398948709462	0.22058823704719543	0.17777778208255768	0.39534884691238403	0.20930232107639313	1.0	1217	1292	1292	1317	1600
8.27929767912794	8.279298073867638	0	0	1	0	0.005018479547691366	0.14353629691438652	1312.7811358644128	1387.7811358644128	1387.7811358644128	1412.7811358644128	0.25	0.21111111342906952	0.44186046719551086	0.25581395626068115	0.8571428656578064	1312	1387	1387	1412	1571
8.292580275251993	8.292580275251991	0	0	1	0	0.004719902932873706	0.16979466382919806	1420.309148380566	1495.309148380566	1495.309148380566	1520.309148380566	0.29411765933036804	0.24444444477558136	0.4651162922382355	0.302325576543808	1.0	1420	1495	1495	1520	1600
8.308457495416086	8.308457495416084	0	0	1	0	0.004408389392193469	0.20229845577039995	1553.412176379788	1628.412176379788	1628.412176379788	1653.412176379788	0.3529411852359772	0.2777777910232544	0.5116279125213623	0.3488371968269348	1.0	1553	1628	1628	1653	1600
8.332801487379186	8.332801882118885	0	0	1	0	0.004084792762612619	0.23686430859946128	1694.959343714794	1769.959343714794	1769.959343714794	1794.959343714794	0.38235294818878174	0.3444444537162781	0.5581395626068115	0.39534884691238403	1.0	1694	1769	1769	1794	1600
8.342225897687417	8.342225897687419	0	0	1	0	0.0037499999999999114	0.23686430859946128	1694.959343714794	1769.959343714794	1769.959343714794	1794.959343714794	0.38235294818878174	0.3444444537162781	0.5581395626068115	0.39534884691238403	1.0	1694	1769	1769	1794	1600
8.35938839031072	8.359388785050418	0	0	1	0	0.0034049287480465078	0.2554515422502681	1771.074065514848	1846.074065514848	1846.074065514848	1871.074065514848	0.4117647111415863	0.36666667461395264	0.5813953280448914	0.41860464215278625	1.0	1771	1846	1846	1871	1600
8.375365479618601	8.3753658743583	0	0	1	0	0.003050524823068404	0.27174024522030527	1837.77630417715	1912.77630417715	1912.77630417715	1937.77630417715	0.44117647409439087	0.3888888955116272	0.5813953280448914	0.44186046719551086	1.0	1837	1912	1912	1937	1600
8.3992918369804	8.399292626459795	0	0	1	0	0.0026877596215896505	0.30977373965902544	1993.5234639037092	2068.523463903709	2068.523463903709	2093.523463903709	0.4852941036224365	0.4444444477558136	0.604651153087616	0.5116279125213623	1.0	1993	2068	2068	2093	1600
8.408248875485281	8.408248480745582	0	0	1	0	0.002317627457812	0.30977373965902544	1993.5234639037092	2068.523463903709	2068.523463903709	2093.523463903709	0.4852941036224365	0.4444444477558136	0.604651153087616	0.5116279125213623	1.0	1993	2068	2068	2093	1600
8.426082425596501	8.4260824255965	0	0	1	0	0.0019411428382687965	0.33941232449722136	2114.8934688161216	2189.8934688161216	2189.8934688161216	2214.8934688161216	0.529411792755127	0.47777777910232544	0.6279069781303406	0.5581395626068115	1.0	2114	2189	2189	2214	1600
8.442404912140812	8.44240491214081	0	0	1	0	0.001559337681133082	0.38650477697328345	2307.737061705596	2382.737061705596	2382.737061705596	2407.737061705596	0.5735294222831726	0.5333333611488342	0.6744186282157898	0.6511628031730652	1.0	2307	2382	2382	2407	1600
8.466006398730517	8.466006003990818	0	0	1	0	0.0011732584878016152	0.4140893444217433	2420.6958654070386	2495.6958654070386	2495.6958654070386	2520.6958654070386	0.6029411554336548	0.5666666626930237	0.6976743936538696	0.6976743936538696	1.0	2420	2495	2495	2520	1600
8.47519238626069	8.475192386260689	0	0	1	0	0.0007839634745072818	0.4315690789079589	2492.2753781280917	2567.2753781280917	2567.2753781280917	2592.2753781280917	0.6176470518112183	0.5888888835906982	0.7209302186965942	0.7209302186965942	1.0	2492	2567	2567	2592	1600
8.49259645957964	8.492596064839942	0	0	1	0	0.0003925196718219568	0.4556382809009598	2590.8387602894304	2665.8387602894304	2665.8387602894304	2690.8387602894304	0.6470588445663452	0.6222222447395325	0.7209302186965942	0.7674418687820435	1.0	2590	2665	2665	2690	1600
8.508290915263203	8.508290520523504	0	0	1	0	-1.2426921205886656e-16	0.47798548790330564	2682.3505729640365	2757.3505729640365	2757.3505729640365	2782.3505729640365	0.6617646813392639	0.644444465637207	0.7441860437393188	0.8139534592628479	1.0	2682	2757	2757	2782	1600
8.532636880924795	8.532636486185096	0	0	1	0	-0.00039251967182220505	0.5246981601737009	2873.638965911305	2948.638965911305	2948.638965911305	2973.638965911305	0.720588207244873	0.699999988079071	0.7674418687820435	0.8837209343910217	1.0	2873	2948	2948	2973	1600
8.542214055496455	8.542213660756756	0	0	1	0	-0.000783963474507529	0.5374933739186236	2926.035366196764	3001.035366196764	3001.035366196764	3026.035366196764	0.720588207244873	0.7333333492279053	0.7674418687820435	0.9069767594337463	1.0	2926	3001	3001	3026	1600
8.559278652674461	8.55927865267446	0	0	1	0	-0.0011732584878018542	0.5565956082535539	3004.259015798303	3079.259015798303	3079.259015798303	3104.259015798303	0.7352941036224365	0.7555555701255798	0.7906976938247681	0.930232584476471	1.0	3004	3079	3079	3104	1600
8.575409295725166	8.575409690464864	0	0	1	0	-0.0015593376811333186	0.5667482335029774	3045.8340161946926	3120.8340161946926	3120.8340161946926	3145.8340161946926	0.7352941036224365	0.7777777910232544	0.7906976938247681	0.9534883499145508	1.0	3045	3120	3120	3145	1600
8.599272494735157	8.59927288947486	0	0	1	0	-0.00194114283826903	0.5909883677959442	3145.0973661243916	3220.0973661243916	3220.0973661243916	3245.0973661243916	0.75	0.800000011920929	0.8139534592628479	1.0	1.0	3145	3220	3220	3245	1600
8.608218085788778	8.608217296309382	0	0	1	0	-0.00231762745781223	0.6038968712091446	3197.957687601447	3272.957687601447	3272.957687601447	3297.957687601447	0.779411792755127	0.8222222328186035	0.8139534592628479	1.0	1.0	3197	3272	3272	3297	1600
8.62605676751608	8.626056767516081	0	0	1	0	-0.002687759621589876	0.6253970861434937	3286.0010677576065	3361.0010677576065	3361.0010677576065	3386.0010677576065	0.8088235259056091	0.855555534362793	0.8372092843055725	1.0	1.0	3286	3361	3361	3386	1600
8.642365832910631	8.64236622765033	0	0	1	0	-0.003050524823068625	0.6404430717229843	3347.6143787056208	3422.6143787056208	3422.6143787056208	3447.6143787056208	0.8235294222831726	0.8777777552604675	0.8604651093482971	1.0	1.0	3347	3422	3422	3447	1600
8.666026925194853	8.666026925194855	0	0	1	0	-0.0034049287480467233	0.6610446125268936	3431.9776882976294	3506.9776882976294	3506.9776882976294	3531.9776882976294	0.8382353186607361	0.9222221970558167	0.8837209343910217	1.0	1.0	3431	3506	3506	3531	1600
8.675187649384306	8.675187254644607	0	0	1	0	-0.0037500000000001204	0.6610446125268936	3431.9776882976294	3506.9776882976294	3506.9776882976294	3531.9776882976294	0.8529411554336548	0.9555555582046509	0.9069767594337463	1.0	1.0	3431	3506	3506	3531	1600
8.692641854645	8.692641854645002	0	0	1	0	-0.004084792762612822	0.6881003975868225	3542.771128118038	3617.771128118038	3617.771128118038	3642.771128118038	0.8676470518112183	0.9777777791023254	0.9069767594337463	1.0	1.0	3542	3617	3617	3642	1600
8.708286178386818	8.708285783647119	0	0	1	0	-0.004408389392193665	0.7031463831663132	3604.3844390660524	3679.3844390660524	3679.3844390660524	3704.3844390660524	0.8823529481887817	1.0	0.930232584476471	1.0	1.0	3604	3679	3679	3704	1600
8.732771092422379	8.73277109242238	0	0	1	0	-0.004719902932873894	0.706822857260704	3619.439600482583	3694.439600482583	3694.439600482583	3719.439600482583	0.8970588445663452	1.0	0.930232584476471	1.0	1.0	3619	3694	3694	3719	1600
8.742201818565793	8.742201029086393	0	0	1	0	-0.005018479547691547	0.706822857260704	3619.439600482583	3694.439600482583	3694.439600482583	3719.439600482583	0.8970588445663452	1.0	0.930232584476471	1.0	1.0	3619	3694	3694	3719	1600
8.75936865332578	8.759368653325781	0	0	1	0	-0.005303300858899213	0.712636798620224	3643.2476903498173	3718.2476903498173	3718.2476903498173	3743.2476903498173	0.8970588445663452	1.0	0.9534883499145508	1.0	1.0	3643	3718	3718	3743	1600
8.775276268446678	8.77527626844668	0	0	1	0	-0.005573586191080559	0.7221272140741348	3682.110941633582	3757.110941633582	3757.110941633582	3782.110941633582	0.9117646813392639	1.0	0.9767441749572754	1.0	1.0	3682	3757	3757	3782	1600
8.792215338400474	8.792214943660776	0	0	1	0	-0.005828594710927379	0.7258036881685257	3697.1661030501127	3772.1661030501127	3772.1661030501127	3797.1661030501127	0.9264705777168274	1.0	0.9767441749572754	1.0	1.0	3697	3772	3772	3797	1600
8.81275482914679	8.812754829146789	0	0	1	0	-0.006067627457812198	0.7294801622629166	3712.2212644666433	3787.2212644666433	3787.2212644666433	3812.2212644666433	0.9411764740943909	1.0	0.9767441749572754	1.0	1.0	3712	3787	3787	3812	1600
8.825351367674372	8.825351762414071	0	0	1	0	-0.006290029259590766	0.7294801622629166	3712.2212644666433	3787.2212644666433	3787.2212644666433	3812.2212644666433	0.9411764740943909	1.0	0.9767441749572754	1.0	1.0	3712	3787	3787	3812	1600
8.842193726401966	8.842193331662267	0	0	1	0	-0.0064951905283833706	0.7258036881685257	3697.1661030501127	3772.1661030501127	3772.1661030501127	3797.1661030501127	0.9264705777168274	1.0	0.9767441749572754	1.0	1.0	3697	3772	3772	3797	1600
8.858813057199754	8.858812662460055	0	0	1	0	-0.006682548931412833	0.7294801622629166	3712.2212644666433	3787.2212644666433	3787.2212644666433	3812.2212644666433	0.9411764740943909	1.0	0.9767441749572754	1.0	1.0	3712	3787	3787	3812	1600
8.880275844101504	8.880276238841203	0	0	1	0	-0.006851590932319573	0.7258036881685257	3697.1661030501127	3772.1661030501127	3772.1661030501127	3797.1661030501127	0.9264705777168274	1.0	0.9767441749572754	1.0	1.0	3697	3772	3772	3797	1600
8.892287773135198	8.8922873783955	0	0	1	0	-0.007001853198729073	0.7258036881685257	3697.1661030501127	3772.1661030501127	3772.1661030501127	3797.1661030501127	0.9264705777168274	1.0	0.9767441749572754	1.0	1.0	3697	3772	3772	3797	1600
8.90830433641296	8.908304336412959	0	0	1	0	-0.007132923872213704	0.7258036881685257	3697.1661030501127	3772.1661030501127	3772.1661030501127	3797.1661030501127	0.9264705777168274	1.0	0.9767441749572754	1.0	1.0	3697	3772	3772	3797	1600
8.925331828059281	8.925331433319583	0	0	1	0	-0.0072444436971680565	0.7258036881685257	3697.1661030501127	3772.1661030501127	3772.1661030501127	3797.1661030501127	0.9264705777168274	1.0	0.9767441749572754	1.0	1.0	3697	3772	3772	3797	1600
8.946361585511472	8.946361190771777	0	0	1	0	-0.007336107005503578	0.7258036881685257	3697.1661030501127	3772.1661030501127	3772.1661030501127	3797.1661030501127	0.9264705777168274	1.0	0.9767441749572754	1.0	1.0	3697	3772	3772	3797	1600
8.95854483157444	8.958544831574438	0	0	1	0	-0.007407662554463561	0.7163132578134537	3658.302790746093	3733.302790746093	3733.302790746093	3758.302790746093	0.9117646813392639	1.0	0.9534883499145508	1.0	1.0	3658	3733	3733	3758	1600
8.975487059445825	8.975487059445824	0	0	1	0	-0.007458914215262068	0.706822857260704	3619.439600482583	3694.439600482583	3694.439600482583	3719.439600482583	0.8970588445663452	1.0	0.930232584476471	1.0	1.0	3619	3694	3694	3719	1600
8.992175864430596	8.992175864430598	0	0	1	0	-0.007489721510659314	0.712636798620224	3643.2476903498173	3718.2476903498173	3718.2476903498173	3743.2476903498173	0.8970588445663452	1.0	0.9534883499145508	1.0	1.0	3643	3718	3718	3743	1600
9.013085621014362	9.013085621014364	0	0	1	0	-0.0075	0.712636798620224	3643.2476903498173	3718.2476903498173	3718.2476903498173	3743.2476903498173	0.8970588445663452	1.0	0.9534883499145508	1.0	1.0	3643	3718	3718	3743	1600
9.025917819142112	9.02591781914211	0	0	1	0	-0.007489721510659294	0.712636798620224	3643.2476903498173	3718.2476903498173	3718.2476903498173	3743.2476903498173	0.8970588445663452	1.0	0.9534883499145508	1.0	1.0	3643	3718	3718	3743	1600
9.042323595762863	9.042323595762864	0	0	1	0	-0.00745891421526203	0.712636798620224	3643.2476903498173	3718.2476903498173	3718.2476903498173	3743.2476903498173	0.8970588445663452	1.0	0.9534883499145508	1.0	1.0	3643	3718	3718	3743	1600
9.066426007030312	9.066425612290614	0	0	1	0	-0.007407662554463503	0.706822857260704	3619.439600482583	3694.439600482583	3694.439600482583	3719.439600482583	0.8970588445663452	1.0	0.930232584476471	1.0	1.0	3619	3694	3694	3719	1600
9.07516988609786	9.075169491358162	0	0	1	0	-0.007336107005503502	0.706822857260704	3619.439600482583	3694.439600482583	3694.439600482583	3719.439600482583	0.8970588445663452	0.9888888597488403	0.9069767594337463	1.0	1.0	3619	3694	3694	3719	1600
9.093204358715752	9.093204753455451	0	0	1	0	-0.007244443697167961	0.6954533457756042	3572.8814509510994	3647.8814509510994	3647.8814509510994	3672.8814509510994	0.8970588445663452	0.9777777791023254	0.9069767594337463	1.0	1.0	3572	3647	3647	3672	1600
9.108410916131628	9.10841091613163	0	0	1	0	-0.007132923872213591	0.6859629154205322	3534.0181386470795	3609.0181386470795	3609.0181386470795	3634.0181386470795	0.8823529481887817	0.9777777791023254	0.8837209343910217	1.0	1.0	3534	3609	3609	3634	1600
9.133196621817657	9.133196227077958	0	0	1	0	-0.007001853198728941	0.6804073601961136	3511.268140003085	3586.268140003085	3586.268140003085	3611.268140003085	0.8823529481887817	0.9555555582046509	0.8837209343910217	1.0	1.0	3511	3586	3586	3611	1600
9.142252345247236	9.142251950507537	0	0	1	0	-0.006851590932319425	0.6688151861797351	3463.798187406015	3538.798187406015	3538.798187406015	3563.798187406015	0.8676470518112183	0.9444444179534912	0.8837209343910217	0.9767441749572754	1.0	3463	3538	3538	3563	1600
9.15972312957528	9.159723524314979	0	0	1	0	-0.006682548931412667	0.6438990087525918	3361.766440841863	3436.766440841863	3436.766440841863	3461.766440841863	0.8529411554336548	0.9222221970558167	0.8604651093482971	0.930232584476471	1.0	3361	3436	3436	3461	1600
9.186416612225482	9.186416612225484	0	0	1	0	-0.006495190528383187	0.5986775596877445	3176.584606921314	3251.584606921314	3251.584606921314	3276.584606921314	0.8382353186607361	0.855555534362793	0.8372092843055725	0.8372092843055725	1.0	3176	3251	3251	3276	1600
9.195063780066828	9.19506338532713	0	0	1	0	-0.006290029259590567	0.5986775596877445	3176.584606921314	3251.584606921314	3251.584606921314	3276.584606921314	0.8382353186607361	0.855555534362793	0.8372092843055725	0.8372092843055725	1.0	3176	3251	3251	3276	1600
9.213370623076877	9.213371412556276	0	0	1	0	-0.006067627457811982	0.5115234909942821	2819.688695621585	2894.688695621585	2894.688695621585	2919.688695621585	0.75	0.7444444298744202	0.7906976938247681	0.6976743936538696	1.0	2819	2894	2894	2919	1600
9.225430710353823	9.225430315614124	0	0	1	0	-0.005828594710927147	0.5115234909942821	2819.688695621585	2894.688695621585	2894.688695621585	2919.688695621585	0.75	0.7444444298744202	0.7906976938247681	0.6976743936538696	1.0	2819	2894	2894	2919	1600
9.242945705528133	9.242982021580419	0	0	1	0	-0.005573586191080312	0.4663855605927463	2634.848870627296	2709.848870627296	2709.848870627296	2734.848870627296	0.7058823704719543	0.6777777671813965	0.7674418687820435	0.6279069781303406	1.0	2634	2709	2709	2734	1600
9.266658113973193	9.266657719233494	0	0	1	0	-0.005303300858898952	0.4142387174654161	2421.307548020879	2496.307548020879	2496.307548020879	2521.307548020879	0.6323529481887817	0.6222222447395325	0.7209302186965942	0.5581395626068115	1.0	2421	2496	2496	2521	1600
9.275435940654834	9.275435545915135	0	0	1	0	-0.005018479547691274	0.4017139204197022	2370.0185041186805	2445.0185041186805	2445.0185041186805	2470.0185041186805	0.6323529481887817	0.5888888835906982	0.7209302186965942	0.5348837375640869	1.0	2370	2445	2445	2470	1600
9.293067778779978	9.29306738404028	0	0	1	0	-0.004719902932873609	0.361896870860285	2206.9676861728667	2281.9676861728667	2281.9676861728667	2306.9676861728667	0.5735294222831726	0.5333333611488342	0.6976743936538696	0.4883720874786377	1.0	2206	2281	2281	2306	1600
9.308494995687468	9.30849499568747	0	0	1	0	-0.004408389392193368	0.3238375260338002	2051.114669108412	2126.114669108412	2126.114669108412	2151.114669108412	0.5147058963775635	0.47777777910232544	0.6511628031730652	0.4651162922382355	1.0	2051	2126	2126	2151	1600
9.33321162192621	9.333211621926212	0	0	1	0	-0.004084792762612514	0.2723288398906951	1840.1865993523966	1915.1865993523966	1915.1865993523966	1940.1865993523966	0.4264705777168274	0.4000000059604645	0.6279069781303406	0.41860464215278625	1.0	1840	1915	1915	1940	1600
9.342276424368858	9.34227642436886	0	0	1	0	-0.0037499999999998025	0.2723288398906951	1840.1865993523966	1915.1865993523966	1915.1865993523966	1940.1865993523966	0.4264705777168274	0.4000000059604645	0.6279069781303406	0.41860464215278625	1.0	1840	1915	1915	1940	1600
9.359695892536063	9.359696287275762	0	0	1	0	-0.003404928748046396	0.25069340638385196	1751.5894991418738	1826.5894991418738	1826.5894991418738	1851.5894991418738	0.3970588147640228	0.36666667461395264	0.604651153087616	0.39534884691238403	1.0	1751	1826	1826	1851	1600
9.375639034229852	9.375639428969551	0	0	1	0	-0.003050524823068289	0.2366813256361473	1694.210028480023	1769.210028480023	1769.210028480023	1794.210028480023	0.3970588147640228	0.3333333432674408	0.5813953280448914	0.3720930218696594	1.0	1694	1769	1769	1794	1600
9.400049737202046	9.400049737202044	0	0	1	0	-0.002687759621589533	0.2302270813801277	1667.7798982516229	1742.7798982516229	1742.7798982516229	1767.7798982516229	0.38235294818878174	0.3222222328186035	0.5813953280448914	0.3720930218696594	1.0	1667	1742	1742	1767	1600
9.408156901135467	9.408156506395768	0	0	1	0	-0.0023176274578118805	0.2209950520613182	1629.974738191098	1704.974738191098	1704.974738191098	1729.974738191098	0.36764705181121826	0.30000001192092896	0.5813953280448914	0.3720930218696594	1.0	1629	1704	1704	1729	1600
9.426458217789733	9.426457823050034	0	0	1	0	-0.0019411428382686748	0.20913248179151012	1581.3975129362339	1656.3975129362339	1656.3975129362339	1681.3975129362339	0.3529411852359772	0.2888889014720917	0.5581395626068115	0.3488371968269348	1.0	1581	1656	1656	1681	1600
9.44239859630563	9.442398201565931	0	0	1	0	-0.0015593376811329591	0.19108607495488705	1507.4974769402625	1582.4974769402625	1582.4974769402625	1607.4974769402625	0.3235294222831726	0.2666666805744171	0.5348837375640869	0.3255814015865326	1.0	1507	1582	1582	1607	1600
9.46722851283792	9.46722930231732	0	0	1	0	-0.0011732584878014912	0.17241138417682755	1431.0246182041087	1506.0246182041087	1506.0246182041087	1531.0246182041087	0.25	0.23333333432674408	0.4883720874786377	0.27906978130340576	1.0	1431	1506	1506	1531	1600
9.475365282248752	9.475364887509054	0	0	1	0	-0.0007839634745071568	0.14509720163265716	1319.173040685731	1394.173040685731	1394.173040685731	1419.173040685731	0.25	0.2222222238779068	0.4651162922382355	0.23255814611911774	1.0	1319	1394	1394	1419	1600
9.493016857358835	9.493016462619137	0	0	1	0	-0.0003925196718218313	0.13194413571993746	1265.3112357731438	1340.3112357731438	1340.3112357731438	1365.3112357731438	0.23529411852359772	0.20000000298023224	0.44186046719551086	0.20930232107639313	1.0	1265	1340	1340	1365	1600
9.508184335544534	9.508183940804836	0	0	1	0	2.499161517667739e-16	0.1120048133750069	1183.6597107706532	1258.6597107706532	1258.6597107706532	1283.6597107706532	0.20588235557079315	0.17777778208255768	0.39534884691238403	0.1627907007932663	1.0	1183	1258	1258	1283	1600
9.533237280006631	9.533237280006633	0	0	1	0	0.00039251967182233054	0.09592493253685996	1117.8125987384415	1192.8125987384415	1192.8125987384415	1217.8125987384415	0.1764705926179886	0.1666666716337204	0.3488371968269348	0.11627907305955887	1.0	1117	1192	1192	1217	1600
9.542256292644222	9.542256292644224	0	0	1	0	0.0007839634745076539	0.08690172855542311	1080.8625784344576	1155.8625784344576	1155.8625784344576	1180.8625784344576	0.1617647111415863	0.15555556118488312	0.3255814015865326	0.09302325546741486	1.0	1080	1155	1155	1180	1600
9.55973891916323	9.559738919163232	0	0	1	0	0.0011732584878019847	0.07487809538978252	1031.6258006211594	1106.6258006211594	1106.6258006211594	1131.6258006211594	0.13235294818878174	0.14444445073604584	0.3255814015865326	0.06976744532585144	1.0	1031	1106	1106	1131	1600
9.586662929797516	9.586662929797518	0	0	1	0	0.001559337681133448	0.06540149947796611	992.8191403622712	1067.8191403622714	1067.8191403622714	1092.8191403622714	0.13235294818878174	0.12222222238779068	0.302325576543808	0.023255813866853714	1.0	992	1067	1067	1092	1600
9.594625619001189	9.59462522426149	0	0	1	0	0.0019411428382691577	0.06540149947796611	992.8191403622712	1067.8191403622714	1067.8191403622714	1092.8191403622714	0.13235294818878174	0.12222222238779068	0.302325576543808	0.023255813866853714	1.0	992	1067	1067	1092	1600
9.61310930539629	9.61310891065659	0	0	1	0	0.0023176274578123562	0.057189542800188065	959.1911777667701	1034.1911777667701	1034.1911777667701	1059.1911777667701	0.11764705926179886	0.1111111119389534	0.27906978130340576	0.0	1.0	959	1034	1034	1059	1600
9.625434263011112	9.62543465775081	0	0	1	0	0.0026877596215899996	0.057189542800188065	959.1911777667701	1034.1911777667701	1034.1911777667701	1059.1911777667701	0.11764705926179886	0.1111111119389534	0.27906978130340576	0.0	1.0	959	1034	1034	1059	1600
9.64245109668557	9.64245070194587	0	0	1	0	0.0030505248230687457	0.057189542800188065	959.1911777667701	1034.1911777667701	1034.1911777667701	1059.1911777667701	0.11764705926179886	0.1111111119389534	0.25581395626068115	0.0	1.0	959	1034	1034	1059	1600
9.666384954101641	9.66638495410164	0	0	1	0	0.0034049287480468413	0.050735294818878174	932.7610322833061	1007.7610322833061	1007.7610322833061	1032.7610322833061	0.10294117778539658	0.10000000149011612	0.25581395626068115	0.0	1.0	932	1007	1007	1032	1600
9.67525949200948	9.675259097269782	0	0	1	0	0.0037500000000002353	0.050735294818878174	932.7610322833061	1007.7610322833061	1007.7610322833061	1032.7610322833061	0.10294117778539658	0.10000000149011612	0.25581395626068115	0.0	1.0	932	1007	1007	1032	1600
9.69310606853076	9.693105673791061	0	0	1	0	0.004084792762612933	0.050735294818878174	932.7610322833061	1007.7610322833061	1007.7610322833061	1032.7610322833061	0.10294117778539658	0.10000000149011612	0.25581395626068115	0.0	1.0	932	1007	1007	1032	1600
9.70838565279091	9.70838525805121	0	0	1	0	0.004408389392193772	0.047957517206668854	921.386032961309	996.386032961309	996.386032961309	1021.386032961309	0.10294117778539658	0.08888889104127884	0.23255814611911774	0.0	1.0	921	996	996	1021	1600
9.73315398993019	9.733153989930189	0	0	1	0	0.0047199029328739974	0.047957517206668854	921.386032961309	996.386032961309	996.386032961309	1021.386032961309	0.10294117778539658	0.08888889104127884	0.23255814611911774	0.0	1.0	921	996	996	1021	1600
9.742190765854225	9.742190371114527	0	0	1	0	0.005018479547691645	0.047957517206668854	921.386032961309	996.386032961309	996.386032961309	1021.386032961309	0.10294117778539658	0.08888889104127884	0.23255814611911774	0.0	1.0	921	996	996	1021	1600
9.759814314445695	9.759814314445697	0	0	1	0	0.005303300858899306	0.047957517206668854	921.386032961309	996.386032961309	996.386032961309	1021.386032961309	0.10294117778539658	0.08888889104127884	0.23255814611911774	0.0	1.0	921	996	996	1021	1600
9.775543901962447	9.775543901962449	0	0	1	0	0.005573586191080647	0.050735294818878174	932.7610322833061	1007.7610322833061	1007.7610322833061	1032.7610322833061	0.10294117778539658	0.10000000149011612	0.20930232107639313	0.0	1.0	932	1007	1007	1032	1600
9.799776972070191	9.799776577330492	0	0	1	0	0.005828594710927462	0.0470588244497776	917.7058861218393	992.7058861218393	992.7058861218393	1017.7058861218393	0.0882352963089943	0.10000000149011612	0.1860465109348297	0.0	1.0	917	992	992	1017	1600
9.808315191754676	9.808315191754678	0	0	1	0	0.006067627457812276	0.0470588244497776	917.7058861218393	992.7058861218393	992.7058861218393	1017.7058861218393	0.0882352963089943	0.10000000149011612	0.1860465109348297	0.0	1.0	917	992	992	1017	1600
9.826356769687148	9.826355980207753	0	0	1	0	0.006290029259590839	0.0470588244497776	917.7058861218393	992.7058861218393	992.7058861218393	1017.7058861218393	0.0882352963089943	0.10000000149011612	0.1860465109348297	0.0	1.0	917	992	992	1017	1600
9.842244647823108	9.84224464782311	0	0	1	0	0.0064951905283834365	0.04428104683756828	906.3308867998421	981.3308867998421	981.3308867998421	1006.3308867998421	0.0882352963089943	0.08888889104127884	0.1860465109348297	0.0	1.0	906	981	981	1006	1600
9.866054556973769	9.86605416223407	0	0	1	0	0.006682548931412893	0.04428104683756828	906.3308867998421	981.3308867998421	981.3308867998421	1006.3308867998421	0.0882352963089943	0.08888889104127884	0.1860465109348297	0.0	1.0	906	981	981	1006	1600
9.875268965762253	9.875268571022554	0	0	1	0	0.006851590932319628	0.04428104683756828	906.3308867998421	981.3308867998421	981.3308867998421	1006.3308867998421	0.0882352963089943	0.08888889104127884	0.1860465109348297	0.0	1.0	906	981	981	1006	1600
9.893171200581055	9.893170805841356	0	0	1	0	0.0070018531987291206	0.0470588244497776	917.7058861218393	992.7058861218393	992.7058861218393	1017.7058861218393	0.0882352963089943	0.10000000149011612	0.1860465109348297	0.0	1.0	917	992	992	1017	1600
9.908437363691448	9.908437363691446	0	0	1	0	0.007132923872213745	0.0470588244497776	917.7058861218393	992.7058861218393	992.7058861218393	1017.7058861218393	0.0882352963089943	0.10000000149011612	0.1860465109348297	0.0	1.0	917	992	992	1017	1600
9.93316030576537	9.933160305765371	0	0	1	0	0.007244443697168091	0.04060457646846771	891.2757406383753	966.2757406383753	966.2757406383753	991.2757406383753	0.07352941483259201	0.08888889104127884	0.1860465109348297	0.0	1.0	891	966	966	991	1600
9.942218397633141	9.942218002893442	0	0	1	0	0.007336107005503606	0.04060457646846771	891.2757406383753	966.2757406383753	966.2757406383753	991.2757406383753	0.07352941483259201	0.08888889104127884	0.1860465109348297	0.0	1.0	891	966	966	991	1600
9.959878262276899	9.959879051756294	0	0	1	0	0.007407662554463582	0.04428104683756828	906.3308867998421	981.3308867998421	981.3308867998421	1006.3308867998421	0.0882352963089943	0.08888889104127884	0.1860465109348297	0.0	1.0	906	981	981	1006	1600
9.976266275611206	9.976267065090601	0	0	1	0	0.007458914215262083	0.04338235408067703	902.6507399603724	977.6507399603724	977.6507399603724	1002.6507399603724	0.07352941483259201	0.10000000149011612	0.1860465109348297	0.0	1.0	902	977	977	1002	1600
9.999839735682297	9.999839735682299	0	0	1	0	0.00748972151065932	0.04338235408067703	902.6507399603724	977.6507399603724	977.6507399603724	1002.6507399603724	0.07352941483259201	0.10000000149011612	0.1860465109348297	0.0	1.0	902	977	977	1002	1600
10.0081794012983	10.008179006558601	0	0	1	0	0.0075	0.04060457646846771	891.2757406383753	966.2757406383753	966.2757406383753	991.2757406383753	0.07352941483259201	0.08888889104127884	0.1627907007932663	0.0	1.0	891	966	966	991	1600
10.026390717301243	10.026390717301242	0	0	1	0	0.007489721510659287	0.04338235408067703	902.6507399603724	977.6507399603724	977.6507399603724	1002.6507399603724	0.07352941483259201	0.10000000149011612	0.1627907007932663	0.0	1.0	902	977	977	1002	1600
10.04228609549148	10.042286095491479	0	0	1	0	0.007458914215262016	0.04338235408067703	902.6507399603724	977.6507399603724	977.6507399603724	1002.6507399603724	0.07352941483259201	0.10000000149011612	0.1627907007932663	0.0	1.0	902	977	977	1002	1600
10.06642087541423	10.066420875414229	0	0	1	0	0.007407662554463482	0.04060457646846771	891.2757406383753	966.2757406383753	966.2757406383753	991.2757406383753	0.07352941483259201	0.08888889104127884	0.1627907007932663	0.0	1.0	891	966	966	991	1600
10.075278044775324	10.075277650035625	0	0	1	0	0.007336107005503474	0.04060457646846771	891.2757406383753	966.2757406383753	966.2757406383753	991.2757406383753	0.07352941483259201	0.08888889104127884	0.1627907007932663	0.0	1.0	891	966	966	991	1600
10.093109621188049	10.093109621188047	0	0	1	0	0.007244443697167927	0.04060457646846771	891.2757406383753	966.2757406383753	966.2757406383753	991.2757406383753	0.07352941483259201	0.08888889104127884	0.1627907007932663	0.0	1.0	891	966	966	991	1600
10.108322099699404	10.10832683657579	0	0	1	0	0.00713292387221355	0.04060457646846771	891.2757406383753	966.2757406383753	966.2757406383753	991.2757406383753	0.07352941483259201	0.08888889104127884	0.1627907007932663	0.0	1.0	891	966	966	991	1600
10.133196621817657	10.133196621817659	0	0	1	0	0.007001853198728894	0.03782679885625839	879.9007413163781	954.9007413163781	954.9007413163781	979.9007413163781	0.07352941483259201	0.07777778059244156	0.1627907007932663	0.0	1.0	879	954	954	979	1600
10.142341556419158	10.142341951158857	0	0	1	0	0.00685159093231937	0.03782679885625839	879.9007413163781	954.9007413163781	954.9007413163781	979.9007413163781	0.07352941483259201	0.07777778059244156	0.1627907007932663	0.0	1.0	879	954	954	979	1600
10.159861288469852	10.15986168320955	0	0	1	0	0.006682548931412607	0.03504902124404907	868.525741994381	943.525741994381	943.525741994381	968.525741994381	0.07352941483259201	0.06666667014360428	0.1627907007932663	0.0	1.0	868	943	943	968	1600
10.17522061014915	10.175220610149152	0	0	1	0	0.00649519052838312	0.028594771400094032	842.0955888833851	917.0955888833851	917.0955888833851	942.0955888833851	0.05882352963089943	0.0555555559694767	0.1627907007932663	0.0	1.0	842	917	917	942	1600
10.192756131787796	10.192756526527495	0	0	1	0	0.006290029259590495	0.025816993787884712	830.7205895613879	905.7205895613879	905.7205895613879	930.7205895613879	0.05882352963089943	0.04444444552063942	0.1627907007932663	0.0	1.0	830	905	905	930	1600
10.213083252576169	10.21308325257617	0	0	1	0	0.006067627457811904	0.030392157845199108	849.4558863760903	924.4558863760903	924.4558863760903	949.4558863760903	0.0882352963089943	0.03333333507180214	0.1627907007932663	0.0	1.0	849	924	924	949	1600
10.225182813822993	10.225183208562692	0	0	1	0	0.005828594710927064	0.03316993545740843	860.8308856980875	935.8308856980875	935.8308856980875	960.8308856980875	0.0882352963089943	0.04444444552063942	0.1627907007932663	0.0	1.0	860	935	935	960	1600
10.24235004332268	10.242350043322682	0	0	1	0	0.005573586191080225	0.04070584919593781	891.6904524573654	966.6904524573654	966.6904524573654	991.6904524573654	0.10294117778539658	0.0555555559694767	0.1860465109348297	0.023255813866853714	1.0	891	966	966	991	1600
10.266471402095672	10.266471402095673	0	0	1	0	0.0053033008588988595	0.05128995787398663	935.0323774939752	1010.0323774939752	1010.0323774939752	1035.0323774939752	0.11764705926179886	0.07777778059244156	0.20930232107639313	0.04651162773370743	1.0	935	1010	1010	1035	1600
10.275514099115192	10.27551409911519	0	0	1	0	0.005018479547691176	0.06349656637909123	985.0184393223785	1060.0184393223785	1060.0184393223785	1085.0184393223785	0.13235294818878174	0.10000000149011612	0.23255814611911774	0.09302325546741486	1.0	985	1060	1060	1085	1600
10.293028699549797	10.293028699549799	0	0	1	0	0.0047199029328735065	0.07130289681682947	1016.9853624649168	1091.9853624649168	1091.9853624649168	1116.9853624649168	0.14705882966518402	0.1111111119389534	0.23255814611911774	0.11627907305955887	1.0	1016	1091	1091	1116	1600
10.308318152302416	10.308318152302418	0	0	1	0	0.00440838939219326	0.08915250394201202	1090.0795036425393	1165.0795036425393	1165.0795036425393	1190.0795036425393	0.1764705926179886	0.14444445073604584	0.25581395626068115	0.13953489065170288	1.0	1090	1165	1165	1190	1600
10.333161884724166	10.333161489984468	0	0	1	0	0.004084792762612402	0.11383613297315853	1191.1589645250842	1266.1589645250842	1266.1589645250842	1291.1589645250842	0.20588235557079315	0.18888889253139496	0.3255814015865326	0.1860465109348297	1.0	1191	1266	1266	1291	1600
10.342358135486506	10.342358135486505	0	0	1	0	0.003749999999999688	0.12820607056693167	1250.0038589715853	1325.0038589715853	1325.0038589715853	1350.0038589715853	0.22058823704719543	0.21111111342906952	0.3488371968269348	0.23255814611911774	1.0	1250	1325	1325	1350	1600
10.360853664072568	10.360854058812267	0	0	1	0	0.003404928748046278	0.14462998058705345	1317.2597705039839	1392.2597705039839	1392.2597705039839	1417.2597705039839	0.25	0.23333333432674408	0.3720930218696594	0.25581395626068115	1.0	1317	1392	1392	1417	1600
10.375451532872933	10.375451532872935	0	0	1	0	0.0030505248230681685	0.1673470868685234	1410.2863207266032	1485.2863207266032	1485.2863207266032	1510.2863207266032	0.27941176295280457	0.2666666805744171	0.44186046719551086	0.27906978130340576	1.0	1410	1485	1485	1510	1600
10.400082895336741	10.400082895336743	0	0	1	0	0.00268775962158941	0.1965184397451487	1529.743010756384	1604.743010756384	1604.743010756384	1629.743010756384	0.3235294222831726	0.31111112236976624	0.4651162922382355	0.3255814015865326	1.0	1529	1604	1604	1629	1600
10.408266638771728	10.40826624403203	0	0	1	0	0.0023176274578117547	0.2329691111308101	1679.0085100806673	1754.0085100806673	1754.0085100806673	1779.0085100806673	0.3970588147640228	0.3444444537162781	0.5116279125213623	0.3720930218696594	1.0	1679	1754	1754	1779	1600
10.426451112475156	10.426450717735458	0	0	1	0	0.0019411428382685471	0.25025204127063105	1749.7821090032342	1824.7821090032342	1824.7821090032342	1849.7821090032342	0.4117647111415863	0.3777777850627899	0.5348837375640869	0.39534884691238403	1.0	1749	1824	1824	1849	1600
10.442334253734732	10.442333858995033	0	0	1	0	0.0015593376811328297	0.2616951607768119	1796.6416833810447	1871.6416833810447	1871.6416833810447	1896.6416833810447	0.4117647111415863	0.41111111640930176	0.5348837375640869	0.41860464215278625	1.0	1796	1871	1871	1896	1600
10.466536139406273	10.466536139406271	0	0	1	0	0.0011732584878013604	0.2926858069325795	1923.5483793889132	1998.5483793889132	1998.5483793889132	2023.5483793889132	0.45588234066963196	0.4444444477558136	0.5813953280448914	0.4651162922382355	1.0	1923	1998	1998	2023	1600
10.475261070968276	10.475261070968278	0	0	1	0	0.0007839634745070253	0.2926858069325795	1923.5483793889132	1998.5483793889132	1998.5483793889132	2023.5483793889132	0.47058823704719543	0.46666666865348816	0.5813953280448914	0.5116279125213623	1.0	1923	1998	1998	2023	1600
10.493918442830836	10.493918442830834	0	0	1	0	0.00039251967182169927	0.32496694890452815	2055.7396557640427	2130.7396557640427	2130.7396557640427	2155.7396557640427	0.5	0.4888888895511627	0.5813953280448914	0.5348837375640869	1.0	2055	2130	2130	2155	1600
10.519746656061326	10.519747050801024	0	0	1	0	-3.8222442962243216e-16	0.34493212596895617	2137.497055842876	2212.497055842876	2212.497055842876	2237.497055842876	0.5441176295280457	0.5111111402511597	0.5813953280448914	0.5581395626068115	1.0	2137	2212	2212	2237	1600
10.52888764326584	10.528887643265838	0	0	1	0	-0.00039251967182246265	0.358146775576345	2191.6110459851325	2266.6110459851325	2266.6110459851325	2291.6110459851325	0.5588235259056091	0.5222222208976746	0.604651153087616	0.5813953280448914	1.0	2191	2266	2266	2291	1600
10.54654000785532	10.546540007855318	0	0	1	0	-0.0007839634745077855	0.36721774615778546	2228.7566705161316	2303.7566705161316	2303.7566705161316	2328.7566705161316	0.5588235259056091	0.5444444417953491	0.604651153087616	0.604651153087616	1.0	2228	2303	2303	2328	1600
10.559758656148169	10.559758656148167	0	0	1	0	-0.0011732584878021155	0.3844886680852406	2299.48109580906	2374.48109580906	2374.48109580906	2399.48109580906	0.5735294222831726	0.5555555820465088	0.6279069781303406	0.6511628031730652	1.0	2299	2374	2374	2399	1600
10.576111537649286	10.576111142909587	0	0	1	0	-0.0015593376811335773	0.4038255504655348	2378.665629156365	2453.665629156365	2453.665629156365	2478.665629156365	0.6029411554336548	0.5888888835906982	0.6279069781303406	0.6744186282157898	1.0	2378	2453	2453	2478	1600
10.592304944312097	10.592304549572399	0	0	1	0	-0.0019411428382692857	0.4244409166377192	2463.0855536314602	2538.0855536314602	2538.0855536314602	2563.0855536314602	0.6323529481887817	0.6111111044883728	0.6511628031730652	0.6976743936538696	1.0	2463	2538	2538	2563	1600
10.613066278769121	10.613065884029423	0	0	1	0	-0.0023176274578124816	0.45415309858102937	2584.7569386893156	2659.7569386893156	2659.7569386893156	2684.7569386893156	0.6764705777168274	0.6555555462837219	0.6511628031730652	0.7441860437393188	1.0	2584	2659	2659	2684	1600
10.625304393650218	10.62530399891052	0	0	1	0	-0.002687759621590123	0.45415309858102937	2584.7569386893156	2659.7569386893156	2659.7569386893156	2684.7569386893156	0.6764705777168274	0.6555555462837219	0.6511628031730652	0.7441860437393188	1.0	2584	2659	2659	2684	1600
10.642347674884487	10.642346885405091	0	0	1	0	-0.0030505248230688667	0.4965967705534755	2758.5637754164823	2833.5637754164823	2833.5637754164823	2858.5637754164823	0.6911764740943909	0.7111111283302307	0.6976743936538696	0.8372092843055725	1.0	2758	2833	2833	2858	1600
10.666363638157907	10.666364032897606	0	0	1	0	-0.003404928748046959	0.5176655249524078	2844.84032468011	2919.84032468011	2919.84032468011	2944.84032468011	0.7058823704719543	0.7444444298744202	0.7209302186965942	0.8604651093482971	1.0	2844	2919	2919	2944	1600
10.675988576233117	10.675988181493418	0	0	1	0	-0.0037500000000003494	0.5422496947083619	2945.512499830742	3020.512499830742	3020.512499830742	3045.512499830742	0.720588207244873	0.7777777910232544	0.7209302186965942	0.930232584476471	1.0	2945	3020	3020	3045	1600
10.692943041035164	10.692943041035166	0	0	1	0	-0.004084792762613043	0.5612167096044516	3023.182425830229	3098.182425830229	3098.182425830229	3123.182425830229	0.7352941036224365	0.800000011920929	0.7441860437393188	0.9534883499145508	1.0	3023	3098	3098	3123	1600
10.708317757562718	10.70831775756272	0	0	1	0	-0.004408389392193879	0.5849160254001617	3120.2311240136623	3195.2311240136623	3195.2311240136623	3220.2311240136623	0.75	0.8222222328186035	0.7674418687820435	1.0	1.0	3120	3195	3195	3220	1600
10.733128726589467	10.733128331849768	0	0	1	0	-0.0047199029328741	0.6156482696533203	3246.0796642303467	3321.0796642303467	3321.0796642303467	3346.0796642303467	0.7941176295280457	0.8777777552604675	0.7906976938247681	1.0	1.0	3246	3321	3321	3346	1600
10.742221950290428	10.742221160811033	0	0	1	0	-0.005018479547691743	0.6297955513000488	3304.0127825737	3379.0127825737	3379.0127825737	3404.0127825737	0.7941176295280457	0.9111111164093018	0.8139534592628479	1.0	1.0	3304	3379	3379	3404	1600
10.75999392100864	10.759994315748338	0	0	1	0	-0.0053033008588994	0.6454818248748779	3368.248072862625	3443.248072862625	3443.248072862625	3468.248072862625	0.8235294222831726	0.9444444179534912	0.8139534592628479	1.0	1.0	3368	3443	3443	3468	1600
10.786412270088796	10.786411875349097	0	0	1	0	-0.005573586191080736	0.6568513363599777	3414.8062223941088	3489.8062223941088	3489.8062223941088	3514.8062223941088	0.8235294222831726	0.9666666388511658	0.8372092843055725	1.0	1.0	3414	3489	3489	3514	1600
10.795084701270863	10.795084701270865	0	0	1	0	-0.0058285947109275454	0.6660833656787872	3452.6113824546337	3527.6113824546337	3527.6113824546337	3552.6113824546337	0.8382353186607361	0.9888888597488403	0.8372092843055725	1.0	1.0	3452	3527	3527	3552	1600
10.813097068465627	10.813096673725928	0	0	1	0	-0.006067627457812354	0.678351566195488	3502.8496635705233	3577.8496635705233	3577.8496635705233	3602.8496635705233	0.8529411554336548	1.0	0.8604651093482971	1.0	1.0	3502	3577	3577	3602	1600
10.825245972174798	10.8252455774351	0	0	1	0	-0.006290029259590911	0.6820280402898788	3517.904824987054	3592.904824987054	3592.904824987054	3617.904824987054	0.8676470518112183	1.0	0.8604651093482971	1.0	1.0	3517	3592	3592	3617	1600
10.842366622390031	10.84236662239003	0	0	1	0	-0.006495190528383502	0.6915184706449509	3556.768137291074	3631.768137291074	3631.768137291074	3656.768137291074	0.8823529481887817	1.0	0.8837209343910217	1.0	1.0	3556	3631	3631	3656	1600
10.865999688155636	10.865999293415937	0	0	1	0	-0.006682548931412953	0.697332426905632	3580.576288178563	3655.576288178563	3655.576288178563	3680.576288178563	0.8823529481887817	1.0	0.9069767594337463	1.0	1.0	3580	3655	3655	3680	1600
10.87525949200948	10.875259097269781	0	0	1	0	-0.006851590932319682	0.697332426905632	3580.576288178563	3655.576288178563	3655.576288178563	3680.576288178563	0.8970588445663452	1.0	0.9069767594337463	1.0	1.0	3580	3655	3655	3680	1600
10.893065015602087	10.893065410341785	0	0	1	0	-0.007001853198729167	0.7010089010000229	3595.6314495950937	3670.6314495950937	3670.6314495950937	3695.6314495950937	0.8970588445663452	1.0	0.9069767594337463	1.0	1.0	3595	3670	3670	3695	1600
10.908369863202957	10.908369863202958	0	0	1	0	-0.007132923872213786	0.7010089010000229	3595.6314495950937	3670.6314495950937	3670.6314495950937	3695.6314495950937	0.8970588445663452	1.0	0.9069767594337463	1.0	1.0	3595	3670	3670	3695	1600
10.933203727132234	10.933203727132236	0	0	1	0	-0.007244443697168125	0.7010089010000229	3595.6314495950937	3670.6314495950937	3670.6314495950937	3695.6314495950937	0.8970588445663452	1.0	0.9069767594337463	1.0	1.0	3595	3670	3670	3695	1600
10.942237345138683	10.942236950398984	0	0	1	0	-0.007336107005503633	0.7010089010000229	3595.6314495950937	3670.6314495950937	3670.6314495950937	3695.6314495950937	0.8970588445663452	1.0	0.9069767594337463	1.0	1.0	3595	3670	3670	3695	1600
10.960364186846089	10.960364186846087	0	0	1	0	-0.007407662554463602	0.7010089010000229	3595.6314495950937	3670.6314495950937	3670.6314495950937	3695.6314495950937	0.8970588445663452	1.0	0.9069767594337463	1.0	1.0	3595	3670	3670	3695	1600
10.98647227052301	10.986472665262708	0	0	1	0	-0.007458914215262096	0.697332426905632	3580.576288178563	3655.576288178563	3655.576288178563	3680.576288178563	0.8823529481887817	1.0	0.9069767594337463	1.0	1.0	3580	3655	3655	3680	1600
10.995413519439943	10.995413124700244	0	0	1	0	-0.007489721510659327	0.6915184706449509	3556.768137291074	3631.768137291074	3631.768137291074	3656.768137291074	0.8823529481887817	1.0	0.8837209343910217	1.0	1.0	3556	3631	3631	3656	1600
11.012965620145934	11.012965225406235	0	0	1	0	-0.0075	0.68784199655056	3541.712975874543	3616.712975874543	3616.712975874543	3641.712975874543	0.8676470518112183	1.0	0.8837209343910217	1.0	1.0	3541	3616	3616	3641	1600
11.026375717192689	11.02637532245299	0	0	1	0	-0.00748972151065928	0.68784199655056	3541.712975874543	3616.712975874543	3616.712975874543	3641.712975874543	0.8676470518112183	1.0	0.8837209343910217	1.0	1.0	3541	3616	3616	3641	1600
11.042726230255614	11.042726230255612	0	0	1	0	-0.007458914215262003	0.6820280402898788	3517.904824987054	3592.904824987054	3592.904824987054	3617.904824987054	0.8676470518112183	1.0	0.8604651093482971	1.0	1.0	3517	3592	3592	3617	1600
11.06027004142793	11.060269646688232	0	0	1	0	-0.007407662554463461	0.6725376099348068	3479.041512683034	3554.041512683034	3554.041512683034	3579.041512683034	0.8529411554336548	1.0	0.8372092843055725	1.0	1.0	3479	3554	3554	3579	1600
11.080530451207213	11.080530451207212	0	0	1	0	-0.007336107005503446	0.6628026136148293	3439.1767027527258	3514.1767027527258	3514.1767027527258	3539.1767027527258	0.8529411554336548	1.0	0.8372092843055725	0.9534883499145508	1.0	3439	3514	3514	3539	1600
11.092196588264784	11.092196193525085	0	0	1	0	-0.007244443697167893	0.6338302023334075	3320.534678555304	3395.534678555304	3395.534678555304	3420.534678555304	0.8382353186607361	0.9777777791023254	0.8139534592628479	0.8837209343910217	1.0	3320	3395	3395	3420	1600
11.108302362714465	11.108301967974766	0	0	1	0	-0.007132923872213509	0.5908814413586843	3144.659502363812	3219.659502363812	3219.659502363812	3244.659502363812	0.8088235259056091	0.9111111164093018	0.7906976938247681	0.8139534592628479	1.0	3144	3219	3219	3244	1600
11.125246169544646	11.12524577480495	0	0	1	0	-0.0070018531987288465	0.5542994988744745	2994.856447890973	3069.856447890973	3069.856447890973	3094.856447890973	0.779411792755127	0.8666666746139526	0.7674418687820435	0.7441860437393188	1.0	2994	3069	3069	3094	1600
11.146396322604964	11.146396322604966	0	0	1	0	-0.0068515909323193175	0.5329861632629367	2907.5783385617256	2982.5783385617256	2982.5783385617256	3007.5783385617256	0.779411792755127	0.8333333134651184	0.7441860437393188	0.6976743936538696	1.0	2907	2982	2982	3007	1600
11.158208118611384	11.158207723871685	0	0	1	0	-0.006682548931412546	0.5185287908936527	2848.375398709508	2923.375398709508	2923.375398709508	2948.375398709508	0.75	0.8222222328186035	0.7441860437393188	0.6744186282157898	1.0	2848	2923	2923	2948	1600
11.175397848273903	11.175397848273901	0	0	1	0	-0.006495190528383055	0.49789149668359833	2763.865678919335	2838.865678919335	2838.865678919335	2863.865678919335	0.75	0.7888888716697693	0.7209302186965942	0.6279069781303406	1.0	2763	2838	2838	2863	1600
11.192654288945512	11.192653894205813	0	0	1	0	-0.006290029259590423	0.4816902404446548	2697.5215346208615	2772.5215346208615	2772.5215346208615	2797.5215346208615	0.7352941036224365	0.7555555701255798	0.7209302186965942	0.604651153087616	1.0	2697	2772	2772	2797	1600
11.210211916007285	11.210211916007287	0	0	1	0	-0.0060676274578118266	0.4543760650911608	2585.6699865483033	2660.6699865483033	2660.6699865483033	2685.6699865483033	0.7058823704719543	0.7222222089767456	0.6976743936538696	0.5581395626068115	1.0	2585	2660	2660	2685	1600
11.226322032593657	11.226322032593655	0	0	1	0	-0.005828594710926981	0.4515982949295321	2574.2950177364337	2649.2950177364337	2649.2950177364337	2674.2950177364337	0.7058823704719543	0.7111111283302307	0.6976743936538696	0.5581395626068115	1.0	2574	2649	2649	2674	1600
11.242467281013216	11.242467281013218	0	0	1	0	-0.005573586191080136	0.44754204652063123	2557.684680501985	2632.684680501985	2632.684680501985	2657.684680501985	0.7058823704719543	0.7111111283302307	0.6976743936538696	0.5348837375640869	1.0	2557	2632	2632	2657	1600
11.266380611964955	11.266380217225256	0	0	1	0	-0.005303300858898766	0.44754204652063123	2557.684680501985	2632.684680501985	2632.684680501985	2657.684680501985	0.7058823704719543	0.7111111283302307	0.6976743936538696	0.5348837375640869	1.0	2557	2632	2632	2657	1600
11.275280807953216	11.275280413213517	0	0	1	0	-0.005018479547691077	0.44754204652063123	2557.684680501985	2632.684680501985	2632.684680501985	2657.684680501985	0.7058823704719543	0.6888889074325562	0.6744186282157898	0.5116279125213623	1.0	2557	2632	2632	2657	1600
11.293114752804133	11.293114358064434	0	0	1	0	-0.004719902932873403	0.4181261243869834	2437.226479364697	2512.226479364697	2512.226479364697	2537.226479364697	0.6764705777168274	0.6666666865348816	0.6744186282157898	0.4883720874786377	1.0	2437	2512	2512	2537	1600
11.308271967757662	11.308271573017963	0	0	1	0	-0.004408389392193153	0.3957410452695007	2345.5595803786055	2420.5595803786055	2420.5595803786055	2445.5595803786055	0.6470588445663452	0.6222222447395325	0.6744186282157898	0.4651162922382355	1.0	2345	2420	2420	2445	1600
11.325194853383806	11.325194853383808	0	0	1	0	-0.004084792762612291	0.37078698879644767	2243.372719121453	2318.372719121453	2318.372719121453	2343.372719121453	0.6176470518112183	0.5777778029441833	0.6511628031730652	0.44186046719551086	1.0	2243	2318	2318	2343	1600
11.346525007746767	11.346525007746765	0	0	1	0	-0.0037499999999995736	0.3452305150570387	2138.718959158574	2213.718959158574	2213.718959158574	2238.718959158574	0.5882353186607361	0.5444444417953491	0.6279069781303406	0.39534884691238403	1.0	2138	2213	2213	2238	1600
11.359603918186249	11.35960352344655	0	0	1	0	-0.00340492874804616	0.3064076774197053	1979.7394390336933	2054.739439033693	2054.739439033693	2079.739439033693	0.5147058963775635	0.5	0.604651153087616	0.3488371968269348	1.0	1979	2054	2054	2079	1600
11.375346137373363	11.375345742633664	0	0	1	0	-0.0030505248230680475	0.27608104764593167	1855.5518901100902	1930.5518901100902	1930.5518901100902	1955.5518901100902	0.47058823704719543	0.4444444477558136	0.5813953280448914	0.3255814015865326	1.0	1855	1930	1930	1955	1600
11.399769472015915	11.399769472015917	0	0	1	0	-0.002687759621589286	0.2269364391197186	1654.3047181952477	1729.3047181952477	1729.3047181952477	1754.3047181952477	0.4264705777168274	0.3444444537162781	0.5348837375640869	0.25581395626068115	1.0	1654	1729	1729	1754	1600
11.408257165018956	11.408256770279257	0	0	1	0	-0.0023176274578116285	0.2269364391197186	1654.3047181952477	1729.3047181952477	1729.3047181952477	1754.3047181952477	0.4264705777168274	0.3444444537162781	0.5348837375640869	0.25581395626068115	1.0	1654	1729	1729	1754	1600
11.426331111606729	11.426331506346427	0	0	1	0	-0.0019411428382684192	0.203813711687995	1559.6171493623397	1634.6171493623397	1634.6171493623397	1659.6171493623397	0.3970588147640228	0.31111112236976624	0.5116279125213623	0.20930232107639313	1.0	1559	1634	1634	1659	1600
11.443354655856062	11.44335465585606	0	0	1	0	-0.0015593376811327004	0.18666600064047612	1489.3972726227498	1564.3972726227498	1564.3972726227498	1589.3972726227498	0.3529411852359772	0.25555557012557983	0.4651162922382355	0.1627907007932663	1.0	1489	1564	1564	1589	1600
11.46648837590272	11.466488375902719	0	0	1	0	-0.0011732584878012297	0.14727648640763702	1328.0972118392735	1403.0972118392735	1403.0972118392735	1428.0972118392735	0.29411765933036804	0.23333333432674408	0.44186046719551086	0.13953489065170288	1.0	1328	1403	1403	1428	1600
11.4751884388637	11.475188044124002	0	0	1	0	-0.0007839634745068937	0.14727648640763702	1328.0972118392735	1403.0972118392735	1403.0972118392735	1428.0972118392735	0.2647058963775635	0.2222222238779068	0.41860464215278625	0.09302325546741486	1.0	1328	1403	1403	1428	1600
11.49310527905136	11.493105673791058	0	0	1	0	-0.0003925196718215671	0.1258498722170578	1240.3552267288517	1315.3552267288517	1315.3552267288517	1340.3552267288517	0.2647058963775635	0.21111111342906952	0.39534884691238403	0.06976744532585144	1.0	1240	1315	1315	1340	1600
11.508521048507586	11.508521048507587	0	0	1	0	5.145327074780904e-16	0.11253574765360375	1185.8338866415074	1260.8338866415074	1260.8338866415074	1285.8338866415074	0.23529411852359772	0.18888889253139496	0.3720930218696594	0.06976744532585144	1.0	1185	1260	1260	1285	1600
11.533690835920524	11.533690835920522	0	0	1	0	0.00039251967182259476	0.09148890966183837	1099.647085065228	1174.647085065228	1174.647085065228	1199.647085065228	0.19117647409439087	0.1666666716337204	0.3488371968269348	0.023255813866853714	1.0	1099	1174	1174	1199	1600
11.5425539263771	11.5425535316374	0	0	1	0	0.0007839634745079172	0.09148890966183837	1099.647085065228	1174.647085065228	1174.647085065228	1199.647085065228	0.19117647409439087	0.1666666716337204	0.3488371968269348	0.023255813866853714	1.0	1099	1174	1174	1199	1600
11.559603523446551	11.559603128706852	0	0	1	0	0.0011732584878022462	0.08503466168052848	1073.216939581764	1148.216939581764	1148.216939581764	1173.216939581764	0.1764705926179886	0.15555556118488312	0.3488371968269348	0.023255813866853714	1.0	1073	1148	1148	1173	1600
11.575249426147163	11.575249031407465	0	0	1	0	0.001559337681133707	0.07655229046940804	1038.481629472226	1113.481629472226	1113.481629472226	1138.481629472226	0.1617647111415863	0.14444445073604584	0.3255814015865326	0.0	1.0	1038	1113	1113	1138	1600
11.599728813826943	11.599728419087244	0	0	1	0	0.0019411428382694134	0.07009804248809814	1012.0514839887619	1087.051483988762	1087.051483988762	1112.051483988762	0.14705882966518402	0.13333334028720856	0.3255814015865326	0.0	1.0	1012	1087	1087	1112	1600
11.608983486064702	11.6089838808044	0	0	1	0	0.0023176274578126073	0.06732026301324368	1000.6764770392329	1075.6764770392329	1075.6764770392329	1100.6764770392329	0.14705882966518402	0.12222222238779068	0.302325576543808	0.0	1.0	1000	1075	1075	1100	1600
11.62624663731119	11.626246242571492	0	0	1	0	0.0026877596215902464	0.060866015031933784	974.2463315557688	1049.2463315557688	1049.2463315557688	1074.2463315557688	0.13235294818878174	0.1111111119389534	0.302325576543808	0.0	1.0	974	1049	1049	1074	1600
11.642593992456522	11.642593597716827	0	0	1	0	0.0030505248230689877	0.060866015031933784	974.2463315557688	1049.2463315557688	1049.2463315557688	1074.2463315557688	0.13235294818878174	0.1111111119389534	0.27906978130340576	0.0	1.0	974	1049	1049	1074	1600
11.666343111693571	11.666342716953872	0	0	1	0	0.0034049287480470767	0.057189542800188065	959.1911777667701	1034.1911777667701	1034.1911777667701	1059.1911777667701	0.11764705926179886	0.1111111119389534	0.27906978130340576	0.0	1.0	959	1034	1034	1059	1600
11.675260281488878	11.67525988674918	0	0	1	0	0.0037500000000004643	0.050735294818878174	932.7610322833061	1007.7610322833061	1007.7610322833061	1032.7610322833061	0.10294117778539658	0.10000000149011612	0.27906978130340576	0.0	1.0	932	1007	1007	1032	1600
11.69318580594991	11.693185805949911	0	0	1	0	0.004084792762613155	0.050735294818878174	932.7610322833061	1007.7610322833061	1007.7610322833061	1032.7610322833061	0.10294117778539658	0.10000000149011612	0.25581395626068115	0.0	1.0	932	1007	1007	1032	1600
11.708759866025346	11.708760260765045	0	0	1	0	0.004408389392193986	0.047957517206668854	921.386032961309	996.386032961309	996.386032961309	1021.386032961309	0.10294117778539658	0.08888889104127884	0.25581395626068115	0.0	1.0	921	996	996	1021	1600
11.733138200342239	11.733138200342237	0	0	1	0	0.004719902932874203	0.04428104683756828	906.3308867998421	981.3308867998421	981.3308867998421	1006.3308867998421	0.0882352963089943	0.08888889104127884	0.23255814611911774	0.0	1.0	906	981	981	1006	1600
11.742286687601027	11.742286292861328	0	0	1	0	0.005018479547691842	0.04428104683756828	906.3308867998421	981.3308867998421	981.3308867998421	1006.3308867998421	0.0882352963089943	0.08888889104127884	0.23255814611911774	0.0	1.0	906	981	981	1006	1600
11.759668260757149	11.75966826075715	0	0	1	0	0.005303300858899494	0.04428104683756828	906.3308867998421	981.3308867998421	981.3308867998421	1006.3308867998421	0.0882352963089943	0.08888889104127884	0.20930232107639313	0.0	1.0	906	981	981	1006	1600
11.775353637427639	11.77535324268794	0	0	1	0	0.005573586191080825	0.04060457646846771	891.2757406383753	966.2757406383753	966.2757406383753	991.2757406383753	0.07352941483259201	0.08888889104127884	0.20930232107639313	0.0	1.0	891	966	966	991	1600
11.800563293550152	11.80056329355015	0	0	1	0	0.005828594710927629	0.04338235408067703	902.6507399603724	977.6507399603724	977.6507399603724	1002.6507399603724	0.07352941483259201	0.10000000149011612	0.1860465109348297	0.0	1.0	902	977	977	1002	1600
11.808240980691306	11.808240585951607	0	0	1	0	0.006067627457812431	0.04338235408067703	902.6507399603724	977.6507399603724	977.6507399603724	1002.6507399603724	0.07352941483259201	0.10000000149011612	0.1860465109348297	0.0	1.0	902	977	977	1002	1600
11.82636545396052	11.826365848700222	0	0	1	0	0.006290029259590983	0.04060457646846771	891.2757406383753	966.2757406383753	966.2757406383753	991.2757406383753	0.07352941483259201	0.08888889104127884	0.1860465109348297	0.0	1.0	891	966	966	991	1600
11.842602676729896	11.842602676729898	0	0	1	0	0.006495190528383569	0.04060457646846771	891.2757406383753	966.2757406383753	966.2757406383753	991.2757406383753	0.07352941483259201	0.08888889104127884	0.1860465109348297	0.0	1.0	891	966	966	991	1600
11.865948371994797	11.865948766734496	0	0	1	0	0.006682548931413013	0.04338235408067703	902.6507399603724	977.6507399603724	977.6507399603724	1002.6507399603724	0.07352941483259201	0.10000000149011612	0.1860465109348297	0.0	1.0	902	977	977	1002	1600
11.87523067601147	11.87523028127177	0	0	1	0	0.006851590932319736	0.04338235408067703	902.6507399603724	977.6507399603724	977.6507399603724	1002.6507399603724	0.07352941483259201	0.10000000149011612	0.1627907007932663	0.0	1.0	902	977	977	1002	1600
11.893106463270456	11.893106068530757	0	0	1	0	0.007001853198729215	0.04060457646846771	891.2757406383753	966.2757406383753	966.2757406383753	991.2757406383753	0.07352941483259201	0.08888889104127884	0.1627907007932663	0.0	1.0	891	966	966	991	1600
11.908788287283656	11.908787892543957	0	0	1	0	0.0071329238722138266	0.04060457646846771	891.2757406383753	966.2757406383753	966.2757406383753	991.2757406383753	0.07352941483259201	0.08888889104127884	0.13953489065170288	0.0	1.0	891	966	966	991	1600
11.933055305005496	11.933055699745195	0	0	1	0	0.00724444369716816	0.04060457646846771	891.2757406383753	966.2757406383753	966.2757406383753	991.2757406383753	0.07352941483259201	0.08888889104127884	0.13953489065170288	0.0	1.0	891	966	966	991	1600
11.942262213739703	11.942261819000004	0	0	1	0	0.007336107005503661	0.04060457646846771	891.2757406383753	966.2757406383753	966.2757406383753	991.2757406383753	0.07352941483259201	0.08888889104127884	0.13953489065170288	0.0	1.0	891	966	966	991	1600
11.959859709511054	11.959859709511056	0	0	1	0	0.007407662554463622	0.04060457646846771	891.2757406383753	966.2757406383753	966.2757406383753	991.2757406383753	0.07352941483259201	0.08888889104127884	0.13953489065170288	0.0	1.0	891	966	966	991	1600
11.986309637767114	11.986309637767116	0	0	1	0	0.00745891421526211	0.04060457646846771	891.2757406383753	966.2757406383753	966.2757406383753	991.2757406383753	0.07352941483259201	0.08888889104127884	0.13953489065170288	0.0	1.0	891	966	966	991	1600
11.995209833755375	11.995209439015676	0	0	1	0	0.007489721510659335	0.04060457646846771	891.2757406383753	966.2757406383753	966.2757406383753	991.2757406383753	0.05882352963089943	0.08888889104127884	0.13953489065170288	0.0	1.0	891	966	966	991	1600
12.013001146718825	12.013000751979126	0	0	1	0	0.0075	0.03692810516804457	876.2205906631425	951.2205906631425	951.2205906631425	976.2205906631425	0.05882352963089943	0.08888889104127884	0.13953489065170288	0.0	1.0	876	951	951	976	1600
12.026419928038951	12.02642032277865	0	0	1	0	0.007489721510659273	0.03692810516804457	876.2205906631425	951.2205906631425	951.2205906631425	976.2205906631425	0.05882352963089943	0.08888889104127884	0.13953489065170288	0.0	1.0	876	951	951	976	1600
12.042923205365302	12.042922810625603	0	0	1	0	0.0074589142152619884	0.03692810516804457	876.2205906631425	951.2205906631425	951.2205906631425	976.2205906631425	0.05882352963089943	0.08888889104127884	0.13953489065170288	0.0	1.0	876	951	951	976	1600
12.058198842228464	12.058198447488765	0	0	1	0	0.00740766255446344	0.03692810516804457	876.2205906631425	951.2205906631425	951.2205906631425	976.2205906631425	0.05882352963089943	0.08888889104127884	0.13953489065170288	0.0	1.0	876	951	951	976	1600
12.079705839976473	12.079705839976475	0	0	1	0	0.0073361070055034195	0.03692810516804457	876.2205906631425	951.2205906631425	951.2205906631425	976.2205906631425	0.05882352963089943	0.08888889104127884	0.13953489065170288	0.0	1.0	876	951	951	976	1600
12.092556985609765	12.092557380349463	0	0	1	0	0.007244443697167859	0.045179739594459534	910.0110336393118	985.0110336393118	985.0110336393118	1010.0110336393118	0.10294117778539658	0.07777778059244156	0.13953489065170288	0.0	1.0	910	985	985	1010	1600
12.12002218437107	12.120022184371072	0	0	1	0	0.007132923872213468	0.055358222747204464	951.6919221498023	1026.6919221498024	1026.6919221498024	1051.6919221498024	0.11764705926179886	0.10000000149011612	0.1627907007932663	0.023255813866853714	1.0	951	1026	1026	1051	1600
12.12881974803765	12.128819353297951	0	0	1	0	0.007001853198728799	0.06553670776259454	993.3728182878247	1068.3728182878247	1068.3728182878247	1093.3728182878247	0.13235294818878174	0.12222222238779068	0.1627907007932663	0.04651162773370743	1.0	993	1068	1068	1093	1600
12.14638171723611	12.146381322496412	0	0	1	0	0.006851590932319263	0.08052109353336984	1054.7338780191494	1129.7338780191494	1129.7338780191494	1154.7338780191494	0.14705882966518402	0.15555556118488312	0.20930232107639313	0.09302325546741486	1.0	1054	1129	1129	1154	1600
12.159794577460758	12.159794577460756	0	0	1	0	0.006682548931412486	0.09667458754736002	1120.8824360064393	1195.8824360064393	1195.8824360064393	1220.8824360064393	0.1764705926179886	0.17777778208255768	0.23255814611911774	0.13953489065170288	1.0	1120	1195	1195	1220	1600
12.1754621908448	12.175462190844803	0	0	1	0	0.006495190528382989	0.11928232893621749	1213.4611369938107	1288.4611369938107	1288.4611369938107	1313.4611369938107	0.22058823704719543	0.21111111342906952	0.27906978130340576	0.1627907007932663	1.0	1213	1288	1288	1313	1600
12.192363760527215	12.192363760527213	0	0	1	0	0.00629002925959035	0.14154604343891852	1304.6310478823714	1379.6310478823714	1379.6310478823714	1404.6310478823714	0.2647058963775635	0.23333333432674408	0.3255814015865326	0.20930232107639313	1.0	1304	1379	1379	1404	1600
12.213454307893016	12.213454702632715	0	0	1	0	0.0060676274578117485	0.15753848027496353	1370.1200767259757	1445.1200767259757	1445.1200767259757	1470.1200767259757	0.27941176295280457	0.25555557012557983	0.3720930218696594	0.25581395626068115	1.0	1370	1445	1445	1470	1600
12.22583531854507	12.225835318545068	0	0	1	0	0.0058285947109268975	0.15753848027496353	1370.1200767259757	1445.1200767259757	1445.1200767259757	1470.1200767259757	0.27941176295280457	0.25555557012557983	0.3720930218696594	0.25581395626068115	1.0	1370	1445	1445	1470	1600
12.24228649023118	12.242286490231178	0	0	1	0	0.005573586191080047	0.16777856403779445	1412.0532197347684	1487.0532197347684	1487.0532197347684	1512.0532197347684	0.29411765933036804	0.2666666805744171	0.39534884691238403	0.27906978130340576	1.0	1412	1487	1487	1512	1600
12.25949753583743	12.259497535837431	0	0	1	0	0.005303300858898672	0.1773903626463038	1451.4135350366141	1526.4135350366141	1526.4135350366141	1551.4135350366141	0.29411765933036804	0.2888889014720917	0.41860464215278625	0.302325576543808	1.0	1451	1526	1526	1551	1600
12.280610188626365	12.280610188626364	0	0	1	0	0.005018479547690979	0.18662238451453272	1489.2186645870115	1564.2186645870115	1564.2186645870115	1589.2186645870115	0.30882352590560913	0.31111112236976624	0.41860464215278625	0.302325576543808	1.0	1489	1564	1564	1589	1600
12.29359791419543	12.293597914195432	0	0	1	0	0.004719902932873301	0.2047562420674438	1563.4768112661823	1638.4768112661823	1638.4768112661823	1663.4768112661823	0.3529411852359772	0.3222222328186035	0.44186046719551086	0.3255814015865326	1.0	1563	1638	1638	1663	1600
12.308366310545669	12.308366705285367	0	0	1	0	0.004408389392193047	0.22391015881135568	1641.9121003325015	1716.9121003325015	1716.9121003325015	1741.9121003325015	0.3970588147640228	0.3444444537162781	0.44186046719551086	0.3488371968269348	1.0	1641	1716	1716	1741	1600
12.326318677306215	12.326318282566517	0	0	1	0	0.004084792762612181	0.23697578163163735	1695.415825781555	1770.415825781555	1770.415825781555	1795.415825781555	0.3970588147640228	0.3777777850627899	0.4651162922382355	0.3720930218696594	1.0	1695	1770	1770	1795	1600
12.346454744080383	12.346454744080384	0	0	1	0	0.0037499999999994586	0.26418060335502425	1806.8195707388243	1881.8195707388243	1881.8195707388243	1906.8195707388243	0.44117647409439087	0.41111111640930176	0.4883720874786377	0.41860464215278625	1.0	1806	1881	1881	1906	1600
12.358649437594615	12.358649437594613	0	0	1	0	0.003404928748046042	0.2824974307027812	1881.8269787278891	1956.8269787278891	1956.8269787278891	1981.8269787278891	0.47058823704719543	0.4333333373069763	0.5116279125213623	0.44186046719551086	1.0	1881	1956	1956	1981	1600
12.375200873164214	12.375200478424516	0	0	1	0	0.0030505248230679265	0.3010846747497471	1957.9417431002144	2032.9417431002144	2032.9417431002144	2057.9417431002144	0.5	0.4555555582046509	0.5348837375640869	0.4651162922382355	1.0	1957	2032	2032	2057	1600
12.392355865733236	12.392356260472939	0	0	1	0	0.0026877596215891626	0.3165362813928567	2021.2160723037482	2096.216072303748	2096.216072303748	2121.216072303748	0.5147058963775635	0.47777777910232544	0.5348837375640869	0.5116279125213623	1.0	2021	2096	2096	2121	1600
12.414150233981957	12.414150233981955	0	0	1	0	0.0023176274578115027	0.3554943277263334	2180.749272039335	2255.749272039335	2255.749272039335	2280.749272039335	0.5882353186607361	0.5222222208976746	0.5581395626068115	0.5581395626068115	1.0	2180	2255	2255	2280	1600
12.42570308074598	12.425703080745977	0	0	1	0	0.0019411428382682915	0.367675071982128	2230.629419766814	2305.629419766814	2305.629419766814	2330.629419766814	0.5882353186607361	0.5444444417953491	0.5813953280448914	0.5813953280448914	1.0	2230	2305	2305	2330	1600
12.443173075594625	12.443173075594627	0	0	1	0	0.001559337681132571	0.3802872934071937	2282.276466502458	2357.276466502458	2357.276466502458	2382.276466502458	0.6029411554336548	0.5666666626930237	0.5813953280448914	0.604651153087616	1.0	2282	2357	2357	2382	1600
12.458348448574299	12.458348448574297	0	0	1	0	0.0011732584878010991	0.3937723832784181	2337.497909525122	2412.497909525122	2412.497909525122	2437.497909525122	0.6176470518112183	0.5777778029441833	0.604651153087616	0.6279069781303406	1.0	2337	2412	2412	2437	1600
12.479663602828705	12.479663602828703	0	0	1	0	0.0007839634745067622	0.40300441259722763	2375.303069585647	2450.303069585647	2450.303069585647	2475.303069585647	0.6323529481887817	0.6000000238418579	0.604651153087616	0.6279069781303406	1.0	2375	2450	2450	2475	1600
12.49349765031194	12.493497650311943	0	0	1	0	0.000392519671821435	0.4130834301721089	2416.576646554786	2491.576646554786	2491.576646554786	2516.576646554786	0.6323529481887817	0.6111111044883728	0.6279069781303406	0.6511628031730652	1.0	2416	2491	2491	2516	1600
12.508223809514412	12.50822380951441	0	0	1	0	-6.468409853337487e-16	0.4296166975476279	2484.2803764575365	2559.2803764575365	2559.2803764575365	2584.2803764575365	0.6470588445663452	0.6333333253860474	0.6279069781303406	0.6976743936538696	1.0	2484	2559	2559	2584	1600
12.53304109437634	12.533041094376342	0	0	1	0	-0.00039251967182272687	0.4736252191132504	2664.4952722687603	2739.4952722687603	2739.4952722687603	2764.4952722687603	0.7058823704719543	0.6888889074325562	0.6511628031730652	0.7674418687820435	1.0	2664	2739	2739	2764	1600
12.542302871928676	12.542303266668378	0	0	1	0	-0.0007839634745080487	0.4979389479122913	2764.059991700833	2839.059991700833	2839.059991700833	2864.059991700833	0.720588207244873	0.7222222089767456	0.6744186282157898	0.8139534592628479	1.0	2764	2839	2839	2864	1600
12.560121816671042	12.56012181667104	0	0	1	0	-0.0011732584878023768	0.5187372883843242	2849.2291959338077	2924.2291959338077	2924.2291959338077	2949.2291959338077	0.7352941036224365	0.7555555701255798	0.6976743936538696	0.8372092843055725	1.0	2849	2924	2924	2949	1600
12.57526324203662	12.575263242036618	0	0	1	0	-0.0015593376811338364	0.5333040294581455	2908.8800006311058	2983.8800006311058	2983.8800006311058	3008.8800006311058	0.75	0.7666666507720947	0.6976743936538696	0.8837209343910217	1.0	2908	2983	2983	3008	1600
12.600825400710136	12.600825795449834	0	0	1	0	-0.0019411428382695413	0.551865430394658	2984.8889374661244	3059.8889374661244	3059.8889374661244	3084.8889374661244	0.7647058963775635	0.7888888716697693	0.7209302186965942	0.9069767594337463	1.0	2984	3059	3059	3084	1600
12.60974691264213	12.609746912642132	0	0	1	0	-0.002317627457812733	0.5706972480303794	3062.0052306844036	3137.0052306844036	3137.0052306844036	3162.0052306844036	0.779411792755127	0.8111110925674438	0.7441860437393188	0.930232584476471	1.0	3062	3137	3137	3162	1600
12.625912687526029	12.625912687526027	0	0	1	0	-0.00268775962159037	0.5922590556694018	3150.3008329662007	3225.3008329662007	3225.3008329662007	3250.3008329662007	0.8088235259056091	0.8333333134651184	0.7441860437393188	0.9767441749572754	1.0	3150	3225	3225	3250	1600
12.642556097445443	12.642556097445441	0	0	1	0	-0.0030505248230691083	0.6144094914197922	3241.006867364049	3316.006867364049	3316.006867364049	3341.006867364049	0.8235294222831726	0.8666666746139526	0.7674418687820435	1.0	1.0	3241	3316	3316	3341	1600
12.658481081113088	12.65848068637339	0	0	1	0	-0.003404928748047195	0.6199650466442108	3263.7568660080433	3338.7568660080433	3338.7568660080433	3363.7568660080433	0.8235294222831726	0.8888888955116272	0.7674418687820435	1.0	1.0	3263	3338	3338	3363	1600
12.676164630138771	12.676164235399073	0	0	1	0	-0.0037500000000005793	0.6442430466413498	3363.1752759963274	3438.1752759963274	3438.1752759963274	3463.1752759963274	0.8529411554336548	0.9333333373069763	0.7906976938247681	1.0	1.0	3363	3438	3438	3463	1600
12.694480157422191	12.694480157422193	0	0	1	0	-0.004084792762613266	0.6592890173196793	3424.7885259240866	3499.7885259240866	3499.7885259240866	3524.7885259240866	0.8676470518112183	0.9555555582046509	0.8139534592628479	1.0	1.0	3424	3499	3499	3524	1600
12.719805077536744	12.719805472276443	0	0	1	0	-0.004408389392194093	0.6712988168001175	3473.968654796481	3548.968654796481	3548.968654796481	3573.968654796481	0.8823529481887817	0.9888888597488403	0.8139534592628479	1.0	1.0	3473	3548	3548	3573	1600
12.728222506873404	12.728222112133706	0	0	1	0	-0.004719902932874305	0.6835670322179794	3524.2069969326258	3599.2069969326258	3599.2069969326258	3624.2069969326258	0.8970588445663452	1.0	0.8372092843055725	1.0	1.0	3524	3599	3599	3624	1600
12.74644645454671	12.746446849286409	0	0	1	0	-0.005018479547691941	0.6872434914112091	3539.2620973289013	3614.2620973289013	3614.2620973289013	3639.2620973289013	0.9117646813392639	1.0	0.8372092843055725	1.0	1.0	3539	3614	3614	3639	1600
12.75822627663753	12.758226276637528	0	0	1	0	-0.005303300858899587	0.6872434914112091	3539.2620973289013	3614.2620973289013	3614.2620973289013	3639.2620973289013	0.9117646813392639	1.0	0.8372092843055725	1.0	1.0	3539	3614	3614	3639	1600
12.77524666296927	12.775246662969272	0	0	1	0	-0.0055735861910809125	0.6909199655056	3554.317258745432	3629.317258745432	3629.317258745432	3654.317258745432	0.9264705777168274	1.0	0.8372092843055725	1.0	1.0	3554	3629	3629	3654	1600
12.799738682319411	12.799739471798807	0	0	1	0	-0.005828594710927712	0.700410395860672	3593.180571049452	3668.180571049452	3668.180571049452	3693.180571049452	0.9411764740943909	1.0	0.8604651093482971	1.0	1.0	3593	3668	3668	3693	1600
12.808342034054192	12.808341639314493	0	0	1	0	-0.006067627457812508	0.700410395860672	3593.180571049452	3668.180571049452	3668.180571049452	3693.180571049452	0.9411764740943909	1.0	0.8604651093482971	1.0	1.0	3593	3668	3668	3693	1600
12.826307427224801	12.826307032485103	0	0	1	0	-0.006290029259591055	0.7040868699550629	3608.2357324659824	3683.2357324659824	3683.2357324659824	3708.2357324659824	0.9558823704719543	1.0	0.8604651093482971	1.0	1.0	3608	3683	3683	3708	1600
12.84238912255286	12.842389122552861	0	0	1	0	-0.006495190528383635	0.709900826215744	3632.0438833534718	3707.0438833534718	3707.0438833534718	3732.0438833534718	0.9558823704719543	1.0	0.8837209343910217	1.0	1.0	3632	3707	3707	3732	1600
12.858277000688819	12.85827700068882	0	0	1	0	-0.006682548931413073	0.709900826215744	3632.0438833534718	3707.0438833534718	3707.0438833534718	3732.0438833534718	0.9558823704719543	1.0	0.8837209343910217	1.0	1.0	3632	3707	3707	3732	1600
12.879614260366356	12.879614260366358	0	0	1	0	-0.006851590932319789	0.709900826215744	3632.0438833534718	3707.0438833534718	3707.0438833534718	3732.0438833534718	0.9558823704719543	1.0	0.8837209343910217	1.0	1.0	3632	3707	3707	3732	1600
12.89303777856287	12.893037778562872	0	0	1	0	-0.007001853198729263	0.709900826215744	3632.0438833534718	3707.0438833534718	3707.0438833534718	3732.0438833534718	0.9558823704719543	1.0	0.8837209343910217	1.0	1.0	3632	3707	3707	3732	1600
12.908266441401878	12.90826604666218	0	0	1	0	-0.007132923872213867	0.709900826215744	3632.0438833534718	3707.0438833534718	3707.0438833534718	3732.0438833534718	0.9558823704719543	1.0	0.8837209343910217	1.0	1.0	3632	3707	3707	3732	1600
12.934332682670728	12.934333077410427	0	0	1	0	-0.0072444436971681936	0.7062243521213531	3616.988721936941	3691.988721936941	3691.988721936941	3716.988721936941	0.9411764740943909	1.0	0.8837209343910217	1.0	1.0	3616	3691	3691	3716	1600
12.945663290984342	12.945663290984344	0	0	1	0	-0.007336107005503688	0.7062243521213531	3616.988721936941	3691.988721936941	3691.988721936941	3716.988721936941	0.9411764740943909	1.0	0.8837209343910217	1.0	1.0	3616	3691	3691	3716	1600
12.958427199144204	12.958427199144205	0	0	1	0	-0.007407662554463643	0.6967339217662811	3578.125409632921	3653.125409632921	3653.125409632921	3678.125409632921	0.9264705777168274	1.0	0.8604651093482971	1.0	1.0	3578	3653	3653	3678	1600
12.975301926527099	12.9753015317874	0	0	1	0	-0.007458914215262124	0.6835670322179794	3524.2069969326258	3599.2069969326258	3599.2069969326258	3624.2069969326258	0.8970588445663452	1.0	0.8372092843055725	1.0	1.0	3524	3599	3599	3624	1600
12.992397708141308	12.99239770814131	0	0	1	0	-0.007489721510659341	0.6807892471551895	3512.831967100501	3587.831967100501	3587.831967100501	3612.831967100501	0.8970588445663452	0.9888888597488403	0.8372092843055725	1.0	1.0	3512	3587	3587	3612	1600
13.014137207571896	13.014136812832197	0	0	1	0	-0.0075	0.6721975207328796	3477.648847401142	3552.648847401142	3552.648847401142	3577.648847401142	0.8970588445663452	0.9777777791023254	0.8139534592628479	1.0	1.0	3477	3552	3552	3577	1600
13.025347025537684	13.025346630797985	0	0	1	0	-0.007489721510659266	0.6657432615756989	3451.218656152487	3526.218656152487	3526.218656152487	3551.218656152487	0.8823529481887817	0.9666666388511658	0.8139534592628479	1.0	1.0	3451	3526	3526	3551	1600
13.042310569352804	13.042310569352805	0	0	1	0	-0.0074589142152619746	0.6369060572577272	3333.1303044703927	3408.1303044703927	3408.1303044703927	3433.1303044703927	0.8676470518112183	0.9444444179534912	0.7906976938247681	0.930232584476471	1.0	3333	3408	3408	3433	1600
13.060030434430775	13.060030829170474	0	0	1	0	-0.007407662554463419	0.5742307195894263	3076.4747967187004	3151.4747967187004	3151.4747967187004	3176.4747967187004	0.8529411554336548	0.855555534362793	0.7441860437393188	0.7906976938247681	1.0	3076	3151	3151	3176	1600
13.07521449168382	13.075214096944121	0	0	1	0	-0.007336107005503392	0.5742307195894263	3076.4747967187004	3151.4747967187004	3151.4747967187004	3176.4747967187004	0.8529411554336548	0.8444444537162781	0.7209302186965942	0.7441860437393188	1.0	3076	3151	3151	3176	1600
13.093194884962983	13.093194884962982	0	0	1	0	-0.007244443697167825	0.5556951690406784	3000.571717221578	3075.571717221578	3075.571717221578	3100.571717221578	0.8529411554336548	0.8333333134651184	0.7209302186965942	0.7441860437393188	1.0	3000	3075	3075	3100	1600
13.119885209695596	13.119885209695598	0	0	1	0	-0.0071329238722134276	0.5450494829273147	2956.9776325873536	3031.9776325873536	3031.9776325873536	3056.9776325873536	0.8382353186607361	0.8222222328186035	0.7209302186965942	0.7209302186965942	1.0	2956	3031	3031	3056	1600
13.132046350335429	13.13204595559573	0	0	1	0	-0.007001853198728752	0.5380802411060195	2928.43858732915	3003.43858732915	3003.43858732915	3028.43858732915	0.8382353186607361	0.8111110925674438	0.7209302186965942	0.6976743936538696	1.0	2928	3003	3003	3028	1600
13.142321819434219	13.14232142469452	0	0	1	0	-0.006851590932319209	0.5142814811095473	2830.982665143596	2905.982665143596	2905.982665143596	2930.982665143596	0.8088235259056091	0.7777777910232544	0.6976743936538696	0.6744186282157898	1.0	2830	2905	2905	2930	1600
13.160253659730433	13.160254843949529	0	0	1	0	-0.006682548931412426	0.48037785211081374	2692.147304393782	2767.147304393782	2767.147304393782	2792.147304393782	0.7647058963775635	0.7333333492279053	0.6744186282157898	0.6279069781303406	1.0	2692	2767	2767	2792	1600
13.177938787714911	13.177938392975213	0	0	1	0	-0.006495190528382922	0.4580444538428887	2600.6920384866294	2675.6920384866294	2675.6920384866294	2700.6920384866294	0.7647058963775635	0.6888889074325562	0.6511628031730652	0.5813953280448914	1.0	2600	2675	2675	2700	1600
13.193911140146408	13.19391074540671	0	0	1	0	-0.006290029259590279	0.4450266021709304	2547.38393588996	2622.38393588996	2622.38393588996	2647.38393588996	0.75	0.6666666865348816	0.6511628031730652	0.5581395626068115	1.0	2547	2622	2622	2647	1600
13.208383481722564	13.208383481722565	0	0	1	0	-0.006067627457811671	0.4385723430137496	2520.9537446413046	2595.9537446413046	2595.9537446413046	2620.9537446413046	0.7352941036224365	0.6555555462837219	0.6511628031730652	0.5581395626068115	1.0	2520	2595	2595	2620	1600
13.22626597955643	13.226266374296129	0	0	1	0	-0.005828594710926814	0.43200874079589013	2494.07579355917	2569.07579355917	2569.07579355917	2594.07579355917	0.7352941036224365	0.644444465637207	0.6511628031730652	0.5348837375640869	1.0	2494	2569	2569	2594	1600
13.242636229604294	13.242636229604292	0	0	1	0	-0.0055735861910799584	0.42833226670149926	2479.0206321426394	2554.0206321426394	2554.0206321426394	2579.0206321426394	0.720588207244873	0.644444465637207	0.6511628031730652	0.5348837375640869	1.0	2479	2554	2554	2579	1600
13.266390875197121	13.266390875197123	0	0	1	0	-0.0053033008588985785	0.3921042367082599	2330.666849320324	2405.666849320324	2405.666849320324	2430.666849320324	0.6617646813392639	0.6000000238418579	0.6279069781303406	0.4883720874786377	1.0	2330	2405	2405	2430	1600
13.27520462319135	13.275204623191351	0	0	1	0	-0.005018479547690881	0.380931522465513	2284.914584496276	2359.914584496276	2359.914584496276	2384.914584496276	0.6617646813392639	0.5666666626930237	0.604651153087616	0.4883720874786377	1.0	2284	2359	2359	2384	1600
13.293128963433286	13.293129358172985	0	0	1	0	-0.004719902932873198	0.3709618822586349	2244.08890784911	2319.08890784911	2319.08890784911	2344.08890784911	0.6470588445663452	0.5555555820465088	0.604651153087616	0.4651162922382355	1.0	2244	2319	2319	2344	1600
13.30830157323507	13.308301967974769	0	0	1	0	-0.00440838939219294	0.3709618822586349	2244.08890784911	2319.08890784911	2319.08890784911	2344.08890784911	0.6470588445663452	0.5555555820465088	0.604651153087616	0.4651162922382355	1.0	2244	2319	2319	2344	1600
13.333006357282848	13.33300635728285	0	0	1	0	-0.00408479276261207	0.3593219542475956	2196.423402643904	2271.423402643904	2271.423402643904	2296.423402643904	0.6470588445663452	0.5333333611488342	0.5813953280448914	0.44186046719551086	1.0	2196	2271	2271	2296	1600
13.34234076693976	13.342340766939762	0	0	1	0	-0.003749999999999344	0.3593219542475956	2196.423402643904	2271.423402643904	2271.423402643904	2296.423402643904	0.6470588445663452	0.5333333611488342	0.5813953280448914	0.44186046719551086	1.0	2196	2271	2271	2296	1600
13.359746813957205	13.359746813957207	0	0	1	0	-0.0034049287480459245	0.3455147469016331	2139.8828885621874	2214.8828885621874	2214.8828885621874	2239.8828885621874	0.6029411554336548	0.5222222208976746	0.5813953280448914	0.44186046719551086	1.0	2139	2214	2214	2239	1600
13.386302927192236	13.386302927192235	0	0	1	0	-0.003050524823067806	0.3000069365405018	1953.528405133355	2028.528405133355	2028.528405133355	2053.5284051333547	0.5441176295280457	0.4444444477558136	0.5348837375640869	0.39534884691238403	1.0	1953	2028	2028	2053	1600
13.395375624428862	13.395375229689163	0	0	1	0	-0.002687759621589039	0.272593295500851	1841.2695450759848	1916.2695450759848	1916.2695450759848	1941.2695450759848	0.5	0.4000000059604645	0.5116279125213623	0.3720930218696594	1.0	1841	1916	1916	1941	1600
13.408376376407986	13.408376376407988	0	0	1	0	-0.0023176274578113774	0.24545006370982847	1730.1180108917474	1805.1180108917474	1805.1180108917474	1830.1180108917474	0.45588234066963196	0.35555556416511536	0.4883720874786377	0.3488371968269348	1.0	1730	1805	1805	1830	1600
13.426235979339324	13.426235979339323	0	0	1	0	-0.0019411428382681635	0.22780928382798105	1657.8790172755823	1732.8790172755823	1732.8790172755823	1757.8790172755823	0.4264705777168274	0.3333333432674408	0.4651162922382355	0.3255814015865326	1.0	1657	1732	1732	1757	1600
13.44336728752642	13.443367287526423	0	0	1	0	-0.0015593376811324415	0.21043891440764706	1586.7473544993147	1661.7473544993147	1661.7473544993147	1686.7473544993147	0.3970588147640228	0.31111112236976624	0.44186046719551086	0.302325576543808	1.0	1586	1661	1661	1686	1600
13.458459765169351	13.45846015990905	0	0	1	0	-0.0011732584878009686	0.19863793840193633	1538.4223577559292	1613.4223577559292	1613.4223577559292	1638.4223577559292	0.38235294818878174	0.2888889014720917	0.44186046719551086	0.27906978130340576	1.0	1538	1613	1613	1638	1600
13.479934394262063	13.479934789001762	0	0	1	0	-0.0007839634745066304	0.18043046884274982	1463.8627699110607	1538.8627699110607	1538.8627699110607	1563.8627699110607	0.3382352888584137	0.2666666805744171	0.41860464215278625	0.27906978130340576	1.0	1463	1538	1538	1563	1600
13.492393958114171	13.49239395811417	0	0	1	0	-0.0003925196718213029	0.15717253089555538	1368.6215140172994	1443.6215140172994	1443.6215140172994	1468.6215140172994	0.30882352590560913	0.23333333432674408	0.3720930218696594	0.23255814611911774	1.0	1368	1443	1443	1468	1600
13.508221835815917	13.508221441076218	0	0	1	0	7.791492631894069e-16	0.14855495408548092	1333.3325369800443	1408.3325369800443	1408.3325369800443	1433.3325369800443	0.29411765933036804	0.2222222238779068	0.3720930218696594	0.20930232107639313	1.0	1333	1408	1408	1433	1600
13.525717883484681	13.525717488744982	0	0	1	0	0.000392519671822859	0.14366160545109286	1313.2942743222252	1388.2942743222252	1388.2942743222252	1413.2942743222252	0.27941176295280457	0.2222222238779068	0.3488371968269348	0.20930232107639313	1.0	1313	1388	1388	1413	1600
13.546196189577689	13.546196189577687	0	0	1	0	0.0007839634745081803	0.14088382783888354	1301.919275000228	1376.919275000228	1376.919275000228	1401.919275000228	0.27941176295280457	0.21111111342906952	0.3488371968269348	0.20930232107639313	1.0	1301	1376	1376	1401	1600
13.559699839933053	13.559700234672752	0	0	1	0	0.0011732584878025075	0.12575040687743944	1239.9479161631145	1314.9479161631145	1314.9479161631145	1339.9479161631145	0.25	0.20000000298023224	0.3255814015865326	0.1627907007932663	1.0	1239	1314	1314	1339	1600
13.575239557654694	13.575239162914995	0	0	1	0	0.0015593376811339657	0.11372677371179885	1190.7111383498163	1265.7111383498163	1265.7111383498163	1290.7111383498163	0.22058823704719543	0.18888889253139496	0.3255814015865326	0.13953489065170288	1.0	1190	1265	1265	1290	1600
13.592293496860833	13.592295075819626	0	0	1	0	0.001941142838269669	0.10838003923311595	1168.8162606596097	1243.8162606596097	1243.8162606596097	1268.8162606596097	0.22058823704719543	0.17777778208255768	0.302325576543808	0.11627907305955887	1.0	1168	1243	1243	1268	1600
13.612870093138831	13.612870093138833	0	0	1	0	0.0023176274578128593	0.09317300370967407	1106.5434501911154	1181.5434501911154	1181.5434501911154	1206.5434501911154	0.19117647409439087	0.15555556118488312	0.27906978130340576	0.09302325546741486	1.0	1106	1181	1181	1206	1600
13.626057556995477	13.626057162255778	0	0	1	0	0.002687759621590494	0.09317300370967407	1106.5434501911154	1181.5434501911154	1181.5434501911154	1206.5434501911154	0.19117647409439087	0.15555556118488312	0.27906978130340576	0.09302325546741486	1.0	1106	1181	1181	1206	1600
13.642340174830213	13.642339780090515	0	0	1	0	0.0030505248230692293	0.08965758969548943	1092.1478298030293	1167.1478298030293	1167.1478298030293	1192.1478298030293	0.19117647409439087	0.15555556118488312	0.25581395626068115	0.04651162773370743	1.0	1092	1167	1167	1192	1600
13.666200610662312	13.666200215922613	0	0	1	0	0.0034049287480473127	0.07512659509704041	1032.6434069223806	1107.6434069223806	1107.6434069223806	1132.6434069223806	0.1617647111415863	0.13333334028720856	0.23255814611911774	0.023255813866853714	1.0	1032	1107	1107	1132	1600
13.675238570805448	13.675238570805446	0	0	1	0	0.0037500000000006933	0.07512659509704041	1032.6434069223806	1107.6434069223806	1107.6434069223806	1132.6434069223806	0.14705882966518402	0.12222222238779068	0.20930232107639313	0.0	1.0	1032	1107	1107	1132	1600
13.693931863980595	13.693932258720293	0	0	1	0	0.004084792762613376	0.060866015031933784	974.2463315557688	1049.2463315557688	1049.2463315557688	1074.2463315557688	0.13235294818878174	0.1111111119389534	0.20930232107639313	0.0	1.0	974	1049	1049	1074	1600
13.719589944400912	13.719589549661213	0	0	1	0	0.0044083893921942	0.060866015031933784	974.2463315557688	1049.2463315557688	1049.2463315557688	1074.2463315557688	0.13235294818878174	0.1111111119389534	0.20930232107639313	0.0	1.0	974	1049	1049	1074	1600
13.727134604263583	13.727134604263584	0	0	1	0	0.004719902932874409	0.060866015031933784	974.2463315557688	1049.2463315557688	1049.2463315557688	1074.2463315557688	0.13235294818878174	0.1111111119389534	0.20930232107639313	0.0	1.0	974	1049	1049	1074	1600
13.746257768970697	13.746258163710396	0	0	1	0	0.005018479547692039	0.058088237419724464	962.8713322337717	1037.8713322337717	1037.8713322337717	1062.8713322337717	0.13235294818878174	0.10000000149011612	0.1860465109348297	0.0	1.0	962	1037	1037	1062	1600
13.759531680821375	13.759531286081677	0	0	1	0	0.00530330085889968	0.058088237419724464	962.8713322337717	1037.8713322337717	1037.8713322337717	1062.8713322337717	0.13235294818878174	0.10000000149011612	0.20930232107639313	0.0	1.0	962	1037	1037	1062	1600
13.775189030973248	13.775188636233553	0	0	1	0	0.005573586191081001	0.058088237419724464	962.8713322337717	1037.8713322337717	1037.8713322337717	1062.8713322337717	0.13235294818878174	0.10000000149011612	0.20930232107639313	0.0	1.0	962	1037	1037	1062	1600
13.79216836437632	13.79216796963662	0	0	1	0	0.005828594710927795	0.054411765187978745	947.816178444773	1022.816178444773	1022.816178444773	1047.816178444773	0.11764705926179886	0.10000000149011612	0.1860465109348297	0.0	1.0	947	1022	1022	1047	1600
13.812926146176057	13.812926146176059	0	0	1	0	0.006067627457812587	0.054411765187978745	947.816178444773	1022.816178444773	1022.816178444773	1047.816178444773	0.11764705926179886	0.10000000149011612	0.1860465109348297	0.0	1.0	947	1022	1022	1047	1600
13.826251374187574	13.826250979447876	0	0	1	0	0.006290029259591127	0.054411765187978745	947.816178444773	1022.816178444773	1022.816178444773	1047.816178444773	0.11764705926179886	0.10000000149011612	0.1860465109348297	0.0	1.0	947	1022	1022	1047	1600
13.842203594894436	13.84220280541504	0	0	1	0	0.006495190528383701	0.054411765187978745	947.816178444773	1022.816178444773	1022.816178444773	1047.816178444773	0.11764705926179886	0.10000000149011612	0.1627907007932663	0.0	1.0	947	1022	1022	1047	1600
13.867580620649228	13.867581015388927	0	0	1	0	0.006682548931413134	0.050735294818878174	932.7610322833061	1007.7610322833061	1007.7610322833061	1032.7610322833061	0.10294117778539658	0.10000000149011612	0.1627907007932663	0.0	1.0	932	1007	1007	1032	1600
13.875887128130532	13.875886733390834	0	0	1	0	0.006851590932319843	0.050735294818878174	932.7610322833061	1007.7610322833061	1007.7610322833061	1032.7610322833061	0.10294117778539658	0.10000000149011612	0.1627907007932663	0.0	1.0	932	1007	1007	1032	1600
13.892897645969807	13.892897645969805	0	0	1	0	0.0070018531987293105	0.0470588244497776	917.7058861218393	992.7058861218393	992.7058861218393	1017.7058861218393	0.0882352963089943	0.10000000149011612	0.1627907007932663	0.0	1.0	917	992	992	1017	1600
13.908547101327706	13.908547101327708	0	0	1	0	0.007132923872213908	0.04428104683756828	906.3308867998421	981.3308867998421	981.3308867998421	1006.3308867998421	0.0882352963089943	0.08888889104127884	0.13953489065170288	0.0	1.0	906	981	981	1006	1600
13.933045436513027	13.933045041773328	0	0	1	0	0.007244443697168227	0.04428104683756828	906.3308867998421	981.3308867998421	981.3308867998421	1006.3308867998421	0.0882352963089943	0.08888889104127884	0.13953489065170288	0.0	1.0	906	981	981	1006	1600
13.942223529249222	13.942223134509527	0	0	1	0	0.007336107005503715	0.04150326922535896	894.955887477845	969.955887477845	969.955887477845	994.955887477845	0.0882352963089943	0.07777778059244156	0.13953489065170288	0.0	1.0	894	969	969	994	1600
13.959711287384316	13.959710892644617	0	0	1	0	0.007407662554463664	0.04150326922535896	894.955887477845	969.955887477845	969.955887477845	994.955887477845	0.0882352963089943	0.07777778059244156	0.13953489065170288	0.0	1.0	894	969	969	994	1600
13.975198109986323	13.975197715246624	0	0	1	0	0.007458914215262138	0.04150326922535896	894.955887477845	969.955887477845	969.955887477845	994.955887477845	0.0882352963089943	0.07777778059244156	0.13953489065170288	0.0	1.0	894	969	969	994	1600
13.992347576199563	13.992347181459865	0	0	1	0	0.007489721510659348	0.04150326922535896	894.955887477845	969.955887477845	969.955887477845	994.955887477845	0.0882352963089943	0.07777778059244156	0.13953489065170288	0.0	1.0	894	969	969	994	1600
14.01308009465858	14.013079699918881	0	0	1	0	0.0075	0.04150326922535896	894.955887477845	969.955887477845	969.955887477845	994.955887477845	0.0882352963089943	0.07777778059244156	0.13953489065170288	0.0	1.0	894	969	969	994	1600
14.026155452440772	14.026155452440774	0	0	1	0	0.007489721510659259	0.04150326922535896	894.955887477845	969.955887477845	969.955887477845	994.955887477845	0.0882352963089943	0.07777778059244156	0.13953489065170288	0.0	1.0	894	969	969	994	1600
14.042570702814295	14.042570702814297	0	0	1	0	0.0074589142152619616	0.04150326922535896	894.955887477845	969.955887477845	969.955887477845	994.955887477845	0.0882352963089943	0.07777778059244156	0.13953489065170288	0.0	1.0	894	969	969	994	1600
14.066205742278399	14.0662053475387	0	0	1	0	0.007407662554463399	0.04428104683756828	906.3308867998421	981.3308867998421	981.3308867998421	1006.3308867998421	0.0882352963089943	0.08888889104127884	0.13953489065170288	0.0	1.0	906	981	981	1006	1600
14.075274886857734	14.075274886857732	0	0	1	0	0.007336107005503364	0.04428104683756828	906.3308867998421	981.3308867998421	981.3308867998421	1006.3308867998421	0.0882352963089943	0.08888889104127884	0.13953489065170288	0.0	1.0	906	981	981	1006	1600
14.092775671402883	14.092775276663184	0	0	1	0	0.00724444369716779	0.0470588244497776	917.7058861218393	992.7058861218393	992.7058861218393	1017.7058861218393	0.0882352963089943	0.10000000149011612	0.13953489065170288	0.0	1.0	917	992	992	1017	1600
14.108603549104632	14.108603154364934	0	0	1	0	0.007132923872213387	0.0470588244497776	917.7058861218393	992.7058861218393	992.7058861218393	1017.7058861218393	0.0882352963089943	0.10000000149011612	0.1627907007932663	0.0	1.0	917	992	992	1017	1600
14.13290254074207	14.132902540742071	0	0	1	0	0.007001853198728705	0.04983660206198692	929.0808854438365	1004.0808854438365	1004.0808854438365	1029.0808854438365	0.0882352963089943	0.1111111119389534	0.1627907007932663	0.0	1.0	929	1004	1004	1029	1600
14.142164713034106	14.142164318294407	0	0	1	0	0.006851590932319155	0.04983660206198692	929.0808854438365	1004.0808854438365	1004.0808854438365	1029.0808854438365	0.0882352963089943	0.1111111119389534	0.1627907007932663	0.0	1.0	929	1004	1004	1029	1600
14.159514312274627	14.159513917534928	0	0	1	0	0.006682548931412366	0.04983660206198692	929.0808854438365	1004.0808854438365	1004.0808854438365	1029.0808854438365	0.0882352963089943	0.1111111119389534	0.1627907007932663	0.0	1.0	929	1004	1004	1029	1600
14.175187057274755	14.175186662535056	0	0	1	0	0.006495190528382856	0.053513072431087494	944.1360316053033	1019.1360316053033	1019.1360316053033	1044.1360316053033	0.10294117778539658	0.1111111119389534	0.1627907007932663	0.0	1.0	944	1019	1019	1044	1600
14.192263101904025	14.192262707164327	0	0	1	0	0.006290029259590206	0.05445952999031321	948.0117753103326	1023.0117753103326	1023.0117753103326	1048.0117753103327	0.10294117778539658	0.1111111119389534	0.1627907007932663	0.023255813866853714	1.0	948	1023	1023	1048	1600
14.213036278552014	14.213035489072618	0	0	1	0	0.006067627457811592	0.061048986169616876	974.9955983645812	1049.9955983645812	1049.9955983645812	1074.9955983645812	0.11764705926179886	0.12222222238779068	0.1860465109348297	0.023255813866853714	1.0	974	1049	1049	1074	1600
14.226177557863906	14.226177163124207	0	0	1	0	0.005828594710926731	0.061048986169616876	974.9955983645812	1049.9955983645812	1049.9955983645812	1074.9955983645812	0.11764705926179886	0.12222222238779068	0.1860465109348297	0.023255813866853714	1.0	974	1049	1049	1074	1600
14.242273463821117	14.242273069081419	0	0	1	0	0.005573586191079871	0.06607754055456963	995.5875285709626	1070.5875285709626	1070.5875285709626	1095.5875285709626	0.13235294818878174	0.12222222238779068	0.20930232107639313	0.04651162773370743	1.0	995	1070	1070	1095	1600
14.258250553129002	14.258250158389304	0	0	1	0	0.005303300858898486	0.07097088507381144	1015.6257743772578	1090.6257743772578	1090.6257743772578	1115.6257743772578	0.14705882966518402	0.12222222238779068	0.20930232107639313	0.06976744532585144	1.0	1015	1090	1090	1115	1600
14.280774400341055	14.280774400341054	0	0	1	0	0.005018479547690782	0.08141978629026109	1058.414024858619	1133.414024858619	1133.414024858619	1158.414024858619	0.1617647111415863	0.14444445073604584	0.20930232107639313	0.09302325546741486	1.0	1058	1133	1133	1158	1600
14.292299615326161	14.292299220586463	0	0	1	0	0.004719902932873095	0.0884148674100847	1087.0588820442968	1162.0588820442968	1162.0588820442968	1187.0588820442968	0.1764705926179886	0.15555556118488312	0.23255814611911774	0.09302325546741486	1.0	1087	1162	1162	1187	1600
14.308990394009431	14.308989999269732	0	0	1	0	0.0044083893921928324	0.0998976682169235	1134.0809513483018	1209.0809513483018	1209.0809513483018	1234.0809513483018	0.20588235557079315	0.1666666716337204	0.23255814611911774	0.11627907305955887	1.0	1134	1209	1209	1234	1600
14.33290293548177	14.332902935481771	0	0	1	0	0.004084792762611958	0.11129302549815101	1180.7449394149285	1255.7449394149285	1255.7449394149285	1280.7449394149285	0.22058823704719543	0.18888889253139496	0.25581395626068115	0.13953489065170288	1.0	1180	1255	1255	1280	1600
14.342323398393013	14.342323003653314	0	0	1	0	0.0037499999999992296	0.12439832424774178	1234.4111377945026	1309.4111377945026	1309.4111377945026	1334.4111377945026	0.25	0.20000000298023224	0.25581395626068115	0.1860465109348297	1.0	1234	1309	1309	1334	1600
14.3596512869501	14.359651286950102	0	0	1	0	0.0034049287480458065	0.13723320733773958	1286.9699840480434	1361.9699840480434	1361.9699840480434	1386.9699840480434	0.27941176295280457	0.21111111342906952	0.27906978130340576	0.20930232107639313	1.0	1286	1361	1361	1386	1600
14.37524113661349	14.37524074187379	0	0	1	0	0.003050524823067685	0.1480141225930257	1331.1178320184404	1406.1178320184404	1406.1178320184404	1431.1178320184404	0.29411765933036804	0.2222222238779068	0.3255814015865326	0.23255814611911774	1.0	1331	1406	1406	1431	1600
14.39278297408731	14.392782974087313	0	0	1	0	0.0026877596215889154	0.16281553337087562	1391.7296091537355	1466.7296091537355	1466.7296091537355	1491.7296091537355	0.3235294222831726	0.24444444477558136	0.3255814015865326	0.25581395626068115	1.0	1391	1466	1466	1491	1600
14.412819961197087	14.412819961197089	0	0	1	0	0.0023176274578112516	0.18013813554144598	1462.6656650422212	1537.6656650422212	1537.6656650422212	1562.6656650422212	0.36764705181121826	0.25555557012557983	0.3488371968269348	0.27906978130340576	1.0	1462	1537	1537	1562	1600
14.426094267787462	14.426093873047764	0	0	1	0	0.0019411428382680358	0.19683246078798744	1531.0289269268087	1606.0289269268087	1606.0289269268087	1631.0289269268087	0.3970588147640228	0.2777777910232544	0.3720930218696594	0.302325576543808	1.0	1531	1606	1606	1631	1600
14.442248989959793	14.442248595220098	0	0	1	0	0.001559337681132312	0.203666486982367	1559.0142641927928	1634.0142641927928	1634.0142641927928	1659.0142641927928	0.3970588147640228	0.2888889014720917	0.39534884691238403	0.3255814015865326	1.0	1559	1634	1634	1659	1600
14.458514239247783	14.458514239247785	0	0	1	0	0.0011732584878008379	0.22367942012068776	1640.9672253942163	1715.9672253942163	1715.9672253942163	1740.9672253942163	0.4264705777168274	0.3222222328186035	0.41860464215278625	0.3488371968269348	1.0	1640	1715	1715	1740	1600
14.479517943879856	14.479517549140157	0	0	1	0	0.0007839634745064989	0.26173876962544407	1796.8202616161934	1871.8202616161934	1871.8202616161934	1896.8202616161934	0.4852941036224365	0.3777777850627899	0.4651162922382355	0.39534884691238403	1.0	1796	1871	1871	1896	1600
14.492727907899333	14.492727513159634	0	0	1	0	0.0003925196718211707	0.2773514353524613	1860.754127768329	1935.754127768329	1935.754127768329	1960.754127768329	0.5147058963775635	0.4000000059604645	0.4651162922382355	0.41860464215278625	1.0	1860	1935	1935	1960	1600
14.508434995253253	14.508434995253255	0	0	1	0	-9.11457541045065e-16	0.30204889183111483	1961.8902120484152	2036.8902120484152	2036.8902120484152	2061.8902120484154	0.5588235259056091	0.42222222685813904	0.4883720874786377	0.4651162922382355	1.0	1961	2036	2036	2061	1600
14.532870566826471	14.532870172086772	0	0	1	0	-0.00039251967182299115	0.331242162869259	2081.4366569496156	2156.4366569496156	2156.4366569496156	2181.4366569496156	0.5735294222831726	0.47777777910232544	0.5116279125213623	0.5348837375640869	1.0	2081	2156	2156	2181	1600
14.542235371440189	14.54223497670049	0	0	1	0	-0.0007839634745083118	0.331242162869259	2081.4366569496156	2156.4366569496156	2156.4366569496156	2181.4366569496156	0.5735294222831726	0.47777777910232544	0.5116279125213623	0.5348837375640869	1.0	2081	2156	2156	2181	1600
14.559436548553968	14.55943615381427	0	0	1	0	-0.0011732584878026383	0.347125233686441	2146.4778319459756	2221.4778319459756	2221.4778319459756	2246.4778319459756	0.6029411554336548	0.5	0.5116279125213623	0.5581395626068115	1.0	2146	2221	2221	2246	1600
14.57531179501957	14.57531140027987	0	0	1	0	-0.0015593376811340951	0.3722760945058887	2249.4706070016146	2324.4706070016146	2324.4706070016146	2349.4706070016146	0.6323529481887817	0.5333333611488342	0.5348837375640869	0.604651153087616	1.0	2249	2324	2324	2349	1600
14.599409864150331	14.599409469410633	0	0	1	0	-0.0019411428382697968	0.4109856182172402	2407.9861065995988	2482.9861065995988	2482.9861065995988	2507.9861065995988	0.6764705777168274	0.5888888835906982	0.5813953280448914	0.6511628031730652	1.0	2407	2482	2482	2507	1600
14.608229138500345	14.608228743760646	0	0	1	0	-0.002317627457812985	0.4109856182172402	2407.9861065995988	2482.9861065995988	2482.9861065995988	2507.9861065995988	0.6764705777168274	0.5888888835906982	0.5813953280448914	0.6511628031730652	1.0	2407	2482	2482	2507	1600
14.626239531996614	14.626239137256915	0	0	1	0	-0.0026877596215906176	0.43397315410648307	2502.120066066048	2577.120066066048	2577.120066066048	2602.120066066048	0.7058823704719543	0.6222222447395325	0.604651153087616	0.6744186282157898	1.0	2502	2577	2577	2602	1600
14.642243858343711	14.642243463604013	0	0	1	0	-0.0030505248230693503	0.46641139607934967	2634.954666944937	2709.954666944937	2709.954666944937	2734.954666944937	0.720588207244873	0.6777777671813965	0.6279069781303406	0.7441860437393188	1.0	2634	2709	2709	2734	1600
14.666181268417073	14.666180478937678	0	0	1	0	-0.0034049287480474306	0.48097815240087094	2694.6055340815665	2769.6055340815665	2769.6055340815665	2794.6055340815665	0.7352941036224365	0.6888889074325562	0.6511628031730652	0.7674418687820435	1.0	2694	2769	2769	2794	1600
14.675216465382313	14.675216070642618	0	0	1	0	-0.0037500000000008082	0.5004502580319308	2774.3438066407566	2849.3438066407566	2849.3438066407566	2874.3438066407566	0.7647058963775635	0.7222222089767456	0.6511628031730652	0.7906976938247681	1.0	2774	2849	2849	2874	1600
14.693017252098535	14.693017252098533	0	0	1	0	-0.004084792762613487	0.5209781845770634	2858.4056658430745	2933.4056658430745	2933.4056658430745	2958.4056658430745	0.779411792755127	0.7555555701255798	0.6744186282157898	0.8139534592628479	1.0	2858	2933	2933	2958	1600
14.70869394449565	14.708693944495652	0	0	1	0	-0.004408389392194307	0.5341312394005469	2912.267425345239	2987.267425345239	2987.267425345239	3012.267425345239	0.7941176295280457	0.7777777910232544	0.6744186282157898	0.8372092843055725	1.0	2912	2987	2987	3012	1600
14.732841356088759	14.73284096134906	0	0	1	0	-0.004719902932874511	0.5651955062260559	3039.4755979956985	3114.4755979956985	3114.4755979956985	3139.4755979956985	0.8382353186607361	0.8222222328186035	0.6976743936538696	0.8604651093482971	1.0	3039	3114	3114	3139	1600
14.742159581418022	14.742158791938627	0	0	1	0	-0.005018479547692137	0.5841366814770783	3117.0397106486357	3192.0397106486357	3192.0397106486357	3217.0397106486357	0.8382353186607361	0.8444444537162781	0.7209302186965942	0.9069767594337463	1.0	3117	3192	3192	3217	1600
14.760607346500532	14.760607741240234	0	0	1	0	-0.005303300858899775	0.5975601526532319	3172.0088251149846	3247.0088251149846	3247.0088251149846	3272.0088251149846	0.8529411554336548	0.8666666746139526	0.7209302186965942	0.930232584476471	1.0	3172	3247	3247	3272	1600
14.78610555734285	14.786105162603151	0	0	1	0	-0.00557358619108109	0.6165271675493216	3249.6787511144717	3324.6787511144717	3324.6787511144717	3349.6787511144717	0.8676470518112183	0.8888888955116272	0.7441860437393188	0.9534883499145508	1.0	3249	3324	3324	3349	1600
14.793162713677532	14.793162318937833	0	0	1	0	-0.0058285947109278785	0.6300858619762408	3305.2016047927063	3380.2016047927063	3380.2016047927063	3405.2016047927063	0.8823529481887817	0.9111111164093018	0.7441860437393188	0.9767441749572754	1.0	3305	3380	3380	3405	1600
14.812872066837325	14.812872066837324	0	0	1	0	-0.006067627457812664	0.6494585126638412	3384.53260935843	3459.53260935843	3459.53260935843	3484.53260935843	0.8970588445663452	0.9333333373069763	0.7674418687820435	1.0	1.0	3384	3459	3459	3484	1600
14.826299532430827	14.826299137691128	0	0	1	0	-0.006290029259591199	0.6550140678882599	3407.2826080024242	3482.2826080024242	3482.2826080024242	3507.2826080024242	0.8970588445663452	0.9555555582046509	0.7674418687820435	1.0	1.0	3407	3482	3482	3507	1600
14.852800382108029	14.85279998736833	0	0	1	0	-0.006495190528383767	0.676514282822609	3495.3259881585836	3570.3259881585836	3570.3259881585836	3595.3259881585836	0.9264705777168274	0.9888888597488403	0.7906976938247681	1.0	1.0	3495	3570	3570	3595	1600
14.85970319522049	14.859702800480791	0	0	1	0	-0.006682548931413194	0.6829685419797897	3521.756179407239	3596.756179407239	3596.756179407239	3621.756179407239	0.9411764740943909	1.0	0.7906976938247681	1.0	1.0	3521	3596	3596	3621	1600
14.879579918012563	14.879579918012565	0	0	1	0	-0.006851590932319897	0.6887824833393097	3545.564269274473	3620.564269274473	3620.564269274473	3645.564269274473	0.9411764740943909	1.0	0.8139534592628479	1.0	1.0	3545	3620	3620	3645	1600
14.89226803615026	14.892267641410564	0	0	1	0	-0.007001853198729357	0.6924589574337006	3560.619430691004	3635.619430691004	3635.619430691004	3660.619430691004	0.9558823704719543	1.0	0.8139534592628479	1.0	1.0	3560	3635	3635	3660	1600
14.908339073506454	14.908339468246153	0	0	1	0	-0.00713292387221395	0.6924589574337006	3560.619430691004	3635.619430691004	3635.619430691004	3660.619430691004	0.9558823704719543	1.0	0.8139534592628479	1.0	1.0	3560	3635	3635	3660	1600
14.932991357174295	14.932990962434596	0	0	1	0	-0.007244443697168262	0.6924589574337006	3560.619430691004	3635.619430691004	3635.619430691004	3660.619430691004	0.9558823704719543	1.0	0.8139534592628479	1.0	1.0	3560	3635	3635	3660	1600
14.942264582177895	14.942264582177897	0	0	1	0	-0.007336107005503743	0.6961354166269302	3575.6745310872793	3650.6745310872793	3650.6745310872793	3675.6745310872793	0.970588207244873	1.0	0.8139534592628479	1.0	1.0	3575	3650	3650	3675	1600
14.959496548988184	14.959496154248486	0	0	1	0	-0.007407662554463685	0.7019493728876114	3599.4826819747686	3674.4826819747686	3674.4826819747686	3699.4826819747686	0.970588207244873	1.0	0.8372092843055725	1.0	1.0	3599	3674	3674	3699	1600
14.975186267795358	14.97518587305566	0	0	1	0	-0.0074589142152621515	0.7019493728876114	3599.4826819747686	3674.4826819747686	3674.4826819747686	3699.4826819747686	0.970588207244873	1.0	0.8372092843055725	1.0	1.0	3599	3674	3674	3699	1600
14.999534996634843	14.999534996634845	0	0	1	0	-0.0074897215106593555	0.7019493728876114	3599.4826819747686	3674.4826819747686	3674.4826819747686	3699.4826819747686	0.970588207244873	1.0	0.8372092843055725	1.0	1.0	3599	3674	3674	3699	1600
15.008222033185767	15.008222033185765	0	0	1	0	-0.0075	0.7019493728876114	3599.4826819747686	3674.4826819747686	3674.4826819747686	3699.4826819747686	0.970588207244873	1.0	0.8372092843055725	1.0	1.0	3599	3674	3674	3699	1600
15.026369796097207	15.026369401357508	0	0	1	0	-0.007489721510659252	0.7019493728876114	3599.4826819747686	3674.4826819747686	3674.4826819747686	3699.4826819747686	0.970588207244873	1.0	0.8372092843055725	1.0	1.0	3599	3674	3674	3699	1600
15.04225056891859	15.042250174178891	0	0	1	0	-0.007458914215261947	0.7056258469820023	3614.5378433912992	3689.5378433912992	3689.5378433912992	3714.5378433912992	0.9852941036224365	1.0	0.8372092843055725	1.0	1.0	3614	3689	3689	3714	1600
15.059332139903642	15.059331745163943	0	0	1	0	-0.007407662554463379	0.7056258469820023	3614.5378433912992	3689.5378433912992	3689.5378433912992	3714.5378433912992	0.9852941036224365	1.0	0.8372092843055725	1.0	1.0	3614	3689	3689	3714	1600
15.075393308767364	15.075393308767365	0	0	1	0	-0.007336107005503337	0.7056258469820023	3614.5378433912992	3689.5378433912992	3689.5378433912992	3714.5378433912992	0.9852941036224365	1.0	0.8372092843055725	1.0	1.0	3614	3689	3689	3714	1600
15.092761855513427	15.092761460773728	0	0	1	0	-0.0072444436971677555	0.7019493728876114	3599.4826819747686	3674.4826819747686	3674.4826819747686	3699.4826819747686	0.970588207244873	1.0	0.8372092843055725	1.0	1.0	3599	3674	3674	3699	1600
15.108218283158628	15.10821788841893	0	0	1	0	-0.007132923872213346	0.6961354166269302	3575.6745310872793	3650.6745310872793	3650.6745310872793	3675.6745310872793	0.970588207244873	1.0	0.8139534592628479	1.0	1.0	3575	3650	3650	3675	1600
15.13299333087279	15.132993330872788	0	0	1	0	-0.007001853198728657	0.6634745155881712	3441.928141333561	3516.928141333561	3516.928141333561	3541.928141333561	0.9411764740943909	0.9555555582046509	0.8139534592628479	0.930232584476471	1.0	3441	3516	3516	3541	1600
15.142218792372837	15.142218792372839	0	0	1	0	-0.0068515909323191015	0.6634745155881712	3441.928141333561	3516.928141333561	3516.928141333561	3541.928141333561	0.9411764740943909	0.9555555582046509	0.8139534592628479	0.930232584476471	1.0	3441	3516	3516	3541	1600
15.159482338359027	15.159482338359028	0	0	1	0	-0.006682548931412306	0.6212357307057434	3268.9603172400193	3343.9603172400193	3343.9603172400193	3368.9603172400193	0.8823529481887817	0.9222221970558167	0.7906976938247681	0.8604651093482971	1.0	3268	3343	3343	3368	1600
15.175357190084927	15.17535719008493	0	0	1	0	-0.006495190528382789	0.5551164848392496	2998.202005416727	3073.202005416727	3073.202005416727	3098.202005416727	0.8382353186607361	0.8111110925674438	0.7674418687820435	0.7441860437393188	1.0	2998	3073	3073	3098	1600
15.199613944574597	15.199613549834899	0	0	1	0	-0.006290029259590135	0.516568006696799	2840.345987423392	2915.345987423392	2915.345987423392	2940.345987423392	0.8088235259056091	0.7555555701255798	0.7441860437393188	0.6744186282157898	1.0	2840	2915	2915	2940	1600
15.20833374452052	15.208333744520518	0	0	1	0	-0.006067627457811515	0.4788307672162002	2685.81199175034	2760.81199175034	2760.81199175034	2785.81199175034	0.779411792755127	0.699999988079071	0.7209302186965942	0.604651153087616	1.0	2685	2760	2760	2785	1600
15.22619571589005	15.226195321150351	0	0	1	0	-0.005828594710926648	0.4358303033867159	2509.7250923686015	2584.7250923686015	2584.7250923686015	2609.7250923686015	0.720588207244873	0.6333333253860474	0.6976743936538696	0.5581395626068115	1.0	2509	2584	2584	2609	1600
15.242344516966899	15.242344516966897	0	0	1	0	-0.005573586191079782	0.3996281317516299	2361.477199522925	2436.477199522925	2436.477199522925	2461.477199522925	0.6764705777168274	0.5888888835906982	0.6511628031730652	0.5116279125213623	1.0	2361	2436	2436	2461	1600
15.26621758446936	15.26621718972966	0	0	1	0	-0.005303300858898391	0.3764795669273404	2266.6838265674587	2341.6838265674587	2341.6838265674587	2366.6838265674587	0.6323529481887817	0.5555555820465088	0.6511628031730652	0.4883720874786377	1.0	2266	2341	2341	2366	1600
15.275396466684956	15.275396466684954	0	0	1	0	-0.005018479547690684	0.34787489159920204	2149.547681098732	2224.547681098732	2224.547681098732	2249.547681098732	0.6029411554336548	0.5111111402511597	0.6279069781303406	0.44186046719551086	1.0	2149	2224	2224	2249	1600
15.292890935394926	15.292890540655227	0	0	1	0	-0.004719902932872991	0.33864286973097313	2111.7425515483346	2186.7425515483346	2186.7425515483346	2211.7425515483346	0.5882353186607361	0.4888888895511627	0.6279069781303406	0.44186046719551086	1.0	2111	2186	2186	2211	1600
15.308337099807957	15.308337099807959	0	0	1	0	-0.004408389392192726	0.3296196605947741	2074.7925101356	2149.7925101356	2149.7925101356	2174.7925101356	0.5735294222831726	0.47777777910232544	0.604651153087616	0.44186046719551086	1.0	2074	2149	2149	2174	1600
15.333157147847778	15.33315714784778	0	0	1	0	-0.004084792762611848	0.3268418829825648	2063.417510813603	2138.417510813603	2138.417510813603	2163.417510813603	0.5735294222831726	0.46666666865348816	0.604651153087616	0.44186046719551086	1.0	2063	2138	2138	2163	1600
15.342199844867299	15.3421994501276	0	0	1	0	-0.003749999999999115	0.32406410537035546	2052.0425114916056	2127.0425114916056	2127.0425114916056	2152.0425114916056	0.5735294222831726	0.4555555582046509	0.604651153087616	0.44186046719551086	1.0	2052	2127	2127	2152	1600
15.35952062810981	15.359520628109808	0	0	1	0	-0.003404928748045688	0.3203876312759646	2036.987350075075	2111.987350075075	2111.987350075075	2136.987350075075	0.5588235259056091	0.4555555582046509	0.604651153087616	0.44186046719551086	1.0	2036	2111	2111	2136	1600
15.37522139962855	15.375220610149151	0	0	1	0	-0.003050524823067564	0.31687221591894277	2022.5917241880707	2097.5917241880707	2097.5917241880707	2122.5917241880707	0.5588235259056091	0.4555555582046509	0.604651153087616	0.41860464215278625	1.0	2022	2097	2097	2122	1600
15.392469156026788	15.39246876128709	0	0	1	0	-0.002687759621588792	0.31409443830673345	2011.2167248660735	2086.2167248660735	2086.2167248660735	2111.2167248660735	0.5588235259056091	0.4444444477558136	0.604651153087616	0.41860464215278625	1.0	2011	2086	2086	2111	1600
15.412949435818284	15.412949041078585	0	0	1	0	-0.0023176274578111254	0.28661921131991264	1898.7056703550422	1973.7056703550422	1973.7056703550422	1998.7056703550422	0.5147058963775635	0.41111111640930176	0.5581395626068115	0.39534884691238403	1.0	1898	1973	1973	1998	1600
15.426267558515224	15.426267163775526	0	0	1	0	-0.0019411428382679079	0.28661921131991264	1898.7056703550422	1973.7056703550422	1973.7056703550422	1998.7056703550422	0.5147058963775635	0.41111111640930176	0.5581395626068115	0.39534884691238403	1.0	1898	1973	1973	1998	1600
15.44235359597997	15.442353595979972	0	0	1	0	-0.0015593376811321826	0.27046570890236055	1832.5570779551665	1907.5570779551665	1907.5570779551665	1932.5570779551665	0.4852941036224365	0.3888888955116272	0.5581395626068115	0.3720930218696594	1.0	1832	1907	1907	1932	1600
15.458211079159124	15.458211079159126	0	0	1	0	-0.001173258487800707	0.2495063121187293	1746.7283481261966	1821.7283481261966	1821.7283481261966	1846.7283481261966	0.45588234066963196	0.35555556416511536	0.5348837375640869	0.3488371968269348	1.0	1746	1821	1821	1846	1600
15.479508864866784	15.479508470127085	0	0	1	0	-0.0007839634745063674	0.22146439510803084	1631.8966979673864	1706.8966979673864	1706.8966979673864	1731.8966979673864	0.3970588147640228	0.3222222328186035	0.5116279125213623	0.3255814015865326	1.0	1631	1706	1706	1731	1600
15.4923197470508	15.492319747050802	0	0	1	0	-0.0003925196718210386	0.21401592385549684	1601.3952081882594	1676.3952081882594	1676.3952081882594	1701.3952081882594	0.3970588147640228	0.30000001192092896	0.4883720874786377	0.3255814015865326	1.0	1601	1676	1676	1701	1600
15.508170914394775	15.508170124915376	0	0	1	0	1.0437658189007235e-15	0.21123814624328752	1590.0202088662622	1665.0202088662622	1665.0202088662622	1690.0202088662622	0.3970588147640228	0.2888889014720917	0.4883720874786377	0.3255814015865326	1.0	1590	1665	1665	1690	1600
15.532978330764234	15.53298306764062	0	0	1	0	0.00039251967182312326	0.19651034851132887	1529.7098771538917	1604.7098771538917	1604.7098771538917	1629.7098771538917	0.36764705181121826	0.2777777910232544	0.4651162922382355	0.302325576543808	1.0	1529	1604	1604	1629	1600
15.542221555550729	15.542221160811033	0	0	1	0	0.0007839634745084434	0.19651034851132887	1529.7098771538917	1604.7098771538917	1604.7098771538917	1629.7098771538917	0.36764705181121826	0.2777777910232544	0.4651162922382355	0.302325576543808	1.0	1529	1604	1604	1629	1600
15.559434969595173	15.559434574855475	0	0	1	0	0.001173258487802769	0.19373257089911955	1518.3348778318946	1593.3348778318946	1593.3348778318946	1618.3348778318946	0.36764705181121826	0.2666666805744171	0.4651162922382355	0.302325576543808	1.0	1518	1593	1593	1618	1600
15.575420348436733	15.575419953697034	0	0	1	0	0.0015593376811342246	0.19373257089911955	1518.3348778318946	1593.3348778318946	1593.3348778318946	1618.3348778318946	0.36764705181121826	0.2666666805744171	0.4651162922382355	0.302325576543808	1.0	1518	1593	1593	1618	1600
15.599640392134415	15.599640786874113	0	0	1	0	0.0019411428382699247	0.1928735597027902	1514.8172269829258	1589.8172269829258	1589.8172269829258	1614.8172269829258	0.38235294818878174	0.25555557012557983	0.44186046719551086	0.302325576543808	1.0	1514	1589	1589	1614	1600
15.60818887505107	15.608188480311371	0	0	1	0	0.002317627457813111	0.19030460556530837	1504.2973597899377	1579.2973597899377	1579.2973597899377	1604.2973597899377	0.38235294818878174	0.25555557012557983	0.44186046719551086	0.27906978130340576	1.0	1504	1579	1579	1604	1600
15.626177557863905	15.626177163124206	0	0	1	0	0.0026877596215907408	0.18385035013341788	1477.8671837963461	1552.8671837963461	1552.8671837963461	1577.8671837963461	0.36764705181121826	0.24444444477558136	0.44186046719551086	0.27906978130340576	1.0	1477	1552	1552	1577	1600
15.64229517450455	15.642295174504552	0	0	1	0	0.0030505248230694713	0.17850361509160972	1455.9723038001418	1530.9723038001418	1530.9723038001418	1555.9723038001418	0.36764705181121826	0.23333333432674408	0.44186046719551086	0.25581395626068115	1.0	1455	1530	1530	1555	1600
15.658169631490754	15.658169236751055	0	0	1	0	0.0034049287480475486	0.17333985729522805	1434.826715623959	1509.826715623959	1509.826715623959	1534.826715623959	0.3529411852359772	0.23333333432674408	0.41860464215278625	0.25581395626068115	1.0	1434	1509	1509	1534	1600
15.679517154400457	15.679516759660759	0	0	1	0	0.003750000000000923	0.16077539142424702	1383.3752278822915	1458.3752278822915	1458.3752278822915	1483.3752278822915	0.3235294222831726	0.2222222238779068	0.41860464215278625	0.23255814611911774	1.0	1383	1458	1458	1483	1600
15.692332378721161	15.69233237872116	0	0	1	0	0.004084792762613599	0.14729031194918152	1328.1538274318982	1403.1538274318982	1403.1538274318982	1428.1538274318982	0.30882352590560913	0.21111111342906952	0.3720930218696594	0.1860465109348297	1.0	1328	1403	1403	1428	1600
15.708184335544534	15.708183940804835	0	0	1	0	0.0044083893921944145	0.1377262785112039	1288.9891105033798	1363.9891105033798	1363.9891105033798	1388.9891105033798	0.29411765933036804	0.20000000298023224	0.3488371968269348	0.1627907007932663	1.0	1288	1363	1363	1388	1600
15.725258406475309	15.72525840647531	0	0	1	0	0.004719902932874614	0.12556743725586283	1239.1986555627582	1314.1986555627582	1314.1986555627582	1339.1986555627582	0.2647058963775635	0.18888889253139496	0.3488371968269348	0.13953489065170288	1.0	1239	1314	1314	1339	1600
15.746171715716365	15.746171320976666	0	0	1	0	0.0050184795476922355	0.11273255104701735	1186.639796537536	1261.639796537536	1261.639796537536	1286.639796537536	0.23529411852359772	0.17777778208255768	0.3255814015865326	0.11627907305955887	1.0	1186	1261	1261	1286	1600
15.759438522252463	15.759438522252465	0	0	1	0	0.005303300858899867	0.10384455450552099	1150.2434507001085	1225.2434507001085	1225.2434507001085	1250.2434507001085	0.22058823704719543	0.1666666716337204	0.302325576543808	0.09302325546741486	1.0	1150	1225	1225	1250	1600
15.77517955722048	15.77517916248078	0	0	1	0	0.005573586191081179	0.08652195211836394	1079.3073939247004	1154.3073939247004	1154.3073939247004	1179.3073939247004	0.1764705926179886	0.15555556118488312	0.302325576543808	0.04651162773370743	1.0	1079	1154	1154	1179	1600
15.792357444692033	15.792357049952335	0	0	1	0	0.005828594710927962	0.07817478919187193	1045.1257617407155	1120.1257617407155	1120.1257617407155	1145.1257617407155	0.1617647111415863	0.14444445073604584	0.27906978130340576	0.023255813866853714	1.0	1045	1120	1120	1145	1600
15.812808908485522	15.812808119006123	0	0	1	0	0.0060676274578127425	0.07009804248809814	1012.0514839887619	1087.051483988762	1087.051483988762	1112.051483988762	0.14705882966518402	0.13333334028720856	0.23255814611911774	0.0	1.0	1012	1087	1087	1112	1600
15.825637159216281	15.825636764476586	0	0	1	0	0.006290029259591271	0.07009804248809814	1012.0514839887619	1087.051483988762	1087.051483988762	1112.051483988762	0.14705882966518402	0.13333334028720856	0.23255814611911774	0.0	1.0	1012	1087	1087	1112	1600
15.842471623149905	15.842471623149903	0	0	1	0	0.006495190528383834	0.06732026301324368	1000.6764770392329	1075.6764770392329	1075.6764770392329	1100.6764770392329	0.14705882966518402	0.12222222238779068	0.23255814611911774	0.0	1.0	1000	1075	1075	1100	1600
15.866313900955863	15.866314295695561	0	0	1	0	0.006682548931413254	0.057189542800188065	959.1911777667701	1034.1911777667701	1034.1911777667701	1059.1911777667701	0.11764705926179886	0.1111111119389534	0.20930232107639313	0.0	1.0	959	1034	1034	1059	1600
15.87523107075117	15.87523028127177	0	0	1	0	0.006851590932319951	0.057189542800188065	959.1911777667701	1034.1911777667701	1034.1911777667701	1059.1911777667701	0.11764705926179886	0.1111111119389534	0.1860465109348297	0.0	1.0	959	1034	1034	1059	1600
15.892882645861253	15.89288264586125	0	0	1	0	0.007001853198729405	0.050735294818878174	932.7610322833061	1007.7610322833061	1007.7610322833061	1032.7610322833061	0.10294117778539658	0.10000000149011612	0.1860465109348297	0.0	1.0	932	1007	1007	1032	1600
15.908258546607904	15.908257757128505	0	0	1	0	0.0071329238722139905	0.050735294818878174	932.7610322833061	1007.7610322833061	1007.7610322833061	1032.7610322833061	0.10294117778539658	0.10000000149011612	0.1860465109348297	0.0	1.0	932	1007	1007	1032	1600
15.925276959241152	15.925276564501454	0	0	1	0	0.007244443697168296	0.050735294818878174	932.7610322833061	1007.7610322833061	1007.7610322833061	1032.7610322833061	0.10294117778539658	0.10000000149011612	0.1860465109348297	0.0	1.0	932	1007	1007	1032	1600
15.946161452484194	15.946161057744495	0	0	1	0	0.007336107005503771	0.050735294818878174	932.7610322833061	1007.7610322833061	1007.7610322833061	1032.7610322833061	0.10294117778539658	0.10000000149011612	0.1627907007932663	0.0	1.0	932	1007	1007	1032	1600
15.959524180767097	15.959523786027399	0	0	1	0	0.007407662554463706	0.050735294818878174	932.7610322833061	1007.7610322833061	1007.7610322833061	1032.7610322833061	0.10294117778539658	0.10000000149011612	0.1627907007932663	0.0	1.0	932	1007	1007	1032	1600
15.975470875118173	15.975470875118175	0	0	1	0	0.007458914215262165	0.050735294818878174	932.7610322833061	1007.7610322833061	1007.7610322833061	1032.7610322833061	0.10294117778539658	0.10000000149011612	0.13953489065170288	0.0	1.0	932	1007	1007	1032	1600
15.999556707318277	15.999557102057976	0	0	1	0	0.0074897215106593616	0.04428104683756828	906.3308867998421	981.3308867998421	981.3308867998421	1006.3308867998421	0.0882352963089943	0.08888889104127884	0.13953489065170288	0.0	1.0	906	981	981	1006	1600
16.008193611927453	16.008193217187753	0	0	1	0	0.0075	0.04428104683756828	906.3308867998421	981.3308867998421	981.3308867998421	1006.3308867998421	0.0882352963089943	0.08888889104127884	0.13953489065170288	0.0	1.0	906	981	981	1006	1600
16.026232426682036	16.026232031942335	0	0	1	0	0.007489721510659245	0.04428104683756828	906.3308867998421	981.3308867998421	981.3308867998421	1006.3308867998421	0.0882352963089943	0.08888889104127884	0.13953489065170288	0.0	1.0	906	981	981	1006	1600
16.04262794007062	16.042627940070616	0	0	1	0	0.007458914215261934	0.04428104683756828	906.3308867998421	981.3308867998421	981.3308867998421	1006.3308867998421	0.0882352963089943	0.08888889104127884	0.13953489065170288	0.0	1.0	906	981	981	1006	1600
16.06621758446936	16.066217584469364	0	0	1	0	0.007407662554463358	0.04428104683756828	906.3308867998421	981.3308867998421	981.3308867998421	1006.3308867998421	0.0882352963089943	0.08888889104127884	0.13953489065170288	0.0	1.0	906	981	981	1006	1600
16.075258307790385	16.075257913050685	0	0	1	0	0.007336107005503309	0.04428104683756828	906.3308867998421	981.3308867998421	981.3308867998421	1006.3308867998421	0.0882352963089943	0.08888889104127884	0.11627907305955887	0.0	1.0	906	981	981	1006	1600
16.092980936046246	16.092980541306545	0	0	1	0	0.007244443697167722	0.04428104683756828	906.3308867998421	981.3308867998421	981.3308867998421	1006.3308867998421	0.0882352963089943	0.08888889104127884	0.11627907305955887	0.0	1.0	906	981	981	1006	1600
16.108264072963685	16.108263678223985	0	0	1	0	0.007132923872213304	0.04150326922535896	894.955887477845	969.955887477845	969.955887477845	994.955887477845	0.0882352963089943	0.07777778059244156	0.11627907305955887	0.0	1.0	894	969	969	994	1600
16.12523551157278	16.125235116833082	0	0	1	0	0.00700185319872861	0.03782679885625839	879.9007413163781	954.9007413163781	954.9007413163781	979.9007413163781	0.07352941483259201	0.07777778059244156	0.09302325546741486	0.0	1.0	879	954	954	979	1600
16.146263295326477	16.146263295326477	0	0	1	0	0.006851590932319048	0.03782679885625839	879.9007413163781	954.9007413163781	954.9007413163781	979.9007413163781	0.07352941483259201	0.07777778059244156	0.11627907305955887	0.0	1.0	879	954	954	979	1600
16.158968387271223	16.15896759779183	0	0	1	0	0.006682548931412246	0.03504902124404907	868.525741994381	943.525741994381	943.525741994381	968.525741994381	0.07352941483259201	0.06666667014360428	0.11627907305955887	0.0	1.0	868	943	943	968	1600
16.175235610257705	16.175235610257708	0	0	1	0	0.0064951905283827235	0.03504902124404907	868.525741994381	943.525741994381	943.525741994381	968.525741994381	0.07352941483259201	0.06666667014360428	0.09302325546741486	0.0	1.0	868	943	943	968	1600
16.199636839477126	16.19963644473743	0	0	1	0	0.006290029259590062	0.03227124270051718	857.1507388586178	932.1507388586178	932.1507388586178	957.1507388586178	0.07352941483259201	0.0555555559694767	0.09302325546741486	0.0	1.0	857	932	932	957	1600
16.2082113752139	16.2082109804742	0	0	1	0	0.006067627457811438	0.03227124270051718	857.1507388586178	932.1507388586178	932.1507388586178	957.1507388586178	0.07352941483259201	0.0555555559694767	0.09302325546741486	0.0	1.0	857	932	932	957	1600
16.226183084219688	16.22618308421969	0	0	1	0	0.0058285947109265645	0.03594771306961775	872.2058850200847	947.2058850200847	947.2058850200847	972.2058850200847	0.0882352963089943	0.0555555559694767	0.09302325546741486	0.0	1.0	872	947	947	972	1600
16.242640571740978	16.242640571740978	0	0	1	0	0.005573586191079693	0.03872549161314964	883.5808881558478	958.5808881558478	958.5808881558478	983.5808881558478	0.0882352963089943	0.06666667014360428	0.11627907305955887	0.0	1.0	883	958	958	983	1600
16.266096399381837	16.266096004642137	0	0	1	0	0.005303300858898298	0.04612619715368525	913.8867773443411	988.8867773443411	988.8867773443411	1013.8867773443411	0.10294117778539658	0.07777778059244156	0.1627907007932663	0.023255813866853714	1.0	913	988	988	1013	1600
16.275229097052677	16.27522870231298	0	0	1	0	0.005018479547690586	0.04612619715368525	913.8867773443411	988.8867773443411	988.8867773443411	1013.8867773443411	0.11764705926179886	0.08888889104127884	0.1860465109348297	0.04651162773370743	1.0	913	988	988	1013	1600
16.29314712145943	16.293146726719733	0	0	1	0	0.004719902932872889	0.059279261008831796	967.7485738311661	1042.7485738311661	1042.7485738311661	1067.7485738311661	0.11764705926179886	0.10000000149011612	0.20930232107639313	0.09302325546741486	1.0	967	1042	1042	1067	1600
16.30842354780199	16.308423547801993	0	0	1	0	0.004408389392192618	0.07475671544066631	1031.1287497295284	1106.1287497295284	1106.1287497295284	1131.1287497295284	0.14705882966518402	0.12222222238779068	0.25581395626068115	0.11627907305955887	1.0	1031	1106	1106	1131	1600
16.332881619538036	16.332881224798335	0	0	1	0	0.004084792762611737	0.09079691866012829	1096.8133819132254	1171.8133819132254	1171.8133819132254	1196.8133819132254	0.14705882966518402	0.15555556118488312	0.3255814015865326	0.1860465109348297	1.0	1096	1171	1171	1196	1600
16.342911955283885	16.342912350023582	0	0	1	0	0.0037499999999990002	0.09079691866012829	1096.8133819132254	1171.8133819132254	1171.8133819132254	1196.8133819132254	0.14705882966518402	0.15555556118488312	0.3255814015865326	0.1860465109348297	1.0	1096	1171	1171	1196	1600
16.35949378581029	16.359493391070593	0	0	1	0	0.0034049287480455706	0.10111060914452041	1139.047944446811	1214.047944446811	1214.047944446811	1239.047944446811	0.1617647111415863	0.17777778208255768	0.3488371968269348	0.1860465109348297	1.0	1139	1214	1214	1239	1600
16.375220610149153	16.37522061014915	0	0	1	0	0.003050524823067443	0.11358763218296741	1190.1413537892515	1265.1413537892515	1265.1413537892515	1290.1413537892515	0.1764705926179886	0.20000000298023224	0.3720930218696594	0.20930232107639313	1.0	1190	1265	1265	1290	1600
16.392269417739207	16.392269812478908	0	0	1	0	0.002687759621588668	0.13379737226672272	1272.9002394322297	1347.9002394322297	1347.9002394322297	1372.9002394322297	0.20588235557079315	0.2222222238779068	0.41860464215278625	0.25581395626068115	1.0	1272	1347	1347	1372	1600
16.41283575078504	16.412835356045342	0	0	1	0	0.0023176274578109997	0.19918473340921494	1540.661483310735	1615.661483310735	1615.661483310735	1640.661483310735	0.30882352590560913	0.2888889014720917	0.5348837375640869	0.3720930218696594	1.0	1540	1615	1615	1640	1600
16.426138478633725	16.42613808389403	0	0	1	0	0.0019411428382677801	0.19918473340921494	1540.661483310735	1615.661483310735	1615.661483310735	1640.661483310735	0.30882352590560913	0.2888889014720917	0.5348837375640869	0.3720930218696594	1.0	1540	1615	1615	1640	1600
16.4423441222272	16.442344122227198	0	0	1	0	0.0015593376811320532	0.23672515814726003	1694.3895226130298	1769.3895226130298	1769.3895226130298	1794.3895226130298	0.3382352888584137	0.35555556416511536	0.604651153087616	0.41860464215278625	1.0	1694	1769	1769	1794	1600
16.466187189512556	16.46618679477286	0	0	1	0	0.0011732584878005763	0.26860067992193626	1824.919784280329	1899.919784280329	1899.919784280329	1924.919784280329	0.38235294818878174	0.4000000059604645	0.6279069781303406	0.4651162922382355	1.0	1824	1899	1899	1924	1600
16.47520186001346	16.475201465273763	0	0	1	0	0.0007839634745062358	0.29077694648065844	1915.7315958382962	1990.7315958382962	1990.7315958382962	2015.7315958382962	0.4117647111415863	0.4333333373069763	0.6511628031730652	0.4883720874786377	1.0	1915	1990	1990	2015	1600
16.493061857684495	16.493062252424195	0	0	1	0	0.00039251967182090644	0.3177113508117593	2026.0279815741542	2101.027981574154	2101.027981574154	2126.027981574154	0.45588234066963196	0.46666666865348816	0.6511628031730652	0.5348837375640869	1.0	2026	2101	2101	2126	1600
16.50839433706428	16.50839433706428	0	0	1	0	-1.1760740967563817e-15	0.3376506778349615	2107.6795257341673	2182.6795257341673	2182.6795257341673	2207.6795257341673	0.4852941036224365	0.4888888895511627	0.6744186282157898	0.5581395626068115	1.0	2107	2182	2182	2207	1600
16.53285714567671	16.532856750937015	0	0	1	0	-0.0003925196718232554	0.3685319629100414	2234.1383881166194	2309.1383881166194	2309.1383881166194	2334.1383881166194	0.5441176295280457	0.5222222208976746	0.6744186282157898	0.604651153087616	1.0	2234	2309	2309	2334	1600
16.542309582503556	16.542308793024162	0	0	1	0	-0.000783963474508575	0.3788814027287497	2276.5193441742304	2351.5193441742304	2351.5193441742304	2376.5193441742304	0.5441176295280457	0.5333333611488342	0.6976743936538696	0.6279069781303406	1.0	2276	2351	2351	2376	1600
16.559477206742944	16.559476812003247	0	0	1	0	-0.0011732584878028998	0.38939189539367014	2319.5598116370793	2394.5598116370793	2394.5598116370793	2419.5598116370793	0.5588235259056091	0.5444444417953491	0.6976743936538696	0.6511628031730652	1.0	2319	2394	2394	2419	1600
16.575232452340114	16.575232452340117	0	0	1	0	-0.0015593376811343538	0.39990240295975177	2362.6003401201833	2437.6003401201833	2437.6003401201833	2462.6003401201833	0.5735294222831726	0.5555555820465088	0.6976743936538696	0.6744186282157898	1.0	2362	2437	2437	2462	1600
16.599457232914183	16.59945683817449	0	0	1	0	-0.0019411428382700524	0.4131906702913035	2417.0157948428878	2492.0157948428878	2492.0157948428878	2517.0157948428878	0.5882353186607361	0.5777778029441833	0.6976743936538696	0.6976743936538696	1.0	2417	2492	2492	2517	1600
16.60815926957366	16.60815887483396	0	0	1	0	-0.0023176274578132366	0.430670389876358	2488.595246543686	2563.595246543686	2563.595246543686	2588.595246543686	0.6029411554336548	0.6000000238418579	0.7209302186965942	0.7209302186965942	1.0	2488	2563	2563	2588	1600
16.62618545265788	16.62618545265788	0	0	1	0	-0.0026877596215908644	0.44777035004806365	2558.619583446821	2633.619583446821	2633.619583446821	2658.619583446821	0.6323529481887817	0.6222222447395325	0.7209302186965942	0.7441860437393188	1.0	2558	2633	2633	2658	1600
16.64242464912575	16.64242504386545	0	0	1	0	-0.003050524823069592	0.46287792452030274	2620.4851009106396	2695.4851009106396	2695.4851009106396	2720.4851009106396	0.6470588445663452	0.6333333253860474	0.7441860437393188	0.7674418687820435	1.0	2620	2695	2695	2720	1600
16.66609955729943	16.666099162559732	0	0	1	0	-0.003404928748047666	0.4910511030997373	2735.854267193424	2810.854267193424	2810.854267193424	2835.854267193424	0.6617646813392639	0.6777777671813965	0.7674418687820435	0.8139534592628479	1.0	2735	2810	2810	2835	1600
16.675206596889844	16.67520620215015	0	0	1	0	-0.0037500000000010372	0.4910511030997373	2735.854267193424	2810.854267193424	2810.854267193424	2835.854267193424	0.6764705777168274	0.7111111283302307	0.7674418687820435	0.8604651093482971	1.0	2735	2810	2810	2835	1600
16.692720407845055	16.692720013105358	0	0	1	0	-0.0040847927626137094	0.5256785671732889	2877.653732574618	2952.653732574618	2952.653732574618	2977.653732574618	0.6911764740943909	0.7333333492279053	0.7674418687820435	0.8837209343910217	1.0	2877	2952	2952	2977	1600
16.70822459899381	16.70822420425411	0	0	1	0	-0.004408389392194521	0.5400485113512961	2936.4986539835572	3011.4986539835572	3011.4986539835572	3036.4986539835572	0.7058823704719543	0.7555555701255798	0.7906976938247681	0.8837209343910217	1.0	2936	3011	3011	3036	1600
16.72530261732157	16.725302222581874	0	0	1	0	-0.004719902932874717	0.5593733784151826	3015.633984610173	3090.633984610173	3090.633984610173	3115.633984610173	0.7352941036224365	0.7666666507720947	0.7906976938247681	0.930232584476471	1.0	3015	3090	3090	3115	1600
16.74628224283202	16.746282242832017	0	0	1	0	-0.0050184795476923335	0.5787460031123857	3094.9648827452193	3169.9648827452193	3169.9648827452193	3194.9648827452193	0.75	0.7888888716697693	0.8139534592628479	0.9534883499145508	1.0	3094	3169	3169	3194	1600
16.758204960693792	16.758204565954095	0	0	1	0	-0.005303300858899961	0.5890338481471886	3137.0936081627374	3212.0936081627374	3212.0936081627374	3237.0936081627374	0.75	0.8111110925674438	0.8139534592628479	0.9767441749572754	1.0	3137	3212	3212	3237	1600
16.77525653146174	16.775256136722042	0	0	1	0	-0.005573586191081266	0.6124885976314545	3233.140807300806	3308.140807300806	3308.140807300806	3333.140807300806	0.779411792755127	0.8333333134651184	0.8372092843055725	1.0	1.0	3233	3308	3308	3333	1600
16.79953578611424	16.79953578611424	0	0	1	0	-0.005828594710928045	0.6272761672735214	3293.6959049850702	3368.6959049850702	3368.6959049850702	3393.6959049850702	0.7941176295280457	0.8777777552604675	0.8372092843055725	1.0	1.0	3293	3368	3368	3393	1600
16.808180190777694	16.808179796037997	0	0	1	0	-0.00606762745781282	0.6272761672735214	3293.6959049850702	3368.6959049850702	3368.6959049850702	3393.6959049850702	0.7941176295280457	0.8777777552604675	0.8372092843055725	1.0	1.0	3293	3368	3368	3393	1600
16.82620518964282	16.82620518964282	0	0	1	0	-0.006290029259591343	0.6300539523363113	3305.070934817195	3380.070934817195	3380.070934817195	3405.070934817195	0.7941176295280457	0.8888888955116272	0.8372092843055725	1.0	1.0	3305	3380	3380	3405	1600
16.842478333724785	16.842478333724785	0	0	1	0	-0.0064951905283839	0.6401846706867218	3346.556226462126	3421.556226462126	3421.556226462126	3446.556226462126	0.8235294222831726	0.8999999761581421	0.8372092843055725	1.0	1.0	3346	3421	3421	3446	1600
16.866167847267317	16.866167847267313	0	0	1	0	-0.006682548931413314	0.6693779528141022	3466.1027167737484	3541.1027167737484	3541.1027167737484	3566.1027167737484	0.8382353186607361	0.9555555582046509	0.8837209343910217	1.0	1.0	3466	3541	3541	3566	1600
16.87526620258436	16.875266202584363	0	0	1	0	-0.0068515909323200045	0.6786099672317505	3503.9078158140182	3578.9078158140182	3578.9078158140182	3603.9078158140182	0.8529411554336548	0.9777777791023254	0.8837209343910217	1.0	1.0	3503	3578	3578	3603	1600
16.892805671619993	16.89280567161999	0	0	1	0	-0.007001853198729453	0.6899794787168503	3550.465965345502	3625.465965345502	3625.465965345502	3650.465965345502	0.8529411554336548	1.0	0.9069767594337463	1.0	1.0	3550	3625	3625	3650	1600
16.90836788950446	16.908368284244162	0	0	1	0	-0.007132923872214031	0.6936559528112411	3565.5211267620325	3640.5211267620325	3640.5211267620325	3665.5211267620325	0.8676470518112183	1.0	0.9069767594337463	1.0	1.0	3565	3640	3640	3665	1600
16.932910435536044	16.93291004079635	0	0	1	0	-0.00724444369716833	0.697332426905632	3580.576288178563	3655.576288178563	3655.576288178563	3680.576288178563	0.8823529481887817	1.0	0.9069767594337463	1.0	1.0	3580	3655	3655	3680	1600
16.942246029412054	16.942245634672354	0	0	1	0	-0.0073361070055037985	0.697332426905632	3580.576288178563	3655.576288178563	3655.576288178563	3680.576288178563	0.8823529481887817	1.0	0.9069767594337463	1.0	1.0	3580	3655	3655	3680	1600
16.960117869274054	16.96011826401375	0	0	1	0	-0.007407662554463726	0.697332426905632	3580.576288178563	3655.576288178563	3655.576288178563	3680.576288178563	0.8823529481887817	1.0	0.9069767594337463	1.0	1.0	3580	3655	3655	3680	1600
16.986177399968025	16.986177005228328	0	0	1	0	-0.007458914215262179	0.7031463831663132	3604.3844390660524	3679.3844390660524	3679.3844390660524	3704.3844390660524	0.8823529481887817	1.0	0.930232584476471	1.0	1.0	3604	3679	3679	3704	1600
16.993148897788075	16.993148503048374	0	0	1	0	-0.0074897215106593685	0.7031463831663132	3604.3844390660524	3679.3844390660524	3679.3844390660524	3704.3844390660524	0.8823529481887817	1.0	0.930232584476471	1.0	1.0	3604	3679	3679	3704	1600
17.012859040427266	17.012859040427266	0	0	1	0	-0.0075	0.7031463831663132	3604.3844390660524	3679.3844390660524	3679.3844390660524	3704.3844390660524	0.8823529481887817	1.0	0.930232584476471	1.0	1.0	3604	3679	3679	3704	1600
17.025626895984114	17.025626501244417	0	0	1	0	-0.007489721510659238	0.697332426905632	3580.576288178563	3655.576288178563	3655.576288178563	3680.576288178563	0.8823529481887817	1.0	0.9069767594337463	1.0	1.0	3580	3655	3655	3680	1600
17.042473991588096	17.042474386327797	0	0	1	0	-0.00745891421526192	0.697332426905632	3580.576288178563	3655.576288178563	3655.576288178563	3680.576288178563	0.8823529481887817	1.0	0.9069767594337463	1.0	1.0	3580	3655	3655	3680	1600
17.06622429504424	17.066224295044243	0	0	1	0	-0.007407662554463337	0.6908781677484512	3554.146096929908	3629.146096929908	3629.146096929908	3654.146096929908	0.8676470518112183	0.9888888597488403	0.9069767594337463	1.0	1.0	3554	3629	3629	3654	1600
17.07524646559942	17.07524607085972	0	0	1	0	-0.0073361070055032816	0.6908781677484512	3554.146096929908	3629.146096929908	3629.146096929908	3654.146096929908	0.8676470518112183	0.9777777791023254	0.9069767594337463	1.0	1.0	3554	3629	3629	3654	1600
17.093171595320754	17.093171595320754	0	0	1	0	-0.007244443697167687	0.6760905832052231	3493.5909382253885	3568.5909382253885	3568.5909382253885	3593.5909382253885	0.8529411554336548	0.9444444179534912	0.9069767594337463	1.0	1.0	3493	3568	3568	3593	1600
17.10827867833254	17.10827867833254	0	0	1	0	-0.007132923872213263	0.654590368270874	3405.547558069229	3480.547558069229	3480.547558069229	3505.547558069229	0.8235294222831726	0.9111111164093018	0.8837209343910217	1.0	1.0	3405	3480	3480	3505	1600
17.12531288055374	17.125313275293436	0	0	1	0	-0.007001853198728562	0.6179347931613401	3255.4429779956877	3330.4429779956877	3330.4429779956877	3355.4429779956877	0.7941176295280457	0.855555534362793	0.8837209343910217	0.930232584476471	1.0	3255	3330	3330	3355	1600
17.146207242289254	17.14620724228925	0	0	1	0	-0.006851590932318994	0.5726000540816765	3069.797221464465	3144.797221464465	3144.797221464465	3169.797221464465	0.75	0.800000011920929	0.8604651093482971	0.8604651093482971	1.0	3069	3144	3144	3169	1600
17.158343514328063	17.158343514328067	0	0	1	0	-0.006682548931412186	0.5384996035828857	2930.155876671917	3005.155876671917	3005.155876671917	3030.155876671917	0.7058823704719543	0.7666666507720947	0.8372092843055725	0.8139534592628479	1.0	2930	3005	3005	3030	1600
17.17525929463963	17.17525889989993	0	0	1	0	-0.006495190528382658	0.5075606569897619	2803.460890373075	2878.460890373075	2878.460890373075	2903.460890373075	0.6911764740943909	0.7333333492279053	0.8139534592628479	0.7441860437393188	1.0	2803	2878	2878	2903	1600
17.19232349707794	17.192323497077936	0	0	1	0	-0.00629002925958999	0.4857064990690425	2713.968113687729	2788.968113687729	2788.968113687729	2813.968113687729	0.6911764740943909	0.699999988079071	0.7906976938247681	0.6976743936538696	1.0	2713	2788	2788	2813	1600
17.21272167101209	17.212721276272397	0	0	1	0	-0.00606762745781136	0.4341143244114871	2502.69815846504	2577.69815846504	2577.69815846504	2602.69815846504	0.6323529481887817	0.6222222447395325	0.7674418687820435	0.6279069781303406	1.0	2502	2577	2577	2602	1600
17.22606663600855	17.226066241268853	0	0	1	0	-0.005828594710926481	0.4341143244114871	2502.69815846504	2577.69815846504	2577.69815846504	2602.69815846504	0.6323529481887817	0.6222222447395325	0.7674418687820435	0.6279069781303406	1.0	2502	2577	2577	2602	1600
17.24234096430961	17.242340964309612	0	0	1	0	-0.0055735861910796046	0.40612408201265104	2388.078115841806	2463.078115841806	2463.078115841806	2488.078115841806	0.6029411554336548	0.5888888835906982	0.7441860437393188	0.5813953280448914	1.0	2388	2463	2463	2488	1600
17.258399764735138	17.258399764735138	0	0	1	0	-0.005303300858898205	0.3953431986389191	2343.9303984263734	2418.9303984263734	2418.9303984263734	2443.9303984263734	0.5882353186607361	0.5777778029441833	0.7441860437393188	0.5581395626068115	1.0	2343	2418	2418	2443	1600
17.27954912831606	17.279549128316063	0	0	1	0	-0.005018479547690488	0.39901965783214877	2358.985498822649	2433.985498822649	2433.985498822649	2458.985498822649	0.6029411554336548	0.5777778029441833	0.7441860437393188	0.5581395626068115	1.0	2358	2433	2433	2458	1600
17.2921906671693	17.2921906671693	0	0	1	0	-0.004719902932872786	0.39901965783214877	2358.985498822649	2433.985498822649	2433.985498822649	2458.985498822649	0.6029411554336548	0.5777778029441833	0.7441860437393188	0.5581395626068115	1.0	2358	2433	2433	2458	1600
17.30822104633652	17.30822104633652	0	0	1	0	-0.004408389392192511	0.39901965783214877	2358.985498822649	2433.985498822649	2433.985498822649	2458.985498822649	0.6029411554336548	0.5777778029441833	0.7441860437393188	0.5581395626068115	1.0	2358	2433	2433	2458	1600
17.325175511138568	17.325175116398867	0	0	1	0	-0.004084792762611626	0.39901965783214877	2358.985498822649	2433.985498822649	2433.985498822649	2458.985498822649	0.6029411554336548	0.5777778029441833	0.7441860437393188	0.5581395626068115	1.0	2358	2433	2433	2458	1600
17.34614368919775	17.346143294458052	0	0	1	0	-0.0037499999999988857	0.3925654135761292	2332.5553685942486	2407.5553685942486	2407.5553685942486	2432.5553685942486	0.5882353186607361	0.5666666626930237	0.7441860437393188	0.5581395626068115	1.0	2332	2407	2407	2432	1600
17.35890088678273	17.358900492043034	0	0	1	0	-0.0034049287480454526	0.38235118765164344	2290.72811343348	2365.72811343348	2365.72811343348	2390.72811343348	0.5882353186607361	0.5555555820465088	0.7209302186965942	0.5348837375640869	1.0	2290	2365	2365	2390	1600
17.37520876795819	17.37520837321849	0	0	1	0	-0.0030505248230673224	0.3685439803056809	2234.1875993517633	2309.1875993517633	2309.1875993517633	2334.1875993517633	0.5441176295280457	0.5444444417953491	0.7209302186965942	0.5348837375640869	1.0	2234	2309	2309	2334	1600
17.399612365615802	17.399612365615802	0	0	1	0	-0.002687759621588545	0.33240339739007396	2086.1919123123525	2161.1919123123525	2161.1919123123525	2186.1919123123525	0.5	0.4888888895511627	0.6976743936538696	0.4883720874786377	1.0	2086	2161	2161	2186	1600
17.40825321762197	17.408252822882268	0	0	1	0	-0.002317627457810874	0.30995672175599287	1994.2727755907908	2069.272775590791	2069.272775590791	2094.272775590791	0.47058823704719543	0.4555555582046509	0.6744186282157898	0.4651162922382355	1.0	1994	2069	2069	2094	1600
17.42637571719269	17.426376506672085	0	0	1	0	-0.0019411428382676522	0.28132619863912955	1877.0307834272355	1952.0307834272355	1952.0307834272355	1977.0307834272355	0.4264705777168274	0.41111111640930176	0.6511628031730652	0.44186046719551086	1.0	1877	1952	1952	1977	1600
17.452965383302114	17.452965383302114	0	0	1	0	-0.0015593376811319237	0.24931548064370102	1745.9468932359557	1820.9468932359557	1820.9468932359557	1845.9468932359557	0.38235294818878174	0.36666667461395264	0.6279069781303406	0.39534884691238403	1.0	1745	1820	1820	1845	1600
17.459025821897395	17.459025427157698	0	0	1	0	-0.0011732584878004458	0.24931548064370102	1745.9468932359557	1820.9468932359557	1820.9468932359557	1845.9468932359557	0.38235294818878174	0.36666667461395264	0.6279069781303406	0.39534884691238403	1.0	1745	1820	1820	1845	1600
17.479660839650812	17.479661234390512	0	0	1	0	-0.0007839634745061043	0.24286122893710083	1719.516732497428	1794.516732497428	1794.516732497428	1819.516732497428	0.36764705181121826	0.35555556416511536	0.6279069781303406	0.39534884691238403	1.0	1719	1794	1794	1819	1600
17.492335536638752	17.492335141899055	0	0	1	0	-0.00039251967182077433	0.22781525080819076	1657.9034520595412	1732.9034520595412	1732.9034520595412	1757.9034520595412	0.3529411852359772	0.3333333432674408	0.604651153087616	0.3720930218696594	1.0	1657	1732	1732	1757	1600
17.508260125566697	17.508259730827	0	0	1	0	1.30838237461204e-15	0.22781525080819076	1657.9034520595412	1732.9034520595412	1732.9034520595412	1757.9034520595412	0.3529411852359772	0.3333333432674408	0.604651153087616	0.3720930218696594	1.0	1657	1732	1732	1757	1600
17.525180642754652	17.52518064275465	0	0	1	0	0.00039251967182338753	0.22781525080819076	1657.9034520595412	1732.9034520595412	1732.9034520595412	1757.9034520595412	0.3529411852359772	0.3333333432674408	0.604651153087616	0.3720930218696594	1.0	1657	1732	1732	1757	1600
17.54618947900281	17.546189084263112	0	0	1	0	0.0007839634745087067	0.22503747319598144	1646.528452737544	1721.528452737544	1721.528452737544	1746.528452737544	0.3529411852359772	0.3222222328186035	0.604651153087616	0.3720930218696594	1.0	1646	1721	1721	1746	1600
17.55895299242297	17.558952992422974	0	0	1	0	0.0011732584878030303	0.22503747319598144	1646.528452737544	1721.528452737544	1721.528452737544	1746.528452737544	0.3529411852359772	0.3222222328186035	0.604651153087616	0.3720930218696594	1.0	1646	1721	1721	1746	1600
17.575254952502945	17.575254952502945	0	0	1	0	0.0015593376811344833	0.22503747319598144	1646.528452737544	1721.528452737544	1721.528452737544	1746.528452737544	0.3529411852359772	0.3222222328186035	0.604651153087616	0.3720930218696594	1.0	1646	1721	1721	1746	1600
17.59244862956245	17.592448629562448	0	0	1	0	0.0019411428382701804	0.22136099910159057	1631.4732913210134	1706.4732913210134	1706.4732913210134	1731.4732913210134	0.3382352888584137	0.3222222328186035	0.604651153087616	0.3720930218696594	1.0	1631	1706	1706	1731	1600
17.612817198019197	17.6128168032795	0	0	1	0	0.002317627457813363	0.20658543767188942	1570.967367266387	1645.967367266387	1645.967367266387	1670.967367266387	0.3235294222831726	0.30000001192092896	0.5813953280448914	0.3488371968269348	1.0	1570	1645	1645	1670	1600
17.625971898480845	17.62597189848084	0	0	1	0	0.002687759621590988	0.20658543767188942	1570.967367266387	1645.967367266387	1645.967367266387	1670.967367266387	0.3235294222831726	0.30000001192092896	0.5813953280448914	0.3488371968269348	1.0	1570	1645	1645	1670	1600
17.642510702380083	17.64251070238008	0	0	1	0	0.003050524823069713	0.1884038278570106	1496.5136750744584	1571.5136750744584	1571.5136750744584	1596.5136750744584	0.29411765933036804	0.2777777910232544	0.5581395626068115	0.3255814015865326	1.0	1496	1571	1571	1596	1600
17.666119689024065	17.666119689024065	0	0	1	0	0.003404928748047784	0.1511677397810942	1344.0318944035807	1419.0318944035807	1419.0318944035807	1444.0318944035807	0.23529411852359772	0.24444444477558136	0.4883720874786377	0.25581395626068115	1.0	1344	1419	1419	1444	1600
17.675233439189363	17.675233044449662	0	0	1	0	0.003750000000001152	0.1511677397810942	1344.0318944035807	1419.0318944035807	1419.0318944035807	1444.0318944035807	0.23529411852359772	0.24444444477558136	0.4883720874786377	0.25581395626068115	1.0	1344	1419	1419	1444	1600
17.692782381977764	17.692782381977764	0	0	1	0	0.0040847927626138205	0.11358763218296741	1190.1413537892515	1265.1413537892515	1265.1413537892515	1290.1413537892515	0.1764705926179886	0.20000000298023224	0.41860464215278625	0.1860465109348297	1.0	1190	1265	1265	1290	1600
17.70825302025212	17.708253020252123	0	0	1	0	0.004408389392194629	0.10648319223495739	1161.0486722021506	1236.0486722021506	1236.0486722021506	1261.0486722021506	0.1764705926179886	0.18888889253139496	0.3720930218696594	0.1627907007932663	1.0	1161	1236	1236	1261	1600
17.72526393283109	17.72526353809139	0	0	1	0	0.00471990293287482	0.09705436333465922	1122.4376178554294	1197.4376178554294	1197.4376178554294	1222.4376178554294	0.1617647111415863	0.17777778208255768	0.3488371968269348	0.13953489065170288	1.0	1122	1197	1197	1222	1600
17.74604105687607	17.746040662136373	0	0	1	0	0.0050184795476924315	0.09224846216775939	1102.7574525769746	1177.7574525769746	1177.7574525769746	1202.7574525769746	0.1617647111415863	0.1666666716337204	0.3488371968269348	0.11627907305955887	1.0	1102	1177	1177	1202	1600
17.75934023206747	17.759339837327772	0	0	1	0	0.005303300858900055	0.08511817360799528	1073.5589209247407	1148.5589209247407	1148.5589209247407	1173.5589209247407	0.14705882966518402	0.15555556118488312	0.3255814015865326	0.11627907305955887	1.0	1073	1148	1148	1173	1600
17.77526363677632	17.775263242036623	0	0	1	0	0.005573586191081356	0.08234039599578596	1062.1839216027436	1137.1839216027436	1137.1839216027436	1162.1839216027436	0.14705882966518402	0.14444445073604584	0.3255814015865326	0.11627907305955887	1.0	1062	1137	1137	1162	1600
17.79940117987696	17.79940078513726	0	0	1	0	0.005828594710928128	0.0786639256266854	1047.1287754412767	1122.1287754412767	1122.1287754412767	1147.1287754412767	0.13235294818878174	0.14444445073604584	0.3255814015865326	0.11627907305955887	1.0	1047	1122	1122	1147	1600
17.80820071724203	17.80820071724203	0	0	1	0	0.006067627457812898	0.0786639256266854	1047.1287754412767	1122.1287754412767	1122.1287754412767	1147.1287754412767	0.13235294818878174	0.14444445073604584	0.3255814015865326	0.11627907305955887	1.0	1047	1122	1122	1147	1600
17.826119925867882	17.826119531128185	0	0	1	0	0.006290029259591415	0.08234039599578596	1062.1839216027436	1137.1839216027436	1137.1839216027436	1162.1839216027436	0.14705882966518402	0.14444445073604584	0.3255814015865326	0.11627907305955887	1.0	1062	1137	1137	1162	1600
17.842246226781903	17.842245832042202	0	0	1	0	0.006495190528383966	0.0786639256266854	1047.1287754412767	1122.1287754412767	1122.1287754412767	1147.1287754412767	0.13235294818878174	0.14444445073604584	0.3255814015865326	0.11627907305955887	1.0	1047	1122	1122	1147	1600
17.858198842228465	17.858198447488768	0	0	1	0	0.0066825489314133735	0.0786639256266854	1047.1287754412767	1122.1287754412767	1122.1287754412767	1147.1287754412767	0.13235294818878174	0.14444445073604584	0.3255814015865326	0.11627907305955887	1.0	1047	1122	1122	1147	1600
17.878891097238203	17.878891097238203	0	0	1	0	0.006851590932320058	0.07345239945428961	1025.787575765316	1100.787575765316	1100.787575765316	1125.787575765316	0.13235294818878174	0.13333334028720856	0.302325576543808	0.09302325546741486	1.0	1025	1100	1100	1125	1600
17.892311062777427	17.89231066803773	0	0	1	0	0.0070018531987295	0.06923509477710743	1008.5177131122549	1083.517713112255	1083.517713112255	1108.517713112255	0.11764705926179886	0.13333334028720856	0.27906978130340576	0.09302325546741486	1.0	1008	1083	1083	1108	1600
17.908268020360673	17.908267625620972	0	0	1	0	0.007132923872214073	0.06442919196414909	988.8375410931906	1063.8375410931906	1063.8375410931906	1088.8375410931906	0.11764705926179886	0.12222222238779068	0.25581395626068115	0.06976744532585144	1.0	988	1063	1063	1088	1600
17.925198800780795	17.925198800780798	0	0	1	0	0.007244443697168365	0.06294190128806831	982.7470857746398	1057.7470857746398	1057.7470857746398	1082.7470857746398	0.11764705926179886	0.12222222238779068	0.25581395626068115	0.04651162773370743	1.0	982	1057	1057	1082	1600
17.945713817665784	17.945713422926083	0	0	1	0	0.007336107005503826	0.06294190128806831	982.7470857746398	1057.7470857746398	1057.7470857746398	1082.7470857746398	0.11764705926179886	0.12222222238779068	0.25581395626068115	0.04651162773370743	1.0	982	1057	1057	1082	1600
17.958884702455084	17.958883912975686	0	0	1	0	0.007407662554463747	0.05764293228313851	961.0478076994522	1036.0478076994523	1036.0478076994523	1061.0478076994523	0.10294117778539658	0.12222222238779068	0.23255814611911774	0.023255813866853714	1.0	961	1036	1036	1061	1600
17.97525337354415	17.97525297880445	0	0	1	0	0.007458914215262192	0.05764293228313851	961.0478076994522	1036.0478076994523	1036.0478076994523	1061.0478076994523	0.10294117778539658	0.12222222238779068	0.23255814611911774	0.023255813866853714	1.0	961	1036	1036	1061	1600
17.992241391220595	17.992240996480895	0	0	1	0	0.007489721510659376	0.054865154670929187	949.672808377455	1024.672808377455	1024.672808377455	1049.672808377455	0.10294117778539658	0.1111111119389534	0.23255814611911774	0.023255813866853714	1.0	949	1024	1024	1049	1600
18.012287062603743	18.012286667864046	0	0	1	0	0.0075	0.054865154670929187	949.672808377455	1024.672808377455	1024.672808377455	1049.672808377455	0.10294117778539658	0.1111111119389534	0.23255814611911774	0.023255813866853714	1.0	949	1024	1024	1049	1600
18.025571237686588	18.02557084294689	0	0	1	0	0.0074897215106592314	0.054865154670929187	949.672808377455	1024.672808377455	1024.672808377455	1049.672808377455	0.10294117778539658	0.1111111119389534	0.23255814611911774	0.023255813866853714	1.0	949	1024	1024	1049	1600
18.042187805306487	18.042187805306483	0	0	1	0	0.007458914215261905	0.054865154670929187	949.672808377455	1024.672808377455	1024.672808377455	1049.672808377455	0.10294117778539658	0.1111111119389534	0.23255814611911774	0.023255813866853714	1.0	949	1024	1024	1049	1600
18.05817397362744	18.05817397362744	0	0	1	0	0.007407662554463316	0.053513072431087494	944.1360316053033	1019.1360316053033	1019.1360316053033	1044.1360316053033	0.10294117778539658	0.1111111119389534	0.20930232107639313	0.0	1.0	944	1019	1019	1044	1600
18.078928202769887	18.078927808030187	0	0	1	0	0.007336107005503255	0.053513072431087494	944.1360316053033	1019.1360316053033	1019.1360316053033	1044.1360316053033	0.10294117778539658	0.1111111119389534	0.20930232107639313	0.0	1.0	944	1019	1019	1044	1600
18.09228500995731	18.09228500995731	0	0	1	0	0.007244443697167653	0.053513072431087494	944.1360316053033	1019.1360316053033	1019.1360316053033	1044.1360316053033	0.10294117778539658	0.1111111119389534	0.20930232107639313	0.0	1.0	944	1019	1019	1044	1600
18.108503285221143	18.10850367996084	0	0	1	0	0.007132923872213222	0.050735294818878174	932.7610322833061	1007.7610322833061	1007.7610322833061	1032.7610322833061	0.10294117778539658	0.10000000149011612	0.1860465109348297	0.0	1.0	932	1007	1007	1032	1600
18.132357010478366	18.132356615738665	0	0	1	0	0.007001853198728515	0.0470588244497776	917.7058861218393	992.7058861218393	992.7058861218393	1017.7058861218393	0.0882352963089943	0.10000000149011612	0.1627907007932663	0.0	1.0	917	992	992	1017	1600
18.142347872254337	18.14234787225434	0	0	1	0	0.00685159093231894	0.0470588244497776	917.7058861218393	992.7058861218393	992.7058861218393	1017.7058861218393	0.0882352963089943	0.10000000149011612	0.1627907007932663	0.0	1.0	917	992	992	1017	1600
18.158944702889297	18.1589443081496	0	0	1	0	0.006682548931412125	0.0470588244497776	917.7058861218393	992.7058861218393	992.7058861218393	1017.7058861218393	0.0882352963089943	0.10000000149011612	0.1627907007932663	0.0	1.0	917	992	992	1017	1600
18.17531100554017	18.175310610800473	0	0	1	0	0.006495190528382592	0.0470588244497776	917.7058861218393	992.7058861218393	992.7058861218393	1017.7058861218393	0.0882352963089943	0.10000000149011612	0.1627907007932663	0.0	1.0	917	992	992	1017	1600
18.192521656406722	18.19252205114642	0	0	1	0	0.006290029259589918	0.04428104683756828	906.3308867998421	981.3308867998421	981.3308867998421	1006.3308867998421	0.0882352963089943	0.08888889104127884	0.1627907007932663	0.0	1.0	906	981	981	1006	1600
18.212324562875125	18.212324562875125	0	0	1	0	0.006067627457811282	0.04428104683756828	906.3308867998421	981.3308867998421	981.3308867998421	1006.3308867998421	0.0882352963089943	0.08888889104127884	0.1627907007932663	0.0	1.0	906	981	981	1006	1600
18.225570053467493	18.225569658727792	0	0	1	0	0.005828594710926398	0.04428104683756828	906.3308867998421	981.3308867998421	981.3308867998421	1006.3308867998421	0.0882352963089943	0.08888889104127884	0.13953489065170288	0.0	1.0	906	981	981	1006	1600
18.242308990394008	18.242308595654308	0	0	1	0	0.005573586191079517	0.04428104683756828	906.3308867998421	981.3308867998421	981.3308867998421	1006.3308867998421	0.0882352963089943	0.08888889104127884	0.1627907007932663	0.0	1.0	906	981	981	1006	1600
18.2583472643552	18.258347659094902	0	0	1	0	0.005303300858898111	0.04150326922535896	894.955887477845	969.955887477845	969.955887477845	994.955887477845	0.0882352963089943	0.07777778059244156	0.1627907007932663	0.0	1.0	894	969	969	994	1600
18.279019782380004	18.279019387640304	0	0	1	0	0.005018479547690389	0.04150326922535896	894.955887477845	969.955887477845	969.955887477845	994.955887477845	0.0882352963089943	0.07777778059244156	0.1627907007932663	0.0	1.0	894	969	969	994	1600
18.29263790724801	18.292637907248015	0	0	1	0	0.004719902932872683	0.04150326922535896	894.955887477845	969.955887477845	969.955887477845	994.955887477845	0.0882352963089943	0.07777778059244156	0.1627907007932663	0.0	1.0	894	969	969	994	1600
18.308190651379714	18.308190256640017	0	0	1	0	0.004408389392192404	0.048856209963560104	925.0661798007786	1000.0661798007786	1000.0661798007786	1025.0661798007786	0.11764705926179886	0.07777778059244156	0.1627907007932663	0.0	1.0	925	1000	1000	1025	1600
18.32547630278903	18.325476697528728	0	0	1	0	0.004084792762611515	0.05935287431462705	968.0500203183977	1043.0500203183979	1043.0500203183979	1068.0500203183979	0.11764705926179886	0.1111111119389534	0.1860465109348297	0.04651162773370743	1.0	968	1043	1043	1068	1600
18.34566092254615	18.34566052780645	0	0	1	0	0.0037499999999987712	0.06729441470471087	1000.570628215791	1075.570628215791	1075.570628215791	1100.570628215791	0.13235294818878174	0.12222222238779068	0.20930232107639313	0.06976744532585144	1.0	1000	1075	1075	1100	1600
18.358872070784724	18.358871676045027	0	0	1	0	0.0034049287480453347	0.07882498185164932	1047.788300682504	1122.788300682504	1122.788300682504	1147.788300682504	0.14705882966518402	0.14444445073604584	0.25581395626068115	0.09302325546741486	1.0	1047	1122	1122	1147	1600
18.375190215192347	18.375189820452647	0	0	1	0	0.0030505248230672014	0.09462061616062734	1112.4714231777689	1187.4714231777689	1187.4714231777689	1212.4714231777689	0.1617647111415863	0.17777778208255768	0.27906978130340576	0.13953489065170288	1.0	1112	1187	1187	1212	1600
18.392227970070834	18.392227575331134	0	0	1	0	0.0026877596215884214	0.11104452540103715	1179.7273315172472	1254.7273315172472	1254.7273315172472	1279.7273315172472	0.19117647409439087	0.20000000298023224	0.3255814015865326	0.1627907007932663	1.0	1179	1254	1254	1279	1600
18.41235179991434	18.41235179991434	0	0	1	0	0.002317627457810748	0.13168573771588798	1264.2530959465612	1339.2530959465612	1339.2530959465612	1364.2530959465612	0.23529411852359772	0.2222222238779068	0.3720930218696594	0.1860465109348297	1.0	1264	1339	1339	1364	1600
18.425476500158883	18.425476105419186	0	0	1	0	0.0019411428382675245	0.15027298401535494	1340.3678695428785	1415.3678695428785	1415.3678695428785	1440.3678695428785	0.2647058963775635	0.24444444477558136	0.39534884691238403	0.23255814611911774	1.0	1340	1415	1415	1440	1600
18.44220556859293	18.44220517385323	0	0	1	0	0.0015593376811317945	0.1648258983347466	1399.9620536807874	1474.9620536807874	1474.9620536807874	1499.9620536807874	0.2647058963775635	0.2777777910232544	0.41860464215278625	0.27906978130340576	1.0	1399	1474	1474	1499	1600
18.45825726370388	18.45825765844358	0	0	1	0	0.001173258487800315	0.19284196565075784	1514.6878493398533	1589.6878493398533	1589.6878493398533	1614.6878493398533	0.30882352590560913	0.31111112236976624	0.4651162922382355	0.3255814015865326	1.0	1514	1589	1589	1614	1600
18.478974782054344	18.478974387314643	0	0	1	0	0.0007839634745059725	0.2487866648141921	1743.7813924141165	1818.7813924141165	1818.7813924141165	1843.7813924141165	0.38235294818878174	0.3888888955116272	0.5348837375640869	0.41860464215278625	1.0	1743	1818	1818	1843	1600
18.492360405239776	18.492360405239772	0	0	1	0	0.0003925196718206422	0.2727206373187321	1841.7910098202078	1916.7910098202078	1916.7910098202078	1941.7910098202078	0.4117647111415863	0.42222222685813904	0.5813953280448914	0.44186046719551086	1.0	1841	1916	1916	1941	1600
18.508344994601934	18.508344994601934	0	0	1	0	-1.4406906524676981e-15	0.2981677503239921	1945.9969375767478	2020.9969375767478	2020.9969375767478	2045.9969375767478	0.45588234066963196	0.4555555582046509	0.604651153087616	0.4651162922382355	1.0	1945	2020	2020	2045	1600
18.53222872007626	18.53222872007626	0	0	1	0	-0.00039251967182351964	0.32072379882107427	2038.3639561722991	2113.3639561722994	2113.3639561722994	2138.3639561722994	0.47058823704719543	0.4888888895511627	0.604651153087616	0.5348837375640869	1.0	2038	2113	2113	2138	1600
18.542341951158857	18.542341951158853	0	0	1	0	-0.0007839634745088382	0.32072379882107427	2038.3639561722991	2113.3639561722994	2113.3639561722994	2138.3639561722994	0.47058823704719543	0.4888888895511627	0.604651153087616	0.5348837375640869	1.0	2038	2113	2113	2138	1600
18.559210362706573	18.559210362706573	0	0	1	0	-0.0011732584878031609	0.3403927165956482	2118.9081744591795	2193.9081744591795	2193.9081744591795	2218.9081744591795	0.5	0.5111111402511597	0.6279069781303406	0.5581395626068115	1.0	2118	2193	2193	2218	1600
18.57526008411903	18.57526008411903	0	0	1	0	-0.0015593376811346127	0.3468469608516678	2145.3383046875797	2220.3383046875797	2220.3383046875797	2245.3383046875797	0.5147058963775635	0.5222222208976746	0.6279069781303406	0.5581395626068115	1.0	2145	2220	2220	2245	1600
18.592346391980467	18.59234639198047	0	0	1	0	-0.001941142838270308	0.35695183435893174	2186.7177616998256	2261.7177616998256	2261.7177616998256	2286.7177616998256	0.529411792755127	0.5333333611488342	0.6279069781303406	0.5813953280448914	1.0	2186	2261	2261	2286	1600
18.612293378438924	18.612292983699227	0	0	1	0	-0.0023176274578134886	0.36618384877658006	2224.5228607400954	2299.5228607400954	2299.5228607400954	2324.5228607400954	0.5441176295280457	0.5555555820465088	0.6279069781303406	0.5813953280448914	1.0	2224	2299	2299	2324	1600
18.62548676339105	18.62548636865135	0	0	1	0	-0.002687759621591111	0.36618384877658006	2224.5228607400954	2299.5228607400954	2299.5228607400954	2324.5228607400954	0.5441176295280457	0.5555555820465088	0.6279069781303406	0.5813953280448914	1.0	2224	2299	2299	2324	1600
18.642294779764853	18.642294385025153	0	0	1	0	-0.003050524823069834	0.386393599603033	2307.28179037442	2382.28179037442	2382.28179037442	2407.28179037442	0.5735294222831726	0.5777778029441833	0.6279069781303406	0.6279069781303406	1.0	2307	2382	2382	2407	1600
18.658323185233577	18.658323185233577	0	0	1	0	-0.003404928748047902	0.41330214609578864	2417.4722882622546	2492.4722882622546	2492.4722882622546	2517.4722882622546	0.6029411554336548	0.6111111044883728	0.6511628031730652	0.6744186282157898	1.0	2417	2492	2492	2517	1600
18.678842938994954	18.678842544255254	0	0	1	0	-0.003750000000001266	0.4340527202710387	2502.4458895099033	2577.4458895099033	2577.4458895099033	2602.4458895099033	0.6323529481887817	0.6333333253860474	0.6744186282157898	0.6976743936538696	1.0	2502	2577	2577	2602	1600
18.692314615434718	18.692314220695017	0	0	1	0	-0.0040847927626139315	0.4472057899956834	2556.3077100323235	2631.3077100323235	2631.3077100323235	2656.3077100323235	0.6470588445663452	0.6555555462837219	0.6744186282157898	0.7209302186965942	1.0	2556	2631	2631	2656	1600
18.708275915154648	18.70827552041495	0	0	1	0	-0.0044083893921947346	0.46468549883804044	2627.887117741776	2702.887117741776	2702.887117741776	2727.887117741776	0.6617646813392639	0.6777777671813965	0.6976743936538696	0.7441860437393188	1.0	2627	2702	2702	2727	1600
18.725172747960677	18.725172353220977	0	0	1	0	-0.004719902932874923	0.4779737765657508	2682.3026150367496	2757.3026150367496	2757.3026150367496	2782.3026150367496	0.6764705777168274	0.699999988079071	0.6976743936538696	0.7674418687820435	1.0	2682	2757	2757	2782	1600
18.745601316851634	18.745600922111933	0	0	1	0	-0.0050184795476925295	0.5037270562109786	2787.762295183957	2862.762295183957	2862.762295183957	2887.762295183957	0.7058823704719543	0.7222222089767456	0.7209302186965942	0.8139534592628479	1.0	2787	2862	2862	2887	1600
18.75903707197881	18.75903667723911	0	0	1	0	-0.005303300858900148	0.539004696050549	2932.224230326998	3007.224230326998	3007.224230326998	3032.224230326998	0.720588207244873	0.7777777910232544	0.7441860437393188	0.8837209343910217	1.0	2932	3007	3007	3032	1600
18.775410479944263	18.775410479944263	0	0	1	0	-0.005573586191081444	0.5578365136862704	3009.3405235452774	3084.3405235452774	3084.3405235452774	3109.3405235452774	0.7352941036224365	0.800000011920929	0.7674418687820435	0.9069767594337463	1.0	3009	3084	3084	3109	1600
18.799057361599328	18.79905696685963	0	0	1	0	-0.005828594710928212	0.5670685430050799	3047.1456836058023	3122.1456836058023	3122.1456836058023	3147.1456836058023	0.75	0.8222222328186035	0.7674418687820435	0.9069767594337463	1.0	3047	3122	3122	3147	1600
18.808270191429017	18.808269796689316	0	0	1	0	-0.006067627457812976	0.5690609138033853	3055.304442024863	3130.304442024863	3130.304442024863	3155.304442024863	0.7647058963775635	0.8333333134651184	0.7674418687820435	0.8837209343910217	1.0	3055	3130	3130	3155	1600
18.825617422231346	18.825617027491646	0	0	1	0	-0.006290029259591488	0.5718386988661752	3066.6794718569877	3141.6794718569877	3141.6794718569877	3166.6794718569877	0.7647058963775635	0.8444444537162781	0.7674418687820435	0.8837209343910217	1.0	3066	3141	3141	3166	1600
18.84265044023345	18.84265044023345	0	0	1	0	-0.006495190528384032	0.5738310696644806	3074.8382302760483	3149.8382302760483	3149.8382302760483	3174.8382302760483	0.779411792755127	0.855555534362793	0.7674418687820435	0.8604651093482971	1.0	3074	3149	3149	3174	1600
18.865884029423896	18.865883634684195	0	0	1	0	-0.006682548931413433	0.5786012106244147	3094.371957506978	3169.371957506978	3169.371957506978	3194.371957506978	0.7941176295280457	0.8777777552604675	0.7674418687820435	0.8372092843055725	1.0	3094	3169	3169	3194	1600
18.875230281271772	18.875229886532075	0	0	1	0	-0.006851590932320112	0.5945200497489029	3159.5596037217574	3234.5596037217574	3234.5596037217574	3259.5596037217574	0.8088235259056091	0.8888888955116272	0.7906976938247681	0.8604651093482971	1.0	3159	3234	3234	3259	1600
18.89270067086012	18.892700670860116	0	0	1	0	-0.007001853198729547	0.5972978199105317	3170.934572533627	3245.934572533627	3245.934572533627	3270.934572533627	0.8088235259056091	0.8999999761581421	0.7906976938247681	0.8604651093482971	1.0	3170	3245	3245	3270	1600
18.919016387618594	18.919015992878897	0	0	1	0	-0.007132923872214114	0.6009742940049225	3185.9897339501576	3260.9897339501576	3260.9897339501576	3285.9897339501576	0.8235294222831726	0.8999999761581421	0.7906976938247681	0.8604651093482971	1.0	3185	3260	3260	3285	1600
18.925893542650638	18.92589314791094	0	0	1	0	-0.007244443697168399	0.6037520790677124	3197.3647637822824	3272.3647637822824	3272.3647637822824	3297.3647637822824	0.8235294222831726	0.9111111164093018	0.7906976938247681	0.8604651093482971	1.0	3197	3272	3272	3297	1600
18.94563881712302	18.94563842238332	0	0	1	0	-0.007336107005503854	0.6083491608750311	3216.1898137832522	3291.1898137832522	3291.1898137832522	3316.1898137832522	0.8235294222831726	0.9111111164093018	0.7906976938247681	0.8837209343910217	1.0	3216	3291	3291	3316	1600
18.9588464127043	18.958846017964603	0	0	1	0	-0.007407662554463767	0.6111269310366598	3227.564782595122	3302.564782595122	3302.564782595122	3327.564782595122	0.8235294222831726	0.9222221970558167	0.7906976938247681	0.8837209343910217	1.0	3227	3302	3302	3327	1600
18.975246268229572	18.975246268229576	0	0	1	0	-0.007458914215262207	0.6111269310366598	3227.564782595122	3302.564782595122	3302.564782595122	3327.564782595122	0.8235294222831726	0.9222221970558167	0.7906976938247681	0.8837209343910217	1.0	3227	3302	3302	3327	1600
18.99238389225185	18.99238389225185	0	0	1	0	-0.007489721510659382	0.6111269310366598	3227.564782595122	3302.564782595122	3302.564782595122	3327.564782595122	0.8235294222831726	0.9222221970558167	0.7906976938247681	0.8837209343910217	1.0	3227	3302	3302	3327	1600
19.008274138826003	19.008274138826003	0	0	1	0	-0.0075	0.6111269310366598	3227.564782595122	3302.564782595122	3302.564782595122	3327.564782595122	0.8235294222831726	0.9222221970558167	0.7906976938247681	0.8837209343910217	1.0	3227	3302	3302	3327	1600
19.02543228931262	19.025431894572918	0	0	1	0	-0.007489721510659225	0.6111269310366598	3227.564782595122	3302.564782595122	3302.564782595122	3327.564782595122	0.8235294222831726	0.9222221970558167	0.7906976938247681	0.8837209343910217	1.0	3227	3302	3302	3327	1600
19.042590834538935	19.042591229278635	0	0	1	0	-0.007458914215261892	0.6009742940049225	3185.9897339501576	3260.9897339501576	3260.9897339501576	3285.9897339501576	0.8235294222831726	0.8999999761581421	0.7906976938247681	0.8604651093482971	1.0	3185	3260	3260	3285	1600
19.065600606320178	19.06560021158048	0	0	1	0	-0.007407662554463295	0.5724173976222264	3069.049243263017	3144.049243263017	3144.049243263017	3169.049243263017	0.779411792755127	0.8666666746139526	0.7906976938247681	0.8139534592628479	1.0	3069	3144	3144	3169	1600
19.075176596672737	19.07517659667274	0	0	1	0	-0.007336107005503227	0.5548899055026943	2997.2741630335336	3072.2741630335336	3072.2741630335336	3097.2741630335336	0.779411792755127	0.8333333134651184	0.7906976938247681	0.7674418687820435	1.0	2997	3072	3072	3097	1600
19.09240737926393	19.092407379263932	0	0	1	0	-0.007244443697167619	0.5382830242149375	2929.2689841601687	3004.2689841601687	3004.2689841601687	3029.2689841601687	0.7647058963775635	0.800000011920929	0.7906976938247681	0.7441860437393188	1.0	2929	3004	3004	3029	1600
19.108184730284233	19.108184335544536	0	0	1	0	-0.007132923872213181	0.5138081971731232	2829.0445674239395	2904.0445674239395	2904.0445674239395	2929.0445674239395	0.7352941036224365	0.7666666507720947	0.7674418687820435	0.7209302186965942	1.0	2829	2904	2904	2929	1600
19.13232345760397	19.132323457603967	0	0	1	0	-0.007001853198728467	0.4609375439217569	2612.5392423595945	2687.5392423595945	2687.5392423595945	2712.5392423595945	0.6764705777168274	0.699999988079071	0.7441860437393188	0.6279069781303406	1.0	2612	2687	2687	2712	1600
19.14230247718898	19.142302082449284	0	0	1	0	-0.0068515909323188864	0.4609375439217569	2612.5392423595945	2687.5392423595945	2687.5392423595945	2712.5392423595945	0.6764705777168274	0.699999988079071	0.7441860437393188	0.6279069781303406	1.0	2612	2687	2687	2712	1600
19.158816017747498	19.158815228268097	0	0	1	0	-0.0066825489314120655	0.43724814604558837	2515.5311580566845	2590.5311580566845	2590.5311580566845	2615.5311580566845	0.6323529481887817	0.6666666865348816	0.7441860437393188	0.604651153087616	1.0	2515	2590	2590	2615	1600
19.17540692728697	19.17540692728697	0	0	1	0	-0.006495190528382525	0.4105622433710252	2406.2523866043484	2481.2523866043484	2481.2523866043484	2506.2523866043484	0.6176470518112183	0.6222222447395325	0.7209302186965942	0.5581395626068115	1.0	2406	2481	2481	2506	1600
19.199107098801374	19.19910709880137	0	0	1	0	-0.006290029259589846	0.4041079842138444	2379.822195355693	2454.822195355693	2454.822195355693	2479.822195355693	0.6029411554336548	0.6111111044883728	0.7209302186965942	0.5581395626068115	1.0	2379	2454	2454	2479	1600
19.208251243923474	19.208250849183777	0	0	1	0	-0.006067627457811204	0.3971387572937104	2351.283211117744	2426.283211117744	2426.283211117744	2451.283211117744	0.6029411554336548	0.6000000238418579	0.7209302186965942	0.5348837375640869	1.0	2351	2426	2426	2451	1600
19.22568294902134	19.22568334376104	0	0	1	0	-0.005828594710926315	0.3906845130376908	2324.853080889344	2399.853080889344	2399.853080889344	2424.853080889344	0.5882353186607361	0.5888888835906982	0.7209302186965942	0.5348837375640869	1.0	2324	2399	2399	2424	1600
19.242281358615095	19.242281358615095	0	0	1	0	-0.005573586191079428	0.380740703812414	2284.1331821118356	2359.1331821118356	2359.1331821118356	2384.1331821118356	0.5882353186607361	0.5777778029441833	0.6976743936538696	0.5116279125213623	1.0	2284	2359	2359	2384	1600
19.26567047524686	19.265670475246857	0	0	1	0	-0.005303300858898017	0.3742864446552332	2257.7029908631803	2332.7029908631803	2332.7029908631803	2357.7029908631803	0.5735294222831726	0.5666666626930237	0.6976743936538696	0.5116279125213623	1.0	2257	2332	2332	2357	1600
19.275220807519002	19.275220412779305	0	0	1	0	-0.00501847954769029	0.3742864446552332	2257.7029908631803	2332.7029908631803	2332.7029908631803	2357.7029908631803	0.5735294222831726	0.5666666626930237	0.6976743936538696	0.5116279125213623	1.0	2257	2332	2332	2357	1600
19.292179219718037	19.292178824978336	0	0	1	0	-0.00471990293287258	0.3742864446552332	2257.7029908631803	2332.7029908631803	2332.7029908631803	2357.7029908631803	0.5735294222831726	0.5666666626930237	0.6976743936538696	0.5116279125213623	1.0	2257	2332	2332	2357	1600
19.308183940804835	19.30818394080483	0	0	1	0	-0.004408389392192297	0.3715086744936045	2246.3280220513107	2321.3280220513107	2321.3280220513107	2346.3280220513107	0.5735294222831726	0.5555555820465088	0.6976743936538696	0.5116279125213623	1.0	2246	2321	2321	2346	1600
19.325378407343738	19.325378407343734	0	0	1	0	-0.004084792762611404	0.3646130594064765	2218.090478269521	2293.090478269521	2293.090478269521	2318.090478269521	0.5735294222831726	0.5555555820465088	0.6744186282157898	0.4883720874786377	1.0	2218	2293	2293	2318	1600
19.34579592352313	19.345796318262828	0	0	1	0	-0.0037499999999986568	0.3544823261549048	2176.605125604335	2251.605125604335	2251.605125604335	2276.605125604335	0.5441176295280457	0.5444444417953491	0.6744186282157898	0.4883720874786377	1.0	2176	2251	2251	2276	1600
19.358343119588366	19.358343119588362	0	0	1	0	-0.003404928748045217	0.3311985580058212	2081.258095033838	2156.258095033838	2156.258095033838	2181.258095033838	0.5	0.5111111402511597	0.6744186282157898	0.4651162922382355	1.0	2081	2156	2156	2181	1600
19.375380084987455	19.375380084987455	0	0	1	0	-0.0030505248230670804	0.31558588881341754	2017.3242146909447	2092.3242146909447	2092.3242146909447	2117.3242146909447	0.47058823704719543	0.4888888895511627	0.6511628031730652	0.4651162922382355	1.0	2017	2092	2092	2117	1600
19.399009598095773	19.39900920335608	0	0	1	0	-0.002687759621588298	0.2944435147843598	1930.7461930419533	2005.7461930419533	2005.7461930419533	2030.7461930419533	0.45588234066963196	0.4444444477558136	0.6279069781303406	0.44186046719551086	1.0	1930	2005	2005	2030	1600
19.408247691266187	19.408247691266183	0	0	1	0	-0.002317627457810622	0.2944435147843598	1930.7461930419533	2005.7461930419533	2005.7461930419533	2030.7461930419533	0.45588234066963196	0.4444444477558136	0.6279069781303406	0.44186046719551086	1.0	1930	2005	2005	2030	1600
19.425632027600198	19.4256316328605	0	0	1	0	-0.0019411428382673972	0.27788439511511376	1862.936597996391	1937.936597996391	1937.936597996391	1962.936597996391	0.4264705777168274	0.42222222685813904	0.6279069781303406	0.41860464215278625	1.0	1862	1937	1937	1962	1600
19.44238596463527	19.44238556989557	0	0	1	0	-0.001559337681131665	0.2627032133148708	1800.769658524396	1875.769658524396	1875.769658524396	1900.769658524396	0.4117647111415863	0.4000000059604645	0.604651153087616	0.39534884691238403	1.0	1800	1875	1875	1900	1600
19.465632580235777	19.465632185496077	0	0	1	0	-0.0011732584878001843	0.239825050288629	1707.0835809319358	1782.0835809319358	1782.0835809319358	1807.0835809319358	0.36764705181121826	0.36666667461395264	0.604651153087616	0.3720930218696594	1.0	1707	1782	1782	1807	1600
19.475204623191352	19.475204228451652	0	0	1	0	-0.000783963474505841	0.239825050288629	1707.0835809319358	1782.0835809319358	1782.0835809319358	1807.0835809319358	0.3529411852359772	0.35555556416511536	0.604651153087616	0.3720930218696594	1.0	1707	1782	1782	1807	1600
19.49224908864472	19.49224869390502	0	0	1	0	-0.0003925196718205101	0.2284296958663452	1660.4196045726835	1735.4196045726835	1735.4196045726835	1760.4196045726835	0.3529411852359772	0.3444444537162781	0.5813953280448914	0.3720930218696594	1.0	1660	1735	1735	1760	1600
19.50824315175965	19.50824275701995	0	0	1	0	1.5729989303233564e-15	0.21859523715232765	1620.1474961387817	1695.1474961387817	1695.1474961387817	1720.1474961387817	0.3382352888584137	0.3333333432674408	0.5813953280448914	0.3488371968269348	1.0	1620	1695	1695	1720	1600
19.525196037602903	19.525195642863203	0	0	1	0	0.00039251967182365175	0.21829897751593474	1618.9343129277527	1693.9343129277527	1693.9343129277527	1718.9343129277527	0.3235294222831726	0.3333333432674408	0.5813953280448914	0.3720930218696594	1.0	1618	1693	1693	1718	1600
19.54596013523782	19.54596013523782	0	0	1	0	0.0007839634745089697	0.21552119990372542	1607.5593136057555	1682.5593136057555	1682.5593136057555	1707.5593136057555	0.3235294222831726	0.3222222328186035	0.5813953280448914	0.3720930218696594	1.0	1607	1682	1682	1707	1600
19.558417330651736	19.558417725391436	0	0	1	0	0.0011732584878032916	0.2084645188019172	1578.6622044938508	1653.6622044938508	1653.6622044938508	1678.6622044938508	0.30882352590560913	0.3222222328186035	0.5813953280448914	0.3488371968269348	1.0	1578	1653	1653	1678	1600
19.575214294313973	19.575213899574273	0	0	1	0	0.0015593376811347424	0.2027599331517358	1555.301926256358	1630.301926256358	1630.301926256358	1655.301926256358	0.29411765933036804	0.3222222328186035	0.5581395626068115	0.3488371968269348	1.0	1555	1630	1630	1655	1600
19.59232270759854	19.59232270759854	0	0	1	0	0.0019411428382704356	0.19720437792731715	1532.5519276123637	1607.5519276123637	1607.5519276123637	1632.5519276123637	0.29411765933036804	0.30000001192092896	0.5581395626068115	0.3488371968269348	1.0	1532	1607	1607	1632	1600
19.612418116183736	19.61241772144404	0	0	1	0	0.0023176274578136143	0.18561221534671368	1485.0820218447925	1560.0820218447925	1560.0820218447925	1585.0820218447925	0.27941176295280457	0.2888889014720917	0.5348837375640869	0.3255814015865326	1.0	1485	1560	1560	1585	1600
19.625459526351836	19.62545913161214	0	0	1	0	0.0026877596215912347	0.17429047275743592	1438.7194859417	1513.7194859417	1513.7194859417	1538.7194859417	0.2647058963775635	0.2777777910232544	0.5116279125213623	0.302325576543808	1.0	1438	1513	1513	1538	1600
19.642436096577015	19.642435701837314	0	0	1	0	0.0030505248230699544	0.16783622105083573	1412.2893252031722	1487.2893252031722	1487.2893252031722	1512.2893252031722	0.25	0.2666666805744171	0.5116279125213623	0.302325576543808	1.0	1412	1487	1487	1512	1600
19.658364632901947	19.65836423816225	0	0	1	0	0.00340492874804802	0.16323914305544207	1393.4642908120354	1468.4642908120354	1468.4642908120354	1493.4642908120354	0.25	0.2666666805744171	0.4883720874786377	0.27906978130340576	1.0	1393	1468	1468	1493	1600
19.678886755101516	19.678886360361815	0	0	1	0	0.003750000000001381	0.15678489507413218	1367.0341453285714	1442.0341453285714	1442.0341453285714	1467.0341453285714	0.23529411852359772	0.25555557012557983	0.4883720874786377	0.27906978130340576	1.0	1367	1442	1442	1467	1600
19.692186719772312	19.692186325032615	0	0	1	0	0.0040847927626140425	0.1496804505344853	1337.9414449387173	1412.9414449387173	1412.9414449387173	1437.9414449387173	0.23529411852359772	0.24444444477558136	0.4651162922382355	0.25581395626068115	1.0	1337	1412	1412	1437	1600
19.708225783212903	19.708225388473203	0	0	1	0	0.004408389392194842	0.14052203850666534	1300.4377476847944	1375.4377476847944	1375.4377476847944	1400.4377476847944	0.22058823704719543	0.23333333432674408	0.4651162922382355	0.23255814611911774	1.0	1300	1375	1375	1400	1600
19.725381960001027	19.725381960001023	0	0	1	0	0.004719902932875025	0.1317076532783671	1264.3428401749134	1339.3428401749134	1339.3428401749134	1364.3428401749134	0.20588235557079315	0.23333333432674408	0.41860464215278625	0.20930232107639313	1.0	1264	1339	1339	1364	1600
19.74551250041941	19.74551250041941	0	0	1	0	0.005018479547692628	0.11896021527340439	1212.1420815445908	1287.1420815445908	1287.1420815445908	1312.1420815445908	0.19117647409439087	0.21111111342906952	0.39534884691238403	0.1860465109348297	1.0	1212	1287	1287	1312	1600
19.758818780925388	19.758818386185688	0	0	1	0	0.005303300858900241	0.10926096984716671	1172.4236715241477	1247.4236715241477	1247.4236715241477	1272.4236715241477	0.1764705926179886	0.20000000298023224	0.3720930218696594	0.1627907007932663	1.0	1172	1247	1247	1272	1600
19.775219031190357	19.77521863645066	0	0	1	0	0.005573586191081533	0.09502623977996871	1114.1324518989718	1189.1324518989718	1189.1324518989718	1214.1324518989718	0.1617647111415863	0.17777778208255768	0.3488371968269348	0.11627907305955887	1.0	1114	1189	1189	1214	1600
19.792454155918232	19.792454155918236	0	0	1	0	0.005828594710928295	0.08322525818632254	1065.8074322729908	1140.8074322729908	1140.8074322729908	1165.8074322729908	0.14705882966518402	0.15555556118488312	0.3255814015865326	0.09302325546741486	1.0	1065	1140	1140	1165	1600
19.812253509729345	19.812253509729345	0	0	1	0	0.006067627457813053	0.0693961529946685	1009.1772465131676	1084.1772465131676	1084.1772465131676	1109.1772465131676	0.13235294818878174	0.13333334028720856	0.25581395626068115	0.04651162773370743	1.0	1009	1084	1084	1109	1600
19.82548715813075	19.825486368651354	0	0	1	0	0.006290029259591559	0.0693961529946685	1009.1772465131676	1084.1772465131676	1084.1772465131676	1109.1772465131676	0.13235294818878174	0.13333334028720856	0.25581395626068115	0.04651162773370743	1.0	1009	1084	1084	1109	1600
19.84227267434172	19.84227227960202	0	0	1	0	0.006495190528384097	0.05854162504002976	964.7279545389218	1039.727954538922	1039.727954538922	1064.727954538922	0.11764705926179886	0.1111111119389534	0.23255814611911774	0.023255813866853714	1.0	964	1039	1039	1064	1600
19.858236737239544	19.858236342499843	0	0	1	0	0.006682548931413494	0.05840641675540133	964.1742766133684	1039.1742766133684	1039.1742766133684	1064.1742766133684	0.11764705926179886	0.1111111119389534	0.20930232107639313	0.023255813866853714	1.0	964	1039	1039	1064	1600
19.87900478227145	19.87900438753175	0	0	1	0	0.006851590932320166	0.050735294818878174	932.7610322833061	1007.7610322833061	1007.7610322833061	1032.7610322833061	0.10294117778539658	0.10000000149011612	0.20930232107639313	0.0	1.0	932	1007	1007	1032	1600
19.89230040480556	19.89230040480556	0	0	1	0	0.007001853198729595	0.050735294818878174	932.7610322833061	1007.7610322833061	1007.7610322833061	1032.7610322833061	0.10294117778539658	0.10000000149011612	0.1860465109348297	0.0	1.0	932	1007	1007	1032	1600
19.908171309134474	19.908170914394773	0	0	1	0	0.007132923872214154	0.050735294818878174	932.7610322833061	1007.7610322833061	1007.7610322833061	1032.7610322833061	0.10294117778539658	0.10000000149011612	0.1860465109348297	0.0	1.0	932	1007	1007	1032	1600
19.925558408646378	19.92555840864638	0	0	1	0	0.007244443697168434	0.047957517206668854	921.386032961309	996.386032961309	996.386032961309	1021.386032961309	0.10294117778539658	0.08888889104127884	0.1627907007932663	0.0	1.0	921	996	996	1021	1600
19.94550302666664	19.945502631926942	0	0	1	0	0.007336107005503881	0.04428104683756828	906.3308867998421	981.3308867998421	981.3308867998421	1006.3308867998421	0.0882352963089943	0.08888889104127884	0.1627907007932663	0.0	1.0	906	981	981	1006	1600
19.958817596706293	19.95881759670629	0	0	1	0	0.007407662554463788	0.04428104683756828	906.3308867998421	981.3308867998421	981.3308867998421	1006.3308867998421	0.0882352963089943	0.08888889104127884	0.1627907007932663	0.0	1.0	906	981	981	1006	1600
19.97560074447907	19.975600744479074	0	0	1	0	0.007458914215262221	0.04428104683756828	906.3308867998421	981.3308867998421	981.3308867998421	1006.3308867998421	0.0882352963089943	0.08888889104127884	0.1627907007932663	0.0	1.0	906	981	981	1006	1600
19.999059335297822	19.999059335297822	0	0	1	0	0.007489721510659389	0.04428104683756828	906.3308867998421	981.3308867998421	981.3308867998421	1006.3308867998421	0.0882352963089943	0.08888889104127884	0.1627907007932663	0.0	1.0	906	981	981	1006	1600
20.008203085680226	20.00820269094053	0	0	1	0	0.0075	0.04428104683756828	906.3308867998421	981.3308867998421	981.3308867998421	1006.3308867998421	0.0882352963089943	0.08888889104127884	0.1627907007932663	0.0	1.0	906	981	981	1006	1600
20.02574413367465	20.02574373893495	0	0	1	0	0.007489721510659218	0.04428104683756828	906.3308867998421	981.3308867998421	981.3308867998421	1006.3308867998421	0.0882352963089943	0.08888889104127884	0.13953489065170288	0.0	1.0	906	981	981	1006	1600
20.042243068864313	20.042243068864316	0	0	1	0	0.007458914215261878	0.04150326922535896	894.955887477845	969.955887477845	969.955887477845	994.955887477845	0.0882352963089943	0.07777778059244156	0.11627907305955887	0.0	1.0	894	969	969	994	1600
20.05820594754304	20.058205552803344	0	0	1	0	0.0074076625544632745	0.04150326922535896	894.955887477845	969.955887477845	969.955887477845	994.955887477845	0.0882352963089943	0.07777778059244156	0.13953489065170288	0.0	1.0	894	969	969	994	1600
20.078902544689466	20.07890214994977	0	0	1	0	0.007336107005503199	0.03782679885625839	879.9007413163781	954.9007413163781	954.9007413163781	979.9007413163781	0.07352941483259201	0.07777778059244156	0.11627907305955887	0.0	1.0	879	954	954	979	1600
20.092250272863815	20.092249878124115	0	0	1	0	0.007244443697167585	0.03782679885625839	879.9007413163781	954.9007413163781	954.9007413163781	979.9007413163781	0.07352941483259201	0.07777778059244156	0.11627907305955887	0.0	1.0	879	954	954	979	1600
20.10846894286735	20.108468942867347	0	0	1	0	0.0071329238722131405	0.03782679885625839	879.9007413163781	954.9007413163781	954.9007413163781	979.9007413163781	0.07352941483259201	0.07777778059244156	0.11627907305955887	0.0	1.0	879	954	954	979	1600
20.132273720401923	20.132273325662226	0	0	1	0	0.00700185319872842	0.03782679885625839	879.9007413163781	954.9007413163781	954.9007413163781	979.9007413163781	0.07352941483259201	0.07777778059244156	0.11627907305955887	0.0	1.0	879	954	954	979	1600
20.14224445045326	20.14224405571356	0	0	1	0	0.006851590932318833	0.03504902124404907	868.525741994381	943.525741994381	943.525741994381	968.525741994381	0.07352941483259201	0.06666667014360428	0.09302325546741486	0.0	1.0	868	943	943	968	1600
20.15883141259575	20.158831017856052	0	0	1	0	0.006682548931412006	0.03504902124404907	868.525741994381	943.525741994381	943.525741994381	968.525741994381	0.07352941483259201	0.06666667014360428	0.11627907305955887	0.0	1.0	868	943	943	968	1600
20.17517600456319	20.17517560982349	0	0	1	0	0.006495190528382459	0.03504902124404907	868.525741994381	943.525741994381	943.525741994381	968.525741994381	0.07352941483259201	0.06666667014360428	0.11627907305955887	0.0	1.0	868	943	943	968	1600
20.198992229549027	20.198992624288728	0	0	1	0	0.006290029259589774	0.03504902124404907	868.525741994381	943.525741994381	943.525741994381	968.525741994381	0.07352941483259201	0.06666667014360428	0.11627907305955887	0.0	1.0	868	943	943	968	1600
20.208195585625948	20.20819558562595	0	0	1	0	0.006067627457811127	0.03137254994362593	853.4705920191482	928.4705920191482	928.4705920191482	953.4705920191482	0.05882352963089943	0.06666667014360428	0.09302325546741486	0.0	1.0	853	928	928	953	1600
20.225562158673515	20.22556176393382	0	0	1	0	0.005828594710926231	0.028594771400094032	842.0955888833851	917.0955888833851	917.0955888833851	942.0955888833851	0.05882352963089943	0.0555555559694767	0.09302325546741486	0.0	1.0	842	917	917	942	1600
20.242231621413048	20.242231621413048	0	0	1	0	0.005573586191079339	0.028594771400094032	842.0955888833851	917.0955888833851	917.0955888833851	942.0955888833851	0.05882352963089943	0.0555555559694767	0.09302325546741486	0.0	1.0	842	917	917	942	1600
20.2581873947772	20.258187394777195	0	0	1	0	0.005303300858897924	0.025816993787884712	830.7205895613879	905.7205895613879	905.7205895613879	930.7205895613879	0.05882352963089943	0.04444444552063942	0.09302325546741486	0.0	1.0	830	905	905	930	1600
20.27888241296483	20.278882018225133	0	0	1	0	0.005018479547690192	0.03953674097438159	886.9029542900926	961.9029542900926	961.9029542900926	986.9029542900926	0.0882352963089943	0.06666667014360428	0.13953489065170288	0.023255813866853714	1.0	886	961	961	986	1600
20.292270799328154	20.292270404588457	0	0	1	0	0.004719902932872478	0.04707265471291097	917.7625210493704	992.7625210493704	992.7625210493704	1017.7625210493704	0.10294117778539658	0.07777778059244156	0.1627907007932663	0.04651162773370743	1.0	917	992	992	1017	1600
20.30861973343228	20.30862012817198	0	0	1	0	0.004408389392192191	0.062231927621543504	979.8397436102207	1054.8397436102207	1054.8397436102207	1079.8397436102207	0.14705882966518402	0.08888889104127884	0.1860465109348297	0.06976744532585144	1.0	979	1054	1054	1079	1600
20.332269773004935	20.332269378265238	0	0	1	0	0.004084792762611293	0.08915250394201202	1090.0795036425393	1165.0795036425393	1165.0795036425393	1190.0795036425393	0.1764705926179886	0.14444445073604584	0.25581395626068115	0.13953489065170288	1.0	1090	1165	1165	1190	1600
20.34222471346832	20.34222431872862	0	0	1	0	0.0037499999999985423	0.08915250394201202	1090.0795036425393	1165.0795036425393	1165.0795036425393	1190.0795036425393	0.1764705926179886	0.14444445073604584	0.25581395626068115	0.13953489065170288	1.0	1090	1165	1165	1190	1600
20.358849570621892	20.358849570621892	0	0	1	0	0.003404928748045099	0.10997668908392177	1175.3545417986597	1250.3545417986597	1250.3545417986597	1275.3545417986597	0.20588235557079315	0.17777778208255768	0.302325576543808	0.1860465109348297	1.0	1175	1250	1250	1275	1600
20.375255741982343	20.375255741982343	0	0	1	0	0.00305052482306696	0.1270766391193725	1245.3788371938303	1320.3788371938303	1320.3788371938303	1345.3788371938303	0.23529411852359772	0.20000000298023224	0.3488371968269348	0.20930232107639313	1.0	1245	1320	1320	1345	1600
20.392262312424627	20.392261917684927	0	0	1	0	0.0026877596215881742	0.13691109419473446	1285.6509307274378	1360.6509307274378	1360.6509307274378	1385.6509307274378	0.25	0.21111111342906952	0.3720930218696594	0.23255814611911774	1.0	1285	1360	1360	1385	1600
20.412315483862052	20.41231508912235	0	0	1	0	0.002317627457810496	0.18132916532493137	1467.5429320055941	1542.5429320055941	1542.5429320055941	1567.5429320055941	0.3529411852359772	0.25555557012557983	0.41860464215278625	0.27906978130340576	1.0	1467	1542	1542	1567	1600
20.426674535144663	20.426674929884364	0	0	1	0	0.0019411428382672693	0.18132916532493137	1467.5429320055941	1542.5429320055941	1542.5429320055941	1567.5429320055941	0.3529411852359772	0.25555557012557983	0.41860464215278625	0.27906978130340576	1.0	1467	1542	1542	1567	1600
20.442235174070337	20.442235568810034	0	0	1	0	0.0015593376811315356	0.2215737567085263	1632.3445337214152	1707.3445337214152	1707.3445337214152	1732.3445337214152	0.38235294818878174	0.3222222328186035	0.4883720874786377	0.3720930218696594	1.0	1632	1707	1707	1732	1600
20.465636527632764	20.465636132893067	0	0	1	0	0.0011732584878000535	0.24607441178636336	1732.674716265158	1807.674716265158	1807.674716265158	1832.674716265158	0.4264705777168274	0.35555556416511536	0.5116279125213623	0.39534884691238403	1.0	1732	1807	1807	1832	1600
20.475257913050687	20.47525751831099	0	0	1	0	0.0007839634745057094	0.25828101959839067	1782.6607752554098	1857.6607752554098	1857.6607752554098	1882.6607752554098	0.44117647409439087	0.3777777850627899	0.5116279125213623	0.41860464215278625	1.0	1782	1857	1857	1882	1600
20.49227829938243	20.492277904642734	0	0	1	0	0.00039251967182037795	0.27416409786615326	1847.7019807618976	1922.7019807618976	1922.7019807618976	1947.7019807618976	0.47058823704719543	0.4000000059604645	0.5116279125213623	0.44186046719551086	1.0	1847	1922	1922	1947	1600
20.50821788841893	20.508217493679233	0	0	1	0	-1.7053072081790148e-15	0.2899735643009098	1912.4417458122257	1987.4417458122257	1987.4417458122257	2012.4417458122257	0.5	0.41111111640930176	0.5348837375640869	0.4651162922382355	1.0	1912	1987	1987	2012	1600
20.525252485379827	20.52525248537983	0	0	1	0	-0.0003925196718237839	0.3133447876712836	2008.1469055139064	2083.1469055139064	2083.1469055139064	2108.1469055139064	0.5588235259056091	0.4333333373069763	0.5348837375640869	0.4883720874786377	1.0	2008	2083	2083	2108	1600
20.54547618436712	20.545475789627424	0	0	1	0	-0.0007839634745091013	0.33435195352400626	2094.171249680806	2169.171249680806	2169.171249680806	2194.171249680806	0.5735294222831726	0.47777777910232544	0.5348837375640869	0.5348837375640869	1.0	2094	2169	2169	2194	1600
20.55886259703195	20.558862202292254	0	0	1	0	-0.0011732584878034224	0.3471609948897054	2146.6242740733437	2221.6242740733437	2221.6242740733437	2246.6242740733437	0.5882353186607361	0.4888888895511627	0.5581395626068115	0.5581395626068115	1.0	2146	2221	2221	2246	1600
20.575277057926076	20.57527666318638	0	0	1	0	-0.0015593376811348716	0.35639301675793433	2184.429403623741	2259.429403623741	2259.429403623741	2284.429403623741	0.6029411554336548	0.5111111402511597	0.5581395626068115	0.5581395626068115	1.0	2184	2259	2259	2284	1600
20.592179811827585	20.592179417087884	0	0	1	0	-0.0019411428382705633	0.3694724500453299	2237.9896829356258	2312.9896829356258	2312.9896829356258	2337.9896829356258	0.6176470518112183	0.5222222208976746	0.5813953280448914	0.5813953280448914	1.0	2237	2312	2312	2337	1600
20.612289036302236	20.612288641562536	0	0	1	0	-0.00231762745781374	0.37930691620992807	2278.261821879655	2353.261821879655	2353.261821879655	2378.261821879655	0.6323529481887817	0.5333333611488342	0.5813953280448914	0.604651153087616	1.0	2278	2353	2353	2378	1600
20.625452421037256	20.62545202629756	0	0	1	0	-0.0026877596215913587	0.3955956117293846	2344.96403003183	2419.96403003183	2419.96403003183	2444.96403003183	0.6617646813392639	0.5555555820465088	0.5813953280448914	0.6279069781303406	1.0	2344	2419	2419	2444	1600
20.64217675259492	20.64217675259492	0	0	1	0	-0.0030505248230700754	0.41199368011184223	2412.114120057994	2487.114120057994	2487.114120057994	2512.114120057994	0.6764705777168274	0.5777778029441833	0.604651153087616	0.6511628031730652	1.0	2412	2487	2487	2512	1600
20.66560258001867	20.66560218527897	0	0	1	0	-0.003404928748048138	0.4406461049296393	2529.445799686873	2604.445799686873	2604.445799686873	2629.445799686873	0.6911764740943909	0.6333333253860474	0.6279069781303406	0.6976743936538696	1.0	2529	2604	2604	2629	1600
20.675220412779304	20.675220018039603	0	0	1	0	-0.003750000000001496	0.4406461049296393	2529.445799686873	2604.445799686873	2604.445799686873	2629.445799686873	0.7058823704719543	0.6555555462837219	0.6511628031730652	0.7209302186965942	1.0	2529	2604	2604	2629	1600
20.69226487823267	20.69226448349297	0	0	1	0	-0.0040847927626141535	0.4669522291312287	2637.169378292381	2712.169378292381	2712.169378292381	2737.169378292381	0.720588207244873	0.6777777671813965	0.6511628031730652	0.7209302186965942	1.0	2637	2712	2712	2737	1600
20.70817920392845	20.70817880918875	0	0	1	0	-0.00440838939219495	0.4778425113583591	2681.7650840124807	2756.7650840124807	2756.7650840124807	2781.7650840124807	0.720588207244873	0.6888889074325562	0.6744186282157898	0.7441860437393188	1.0	2681	2756	2756	2781	1600
20.732321089165776	20.73232069442608	0	0	1	0	-0.0047199029328751285	0.4983485292717855	2765.7372273679616	2840.7372273679616	2840.7372273679616	2865.7372273679616	0.7647058963775635	0.7111111283302307	0.6744186282157898	0.7674418687820435	1.0	2765	2840	2840	2865	1600
20.742158397198928	20.742158397198928	0	0	1	0	-0.005018479547692726	0.5160986690214351	2838.4240496427765	2913.4240496427765	2913.4240496427765	2938.4240496427765	0.779411792755127	0.7333333492279053	0.6976743936538696	0.7906976938247681	1.0	2838	2913	2913	2938	1600
20.759213915363862	20.75921391536386	0	0	1	0	-0.005303300858900336	0.5216542242458537	2861.174048286771	2936.174048286771	2936.174048286771	2961.174048286771	0.779411792755127	0.7555555701255798	0.6976743936538696	0.7906976938247681	1.0	2861	2936	2936	2961	1600
20.775251399845658	20.775251005105957	0	0	1	0	-0.005573586191081621	0.5368969814238387	2923.5931389306193	2998.5931389306193	2998.5931389306193	3023.5931389306193	0.7941176295280457	0.7666666507720947	0.7209302186965942	0.8139534592628479	1.0	2923	2998	2998	3023	1600
20.79886946550271	20.79886907076301	0	0	1	0	-0.005828594710928378	0.5530982525639434	2989.9373442493484	3064.9373442493484	3064.9373442493484	3089.9373442493484	0.8088235259056091	0.800000011920929	0.7209302186965942	0.8372092843055725	1.0	2989	3064	3064	3089	1600
20.8081786118189	20.808178217079202	0	0	1	0	-0.006067627457813132	0.5530982525639434	2989.9373442493484	3064.9373442493484	3064.9373442493484	3089.9373442493484	0.8088235259056091	0.800000011920929	0.7209302186965942	0.8372092843055725	1.0	2989	3064	3064	3089	1600
20.825572027165986	20.82557163242629	0	0	1	0	-0.006290029259591632	0.5715244451508514	3065.3926028927367	3140.3926028927367	3140.3926028927367	3165.3926028927367	0.8235294222831726	0.8222222328186035	0.7441860437393188	0.8604651093482971	1.0	3065	3140	3140	3165	1600
20.84216451566426	20.84216451566426	0	0	1	0	-0.006495190528384164	0.5930862638791101	3153.6882505849558	3228.6882505849558	3228.6882505849558	3253.6882505849558	0.8529411554336548	0.8444444537162781	0.7441860437393188	0.9069767594337463	1.0	3153	3228	3228	3253	1600
20.86564086976945	20.86564047502975	0	0	1	0	-0.006682548931413554	0.6139323709944637	3239.053059222329	3314.053059222329	3314.053059222329	3339.053059222329	0.8529411554336548	0.8888888955116272	0.7674418687820435	0.930232584476471	1.0	3239	3314	3314	3339	1600
20.875193965219484	20.875193570479787	0	0	1	0	-0.00685159093232022	0.6167101411560925	3250.4280280341986	3325.4280280341986	3325.4280280341986	3350.4280280341986	0.8529411554336548	0.8999999761581421	0.7674418687820435	0.930232584476471	1.0	3250	3325	3325	3350	1600
20.892274351985442	20.892274351985442	0	0	1	0	-0.007001853198729643	0.6211720031780317	3268.69935301404	3343.69935301404	3343.69935301404	3368.69935301404	0.8529411554336548	0.8999999761581421	0.7674418687820435	0.9534883499145508	1.0	3268	3343	3343	3368	1600
20.908262888744588	20.908262888744588	0	0	1	0	-0.007132923872214195	0.6167101411560925	3250.4280280341986	3325.4280280341986	3325.4280280341986	3350.4280280341986	0.8529411554336548	0.8999999761581421	0.7674418687820435	0.930232584476471	1.0	3250	3325	3325	3350	1600
20.93238661595577	20.932386221216078	0	0	1	0	-0.007244443697168468	0.6405446538656321	3348.0303575797634	3423.0303575797634	3423.0303575797634	3448.0303575797634	0.8676470518112183	0.9222221970558167	0.7906976938247681	0.9767441749572754	1.0	3348	3423	3423	3448	1600
20.94220260804519	20.942202213305492	0	0	1	0	-0.007336107005503909	0.6405446538656321	3348.0303575797634	3423.0303575797634	3423.0303575797634	3448.0303575797634	0.8676470518112183	0.9222221970558167	0.7906976938247681	0.9767441749572754	1.0	3348	3423	3423	3448	1600
20.958920229027974	20.958920229027974	0	0	1	0	-0.007407662554463809	0.6497766831844416	3385.8355176402883	3460.8355176402883	3460.8355176402883	3485.8355176402883	0.8823529481887817	0.9444444179534912	0.7906976938247681	0.9767441749572754	1.0	3385	3460	3460	3485	1600
20.97521863645066	20.975218241710962	0	0	1	0	-0.007458914215262234	0.6526776463792672	3397.714961923099	3472.714961923099	3472.714961923099	3497.714961923099	0.8823529481887817	0.9333333373069763	0.8139534592628479	0.9767441749572754	1.0	3397	3472	3472	3497	1600
20.998892755144936	20.998892755144936	0	0	1	0	-0.007489721510659397	0.6526776463792672	3397.714961923099	3472.714961923099	3472.714961923099	3497.714961923099	0.8823529481887817	0.9333333373069763	0.8139534592628479	0.9767441749572754	1.0	3397	3472	3472	3497	1600
21.0082749283054	21.008274928305404	0	0	1	0	-0.0075	0.6469989130228129	3374.4605488284187	3449.4605488284187	3449.4605488284187	3474.4605488284187	0.8823529481887817	0.9333333373069763	0.7906976938247681	0.9767441749572754	1.0	3374	3449	3449	3474	1600
21.025527421580023	21.025527026840322	0	0	1	0	-0.007489721510659211	0.6359475720583134	3329.2053075787935	3404.2053075787935	3404.2053075787935	3429.2053075787935	0.8676470518112183	0.9222221970558167	0.7906976938247681	0.9534883499145508	1.0	3329	3404	3404	3429	1600
21.04226951642413	21.042269121684434	0	0	1	0	-0.0074589142152618635	0.6285727318716798	3299.005337014529	3374.005337014529	3374.005337014529	3399.005337014529	0.8676470518112183	0.9111111164093018	0.7906976938247681	0.930232584476471	1.0	3299	3374	3374	3399	1600
21.065648764563427	21.065648369823727	0	0	1	0	-0.007407662554463255	0.6147436207455517	3242.375126953034	3317.375126953034	3317.375126953034	3342.375126953034	0.8529411554336548	0.8888888955116272	0.7906976938247681	0.9069767594337463	1.0	3242	3317	3317	3342	1600
21.07521804434111	21.075217649601413	0	0	1	0	-0.007336107005503172	0.610146538938233	3223.550076952064	3298.550076952064	3298.550076952064	3323.550076952064	0.8529411554336548	0.8777777552604675	0.7906976938247681	0.8837209343910217	1.0	3223	3298	3298	3323	1600
21.09224908864472	21.09224869390502	0	0	1	0	-0.007244443697167551	0.5935396576504761	3155.5448980786996	3230.5448980786996	3230.5448980786996	3255.5448980786996	0.8382353186607361	0.855555534362793	0.7906976938247681	0.8604651093482971	1.0	3155	3230	3230	3255	1600
21.10825380973152	21.10825341499182	0	0	1	0	-0.0071329238722131	0.5751134647170293	3080.089638016235	3155.089638016235	3155.089638016235	3180.089638016235	0.8235294222831726	0.8333333134651184	0.7906976938247681	0.8139534592628479	1.0	3080	3155	3155	3180	1600
21.132195956681265	21.132195561941565	0	0	1	0	-0.007001853198728373	0.5502330393098767	2978.204295973945	3053.204295973945	3053.204295973945	3078.204295973945	0.7941176295280457	0.800000011920929	0.7906976938247681	0.7674418687820435	1.0	2978	3053	3053	3078	1600
21.14229221395681	21.142292213956814	0	0	1	0	-0.006851590932318779	0.5256230188196191	2877.4262620663403	2952.4262620663403	2952.4262620663403	2977.4262620663403	0.7647058963775635	0.7666666507720947	0.7674418687820435	0.7441860437393188	1.0	2877	2952	2952	2977	1600
21.15895733455966	21.15895733455966	0	0	1	0	-0.006682548931411946	0.5119291160430954	2821.349730196476	2896.349730196476	2896.349730196476	2921.349730196476	0.75	0.7444444298744202	0.7674418687820435	0.7209302186965942	1.0	2821	2896	2896	2921	1600
21.17517600456319	21.17517560982349	0	0	1	0	-0.006495190528382392	0.5046894724237525	2791.7033895752666	2866.7033895752666	2866.7033895752666	2891.7033895752666	0.75	0.7333333492279053	0.7674418687820435	0.6976743936538696	1.0	2791	2866	2866	2891	1600
21.192643630973645	21.19264363097364	0	0	1	0	-0.006290029259589702	0.4909955810830038	2735.6269045349004	2810.6269045349004	2810.6269045349004	2835.6269045349004	0.7352941036224365	0.7111111283302307	0.7674418687820435	0.6744186282157898	1.0	2735	2810	2810	2835	1600
21.21225903608513	21.21225864134543	0	0	1	0	-0.006067627457811049	0.4599571667244913	2608.5245977367917	2683.5245977367917	2683.5245977367917	2708.5245977367917	0.7058823704719543	0.6666666865348816	0.7441860437393188	0.6279069781303406	1.0	2608	2683	2683	2708	1600
21.225404262794008	21.225403868054308	0	0	1	0	-0.005828594710926148	0.4599571667244913	2608.5245977367917	2683.5245977367917	2683.5245977367917	2708.5245977367917	0.7058823704719543	0.6666666865348816	0.7441860437393188	0.6279069781303406	1.0	2608	2683	2683	2708	1600
21.24231451674979	21.242314911489494	0	0	1	0	-0.005573586191079251	0.44207180718946226	2535.2840504408477	2610.2840504408477	2610.2840504408477	2635.2840504408477	0.6911764740943909	0.644444465637207	0.7441860437393188	0.5813953280448914	1.0	2535	2610	2610	2635	1600
21.26570679129915	21.265706791299145	0	0	1	0	-0.00530330085889783	0.40081523138810127	2366.3383725342746	2441.3383725342746	2441.3383725342746	2466.3383725342746	0.6176470518112183	0.6000000238418579	0.7209302186965942	0.5348837375640869	1.0	2366	2441	2441	2466	1600
21.27526896576225	21.27526896576225	0	0	1	0	-0.005018479547690093	0.38125960362834377	2286.2580768580674	2361.2580768580674	2361.2580768580674	2386.2580768580674	0.6176470518112183	0.5666666626930237	0.6976743936538696	0.4883720874786377	1.0	2286	2361	2361	2386	1600
21.292356852582486	21.292356852582486	0	0	1	0	-0.004719902932872375	0.3419833990763883	2125.42201921781	2200.42201921781	2200.42201921781	2225.42201921781	0.5588235259056091	0.5111111402511597	0.6744186282157898	0.44186046719551086	1.0	2125	2200	2200	2225	1600
21.308406573994944	21.308406968734644	0	0	1	0	-0.004408389392192083	0.3060257830100488	1978.1755814261498	2053.1755814261496	2053.1755814261496	2078.1755814261496	0.5	0.46666666865348816	0.6511628031730652	0.39534884691238403	1.0	1978	2053	2053	2078	1600
21.332427668884446	21.33242727414475	0	0	1	0	-0.004084792762611183	0.2501168273764085	1749.2284081063929	1824.2284081063929	1824.2284081063929	1849.2284081063929	0.4117647111415863	0.3777777850627899	0.604651153087616	0.3488371968269348	1.0	1749	1824	1824	1849	1600
21.342242871494463	21.342242476754762	0	0	1	0	-0.0037499999999984273	0.2501168273764085	1749.2284081063929	1824.2284081063929	1824.2284081063929	1849.2284081063929	0.4117647111415863	0.3777777850627899	0.604651153087616	0.3488371968269348	1.0	1749	1824	1824	1849	1600
21.358943518670202	21.358943518670202	0	0	1	0	-0.003404928748044981	0.23736938720557932	1697.0276406068474	1772.0276406068474	1772.0276406068474	1797.0276406068474	0.3970588147640228	0.35555556416511536	0.604651153087616	0.3255814015865326	1.0	1697	1772	1772	1797	1600
21.37537297967288	21.375372979672882	0	0	1	0	-0.0030505248230668384	0.2121310988879319	1593.6768499460813	1668.6768499460813	1668.6768499460813	1693.6768499460813	0.3529411852359772	0.3333333432674408	0.5813953280448914	0.27906978130340576	1.0	1593	1668	1668	1693	1600
21.399002492781197	21.3990020980415	0	0	1	0	-0.0026877596215880506	0.20405435183761966	1560.6025707750525	1635.6025707750525	1635.6025707750525	1660.6025707750525	0.3382352888584137	0.3222222328186035	0.5581395626068115	0.27906978130340576	1.0	1560	1635	1635	1660	1600
21.40823703329432	21.40823663855462	0	0	1	0	-0.0023176274578103704	0.19435510857724836	1520.884169623832	1595.884169623832	1595.884169623832	1620.884169623832	0.3235294222831726	0.31111112236976624	0.5581395626068115	0.25581395626068115	1.0	1520	1595	1595	1620	1600
21.42562610650472	21.425625711765022	0	0	1	0	-0.0019411428382671415	0.18641356571807677	1488.3635516155243	1563.3635516155243	1563.3635516155243	1588.3635516155243	0.30882352590560913	0.30000001192092896	0.5348837375640869	0.25581395626068115	1.0	1488	1563	1563	1588	1600
21.442332674775937	21.442332674775933	0	0	1	0	-0.0015593376811314063	0.18363578810586745	1476.9885522935272	1551.9885522935272	1551.9885522935272	1576.9885522935272	0.30882352590560913	0.2888889014720917	0.5348837375640869	0.25581395626068115	1.0	1476	1551	1551	1576	1600
21.46568271217752	21.465682712177525	0	0	1	0	-0.001173258487799923	0.17995932146205718	1461.933421387124	1536.933421387124	1536.933421387124	1561.933421387124	0.29411765933036804	0.2888889014720917	0.5348837375640869	0.25581395626068115	1.0	1461	1536	1536	1561	1600
21.47520857058834	21.475208175848643	0	0	1	0	-0.0007839634745055779	0.18363578810586745	1476.9885522935272	1551.9885522935272	1551.9885522935272	1576.9885522935272	0.30882352590560913	0.2888889014720917	0.5348837375640869	0.25581395626068115	1.0	1476	1551	1551	1576	1600
21.49246501125995	21.492465011259952	0	0	1	0	-0.00039251967182024584	0.18363578810586745	1476.9885522935272	1551.9885522935272	1551.9885522935272	1576.9885522935272	0.30882352590560913	0.2888889014720917	0.5348837375640869	0.25581395626068115	1.0	1476	1551	1551	1576	1600
21.508377757996932	21.508377757996932	0	0	1	0	1.8376154860346732e-15	0.18512307925843885	1483.079009563307	1558.079009563307	1558.079009563307	1583.079009563307	0.30882352590560913	0.2888889014720917	0.5581395626068115	0.25581395626068115	1.0	1483	1558	1558	1583	1600
21.532531485425224	21.532531090685524	0	0	1	0	0.000392519671823916	0.18085801049365813	1465.61355297153	1540.61355297153	1540.61355297153	1565.61355297153	0.30882352590560913	0.2777777910232544	0.5348837375640869	0.25581395626068115	1.0	1465	1540	1540	1565	1600
21.54230918776386	21.542308793024162	0	0	1	0	0.000783963474509233	0.1740717551876978	1437.8238374936225	1512.8238374936225	1512.8238374936225	1537.8238374936225	0.29411765933036804	0.2777777910232544	0.5348837375640869	0.23255814611911774	1.0	1437	1512	1512	1537	1600
21.558919834288275	21.558920229027976	0	0	1	0	0.001173258487803553	0.1740717551876978	1437.8238374936225	1512.8238374936225	1512.8238374936225	1537.8238374936225	0.29411765933036804	0.2777777910232544	0.5348837375640869	0.23255814611911774	1.0	1437	1512	1512	1537	1600
21.575367848056793	21.575367848056793	0	0	1	0	0.001559337681135001	0.1625889539476857	1390.8017664157728	1465.8017664157728	1465.8017664157728	1490.8017664157728	0.2647058963775635	0.2666666805744171	0.5116279125213623	0.23255814611911774	1.0	1390	1465	1465	1490	1600
21.599079861762156	21.599079861762156	0	0	1	0	0.0019411428382706912	0.15072637241537212	1342.2244950409488	1417.2244950409488	1417.2244950409488	1442.2244950409488	0.25	0.25555557012557983	0.4651162922382355	0.20930232107639313	1.0	1342	1417	1417	1442	1600
21.608196375105347	21.60819598036565	0	0	1	0	0.002317627457813866	0.15072637241537212	1342.2244950409488	1417.2244950409488	1417.2244950409488	1442.2244950409488	0.25	0.25555557012557983	0.4651162922382355	0.20930232107639313	1.0	1342	1417	1417	1442	1600
21.625627290723813	21.625626895984112	0	0	1	0	0.002687759621591482	0.14524442703136242	1319.7759286934293	1394.7759286934293	1394.7759286934293	1419.7759286934293	0.25	0.24444444477558136	0.4651162922382355	0.1860465109348297	1.0	1319	1394	1394	1419	1600
21.642445965069484	21.642445965069484	0	0	1	0	0.0030505248230701964	0.14156795666226185	1304.7207825319624	1379.7207825319624	1379.7207825319624	1404.7207825319624	0.23529411852359772	0.24444444477558136	0.4651162922382355	0.1860465109348297	1.0	1304	1379	1379	1404	1600
21.66563810659156	21.66563850133126	0	0	1	0	0.003404928748048256	0.1277388509941172	1248.09059482091	1323.09059482091	1323.09059482091	1348.09059482091	0.22058823704719543	0.2222222238779068	0.41860464215278625	0.1627907007932663	1.0	1248	1323	1323	1348	1600
21.675196333657677	21.67519593891798	0	0	1	0	0.00375000000000161	0.1277388509941172	1248.09059482091	1323.09059482091	1323.09059482091	1348.09059482091	0.20588235557079315	0.2222222238779068	0.41860464215278625	0.1627907007932663	1.0	1248	1323	1323	1348	1600
21.69229803636737	21.69229764162767	0	0	1	0	0.0040847927626142646	0.11436313641166418	1193.3170436057649	1268.3170436057649	1268.3170436057649	1293.3170436057649	0.19117647409439087	0.21111111342906952	0.39534884691238403	0.13953489065170288	1.0	1193	1268	1268	1293	1600
21.708490258811082	21.708490653550783	0	0	1	0	0.004408389392195056	0.11158535879945486	1181.9420442837677	1256.9420442837677	1256.9420442837677	1281.9420442837677	0.19117647409439087	0.20000000298023224	0.39534884691238403	0.13953489065170288	1.0	1181	1256	1256	1281	1600
21.73245530066336	21.73245530066336	0	0	1	0	0.004719902932875231	0.10215652920607943	1143.3309870988953	1218.3309870988953	1218.3309870988953	1243.3309870988953	0.1764705926179886	0.18888889253139496	0.3720930218696594	0.11627907305955887	1.0	1143	1218	1218	1243	1600
21.74238576726542	21.742385767265418	0	0	1	0	0.005018479547692824	0.10215652920607943	1143.3309870988953	1218.3309870988953	1218.3309870988953	1243.3309870988953	0.1764705926179886	0.18888889253139496	0.3720930218696594	0.11627907305955887	1.0	1143	1218	1218	1243	1600
21.758868518127432	21.758868123387735	0	0	1	0	0.005303300858900429	0.10215652920607943	1143.3309870988953	1218.3309870988953	1218.3309870988953	1243.3309870988953	0.1764705926179886	0.18888889253139496	0.3720930218696594	0.11627907305955887	1.0	1143	1218	1218	1243	1600
21.775380084987457	21.775380084987454	0	0	1	0	0.00557358619108171	0.0929981162252782	1105.8272859425142	1180.8272859425142	1180.8272859425142	1205.8272859425142	0.1617647111415863	0.17777778208255768	0.3488371968269348	0.09302325546741486	1.0	1105	1180	1180	1205	1600
21.79902459820433	21.79902617716312	0	0	1	0	0.005828594710928461	0.08411012098330173	1069.4309454266206	1144.4309454266206	1144.4309454266206	1169.4309454266206	0.14705882966518402	0.1666666716337204	0.3255814015865326	0.06976744532585144	1.0	1069	1144	1144	1169	1600
21.808238612253113	21.808238217513413	0	0	1	0	0.006067627457813209	0.07943942794941966	1050.3044574528735	1125.3044574528735	1125.3044574528735	1150.3044574528735	0.14705882966518402	0.15555556118488312	0.3255814015865326	0.04651162773370743	1.0	1050	1125	1125	1150	1600
21.82565689620122	21.825656896201224	0	0	1	0	0.006290029259591703	0.07639123376795348	1037.8221022797695	1112.8221022797695	1112.8221022797695	1137.8221022797695	0.14705882966518402	0.14444445073604584	0.302325576543808	0.04651162773370743	1.0	1037	1112	1112	1137	1600
21.842330306337743	21.842330701077444	0	0	1	0	0.00649519052838423	0.0709570565650299	1015.5691466337975	1090.5691466337976	1090.5691466337976	1115.5691466337976	0.13235294818878174	0.14444445073604584	0.302325576543808	0.023255813866853714	1.0	1015	1090	1090	1115	1600
21.85846726522363	21.85846726522363	0	0	1	0	0.006682548931413614	0.06804407084146147	1003.6404700957847	1078.6404700957846	1078.6404700957846	1103.6404700957846	0.13235294818878174	0.13333334028720856	0.27906978130340576	0.023255813866853714	1.0	1003	1078	1078	1103	1600
21.87894715027543	21.87894675553573	0	0	1	0	0.006851590932320274	0.059967320412397385	970.5661770887673	1045.5661770887673	1045.5661770887673	1070.5661770887673	0.11764705926179886	0.12222222238779068	0.27906978130340576	0.0	1.0	970	1045	1045	1070	1600
21.89257159097862	21.89257159097862	0	0	1	0	0.0070018531987296895	0.059967320412397385	970.5661770887673	1045.5661770887673	1045.5661770887673	1070.5661770887673	0.11764705926179886	0.12222222238779068	0.25581395626068115	0.0	1.0	970	1045	1045	1070	1600
21.908357626272295	21.908357231532598	0	0	1	0	0.007132923872214236	0.056290850043296814	955.5110309273005	1030.5110309273005	1030.5110309273005	1055.5110309273005	0.10294117778539658	0.12222222238779068	0.23255814611911774	0.0	1.0	955	1030	1030	1055	1600
21.9323459577668	21.9323463525065	0	0	1	0	0.0072444436971685015	0.056290850043296814	955.5110309273005	1030.5110309273005	1030.5110309273005	1055.5110309273005	0.10294117778539658	0.12222222238779068	0.23255814611911774	0.0	1.0	955	1030	1030	1055	1600
21.942317082557835	21.942316687818135	0	0	1	0	0.007336107005503936	0.053513072431087494	944.1360316053033	1019.1360316053033	1019.1360316053033	1044.1360316053033	0.10294117778539658	0.1111111119389534	0.23255814611911774	0.0	1.0	944	1019	1019	1044	1600
21.958922597466167	21.958922597466163	0	0	1	0	0.00740766255446383	0.053513072431087494	944.1360316053033	1019.1360316053033	1019.1360316053033	1044.1360316053033	0.10294117778539658	0.1111111119389534	0.23255814611911774	0.0	1.0	944	1019	1019	1044	1600
21.97552416497751	21.975524559717208	0	0	1	0	0.007458914215262249	0.053513072431087494	944.1360316053033	1019.1360316053033	1019.1360316053033	1044.1360316053033	0.10294117778539658	0.1111111119389534	0.23255814611911774	0.0	1.0	944	1019	1019	1044	1600
21.999109467239563	21.999109467239563	0	0	1	0	0.007489721510659403	0.053513072431087494	944.1360316053033	1019.1360316053033	1019.1360316053033	1044.1360316053033	0.10294117778539658	0.1111111119389534	0.23255814611911774	0.0	1.0	944	1019	1019	1044	1600
22.008219270007874	22.008219270007878	0	0	1	0	0.0075	0.053513072431087494	944.1360316053033	1019.1360316053033	1019.1360316053033	1044.1360316053033	0.10294117778539658	0.1111111119389534	0.23255814611911774	0.0	1.0	944	1019	1019	1044	1600
22.025731896743988	22.02573150200429	0	0	1	0	0.0074897215106592046	0.053513072431087494	944.1360316053033	1019.1360316053033	1019.1360316053033	1044.1360316053033	0.10294117778539658	0.1111111119389534	0.23255814611911774	0.0	1.0	944	1019	1019	1044	1600
22.042606229387186	22.04260622938719	0	0	1	0	0.0074589142152618505	0.053513072431087494	944.1360316053033	1019.1360316053033	1019.1360316053033	1044.1360316053033	0.10294117778539658	0.1111111119389534	0.20930232107639313	0.0	1.0	944	1019	1019	1044	1600
22.065720212448905	22.06572021244891	0	0	1	0	0.007407662554463234	0.053513072431087494	944.1360316053033	1019.1360316053033	1019.1360316053033	1044.1360316053033	0.10294117778539658	0.1111111119389534	0.20930232107639313	0.0	1.0	944	1019	1019	1044	1600
22.07523738658635	22.07523699184665	0	0	1	0	0.0073361070055031445	0.053513072431087494	944.1360316053033	1019.1360316053033	1019.1360316053033	1044.1360316053033	0.10294117778539658	0.1111111119389534	0.20930232107639313	0.0	1.0	944	1019	1019	1044	1600
22.092557775089162	22.092557775089162	0	0	1	0	0.007244443697167517	0.056290850043296814	955.5110309273005	1030.5110309273005	1030.5110309273005	1055.5110309273005	0.10294117778539658	0.12222222238779068	0.1860465109348297	0.0	1.0	955	1030	1030	1055	1600
22.10846894286735	22.108468942867347	0	0	1	0	0.007132923872213059	0.053513072431087494	944.1360316053033	1019.1360316053033	1019.1360316053033	1044.1360316053033	0.10294117778539658	0.1111111119389534	0.1860465109348297	0.0	1.0	944	1019	1019	1044	1600
22.13240003710553	22.132400037105533	0	0	1	0	0.007001853198728325	0.053513072431087494	944.1360316053033	1019.1360316053033	1019.1360316053033	1044.1360316053033	0.10294117778539658	0.1111111119389534	0.1860465109348297	0.0	1.0	944	1019	1019	1044	1600
22.142544057884628	22.142544057884628	0	0	1	0	0.006851590932318725	0.053513072431087494	944.1360316053033	1019.1360316053033	1019.1360316053033	1044.1360316053033	0.10294117778539658	0.1111111119389534	0.1860465109348297	0.0	1.0	944	1019	1019	1044	1600
22.158930097520443	22.15893009752044	0	0	1	0	0.006682548931411886	0.04983660206198692	929.0808854438365	1004.0808854438365	1004.0808854438365	1029.0808854438365	0.0882352963089943	0.1111111119389534	0.1860465109348297	0.0	1.0	929	1004	1004	1029	1600
22.175397058794506	22.175397058794502	0	0	1	0	0.006495190528382326	0.04983660206198692	929.0808854438365	1004.0808854438365	1004.0808854438365	1029.0808854438365	0.0882352963089943	0.1111111119389534	0.1860465109348297	0.0	1.0	929	1004	1004	1029	1600
22.19904670362746	22.19904630888776	0	0	1	0	0.00629002925958963	0.0470588244497776	917.7058861218393	992.7058861218393	992.7058861218393	1017.7058861218393	0.0882352963089943	0.10000000149011612	0.1860465109348297	0.0	1.0	917	992	992	1017	1600
22.20820782255661	22.20820742781691	0	0	1	0	0.0060676274578109705	0.0470588244497776	917.7058861218393	992.7058861218393	992.7058861218393	1017.7058861218393	0.0882352963089943	0.10000000149011612	0.1860465109348297	0.0	1.0	917	992	992	1017	1600
22.22560873795797	22.225608343218276	0	0	1	0	0.005828594710926065	0.0470588244497776	917.7058861218393	992.7058861218393	992.7058861218393	1017.7058861218393	0.0882352963089943	0.10000000149011612	0.1860465109348297	0.0	1.0	917	992	992	1017	1600
22.242295569244252	22.24229556924425	0	0	1	0	0.005573586191079162	0.04428104683756828	906.3308867998421	981.3308867998421	981.3308867998421	1006.3308867998421	0.0882352963089943	0.08888889104127884	0.1860465109348297	0.0	1.0	906	981	981	1006	1600
22.265617580127223	22.265617580127227	0	0	1	0	0.005303300858897737	0.04428104683756828	906.3308867998421	981.3308867998421	981.3308867998421	1006.3308867998421	0.0882352963089943	0.08888889104127884	0.1860465109348297	0.0	1.0	906	981	981	1006	1600
22.275283965870806	22.275283571131105	0	0	1	0	0.005018479547689995	0.045497920792781546	911.3139856464404	986.3139856464404	986.3139856464404	1011.3139856464404	0.0882352963089943	0.08888889104127884	0.20930232107639313	0.023255813866853714	1.0	911	986	986	1011	1600
22.292312246996524	22.292312246996524	0	0	1	0	0.004719902932872272	0.05711592966766213	958.8897319890764	1033.8897319890764	1033.8897319890764	1058.8897319890764	0.11764705926179886	0.10000000149011612	0.23255814611911774	0.04651162773370743	1.0	958	1033	1033	1058	1600
22.3083244681376	22.3083240733979	0	0	1	0	0.004408389392191976	0.06532788658368549	992.5176955601921	1067.5176955601921	1067.5176955601921	1092.5176955601921	0.13235294818878174	0.1111111119389534	0.25581395626068115	0.06976744532585144	1.0	992	1067	1067	1092	1600
22.332430037322638	22.332430037322638	0	0	1	0	0.004084792762611071	0.098939192893861	1130.1559949003608	1205.1559949003608	1205.1559949003608	1230.1559949003608	0.20588235557079315	0.14444445073604584	0.3255814015865326	0.13953489065170288	1.0	1130	1205	1205	1230	1600
22.342317082557834	22.342317082557834	0	0	1	0	0.003749999999998313	0.10733411973468221	1164.5332203135235	1239.5332203135235	1239.5332203135235	1264.5332203135235	0.20588235557079315	0.1666666716337204	0.3488371968269348	0.1627907007932663	1.0	1164	1239	1239	1264	1600
22.358930097520442	22.358929702780742	0	0	1	0	0.0034049287480448632	0.12335240487926002	1230.1280979805697	1305.1280979805697	1305.1280979805697	1330.1280979805697	0.23529411852359772	0.18888889253139496	0.3720930218696594	0.1860465109348297	1.0	1230	1305	1305	1330	1600
22.37523403129891	22.37523363655921	0	0	1	0	0.003050524823066718	0.13964111027506765	1296.830346576402	1371.830346576402	1371.830346576402	1396.830346576402	0.2647058963775635	0.21111111342906952	0.39534884691238403	0.20930232107639313	1.0	1296	1371	1371	1396	1600
22.39235902365083	22.392358628911133	0	0	1	0	0.002687759621587927	0.15342245068604587	1353.2649355593578	1428.2649355593578	1428.2649355593578	1453.2649355593578	0.29411765933036804	0.2222222238779068	0.41860464215278625	0.23255814611911774	1.0	1353	1428	1428	1453	1600
22.412260615043923	22.41226100978362	0	0	1	0	0.0023176274578102446	0.16657551122741676	1407.1267184762717	1482.1267184762717	1482.1267184762717	1507.1267184762717	0.30882352590560913	0.24444444477558136	0.44186046719551086	0.25581395626068115	1.0	1407	1482	1482	1507	1600
22.425571632426287	22.42557123768659	0	0	1	0	0.0019411428382670136	0.18295166482710723	1474.187067467004	1549.187067467004	1549.187067467004	1574.187067467004	0.3529411852359772	0.25555557012557983	0.44186046719551086	0.27906978130340576	1.0	1474	1549	1549	1574	1600
22.442388333073463	22.44238872781316	0	0	1	0	0.0015593376811312766	0.19373257089911955	1518.3348778318946	1593.3348778318946	1593.3348778318946	1618.3348778318946	0.36764705181121826	0.2666666805744171	0.4651162922382355	0.302325576543808	1.0	1518	1593	1593	1618	1600
22.46564481716644	22.465644817166442	0	0	1	0	0.0011732584877997925	0.20756167959947724	1574.9650779598592	1649.9650779598592	1649.9650779598592	1674.9650779598592	0.38235294818878174	0.2888889014720917	0.4883720874786377	0.3255814015865326	1.0	1574	1649	1649	1674	1600
22.475289886966287	22.475289886966287	0	0	1	0	0.0007839634745054463	0.21401592385549684	1601.3952081882594	1676.3952081882594	1676.3952081882594	1701.3952081882594	0.3970588147640228	0.30000001192092896	0.4883720874786377	0.3255814015865326	1.0	1601	1676	1676	1701	1600
22.492174877581352	22.492174088101955	0	0	1	0	0.00039251967182011373	0.22047017556209703	1627.8253689267872	1702.8253689267872	1702.8253689267872	1727.8253689267872	0.4117647111415863	0.31111112236976624	0.4883720874786377	0.3255814015865326	1.0	1627	1702	1702	1727	1600
22.50843025837687	22.50843065311657	0	0	1	0	-1.9699237638903314e-15	0.23546838843384066	1689.2430506365777	1764.2430506365777	1764.2430506365777	1789.2430506365777	0.44117647409439087	0.3222222328186035	0.5116279125213623	0.3488371968269348	1.0	1689	1764	1764	1789	1600
22.53241266877589	22.53241227403619	0	0	1	0	-0.00039251967182404813	0.2550279333454135	1769.3393870494683	1844.3393870494683	1844.3393870494683	1869.3393870494683	0.4852941036224365	0.3444444537162781	0.5116279125213623	0.3720930218696594	1.0	1769	1844	1844	1869	1600
22.54217931840296	22.542178923663265	0	0	1	0	-0.0007839634745093646	0.26953308587302516	1828.737986650038	1903.737986650038	1903.737986650038	1928.737986650038	0.5	0.36666667461395264	0.5348837375640869	0.39534884691238403	1.0	1828	1903	1903	1928	1600
22.558903255220926	22.558902860481226	0	0	1	0	-0.0011732584878036837	0.27819842776699666	1864.2225617058514	1939.2225617058514	1939.2225617058514	1964.2225617058514	0.5	0.3888888955116272	0.5348837375640869	0.41860464215278625	1.0	1864	1939	1939	1964	1600
22.575175609823493	22.57517560982349	0	0	1	0	-0.0015593376811351306	0.29310920517015226	1925.2821951717735	2000.2821951717735	2000.2821951717735	2025.2821951717735	0.5147058963775635	0.41111111640930176	0.5581395626068115	0.44186046719551086	1.0	1925	2000	2000	2025	1600
22.59224889127487	22.59224889127487	0	0	1	0	-0.001941142838270819	0.29956345687675245	1951.7123559103013	2026.7123559103013	2026.7123559103013	2051.712355910301	0.529411792755127	0.42222222685813904	0.5581395626068115	0.44186046719551086	1.0	1951	2026	2026	2051	1600
22.612334826107293	22.612334826107293	0	0	1	0	-0.0023176274578139916	0.3184211032415738	2028.9344177742448	2103.934417774245	2103.934417774245	2128.934417774245	0.5588235259056091	0.4444444477558136	0.5813953280448914	0.4651162922382355	1.0	2028	2103	2103	2128	1600
22.625366762522624	22.625366367782924	0	0	1	0	-0.0026877596215916055	0.3184211032415738	2028.9344177742448	2103.934417774245	2103.934417774245	2128.934417774245	0.5588235259056091	0.4444444477558136	0.5813953280448914	0.4651162922382355	1.0	2028	2103	2103	2128	1600
22.642549386870563	22.642549781610263	0	0	1	0	-0.003050524823070317	0.3347098093304588	2095.636669208229	2170.636669208229	2170.636669208229	2195.636669208229	0.5882353186607361	0.46666666865348816	0.5813953280448914	0.4883720874786377	1.0	2095	2170	2170	2195	1600
22.665645606645835	22.66564560664584	0	0	1	0	-0.0034049287480483735	0.3565898060298984	2185.2352556924343	2260.2352556924343	2260.2352556924343	2285.2352556924343	0.6029411554336548	0.5	0.604651153087616	0.5348837375640869	1.0	2185	2260	2260	2285	1600
22.675220018039603	22.675219623299903	0	0	1	0	-0.003750000000001725	0.3694983094430988	2238.09557716949	2313.09557716949	2313.09557716949	2338.09557716949	0.6323529481887817	0.5222222208976746	0.604651153087616	0.5348837375640869	1.0	2238	2313	2313	2338	1600
22.6922869836558	22.692286983655805	0	0	1	0	-0.004084792762614376	0.37579150986291054	2263.8662328886185	2338.8662328886185	2338.8662328886185	2363.8662328886185	0.6323529481887817	0.5333333611488342	0.604651153087616	0.5581395626068115	1.0	2263	2338	2338	2363	1600
22.70844289004723	22.70844289004723	0	0	1	0	-0.004408389392195164	0.39469692269778367	2341.2838984474242	2416.2838984474242	2416.2838984474242	2441.2838984474242	0.6470588445663452	0.5666666626930237	0.6279069781303406	0.5813953280448914	1.0	2341	2416	2416	2441	1600
22.73239964236583	22.732399247626134	0	0	1	0	-0.004719902932875334	0.42122570943065174	2449.919280118519	2524.919280118519	2524.919280118519	2549.919280118519	0.6911764740943909	0.6000000238418579	0.6511628031730652	0.604651153087616	1.0	2449	2524	2524	2549	1600
22.742164713034107	22.742164318294407	0	0	1	0	-0.005018479547692923	0.42122570943065174	2449.919280118519	2524.919280118519	2524.919280118519	2549.919280118519	0.6911764740943909	0.6000000238418579	0.6511628031730652	0.604651153087616	1.0	2449	2524	2524	2549	1600
22.758944308149598	22.7589443081496	0	0	1	0	-0.005303300858900523	0.4473707901425721	2556.9833856338328	2631.9833856338328	2631.9833856338328	2656.9833856338328	0.7058823704719543	0.644444465637207	0.6744186282157898	0.6511628031730652	1.0	2556	2631	2631	2656	1600
22.77557863905594	22.775578244316243	0	0	1	0	-0.005573586191081798	0.4566028045602204	2594.7884846741026	2669.7884846741026	2669.7884846741026	2694.7884846741026	0.720588207244873	0.6666666865348816	0.6744186282157898	0.6511628031730652	1.0	2594	2669	2669	2694	1600
22.799098809267697	22.799098809267697	0	0	1	0	-0.005828594710928545	0.47089911957828967	2653.331894673096	2728.331894673096	2728.331894673096	2753.331894673096	0.7352941036224365	0.6777777671813965	0.6976743936538696	0.6744186282157898	1.0	2653	2728	2728	2753	1600
22.808215322610888	22.80821492787119	0	0	1	0	-0.006067627457813286	0.4764546748027083	2676.0818933170904	2751.0818933170904	2751.0818933170904	2776.0818933170904	0.7352941036224365	0.699999988079071	0.6976743936538696	0.6744186282157898	1.0	2676	2751	2751	2776	1600
22.825675054227364	22.825674659487667	0	0	1	0	-0.006290029259591776	0.49341941622865093	2745.5525094563254	2820.5525094563254	2820.5525094563254	2845.5525094563254	0.7647058963775635	0.7222222089767456	0.6976743936538696	0.6976743936538696	1.0	2745	2820	2820	2845	1600
22.842472412629302	22.8424724126293	0	0	1	0	-0.006495190528384297	0.5145756099080963	2832.187122573654	2907.187122573654	2907.187122573654	2932.187122573654	0.7941176295280457	0.7444444298744202	0.7209302186965942	0.7209302186965942	1.0	2832	2907	2907	2932	1600
22.865819292113297	22.8658188973736	0	0	1	0	-0.0066825489314136744	0.5493124315969489	2974.4344073895054	3049.4344073895054	3049.4344073895054	3074.4344073895054	0.8088235259056091	0.800000011920929	0.7441860437393188	0.7906976938247681	1.0	2974	3049	3049	3074	1600
22.875300544938153	22.875300150198456	0	0	1	0	-0.006851590932320327	0.570381174906645	3060.710911242711	3135.710911242711	3135.710911242711	3160.710911242711	0.8235294222831726	0.8333333134651184	0.7674418687820435	0.8139534592628479	1.0	3060	3135	3135	3160	1600
22.892834487618003	22.892834487618003	0	0	1	0	-0.007001853198729737	0.5840750776831687	3116.7874431125756	3191.7874431125756	3191.7874431125756	3216.7874431125756	0.8382353186607361	0.855555534362793	0.7674418687820435	0.8372092843055725	1.0	3116	3191	3191	3216	1600
22.90833354715067	22.90833354715067	0	0	1	0	-0.007132923872214277	0.5990952128748948	3178.294896722694	3253.294896722694	3253.294896722694	3278.294896722694	0.8382353186607361	0.8777777552604675	0.7906976938247681	0.8604651093482971	1.0	3178	3253	3253	3278	1600
22.932843724526954	22.932843329787254	0	0	1	0	-0.007244443697168536	0.6055494571309143	3204.725026951094	3279.725026951094	3279.725026951094	3304.725026951094	0.8529411554336548	0.8888888955116272	0.7906976938247681	0.8604651093482971	1.0	3204	3279	3279	3304	1600
22.942165502513504	22.942165502513504	0	0	1	0	-0.007336107005503963	0.611105012355333	3227.4750255950885	3302.4750255950885	3302.4750255950885	3327.4750255950885	0.8529411554336548	0.9111111164093018	0.7906976938247681	0.8604651093482971	1.0	3227	3302	3302	3327	1600
22.959398653542888	22.959398653542884	0	0	1	0	-0.0074076625544638505	0.6208399958533812	3267.3397830195963	3342.3397830195963	3342.3397830195963	3367.3397830195963	0.8529411554336548	0.9111111164093018	0.8139534592628479	0.8837209343910217	1.0	3267	3342	3342	3367	1600
22.975234426038607	22.97523403129891	0	0	1	0	-0.007458914215262262	0.6208399958533812	3267.3397830195963	3342.3397830195963	3342.3397830195963	3367.3397830195963	0.8529411554336548	0.9111111164093018	0.8139534592628479	0.8837209343910217	1.0	3267	3342	3342	3367	1600
22.999461180311172	22.999461575050873	0	0	1	0	-0.00748972151065941	0.6300720251721907	3305.1449430801213	3380.1449430801213	3380.1449430801213	3405.1449430801213	0.8676470518112183	0.9333333373069763	0.8139534592628479	0.8837209343910217	1.0	3305	3380	3380	3405	1600
23.0082109804742	23.008210585734503	0	0	1	0	-0.0075	0.6300720251721907	3305.1449430801213	3380.1449430801213	3380.1449430801213	3405.1449430801213	0.8676470518112183	0.9333333373069763	0.8139534592628479	0.8837209343910217	1.0	3305	3380	3380	3405	1600
23.026103346800536	23.026103346800532	0	0	1	0	-0.007489721510659197	0.6300720251721907	3305.1449430801213	3380.1449430801213	3380.1449430801213	3405.1449430801213	0.8676470518112183	0.9333333373069763	0.8139534592628479	0.8837209343910217	1.0	3305	3380	3380	3405	1600
23.042496491750928	23.042496491750924	0	0	1	0	-0.007458914215261837	0.6300720251721907	3305.1449430801213	3380.1449430801213	3380.1449430801213	3405.1449430801213	0.8676470518112183	0.9333333373069763	0.8139534592628479	0.8837209343910217	1.0	3305	3380	3380	3405	1600
23.06612205746226	23.06612166272256	0	0	1	0	-0.007407662554463213	0.6161077060429969	3247.9610562460725	3322.9610562460725	3322.9610562460725	3347.9610562460725	0.8529411554336548	0.9111111164093018	0.8139534592628479	0.8604651093482971	1.0	3247	3322	3322	3347	1600
23.075233044449664	23.075232649709967	0	0	1	0	-0.007336107005503117	0.6105521508185783	3225.211057602078	3300.211057602078	3300.211057602078	3325.211057602078	0.8529411554336548	0.8888888955116272	0.8139534592628479	0.8604651093482971	1.0	3225	3300	3300	3325	1600
23.092757118637042	23.092756723897345	0	0	1	0	-0.0072444436971674814	0.605819861008194	3205.8323308285544	3280.8323308285544	3280.8323308285544	3305.8323308285544	0.8529411554336548	0.8888888955116272	0.8139534592628479	0.8372092843055725	1.0	3205	3280	3280	3305	1600
23.108459469114578	23.108459469114578	0	0	1	0	-0.007132923872213018	0.5993656167521744	3179.402200600154	3254.402200600154	3254.402200600154	3279.402200600154	0.8382353186607361	0.8777777552604675	0.8139534592628479	0.8372092843055725	1.0	3179	3254	3254	3279	1600
23.13288990907171	23.132890303811408	0	0	1	0	-0.0070018531987282775	0.5686970979474957	3053.814616094995	3128.814616094995	3128.814616094995	3153.814616094995	0.8235294222831726	0.8444444537162781	0.7906976938247681	0.7674418687820435	1.0	3053	3128	3128	3153	1600
23.142284319162837	23.14228392442314	0	0	1	0	-0.006851590932318671	0.5686970979474957	3053.814616094995	3128.814616094995	3128.814616094995	3153.814616094995	0.8235294222831726	0.8444444537162781	0.7906976938247681	0.7674418687820435	1.0	3053	3128	3128	3153	1600
23.159408522035356	23.159408522035356	0	0	1	0	-0.006682548931411825	0.5484137276641867	2970.7542147848444	3045.7542147848444	3045.7542147848444	3070.7542147848444	0.7941176295280457	0.8111110925674438	0.7906976938247681	0.7441860437393188	1.0	2970	3045	3045	3070	1600
23.175349295290953	23.17534969003065	0	0	1	0	-0.006495190528382261	0.5134025721243098	2827.3835328490486	2902.3835328490486	2902.3835328490486	2927.3835328490486	0.7352941036224365	0.7666666507720947	0.7906976938247681	0.6976743936538696	1.0	2827	2902	2902	2927	1600
23.19943039061467	23.199429995874972	0	0	1	0	-0.006290029259589558	0.46273493688612	2619.8995665486614	2694.8995665486614	2694.8995665486614	2719.8995665486614	0.7058823704719543	0.6777777671813965	0.7441860437393188	0.6279069781303406	1.0	2619	2694	2694	2719	1600
23.208183348695286	23.208183348695286	0	0	1	0	-0.006067627457810893	0.4556305016163815	2590.8069041190824	2665.8069041190824	2665.8069041190824	2690.8069041190824	0.7058823704719543	0.6666666865348816	0.7441860437393188	0.604651153087616	1.0	2590	2665	2665	2690	1600
23.226110846854812	23.226110452115115	0	0	1	0	-0.005828594710925982	0.44917624245920074	2564.376712870427	2639.376712870427	2639.376712870427	2664.376712870427	0.6911764740943909	0.6555555462837219	0.7441860437393188	0.604651153087616	1.0	2564	2639	2639	2664	1600
23.24236978030762	23.24236938556792	0	0	1	0	-0.005573586191079074	0.44207180718946226	2535.2840504408477	2610.2840504408477	2610.2840504408477	2635.2840504408477	0.6911764740943909	0.644444465637207	0.7441860437393188	0.5813953280448914	1.0	2535	2610	2610	2635	1600
23.266110215271294	23.266110215271297	0	0	1	0	-0.005303300858897643	0.4356175480322815	2508.8538591921924	2583.8538591921924	2583.8538591921924	2608.8538591921924	0.6764705777168274	0.6333333253860474	0.7441860437393188	0.5813953280448914	1.0	2508	2583	2583	2608	1600
23.275268176282854	23.275267386803456	0	0	1	0	-0.005018479547689897	0.42483664975738833	2464.706080756505	2539.706080756505	2539.706080756505	2564.706080756505	0.6617646813392639	0.6222222447395325	0.7441860437393188	0.5581395626068115	1.0	2464	2539	2539	2564	1600
23.292708170914395	23.292708170914395	0	0	1	0	-0.004719902932872169	0.4053903945140931	2385.073665535211	2460.073665535211	2460.073665535211	2485.073665535211	0.6470588445663452	0.5888888835906982	0.7209302186965942	0.5348837375640869	1.0	2385	2460	2460	2485	1600
23.308279862551636	23.308279862551636	0	0	1	0	-0.004408389392191869	0.39106821940517733	2326.424358464201	2401.424358464201	2401.424358464201	2426.424358464201	0.6176470518112183	0.5777778029441833	0.7209302186965942	0.5116279125213623	1.0	2326	2401	2401	2426	1600
23.326340782729346	23.326340782729346	0	0	1	0	-0.00408479276261096	0.38461396024799654	2299.9941672155455	2374.9941672155455	2374.9941672155455	2399.9941672155455	0.6029411554336548	0.5666666626930237	0.7209302186965942	0.5116279125213623	1.0	2299	2374	2374	2399	1600
23.346115662679136	23.34611526793944	0	0	1	0	-0.0037499999999981984	0.3683511151163046	2233.397816401267	2308.397816401267	2308.397816401267	2333.397816401267	0.5882353186607361	0.5444444417953491	0.6976743936538696	0.4883720874786377	1.0	2233	2308	2308	2333	1600
23.35847654160655	23.35847654160655	0	0	1	0	-0.0034049287480447453	0.3473301200833818	2147.3168417414486	2222.3168417414486	2222.3168417414486	2247.3168417414486	0.5588235259056091	0.5222222208976746	0.6976743936538696	0.44186046719551086	1.0	2147	2222	2222	2247	1600
23.37616443276892	23.376164827508617	0	0	1	0	-0.0030505248230665973	0.31412444042476073	2011.339583539395	2086.339583539395	2086.339583539395	2111.339583539395	0.4852941036224365	0.4888888895511627	0.6744186282157898	0.41860464215278625	1.0	2011	2086	2086	2111	1600
23.3994209168619	23.3994209168619	0	0	1	0	-0.002687759621587804	0.27732164806017945	1860.6321488064348	1935.6321488064348	1935.6321488064348	1960.6321488064348	0.45588234066963196	0.41111111640930176	0.6511628031730652	0.3720930218696594	1.0	1860	1935	1935	1960	1600
23.408241770170704	23.408241770170704	0	0	1	0	-0.0023176274578101184	0.27732164806017945	1860.6321488064348	1935.6321488064348	1935.6321488064348	1960.6321488064348	0.45588234066963196	0.41111111640930176	0.6511628031730652	0.3720930218696594	1.0	1860	1935	1935	1960	1600
23.426334269524318	23.426334269524318	0	0	1	0	-0.001941142838266886	0.2558214182246692	1772.5887076300203	1847.5887076300203	1847.5887076300203	1872.5887076300203	0.4264705777168274	0.3777777850627899	0.6279069781303406	0.3488371968269348	1.0	1772	1847	1847	1872	1600
23.44249886018912	23.44249886018912	0	0	1	0	-0.0015593376811311472	0.2355858365898844	1689.7240008355766	1764.7240008355766	1764.7240008355766	1789.7240008355766	0.38235294818878174	0.35555556416511536	0.6279069781303406	0.3255814015865326	1.0	1689	1764	1764	1789	1600
23.4662045580593	23.466204558059303	0	0	1	0	-0.0011732584877996617	0.19832390644313058	1537.13639688462	1612.13639688462	1612.13639688462	1637.13639688462	0.30882352590560913	0.3222222328186035	0.5813953280448914	0.27906978130340576	1.0	1537	1612	1612	1637	1600
23.47526304466677	23.475262649927075	0	0	1	0	-0.0007839634745053146	0.1854154104805108	1484.276105917692	1559.276105917692	1559.276105917692	1584.276105917692	0.27941176295280457	0.30000001192092896	0.5813953280448914	0.27906978130340576	1.0	1484	1559	1559	1584	1600
23.49279580312752	23.49279580312752	0	0	1	0	-0.00039251967181998156	0.17835873682928316	1455.3790273159145	1530.3790273159145	1530.3790273159145	1555.3790273159145	0.2647058963775635	0.30000001192092896	0.5813953280448914	0.25581395626068115	1.0	1455	1530	1530	1555	1600
23.508412495090425	23.508412495090425	0	0	1	0	2.1022320417459897e-15	0.17558095921707384	1444.0040279939174	1519.0040279939174	1519.0040279939174	1544.0040279939174	0.2647058963775635	0.2888889014720917	0.5813953280448914	0.25581395626068115	1.0	1444	1519	1519	1544	1600
23.533006752022548	23.533006752022544	0	0	1	0	0.0003925196718241803	0.16763942016982725	1411.4834255954424	1486.4834255954424	1486.4834255954424	1511.4834255954424	0.25	0.2777777910232544	0.5581395626068115	0.25581395626068115	1.0	1411	1486	1486	1511	1600
23.542153265582844	23.542152870843147	0	0	1	0	0.0007839634745094961	0.16763942016982725	1411.4834255954424	1486.4834255954424	1486.4834255954424	1511.4834255954424	0.25	0.2777777910232544	0.5581395626068115	0.25581395626068115	1.0	1411	1486	1486	1511	1600
23.559431022198186	23.55943102219819	0	0	1	0	0.0011732584878038144	0.16763942016982725	1411.4834255954424	1486.4834255954424	1486.4834255954424	1511.4834255954424	0.25	0.2777777910232544	0.5581395626068115	0.25581395626068115	1.0	1411	1486	1486	1511	1600
23.575367453317096	23.5753670585774	0	0	1	0	0.0015593376811352598	0.16304234035510579	1392.6583837541582	1467.6583837541582	1467.6583837541582	1492.6583837541582	0.25	0.2777777910232544	0.5348837375640869	0.23255814611911774	1.0	1392	1467	1467	1492	1600
23.599480917296113	23.599481312035813	0	0	1	0	0.0019411428382709467	0.1449084864408503	1318.4002519752821	1393.4002519752821	1393.4002519752821	1418.4002519752821	0.20588235557079315	0.2666666805744171	0.5116279125213623	0.20930232107639313	1.0	1318	1393	1393	1418	1600
23.608305718001905	23.60830571800191	0	0	1	0	0.0023176274578141174	0.13807446215243324	1290.4149225142141	1365.4149225142141	1365.4149225142141	1390.4149225142141	0.20588235557079315	0.25555557012557983	0.4883720874786377	0.1860465109348297	1.0	1290	1365	1365	1390	1600
23.626032688394456	23.626032688394453	0	0	1	0	0.002687759621591729	0.12783438150845006	1248.481792277103	1323.481792277103	1323.481792277103	1348.481792277103	0.19117647409439087	0.24444444477558136	0.4651162922382355	0.1627907007932663	1.0	1248	1323	1323	1348	1600
23.642348069624187	23.642348464363884	0	0	1	0	0.0030505248230704384	0.11508694211733284	1196.281027970478	1271.281027970478	1271.281027970478	1296.281027970478	0.1764705926179886	0.2222222238779068	0.44186046719551086	0.13953489065170288	1.0	1196	1271	1271	1296	1600
23.658294763975263	23.658294763975263	0	0	1	0	0.0034049287480484914	0.10538769608465254	1156.562615466652	1231.562615466652	1231.562615466652	1256.562615466652	0.1617647111415863	0.21111111342906952	0.41860464215278625	0.11627907305955887	1.0	1156	1231	1231	1256	1600
23.679368337534022	23.679368337534022	0	0	1	0	0.003750000000001839	0.09541803421910999	1115.7368501272554	1190.7368501272554	1190.7368501272554	1215.7368501272554	0.14705882966518402	0.20000000298023224	0.3720930218696594	0.09302325546741486	1.0	1115	1190	1190	1215	1600
23.692289746833694	23.692289746833694	0	0	1	0	0.004084792762614487	0.08639483019435579	1078.7868296458869	1153.7868296458869	1153.7868296458869	1178.7868296458869	0.13235294818878174	0.18888889253139496	0.3488371968269348	0.06976744532585144	1.0	1078	1153	1153	1178	1600
23.70854591710861	23.70854591710861	0	0	1	0	0.004408389392195271	0.07486426296078269	1031.5691568244051	1106.5691568244051	1106.5691568244051	1131.5691568244051	0.11764705926179886	0.1666666716337204	0.3255814015865326	0.04651162773370743	1.0	1031	1106	1106	1131	1600
23.73277701351786	23.73277701351786	0	0	1	0	0.004719902932875436	0.0700583619454935	1011.8889921667959	1086.888992166796	1086.888992166796	1111.888992166796	0.11764705926179886	0.15555556118488312	0.302325576543808	0.023255813866853714	1.0	1011	1086	1086	1111	1600
23.742181292101456	23.742180897361756	0	0	1	0	0.005018479547693022	0.06714537622192507	999.9603156287832	1074.960315628783	1074.960315628783	1099.960315628783	0.11764705926179886	0.14444445073604584	0.27906978130340576	0.023255813866853714	1.0	999	1074	1074	1099	1600
23.75954510197113	23.759545101971128	0	0	1	0	0.005303300858900616	0.0618464071303606	978.2610371988267	1053.2610371988267	1053.2610371988267	1078.2610371988267	0.10294117778539658	0.14444445073604584	0.27906978130340576	0.0	1.0	978	1053	1053	1078	1600
23.775361532221613	23.775361137481916	0	0	1	0	0.0055735861910818875	0.0618464071303606	978.2610371988267	1053.2610371988267	1053.2610371988267	1078.2610371988267	0.10294117778539658	0.14444445073604584	0.27906978130340576	0.0	1.0	978	1053	1053	1078	1600
23.799618681450983	23.79961868145098	0	0	1	0	0.005828594710928628	0.05816993676126003	963.2058910373598	1038.2058910373598	1038.2058910373598	1063.2058910373598	0.0882352963089943	0.14444445073604584	0.27906978130340576	0.0	1.0	963	1038	1038	1063	1600
23.80822242792546	23.808222427925465	0	0	1	0	0.006067627457813364	0.05539215914905071	951.8308917153627	1026.8308917153627	1026.8308917153627	1051.8308917153627	0.0882352963089943	0.13333334028720856	0.25581395626068115	0.0	1.0	951	1026	1026	1051	1600
23.82616689989204	23.826166899892037	0	0	1	0	0.006290029259591848	0.05539215914905071	951.8308917153627	1026.8308917153627	1026.8308917153627	1051.8308917153627	0.0882352963089943	0.13333334028720856	0.25581395626068115	0.0	1.0	951	1026	1026	1051	1600
23.842505965503694	23.842505965503697	0	0	1	0	0.006495190528384363	0.05539215914905071	951.8308917153627	1026.8308917153627	1026.8308917153627	1051.8308917153627	0.0882352963089943	0.13333334028720856	0.25581395626068115	0.0	1.0	951	1026	1026	1051	1600
23.866200215922614	23.86620021592261	0	0	1	0	0.006682548931413734	0.05539215914905071	951.8308917153627	1026.8308917153627	1026.8308917153627	1051.8308917153627	0.0882352963089943	0.13333334028720856	0.23255814611911774	0.0	1.0	951	1026	1026	1051	1600
23.87525988674918	23.875259492009477	0	0	1	0	0.006851590932320382	0.05261437967419624	940.4558847658336	1015.4558847658336	1015.4558847658336	1040.4558847658336	0.0882352963089943	0.12222222238779068	0.23255814611911774	0.0	1.0	940	1015	1015	1040	1600
23.8925775120741	23.892577512074098	0	0	1	0	0.007001853198729785	0.05261437967419624	940.4558847658336	1015.4558847658336	1015.4558847658336	1040.4558847658336	0.0882352963089943	0.12222222238779068	0.23255814611911774	0.0	1.0	940	1015	1015	1040	1600
23.908371047422055	23.90837104742205	0	0	1	0	0.0071329238722143175	0.05261437967419624	940.4558847658336	1015.4558847658336	1015.4558847658336	1040.4558847658336	0.0882352963089943	0.12222222238779068	0.23255814611911774	0.0	1.0	940	1015	1015	1040	1600
23.932333326096437	23.93233293135674	0	0	1	0	0.00724444369716857	0.04983660206198692	929.0808854438365	1004.0808854438365	1004.0808854438365	1029.0808854438365	0.0882352963089943	0.1111111119389534	0.20930232107639313	0.0	1.0	929	1004	1004	1029	1600
23.94217931840296	23.942178923663263	0	0	1	0	0.007336107005503991	0.04983660206198692	929.0808854438365	1004.0808854438365	1004.0808854438365	1029.0808854438365	0.0882352963089943	0.1111111119389534	0.20930232107639313	0.0	1.0	929	1004	1004	1029	1600
23.958981413681283	23.95898180842098	0	0	1	0	0.007407662554463871	0.05261437967419624	940.4558847658336	1015.4558847658336	1015.4558847658336	1040.4558847658336	0.0882352963089943	0.12222222238779068	0.20930232107639313	0.0	1.0	940	1015	1015	1040	1600
23.975377321809564	23.97537732180956	0	0	1	0	0.0074589142152622755	0.04983660206198692	929.0808854438365	1004.0808854438365	1004.0808854438365	1029.0808854438365	0.0882352963089943	0.1111111119389534	0.20930232107639313	0.0	1.0	929	1004	1004	1029	1600
23.999021045547043	23.99902144028674	0	0	1	0	0.007489721510659418	0.04616013169288635	914.0257392823696	989.0257392823696	989.0257392823696	1014.0257392823696	0.07352941483259201	0.1111111119389534	0.1860465109348297	0.0	1.0	914	989	989	1014	1600
24.00821729630938	24.008216901569682	0	0	1	0	0.0075	0.04616013169288635	914.0257392823696	989.0257392823696	989.0257392823696	1014.0257392823696	0.07352941483259201	0.1111111119389534	0.1860465109348297	0.0	1.0	914	989	989	1014	1600
24.02557202716599	24.02557321138508	0	0	1	0	0.00748972151065919	0.04616013169288635	914.0257392823696	989.0257392823696	989.0257392823696	1014.0257392823696	0.07352941483259201	0.1111111119389534	0.20930232107639313	0.0	1.0	914	989	989	1014	1600
24.0424739915881	24.042473991588096	0	0	1	0	0.007458914215261823	0.04338235408067703	902.6507399603724	977.6507399603724	977.6507399603724	1002.6507399603724	0.07352941483259201	0.10000000149011612	0.1860465109348297	0.0	1.0	902	977	977	1002	1600
24.065518105723132	24.065517710983436	0	0	1	0	0.007407662554463192	0.04338235408067703	902.6507399603724	977.6507399603724	977.6507399603724	1002.6507399603724	0.07352941483259201	0.10000000149011612	0.1860465109348297	0.0	1.0	902	977	977	1002	1600
24.075223570696895	24.07522317595719	0	0	1	0	0.007336107005503089	0.04338235408067703	902.6507399603724	977.6507399603724	977.6507399603724	1002.6507399603724	0.07352941483259201	0.10000000149011612	0.1860465109348297	0.0	1.0	902	977	977	1002	1600
24.092292904751286	24.092292510011582	0	0	1	0	0.007244443697167448	0.04338235408067703	902.6507399603724	977.6507399603724	977.6507399603724	1002.6507399603724	0.07352941483259201	0.10000000149011612	0.1860465109348297	0.0	1.0	902	977	977	1002	1600
24.108279467811936	24.10827907307224	0	0	1	0	0.007132923872212977	0.04060457646846771	891.2757406383753	966.2757406383753	966.2757406383753	991.2757406383753	0.07352941483259201	0.08888889104127884	0.1860465109348297	0.0	1.0	891	966	966	991	1600
24.132379510641197	24.132379510641194	0	0	1	0	0.00700185319872823	0.04060457646846771	891.2757406383753	966.2757406383753	966.2757406383753	991.2757406383753	0.07352941483259201	0.08888889104127884	0.1860465109348297	0.0	1.0	891	966	966	991	1600
24.14223852935778	24.142238529357776	0	0	1	0	0.006851590932318617	0.04060457646846771	891.2757406383753	966.2757406383753	966.2757406383753	991.2757406383753	0.07352941483259201	0.08888889104127884	0.1860465109348297	0.0	1.0	891	966	966	991	1600
24.158868123387737	24.158867728648033	0	0	1	0	0.006682548931411765	0.03415032755583525	864.8455913411453	939.8455913411453	939.8455913411453	964.8455913411453	0.05882352963089943	0.07777778059244156	0.1627907007932663	0.0	1.0	864	939	939	964	1600
24.175424295833718	24.17542390109402	0	0	1	0	0.006495190528382194	0.03504902124404907	868.525741994381	943.525741994381	943.525741994381	968.525741994381	0.07352941483259201	0.06666667014360428	0.1627907007932663	0.0	1.0	868	943	943	968	1600
24.19894801870277	24.198947623963065	0	0	1	0	0.006290029259589486	0.03504902124404907	868.525741994381	943.525741994381	943.525741994381	968.525741994381	0.07352941483259201	0.06666667014360428	0.1860465109348297	0.0	1.0	868	943	943	968	1600
24.20822755954155	24.208227164801848	0	0	1	0	0.006067627457810815	0.043666600739797945	903.8147300294726	978.8147300294726	978.8147300294726	1003.8147300294726	0.0882352963089943	0.07777778059244156	0.1860465109348297	0.04651162773370743	1.0	903	978	978	1003	1600
24.22554755330466	24.225546763825264	0	0	1	0	0.005828594710925898	0.05160813926723662	936.3353302993339	1011.3353302993339	1011.3353302993339	1036.335330299334	0.10294117778539658	0.08888889104127884	0.20930232107639313	0.06976744532585144	1.0	936	1011	1011	1036	1600
24.242259647931665	24.24225925319196	0	0	1	0	0.005573586191078985	0.058468012124090474	964.4265096481505	1039.4265096481504	1039.4265096481504	1064.4265096481504	0.11764705926179886	0.10000000149011612	0.23255814611911774	0.06976744532585144	1.0	964	1039	1039	1064	1600
24.258249763649605	24.2582497636496	0	0	1	0	0.00530330085889755	0.06313870455152992	983.552995138515	1058.5529951385151	1058.5529951385151	1083.5529951385151	0.11764705926179886	0.1111111119389534	0.25581395626068115	0.09302325546741486	1.0	983	1058	1058	1083	1600
24.27891951849651	24.27891991323621	0	0	1	0	0.005018479547689799	0.07696781368506089	1040.1831970403243	1115.1831970403243	1115.1831970403243	1140.1831970403243	0.13235294818878174	0.13333334028720856	0.302325576543808	0.13953489065170288	1.0	1040	1115	1115	1140	1600
24.292361589458867	24.29236158945887	0	0	1	0	0.004719902932872067	0.08890400384489816	1089.061895744858	1164.061895744858	1164.061895744858	1189.061895744858	0.14705882966518402	0.15555556118488312	0.3255814015865326	0.1627907007932663	1.0	1089	1164	1164	1189	1600
24.3084203898844	24.308419995144696	0	0	1	0	0.004408389392191762	0.0983328315323111	1127.6729451248139	1202.6729451248139	1202.6729451248139	1227.6729451248139	0.1617647111415863	0.1666666716337204	0.3488371968269348	0.1860465109348297	1.0	1127	1202	1202	1227	1600
24.332346747246195	24.3323467472462	0	0	1	0	0.00408479276261085	0.11538501769674991	1197.5016474681909	1272.5016474681909	1272.5016474681909	1297.5016474681909	0.20588235557079315	0.17777778208255768	0.3720930218696594	0.20930232107639313	1.0	1197	1272	1272	1297	1600
24.342255503164825	24.34225550316482	0	0	1	0	0.003749999999998084	0.12461704329026912	1235.306792273652	1310.306792273652	1310.306792273652	1335.306792273652	0.22058823704719543	0.20000000298023224	0.3720930218696594	0.20930232107639313	1.0	1235	1310	1310	1335	1600
24.35895457138177	24.358954571381766	0	0	1	0	0.0034049287480446273	0.1336880139583443	1272.4524171594198	1347.4524171594198	1347.4524171594198	1372.4524171594198	0.22058823704719543	0.2222222238779068	0.39534884691238403	0.23255814611911774	1.0	1272	1347	1347	1372	1600
24.37533666362059	24.375336268880893	0	0	1	0	0.0030505248230664763	0.15003831006622814	1339.4068797212044	1414.4068797212044	1414.4068797212044	1439.4068797212044	0.25	0.23333333432674408	0.41860464215278625	0.27906978130340576	1.0	1339	1414	1414	1439	1600
24.398934597553005	24.39893459755301	0	0	1	0	0.0026877596215876803	0.175350222778907	1443.0591622796242	1518.0591622796242	1518.0591622796242	1543.0591622796242	0.29411765933036804	0.2666666805744171	0.4651162922382355	0.302325576543808	1.0	1443	1518	1518	1543	1600
24.408176243380705	24.408175848641008	0	0	1	0	0.002317627457809993	0.175350222778907	1443.0591622796242	1518.0591622796242	1518.0591622796242	1543.0591622796242	0.29411765933036804	0.2666666805744171	0.4651162922382355	0.302325576543808	1.0	1443	1518	1518	1543	1600
24.42559294837002	24.425592948370017	0	0	1	0	0.001941142838266758	0.18450863281412988	1480.5628513738618	1555.5628513738618	1555.5628513738618	1580.5628513738618	0.30882352590560913	0.2777777910232544	0.4651162922382355	0.3255814015865326	1.0	1480	1555	1555	1580	1600
24.442207937031124	24.44220754229142	0	0	1	0	0.0015593376811310177	0.2002087388612761	1544.8547856369255	1619.8547856369255	1619.8547856369255	1644.8547856369255	0.3529411852359772	0.2888889014720917	0.4883720874786377	0.3255814015865326	1.0	1544	1619	1619	1644	1600
24.458181868421416	24.458181473681712	0	0	1	0	0.001173258487799531	0.21505790865859709	1605.662135956955	1680.662135956955	1680.662135956955	1705.662135956955	0.36764705181121826	0.3222222328186035	0.4883720874786377	0.3488371968269348	1.0	1605	1680	1680	1705	1600
24.47893807126236	24.478937676522655	0	0	1	0	0.0007839634745051831	0.2265148668747905	1652.578379852267	1727.578379852267	1727.578379852267	1752.578379852267	0.38235294818878174	0.3333333432674408	0.5116279125213623	0.3720930218696594	1.0	1652	1727	1727	1752	1600
24.492279878341225	24.492279878341222	0	0	1	0	0.00039251967181984945	0.23872147104816221	1702.5644239422243	1777.5644239422243	1777.5644239422243	1802.5644239422243	0.3970588147640228	0.35555556416511536	0.5116279125213623	0.39534884691238403	1.0	1702	1777	1777	1802	1600
24.508424732021087	24.508424732021084	0	0	1	0	-2.234540319601648e-15	0.2451757227547624	1728.994584680752	1803.994584680752	1803.994584680752	1828.994584680752	0.4117647111415863	0.36666667461395264	0.5116279125213623	0.39534884691238403	1.0	1728	1803	1803	1828	1600
24.532359378916556	24.532359378916553	0	0	1	0	-0.0003925196718243124	0.2634925462905944	1804.001977059984	1879.001977059984	1879.001977059984	1904.001977059984	0.44117647409439087	0.3888888955116272	0.5348837375640869	0.41860464215278625	1.0	1804	1879	1879	1904	1600
24.542234976700488	24.54223458196079	0	0	1	0	-0.0007839634745096277	0.2634925462905944	1804.001977059984	1879.001977059984	1879.001977059984	1904.001977059984	0.44117647409439087	0.3888888955116272	0.5348837375640869	0.41860464215278625	1.0	1804	1879	1879	1904	1600
24.558932465958637	24.558932071218933	0	0	1	0	-0.0011732584878039452	0.27883479133320854	1866.828470509489	1941.828470509489	1941.828470509489	1966.828470509489	0.47058823704719543	0.41111111640930176	0.5581395626068115	0.41860464215278625	1.0	1866	1941	1941	1966	1600
24.575351268989447	24.575350874249743	0	0	1	0	-0.0015593376811353892	0.29131181220578917	1917.9218709827067	1992.9218709827067	1992.9218709827067	2017.9218709827067	0.4852941036224365	0.4333333373069763	0.5581395626068115	0.44186046719551086	1.0	1917	1992	1992	2017	1600
24.599021440286737	24.59902104554704	0	0	1	0	-0.0019411428382710746	0.3037888405289504	1969.0153019660518	2044.0153019660518	2044.0153019660518	2069.015301966052	0.5	0.4555555582046509	0.5581395626068115	0.4651162922382355	1.0	1969	2044	2044	2069	1600
24.608194796146552	24.60819440140685	0	0	1	0	-0.002317627457814243	0.312947251083981	2006.5189931889024	2081.5189931889026	2081.5189931889026	2106.5189931889026	0.5147058963775635	0.46666666865348816	0.5813953280448914	0.4651162922382355	1.0	2006	2081	2081	2106	1600
24.625600053684597	24.6256000536846	0	0	1	0	-0.0026877596215918523	0.32278170546626583	2046.7910838843586	2121.7910838843586	2121.7910838843586	2146.7910838843586	0.529411792755127	0.47777777910232544	0.5813953280448914	0.4883720874786377	1.0	2046	2121	2121	2146	1600
24.642357543376956	24.642357938116653	0	0	1	0	-0.003050524823070559	0.33201371988391415	2084.5961829246285	2159.5961829246285	2159.5961829246285	2184.5961829246285	0.5441176295280457	0.5	0.5813953280448914	0.4883720874786377	1.0	2084	2159	2159	2184	1600
24.658165684093763	24.658164894614366	0	0	1	0	-0.0034049287480486094	0.3448227683536551	2137.0492364082174	2212.0492364082174	2212.0492364082174	2237.0492364082174	0.5588235259056091	0.5111111402511597	0.604651153087616	0.5116279125213623	1.0	2137	2212	2212	2237	1600
24.678914781620133	24.67891478162013	0	0	1	0	-0.003750000000001954	0.35757021302948644	2189.250022355747	2264.250022355747	2264.250022355747	2289.250022355747	0.5735294222831726	0.5333333611488342	0.604651153087616	0.5348837375640869	1.0	2189	2264	2264	2289	1600
24.69241330035941	24.692413695099106	0	0	1	0	-0.004084792762614598	0.3735626567096695	2254.7390792260967	2329.7390792260967	2329.7390792260967	2354.7390792260967	0.5882353186607361	0.5555555820465088	0.6279069781303406	0.5581395626068115	1.0	2254	2329	2329	2354	1600
24.70837420533964	24.708374205339645	0	0	1	0	-0.004408389392195378	0.3827946711273178	2292.5441782663665	2367.5441782663665	2367.5441782663665	2392.5441782663665	0.6029411554336548	0.5777778029441833	0.6279069781303406	0.5581395626068115	1.0	2292	2367	2367	2392	1600
24.7322492465406	24.732248851800897	0	0	1	0	-0.00471990293287554	0.3892230556390297	2318.8684128418267	2393.8684128418267	2393.8684128418267	2418.8684128418267	0.6029411554336548	0.5888888835906982	0.6279069781303406	0.5813953280448914	1.0	2318	2393	2393	2418	1600
24.742205765962776	24.74220537122308	0	0	1	0	-0.00501847954769312	0.40651982795424946	2389.6986954726517	2464.6986954726517	2464.6986954726517	2489.6986954726517	0.6323529481887817	0.6000000238418579	0.6511628031730652	0.604651153087616	1.0	2389	2464	2464	2489	1600
24.758876807661107	24.758876807661103	0	0	1	0	-0.00530330085890071	0.41575185727305897	2427.5038555331766	2502.5038555331766	2502.5038555331766	2527.5038555331766	0.6470588445663452	0.6222222447395325	0.6511628031730652	0.604651153087616	1.0	2427	2502	2502	2527	1600
24.775319295073846	24.775318900334142	0	0	1	0	-0.005573586191081975	0.4223154594909184	2454.381806615311	2529.381806615311	2529.381806615311	2554.381806615311	0.6470588445663452	0.6333333253860474	0.6511628031730652	0.6279069781303406	1.0	2454	2529	2529	2554	1600
24.79892117640325	24.798920781663547	0	0	1	0	-0.005828594710928711	0.44467469324544684	2545.942868840105	2620.942868840105	2620.942868840105	2645.942868840105	0.6617646813392639	0.6777777671813965	0.6744186282157898	0.6511628031730652	1.0	2545	2620	2620	2645	1600
24.80822282266516	24.808222822665165	0	0	1	0	-0.0060676274578134425	0.44467469324544684	2545.942868840105	2620.942868840105	2620.942868840105	2645.942868840105	0.6617646813392639	0.6777777671813965	0.6744186282157898	0.6511628031730652	1.0	2545	2620	2620	2645	1600
24.825559395495628	24.825559000755923	0	0	1	0	-0.00629002925959192	0.46174879332630603	2615.861308671223	2690.861308671223	2690.861308671223	2715.861308671223	0.6764705777168274	0.699999988079071	0.6976743936538696	0.6744186282157898	1.0	2615	2690	2690	2715	1600
24.842306621955817	24.842307806174908	0	0	1	0	-0.006495190528384429	0.4741383716262568	2666.5966318095216	2741.5966318095216	2741.5966318095216	2766.5966318095216	0.6764705777168274	0.7333333492279053	0.6976743936538696	0.6976743936538696	1.0	2666	2741	2741	2766	1600
24.865755739021797	24.865756133761494	0	0	1	0	-0.006682548931413794	0.5022638071269974	2781.7702901850544	2856.7702901850544	2856.7702901850544	2881.7702901850544	0.7058823704719543	0.7666666507720947	0.7209302186965942	0.7441860437393188	1.0	2781	2856	2856	2881	1600
24.87524330768183	24.875242912942134	0	0	1	0	-0.006851590932320435	0.5149238125223157	2833.6130122788827	2908.6130122788827	2908.6130122788827	2933.6130122788827	0.7058823704719543	0.800000011920929	0.7441860437393188	0.7441860437393188	1.0	2833	2908	2908	2933	1600
24.89258027525199	24.892579880512294	0	0	1	0	-0.007001853198729832	0.5284824920480737	2889.135804936862	2964.135804936862	2964.135804936862	2989.135804936862	0.720588207244873	0.8222222328186035	0.7441860437393188	0.7674418687820435	1.0	2889	2964	2964	2989	1600
24.919020335015585	24.91902072975528	0	0	1	0	-0.007132923872214358	0.5603321596230604	3019.560193656432	3094.560193656432	3094.560193656432	3119.560193656432	0.75	0.8666666746139526	0.7674418687820435	0.8139534592628479	1.0	3019	3094	3094	3119	1600
24.92704026147558	24.927039866735875	0	0	1	0	-0.007244443697168604	0.5603321596230604	3019.560193656432	3094.560193656432	3094.560193656432	3119.560193656432	0.75	0.8666666746139526	0.7674418687820435	0.8139534592628479	1.0	3019	3094	3094	3119	1600
24.945572106113925	24.945571711374228	0	0	1	0	-0.007336107005504019	0.5740260623995841	3075.6367255262967	3150.6367255262967	3150.6367255262967	3175.6367255262967	0.7647058963775635	0.8888888955116272	0.7674418687820435	0.8372092843055725	1.0	3075	3150	3150	3175	1600
24.958822728322378	24.958822333582674	0	0	1	0	-0.007407662554463892	0.591802049071612	3148.4293909482512	3223.4293909482512	3223.4293909482512	3248.4293909482512	0.7941176295280457	0.9111111164093018	0.7906976938247681	0.8372092843055725	1.0	3148	3223	3223	3248	1600
24.97538955874023	24.975389558740225	0	0	1	0	-0.00745891421526229	0.6102282420050589	3223.884651010716	3298.884651010716	3298.884651010716	3323.884651010716	0.8088235259056091	0.9333333373069763	0.7906976938247681	0.8837209343910217	1.0	3223	3298	3298	3323	1600
24.99901630867065	24.999016308670654	0	0	1	0	-0.007489721510659424	0.6157837972294775	3246.6346496547103	3321.6346496547103	3321.6346496547103	3346.6346496547103	0.8088235259056091	0.9555555582046509	0.7906976938247681	0.8837209343910217	1.0	3246	3321	3321	3346	1600
25.008179796037997	25.0081794012983	0	0	1	0	-0.0075	0.6209216989202071	3267.6743570782482	3342.6743570782482	3342.6743570782482	3367.6743570782482	0.8088235259056091	0.9555555582046509	0.8139534592628479	0.8837209343910217	1.0	3267	3342	3342	3367	1600
25.02553807955189	25.025538079551886	0	0	1	0	-0.007489721510659184	0.6209216989202071	3267.6743570782482	3342.6743570782482	3342.6743570782482	3367.6743570782482	0.8088235259056091	0.9555555582046509	0.8139534592628479	0.8837209343910217	1.0	3267	3342	3342	3367	1600
25.042419122769967	25.04242109646846	0	0	1	0	-0.007458914215261809	0.6209216989202071	3267.6743570782482	3342.6743570782482	3342.6743570782482	3367.6743570782482	0.8088235259056091	0.9555555582046509	0.8139534592628479	0.8837209343910217	1.0	3267	3342	3342	3367	1600
25.06558797464982	25.065587974649816	0	0	1	0	-0.007407662554463171	0.6209216989202071	3267.6743570782482	3342.6743570782482	3342.6743570782482	3367.6743570782482	0.8088235259056091	0.9555555582046509	0.8139534592628479	0.8837209343910217	1.0	3267	3342	3342	3367	1600
25.07520778110894	25.075207781108944	0	0	1	0	-0.007336107005503062	0.6256539887305914	3287.053083851772	3362.053083851772	3362.053083851772	3387.053083851772	0.8088235259056091	0.9555555582046509	0.8139534592628479	0.9069767594337463	1.0	3287	3362	3362	3387	1600
25.092250667603512	25.092250667603516	0	0	1	0	-0.007244443697167414	0.6303862785409757	3306.431810625296	3381.431810625296	3381.431810625296	3406.431810625296	0.8088235259056091	0.9555555582046509	0.8139534592628479	0.930232584476471	1.0	3306	3381	3381	3406	1600
25.108338678766753	25.108338284027056	0	0	1	0	-0.007132923872212937	0.6303862785409757	3306.431810625296	3381.431810625296	3381.431810625296	3406.431810625296	0.8088235259056091	0.9555555582046509	0.8139534592628479	0.930232584476471	1.0	3306	3381	3381	3406	1600
25.13223661487024	25.132236220130537	0	0	1	0	-0.007001853198728183	0.623932019383795	3280.0016193766405	3355.0016193766405	3355.0016193766405	3380.0016193766405	0.7941176295280457	0.9444444179534912	0.8139534592628479	0.930232584476471	1.0	3280	3355	3355	3380	1600
25.14236287236289	25.142362872362888	0	0	1	0	-0.006851590932318564	0.6119222348045179	3230.821551524501	3305.821551524501	3305.821551524501	3330.821551524501	0.779411792755127	0.9111111164093018	0.8139534592628479	0.930232584476471	1.0	3230	3305	3305	3330	1600
25.15885193906008	25.158851544320385	0	0	1	0	-0.006682548931411705	0.5915036565181433	3147.207473441797	3222.207473441797	3222.207473441797	3247.207473441797	0.75	0.8777777552604675	0.8139534592628479	0.9069767594337463	1.0	3147	3222	3222	3247	1600
25.17530824236228	25.175307847622577	0	0	1	0	-0.0064951905283821285	0.5558164730917898	3001.0684573108792	3076.0684573108792	3076.0684573108792	3101.0684573108792	0.6911764740943909	0.8333333134651184	0.7906976938247681	0.8837209343910217	1.0	3001	3076	3076	3101	1600
25.198925913279634	25.198925518539937	0	0	1	0	-0.006290029259589413	0.5077177687729932	2804.104263125407	2879.104263125407	2879.104263125407	2904.104263125407	0.6617646813392639	0.7444444298744202	0.7674418687820435	0.8139534592628479	1.0	2804	2879	2879	2904	1600
25.208180190777693	25.208180190777696	0	0	1	0	-0.006067627457810738	0.5077177687729932	2804.104263125407	2879.104263125407	2879.104263125407	2904.104263125407	0.6617646813392639	0.7444444298744202	0.7674418687820435	0.8139534592628479	1.0	2804	2879	2879	2904	1600
25.225584658836343	25.225584264096646	0	0	1	0	-0.005828594710925815	0.4758681160991678	2673.679935426092	2748.679935426092	2748.679935426092	2773.679935426092	0.6323529481887817	0.699999988079071	0.7441860437393188	0.7674418687820435	1.0	2673	2748	2748	2773	1600
25.24221741078389	25.242217016044194	0	0	1	0	-0.005573586191078896	0.45520498640251006	2589.064419318279	2664.064419318279	2664.064419318279	2689.064419318279	0.6176470518112183	0.6666666865348816	0.7441860437393188	0.7209302186965942	1.0	2589	2664	2664	2689	1600
25.265601395799575	25.26560100105987	0	0	1	0	-0.005303300858897456	0.41997512637472845	2444.7981425045127	2519.7981425045127	2519.7981425045127	2544.7981425045127	0.5882353186607361	0.6222222447395325	0.7209302186965942	0.6511628031730652	1.0	2444	2519	2519	2544	1600
25.275296597541168	25.275296597541164	0	0	1	0	-0.0050184795476897	0.3950072353501266	2342.5546287587686	2417.5546287587686	2417.5546287587686	2442.5546287587686	0.5441176295280457	0.6000000238418579	0.7209302186965942	0.604651153087616	1.0	2342	2417	2417	2442	1600
25.29239356337447	25.292393168634774	0	0	1	0	-0.0047199029328719635	0.3708506089777739	2243.633243763984	2318.633243763984	2318.633243763984	2343.633243763984	0.5	0.5777778029441833	0.6976743936538696	0.5813953280448914	1.0	2243	2318	2318	2343	1600
25.308317757562715	25.30831775756272	0	0	1	0	-0.0044083893921916546	0.3516270121072935	2164.912614579367	2239.912614579367	2239.912614579367	2264.912614579367	0.5	0.5333333611488342	0.6976743936538696	0.5348837375640869	1.0	2164	2239	2239	2264	1600
25.332373589545714	25.33237319480601	0	0	1	0	-0.004084792762610739	0.2952508402795906	1934.0521909449235	2009.0521909449235	2009.0521909449235	2034.0521909449235	0.4117647111415863	0.4555555582046509	0.6744186282157898	0.4651162922382355	1.0	1934	2009	2009	2034	1600
25.342396425237286	25.342396425237283	0	0	1	0	-0.0037499999999979694	0.2952508402795906	1934.0521909449235	2009.0521909449235	2009.0521909449235	2034.0521909449235	0.4117647111415863	0.4555555582046509	0.6744186282157898	0.4651162922382355	1.0	1934	2009	2009	2034	1600
25.358855491717375	25.35885549171737	0	0	1	0	-0.00340492874804451	0.2683900403309152	1824.0572151550978	1899.0572151550978	1899.0572151550978	1924.0572151550978	0.36764705181121826	0.4333333373069763	0.6511628031730652	0.41860464215278625	1.0	1824	1899	1899	1924	1600
25.375402585150287	25.375402585150283	0	0	1	0	-0.0030505248230663553	0.24661939864773696	1734.906437462483	1809.906437462483	1809.906437462483	1834.906437462483	0.3382352888584137	0.4000000059604645	0.6279069781303406	0.39534884691238403	1.0	1734	1809	1809	1834	1600
25.398902228897708	25.39890183415801	0	0	1	0	-0.0026877596215875567	0.2070589352211738	1572.9063397307068	1647.9063397307068	1647.9063397307068	1672.9063397307068	0.2647058963775635	0.36666667461395264	0.604651153087616	0.3255814015865326	1.0	1572	1647	1647	1672	1600
25.408310454878293	25.408311244357684	0	0	1	0	-0.0023176274578098673	0.19900803457343175	1539.9379015782029	1614.9379015782029	1614.9379015782029	1639.9379015782029	0.2647058963775635	0.35555556416511536	0.5813953280448914	0.302325576543808	1.0	1539	1614	1614	1639	1600
25.42545478947545	25.425454394735752	0	0	1	0	-0.0019411428382666302	0.188877312497731	1498.4525946782082	1573.4525946782082	1573.4525946782082	1598.4525946782082	0.23529411852359772	0.3444444537162781	0.5813953280448914	0.302325576543808	1.0	1498	1573	1573	1598	1600
25.442378859320694	25.44237846458099	0	0	1	0	-0.0015593376811308885	0.17742036649702442	1451.536400805315	1526.536400805315	1526.536400805315	1551.536400805315	0.22058823704719543	0.3333333432674408	0.5581395626068115	0.27906978130340576	1.0	1451	1526	1526	1551	1600
25.465666133110172	25.46566613311017	0	0	1	0	-0.0011732584877994002	0.16772111951136282	1411.8179843990306	1486.8179843990306	1486.8179843990306	1511.8179843990306	0.20588235557079315	0.3222222328186035	0.5581395626068115	0.25581395626068115	1.0	1411	1486	1486	1511	1600
25.475213307464724	25.475212912725027	0	0	1	0	-0.0007839634745050515	0.1634560507465821	1394.3525278072536	1469.3525278072536	1469.3525278072536	1494.3525278072536	0.20588235557079315	0.31111112236976624	0.5348837375640869	0.25581395626068115	1.0	1394	1469	1469	1494	1600
25.492724355242043	25.49272435524204	0	0	1	0	-0.00039251967181971734	0.15977958037748152	1379.2973816457868	1454.2973816457868	1454.2973816457868	1479.2973816457868	0.19117647409439087	0.31111112236976624	0.5348837375640869	0.25581395626068115	1.0	1379	1454	1454	1479	1600
25.50837854747633	25.508378152736633	0	0	1	0	2.366848597457306e-15	0.1570018027652722	1367.9223823237896	1442.9223823237896	1442.9223823237896	1467.9223823237896	0.19117647409439087	0.30000001192092896	0.5348837375640869	0.25581395626068115	1.0	1367	1442	1442	1467	1600
25.532278457278306	25.53227845727831	0	0	1	0	0.0003925196718244446	0.1570018027652722	1367.9223823237896	1442.9223823237896	1442.9223823237896	1467.9223823237896	0.19117647409439087	0.30000001192092896	0.5348837375640869	0.25581395626068115	1.0	1367	1442	1442	1467	1600
25.54238300408753	25.542383004087526	0	0	1	0	0.0007839634745097593	0.1584890939178436	1374.0128395935694	1449.0128395935694	1449.0128395935694	1474.0128395935694	0.19117647409439087	0.30000001192092896	0.5581395626068115	0.25581395626068115	1.0	1374	1449	1449	1474	1600
25.558806938734424	25.558806543994727	0	0	1	0	0.0011732584878040757	0.1570018027652722	1367.9223823237896	1442.9223823237896	1442.9223823237896	1467.9223823237896	0.19117647409439087	0.30000001192092896	0.5348837375640869	0.25581395626068115	1.0	1367	1442	1442	1467	1600
25.57544955917444	25.575449559174437	0	0	1	0	0.0015593376811355187	0.1570018027652722	1367.9223823237896	1442.9223823237896	1442.9223823237896	1467.9223823237896	0.19117647409439087	0.30000001192092896	0.5348837375640869	0.25581395626068115	1.0	1367	1442	1442	1467	1600
25.598966571468612	25.598966176728908	0	0	1	0	0.0019411428382712023	0.15332533239617163	1352.8672361623228	1427.8672361623228	1427.8672361623228	1452.8672361623228	0.1764705926179886	0.30000001192092896	0.5348837375640869	0.25581395626068115	1.0	1352	1427	1427	1452	1600
25.608165980148538	25.60816598014854	0	0	1	0	0.002317627457814369	0.1490602636313909	1335.4017795705458	1410.4017795705458	1410.4017795705458	1435.4017795705458	0.1764705926179886	0.2888889014720917	0.5116279125213623	0.25581395626068115	1.0	1335	1410	1410	1435	1600
25.625616238012245	25.62561623801225	0	0	1	0	0.002687759621591976	0.1460856832322106	1323.2208728359024	1398.2208728359024	1398.2208728359024	1423.2208728359024	0.1764705926179886	0.2888889014720917	0.5116279125213623	0.23255814611911774	1.0	1323	1398	1398	1423	1600
25.642507544462493	25.64250754446249	0	0	1	0	0.0030505248230706795	0.1391164487748613	1294.6818577330569	1369.6818577330569	1369.6818577330569	1394.6818577330569	0.1764705926179886	0.2777777910232544	0.4883720874786377	0.20930232107639313	1.0	1294	1369	1369	1394	1600
25.665558369172405	25.66555836917241	0	0	1	0	0.0034049287480487273	0.12596338615425862	1240.8200663016892	1315.8200663016892	1315.8200663016892	1340.8200663016892	0.1617647111415863	0.25555557012557983	0.4651162922382355	0.1860465109348297	1.0	1240	1315	1315	1340	1600
25.675261465707973	25.675261465707976	0	0	1	0	0.003750000000002069	0.11491205437303298	1195.56486265757	1270.56486265757	1270.56486265757	1295.56486265757	0.14705882966518402	0.24444444477558136	0.41860464215278625	0.1627907007932663	1.0	1195	1270	1270	1295	1600
25.69247487975242	25.692474485012717	0	0	1	0	0.004084792762614708	0.10521281015968054	1155.8464576038918	1230.8464576038918	1230.8464576038918	1255.8464576038918	0.13235294818878174	0.23333333432674408	0.39534884691238403	0.13953489065170288	1.0	1155	1230	1230	1255	1600
25.708364731586872	25.70836512632657	0	0	1	0	0.004408389392195484	0.09946045093540568	1132.2905465804863	1207.2905465804863	1207.2905465804863	1232.2905465804863	0.13235294818878174	0.2222222238779068	0.3720930218696594	0.11627907305955887	1.0	1132	1207	1207	1232	1600
25.732295431085358	25.732295431085355	0	0	1	0	0.004719902932875642	0.0850905112190834	1073.4456434421465	1148.4456434421465	1148.4456434421465	1173.4456434421465	0.11764705926179886	0.20000000298023224	0.3255814015865326	0.06976744532585144	1.0	1073	1148	1148	1173	1600
25.74230484562717	25.742304450887474	0	0	1	0	0.005018479547693218	0.0850905112190834	1073.4456434421465	1148.4456434421465	1148.4456434421465	1173.4456434421465	0.11764705926179886	0.20000000298023224	0.3255814015865326	0.06976744532585144	1.0	1073	1148	1148	1173	1600
25.758805754515326	25.75880575451533	0	0	1	0	0.005303300858900803	0.08041981818520133	1054.3191554683995	1129.3191554683995	1129.3191554683995	1154.3191554683995	0.11764705926179886	0.18888889253139496	0.3255814015865326	0.04651162773370743	1.0	1054	1129	1129	1154	1600
25.775261268338124	25.775260873598427	0	0	1	0	0.0055735861910820635	0.08014940161594447	1053.2117996172926	1128.2117996172926	1128.2117996172926	1153.2117996172926	0.11764705926179886	0.18888889253139496	0.302325576543808	0.04651162773370743	1.0	1053	1128	1128	1153	1600
25.79239297126492	25.792392971264924	0	0	1	0	0.0058285947109287944	0.07710120778101692	1040.7294458632643	1115.7294458632643	1115.7294458632643	1140.7294458632643	0.11764705926179886	0.17777778208255768	0.27906978130340576	0.04651162773370743	1.0	1040	1115	1115	1140	1600
25.812281930987655	25.81228193098766	0	0	1	0	0.0060676274578135205	0.06888925279261471	1007.1014901857573	1082.1014901857573	1082.1014901857573	1107.1014901857573	0.10294117778539658	0.1666666716337204	0.25581395626068115	0.023255813866853714	1.0	1007	1082	1082	1107	1600
[truncated: 25,932 more rows]
