# Supplementary material for: Active inference under visuo-proprioceptive conflict: Simulation and empirical results
Source: Sci Rep. 2020 Mar 4;10:4010. doi: 10.1038/s41598-020-61097-w (PMC7055248; doi:10.1038/s41598-020-61097-w)
Supplement: Supplementary file 1 — Supplementary Information. [file 41598_2020_61097_MOESM1_ESM.zip › log_sj12_run2_20190513-100350.csv]

0	0	1	0	0	0	999	0.03573334592185229	871.3280515499852	946.3280515499852	946.3280515499852	971.3280515499852	0.08791209012269974	0.05421686917543411	0.0470588244497776	0.017094017937779427	0.699999988079071	871	946	946	971	1540
0.01805381486313351	0.018054604342530922	1	0	1	30	0.004052267294011048	0.03288554028968915	859.666287486277	934.666287486277	934.666287486277	959.666287486277	0.07692307978868484	0.05421686917543411	0.0470588244497776	0.008547008968889713	0.699999988079071	871	946	946	971	1540
0.0334285313906868	0.03342892613038728	1	0	1	30	0.0075	0.03288554028968915	859.666287486277	934.666287486277	934.666287486277	959.666287486277	0.07692307978868484	0.05421686917543411	0.0470588244497776	0.008547008968889713	0.699999988079071	871	946	946	971	1540
0.04940088382218555	0.049401278561884254	1	0	1	30	0.0075	0.03288554028968915	859.666287486277	934.666287486277	934.666287486277	959.666287486277	0.07692307978868484	0.05421686917543411	0.0470588244497776	0.008547008968889713	0.800000011920929	871	946	946	971	1540
0.06628508495785113	0.06628508495785113	1	0	1	30	0.0075	0.03288554028968915	859.666287486277	934.666287486277	934.666287486277	959.666287486277	0.07692307978868484	0.05421686917543411	0.0470588244497776	0.008547008968889713	0.699999988079071	871	946	946	971	1540
0.08447547975676173	0.08447547975676173	1	0	1	30	0.0075	0.03288554028968915	859.666287486277	934.666287486277	934.666287486277	959.666287486277	0.07692307978868484	0.05421686917543411	0.0470588244497776	0.008547008968889713	0.699999988079071	871	946	946	971	1540
0.09938677187795442	0.09938716661765312	1	0	1	30	0.0075	0.03288554028968915	859.666287486277	934.666287486277	934.666287486277	959.666287486277	0.07692307978868484	0.05421686917543411	0.0470588244497776	0.008547008968889713	0.800000011920929	871	946	946	971	1540
0.11633294714632747	0.11633294714632747	1	0	1	30	0.0075	0.03436642606979608	865.730514755815	940.730514755815	940.730514755815	965.730514755815	0.07692307978868484	0.0602409653365612	0.03529411926865578	0.008547008968889713	0.699999988079071	871	946	946	971	1540
0.13340307068011725	0.13340346541981596	1	0	1	30	0.0075	0.031619173486292354	854.4805154263672	929.4805154263672	929.4805154263672	954.4805154263672	0.06593406945466995	0.0602409653365612	0.03529411926865578	0.008547008968889713	0.699999988079071	871	946	946	971	1540
0.15120069947874626	0.15120109421844496	1	0	1	30	0.0075	0.030088011181855723	848.2104057896992	923.2104057896992	923.2104057896992	948.2104057896992	0.06593406945466995	0.05421686917543411	0.0235294122248888	0.008547008968889713	0.699999988079071	871	946	946	971	1540
0.16646725732883638	0.1664676520685351	1	0	1	30	0.0075	0.030088011181855723	848.2104057896992	923.2104057896992	923.2104057896992	948.2104057896992	0.06593406945466995	0.05421686917543411	0.0235294122248888	0.008547008968889713	0.699999988079071	871	946	946	971	1540
0.18333645835594936	0.18333685309564807	1	0	1	30	0.0075	0.030088011181855723	848.2104057896992	923.2104057896992	923.2104057896992	948.2104057896992	0.06593406945466995	0.05421686917543411	0.0235294122248888	0.008547008968889713	0.699999988079071	871	946	946	971	1540
0.20444634796699113	0.2044467427066916	1	0	1	30	0.0075	0.028581986210251376	842.0432335309794	917.0432335309794	917.0432335309794	942.0432335309794	0.06593406945466995	0.048192769289016724	0.0235294122248888	0.008547008968889713	0.699999988079071	871	946	946	971	1540
0.21779486562073735	0.21779723405893137	1	0	1	30	0.0075	0.028581986210251376	842.0432335309794	917.0432335309794	917.0432335309794	942.0432335309794	0.06593406945466995	0.048192769289016724	0.0235294122248888	0.008547008968889713	0.699999988079071	871	946	946	971	1540
0.23344195254044564	0.23344234728014435	1	0	1	30	0.0075	0.028607124474406234	842.1461747226936	917.1461747226936	917.1461747226936	942.1461747226936	0.06593406945466995	0.048192769289016724	0.03529411926865578	0.008547008968889713	0.699999988079071	871	946	946	971	1540
0.24924969851755563	0.24925009325725433	1	0	1	30	0.0075	0.028607124474406234	842.1461747226936	917.1461747226936	917.1461747226936	942.1461747226936	0.06593406945466995	0.048192769289016724	0.03529411926865578	0.008547008968889713	0.699999988079071	871	946	946	971	1540
0.2662124528532779	0.2662128475929766	1	0	1	30	0.0075	0.028607124474406234	842.1461747226936	917.1461747226936	917.1461747226936	942.1461747226936	0.06593406945466995	0.048192769289016724	0.03529411926865578	0.008547008968889713	0.699999988079071	871	946	946	971	1540
0.2844439005808592	0.2844439005808592	1	0	1	30	0.0075	0.028581986210251376	842.0432335309794	917.0432335309794	917.0432335309794	942.0432335309794	0.06593406945466995	0.048192769289016724	0.0235294122248888	0.008547008968889713	0.699999988079071	871	946	946	971	1540
0.2993244030055475	0.29932479774524623	1	0	1	30	0.0075	0.02710110043412446	835.9790062777397	910.9790062777397	910.9790062777397	935.9790062777397	0.06593406945466995	0.04216867312788963	0.03529411926865578	0.008547008968889713	0.699999988079071	871	946	946	971	1540
0.31630097323072803	0.31630097323072803	1	0	1	30	0.0075	0.027075962169969603	835.8760650860255	910.8760650860255	910.8760650860255	935.8760650860255	0.06593406945466995	0.04216867312788963	0.0235294122248888	0.008547008968889713	0.699999988079071	871	946	946	971	1540
0.3335542559847475	0.33355465072444623	1	0	1	30	0.0075	0.024353846919298164	824.729003134526	899.729003134526	899.729003134526	924.729003134526	0.05494505539536476	0.04216867312788963	0.03529411926865578	0.008547008968889713	0.800000011920929	871	946	946	971	1540
0.3510554352695969	0.35105583000929563	1	0	1	30	0.0075	0.024353846919298164	824.729003134526	899.729003134526	899.729003134526	924.729003134526	0.05494505539536476	0.04216867312788963	0.03529411926865578	0.008547008968889713	0.800000011920929	871	946	946	971	1540
0.36637686193781605	0.36637725667751475	1	0	1	30	0.0075	0.024353846919298164	824.729003134526	899.729003134526	899.729003134526	924.729003134526	0.05494505539536476	0.04216867312788963	0.03529411926865578	0.008547008968889713	0.800000011920929	871	946	946	971	1540
0.38339961670775224	0.38340001144745095	1	0	1	30	0.0075	0.024353846919298164	824.729003134526	899.729003134526	899.729003134526	924.729003134526	0.05494505539536476	0.04216867312788963	0.03529411926865578	0.008547008968889713	0.800000011920929	871	946	946	971	1540
0.3994588118729805	0.3994592066126792	1	0	1	30	0.0075	0.022822684614861533	818.458893497858	893.458893497858	893.458893497858	918.458893497858	0.05494505539536476	0.03614457696676254	0.0235294122248888	0.008547008968889713	0.800000011920929	871	946	946	971	1540
0.41794052456958575	0.41794091930928445	1	0	1	30	0.0075	0.022822684614861533	818.458893497858	893.458893497858	893.458893497858	918.458893497858	0.05494505539536476	0.03614457696676254	0.0235294122248888	0.008547008968889713	0.800000011920929	871	946	946	971	1540
0.43334997819063226	0.43335037293033096	1	0	1	30	0.0075	0.022822684614861533	818.458893497858	893.458893497858	893.458893497858	918.458893497858	0.05494505539536476	0.03614457696676254	0.0235294122248888	0.008547008968889713	0.800000011920929	871	946	946	971	1540
0.4494312787789916	0.449432068258389	1	0	1	30	0.0075	0.022822684614861533	818.458893497858	893.458893497858	893.458893497858	918.458893497858	0.05494505539536476	0.03614457696676254	0.0235294122248888	0.008547008968889713	0.800000011920929	871	946	946	971	1540
0.4663889014986289	0.4663892962383276	1	0	1	30	0.0075	0.022822684614861533	818.458893497858	893.458893497858	893.458893497858	918.458893497858	0.05494505539536476	0.03614457696676254	0.0235294122248888	0.008547008968889713	0.800000011920929	871	946	946	971	1540
0.4844675849627862	0.4844679797024849	1	0	1	30	0.0075	0.022822684614861533	818.458893497858	893.458893497858	893.458893497858	918.458893497858	0.05494505539536476	0.03614457696676254	0.0235294122248888	0.008547008968889713	0.800000011920929	871	946	946	971	1540
0.49949611477451406	0.49949690425391324	1	0	1	30	0.0075	0.021316661040241047	812.2917269597871	887.2917269597871	887.2917269597871	912.2917269597871	0.05494505539536476	0.0301204826682806	0.0235294122248888	0.008547008968889713	0.800000011920929	871	946	946	971	1540
0.5164312373313233	0.516431632071022	1	0	1	30	0.0075	0.021316661040241047	812.2917269597871	887.2917269597871	887.2917269597871	912.2917269597871	0.05494505539536476	0.0301204826682806	0.0235294122248888	0.008547008968889713	0.800000011920929	859	934	934	959	1540
0.5334054391183098	0.5334062285977073	1	0	1	30	0.0075	0.021316661040241047	812.2917269597871	887.2917269597871	887.2917269597871	912.2917269597871	0.05494505539536476	0.0301204826682806	0.0235294122248888	0.008547008968889713	0.800000011920929	859	934	934	959	1540
0.5510739880354389	0.5510739880354389	1	0	1	30	0.0075	0.021316661040241047	812.2917269597871	887.2917269597871	887.2917269597871	912.2917269597871	0.05494505539536476	0.0301204826682806	0.0235294122248888	0.008547008968889713	0.800000011920929	859	934	934	959	1560
0.5662718611779418	0.5662718611779436	1	0	1	30	0.0075	0.021316661040241047	812.2917269597871	887.2917269597871	887.2917269597871	912.2917269597871	0.05494505539536476	0.0301204826682806	0.0235294122248888	0.008547008968889713	0.800000011920929	859	934	934	959	1540
0.5835069859058191	0.5835073806455178	1	0	1	30	0.0075	0.021366937564570754	812.4976093269172	887.4976093269172	887.4976093269172	912.4976093269172	0.05494505539536476	0.0301204826682806	0.0235294122248888	0.017094017937779427	0.800000011920929	859	934	934	959	1540
0.6043670052875374	0.6043670052875392	1	0	1	30	0.0075	0.021316661040241047	812.2917269597871	887.2917269597871	887.2917269597871	912.2917269597871	0.05494505539536476	0.0301204826682806	0.0235294122248888	0.008547008968889713	0.699999988079071	859	934	934	959	1560
0.6177281546116458	0.6177281546116458	1	0	1	30	0.0075	0.021316661040241047	812.2917269597871	887.2917269597871	887.2917269597871	912.2917269597871	0.05494505539536476	0.0301204826682806	0.0117647061124444	0.017094017937779427	0.699999988079071	865	940	940	965	1540
0.6335169530832125	0.6335173478229112	1	0	1	30	0.0075	0.018569408456737324	801.0417276303393	876.0417276303393	876.0417276303393	901.0417276303393	0.04395604506134987	0.0301204826682806	0.0117647061124444	0.017094017937779427	0.800000011920929	854	929	929	954	1540
0.6493416728673687	0.6493420676070691	1	0	1	30	0.0075	0.017063383950794264	794.8745572785025	869.8745572785025	869.8745572785025	894.8745572785025	0.04395604506134987	0.024096384644508362	0.0117647061124444	0.017094017937779427	0.800000011920929	848	923	923	948	1540
0.6664366650021805	0.6664370597418792	1	0	1	30	0.0075	0.017063383950794264	794.8745572785025	869.8745572785025	869.8745572785025	894.8745572785025	0.04395604506134987	0.024096384644508362	0.0117647061124444	0.017094017937779427	0.699999988079071	848	923	923	948	1540
0.6845169274251326	0.6845173221648313	1	0	1	30	0.0075	0.01703824568862941	794.7716160949375	869.7716160949375	869.7716160949375	894.7716160949375	0.04395604506134987	0.024096384644508362	0.0117647061124444	0.008547008968889713	0.699999988079071	848	923	923	948	1540
0.6993220345673556	0.6993224293070543	1	0	1	30	0.0075	0.017063383950794264	794.8745572785025	869.8745572785025	869.8745572785025	894.8745572785025	0.04395604506134987	0.024096384644508362	0.0117647061124444	0.017094017937779427	0.699999988079071	842	917	917	942	1540
0.716422947797648	0.7164233425373467	1	0	1	30	0.0075	0.017063383950794264	794.8745572785025	869.8745572785025	869.8745572785025	894.8745572785025	0.04395604506134987	0.024096384644508362	0.0117647061124444	0.017094017937779427	0.699999988079071	842	917	917	942	1540
0.7332960962217481	0.7332964909614486	1	0	1	30	0.0075	0.017063383950794264	794.8745572785025	869.8745572785025	869.8745572785025	894.8745572785025	0.04395604506134987	0.024096384644508362	0.0117647061124444	0.017094017937779427	0.699999988079071	842	917	917	942	1540
0.7511663571249532	0.7511667518646519	1	0	1	30	0.0075	0.017063383950794264	794.8745572785025	869.8745572785025	869.8745572785025	894.8745572785025	0.04395604506134987	0.024096384644508362	0.0117647061124444	0.017094017937779427	0.699999988079071	842	917	917	942	1540
0.766419099085585	0.7664194938252837	1	0	1	30	0.0075	0.017063383950794264	794.8745572785025	869.8745572785025	869.8745572785025	894.8745572785025	0.04395604506134987	0.024096384644508362	0.0117647061124444	0.017094017937779427	0.699999988079071	842	917	917	942	1540
0.7834098799399207	0.7834102746796194	1	0	1	30	0.0075	0.017063383950794264	794.8745572785025	869.8745572785025	869.8745572785025	894.8745572785025	0.04395604506134987	0.024096384644508362	0.0117647061124444	0.017094017937779427	0.699999988079071	842	917	917	942	1540
0.7992563104075092	0.7992563104075092	1	0	1	30	0.0075	0.017063383950794264	794.8745572785025	869.8745572785025	869.8745572785025	894.8745572785025	0.04395604506134987	0.024096384644508362	0.0117647061124444	0.017094017937779427	0.699999988079071	835	910	910	935	1540
0.8178319711524225	0.8178319711524225	1	0	1	30	0.0075	0.017063383950794264	794.8745572785025	869.8745572785025	869.8745572785025	894.8745572785025	0.04395604506134987	0.024096384644508362	0.0117647061124444	0.017094017937779427	0.699999988079071	835	910	910	935	1540
0.833391425859002	0.8333914258590038	1	0	1	30	0.0075	0.017063383950794264	794.8745572785025	869.8745572785025	869.8745572785025	894.8745572785025	0.04395604506134987	0.024096384644508362	0.0117647061124444	0.017094017937779427	0.699999988079071	824	899	899	924	1560
0.8494612789960971	0.8494620684754963	1	0	1	30	0.0075	0.017063383950794264	794.8745572785025	869.8745572785025	869.8745572785025	894.8745572785025	0.04395604506134987	0.024096384644508362	0.0117647061124444	0.017094017937779427	0.699999988079071	824	899	899	924	1560
0.8664303491670005	0.8664303491670005	1	0	1	30	0.0075	0.017063383950794264	794.8745572785025	869.8745572785025	869.8745572785025	894.8745572785025	0.04395604506134987	0.024096384644508362	0.0117647061124444	0.017094017937779427	0.699999988079071	824	899	899	924	1560
0.8844324531295946	0.8844324531295946	1	0	1	30	0.0075	0.017063383950794264	794.8745572785025	869.8745572785025	869.8745572785025	894.8745572785025	0.04395604506134987	0.024096384644508362	0.0117647061124444	0.017094017937779427	0.699999988079071	824	899	899	924	1560
0.8993626927563287	0.8993630874960274	1	0	1	30	0.0075	0.014316131367290541	783.6245579490547	858.6245579490547	858.6245579490547	883.6245579490547	0.032967034727334976	0.024096384644508362	0.0117647061124444	0.017094017937779427	0.699999988079071	818	893	893	918	1560
0.9162678150960311	0.9162678150960311	1	0	1	30	0.0075	0.017063383950794264	794.8745572785025	869.8745572785025	869.8745572785025	894.8745572785025	0.04395604506134987	0.024096384644508362	0.0117647061124444	0.017094017937779427	0.699999988079071	818	893	893	918	1560
0.9333699125454196	0.9333703072851183	1	0	1	30	0.0075	0.017063383950794264	794.8745572785025	869.8745572785025	869.8745572785025	894.8745572785025	0.04395604506134987	0.024096384644508362	0.0117647061124444	0.017094017937779427	0.699999988079071	818	893	893	918	1560
0.951058593187188	0.951058593187188	1	0	1	30	0.0075	0.014316131367290541	783.6245579490547	858.6245579490547	858.6245579490547	883.6245579490547	0.032967034727334976	0.024096384644508362	0.0117647061124444	0.017094017937779427	0.699999988079071	818	893	893	918	1560
0.9663918620463701	0.9663918620463701	1	0	1	30	0.0075	0.014316131367290541	783.6245579490547	858.6245579490547	858.6245579490547	883.6245579490547	0.032967034727334976	0.024096384644508362	0.0117647061124444	0.017094017937779427	0.699999988079071	818	893	893	918	1560
0.9834663277168456	0.9834667224565443	1	0	1	30	0.0075	0.014316131367290541	783.6245579490547	858.6245579490547	858.6245579490547	883.6245579490547	0.032967034727334976	0.024096384644508362	0.0117647061124444	0.017094017937779427	0.6000000238418579	818	893	893	918	1560
0.999254336709015	0.999254336709015	1	0	1	30	0.0075	0.014316131367290541	783.6245579490547	858.6245579490547	858.6245579490547	883.6245579490547	0.032967034727334976	0.024096384644508362	0.0117647061124444	0.017094017937779427	0.699999988079071	812	887	887	912	1560
1.0162782756980473	1.016278670437746	1	0	1	30	0.0075	0.014316131367290541	783.6245579490547	858.6245579490547	858.6245579490547	883.6245579490547	0.032967034727334976	0.024096384644508362	0.0117647061124444	0.017094017937779427	0.699999988079071	812	887	887	912	1560
1.0334352419655666	1.0334352419655666	1	0	1	30	0.0075	0.014316131367290541	783.6245579490547	858.6245579490547	858.6245579490547	883.6245579490547	0.032967034727334976	0.024096384644508362	0.0117647061124444	0.017094017937779427	0.699999988079071	812	887	887	912	1560
1.0494711474885676	1.0494715422282663	1	0	1	30	0.0075	0.012759830802679062	777.2515071369708	852.2515071369708	852.2515071369708	877.2515071369708	0.032967034727334976	0.01807228848338127	0.0	0.017094017937779427	0.699999988079071	812	887	887	912	1560
1.0662416635909864	1.0662416635909864	1	0	1	30	0.0075	0.012759830802679062	777.2515071369708	852.2515071369708	852.2515071369708	877.2515071369708	0.032967034727334976	0.01807228848338127	0.0	0.017094017937779427	0.699999988079071	812	887	887	912	1560
1.0845686383256723	1.084569033065371	1	0	1	30	0.0075	0.01125380676239729	771.0843386920169	846.0843386920169	846.0843386920169	871.0843386920169	0.032967034727334976	0.012048192322254181	0.0	0.017094017937779427	0.6000000238418579	812	887	887	912	1560
1.0994179563141575	1.0994183510538562	1	0	1	30	0.0075	0.008506553713232279	759.8343374556862	834.8343374556862	834.8343374556862	859.8343374556862	0.021978022530674934	0.012048192322254181	0.0	0.017094017937779427	0.699999988079071	812	887	887	912	1540
1.1162425517553078	1.116242157015611	1	0	1	30	0.0075	0.008506553713232279	759.8343374556862	834.8343374556862	834.8343374556862	859.8343374556862	0.021978022530674934	0.012048192322254181	0.0	0.017094017937779427	0.699999988079071	812	887	887	912	1540
1.1333493860810826	1.1333493860810844	1	0	1	30	0.0075	0.007000529672950506	753.6671690107323	828.6671690107323	828.6671690107323	853.6671690107323	0.021978022530674934	0.0060240961611270905	0.0	0.008547008968889713	0.699999988079071	801	876	876	901	1560
1.1510893828836917	1.1510893828836917	1	0	1	30	0.0075	0.007000529672950506	753.6671690107323	828.6671690107323	828.6671690107323	853.6671690107323	0.021978022530674934	0.0060240961611270905	0.0	0.008547008968889713	0.699999988079071	794	869	869	894	1560
1.1663369932282404	1.166337387967939	1	0	1	30	0.0075	0.007000529672950506	753.6671690107323	828.6671690107323	828.6671690107323	853.6671690107323	0.021978022530674934	0.0060240961611270905	0.0	0.008547008968889713	0.699999988079071	794	869	869	894	1540
1.1834619855801591	1.1834623803198578	1	0	1	30	0.0075	0.007000529672950506	753.6671690107323	828.6671690107323	828.6671690107323	853.6671690107323	0.021978022530674934	0.0060240961611270905	0.0	0.008547008968889713	0.699999988079071	794	869	869	894	1540
1.2044925325117486	1.2044929272514473	1	0	1	30	0.0075	0.007000529672950506	753.6671690107323	828.6671690107323	828.6671690107323	853.6671690107323	0.021978022530674934	0.0060240961611270905	0.0	0.008547008968889713	0.699999988079071	794	869	869	894	1540
1.2177806549915822	1.2177810497312809	1	0	1	30	0.0075	0.007000529672950506	753.6671690107323	828.6671690107323	828.6671690107323	853.6671690107323	0.021978022530674934	0.0060240961611270905	0.0	0.008547008968889713	0.699999988079071	794	869	869	894	1540
1.2332358984176857	1.2332358984176857	1	0	1	30	0.0075	0.004253276856616139	742.4171687278431	817.4171687278431	817.4171687278431	842.4171687278431	0.010989011265337467	0.0060240961611270905	0.0	0.008547008968889713	0.699999988079071	794	869	869	894	1540
1.249335357032189	1.249335357032189	1	0	1	30	0.0075	0.004253276856616139	742.4171687278431	817.4171687278431	817.4171687278431	842.4171687278431	0.010989011265337467	0.0060240961611270905	0.0	0.008547008968889713	0.699999988079071	794	869	869	894	1540
1.2664725863147694	1.2664733757941669	1	0	1	30	0.0075	0.004253276856616139	742.4171687278431	817.4171687278431	817.4171687278431	842.4171687278431	0.010989011265337467	0.0060240961611270905	0.0	0.008547008968889713	0.699999988079071	794	869	869	894	1540
1.2844048213506802	1.2844048213506802	1	0	1	30	0.0075	0.002747252816334367	736.2500002828892	811.2500002828892	811.2500002828892	836.2500002828892	0.010989011265337467	0.0	0.0	0.008547008968889713	0.699999988079071	794	869	869	894	1540
1.299358745359342	1.2993591400990407	1	0	1	30	0.0075	0.002747252816334367	736.2500002828892	811.2500002828892	811.2500002828892	836.2500002828892	0.010989011265337467	0.0	0.0	0.008547008968889713	0.699999988079071	794	869	869	894	1540
1.3164162372227697	1.3164166319624684	1	0	1	30	0.0075	0.002747252816334367	736.2500002828892	811.2500002828892	811.2500002828892	836.2500002828892	0.010989011265337467	0.0	0.0	0.008547008968889713	0.699999988079071	794	869	869	894	1540
1.3377163913686214	1.3377163913686214	1	0	1	30	0.0075	0.002747252816334367	736.2500002828892	811.2500002828892	811.2500002828892	836.2500002828892	0.010989011265337467	0.0	0.0	0.008547008968889713	0.699999988079071	794	869	869	894	1540
1.350958724043398	1.3509591187830967	1	0	1	30	0.0075	0.002747252816334367	736.2500002828892	811.2500002828892	811.2500002828892	836.2500002828892	0.010989011265337467	0.0	0.0	0.008547008968889713	0.699999988079071	794	869	869	894	1540
1.3662805454513158	1.3662805454513158	1	0	1	30	0.0075	0.002747252816334367	736.2500002828892	811.2500002828892	811.2500002828892	836.2500002828892	0.010989011265337467	0.0	0.0	0.008547008968889713	0.699999988079071	794	869	869	894	1540
1.3832934317287826	1.3832938264684813	1	0	1	30	0.0075	0.002747252816334367	736.2500002828892	811.2500002828892	811.2500002828892	836.2500002828892	0.010989011265337467	0.0	0.0	0.008547008968889713	0.6000000238418579	794	869	869	894	1540
1.399364074345275	1.3993636796055764	1	0	1	30	0.0075	0.002747252816334367	736.2500002828892	811.2500002828892	811.2500002828892	836.2500002828892	0.010989011265337467	0.0	0.0	0.008547008968889713	0.699999988079071	783	858	858	883	1540
1.4177534179523672	1.4177534179523672	1	0	1	30	0.0075	0.002747252816334367	736.2500002828892	811.2500002828892	811.2500002828892	836.2500002828892	0.010989011265337467	0.0	0.0	0.008547008968889713	0.699999988079071	794	869	869	894	1540
1.4336014273787505	1.433602216858148	1	0	1	30	0.0075	0.002747252816334367	736.2500002828892	811.2500002828892	811.2500002828892	836.2500002828892	0.010989011265337467	0.0	0.0	0.008547008968889713	0.699999988079071	794	869	869	894	1540
1.4493574624553212	1.4493578571950199	1	0	1	30	0.0075	0.002747252816334367	736.2500002828892	811.2500002828892	811.2500002828892	836.2500002828892	0.010989011265337467	0.0	0.0	0.008547008968889713	0.699999988079071	783	858	858	883	1540
1.4665858766083169	1.4665862713480156	1	0	1	30	0.0075	0.002747252816334367	736.2500002828892	811.2500002828892	811.2500002828892	836.2500002828892	0.010989011265337467	0.0	0.0	0.008547008968889713	0.699999988079071	783	858	858	883	1540
1.4844241635959214	1.4844241635959214	1	0	1	30	0.0075	0.002747252816334367	736.2500002828892	811.2500002828892	811.2500002828892	836.2500002828892	0.010989011265337467	0.0	0.0	0.008547008968889713	0.6000000238418579	783	858	858	883	1520
1.4993374294156077	1.4993378241553064	1	0	1	30	0.0075	0.002747252816334367	736.2500002828892	811.2500002828892	811.2500002828892	836.2500002828892	0.010989011265337467	0.0	0.0	0.0	0.6000000238418579	783	858	858	883	1540
1.5165322906942098	1.5165326854339085	1	0	1	30	0.0075	0.002747252816334367	736.2500002828892	811.2500002828892	811.2500002828892	836.2500002828892	0.010989011265337467	0.0	0.0	0.0	0.699999988079071	783	858	858	883	1540
1.5377337599153673	1.5377337599153673	1	0	1	30	0.0075	0.002747252816334367	736.2500002828892	811.2500002828892	811.2500002828892	836.2500002828892	0.010989011265337467	0.0	0.0	0.008547008968889713	0.6000000238418579	783	858	858	883	1540
1.5509705662343602	1.550970960974059	1	0	1	30	0.0075	0.002747252816334367	736.2500002828892	811.2500002828892	811.2500002828892	836.2500002828892	0.010989011265337467	0.0	0.0	0.0	0.6000000238418579	777	852	852	877	1540
1.566331466872457	1.566331466872457	1	0	1	30	0.0075	0.002747252816334367	736.2500002828892	811.2500002828892	811.2500002828892	836.2500002828892	0.010989011265337467	0.0	0.0	0.0	0.6000000238418579	777	852	852	877	1540
1.5834572487037732	1.5834619855801595	1	0	1	30	0.0075	0.002747252816334367	736.2500002828892	811.2500002828892	811.2500002828892	836.2500002828892	0.010989011265337467	0.0	0.0	0.008547008968889713	0.6000000238418579	771	846	846	871	1520
1.6043958212855483	1.604396216025247	1	0	1	30	0.0075	0.002747252816334367	736.2500002828892	811.2500002828892	811.2500002828892	836.2500002828892	0.010989011265337467	0.0	0.0	0.0	0.6000000238418579	759	834	834	859	1540
1.6176034168668334	1.617603811606532	1	0	1	30	0.0075	0.002747252816334367	736.2500002828892	811.2500002828892	811.2500002828892	836.2500002828892	0.010989011265337467	0.0	0.0	0.0	0.699999988079071	759	834	834	859	1540
1.6334245839936994	1.633424978733398	1	0	1	30	0.0075	0.002747252816334367	736.2500002828892	811.2500002828892	811.2500002828892	836.2500002828892	0.010989011265337467	0.0	0.0	0.008547008968889713	0.6000000238418579	753	828	828	853	1540
1.649532726881576	1.6495331216212747	1	0	1	30	0.0075	0.002747252816334367	736.2500002828892	811.2500002828892	811.2500002828892	836.2500002828892	0.010989011265337467	0.0	0.0	0.0	0.6000000238418579	753	828	828	853	1540
1.6662617953156236	1.6662617953156236	1	0	1	30	0.0075	0.002747252816334367	736.2500002828892	811.2500002828892	811.2500002828892	836.2500002828892	0.010989011265337467	0.0	0.0	0.0	0.6000000238418579	753	828	828	853	1540
1.6844671902230868	1.6844671902230868	1	0	1	30	0.0075	0.002747252816334367	736.2500002828892	811.2500002828892	811.2500002828892	836.2500002828892	0.010989011265337467	0.0	0.0	0.0	0.6000000238418579	753	828	828	853	1540
1.6996240104369171	1.6996247999163145	1	0	1	30	0.0075	0.002747252816334367	736.2500002828892	811.2500002828892	811.2500002828892	836.2500002828892	0.010989011265337467	0.0	0.0	0.008547008968889713	0.6000000238418579	753	828	828	853	1540
1.7164450532207791	1.7164454479604796	1	0	1	30	0.0075	0.002747252816334367	736.2500002828892	811.2500002828892	811.2500002828892	836.2500002828892	0.010989011265337467	0.0	0.0	0.0	0.6000000238418579	753	828	828	853	1540
1.7334417551705972	1.7334421499102959	1	0	1	30	0.0075	0.002747252816334367	736.2500002828892	811.2500002828892	811.2500002828892	836.2500002828892	0.010989011265337467	0.0	0.0	0.0	0.6000000238418579	742	817	817	842	1540
1.7511201725801957	1.7511205673198944	1	0	1	30	0.0075	0.0	725.0	800.0	800.0	825.0	0.0	0.0	0.0	0.008547008968889713	0.6000000238418579	742	817	817	842	1540
1.766415151688598	1.766415151688598	1	0	1	30	0.0075	0.002747252816334367	736.2500002828892	811.2500002828892	811.2500002828892	836.2500002828892	0.010989011265337467	0.0	0.0	0.008547008968889713	0.6000000238418579	742	817	817	842	1540
1.7833467215881171	1.7833467215881171	1	0	1	30	0.0075	0.002747252816334367	736.2500002828892	811.2500002828892	811.2500002828892	836.2500002828892	0.010989011265337467	0.0	0.0	0.008547008968889713	0.6000000238418579	736	811	811	836	1540
1.799505785897134	1.7995065753765331	1	0	1	30	0.0075	0.002747252816334367	736.2500002828892	811.2500002828892	811.2500002828892	836.2500002828892	0.010989011265337467	0.0	0.0	0.008547008968889713	0.6000000238418579	736	811	811	836	1540
1.8178189447423634	1.8178189447423634	1	0	1	30	0.0075	0.0	725.0	800.0	800.0	825.0	0.0	0.0	0.0	0.008547008968889713	0.6000000238418579	736	811	811	836	1540
1.8335362953284537	1.8335366900681525	1	0	1	30	0.0075	0.0	725.0	800.0	800.0	825.0	0.0	0.0	0.0	0.008547008968889713	0.6000000238418579	736	811	811	836	1540
1.849495226610193	1.8494956213498916	1	0	1	30	0.0075	0.0	725.0	800.0	800.0	825.0	0.0	0.0	0.0	0.0	0.6000000238418579	736	811	811	836	1540
1.8711332779381955	1.871134067417593	1	0	1	30	0.0075	0.0	725.0	800.0	800.0	825.0	0.0	0.0	0.0	0.008547008968889713	0.5	736	811	811	836	1540
1.884420216198933	1.8844210056783304	1	0	1	30	0.0075	0.0	725.0	800.0	800.0	825.0	0.0	0.0	0.0	0.008547008968889713	0.5	736	811	811	836	1520
1.8993919034940383	1.899392298233737	1	0	1	30	0.0075	0.0	725.0	800.0	800.0	825.0	0.0	0.0	0.0	0.0	0.5	736	811	811	836	1540
1.9164861061494527	1.9164865008891514	1	0	1	30	0.0075	0.0	725.0	800.0	800.0	825.0	0.0	0.0	0.0	0.0	0.5	736	811	811	836	1540
1.9377444178872345	1.9377444178872345	1	0	1	30	0.0075	0.0015060240402817726	731.1671684449539	806.1671684449539	806.1671684449539	831.1671684449539	0.0	0.0060240961611270905	0.0	0.0	0.5	736	811	811	836	1540
1.950943723934845	1.9509441186745438	1	0	1	30	0.0075	0.0015060240402817726	731.1671684449539	806.1671684449539	806.1671684449539	831.1671684449539	0.0	0.0060240961611270905	0.0	0.0	0.5	736	811	811	836	1540
1.9663152825448087	1.9663152825448087	1	0	1	30	0.0075	0.0015060240402817726	731.1671684449539	806.1671684449539	806.1671684449539	831.1671684449539	0.0	0.0060240961611270905	0.0	0.0	0.5	736	811	811	836	1540
1.983387774516789	1.983387774516789	1	0	1	30	0.0075	0.0015060240402817726	731.1671684449539	806.1671684449539	806.1671684449539	831.1671684449539	0.0	0.0060240961611270905	0.0	0.0	0.5	736	811	811	836	1520
1.999518812307194	1.9995192070468928	1	0	1	30	0.0075	0.0015060240402817726	731.1671684449539	806.1671684449539	806.1671684449539	831.1671684449539	0.0	0.0060240961611270905	0.0	0.0	0.4000000059604645	736	811	811	836	1520
2.017704864969417	2.017705259709116	1	0	1	30	0.0075	0.0015060240402817726	731.1671684449539	806.1671684449539	806.1671684449539	831.1671684449539	0.0	0.0060240961611270905	0.0	0.0	0.4000000059604645	736	811	811	836	1540
2.033500768755564	2.033501163495263	1	0	1	30	0.0075	0.0015060240402817726	731.1671684449539	806.1671684449539	806.1671684449539	831.1671684449539	0.0	0.0060240961611270905	0.0	0.0	0.4000000059604645	736	811	811	836	1520
2.0495043056232642	2.049504700362963	1	0	1	30	0.0075	0.0015060240402817726	731.1671684449539	806.1671684449539	806.1671684449539	831.1671684449539	0.0	0.0060240961611270905	0.0	0.0	0.5	736	811	811	836	1520
2.0663861383207376	2.0663865330604363	1	0	1	30	0.0075	0.0015060240402817726	731.1671684449539	806.1671684449539	806.1671684449539	831.1671684449539	0.0	0.0060240961611270905	0.0	0.0	0.5	736	811	811	836	1520
2.084410347706463	2.0844107424461633	1	0	1	30	0.0075	0.0015060240402817726	731.1671684449539	806.1671684449539	806.1671684449539	831.1671684449539	0.0	0.0060240961611270905	0.0	0.0	0.4000000059604645	736	811	811	836	1520
2.0993421662919935	2.099342955771391	1	0	1	30	0.0075	0.0015060240402817726	731.1671684449539	806.1671684449539	806.1671684449539	831.1671684449539	0.0	0.0060240961611270905	0.0	0.0	0.4000000059604645	736	811	811	836	1520
2.1164379479062028	2.1164383426459015	1	0	1	30	0.0075	0.0015060240402817726	731.1671684449539	806.1671684449539	806.1671684449539	831.1671684449539	0.0	0.0060240961611270905	0.0	0.0	0.4000000059604645	736	811	811	836	1540
2.1376990228218755	2.1376994175615742	1	0	1	30	0.0075	0.0015060240402817726	731.1671684449539	806.1671684449539	806.1671684449539	831.1671684449539	0.0	0.0060240961611270905	0.0	0.0	0.4000000059604645	736	811	811	836	1520
2.151095303979174	2.1510956987188727	1	0	1	30	0.0075	0.0015060240402817726	731.1671684449539	806.1671684449539	806.1671684449539	831.1671684449539	0.0	0.0060240961611270905	0.0	0.008547008968889713	0.4000000059604645	736	811	811	836	1520
2.166398572621249	2.166398967360948	1	0	1	30	0.0075	2.513826216485348e-05	725.1029411835651	800.1029411835651	800.1029411835651	825.1029411835651	0.0	0.0	0.0117647061124444	0.008547008968889713	0.4000000059604645	736	811	811	836	1520
2.183339616273539	2.183339616273539	1	0	1	30	0.0075	0.0015060240402817726	731.1671684449539	806.1671684449539	806.1671684449539	831.1671684449539	0.0	0.0060240961611270905	0.0117647061124444	0.0	0.4000000059604645	736	811	811	836	1520
2.19952039126599	2.1995207860056887	1	0	1	30	0.0075	0.0030120480805635452	737.3343368899077	812.3343368899077	812.3343368899077	837.3343368899077	0.0	0.012048192322254181	0.0117647061124444	0.0	0.30000001192092896	736	811	811	836	1520
2.217694996476949	2.217694996476949	1	0	1	30	0.0075	0.0030371863427283985	737.4372780734728	812.4372780734728	812.4372780734728	837.4372780734728	0.0	0.012048192322254181	0.0117647061124444	0.008547008968889713	0.30000001192092896	736	811	811	836	1520
2.233425768212797	2.2334261629524956	1	0	1	30	0.0075	0.0030120480805635452	737.3343368899077	812.3343368899077	812.3343368899077	837.3343368899077	0.0	0.012048192322254181	0.0	0.0	0.4000000059604645	736	811	811	836	1520
2.2493803573578486	2.2493803573578486	1	0	1	30	0.0075	0.0030120480805635452	737.3343368899077	812.3343368899077	812.3343368899077	837.3343368899077	0.0	0.012048192322254181	0.0117647061124444	0.0	0.4000000059604645	725	800	800	825	1520
2.2662874533960444	2.266288242875442	1	0	1	30	0.0075	0.004518072120845318	743.5015053348616	818.5015053348616	818.5015053348616	843.5015053348616	0.0	0.01807228848338127	0.0	0.0	0.4000000059604645	736	811	811	836	1520
2.284552453998023	2.2845532434774203	1	0	1	30	0.0075	0.004518072120845318	743.5015053348616	818.5015053348616	818.5015053348616	843.5015053348616	0.0	0.01807228848338127	0.0	0.0	0.4000000059604645	736	811	811	836	1520
2.299308218677899	2.299308218677899	1	0	1	30	0.0075	0.004518072120845318	743.5015053348616	818.5015053348616	818.5015053348616	843.5015053348616	0.0	0.01807228848338127	0.0	0.0	0.4000000059604645	736	811	811	836	1520
2.3164553164529487	2.3164557111926474	1	0	1	30	0.0075	0.004518072120845318	743.5015053348616	818.5015053348616	818.5015053348616	843.5015053348616	0.0	0.01807228848338127	0.0117647061124444	0.0	0.4000000059604645	725	800	800	825	1520
2.3333718862439135	2.3333718862439135	1	0	1	30	0.0075	0.004518072120845318	743.5015053348616	818.5015053348616	818.5015053348616	843.5015053348616	0.0	0.01807228848338127	0.0117647061124444	0.0	0.4000000059604645	725	800	800	825	1520
2.3511237252374855	2.351124119977184	1	0	1	30	0.0075	0.004518072120845318	743.5015053348616	818.5015053348616	818.5015053348616	843.5015053348616	0.0	0.01807228848338127	0.0117647061124444	0.0	0.5	725	800	800	825	1520
2.366388704128779	2.3663887041287808	1	0	1	30	0.0075	0.004518072120845318	743.5015053348616	818.5015053348616	818.5015053348616	843.5015053348616	0.0	0.01807228848338127	0.0117647061124444	0.0	0.5	725	800	800	825	1500
2.3834398801570273	2.3834406696364248	1	0	1	30	0.0075	0.004518072120845318	743.5015053348616	818.5015053348616	818.5015053348616	843.5015053348616	0.0	0.01807228848338127	0.0117647061124444	0.0	0.5	725	800	800	825	1500
2.3993285477723845	2.3993285477723845	1	0	1	30	0.0075	0.004518072120845318	743.5015053348616	818.5015053348616	818.5015053348616	843.5015053348616	0.0	0.01807228848338127	0.0117647061124444	0.0	0.5	725	800	800	825	1500
2.4163138022709383	2.416314197010637	1	0	1	30	0.0075	0.004518072120845318	743.5015053348616	818.5015053348616	818.5015053348616	843.5015053348616	0.0	0.01807228848338127	0.0117647061124444	0.0	0.4000000059604645	725	800	800	825	1500
2.433488531824901	2.4334889265646	1	0	1	30	0.0075	0.0030120480805635452	737.3343368899077	812.3343368899077	812.3343368899077	837.3343368899077	0.0	0.012048192322254181	0.0117647061124444	0.0	0.5	731	806	806	831	1500
2.449385094234234	2.449385488973933	1	0	1	30	0.0075	0.0030120480805635452	737.3343368899077	812.3343368899077	812.3343368899077	837.3343368899077	0.0	0.012048192322254181	0.0117647061124444	0.0	0.5	731	806	806	831	1500
2.4663502170081486	2.466350611747849	1	0	1	30	0.0075	0.0030120480805635452	737.3343368899077	812.3343368899077	812.3343368899077	837.3343368899077	0.0	0.012048192322254181	0.0117647061124444	0.0	0.5	731	806	806	831	1500
2.4844214004180287	2.4844214004180287	1	0	1	30	0.0075	0.0030120480805635452	737.3343368899077	812.3343368899077	812.3343368899077	837.3343368899077	0.0	0.012048192322254181	0.0117647061124444	0.0	0.5	731	806	806	831	1500
2.4993378241553064	2.4993386136347038	1	0	1	30	0.0075	0.003062324604893252	737.5402192570378	812.5402192570378	812.5402192570378	837.5402192570378	0.0	0.012048192322254181	0.0235294122248888	0.008547008968889713	0.5	731	806	806	831	1480
2.516489264067042	2.5164900535464394	1	0	1	30	0.0075	0.003062324604893252	737.5402192570378	812.5402192570378	812.5402192570378	837.5402192570378	0.0	0.012048192322254181	0.0235294122248888	0.008547008968889713	0.6000000238418579	731	806	806	831	1480
2.5335870193797447	2.5335870193797447	1	0	1	30	0.0075	0.0016065770889411865	731.5789331792141	806.5789331792141	806.5789331792141	831.5789331792141	0.0	0.0060240961611270905	0.0235294122248888	0.017094017937779427	0.6000000238418579	731	806	806	831	1480
2.5510585931871876	2.5510585931871876	1	0	1	30	0.0075	0.0016065770889411865	731.5789331792141	806.5789331792141	806.5789331792141	831.5789331792141	0.0	0.0060240961611270905	0.0235294122248888	0.017094017937779427	0.6000000238418579	731	806	806	831	1500
2.566290019204086	2.566290019204086	1	0	1	30	0.0075	0.003112601129222959	737.746101624168	812.746101624168	812.746101624168	837.746101624168	0.0	0.012048192322254181	0.0235294122248888	0.017094017937779427	0.6000000238418579	731	806	806	831	1500
2.5834031693650417	2.5834035641047404	1	0	1	30	0.0075	0.003112601129222959	737.746101624168	812.746101624168	812.746101624168	837.746101624168	0.0	0.012048192322254181	0.0235294122248888	0.017094017937779427	0.6000000238418579	731	806	806	831	1480
2.5993182845402174	2.599319074019615	1	0	1	30	0.0075	0.003112601129222959	737.746101624168	812.746101624168	812.746101624168	837.746101624168	0.0	0.012048192322254181	0.0235294122248888	0.017094017937779427	0.6000000238418579	731	806	806	831	1480
2.616605514908331	2.6166059096480296	1	0	1	30	0.0075	0.0016568536077925253	731.7848155239104	806.7848155239104	806.7848155239104	831.7848155239104	0.0	0.0060240961611270905	0.0235294122248888	0.025641025975346565	0.6000000238418579	731	806	806	831	1480
2.633400110132376	2.6334005048720748	1	0	1	30	0.0075	0.0016568536077925253	731.7848155239104	806.7848155239104	806.7848155239104	831.7848155239104	0.0	0.0060240961611270905	0.0235294122248888	0.025641025975346565	0.6000000238418579	731	806	806	831	1480
2.649366936208091	2.64936733094779	1	0	1	30	0.0075	0.0016568536077925253	731.7848155239104	806.7848155239104	806.7848155239104	831.7848155239104	0.0	0.0060240961611270905	0.0235294122248888	0.025641025975346565	0.699999988079071	731	806	806	831	1480
2.6663675855548963	2.666367980294595	1	0	1	30	0.0075	0.003238292437799691	738.2608075327897	813.2608075327897	813.2608075327897	838.2608075327897	0.0	0.012048192322254181	0.03529411926865578	0.025641025975346565	0.699999988079071	725	800	800	825	1480
2.6844664007436894	2.684466795483388	1	0	1	30	0.0075	0.003238292437799691	738.2608075327897	813.2608075327897	813.2608075327897	838.2608075327897	0.0	0.012048192322254181	0.03529411926865578	0.025641025975346565	0.800000011920929	731	806	806	831	1480
2.6994826936247556	2.699483088364456	1	0	1	30	0.0075	0.003238292437799691	738.2608075327897	813.2608075327897	813.2608075327897	838.2608075327897	0.0	0.012048192322254181	0.03529411926865578	0.025641025975346565	0.800000011920929	737	812	812	837	1460
2.7163909738820475	2.7163913686217462	1	0	1	30	0.0075	0.0031628776575326773	737.9519840075964	812.9519840075964	812.9519840075964	837.9519840075964	0.0	0.012048192322254181	0.03529411926865578	0.017094017937779427	0.8999999761581421	737	812	812	837	1460
2.733387675831864	2.7333880705715643	1	0	1	30	0.0075	0.003238292437799691	738.2608075327897	813.2608075327897	813.2608075327897	838.2608075327897	0.0	0.012048192322254181	0.03529411926865578	0.025641025975346565	0.8999999761581421	737	812	812	837	1480
2.751024250833394	2.751024250833394	1	0	1	30	0.0075	0.003238292437799691	738.2608075327897	813.2608075327897	813.2608075327897	838.2608075327897	0.0	0.012048192322254181	0.03529411926865578	0.025641025975346565	1.0	737	812	812	837	1480
2.7663243615578796	2.7663247562975783	1	0	1	30	0.0075	0.003238292437799691	738.2608075327897	813.2608075327897	813.2608075327897	838.2608075327897	0.0	0.012048192322254181	0.03529411926865578	0.025641025975346565	1.0	743	818	818	843	1480
2.7834335643218466	2.7834339590615453	1	0	1	30	0.0075	0.003238292437799691	738.2608075327897	813.2608075327897	813.2608075327897	838.2608075327897	0.0	0.012048192322254181	0.03529411926865578	0.025641025975346565	1.0	743	818	818	843	1480
2.799330916210577	2.799330916210577	1	0	1	30	0.0075	0.003238292437799691	738.2608075327897	813.2608075327897	813.2608075327897	838.2608075327897	0.0	0.012048192322254181	0.03529411926865578	0.025641025975346565	1.0	743	818	818	843	1480
2.816434592618762	2.8164353820981596	1	0	1	30	0.0075	0.0047443164780814635	744.4279759777436	819.4279759777436	819.4279759777436	844.4279759777436	0.0	0.01807228848338127	0.03529411926865578	0.025641025975346565	1.0	743	818	818	843	1480
2.8335781377365237	2.8335785324762224	1	0	1	30	0.0075	0.0047443164780814635	744.4279759777436	819.4279759777436	819.4279759777436	844.4279759777436	0.0	0.01807228848338127	0.03529411926865578	0.025641025975346565	1.0	743	818	818	843	1480
2.8492899619668304	2.8492899619668304	1	0	1	30	0.0075	0.0047443164780814635	744.4279759777436	819.4279759777436	819.4279759777436	844.4279759777436	0.0	0.01807228848338127	0.03529411926865578	0.025641025975346565	1.0	743	818	818	843	1500
2.8664145595790487	2.866414954318749	1	0	1	30	0.0075	0.0047443164780814635	744.4279759777436	819.4279759777436	819.4279759777436	844.4279759777436	0.0	0.01807228848338127	0.03529411926865578	0.025641025975346565	1.0	743	818	818	843	1500
2.884395347597911	2.8843957423376096	1	0	1	30	0.0075	0.0047443164780814635	744.4279759777436	819.4279759777436	819.4279759777436	844.4279759777436	0.0	0.01807228848338127	0.03529411926865578	0.025641025975346565	1.0	743	818	818	843	1500
2.8993666401533176	2.8993666401533176	1	0	1	30	0.0075	0.00749156929441583	755.6779762606328	830.6779762606328	830.6779762606328	855.6779762606328	0.010989011265337467	0.01807228848338127	0.03529411926865578	0.025641025975346565	1.0	743	818	818	843	1500
2.9164580796308393	2.916458474370538	1	0	1	30	0.0075	0.0047443164780814635	744.4279759777436	819.4279759777436	819.4279759777436	844.4279759777436	0.0	0.01807228848338127	0.03529411926865578	0.025641025975346565	1.0	743	818	818	843	1480
2.9332957014820504	2.933296096221749	1	0	1	30	0.0075	0.0047443164780814635	744.4279759777436	819.4279759777436	819.4279759777436	844.4279759777436	0.0	0.01807228848338127	0.03529411926865578	0.025641025975346565	1.0	737	812	812	837	1500
2.951098856636463	2.951099251376162	1	0	1	30	0.0075	0.00749156929441583	755.6779762606328	830.6779762606328	830.6779762606328	855.6779762606328	0.010989011265337467	0.01807228848338127	0.03529411926865578	0.025641025975346565	1.0	737	812	812	837	1500
2.966446730864499	2.9664475203438965	1	0	1	30	0.0075	0.00749156929441583	755.6779762606328	830.6779762606328	830.6779762606328	855.6779762606328	0.010989011265337467	0.01807228848338127	0.03529411926865578	0.025641025975346565	0.8999999761581421	737	812	812	837	1500
2.983403169365042	2.9834035641047407	1	0	1	30	0.0075	0.00749156929441583	755.6779762606328	830.6779762606328	830.6779762606328	855.6779762606328	0.010989011265337467	0.01807228848338127	0.03529411926865578	0.025641025975346565	0.8999999761581421	737	812	812	837	1500
2.9994532855171983	2.9994540749965957	1	0	1	30	0.0075	0.00749156929441583	755.6779762606328	830.6779762606328	830.6779762606328	855.6779762606328	0.010989011265337467	0.01807228848338127	0.03529411926865578	0.025641025975346565	0.8999999761581421	737	812	812	837	1500
3.017677627930203	3.0176780226699016	1	0	1	30	0.0075	0.00749156929441583	755.6779762606328	830.6779762606328	830.6779762606328	855.6779762606328	0.010989011265337467	0.01807228848338127	0.03529411926865578	0.025641025975346565	0.8999999761581421	737	812	812	837	1520
3.0334277419112894	3.03342813665099	1	0	1	30	0.0075	0.00749156929441583	755.6779762606328	830.6779762606328	830.6779762606328	855.6779762606328	0.010989011265337467	0.01807228848338127	0.03529411926865578	0.025641025975346565	0.8999999761581421	731	806	806	831	1520
3.0492796987346615	3.0492796987346615	1	0	1	30	0.0075	0.00749156929441583	755.6779762606328	830.6779762606328	830.6779762606328	855.6779762606328	0.010989011265337467	0.01807228848338127	0.03529411926865578	0.025641025975346565	0.800000011920929	731	806	806	831	1520
3.0662231108251436	3.0662231108251436	1	0	1	30	0.0075	0.00749156929441583	755.6779762606328	830.6779762606328	830.6779762606328	855.6779762606328	0.010989011265337467	0.01807228848338127	0.03529411926865578	0.025641025975346565	0.699999988079071	737	812	812	837	1520
3.084404821350681	3.084404821350681	1	0	1	30	0.0075	0.00756698407220119	755.9867997756638	830.9867997756638	830.9867997756638	855.9867997756638	0.010989011265337467	0.01807228848338127	0.0470588244497776	0.025641025975346565	0.699999988079071	737	812	812	837	1520
3.099380850782472	3.099380850782472	1	0	1	30	0.0075	0.00756698407220119	755.9867997756638	830.9867997756638	830.9867997756638	855.9867997756638	0.010989011265337467	0.01807228848338127	0.0470588244497776	0.025641025975346565	0.699999988079071	737	812	812	837	1520
3.1163526841312663	3.116353078870965	1	0	1	30	0.0075	0.00749156929441583	755.6779762606328	830.6779762606328	830.6779762606328	855.6779762606328	0.010989011265337467	0.01807228848338127	0.03529411926865578	0.025641025975346565	0.699999988079071	731	806	806	831	1520
3.133928863958884	3.1339292586985827	1	0	1	30	0.0075	0.00756698407220119	755.9867997756638	830.9867997756638	830.9867997756638	855.9867997756638	0.010989011265337467	0.01807228848338127	0.0470588244497776	0.025641025975346565	0.699999988079071	731	806	806	831	1520
3.151018724477611	3.1510191192173096	1	0	1	30	0.0075	0.00756698407220119	755.9867997756638	830.9867997756638	830.9867997756638	855.9867997756638	0.010989011265337467	0.01807228848338127	0.0470588244497776	0.025641025975346565	0.699999988079071	731	806	806	831	1540
3.166491336450461	3.1664921259298584	1	0	1	30	0.0075	0.00756698407220119	755.9867997756638	830.9867997756638	830.9867997756638	855.9867997756638	0.010989011265337467	0.01807228848338127	0.0470588244497776	0.025641025975346565	0.699999988079071	738	813	813	838	1540
3.1833988272283555	3.183399616707753	1	0	1	30	0.0075	0.00756698407220119	755.9867997756638	830.9867997756638	830.9867997756638	855.9867997756638	0.010989011265337467	0.01807228848338127	0.0470588244497776	0.025641025975346565	0.6000000238418579	738	813	813	838	1560
3.199315916102025	3.199315916102025	1	0	1	30	0.0075	0.00756698407220119	755.9867997756638	830.9867997756638	830.9867997756638	855.9867997756638	0.010989011265337467	0.01807228848338127	0.0470588244497776	0.025641025975346565	0.6000000238418579	738	813	813	838	1560
3.216440513714243	3.2164409084539436	1	0	1	30	0.0075	0.010314236888535557	767.2368000585531	842.2368000585531	842.2368000585531	867.2368000585531	0.021978022530674934	0.01807228848338127	0.0470588244497776	0.025641025975346565	0.6000000238418579	737	812	812	837	1580
3.23335037293033	3.2333511624097273	1	0	1	30	0.0075	0.010314236888535557	767.2368000585531	842.2368000585531	842.2368000585531	867.2368000585531	0.021978022530674934	0.01807228848338127	0.0470588244497776	0.025641025975346565	0.6000000238418579	738	813	813	838	1580
3.249330225416106	3.249330225416106	1	0	1	30	0.0075	0.01182026092881733	773.4039685035069	848.4039685035069	848.4039685035069	873.4039685035069	0.021978022530674934	0.024096384644508362	0.0470588244497776	0.025641025975346565	0.6000000238418579	738	813	813	838	1600
3.266334822159898	3.2663356116392954	1	0	1	30	0.0075	0.01182026092881733	773.4039685035069	848.4039685035069	848.4039685035069	873.4039685035069	0.021978022530674934	0.024096384644508362	0.0470588244497776	0.025641025975346565	0.5	738	813	813	838	1600
3.28438547910544	3.284385479105442	1	0	1	30	0.0075	0.01182026092881733	773.4039685035069	848.4039685035069	848.4039685035069	873.4039685035069	0.021978022530674934	0.024096384644508362	0.0470588244497776	0.025641025975346565	0.5	738	813	813	838	1600
3.2993228240467527	3.2993232187864514	1	0	1	30	0.0075	0.01182026092881733	773.4039685035069	848.4039685035069	848.4039685035069	873.4039685035069	0.021978022530674934	0.024096384644508362	0.0470588244497776	0.025641025975346565	0.5	738	813	813	838	1600
3.316539396008787	3.316539396008787	1	0	1	30	0.0075	0.01182026092881733	773.4039685035069	848.4039685035069	848.4039685035069	873.4039685035069	0.021978022530674934	0.024096384644508362	0.0470588244497776	0.025641025975346565	0.5	744	819	819	844	1600
3.33332451748006	3.333325306959459	1	0	1	30	0.0075	0.01182026092881733	773.4039685035069	848.4039685035069	848.4039685035069	873.4039685035069	0.021978022530674934	0.024096384644508362	0.0470588244497776	0.025641025975346565	0.5	744	819	819	844	1600
3.3510495141741163	3.3510495141741163	1	0	1	30	0.0075	0.01456751397798234	784.6539697398376	859.6539697398376	859.6539697398376	884.6539697398376	0.032967034727334976	0.024096384644508362	0.0470588244497776	0.025641025975346565	0.5	744	819	819	844	1600
3.36634054588553	3.3663409406252285	1	0	1	30	0.0075	0.016073538483925398	790.8211400916745	865.8211400916745	865.8211400916745	890.8211400916745	0.032967034727334976	0.0301204826682806	0.0470588244497776	0.025641025975346565	0.5	744	819	819	844	1600
3.3838515936628486	3.383852383142246	1	0	1	30	0.0075	0.016073538483925398	790.8211400916745	865.8211400916745	865.8211400916745	890.8211400916745	0.032967034727334976	0.0301204826682806	0.0470588244497776	0.025641025975346565	0.5	744	819	819	844	1600
3.399388942946297	3.399389337685996	1	0	1	30	0.0075	0.016073538483925398	790.8211400916745	865.8211400916745	865.8211400916745	890.8211400916745	0.032967034727334976	0.0301204826682806	0.0470588244497776	0.025641025975346565	0.5	755	830	830	855	1600
3.4164701191916524	3.4164701191916524	1	0	1	30	0.0075	0.01882079106742912	802.0711394211222	877.0711394211222	877.0711394211222	902.0711394211222	0.04395604506134987	0.0301204826682806	0.0470588244497776	0.025641025975346565	0.5	744	819	819	844	1600
3.4332939251534054	3.433294319893104	1	0	1	30	0.0075	0.01882079106742912	802.0711394211222	877.0711394211222	877.0711394211222	902.0711394211222	0.04395604506134987	0.0301204826682806	0.0470588244497776	0.025641025975346565	0.5	744	819	819	844	1600
3.449430884039293	3.4494312787789916	1	0	1	30	0.0075	0.01882079106742912	802.0711394211222	877.0711394211222	877.0711394211222	902.0711394211222	0.04395604506134987	0.0301204826682806	0.0470588244497776	0.025641025975346565	0.5	755	830	830	855	1600
3.4665460078987405	3.466546402638441	1	0	1	30	0.0075	0.01882079106742912	802.0711394211222	877.0711394211222	877.0711394211222	902.0711394211222	0.04395604506134987	0.0301204826682806	0.0470588244497776	0.025641025975346565	0.6000000238418579	755	830	830	855	1580
3.4844478479778473	3.4844478479778473	1	0	1	30	0.0075	0.01882079106742912	802.0711394211222	877.0711394211222	877.0711394211222	902.0711394211222	0.04395604506134987	0.0301204826682806	0.0470588244497776	0.025641025975346565	0.6000000238418579	755	830	830	855	1580
3.4993350609774154	3.4993350609774154	1	0	1	30	0.0075	0.016073538483925398	790.8211400916745	865.8211400916745	865.8211400916745	890.8211400916745	0.032967034727334976	0.0301204826682806	0.0470588244497776	0.025641025975346565	0.699999988079071	755	830	830	855	1580
3.516450974316262	3.5164517637956596	1	1	1	30	0.0075	0.016073538483925398	790.8211400916745	865.8211400916745	865.8211400916745	890.8211400916745	0.032967034727334976	0.0301204826682806	0.0470588244497776	0.025641025975346565	0.800000011920929	755	830	830	855	1580
3.754705593264161	3.7547055932641626	1	1	1	30	0.0075	0.025896735518164987	831.0471319468857	906.0471319468857	906.0471319468857	931.0471319468857	0.06593406945466995	0.03614457696676254	0.05882352963089943	0.025641025975346565	0.6000000238418579	755	830	830	855	1580
3.7553379662615978	3.7553379662615978	1	1	1	30	0.0075	0.025896735518164987	831.0471319468857	906.0471319468857	906.0471319468857	931.0471319468857	0.06593406945466995	0.03614457696676254	0.05882352963089943	0.025641025975346565	0.6000000238418579	755	830	830	855	1560
3.7558613911021723	3.7558613911021723	1	1	1	30	0.0075	0.025896735518164987	831.0471319468857	906.0471319468857	906.0471319468857	931.0471319468857	0.06593406945466995	0.03614457696676254	0.05882352963089943	0.025641025975346565	0.6000000238418579	755	830	830	855	1540
3.756363894738712	3.756363894738712	1	1	1	30	0.0075	0.025896735518164987	831.0471319468857	906.0471319468857	906.0471319468857	931.0471319468857	0.06593406945466995	0.03614457696676254	0.05882352963089943	0.025641025975346565	0.6000000238418579	755	830	830	855	1540
3.7568652141561554	3.7568652141561554	1	1	1	30	0.0075	0.025896735518164987	831.0471319468857	906.0471319468857	906.0471319468857	931.0471319468857	0.06593406945466995	0.03614457696676254	0.05882352963089943	0.025641025975346565	0.6000000238418579	755	830	830	855	1540
3.7663440985428185	3.766344493282517	1	1	1	30	0.0075	0.025896735518164987	831.0471319468857	906.0471319468857	906.0471319468857	931.0471319468857	0.06593406945466995	0.03614457696676254	0.05882352963089943	0.025641025975346565	0.6000000238418579	755	830	830	855	1540
3.7833411952323335	3.783341589972032	1	1	1	30	0.0075	0.025896735518164987	831.0471319468857	906.0471319468857	906.0471319468857	931.0471319468857	0.06593406945466995	0.03614457696676254	0.05882352963089943	0.025641025975346565	0.5	755	830	830	855	1540
3.8044700323489185	3.804470427088617	1	1	1	30	0.0075	0.025896735518164987	831.0471319468857	906.0471319468857	906.0471319468857	931.0471319468857	0.06593406945466995	0.03614457696676254	0.05882352963089943	0.025641025975346565	0.5	755	830	830	855	1540
3.8177538126920663	3.817754207431765	1	1	1	30	0.0075	0.02864398810166871	842.2971312763334	917.2971312763334	917.2971312763334	942.2971312763334	0.07692307978868484	0.03614457696676254	0.05882352963089943	0.025641025975346565	0.5	755	830	830	855	1540
3.8334060312278577	3.8334064259675564	1	1	1	30	0.0075	0.02864398810166871	842.2971312763334	917.2971312763334	917.2971312763334	942.2971312763334	0.07692307978868484	0.03614457696676254	0.05882352963089943	0.025641025975346565	0.4000000059604645	755	830	830	855	1520
3.849337330730682	3.849337330730682	1	1	1	30	0.0075	0.02864398810166871	842.2971312763334	917.2971312763334	917.2971312763334	942.2971312763334	0.07692307978868484	0.03614457696676254	0.05882352963089943	0.025641025975346565	0.4000000059604645	755	830	830	855	1520
3.8664078490041707	3.8664082437438694	1	1	1	30	0.0075	0.02864398810166871	842.2971312763334	917.2971312763334	917.2971312763334	942.2971312763334	0.07692307978868484	0.03614457696676254	0.05882352963089943	0.025641025975346565	0.4000000059604645	767	842	842	867	1520
3.8843819264481514	3.88438232118785	1	1	1	30	0.0075	0.025896735518164987	831.0471319468857	906.0471319468857	906.0471319468857	931.0471319468857	0.06593406945466995	0.03614457696676254	0.05882352963089943	0.025641025975346565	0.4000000059604645	767	842	842	867	1520
3.899345324209584	3.899345324209584	1	1	1	30	0.0075	0.02314948200333869	819.797128803672	894.797128803672	894.797128803672	919.797128803672	0.05494505539536476	0.03614457696676254	0.05882352963089943	0.025641025975346565	0.4000000059604645	773	848	848	873	1520
3.916409131908191	3.9164095266478895	1	1	1	30	0.0075	0.021643458428718204	813.6299622656011	888.6299622656011	888.6299622656011	913.6299622656011	0.05494505539536476	0.0301204826682806	0.05882352963089943	0.025641025975346565	0.4000000059604645	773	848	848	873	1500
3.9377404704902474	3.937740865229946	1	1	1	30	0.0075	0.01882079106742912	802.0711394211222	877.0711394211222	877.0711394211222	902.0711394211222	0.04395604506134987	0.0301204826682806	0.0470588244497776	0.025641025975346565	0.4000000059604645	773	848	848	873	1500
3.9509042499649674	3.950904644704666	1	1	1	30	0.0075	0.01889620584521448	802.3799629361533	877.3799629361533	877.3799629361533	902.3799629361533	0.04395604506134987	0.0301204826682806	0.05882352963089943	0.025641025975346565	0.4000000059604645	773	848	848	873	1500
3.9667759437732766	3.9667767332526758	1	1	1	30	0.0075	0.01889620584521448	802.3799629361533	877.3799629361533	877.3799629361533	902.3799629361533	0.04395604506134987	0.0301204826682806	0.05882352963089943	0.025641025975346565	0.5	773	848	848	873	1500
3.9834884331399767	3.9834888278796754	1	1	1	30	0.0075	0.01739018133927142	796.2127925843165	871.2127925843165	871.2127925843165	896.2127925843165	0.04395604506134987	0.024096384644508362	0.05882352963089943	0.025641025975346565	0.5	773	848	848	873	1500
3.999447364421716	3.999447364421716	1	1	1	30	0.0075	0.01739018133927142	796.2127925843165	871.2127925843165	871.2127925843165	896.2127925843165	0.04395604506134987	0.024096384644508362	0.05882352963089943	0.025641025975346565	0.5	784	859	859	884	1500
4.017723022995561	4.01772341773526	1	1	1	30	0.0075	0.01739018133927142	796.2127925843165	871.2127925843165	871.2127925843165	896.2127925843165	0.04395604506134987	0.024096384644508362	0.05882352963089943	0.025641025975346565	0.5	790	865	865	890	1500
4.033396557475086	4.033396952214785	1	1	1	30	0.0075	0.02036367831784481	808.3892627115745	883.3892627115745	883.3892627115745	908.3892627115745	0.05494505539536476	0.024096384644508362	0.07058823853731155	0.03418803587555885	0.5	790	865	865	890	1500
4.049277330296469	4.049277725036168	1	1	1	30	0.0075	0.02186970282378787	814.5564330634113	889.5564330634113	889.5564330634113	914.5564330634113	0.05494505539536476	0.0301204826682806	0.07058823853731155	0.03418803587555885	0.5	790	865	865	890	1500
4.066425612290615	4.066425612290615	1	1	1	30	0.0075	0.02186970282378787	814.5564330634113	889.5564330634113	889.5564330634113	914.5564330634113	0.05494505539536476	0.0301204826682806	0.07058823853731155	0.03418803587555885	0.5	802	877	877	902	1500
4.084385479105441	4.0843858738451395	1	1	1	30	0.0075	0.02197025586448726	814.9681977650753	889.9681977650753	889.9681977650753	914.9681977650753	0.05494505539536476	0.0301204826682806	0.08235294371843338	0.03418803587555885	0.5	802	877	877	902	1500
4.099489009459937	4.099489798939334	1	1	1	30	0.0075	0.02214622368245695	815.6887859796612	890.6887859796612	890.6887859796612	915.6887859796612	0.05494505539536476	0.0301204826682806	0.08235294371843338	0.04273504391312599	0.5	802	877	877	902	1500
4.116311631202594	4.116311631202594	1	1	1	30	0.0075	0.023652247257077437	821.8559525177321	896.8559525177321	896.8559525177321	921.8559525177321	0.05494505539536476	0.03614457696676254	0.08235294371843338	0.04273504391312599	0.5	802	877	877	902	1520
4.13344412360879	4.1334445183484885	1	1	1	30	0.0075	0.023777938555212492	822.3706583835951	897.3706583835951	897.3706583835951	922.3706583835951	0.05494505539536476	0.03614457696676254	0.0941176488995552	0.04273504391312599	0.5	802	877	877	902	1520
4.151026619271587	4.151026619271587	1	1	1	30	0.0075	0.02652519207003879	833.6206615268088	908.6206615268088	908.6206615268088	933.6206615268088	0.06593406945466995	0.03614457696676254	0.0941176488995552	0.04273504391312599	0.6000000238418579	790	865	865	890	1540
4.166406467415225	4.166410020072513	1	1	1	30	0.0075	0.02652519207003879	833.6206615268088	908.6206615268088	908.6206615268088	933.6206615268088	0.06593406945466995	0.03614457696676254	0.0941176488995552	0.04273504391312599	0.6000000238418579	790	865	865	890	1560
4.183833435636705	4.183833435636705	1	1	1	30	0.0075	0.026877127701014865	835.0618379356558	910.0618379356558	910.0618379356558	935.0618379356558	0.06593406945466995	0.03614457696676254	0.10588235408067703	0.05128205195069313	0.6000000238418579	831	906	906	931	1520
4.199446180202619	4.1994465749423195	1	1	1	30	0.0075	0.026877127701014865	835.0618379356558	910.0618379356558	910.0618379356558	935.0618379356558	0.06593406945466995	0.03614457696676254	0.10588235408067703	0.05128205195069313	0.6000000238418579	831	906	906	931	1520
4.217698943873936	4.2176993386136346	1	1	1	30	0.0075	0.026877127701014865	835.0618379356558	910.0618379356558	910.0618379356558	935.0618379356558	0.06593406945466995	0.03614457696676254	0.10588235408067703	0.05128205195069313	0.5	831	906	906	931	1520
4.233487347605806	4.233487742345504	1	1	1	30	0.0075	0.028533981296867357	841.8466534106718	916.8466534106718	916.8466534106718	941.8466534106718	0.06593406945466995	0.04216867312788963	0.11764705926179886	0.05128205195069313	0.5	831	906	906	931	1520
4.249411147054353	4.249411147054353	1	1	1	30	0.0075	0.03128123388037108	853.0966527401196	928.0966527401196	928.0966527401196	953.0966527401196	0.07692307978868484	0.04216867312788963	0.11764705926179886	0.05128205195069313	0.5	831	906	906	931	1520
4.266487981163021	4.26648877064242	1	1	1	30	0.0075	0.03153261647064776	854.1260644473026	929.1260644473026	929.1260644473026	954.1260644473026	0.07692307978868484	0.04216867312788963	0.11764705926179886	0.05982905998826027	0.5	831	906	906	931	1520
4.2843586368059245	4.2843586368059245	1	1	1	30	0.0075	0.03153261647064776	854.1260644473026	929.1260644473026	929.1260644473026	954.1260644473026	0.07692307978868484	0.04216867312788963	0.11764705926179886	0.05982905998826027	0.6000000238418579	831	906	906	931	1500
4.299413614177471	4.29941400891717	1	1	1	30	0.0075	0.03153261647064776	854.1260644473026	929.1260644473026	929.1260644473026	954.1260644473026	0.07692307978868484	0.04216867312788963	0.11764705926179886	0.05982905998826027	0.5	831	906	906	931	1500
4.316513737928366	4.316514132668065	1	1	1	30	0.0075	0.03153261647064776	854.1260644473026	929.1260644473026	929.1260644473026	954.1260644473026	0.07692307978868484	0.04216867312788963	0.11764705926179886	0.05982905998826027	0.5	842	917	917	942	1500
4.333866889826176	4.3338672845658746	1	1	1	30	0.0075	0.03153261647064776	854.1260644473026	929.1260644473026	929.1260644473026	954.1260644473026	0.07692307978868484	0.04216867312788963	0.11764705926179886	0.05982905998826027	0.5	842	917	917	942	1480
4.351174646658627	4.351175041398326	1	1	1	30	0.0075	0.034279869054151486	865.3760637767504	940.3760637767504	940.3760637767504	965.3760637767504	0.08791209012269974	0.04216867312788963	0.11764705926179886	0.05982905998826027	0.5	842	917	917	942	1480
4.366351993336794	4.366352388076493	1	1	1	30	0.0075	0.03445583697859818	866.0966524273596	941.0966524273596	941.0966524273596	966.0966524273596	0.08791209012269974	0.04216867312788963	0.12941177189350128	0.05982905998826027	0.5	842	917	917	942	1480
4.383355800601189	4.383355800601189	1	1	1	30	0.0075	0.03445583697859818	866.0966524273596	941.0966524273596	941.0966524273596	966.0966524273596	0.08791209012269974	0.04216867312788963	0.12941177189350128	0.05982905998826027	0.5	831	906	906	931	1480
4.399466311927258	4.399467101406655	1	1	1	30	0.0075	0.03445583697859818	866.0966524273596	941.0966524273596	941.0966524273596	966.0966524273596	0.08791209012269974	0.04216867312788963	0.12941177189350128	0.05982905998826027	0.5	819	894	894	919	1480
4.417696970175442	4.41769736491514	1	1	1	30	0.0075	0.03445583697859818	866.0966524273596	941.0966524273596	941.0966524273596	966.0966524273596	0.08791209012269974	0.04216867312788963	0.12941177189350128	0.05982905998826027	0.5	813	888	888	913	1480
4.433383531065028	4.433383136325329	1	1	1	30	0.0075	0.03473235796275467	867.2290058574804	942.2290058574804	942.2290058574804	967.2290058574804	0.08791209012269974	0.04216867312788963	0.12941177189350128	0.0683760717511177	0.5	802	877	877	902	1480
4.449340488648273	4.449340883387972	1	1	1	30	0.0075	0.03445583697859818	866.0966524273596	941.0966524273596	941.0966524273596	966.0966524273596	0.08791209012269974	0.04216867312788963	0.12941177189350128	0.05982905998826027	0.5	802	877	877	902	1480
4.466418901715736	4.466418901715736	1	1	1	30	0.0075	0.03473235796275467	867.2290058574804	942.2290058574804	942.2290058574804	967.2290058574804	0.08791209012269974	0.04216867312788963	0.12941177189350128	0.0683760717511177	0.5	802	877	877	902	1500
4.484408768747668	4.484408768747668	1	1	1	30	0.0075	0.03473235796275467	867.2290058574804	942.2290058574804	942.2290058574804	967.2290058574804	0.08791209012269974	0.04216867312788963	0.12941177189350128	0.0683760717511177	0.5	796	871	871	896	1500
4.499480719926263	4.4994811146659615	1	1	1	30	0.0075	0.036238382003036446	873.3961743024342	948.3961743024342	948.3961743024342	973.3961743024342	0.08791209012269974	0.048192769289016724	0.12941177189350128	0.0683760717511177	0.5	796	871	871	896	1500
4.516447421658972	4.5164482111383695	1	1	1	30	0.0075	0.03596186101887995	872.2638208723134	947.2638208723134	947.2638208723134	972.2638208723134	0.08791209012269974	0.048192769289016724	0.12941177189350128	0.05982905998826027	0.5	796	871	871	896	1500
4.5333785968187925	4.53337938629819	1	1	1	30	0.0075	0.03898563458654017	884.646173631882	959.646173631882	959.646173631882	984.646173631882	0.09890110045671463	0.048192769289016724	0.12941177189350128	0.0683760717511177	0.5	808	883	883	908	1500
4.551034514065563	4.551034514065563	1	1	1	30	0.0075	0.03918674066793895	885.46970303521	960.46970303521	960.46970303521	985.46970303521	0.09890110045671463	0.048192769289016724	0.1411764770746231	0.0683760717511177	0.5	814	889	889	914	1500
4.566273834876437	4.566273834876437	1	1	1	30	0.0075	0.03918674066793895	885.46970303521	960.46970303521	960.46970303521	985.46970303521	0.09890110045671463	0.048192769289016724	0.1411764770746231	0.0683760717511177	0.5	814	889	889	914	1500
4.583446590731906	4.583446985471605	1	1	1	30	0.0075	0.03918674066793895	885.46970303521	960.46970303521	960.46970303521	985.46970303521	0.09890110045671463	0.048192769289016724	0.1411764770746231	0.0683760717511177	0.5	814	889	889	914	1500
4.599602497123334	4.599602891863034	1	1	1	30	0.0075	0.03918674066793895	885.46970303521	960.46970303521	960.46970303521	985.46970303521	0.09890110045671463	0.048192769289016724	0.1411764770746231	0.0683760717511177	0.5	815	890	890	915	1500
4.617632627604541	4.617632627604541	1	1	1	30	0.0075	0.03918674066793895	885.46970303521	960.46970303521	960.46970303521	985.46970303521	0.09890110045671463	0.048192769289016724	0.1411764770746231	0.0683760717511177	0.5	821	896	896	921	1500
4.6334348472258675	4.633435241965566	1	1	1	30	0.0075	0.03918674066793895	885.46970303521	960.46970303521	960.46970303521	985.46970303521	0.09890110045671463	0.048192769289016724	0.1411764770746231	0.0683760717511177	0.5	822	897	897	922	1500
4.649476673844351	4.64947706858405	1	1	1	30	0.0075	0.03918674066793895	885.46970303521	960.46970303521	960.46970303521	985.46970303521	0.09890110045671463	0.048192769289016724	0.1411764770746231	0.0683760717511177	0.5	833	908	908	933	1520
4.666202584360807	4.666202584360809	1	1	1	30	0.0075	0.03918674066793895	885.46970303521	960.46970303521	960.46970303521	985.46970303521	0.09890110045671463	0.048192769289016724	0.1411764770746231	0.0683760717511177	0.5	833	908	908	933	1520
4.683328366192123	4.683328366192123	1	1	1	30	0.0075	0.03918674066793895	885.46970303521	960.46970303521	960.46970303521	985.46970303521	0.09890110045671463	0.048192769289016724	0.1411764770746231	0.0683760717511177	0.5	835	910	910	935	1520
4.69949098315843	4.699491377898129	1	1	1	30	0.0075	0.03643948808443523	874.2197037057623	949.2197037057623	949.2197037057623	974.2197037057623	0.08791209012269974	0.048192769289016724	0.1411764770746231	0.0683760717511177	0.5	835	910	910	935	1520
4.716378342211687	4.716378736951386	1	1	1	30	0.0075	0.0406927656395433	891.6368752939298	966.6368752939298	966.6368752939298	991.6368752939298	0.09890110045671463	0.05421686917543411	0.1411764770746231	0.0683760717511177	0.5	835	910	910	935	1500
4.733397939064032	4.733398728543431	1	1	1	30	0.0075	0.037945513056039576	880.3868759644821	955.3868759644821	955.3868759644821	980.3868759644821	0.08791209012269974	0.05421686917543411	0.1411764770746231	0.0683760717511177	0.5	841	916	916	941	1500
4.751091751321885	4.751092146061584	1	1	1	30	0.0075	0.03764385380349068	879.1515813252943	954.1515813252943	954.1515813252943	979.1515813252943	0.08791209012269974	0.05421686917543411	0.1411764770746231	0.05982905998826027	0.5	853	928	928	953	1500
4.7663823882936	4.7663831777729975	1	1	1	30	0.0075	0.037945513056039576	880.3868759644821	955.3868759644821	955.3868759644821	980.3868759644821	0.08791209012269974	0.05421686917543411	0.1411764770746231	0.0683760717511177	0.5	854	929	929	954	1500
4.783450143389196	4.783450932868593	1	1	1	30	0.0075	0.037945513056039576	880.3868759644821	955.3868759644821	955.3868759644821	980.3868759644821	0.08791209012269974	0.05421686917543411	0.1411764770746231	0.0683760717511177	0.5	854	929	929	954	1520
4.799229073368295	4.799228678628596	1	1	1	30	0.0075	0.037945513056039576	880.3868759644821	955.3868759644821	955.3868759644821	980.3868759644821	0.08791209012269974	0.05421686917543411	0.1411764770746231	0.0683760717511177	0.5	854	929	929	954	1500
4.817705654448815	4.817705654448815	1	1	1	30	0.0075	0.03643948808443523	874.2197037057623	949.2197037057623	949.2197037057623	974.2197037057623	0.08791209012269974	0.048192769289016724	0.1411764770746231	0.0683760717511177	0.5	854	929	929	954	1500
4.833392215338401	4.8333926100781	1	1	1	30	0.0075	0.03643948808443523	874.2197037057623	949.2197037057623	949.2197037057623	974.2197037057623	0.08791209012269974	0.048192769289016724	0.1411764770746231	0.0683760717511177	0.5	854	929	929	954	1500
4.849450226284532	4.849450621024232	1	1	1	30	0.0075	0.037945513056039576	880.3868759644821	955.3868759644821	955.3868759644821	980.3868759644821	0.08791209012269974	0.05421686917543411	0.1411764770746231	0.0683760717511177	0.5	865	940	940	965	1500
4.870985645290855	4.870986040030553	1	1	1	30	0.0075	0.037945513056039576	880.3868759644821	955.3868759644821	955.3868759644821	980.3868759644821	0.08791209012269974	0.05421686917543411	0.1411764770746231	0.0683760717511177	0.5	866	941	941	966	1500
4.884316794397854	4.884316794397854	1	1	1	30	0.0075	0.037945513056039576	880.3868759644821	955.3868759644821	955.3868759644821	980.3868759644821	0.08791209012269974	0.05421686917543411	0.1411764770746231	0.0683760717511177	0.5	866	941	941	966	1500
4.8993603243181365	4.899360719057835	1	1	1	30	0.0075	0.037945513056039576	880.3868759644821	955.3868759644821	955.3868759644821	980.3868759644821	0.08791209012269974	0.05421686917543411	0.1411764770746231	0.0683760717511177	0.5	866	941	941	966	1500
4.916407947689095	4.916407947689095	1	1	1	30	0.0075	0.037945513056039576	880.3868759644821	955.3868759644821	955.3868759644821	980.3868759644821	0.08791209012269974	0.05421686917543411	0.1411764770746231	0.0683760717511177	0.5	866	941	941	966	1500
4.933412939172586	4.933413333912284	1	1	1	30	0.0075	0.037945513056039576	880.3868759644821	955.3868759644821	955.3868759644821	980.3868759644821	0.08791209012269974	0.05421686917543411	0.1411764770746231	0.0683760717511177	0.5	867	942	942	967	1500
4.9510242508333935	4.951024645573092	1	1	1	30	0.0075	0.037945513056039576	880.3868759644821	955.3868759644821	955.3868759644821	980.3868759644821	0.08791209012269974	0.05421686917543411	0.1411764770746231	0.0683760717511177	0.5	866	941	941	966	1500
4.966378440896612	4.966378835636311	1	1	1	30	0.0075	0.037945513056039576	880.3868759644821	955.3868759644821	955.3868759644821	980.3868759644821	0.08791209012269974	0.05421686917543411	0.1411764770746231	0.0683760717511177	0.5	867	942	942	967	1500
4.983354616382092	4.983354616382092	1	1	1	30	0.0075	0.037945513056039576	880.3868759644821	955.3868759644821	955.3868759644821	980.3868759644821	0.08791209012269974	0.05421686917543411	0.1411764770746231	0.0683760717511177	0.5	867	942	942	967	1500
4.99953933877153	4.999540128250928	1	1	1	30	0.0075	0.037945513056039576	880.3868759644821	955.3868759644821	955.3868759644821	980.3868759644821	0.08791209012269974	0.05421686917543411	0.1411764770746231	0.0683760717511177	0.5	873	948	948	973	1500
5.017608153743218	5.017608548482917	1	1	1	30	0.0075	0.037945513056039576	880.3868759644821	955.3868759644821	955.3868759644821	980.3868759644821	0.08791209012269974	0.05421686917543411	0.1411764770746231	0.0683760717511177	0.5	872	947	947	972	1500
5.0334952423997805	5.033495637139479	1	1	1	30	0.0075	0.037945513056039576	880.3868759644821	955.3868759644821	955.3868759644821	980.3868759644821	0.08791209012269974	0.05421686917543411	0.1411764770746231	0.0683760717511177	0.5	884	959	959	984	1500
5.0494727264473624	5.049473121187061	1	1	1	30	0.0075	0.03774440697464079	879.563346561154	954.563346561154	954.563346561154	979.563346561154	0.08791209012269974	0.05421686917543411	0.12941177189350128	0.0683760717511177	0.5	885	960	960	985	1500
5.066437454481578	5.066437849221277	1	1	1	30	0.0075	0.037945513056039576	880.3868759644821	955.3868759644821	955.3868759644821	980.3868759644821	0.08791209012269974	0.05421686917543411	0.1411764770746231	0.0683760717511177	0.5	885	960	960	985	1500
5.08436337368231	5.084363768422008	1	1	1	30	0.0075	0.037945513056039576	880.3868759644821	955.3868759644821	955.3868759644821	980.3868759644821	0.08791209012269974	0.05421686917543411	0.1411764770746231	0.0683760717511177	0.5	885	960	960	985	1500
5.099410850999579	5.099411245739278	1	1	1	30	0.0075	0.037945513056039576	880.3868759644821	955.3868759644821	955.3868759644821	980.3868759644821	0.08791209012269974	0.05421686917543411	0.1411764770746231	0.0683760717511177	0.5	885	960	960	985	1500
5.116455316452948	5.116455711192646	1	1	1	30	0.0075	0.037945513056039576	880.3868759644821	955.3868759644821	955.3868759644821	980.3868759644821	0.08791209012269974	0.05421686917543411	0.1411764770746231	0.0683760717511177	0.5	885	960	960	985	1500
5.133390044270056	5.133390439009757	1	1	1	30	0.0075	0.037945513056039576	880.3868759644821	955.3868759644821	955.3868759644821	980.3868759644821	0.08791209012269974	0.05421686917543411	0.1411764770746231	0.0683760717511177	0.5	885	960	960	985	1500
5.1510270140112855	5.151027408750984	1	1	1	30	0.0075	0.037945513056039576	880.3868759644821	955.3868759644821	955.3868759644821	980.3868759644821	0.08791209012269974	0.05421686917543411	0.1411764770746231	0.0683760717511177	0.5	885	960	960	985	1500
5.16644317820721	5.166443572946909	1	1	1	30	0.0075	0.037945513056039576	880.3868759644821	955.3868759644821	955.3868759644821	980.3868759644821	0.08791209012269974	0.05421686917543411	0.1411764770746231	0.0683760717511177	0.5	885	960	960	985	1500
5.18332303720619	5.1833234319458885	1	1	1	30	0.0075	0.03519826047253585	869.1368766350344	944.1368766350344	944.1368766350344	969.1368766350344	0.07692307978868484	0.05421686917543411	0.1411764770746231	0.0683760717511177	0.5	885	960	960	985	1500
5.19947499620063	5.199475785680027	1	1	1	30	0.0075	0.03519826047253585	869.1368766350344	944.1368766350344	944.1368766350344	969.1368766350344	0.07692307978868484	0.05421686917543411	0.1411764770746231	0.0683760717511177	0.5	874	949	949	974	1500
5.217649601411589	5.217649601411589	1	1	1	30	0.0075	0.037945513056039576	880.3868759644821	955.3868759644821	955.3868759644821	980.3868759644821	0.08791209012269974	0.05421686917543411	0.1411764770746231	0.0683760717511177	0.5	891	966	966	991	1500
5.233496031879177	5.233496821358576	1	1	1	30	0.0075	0.037945513056039576	880.3868759644821	955.3868759644821	955.3868759644821	980.3868759644821	0.08791209012269974	0.05421686917543411	0.1411764770746231	0.0683760717511177	0.5	880	955	955	980	1500
5.249520095211215	5.249520489950914	1	1	1	30	0.0075	0.033692235500931506	862.9697043763146	937.9697043763146	937.9697043763146	962.9697043763146	0.07692307978868484	0.048192769289016724	0.1411764770746231	0.0683760717511177	0.5	879	954	954	979	1500
5.27096788200441	5.27096788200441	1	1	1	30	0.0075	0.037945513056039576	880.3868759644821	955.3868759644821	955.3868759644821	980.3868759644821	0.08791209012269974	0.05421686917543411	0.1411764770746231	0.0683760717511177	0.5	880	955	955	980	1500
5.284281267824964	5.284281662564663	1	1	1	30	0.0075	0.037945513056039576	880.3868759644821	955.3868759644821	955.3868759644821	980.3868759644821	0.08791209012269974	0.05421686917543411	0.1411764770746231	0.0683760717511177	0.5	880	955	955	980	1500
5.2992655867904315	5.2992655867904315	1	1	1	30	0.0075	0.03519826047253585	869.1368766350344	944.1368766350344	944.1368766350344	969.1368766350344	0.07692307978868484	0.05421686917543411	0.1411764770746231	0.0683760717511177	0.5	880	955	955	980	1500
5.3166057122781805	5.316606107017879	1	1	1	30	0.0075	0.03519826047253585	869.1368766350344	944.1368766350344	944.1368766350344	969.1368766350344	0.07692307978868484	0.05421686917543411	0.1411764770746231	0.0683760717511177	0.5	874	949	949	974	1500
5.3377503389827154	5.337750733722416	1	1	1	30	0.0075	0.033692235500931506	862.9697043763146	937.9697043763146	937.9697043763146	962.9697043763146	0.07692307978868484	0.048192769289016724	0.1411764770746231	0.0683760717511177	0.5	874	949	949	974	1500
5.350914118457435	5.350914118457437	1	1	1	30	0.0075	0.033692235500931506	862.9697043763146	937.9697043763146	937.9697043763146	962.9697043763146	0.07692307978868484	0.048192769289016724	0.12941177189350128	0.0683760717511177	0.5	880	955	955	980	1500
5.366348440679506	5.366348835419204	1	1	1	30	0.0075	0.03349112941953272	862.1461749729865	937.1461749729865	937.1461749729865	962.1461749729865	0.07692307978868484	0.048192769289016724	0.12941177189350128	0.0683760717511177	0.5	880	955	955	980	1500
5.383461985580158	5.383462380319857	1	1	1	30	0.0075	0.033692235500931506	862.9697043763146	937.9697043763146	937.9697043763146	962.9697043763146	0.07692307978868484	0.048192769289016724	0.1411764770746231	0.0683760717511177	0.5	880	955	955	980	1500
5.4043729263830205	5.404373321122719	1	1	1	30	0.0075	0.033692235500931506	862.9697043763146	937.9697043763146	937.9697043763146	962.9697043763146	0.07692307978868484	0.048192769289016724	0.1411764770746231	0.0683760717511177	0.5	880	955	955	980	1500
5.417605390565326	5.417605785305025	1	1	1	30	0.0075	0.03349112941953272	862.1461749729865	937.1461749729865	937.1461749729865	962.1461749729865	0.07692307978868484	0.048192769289016724	0.12941177189350128	0.0683760717511177	0.5	880	955	955	980	1500
5.43333734652027	5.43333734652027	1	1	1	30	0.0075	0.033692235500931506	862.9697043763146	937.9697043763146	937.9697043763146	962.9697043763146	0.07692307978868484	0.048192769289016724	0.1411764770746231	0.0683760717511177	0.5	880	955	955	980	1500
5.449467989570977	5.449468384310675	1	1	1	30	0.0075	0.033692235500931506	862.9697043763146	937.9697043763146	937.9697043763146	962.9697043763146	0.07692307978868484	0.048192769289016724	0.1411764770746231	0.0683760717511177	0.5	880	955	955	980	1500
5.470941434444592	5.470941829184291	1	1	1	30	0.0075	0.033692235500931506	862.9697043763146	937.9697043763146	937.9697043763146	962.9697043763146	0.07692307978868484	0.048192769289016724	0.1411764770746231	0.0683760717511177	0.5	880	955	955	980	1500
5.48434403143707	5.48434403143707	1	1	1	30	0.0075	0.033692235500931506	862.9697043763146	937.9697043763146	937.9697043763146	962.9697043763146	0.07692307978868484	0.048192769289016724	0.1411764770746231	0.0683760717511177	0.5	880	955	955	980	1500
5.499338218895005	5.499338218895005	1	1	1	30	0.0075	0.03349112941953272	862.1461749729865	937.1461749729865	937.1461749729865	962.1461749729865	0.07692307978868484	0.048192769289016724	0.12941177189350128	0.0683760717511177	0.5	880	955	955	980	1500
5.5164182109212625	5.516418605660963	1	0	1	30	0.0075	0.033692235500931506	862.9697043763146	937.9697043763146	937.9697043763146	962.9697043763146	0.07692307978868484	0.048192769289016724	0.1411764770746231	0.0683760717511177	0.5	880	955	955	980	1500
5.537622443320313	5.537622838060013	1	0	1	30	0.0075	0.033692235500931506	862.9697043763146	937.9697043763146	937.9697043763146	962.9697043763146	0.07692307978868484	0.048192769289016724	0.1411764770746231	0.0683760717511177	0.5	880	955	955	980	1500
5.5508813550624385	5.550882144541836	1	0	1	30	0.0075	0.033692235500931506	862.9697043763146	937.9697043763146	937.9697043763146	962.9697043763146	0.07692307978868484	0.048192769289016724	0.1411764770746231	0.0683760717511177	0.5	879	954	954	979	1500
5.56624028200204	5.56624028200204	1	0	1	30	0.0075	0.033692235500931506	862.9697043763146	937.9697043763146	937.9697043763146	962.9697043763146	0.07692307978868484	0.048192769289016724	0.1411764770746231	0.0683760717511177	0.5	880	955	955	980	1500
5.583266589429266	5.583266589429266	1	0	1	30	0.0075	0.033692235500931506	862.9697043763146	937.9697043763146	937.9697043763146	962.9697043763146	0.07692307978868484	0.048192769289016724	0.1411764770746231	0.0683760717511177	0.5	880	955	955	980	1500
5.599289073802508	5.599289073802508	1	0	1	30	0.0075	0.033692235500931506	862.9697043763146	937.9697043763146	937.9697043763146	962.9697043763146	0.07692307978868484	0.048192769289016724	0.1411764770746231	0.0683760717511177	0.5	880	955	955	980	1500
5.617606969524122	5.617606969524122	1	0	1	30	0.0075	0.03349112941953272	862.1461749729865	937.1461749729865	937.1461749729865	962.1461749729865	0.07692307978868484	0.048192769289016724	0.12941177189350128	0.0683760717511177	0.5	880	955	955	980	1500
5.6333251095896095	5.6333251095896095	1	0	1	30	0.0075	0.033692235500931506	862.9697043763146	937.9697043763146	937.9697043763146	962.9697043763146	0.07692307978868484	0.048192769289016724	0.1411764770746231	0.0683760717511177	0.5	880	955	955	980	1500
5.649572200851454	5.649572595591152	1	0	1	30	0.0075	0.033692235500931506	862.9697043763146	937.9697043763146	937.9697043763146	962.9697043763146	0.07692307978868484	0.048192769289016724	0.1411764770746231	0.0683760717511177	0.5	880	955	955	980	1500
5.666235347755807	5.666235347755807	1	0	1	30	0.0075	0.033692235500931506	862.9697043763146	937.9697043763146	937.9697043763146	962.9697043763146	0.07692307978868484	0.048192769289016724	0.1411764770746231	0.0683760717511177	0.5	880	955	955	980	1500
5.684381531708453	5.684381531708453	1	0	1	30	0.0075	0.033692235500931506	862.9697043763146	937.9697043763146	937.9697043763146	962.9697043763146	0.07692307978868484	0.048192769289016724	0.1411764770746231	0.0683760717511177	0.5	869	944	944	969	1500
5.6993208503482595	5.6993208503482595	1	0	1	30	0.0075	0.033692235500931506	862.9697043763146	937.9697043763146	937.9697043763146	962.9697043763146	0.07692307978868484	0.048192769289016724	0.1411764770746231	0.0683760717511177	0.5	869	944	944	969	1500
5.7162607097814515	5.716260709781453	1	0	1	30	0.0075	0.033692235500931506	862.9697043763146	937.9697043763146	937.9697043763146	962.9697043763146	0.07692307978868484	0.048192769289016724	0.1411764770746231	0.0683760717511177	0.5	880	955	955	980	1500
5.733235701047837	5.733235701047837	1	0	1	30	0.0075	0.033692235500931506	862.9697043763146	937.9697043763146	937.9697043763146	962.9697043763146	0.07692307978868484	0.048192769289016724	0.1411764770746231	0.0683760717511177	0.5	880	955	955	980	1500
5.751005303327853	5.7510056980675515	1	0	1	30	0.0075	0.033692235500931506	862.9697043763146	937.9697043763146	937.9697043763146	962.9697043763146	0.07692307978868484	0.048192769289016724	0.1411764770746231	0.0683760717511177	0.5	862	937	937	962	1500
5.766384756731792	5.76638554621119	1	0	1	30	0.0075	0.03399389462199956	864.2049984770882	939.2049984770882	939.2049984770882	964.2049984770882	0.07692307978868484	0.048192769289016724	0.1411764770746231	0.07692307978868484	0.5	880	955	955	980	1500
5.783444617033412	5.783444617033412	1	0	1	30	0.0075	0.03399389462199956	864.2049984770882	939.2049984770882	939.2049984770882	964.2049984770882	0.07692307978868484	0.048192769289016724	0.1411764770746231	0.07692307978868484	0.5	880	955	955	980	1500
5.799371574399551	5.799371574399551	1	0	1	30	0.0075	0.03399389462199956	864.2049984770882	939.2049984770882	939.2049984770882	964.2049984770882	0.07692307978868484	0.048192769289016724	0.1411764770746231	0.07692307978868484	0.5	869	944	944	969	1500
5.817595522072857	5.817595522072857	1	0	1	30	0.0075	0.03399389462199956	864.2049984770882	939.2049984770882	939.2049984770882	964.2049984770882	0.07692307978868484	0.048192769289016724	0.1411764770746231	0.07692307978868484	0.5	869	944	944	969	1500
5.833277740825755	5.833277740825755	1	0	1	30	0.0075	0.03399389462199956	864.2049984770882	939.2049984770882	939.2049984770882	964.2049984770882	0.07692307978868484	0.048192769289016724	0.1411764770746231	0.07692307978868484	0.5	862	937	937	962	1500
5.849416673410136	5.849417068149835	1	0	1	30	0.0075	0.03422013896083401	865.1314690446152	940.1314690446152	940.1314690446152	965.1314690446152	0.07692307978868484	0.048192769289016724	0.15294118225574493	0.07692307978868484	0.5	862	937	937	962	1500
5.86631469043526	5.86631469043526	1	0	1	30	0.0075	0.03422013896083401	865.1314690446152	940.1314690446152	940.1314690446152	965.1314690446152	0.07692307978868484	0.048192769289016724	0.15294118225574493	0.07692307978868484	0.5	862	937	937	962	1500
5.8843791632702604	5.884379558009959	1	0	1	30	0.0075	0.03422013896083401	865.1314690446152	940.1314690446152	940.1314690446152	965.1314690446152	0.07692307978868484	0.048192769289016724	0.15294118225574493	0.07692307978868484	0.5	862	937	937	962	1500
5.899474798830781	5.899475588310178	1	0	1	30	0.0075	0.03422013896083401	865.1314690446152	940.1314690446152	940.1314690446152	965.1314690446152	0.07692307978868484	0.048192769289016724	0.15294118225574493	0.07692307978868484	0.5	862	937	937	962	1500
5.916284788903077	5.916284788903077	1	0	1	30	0.0075	0.03422013896083401	865.1314690446152	940.1314690446152	940.1314690446152	965.1314690446152	0.07692307978868484	0.048192769289016724	0.15294118225574493	0.07692307978868484	0.5	862	937	937	962	1500
5.933343464985601	5.933344254465	1	0	1	30	0.0075	0.03422013896083401	865.1314690446152	940.1314690446152	940.1314690446152	965.1314690446152	0.07692307978868484	0.048192769289016724	0.15294118225574493	0.07692307978868484	0.5	862	937	937	962	1500
5.951095303979173	5.951095698718872	1	0	1	30	0.0075	0.03422013896083401	865.1314690446152	940.1314690446152	940.1314690446152	965.1314690446152	0.07692307978868484	0.048192769289016724	0.15294118225574493	0.07692307978868484	0.5	862	937	937	962	1500
5.966399362100647	5.966400941059442	1	0	1	30	0.0075	0.03422013896083401	865.1314690446152	940.1314690446152	940.1314690446152	965.1314690446152	0.07692307978868484	0.048192769289016724	0.15294118225574493	0.07692307978868484	0.5	862	937	937	962	1500
5.983430406404256	5.983431195883654	1	0	1	30	0.0075	0.035726163932438354	871.298641303335	946.298641303335	946.298641303335	971.298641303335	0.07692307978868484	0.05421686917543411	0.15294118225574493	0.07692307978868484	0.5	862	937	937	962	1500
5.999287100104015	5.999287100104015	1	0	1	30	0.0075	0.03605296131094207	872.6368765683078	947.6368765683078	947.6368765683078	972.6368765683078	0.07692307978868484	0.05421686917543411	0.15294118225574493	0.08547008782625198	0.4000000059604645	862	937	937	962	1500
6.017657890945264	6.017658285684963	0	0	1	30	0.0075	0.03605296131094207	872.6368765683078	947.6368765683078	947.6368765683078	972.6368765683078	0.07692307978868484	0.05421686917543411	0.15294118225574493	0.08547008782625198	0.5	862	937	937	962	1500
6.033224845706121	6.033224845706121	0	0	1	30	0.0074897215106593034	0.03605296131094207	872.6368765683078	947.6368765683078	947.6368765683078	972.6368765683078	0.07692307978868484	0.05421686917543411	0.15294118225574493	0.08547008782625198	0.5	862	937	937	962	1500
6.04960259580826	6.0496029905479585	0	0	1	30	0.007458914215262049	0.03605296131094207	872.6368765683078	947.6368765683078	947.6368765683078	972.6368765683078	0.07692307978868484	0.05421686917543411	0.15294118225574493	0.08547008782625198	0.5	862	937	937	962	1500
6.071041698328081	6.071043672026574	0	0	1	30	0.007407662554463533	0.03605296131094207	872.6368765683078	947.6368765683078	947.6368765683078	972.6368765683078	0.08791209012269974	0.05421686917543411	0.15294118225574493	0.08547008782625198	0.5	862	937	937	962	1500
6.084287583660144	6.084287583660146	0	0	1	30	0.007336107005503543	0.038800213894445795	883.8868758977555	958.8868758977555	958.8868758977555	983.8868758977555	0.08791209012269974	0.05421686917543411	0.15294118225574493	0.08547008782625198	0.5	862	937	937	962	1500
6.09947164091319	6.099472035652889	0	0	1	30	0.007244443697168012	0.039051596490715906	884.9162876294816	959.9162876294816	959.9162876294816	984.9162876294816	0.08791209012269974	0.05421686917543411	0.16470588743686676	0.08547008782625198	0.5	862	937	937	962	1500
6.124402610808367	6.124403005548066	0	0	1	30	0.007132923872213651	0.039051596490715906	884.9162876294816	959.9162876294816	959.9162876294816	984.9162876294816	0.08791209012269974	0.05421686917543411	0.16470588743686676	0.08547008782625198	0.5	862	937	937	962	1500
6.133242806362414	6.133242806362414	0	0	1	30	0.007001853198729013	0.038800213894445795	883.8868758977555	958.8868758977555	958.8868758977555	983.8868758977555	0.08791209012269974	0.05421686917543411	0.15294118225574493	0.08547008782625198	0.5	862	937	937	962	1500
6.150923592210207	6.1509239869499055	0	0	1	30	0.006851590932319507	0.03605296131094207	872.6368765683078	947.6368765683078	947.6368765683078	972.6368765683078	0.07692307978868484	0.05421686917543411	0.15294118225574493	0.08547008782625198	0.5	862	937	937	962	1500
6.166344098542819	6.166344098542819	0	0	1	30	0.006682548931412759	0.03630434390721218	873.6662883000339	948.6662883000339	948.6662883000339	973.6662883000339	0.07692307978868484	0.05421686917543411	0.16470588743686676	0.08547008782625198	0.5	862	937	937	962	1500
6.1910212508116835	6.1910212508116835	0	0	1	30	0.006495190528383289	0.039051596490715906	884.9162876294816	959.9162876294816	959.9162876294816	984.9162876294816	0.08791209012269974	0.05421686917543411	0.16470588743686676	0.08547008782625198	0.5	862	937	937	962	1500
6.199231836546186	6.199232231285885	0	0	1	30	0.0062900292595906805	0.038699660854776524	883.4751112003098	958.4751112003098	958.4751112003098	983.4751112003098	0.08791209012269974	0.05421686917543411	0.16470588743686676	0.07692307978868484	0.5	862	937	937	962	1500
6.217677627930202	6.217677627930202	0	0	1	30	0.006067627457812106	0.039051596490715906	884.9162876294816	959.9162876294816	959.9162876294816	984.9162876294816	0.08791209012269974	0.05421686917543411	0.16470588743686676	0.08547008782625198	0.5	862	937	937	962	1500
6.233301030467983	6.233301030467985	0	0	1	30	0.005828594710927282	0.03630434390721218	873.6662883000339	948.6662883000339	948.6662883000339	973.6662883000339	0.07692307978868484	0.05421686917543411	0.16470588743686676	0.08547008782625198	0.5	862	937	937	962	1500
6.249603780027355	6.249604174767054	0	0	1	30	0.005573586191080457	0.039051596490715906	884.9162876294816	959.9162876294816	959.9162876294816	984.9162876294816	0.08791209012269974	0.05421686917543411	0.16470588743686676	0.08547008782625198	0.5	862	937	937	962	1500
6.270976171538084	6.270976171538084	0	0	1	30	0.005303300858899107	0.039051596490715906	884.9162876294816	959.9162876294816	959.9162876294816	984.9162876294816	0.08791209012269974	0.05421686917543411	0.16470588743686676	0.08547008782625198	0.5	864	939	939	964	1500
6.284366926339599	6.284367715818997	0	0	1	30	0.0050184795476914375	0.039051596490715906	884.9162876294816	959.9162876294816	959.9162876294816	984.9162876294816	0.08791209012269974	0.05421686917543411	0.16470588743686676	0.08547008782625198	0.5	864	939	939	964	1500
6.299369798070908	6.299370192810606	0	0	1	30	0.004719902932873782	0.03630434390721218	873.6662883000339	948.6662883000339	948.6662883000339	973.6662883000339	0.07692307978868484	0.05421686917543411	0.16470588743686676	0.08547008782625198	0.5	864	939	939	964	1500
6.324399847630476	6.324399847630476	0	0	1	30	0.00440838939219355	0.039051596490715906	884.9162876294816	959.9162876294816	959.9162876294816	984.9162876294816	0.08791209012269974	0.05421686917543411	0.16470588743686676	0.08547008782625198	0.5	864	939	939	964	1500
6.33330201731723	6.33330201731723	0	0	1	30	0.004084792762612705	0.039051596490715906	884.9162876294816	959.9162876294816	959.9162876294816	984.9162876294816	0.08791209012269974	0.05421686917543411	0.16470588743686676	0.08547008782625198	0.5	864	939	939	964	1500
6.350900697307678	6.350900697307678	0	0	1	30	0.0037500000000000025	0.039051596490715906	884.9162876294816	959.9162876294816	959.9162876294816	984.9162876294816	0.08791209012269974	0.05421686917543411	0.16470588743686676	0.08547008782625198	0.5	865	940	940	965	1500
6.366324361557879	6.366324361557879	0	0	1	30	0.0034049287480466027	0.039051596490715906	884.9162876294816	959.9162876294816	959.9162876294816	984.9162876294816	0.08791209012269974	0.05421686917543411	0.16470588743686676	0.08547008782625198	0.5	865	940	940	965	1500
6.391167304500231	6.391167699239929	0	0	1	30	0.003050524823068503	0.039051596490715906	884.9162876294816	959.9162876294816	959.9162876294816	984.9162876294816	0.08791209012269974	0.05421686917543411	0.16470588743686676	0.08547008782625198	0.5	865	940	940	965	1500
6.399236178682871	6.399236178682871	0	0	1	30	0.002687759621589753	0.039051596490715906	884.9162876294816	959.9162876294816	959.9162876294816	984.9162876294816	0.08791209012269974	0.05421686917543411	0.16470588743686676	0.08547008782625198	0.5	865	940	940	965	1500
6.417689470121166	6.417689470121166	0	0	1	30	0.002317627457812106	0.04055762053099768	891.0834560744355	966.0834560744355	966.0834560744355	991.0834560744355	0.08791209012269974	0.0602409653365612	0.16470588743686676	0.08547008782625198	0.5	865	940	940	965	1500
6.433423794514303	6.433423794514303	0	0	1	30	0.0019411428382689055	0.04382105027650876	904.4472008823034	979.4472008823034	979.4472008823034	1004.4472008823034	0.08791209012269974	0.07228915393352509	0.1764705926179886	0.08547008782625198	0.5	865	940	940	965	1500
6.449473910666459	6.449474305406158	0	0	1	30	0.0015593376811331942	0.061116910070862646	975.2737467401826	1050.2737467401826	1050.2737467401826	1075.2737467401826	0.10989011079072952	0.10843373835086823	0.23529411852359772	0.1111111119389534	0.5	865	940	940	965	1500
6.471013671809468	6.471014066549166	0	0	1	30	0.0011732584878017302	0.12632417485095437	1242.297496014658	1317.297496014658	1317.297496014658	1342.297496014658	0.20879121124744415	0.21686747670173645	0.38823530077934265	0.20512820780277252	0.5	865	940	940	965	1500
6.484345610395865	6.484345610395865	0	0	1	30	0.0007839634745073992	0.12632417485095437	1242.297496014658	1317.297496014658	1317.297496014658	1342.297496014658	0.20879121124744415	0.21686747670173645	0.38823530077934265	0.20512820780277252	0.5	871	946	946	971	1500
6.4994850620629485	6.499485851542346	0	0	1	30	0.0003925196718220764	0.18281358834440353	1473.6216442703326	1548.6216442703326	1548.6216442703326	1573.6216442703326	0.32967033982276917	0.28313252329826355	0.4470588266849518	0.2649572789669037	0.4000000059604645	872	947	947	972	1480
6.524378531686743	6.524378531686743	0	0	1	30	-2.871426524195212e-18	0.25749020946646173	1779.4224077651609	1854.4224077651609	1854.4224077651609	1879.4224077651609	0.3956044018268585	0.42168673872947693	0.5529412031173706	0.38461539149284363	0.4000000059604645	872	947	947	972	1500
6.53329254356446	6.53329254356446	0	0	1	30	-0.00039251967182208215	0.30682731391782436	1981.4578504934907	2056.4578504934907	2056.4578504934907	2081.4578504934907	0.4615384638309479	0.4939759075641632	0.6000000238418579	0.45299145579338074	0.4000000059604645	872	947	947	972	1500
6.5508789866242445	6.550878986624246	0	0	1	30	-0.000783963474507405	0.35930670554491684	2196.3609592064345	2271.3609592064345	2271.3609592064345	2296.3609592064345	0.5274725556373596	0.5662650465965271	0.658823549747467	0.5213675498962402	0.4000000059604645	872	947	947	972	1500
6.566751075172254	6.566751469911953	0	0	1	30	-0.0011732584878017358	0.40036122306110045	2364.4792084352066	2439.4792084352066	2439.4792084352066	2464.4792084352066	0.5714285969734192	0.6325300931930542	0.6941176652908325	0.5726495981216431	0.5	872	947	947	972	1500
6.590902828902051	6.5909032236417495	0	0	1	30	-0.0015593376811331998	0.4676685916712202	2640.102882893647	2715.102882893647	2715.102882893647	2740.102882893647	0.6703296899795532	0.7048192620277405	0.7529411911964417	0.6581196784973145	0.5	883	958	958	983	1500
6.599253547229617	6.599253547229619	0	0	1	30	-0.001941142838268911	0.4676685916712202	2640.102882893647	2715.102882893647	2715.102882893647	2740.102882893647	0.6703296899795532	0.7048192620277405	0.7529411911964417	0.6581196784973145	0.5	884	959	959	984	1500
6.617663022561347	6.617663022561347	0	0	1	30	-0.002317627457812111	0.5026298305163017	2783.2691559642553	2858.2691559642553	2858.2691559642553	2883.2691559642553	0.692307710647583	0.759036123752594	0.7882353067398071	0.7094017267227173	0.5	884	959	959	984	1500
6.633336557040874	6.6333369517805725	0	0	1	30	-0.002687759621589758	0.5235250137765064	2868.8349314147936	2943.8349314147936	2943.8349314147936	2968.8349314147936	0.7142857313156128	0.7831325531005859	0.8117647171020508	0.7350427508354187	0.5	883	958	958	983	1500
6.649411936533751	6.649411936533751	0	0	1	30	-0.003050524823068508	0.5357654385766892	2918.9594709715425	2993.9594709715425	2993.9594709715425	3018.9594709715425	0.7252747416496277	0.8072289228439331	0.8117647171020508	0.752136766910553	0.4000000059604645	872	947	947	972	1500
6.6709295922536285	6.670929986993325	0	0	1	30	-0.003404928748046606	0.5454965823556144	2958.808504746241	3033.808504746241	3033.808504746241	3058.808504746241	0.7362637519836426	0.8192771077156067	0.8235294222831726	0.7606837749481201	0.4000000059604645	873	948	948	973	1500
6.684272583551593	6.684272583551593	0	0	1	30	-0.003750000000000004	0.5552780026494109	2998.863420849337	3073.863420849337	3073.863420849337	3098.863420849337	0.7472527623176575	0.8313252925872803	0.8352941274642944	0.7692307829856873	0.4000000059604645	884	959	959	984	1500
6.699453088147347	6.699453877626745	0	0	1	30	-0.004084792762612706	0.5651096994580787	3039.124219280832	3114.124219280832	3114.124219280832	3139.124219280832	0.7582417726516724	0.8433734774589539	0.8470588326454163	0.7777777910232544	0.4000000059604645	883	958	958	983	1500
6.724290504733915	6.724290504733915	0	0	1	30	-0.004408389392193551	0.5874031629512633	3130.415952285423	3205.415952285423	3205.415952285423	3230.415952285423	0.7692307829856873	0.8734939694404602	0.8705882430076599	0.811965823173523	0.4000000059604645	884	959	959	984	1500
6.733216358802597	6.733216358802597	0	0	1	30	-0.004719902932873782	0.5874031629512633	3130.415952285423	3205.415952285423	3205.415952285423	3230.415952285423	0.7692307829856873	0.8734939694404602	0.8705882430076599	0.811965823173523	0.4000000059604645	873	948	948	973	1500
6.750882539281534	6.750882539281534	0	0	1	30	-0.005018479547691437	0.6012067046894867	3186.941455703448	3261.941455703448	3261.941455703448	3286.941455703448	0.7802197933197021	0.9036144614219666	0.8941176533699036	0.8376068472862244	0.4000000059604645	884	959	959	984	1500
6.766395019963959	6.766395414703659	0	0	1	30	-0.005303300858899106	0.6081883308709477	3215.5312149165306	3290.5312149165306	3290.5312149165306	3315.5312149165306	0.7802197933197021	0.9036144614219666	0.8941176533699036	0.8376068472862244	0.4000000059604645	884	959	959	984	1500
6.791012171798613	6.791012171798613	0	0	1	30	-0.005573586191080455	0.6176524160014978	3254.2866435261335	3329.2866435261335	3329.2866435261335	3354.2866435261335	0.8021978139877319	0.9096385836601257	0.9058823585510254	0.8376068472862244	0.4000000059604645	884	959	959	984	1500
6.799261442023592	6.799261442023592	0	0	1	30	-0.00582859471092728	0.6176524160014978	3254.2866435261335	3329.2866435261335	3329.2866435261335	3354.2866435261335	0.8021978139877319	0.9096385836601257	0.9058823585510254	0.8376068472862244	0.4000000059604645	873	948	948	973	1500
6.81763696974123	6.81763696974123	0	0	1	30	-0.006067627457812103	0.6234117148029199	3277.870972117957	3352.870972117957	3352.870972117957	3377.870972117957	0.8131868243217468	0.9216867685317993	0.9058823585510254	0.8376068472862244	0.4000000059604645	884	959	959	984	1500
6.833334188602681	6.833334583342381	0	0	1	30	-0.006290029259590677	0.626853376411205	3291.964576403884	3366.964576403884	3366.964576403884	3391.964576403884	0.8131868243217468	0.9277108311653137	0.9058823585510254	0.8461538553237915	0.4000000059604645	884	959	959	984	1500
6.849350357140743	6.84935075188044	0	0	1	30	-0.006495190528383286	0.6308480946321833	3308.3229475187904	3383.3229475187904	3383.3229475187904	3408.3229475187904	0.8131868243217468	0.9337349534034729	0.9176470637321472	0.8461538553237915	0.4000000059604645	884	959	959	984	1500
6.870845512697791	6.870845907437488	0	0	1	30	-0.006682548931412756	0.6288873104248411	3300.2935361897244	3375.2935361897244	3375.2935361897244	3400.2935361897244	0.8131868243217468	0.9337349534034729	0.9176470637321472	0.8376068472862244	0.4000000059604645	884	959	959	984	1500
6.884261925579725	6.884261925579725	0	0	1	30	-0.006851590932319503	0.6288873104248411	3300.2935361897244	3375.2935361897244	3375.2935361897244	3400.2935361897244	0.8131868243217468	0.9337349534034729	0.9176470637321472	0.8376068472862244	0.4000000059604645	884	959	959	984	1500
6.899431377463916	6.8994317722036165	0	0	1	30	-0.0070018531987290095	0.6273812798653013	3294.126341048409	3369.126341048409	3369.126341048409	3394.126341048409	0.8131868243217468	0.9277108311653137	0.9176470637321472	0.8376068472862244	0.4000000059604645	884	959	959	984	1500
6.924378136947045	6.924378136947045	0	0	1	30	-0.007132923872213648	0.6323541102905619	3314.490081639851	3389.490081639851	3389.490081639851	3414.490081639851	0.8131868243217468	0.9397590160369873	0.9176470637321472	0.8461538553237915	0.4000000059604645	891	966	966	991	1500
6.933323728000662	6.933323728000662	0	0	1	30	-0.007244443697168009	0.637781709264786	3336.7160994392984	3411.7160994392984	3411.7160994392984	3436.7160994392984	0.8131868243217468	0.9457831382751465	0.9176470637321472	0.8632478713989258	0.4000000059604645	904	979	979	1004	1500
6.9509212237720135	6.950921618511714	0	0	1	30	-0.007336107005503539	0.6460799722425179	3370.6974863331106	3445.6974863331106	3445.6974863331106	3470.6974863331106	0.8241758346557617	0.9578313231468201	0.929411768913269	0.8632478713989258	0.4000000059604645	975	1050	1050	1075	1500
6.966416335907695	6.966416335907695	0	0	1	30	-0.00740766255446353	0.6460799722425179	3370.6974863331106	3445.6974863331106	3445.6974863331106	3470.6974863331106	0.8241758346557617	0.9578313231468201	0.929411768913269	0.8632478713989258	0.4000000059604645	1242	1317	1317	1342	1500
6.991011777058912	6.991012566538309	0	0	1	30	-0.007458914215262048	0.6390960810950439	3342.098452084205	3417.098452084205	3417.098452084205	3442.098452084205	0.8241758346557617	0.9457831382751465	0.929411768913269	0.8461538553237915	0.4000000059604645	1242	1317	1317	1342	1500
6.999241705038656	6.999241705038656	0	0	1	30	-0.007489721510659303	0.6390960810950439	3342.098452084205	3417.098452084205	3417.098452084205	3442.098452084205	0.8241758346557617	0.9457831382751465	0.929411768913269	0.8461538553237915	0.4000000059604645	1473	1548	1548	1573	1480
7.017584864100989	7.017584864100989	0	0	1	30	-0.0075	0.6356041280707263	3327.7989044496244	3402.7989044496244	3402.7989044496244	3427.7989044496244	0.8241758346557617	0.9397590160369873	0.929411768913269	0.8376068472862244	0.4000000059604645	1779	1854	1854	1879	1480
7.033329056986595	7.033329056986595	0	0	1	30	-0.007489721510659305	0.6356041280707263	3327.7989044496244	3402.7989044496244	3402.7989044496244	3427.7989044496244	0.8241758346557617	0.9397590160369873	0.929411768913269	0.8376068472862244	0.4000000059604645	1981	2056	2056	2081	1480
7.049268251283397	7.049268251283397	0	0	1	30	-0.007458914215262052	0.6311797944593813	3309.6812583111664	3384.6812583111664	3384.6812583111664	3409.6812583111664	0.8241758346557617	0.9397590160369873	0.9176470637321472	0.8290598392486572	0.4000000059604645	2196	2271	2271	2296	1480
7.070986434770251	7.070986434770251	0	0	1	30	-0.0074076625544635365	0.6292190102520392	3301.6518469821003	3376.6518469821003	3376.6518469821003	3401.6518469821003	0.8241758346557617	0.9397590160369873	0.9176470637321472	0.8205128312110901	0.4000000059604645	2364	2439	2439	2464	1500
7.084274951989784	7.084274951989784	0	0	1	30	-0.007336107005503547	0.6257522103863185	3287.455301531974	3362.455301531974	3362.455301531974	3387.455301531974	0.8241758346557617	0.9337349534034729	0.9176470637321472	0.811965823173523	0.4000000059604645	2640	2715	2715	2740	1500
7.099399798288015	7.099399798288015	0	0	1	30	-0.0072444436971680175	0.6145450916869848	3241.5621504582027	3316.5621504582027	3316.5621504582027	3341.5621504582027	0.8241758346557617	0.9216867685317993	0.9058823585510254	0.7863247990608215	0.4000000059604645	2640	2715	2715	2740	1500
7.124397479192282	7.124397873931983	0	0	1	30	-0.007132923872213658	0.5903244759702035	3142.3787290979835	3217.3787290979835	3217.3787290979835	3242.3787290979835	0.791208803653717	0.8975903391838074	0.8941176533699036	0.752136766910553	0.4000000059604645	2783	2858	2858	2883	1500
7.133309517371508	7.133309912111205	0	0	1	30	-0.007001853198729022	0.5581467741395194	3010.611040101332	3085.611040101332	3085.611040101332	3110.611040101332	0.7692307829856873	0.8614457845687866	0.8588235378265381	0.7008547186851501	0.4000000059604645	2868	2943	2943	2968	1500
7.1508691181317765	7.1508691181317765	0	0	1	30	-0.006851590932319517	0.5243311216703548	2872.1359432401027	2947.1359432401027	2947.1359432401027	2972.1359432401027	0.7252747416496277	0.7469879388809204	0.7764706015586853	0.5555555820465088	0.4000000059604645	2918	2993	2993	3018	1480
7.166400546319743	7.166400941059443	0	0	1	30	-0.0066825489314127715	0.4759088143803716	2673.846594887622	2748.846594887622	2748.846594887622	2773.846594887622	0.7252747416496277	0.7469879388809204	0.7764706015586853	0.5555555820465088	0.4000000059604645	2958	3033	3033	3058	1480
7.190965592514157	7.190965987253854	0	0	1	30	-0.006495190528383305	0.3625224896955275	2209.529595303185	2284.529595303185	2284.529595303185	2309.529595303185	0.6153846383094788	0.5903614163398743	0.6352941393852234	0.38461539149284363	0.4000000059604645	2998	3073	3073	3098	1480
7.199280389529136	7.199280389529136	0	0	1	30	-0.006290029259590696	0.2943286956525317	1930.2760086971175	2005.2760086971175	2005.2760086971175	2030.2760086971175	0.5274725556373596	0.4879518151283264	0.5411764979362488	0.29914531111717224	0.4000000059604645	3039	3114	3114	3139	1480
7.217578548265809	7.217578548265809	0	0	1	30	-0.006067627457812124	0.2033749315668555	1557.8203447662731	1632.8203447662731	1632.8203447662731	1657.8203447662731	0.34065935015678406	0.3734939694404602	0.4470588266849518	0.2222222238779068	0.4000000059604645	3130	3205	3205	3230	1480
7.233301819947382	7.233301819947382	0	0	1	30	-0.005828594710927302	0.15104600954229597	1343.533409075702	1418.533409075702	1418.533409075702	1443.533409075702	0.2637362778186798	0.28313252329826355	0.3529411852359772	0.16239316761493683	0.4000000059604645	3130	3205	3205	3230	1480
7.257608311639096	7.257608311639096	0	0	1	30	-0.005573586191080479	0.09614411040750984	1118.7101321187529	1193.7101321187529	1193.7101321187529	1218.7101321187529	0.19780220091342926	0.16867469251155853	0.21176470816135406	0.08547008782625198	0.4000000059604645	3186	3261	3261	3286	1480
7.26624640046737	7.26624640046737	0	0	1	30	-0.005303300858899131	0.09614411040750984	1118.7101321187529	1193.7101321187529	1193.7101321187529	1218.7101321187529	0.19780220091342926	0.16867469251155853	0.21176470816135406	0.08547008782625198	0.4000000059604645	3215	3290	3290	3315	1480
7.2843065311656865	7.2843065311656865	0	0	1	30	-0.0050184795476914635	0.07556364335711575	1034.433119547389	1109.433119547389	1109.433119547389	1134.433119547389	0.1538461595773697	0.13855421543121338	0.16470588743686676	0.05982905998826027	0.4000000059604645	3254	3329	3329	3354	1480
7.299446772312169	7.299447167051866	0	0	1	30	-0.004719902932873809	0.06459581313243669	989.5198547773282	1064.5198547773282	1064.5198547773282	1089.5198547773282	0.1318681389093399	0.1204819306731224	0.1411764770746231	0.04273504391312599	0.4000000059604645	3254	3329	3329	3354	1480
7.324365900016382	7.324365900016382	0	0	1	30	-0.004408389392193576	0.05133321520096546	935.2095162479536	1010.2095162479536	1010.2095162479536	1035.2095162479536	0.09890110045671463	0.10240963846445084	0.11764705926179886	0.03418803587555885	0.4000000059604645	3277	3352	3352	3377	1480
7.3332112271865135	7.3332112271865135	0	0	1	30	-0.00408479276261273	0.05133321520096546	935.2095162479536	1010.2095162479536	1010.2095162479536	1035.2095162479536	0.09890110045671463	0.10240963846445084	0.11764705926179886	0.03418803587555885	0.4000000059604645	3291	3366	3366	3391	1480
7.352446892707775	7.352447287447475	0	0	1	30	-0.003750000000000026	0.049575807584300746	928.0129320577116	1003.0129320577116	1003.0129320577116	1028.0129320577116	0.09890110045671463	0.09638553857803345	0.11764705926179886	0.025641025975346565	0.4000000059604645	3308	3383	3383	3408	1480
7.3664415992484145	7.366441993988115	0	0	1	30	-0.0034049287480466253	0.05232306016780447	939.2629313871594	1014.2629313871594	1014.2629313871594	1039.2629313871594	0.10989011079072952	0.09638553857803345	0.11764705926179886	0.025641025975346565	0.4000000059604645	3300	3375	3375	3400	1480
7.383568960038527	7.383568960038527	0	0	1	30	-0.0030505248230685246	0.052398474993349965	939.5717550977681	1014.5717550977681	1014.5717550977681	1039.5717550977681	0.10989011079072952	0.09638553857803345	0.12941177189350128	0.025641025975346565	0.4000000059604645	3300	3375	3375	3400	1480
7.404734902686794	7.404734902686794	0	0	1	30	-0.002687759621589774	0.048145199300887044	922.1545911371325	997.1545911371325	997.1545911371325	1022.1545911371325	0.09890110045671463	0.09036144614219666	0.12941177189350128	0.025641025975346565	0.4000000059604645	3294	3369	3369	3394	1480
7.416300775860879	7.416300775860879	0	0	1	30	-0.002317627457812126	0.05089245188439077	933.4045904665802	1008.4045904665802	1008.4045904665802	1033.4045904665802	0.10989011079072952	0.09036144614219666	0.12941177189350128	0.025641025975346565	0.4000000059604645	3314	3389	3389	3414	1480
7.433451426293217	7.433451426293217	0	0	1	30	-0.0019411428382689242	0.05056565446856859	932.0663550487884	1007.0663550487884	1007.0663550487884	1032.0663550487884	0.10989011079072952	0.09036144614219666	0.11764705926179886	0.017094017937779427	0.4000000059604645	3336	3411	3411	3436	1480
7.457635943418012	7.457635943418012	0	0	1	30	-0.0015593376811332115	0.05056565446856859	932.0663550487884	1007.0663550487884	1007.0663550487884	1032.0663550487884	0.10989011079072952	0.09036144614219666	0.11764705926179886	0.017094017937779427	0.4000000059604645	3370	3445	3445	3470	1480
7.466208900195987	7.466208900195987	0	0	1	30	-0.001173258487801746	0.05056565446856859	932.0663550487884	1007.0663550487884	1007.0663550487884	1032.0663550487884	0.10989011079072952	0.09036144614219666	0.11764705926179886	0.017094017937779427	0.4000000059604645	3370	3445	3445	3470	1480
7.484477058715555	7.484477058715555	0	0	1	30	-0.0007839634745074134	0.04636265346565031	914.855065941838	989.855065941838	989.855065941838	1014.855065941838	0.09890110045671463	0.08433734625577927	0.12941177189350128	0.017094017937779427	0.4000000059604645	3342	3417	3417	3442	1480
7.499450719709156	7.499451114448856	0	0	1	30	-0.00039251967182208893	0.04631237691346052	914.6491834606209	989.6491834606209	989.6491834606209	1014.6491834606209	0.09890110045671463	0.08433734625577927	0.11764705926179886	0.017094017937779427	0.4000000059604645	3342	3417	3417	3442	1480
7.524447216394329	7.524447216394329	0	0	1	30	-8.039065796791711e-18	0.044756077284151624	908.2761364786008	983.2761364786008	983.2761364786008	1008.2761364786008	0.09890110045671463	0.07831325381994247	0.10588235408067703	0.017094017937779427	0.30000001192092896	3327	3402	3402	3427	1480
7.533358070354456	7.533358070354456	0	0	1	30	0.00039251967182207294	0.04025141711137503	889.8295530710808	964.8295530710808	964.8295530710808	989.8295530710808	0.08791209012269974	0.07228915393352509	0.0941176488995552	0.008547008968889713	0.4000000059604645	3327	3402	3402	3427	1480
7.55087109183027	7.550871486569967	0	0	1	30	0.0007839634745073974	0.03320061231505869	860.9565074301654	935.9565074301654	935.9565074301654	960.9565074301654	0.06593406945466995	0.0662650614976883	0.07058823853731155	0.008547008968889713	0.30000001192092896	3309	3384	3384	3409	1480
7.566530810420339	7.566531205160036	0	0	1	30	0.00117325848780173	0.028922196491815752	843.4363946339855	918.4363946339855	918.4363946339855	943.4363946339855	0.05494505539536476	0.0602409653365612	0.05882352963089943	0.008547008968889713	0.30000001192092896	3301	3376	3376	3401	1480
7.591002698045841	7.591002698045841	0	0	1	30	0.0015593376811331957	0.025885009219754784	830.9991127548958	905.9991127548958	905.9991127548958	930.9991127548958	0.05494505539536476	0.048192769289016724	0.0470588244497776	0.008547008968889713	0.30000001192092896	3287	3362	3362	3387	1480
7.599262626242691	7.599262626242691	0	0	1	30	0.0019411428382689084	0.02313775663625106	819.7491134254481	894.7491134254481	894.7491134254481	919.7491134254481	0.04395604506134987	0.048192769289016724	0.0470588244497776	0.008547008968889713	0.30000001192092896	3241	3316	3316	3341	1480
7.617565916595449	7.617565916595449	0	0	1	30	0.0023176274578121103	0.02313775663625106	819.7491134254481	894.7491134254481	894.7491134254481	919.7491134254481	0.04395604506134987	0.048192769289016724	0.0470588244497776	0.008547008968889713	0.30000001192092896	3142	3217	3217	3242	1480
7.633661822552664	7.633661822552664	0	0	1	30	0.002687759621589759	0.02036536579257249	808.3961729205844	883.3961729205844	883.3961729205844	908.3961729205844	0.032967034727334976	0.048192769289016724	0.03529411926865578	0.008547008968889713	0.30000001192092896	3010	3085	3085	3110	1480
7.657744102095474	7.657744102095474	0	0	1	30	0.0030505248230685103	0.02036536579257249	808.3961729205844	883.3961729205844	883.3961729205844	908.3961729205844	0.032967034727334976	0.048192769289016724	0.03529411926865578	0.008547008968889713	0.30000001192092896	2872	2947	2947	2972	1480
7.666277584903575	7.666277584903575	0	0	1	30	0.0034049287480466114	0.02036536579257249	808.3961729205844	883.3961729205844	883.3961729205844	908.3961729205844	0.032967034727334976	0.048192769289016724	0.03529411926865578	0.008547008968889713	0.30000001192092896	2673	2748	2748	2773	1480
7.68431166278177	7.68431166278177	0	0	1	30	0.0037500000000000124	0.02036536579257249	808.3961729205844	883.3961729205844	883.3961729205844	908.3961729205844	0.032967034727334976	0.048192769289016724	0.03529411926865578	0.008547008968889713	0.30000001192092896	2209	2284	2284	2309	1480
7.699311376595489	7.699311376595489	0	0	1	30	0.004084792762612716	0.021871390764176837	814.5633451793042	889.5633451793042	889.5633451793042	914.5633451793042	0.032967034727334976	0.05421686917543411	0.03529411926865578	0.008547008968889713	0.30000001192092896	1930	2005	2005	2030	1480
7.71625518342567	7.71625518342567	0	0	1	30	0.004408389392193564	0.02034022752841763	808.2932317288702	883.2932317288702	883.2932317288702	908.2932317288702	0.032967034727334976	0.048192769289016724	0.0235294122248888	0.008547008968889713	0.30000001192092896	1557	1632	1632	1657	1480
7.737523363655921	7.737523363655921	0	0	1	30	0.004719902932873797	0.02034022752841763	808.2932317288702	883.2932317288702	883.2932317288702	908.2932317288702	0.032967034727334976	0.048192769289016724	0.0235294122248888	0.008547008968889713	0.30000001192092896	1343	1418	1418	1443	1480
7.750832407339789	7.750832407339789	0	0	1	30	0.005018479547691453	0.01759297447925262	797.0432304925395	872.0432304925395	872.0432304925395	897.0432304925395	0.021978022530674934	0.048192769289016724	0.0235294122248888	0.008547008968889713	0.30000001192092896	1118	1193	1193	1218	1480
7.766283308629209	7.766283308629209	0	0	1	30	0.005303300858899124	0.01759297447925262	797.0432304925395	872.0432304925395	872.0432304925395	897.0432304925395	0.021978022530674934	0.048192769289016724	0.0235294122248888	0.008547008968889713	0.30000001192092896	1118	1193	1193	1218	1480
7.783315537151914	7.783315931891611	0	0	1	30	0.0055735861910804745	0.02034022752841763	808.2932317288702	883.2932317288702	883.2932317288702	908.2932317288702	0.032967034727334976	0.048192769289016724	0.0235294122248888	0.008547008968889713	0.30000001192092896	1034	1109	1109	1134	1480
7.804217793681403	7.804217793681403	0	0	1	30	0.0058285947109273	0.02034022752841763	808.2932317288702	883.2932317288702	883.2932317288702	908.2932317288702	0.032967034727334976	0.048192769289016724	0.0235294122248888	0.008547008968889713	0.30000001192092896	989	1064	1064	1089	1480
7.817537100597438	7.817537100597438	0	0	1	30	0.006067627457812124	0.01759297447925262	797.0432304925395	872.0432304925395	872.0432304925395	897.0432304925395	0.021978022530674934	0.048192769289016724	0.0235294122248888	0.008547008968889713	0.30000001192092896	935	1010	1010	1035	1480
7.833307346303165	7.833307741042862	0	0	1	30	0.006290029259590699	0.02036536579257249	808.3961729205844	883.3961729205844	883.3961729205844	908.3961729205844	0.032967034727334976	0.048192769289016724	0.03529411926865578	0.008547008968889713	0.30000001192092896	935	1010	1010	1035	1480
7.849299040979901	7.849299040979901	0	0	1	30	0.006495190528383307	0.01761811274340748	797.1461716842537	872.1461716842537	872.1461716842537	897.1461716842537	0.021978022530674934	0.048192769289016724	0.03529411926865578	0.008547008968889713	0.30000001192092896	928	1003	1003	1028	1480
7.870911434227484	7.870912223706881	0	0	1	30	0.006682548931412777	0.01759297447925262	797.0432304925395	872.0432304925395	872.0432304925395	897.0432304925395	0.021978022530674934	0.04216867312788963	0.0235294122248888	0.008547008968889713	0.30000001192092896	939	1014	1014	1039	1480
7.883794553776376	7.883794553776376	0	0	1	30	0.006851590932319523	0.01608695043897085	790.8760620475856	865.8760620475856	865.8760620475856	890.8760620475856	0.021978022530674934	0.04216867312788963	0.0235294122248888	0.008547008968889713	0.30000001192092896	939	1014	1014	1039	1480
7.899304271280911	7.899305060760309	0	0	1	30	0.007001853198729028	0.017328179447854086	795.9588948389625	870.9588948389625	870.9588948389625	895.9588948389625	0.032967034727334976	0.03614457696676254	0.0235294122248888	0.008547008968889713	0.30000001192092896	922	997	997	1022	1480
7.916274920410608	7.916274920410608	0	0	1	30	0.007132923872213665	0.014580926398689076	784.7088936026317	859.7088936026317	859.7088936026317	884.7088936026317	0.021978022530674934	0.03614457696676254	0.0235294122248888	0.008547008968889713	0.30000001192092896	933	1008	1008	1033	1480
7.937541521682064	7.937541916421765	0	0	1	30	0.0072444436971680235	0.017328179447854086	795.9588948389625	870.9588948389625	870.9588948389625	895.9588948389625	0.032967034727334976	0.03614457696676254	0.0235294122248888	0.008547008968889713	0.30000001192092896	932	1007	1007	1032	1480
7.95081977566943	7.95081977566943	0	0	1	30	0.007336107005503552	0.017303041185689233	795.8559536553975	870.8559536553975	870.8559536553975	895.8559536553975	0.032967034727334976	0.03614457696676254	0.0117647061124444	0.008547008968889713	0.30000001192092896	932	1007	1007	1032	1480
7.966215413401017	7.966215413401017	0	0	1	30	0.007407662554463541	0.011518601793795824	772.1686743455939	847.1686743455939	847.1686743455939	872.1686743455939	0.021978022530674934	0.024096384644508362	0.0	0.008547008968889713	0.30000001192092896	932	1007	1007	1032	1480
7.98329106329059	7.983291852769987	0	0	1	30	0.007458914215262055	0.012759830802679062	777.2515071369708	852.2515071369708	852.2515071369708	877.2515071369708	0.032967034727334976	0.01807228848338127	0.0	0.008547008968889713	0.30000001192092896	914	989	989	1014	1480
8.004181477629114	8.004181872368815	0	0	1	30	0.007489721510659307	0.012759830802679062	777.2515071369708	852.2515071369708	852.2515071369708	877.2515071369708	0.032967034727334976	0.01807228848338127	0.0	0.008547008968889713	0.30000001192092896	914	989	989	1014	1480
8.017379994197327	8.017379994197327	0	0	1	30	0.0075	0.014265854842960835	783.4186755819246	858.4186755819246	858.4186755819246	883.4186755819246	0.032967034727334976	0.024096384644508362	0.0	0.008547008968889713	0.30000001192092896	908	983	983	1008	1460
8.033264714415697	8.033264714415697	0	0	1	30	0.007489721510659301	0.013024626299738884	778.3358446974307	853.3358446974307	853.3358446974307	878.3358446974307	0.021978022530674934	0.0301204826682806	0.0	0.008547008968889713	0.30000001192092896	889	964	964	989	1480
8.049267461804	8.049267461804	0	0	1	30	0.007458914215262044	0.015771879348903894	789.5858459337614	864.5858459337614	864.5858459337614	889.5858459337614	0.032967034727334976	0.0301204826682806	0.0470588244497776	0.0	0.30000001192092896	860	935	935	960	1460
8.070794986016345	8.070794986016345	0	0	1	30	0.007407662554463523	0.02676089061424136	834.5858470653184	909.5858470653184	909.5858470653184	934.5858470653184	0.07692307978868484	0.0301204826682806	0.10588235408067703	0.0	0.30000001192092896	843	918	918	943	1460
8.084512980028144	8.084512980028144	0	0	1	30	0.007336107005503528	0.038279492408037186	881.7545214109123	956.7545214109123	956.7545214109123	981.7545214109123	0.09890110045671463	0.05421686917543411	0.1411764770746231	0.0	0.30000001192092896	830	905	905	930	1460
8.099209139013507	8.099209139013507	0	0	1	30	0.007244443697167994	0.046614036067398786	915.884477695998	990.884477695998	990.884477695998	1015.884477695998	0.09890110045671463	0.08433734625577927	0.1882352977991104	0.017094017937779427	0.30000001192092896	819	894	894	919	1460
8.116261499260851	8.116261499260851	0	0	1	30	0.00713292387221363	0.05876109574234526	965.6266870649039	1040.6266870649038	1040.6266870649038	1065.6266870649038	0.12087912112474442	0.10843373835086823	0.2235294133424759	0.025641025975346565	0.30000001192092896	819	894	894	919	1460
8.137505995109176	8.137505995109176	0	0	1	30	0.007001853198728986	0.09011225106579507	1094.0096681144307	1169.0096681144307	1169.0096681144307	1194.0096681144307	0.16483516991138458	0.17469879984855652	0.30588236451148987	0.0683760717511177	0.30000001192092896	808	883	883	908	1460
8.150250955763497	8.150250955763497	0	0	1	30	0.006851590932319475	0.09011225106579507	1094.0096681144307	1169.0096681144307	1169.0096681144307	1194.0096681144307	0.16483516991138458	0.17469879984855652	0.30588236451148987	0.0683760717511177	0.30000001192092896	808	883	883	908	1460
8.166245808357825	8.166246203097522	0	0	1	30	0.006682548931412723	0.11292775061099508	1187.439138752025	1262.439138752025	1262.439138752025	1287.439138752025	0.20879121124744415	0.21084336936473846	0.34117648005485535	0.09401709586381912	0.30000001192092896	808	883	883	908	1460
8.18330132652276	8.18330132652276	0	0	1	30	0.006495190528383249	0.15642655069142386	1365.5667250813808	1440.5667250813808	1440.5667250813808	1465.5667250813808	0.2967033088207245	0.27108433842658997	0.42352941632270813	0.1367521435022354	0.30000001192092896	808	883	883	908	1460
8.20427621515682	8.20427621515682	0	0	1	30	0.006290029259590635	0.16968365192278478	1419.8545546238038	1494.8545546238038	1494.8545546238038	1519.8545546238038	0.2967033088207245	0.3132530152797699	0.4470588266849518	0.1538461595773697	0.30000001192092896	814	889	889	914	1460
8.217390257429493	8.217390257429496	0	0	1	30	0.0060676274578120555	0.18562431816272007	1485.1315828763386	1560.1315828763386	1560.1315828763386	1585.1315828763386	0.3186813294887543	0.34337350726127625	0.47058823704719543	0.17094017565250397	0.30000001192092896	808	883	883	908	1460
8.23367958583911	8.233679980578806	0	0	1	30	0.005828594710927226	0.1959290969931432	1527.3296521869215	1602.3296521869215	1602.3296521869215	1627.3296521869215	0.32967033982276917	0.3674698770046234	0.48235294222831726	0.1794871836900711	0.30000001192092896	808	883	883	908	1460
8.257528968959644	8.257528968959644	0	0	1	30	0.0055735861910803965	0.21150837427725322	1591.1267926653518	1666.1267926653518	1666.1267926653518	1691.1267926653518	0.34065935015678406	0.40361446142196655	0.5176470875740051	0.19658119976520538	0.30000001192092896	797	872	872	897	1460
8.26620811071659	8.26620811071659	0	0	1	30	0.005303300858899042	0.21150837427725322	1591.1267926653518	1666.1267926653518	1666.1267926653518	1691.1267926653518	0.34065935015678406	0.40361446142196655	0.5176470875740051	0.19658119976520538	0.30000001192092896	797	872	872	897	1460
8.28427258355159	8.284272978291291	0	0	1	30	0.005018479547691366	0.22710882474341965	1655.0106373243034	1730.0106373243034	1730.0106373243034	1755.0106373243034	0.37362638115882874	0.42168673872947693	0.529411792755127	0.21367521584033966	0.30000001192092896	808	883	883	908	1460
8.299302297582418	8.299302297582418	0	0	1	30	0.004719902932873706	0.25359847022734616	1763.4857355809825	1838.4857355809825	1838.4857355809825	1863.4857355809825	0.3956044018268585	0.47590360045433044	0.5764706134796143	0.24786324799060822	0.30000001192092896	808	883	883	908	1460
8.316275315150307	8.316275315150307	0	0	1	30	0.004408389392193469	0.2749393270820635	1850.8765444010498	1925.8765444010498	1925.8765444010498	1950.8765444010498	0.4175824224948883	0.5180723071098328	0.6000000238418579	0.2735042870044708	0.30000001192092896	797	872	872	897	1460
8.337518626779534	8.337518626779534	0	0	1	30	0.004084792762612619	0.2993290860114115	1950.7526072167302	2025.7526072167302	2025.7526072167302	2050.75260721673	0.450549453496933	0.5602409839630127	0.6235294342041016	0.29914531111717224	0.30000001192092896	808	883	883	908	1460
8.350967013577073	8.350967013577073	0	0	1	30	0.0037499999999999114	0.32939554666187254	2073.8747635803684	2148.8747635803684	2148.8747635803684	2173.8747635803684	0.48351648449897766	0.6144578456878662	0.658823549747467	0.3333333432674408	0.30000001192092896	797	872	872	897	1460
8.366238703043244	8.366238703043244	0	0	1	30	0.0034049287480465078	0.3575263687253538	2189.070479930324	2264.070479930324	2264.070479930324	2289.070479930324	0.5164835453033447	0.6686747074127197	0.6823529601097107	0.3589743673801422	0.30000001192092896	797	872	872	897	1460
8.383298563344866	8.383298958084566	0	0	1	30	0.003050524823068404	0.394202865191954	2339.260732961052	2414.260732961052	2414.260732961052	2439.260732961052	0.5824176073074341	0.7168674468994141	0.7058823704719543	0.39316239953041077	0.30000001192092896	790	865	865	890	1460
8.404187398724595	8.404187793464295	0	0	1	30	0.0026877596215896505	0.43941634131053275	2524.4099176666314	2599.4099176666314	2599.4099176666314	2624.4099176666314	0.6153846383094788	0.8012048006057739	0.7529411911964417	0.45299145579338074	0.30000001192092896	795	870	870	895	1460
8.417396178524974	8.417396178524978	0	0	1	30	0.002317627457812	0.4617421254088616	2615.8340035492884	2690.8340035492884	2690.8340035492884	2715.8340035492884	0.6373626589775085	0.8313252925872803	0.7764706015586853	0.4871794879436493	0.30000001192092896	784	859	859	884	1460
8.43333497808208	8.43333497808208	0	0	1	30	0.0019411428382687965	0.49176286026693106	2738.7689127930826	2813.7689127930826	2813.7689127930826	2838.7689127930826	0.6703296899795532	0.8734939694404602	0.8117647171020508	0.5213675498962402	0.30000001192092896	795	870	870	895	1460
8.457556995478257	8.457556995478257	0	0	1	30	0.001559337681133082	0.5132088054029591	2826.5900581251176	2901.5900581251176	2901.5900581251176	2926.5900581251176	0.692307710647583	0.9036144614219666	0.8352941274642944	0.5470085740089417	0.4000000059604645	795	870	870	895	1460
8.466199821182915	8.466200215922616	0	0	1	30	0.0011732584878016152	0.5365881165258246	2922.328337173252	2997.328337173252	2997.328337173252	3022.328337173252	0.7142857313156128	0.9397590160369873	0.8470588326454163	0.5811966061592102	0.30000001192092896	772	847	847	872	1460
8.485334433341293	8.48533522282069	0	0	1	30	0.0007839634745072818	0.5594992629887772	3016.1494819390423	3091.1494819390423	3091.1494819390423	3116.1494819390423	0.7472527623176575	0.9698795080184937	0.8705882430076599	0.5982906222343445	0.30000001192092896	777	852	852	877	1460
8.51085159168915	8.51085159168915	0	0	1	30	0.0003925196718219568	0.5847339029046026	3119.4853323943476	3194.4853323943476	3194.4853323943476	3219.4853323943476	0.7582417726516724	1.0	0.9058823585510254	0.6410256624221802	0.4000000059604645	777	852	852	877	1460
8.517318612174169	8.517318612174169	0	0	1	30	-1.2426921205886656e-16	0.5847339029046026	3119.4853323943476	3194.4853323943476	3194.4853323943476	3219.4853323943476	0.7582417726516724	1.0	0.9058823585510254	0.6410256624221802	0.4000000059604645	783	858	858	883	1460
8.537573495597666	8.537573890337363	0	0	1	30	-0.00039251967182220505	0.6039287593614642	3198.0882695851956	3273.0882695851956	3273.0882695851956	3298.0882695851956	0.7802197933197021	1.0	0.929411768913269	0.6837607026100159	0.4000000059604645	778	853	853	878	1460
8.550203586999643	8.550203586999643	0	0	1	30	-0.000783963474507529	0.6039287593614642	3198.0882695851956	3273.0882695851956	3273.0882695851956	3298.0882695851956	0.7802197933197021	1.0	0.929411768913269	0.6837607026100159	0.4000000059604645	789	864	864	889	1460
8.566374888239324	8.56637528297902	0	0	1	30	-0.0011732584878018542	0.6195539830077408	3262.0735604166985	3337.0735604166985	3337.0735604166985	3362.0735604166985	0.8021978139877319	1.0	0.9529411792755127	0.7094017267227173	0.4000000059604645	834	909	909	934	1460
8.583311589754924	8.583311589754928	0	0	1	30	-0.0015593376811333186	0.6375673412377658	3335.838262368651	3410.838262368651	3410.838262368651	3435.838262368651	0.8241758346557617	1.0	0.9764705896377563	0.7435897588729858	0.4000000059604645	881	956	956	981	1460
8.603712921606668	8.603712921606668	0	0	1	30	-0.00194114283826903	0.6467248498973923	3373.3382603298214	3448.3382603298214	3448.3382603298214	3473.3382603298214	0.8351648449897766	1.0	0.9882352948188782	0.7606837749481201	0.4000000059604645	915	990	990	1015	1460
8.616907885517591	8.616907885517591	0	0	1	30	-0.00231762745781223	0.651098906993866	3391.250024139881	3466.250024139881	3466.250024139881	3491.250024139881	0.8351648449897766	1.0	1.0	0.7692307829856873	0.4000000059604645	965	1040	1040	1065	1460
8.63331839901473	8.63331879375443	0	0	1	30	-0.002687759621589876	0.6581196635961533	3420.0000224262476	3495.0000224262476	3495.0000224262476	3520.0000224262476	0.8461538553237915	1.0	1.0	0.7863247990608215	0.4000000059604645	1094	1169	1169	1194	1460
8.649242593202978	8.649242987942674	0	0	1	30	-0.003050524823068625	0.6651404201984406	3448.750020712614	3523.750020712614	3523.750020712614	3548.750020712614	0.8571428656578064	1.0	1.0	0.8034188151359558	0.4000000059604645	1094	1169	1169	1194	1460
8.670328798432095	8.670328798432095	0	0	1	30	-0.0034049287480467233	0.6694139242172241	3466.250019669533	3541.250019669533	3541.250019669533	3566.250019669533	0.8571428656578064	1.0	1.0	0.8205128312110901	0.4000000059604645	1187	1262	1262	1287	1460
8.683928370534261	8.683929160013658	0	0	1	30	-0.0037500000000001204	0.6764346808195114	3495.0000179558992	3570.0000179558992	3570.0000179558992	3595.0000179558992	0.8681318759918213	1.0	1.0	0.8376068472862244	0.4000000059604645	1365	1440	1440	1465	1460
8.69927150788591	8.699271902625611	0	0	1	30	-0.004084792762612822	0.6764346808195114	3495.0000179558992	3570.0000179558992	3570.0000179558992	3595.0000179558992	0.8681318759918213	1.0	1.0	0.8376068472862244	0.4000000059604645	1419	1494	1494	1519	1460
8.716332947146327	8.716333341886028	0	0	1	30	-0.004408389392193665	0.6764346808195114	3495.0000179558992	3570.0000179558992	3570.0000179558992	3595.0000179558992	0.8681318759918213	1.0	1.0	0.8376068472862244	0.4000000059604645	1485	1560	1560	1585	1460
8.737023228457574	8.737023228457574	0	0	1	30	-0.004719902932873894	0.6785714328289032	3503.7500174343586	3578.7500174343586	3578.7500174343586	3603.7500174343586	0.8681318759918213	1.0	1.0	0.8461538553237915	0.4000000059604645	1527	1602	1602	1627	1460
8.750220166066992	8.750220560806689	0	0	1	30	-0.005018479547691547	0.6834554374217987	3523.7500162422657	3598.7500162422657	3598.7500162422657	3623.7500162422657	0.8791208863258362	1.0	1.0	0.8547008633613586	0.4000000059604645	1591	1666	1666	1691	1460
8.766284098108606	8.766284098108606	0	0	1	30	-0.005303300858899213	0.6855921894311905	3532.500015720725	3607.500015720725	3607.500015720725	3632.500015720725	0.8791208863258362	1.0	1.0	0.8632478713989258	0.4000000059604645	1591	1666	1666	1691	1460
8.783328563561973	8.783328563561973	0	0	1	30	-0.005573586191080559	0.6834554374217987	3523.7500162422657	3598.7500162422657	3598.7500162422657	3623.7500162422657	0.8791208863258362	1.0	1.0	0.8547008633613586	0.4000000059604645	1655	1730	1730	1755	1460
8.803734237550405	8.803734237550405	0	0	1	30	-0.005828594710927379	0.6834554374217987	3523.7500162422657	3598.7500162422657	3598.7500162422657	3623.7500162422657	0.8791208863258362	1.0	1.0	0.8547008633613586	0.4000000059604645	1763	1838	1838	1863	1460
8.816941043652289	8.816941043652289	0	0	1	30	-0.006067627457812198	0.6834554374217987	3523.7500162422657	3598.7500162422657	3598.7500162422657	3623.7500162422657	0.8791208863258362	1.0	1.0	0.8547008633613586	0.4000000059604645	1850	1925	1925	1950	1460
8.83330181994738	8.83330221468708	0	0	1	30	-0.006290029259590766	0.6834554374217987	3523.7500162422657	3598.7500162422657	3598.7500162422657	3623.7500162422657	0.8791208863258362	1.0	1.0	0.8547008633613586	0.4000000059604645	1950	2025	2025	2050	1460
8.849226803615025	8.849226803615025	0	0	1	30	-0.0064951905283833706	0.6834554374217987	3523.7500162422657	3598.7500162422657	3598.7500162422657	3623.7500162422657	0.8791208863258362	1.0	1.0	0.8547008633613586	0.30000001192092896	2073	2148	2148	2173	1460
8.870378535634138	8.870378535634138	0	0	1	30	-0.006682548931412833	0.6834554374217987	3523.7500162422657	3598.7500162422657	3598.7500162422657	3623.7500162422657	0.8791208863258362	1.0	1.0	0.8547008633613586	0.30000001192092896	2189	2264	2264	2289	1460
8.883655605402407	8.883656000142107	0	0	1	30	-0.006851590932319573	0.6813186854124069	3515.0000167638063	3590.0000167638063	3590.0000167638063	3615.0000167638063	0.8791208863258362	1.0	1.0	0.8461538553237915	0.30000001192092896	2339	2414	2414	2439	1460
8.899271507885913	8.899271507885913	0	0	1	30	-0.007001853198729073	0.6813186854124069	3515.0000167638063	3590.0000167638063	3590.0000167638063	3615.0000167638063	0.8791208863258362	1.0	1.0	0.8461538553237915	0.4000000059604645	2524	2599	2599	2624	1460
8.916382684348374	8.916383473827771	0	0	1	30	-0.007132923872213704	0.6813186854124069	3515.0000167638063	3590.0000167638063	3590.0000167638063	3615.0000167638063	0.8791208863258362	1.0	1.0	0.8461538553237915	0.4000000059604645	2615	2690	2690	2715	1460
8.936996780897758	8.936996780897758	0	0	1	30	-0.0072444436971680565	0.6813186854124069	3515.0000167638063	3590.0000167638063	3590.0000167638063	3615.0000167638063	0.8791208863258362	1.0	1.0	0.8461538553237915	0.30000001192092896	2738	2813	2813	2838	1460
8.950269903269035	8.950269903269035	0	0	1	30	-0.007336107005503578	0.6813186854124069	3515.0000167638063	3590.0000167638063	3590.0000167638063	3615.0000167638063	0.8791208863258362	1.0	1.0	0.8461538553237915	0.30000001192092896	2826	2901	2901	2926	1480
8.966213834442222	8.966213439702525	0	0	1	30	-0.007407662554463561	0.6813186854124069	3515.0000167638063	3590.0000167638063	3590.0000167638063	3615.0000167638063	0.8791208863258362	1.0	1.0	0.8461538553237915	0.4000000059604645	2922	2997	2997	3022	1460
8.983372379668538	8.983372774408235	0	0	1	30	-0.007458914215262068	0.6791819334030151	3506.250017285347	3581.250017285347	3581.250017285347	3606.250017285347	0.8681318759918213	1.0	1.0	0.8205128312110901	0.30000001192092896	3016	3091	3091	3116	1460
9.003889370252022	9.003889764991719	0	0	1	30	-0.007489721510659314	0.6678876727819443	3460.000020042062	3535.000020042062	3535.000020042062	3560.000020042062	0.8681318759918213	1.0	1.0	0.8034188151359558	0.30000001192092896	3119	3194	3194	3219	1480
9.01650643524394	9.016506829983637	0	0	1	30	-0.0075	0.6657509207725525	3451.2500205636024	3526.2500205636024	3526.2500205636024	3551.2500205636024	0.8681318759918213	1.0	1.0	0.7948718070983887	0.30000001192092896	3119	3194	3194	3219	1480
9.03328563561973	9.033286030359431	0	0	1	30	-0.007489721510659294	0.6636141687631607	3442.500021085143	3517.500021085143	3517.500021085143	3542.500021085143	0.8681318759918213	1.0	1.0	0.7863247990608215	0.30000001192092896	3198	3273	3273	3298	1480
9.05704975496533	9.05705014970503	0	0	1	30	-0.00745891421526203	0.6523199081420898	3396.250023841858	3471.250023841858	3471.250023841858	3496.250023841858	0.8571428656578064	1.0	1.0	0.752136766910553	0.4000000059604645	3198	3273	3273	3298	1480
9.066230610879419	9.066230610879423	0	0	1	30	-0.007407662554463503	0.6523199081420898	3396.250023841858	3471.250023841858	3471.250023841858	3496.250023841858	0.8571428656578064	1.0	1.0	0.752136766910553	0.4000000059604645	3262	3337	3337	3362	1480
9.083734948081862	9.083734948081862	0	0	1	30	-0.007336107005503502	0.6459096521139145	3370.00002540648	3445.00002540648	3445.00002540648	3470.00002540648	0.8571428656578064	1.0	1.0	0.7264957427978516	0.4000000059604645	3335	3410	3410	3435	1480
9.099294797528142	9.099294797528142	0	0	1	30	-0.007244443697167961	0.6256087123778311	3286.8676771872183	3361.8676771872183	3361.8676771872183	3386.8676771872183	0.8351648449897766	1.0	0.9882352948188782	0.6752136945724487	0.4000000059604645	3373	3448	3448	3473	1480
9.116244920193502	9.116244920193502	0	0	1	30	-0.007132923872213591	0.5999030468151041	3181.602976707851	3256.602976707851	3256.602976707851	3281.602976707851	0.8131868243217468	1.0	0.9529411792755127	0.6153846383094788	0.4000000059604645	3391	3466	3466	3491	1480
9.136998754596249	9.136998754596249	0	0	1	30	-0.007001853198728941	0.5232419809949285	2867.675912174232	2942.675912174232	2942.675912174232	2967.675912174232	0.7142857313156128	0.9337349534034729	0.8823529481887817	0.504273533821106	0.4000000059604645	3420	3495	3495	3520	1480
9.150205560698137	9.150205955437837	0	0	1	30	-0.006851590932319425	0.4816676748996107	2697.429128713906	2772.429128713906	2772.429128713906	2797.429128713906	0.7142857313156128	0.8554216623306274	0.8352941274642944	0.4273504316806793	0.4000000059604645	3448	3523	3523	3548	1480
9.166284492848302	9.166284492848305	0	0	1	30	-0.006682548931412667	0.41595634023573247	2428.3412132653248	2503.3412132653248	2503.3412132653248	2528.3412132653248	0.6483516693115234	0.740963876247406	0.7647058963775635	0.3589743673801422	0.4000000059604645	3466	3541	3541	3566	1480
9.183336063616249	9.183336063616249	0	0	1	30	-0.006495190528383187	0.33904372801608096	2113.3840662258517	2188.3840662258517	2188.3840662258517	2213.3840662258517	0.5494505763053894	0.608433723449707	0.6823529601097107	0.2905983030796051	0.4000000059604645	3495	3570	3570	3595	1480
9.2037030531142	9.2037034478539	0	0	1	30	-0.006290029259590567	0.2698031997990824	1829.8441031772425	1904.8441031772425	1904.8441031772425	1929.8441031772425	0.4615384638309479	0.4819277226924896	0.5882353186607361	0.23076923191547394	0.4000000059604645	3495	3570	3570	3595	1480
9.21727223025956	9.21727223025956	0	0	1	30	-0.006067627457811982	0.20575456506960832	1567.564943960046	1642.564943960046	1642.564943960046	1667.564943960046	0.36263737082481384	0.3674698770046234	0.4941176474094391	0.18803419172763824	0.4000000059604645	3495	3570	3570	3595	1480
9.233851692347773	9.233852087087474	0	0	1	30	-0.005828594710927147	0.13685952671445334	1285.4397618956864	1360.4397618956864	1360.4397618956864	1385.4397618956864	0.20879121124744415	0.27710843086242676	0.4000000059604645	0.1538461595773697	0.4000000059604645	3503	3578	3578	3603	1480
9.25704699178744	9.25704699178744	0	0	1	30	-0.005573586191080312	0.08877274106575533	1088.5243746642682	1163.5243746642682	1163.5243746642682	1188.5243746642682	0.1538461595773697	0.17469879984855652	0.25882354378700256	0.10256410390138626	0.4000000059604645	3523	3598	3598	3623	1480
9.266247189946768	9.266247189946771	0	0	1	30	-0.005303300858898952	0.0689307325245703	1007.2713496881154	1082.2713496881154	1082.2713496881154	1107.2713496881154	0.12087912112474442	0.13855421543121338	0.21176470816135406	0.07692307978868484	0.4000000059604645	3532	3607	3607	3632	1480
9.283802053830652	9.283802448570352	0	0	1	30	-0.005018479547691274	0.05597925022883128	954.2350296870641	1029.235029687064	1029.235029687064	1054.235029687064	0.09890110045671463	0.11445783078670502	0.1764705926179886	0.05982905998826027	0.30000001192092896	3523	3598	3598	3623	1480
9.299253349859768	9.299253349859768	0	0	1	30	-0.004719902932873609	0.04788436203307246	921.0864625254317	996.0864625254317	996.0864625254317	1021.0864625254317	0.08791209012269974	0.09638553857803345	0.1411764770746231	0.05128205195069313	0.4000000059604645	3523	3598	3598	3623	1480
9.3163096575041	9.3163096575041	0	0	1	30	-0.004408389392193368	0.041572019572066805	895.2374201476135	970.2374201476135	970.2374201476135	995.2374201476135	0.07692307978868484	0.08433734625577927	0.11764705926179886	0.04273504391312599	0.4000000059604645	3523	3598	3598	3623	1480
9.337022044238477	9.337022438978178	0	0	1	30	-0.004084792762612514	0.03847283135758701	882.5462444093188	957.5462444093188	957.5462444093188	982.5462444093188	0.06593406945466995	0.08433734625577927	0.10588235408067703	0.03418803587555885	0.30000001192092896	3523	3598	3598	3623	1480
9.350428983367642	9.350429378107343	0	0	1	30	-0.0037499999999998025	0.033917895573869816	863.8937823749969	938.8937823749969	938.8937823749969	963.8937823749969	0.05494505539536476	0.07831325381994247	0.0941176488995552	0.025641025975346565	0.30000001192092896	3523	3598	3598	3623	1460
9.36630107191565	9.366301071915654	0	0	1	30	-0.003404928748046396	0.033842480796084456	863.5849588599658	938.5849588599658	938.5849588599658	963.5849588599658	0.05494505539536476	0.07831325381994247	0.08235294371843338	0.025641025975346565	0.30000001192092896	3523	3598	3598	3623	1460
9.383287510633302	9.383287905372999	0	0	1	30	-0.003050524823068289	0.02951378846319103	845.8589637567673	920.8589637567673	920.8589637567673	945.8589637567673	0.04395604506134987	0.07228915393352509	0.07058823853731155	0.025641025975346565	0.30000001192092896	3515	3590	3590	3615	1460
9.403709368949382	9.40370976368908	0	0	1	30	-0.002687759621589533	0.028007765354231832	839.6917991255793	914.6917991255793	914.6917991255793	939.6917991255793	0.04395604506134987	0.0662650614976883	0.07058823853731155	0.025641025975346565	0.30000001192092896	3515	3590	3590	3615	1480
9.416918543489459	9.416918543489459	0	0	1	30	-0.0023176274578118805	0.02951378846319103	845.8589637567673	920.8589637567673	920.8589637567673	945.8589637567673	0.04395604506134987	0.07228915393352509	0.07058823853731155	0.025641025975346565	0.30000001192092896	3515	3590	3590	3615	1480
9.433361425641895	9.433361820381595	0	0	1	30	-0.0019411428382686748	0.02510968321019408	827.8241527457448	902.8241527457448	902.8241527457448	927.8241527457448	0.032967034727334976	0.0662650614976883	0.07058823853731155	0.017094017937779427	0.30000001192092896	3515	3590	3590	3615	1460
9.457010280995455	9.457010280995455	0	0	1	30	-0.0015593376811329591	0.02505940667392434	827.6182703297202	902.6182703297202	902.6182703297202	927.6182703297202	0.032967034727334976	0.0662650614976883	0.05882352963089943	0.017094017937779427	0.30000001192092896	3515	3590	3590	3615	1460
9.466235742495506	9.466235742495506	0	0	1	30	-0.0011732584878014912	0.02505940667392434	827.6182703297202	902.6182703297202	902.6182703297202	927.6182703297202	0.032967034727334976	0.0662650614976883	0.05882352963089943	0.017094017937779427	0.30000001192092896	3515	3590	3590	3615	1480
9.483769290435653	9.483769290435653	0	0	1	30	-0.0007839634745071568	0.020705576543778165	809.7893359467716	884.7893359467716	884.7893359467716	909.7893359467716	0.021978022530674934	0.0602409653365612	0.03529411926865578	0.017094017937779427	0.30000001192092896	3506	3581	3581	3606	1460
9.499266771009527	9.499266771009527	0	0	1	30	-0.0003925196718218313	0.020655300015468447	809.5834535633433	884.5834535633433	884.5834535633433	909.5834535633433	0.021978022530674934	0.0602409653365612	0.0235294122248888	0.017094017937779427	0.30000001192092896	3460	3535	3535	3560	1460
9.516334920844823	9.51633531558452	0	0	1	30	2.499161517667739e-16	0.02335227654030375	820.6275724325438	895.6275724325438	895.6275724325438	920.6275724325438	0.032967034727334976	0.0602409653365612	0.0117647061124444	0.017094017937779427	0.30000001192092896	3451	3526	3526	3551	1460
9.537046518099803	9.537046518099803	0	0	1	30	0.00039251967182233054	0.021581456071639582	813.3760626133641	888.3760626133641	888.3760626133641	913.3760626133641	0.04395604506134987	0.04216867312788963	0.0117647061124444	0.017094017937779427	0.30000001192092896	3442	3517	3517	3542	1460
9.550192534288076	9.550192534288076	0	0	1	30	0.0007839634745076539	0.021581456071639582	813.3760626133641	888.3760626133641	888.3760626133641	913.3760626133641	0.04395604506134987	0.04216867312788963	0.0117647061124444	0.017094017937779427	0.30000001192092896	3396	3471	3471	3496	1480
9.566322782599084	9.566323177338784	0	0	1	30	0.0011732584878019847	0.02007543203135781	807.2088941684102	882.2088941684102	882.2088941684102	907.2088941684102	0.04395604506134987	0.03614457696676254	0.0117647061124444	0.017094017937779427	0.30000001192092896	3396	3471	3471	3496	1480
9.590387298855454	9.590387298855454	0	0	1	30	0.001559337681133448	0.02007543203135781	807.2088941684102	882.2088941684102	882.2088941684102	907.2088941684102	0.04395604506134987	0.03614457696676254	0.0117647061124444	0.017094017937779427	0.30000001192092896	3370	3445	3445	3470	1480
9.599237362901967	9.599237362901967	0	0	1	30	0.0019411428382691577	0.017378455972183793	796.1647772060926	871.1647772060926	871.1647772060926	896.1647772060926	0.032967034727334976	0.03614457696676254	0.0235294122248888	0.017094017937779427	0.30000001192092896	3286	3361	3361	3386	1480
9.616955649021143	9.616955649021143	0	0	1	30	0.0023176274578123562	0.017378455972183793	796.1647772060926	871.1647772060926	871.1647772060926	896.1647772060926	0.032967034727334976	0.03614457696676254	0.0235294122248888	0.017094017937779427	0.30000001192092896	3181	3256	3256	3281	1480
9.633298662029791	9.633298662029791	0	0	1	30	0.0026877596215899996	0.017378455972183793	796.1647772060926	871.1647772060926	871.1647772060926	896.1647772060926	0.032967034727334976	0.03614457696676254	0.0235294122248888	0.017094017937779427	0.30000001192092896	2867	2942	2942	2967	1480
9.649300619938696	9.649301014678397	0	0	1	30	0.0030505248230687457	0.014631202923018782	784.9147759697619	859.9147759697619	859.9147759697619	884.9147759697619	0.021978022530674934	0.03614457696676254	0.0235294122248888	0.017094017937779427	0.30000001192092896	2697	2772	2772	2797	1480
9.670315772022036	9.670315772022036	0	0	1	30	0.0034049287480468413	0.013125179348398297	778.747609431691	853.747609431691	853.747609431691	878.747609431691	0.021978022530674934	0.0301204826682806	0.0235294122248888	0.017094017937779427	0.30000001192092896	2428	2503	2503	2528	1480
9.6836903424959	9.6836903424959	0	0	1	30	0.0037500000000002353	0.015872432397563307	789.9976106680217	864.9976106680217	864.9976106680217	889.9976106680217	0.032967034727334976	0.0301204826682806	0.0235294122248888	0.017094017937779427	0.30000001192092896	2113	2188	2188	2213	1480
9.699226112820554	9.699226112820554	0	0	1	30	0.004084792762612933	0.014631202923018782	784.9147759697619	859.9147759697619	859.9147759697619	884.9147759697619	0.021978022530674934	0.03614457696676254	0.0235294122248888	0.017094017937779427	0.30000001192092896	1829	1904	1904	1929	1480
9.716285578382475	9.716285578382475	0	0	1	30	0.004408389392193772	0.014631202923018782	784.9147759697619	859.9147759697619	859.9147759697619	884.9147759697619	0.021978022530674934	0.03614457696676254	0.0235294122248888	0.017094017937779427	0.30000001192092896	1567	1642	1642	1667	1480
9.736989280843481	9.736989280843481	0	0	1	30	0.0047199029328739974	0.014631202923018782	784.9147759697619	859.9147759697619	859.9147759697619	884.9147759697619	0.021978022530674934	0.03614457696676254	0.0235294122248888	0.017094017937779427	0.30000001192092896	1285	1360	1360	1385	1480
9.750186218452896	9.750186218452896	0	0	1	30	0.005018479547691645	0.014580926398689076	784.7088936026317	859.7088936026317	859.7088936026317	884.7088936026317	0.021978022530674934	0.03614457696676254	0.0235294122248888	0.008547008968889713	0.30000001192092896	1088	1163	1163	1188	1480
9.766249361015113	9.766249361015113	0	0	1	30	0.005303300858899306	0.01608695043897085	790.8760620475856	865.8760620475856	865.8760620475856	890.8760620475856	0.021978022530674934	0.04216867312788963	0.0235294122248888	0.008547008968889713	0.30000001192092896	1007	1082	1082	1107	1480
9.783316721371008	9.783317116110709	0	0	1	30	0.005573586191080647	0.017693527531892045	797.454995243098	872.454995243098	872.454995243098	897.454995243098	0.021978022530674934	0.048192769289016724	0.03529411926865578	0.017094017937779427	0.30000001192092896	954	1029	1029	1054	1460
9.803749237658955	9.803750027138353	0	0	1	30	0.005828594710927462	0.018859341752290718	802.2290044756305	877.2290044756305	877.2290044756305	902.2290044756305	0.032967034727334976	0.04216867312788963	0.03529411926865578	0.008547008968889713	0.30000001192092896	921	996	996	1021	1480
9.816912622393978	9.816912622393978	0	0	1	30	0.006067627457812276	0.016112088703125707	790.9790032392998	865.9790032392998	865.9790032392998	890.9790032392998	0.021978022530674934	0.04216867312788963	0.03529411926865578	0.008547008968889713	0.30000001192092896	895	970	970	995	1480
9.833207871899074	9.833207871899074	0	0	1	30	0.006290029259590839	0.014606064662843934	784.8118347943459	859.8118347943459	859.8118347943459	884.8118347943459	0.021978022530674934	0.03614457696676254	0.03529411926865578	0.008547008968889713	0.30000001192092896	882	957	957	982	1460
9.857009491516056	9.857009491516056	0	0	1	30	0.0064951905283834365	0.014606064662843934	784.8118347943459	859.8118347943459	859.8118347943459	884.8118347943459	0.021978022530674934	0.03614457696676254	0.03529411926865578	0.008547008968889713	0.30000001192092896	863	938	938	963	1460
9.86630482194279	9.86630442720309	0	0	1	30	0.006682548931412893	0.014606064662843934	784.8118347943459	859.8118347943459	859.8118347943459	884.8118347943459	0.021978022530674934	0.03614457696676254	0.03529411926865578	0.008547008968889713	0.30000001192092896	863	938	938	963	1460
9.883641394773253	9.883641394773253	0	0	1	30	0.006851590932319628	0.014606064662843934	784.8118347943459	859.8118347943459	859.8118347943459	884.8118347943459	0.021978022530674934	0.03614457696676254	0.03529411926865578	0.008547008968889713	0.30000001192092896	845	920	920	945	1460
9.899215454848687	9.899215454848687	0	0	1	30	0.0070018531987291206	0.01310004108822345	778.644668256275	853.644668256275	853.644668256275	878.644668256275	0.021978022530674934	0.0301204826682806	0.03529411926865578	0.008547008968889713	0.30000001192092896	839	914	914	939	1460
9.916333736625724	9.916334526105125	0	0	1	30	0.007132923872213745	0.01156887831812553	772.374556712724	847.374556712724	847.374556712724	872.374556712724	0.021978022530674934	0.024096384644508362	0.0235294122248888	0.008547008968889713	0.30000001192092896	845	920	920	945	1460
9.936984543967096	9.936984938706793	0	0	1	30	0.007244443697168091	0.014316131367290541	783.6245579490547	858.6245579490547	858.6245579490547	883.6245579490547	0.032967034727334976	0.024096384644508362	0.0235294122248888	0.008547008968889713	0.30000001192092896	827	902	902	927	1460
9.95026832431024	9.95026832431024	0	0	1	30	0.007336107005503606	0.014316131367290541	783.6245579490547	858.6245579490547	858.6245579490547	883.6245579490547	0.032967034727334976	0.024096384644508362	0.0235294122248888	0.008547008968889713	0.30000001192092896	827	902	902	927	1460
9.966252913672403	9.966252913672403	0	0	1	30	0.007407662554463582	0.018519131932407618	800.8358452632092	875.8358452632092	875.8358452632092	900.8358452632092	0.04395604506134987	0.0301204826682806	0.0470588244497776	0.0	0.30000001192092896	827	902	902	927	1460
9.983370800709743	9.983370800709743	0	0	1	30	0.007458914215262083	0.03723936996213406	877.495219994939	952.495219994939	952.495219994939	977.495219994939	0.08791209012269974	0.0602409653365612	0.0941176488995552	0.008547008968889713	0.30000001192092896	809	884	884	909	1460
10.003689631964441	10.003690026704142	0	0	1	30	0.00748972151065932	0.04910990604915403	926.1050652712858	1001.1050652712858	1001.1050652712858	1026.1050652712856	0.10989011079072952	0.08433734625577927	0.12941177189350128	0.017094017937779427	0.30000001192092896	809	884	884	909	1460
10.016892490669342	10.016892490669342	0	0	1	30	0.0075	0.06148321201220387	976.7737531899749	1051.7737531899747	1051.7737531899747	1076.7737531899747	0.1318681389093399	0.10843373835086823	0.16470588743686676	0.03418803587555885	0.30000001192092896	820	895	895	920	1460
10.033351951889127	10.033352346628824	0	0	1	30	0.007489721510659287	0.0807313511466496	1055.5948829455301	1130.5948829455301	1130.5948829455301	1155.5948829455301	0.17582418024539948	0.13855421543121338	0.20000000298023224	0.04273504391312599	0.30000001192092896	813	888	888	913	1460
10.049626674929883	10.049627069669583	0	0	1	30	0.007458914215262016	0.1083374884886065	1168.6420153608437	1243.6420153608437	1243.6420153608437	1268.6420153608437	0.24175824224948883	0.17469879984855652	0.24705882370471954	0.0683760717511177	0.30000001192092896	813	888	888	913	1460
10.070316561501432	10.070316561501432	0	0	1	30	0.007407662554463482	0.13983551496991026	1297.6264338017825	1372.6264338017825	1372.6264338017825	1397.6264338017825	0.3076923191547394	0.22289156913757324	0.30588236451148987	0.09401709586381912	0.30000001192092896	807	882	882	907	1460
10.083665868634576	10.083666263374276	0	0	1	30	0.007336107005503474	0.18764731451389538	1493.4157529344016	1568.4157529344016	1568.4157529344016	1593.4157529344016	0.4175824224948883	0.28313252329826355	0.364705890417099	0.1367521435022354	0.30000001192092896	807	882	882	907	1460
10.099207560054712	10.099207954794409	0	0	1	30	0.007244443697167927	0.24079803561425617	1711.067955840379	1786.067955840379	1786.067955840379	1811.067955840379	0.4615384638309479	0.40361446142196655	0.4588235318660736	0.21367521584033966	0.30000001192092896	796	871	871	896	1460
10.116297420573439	10.116297420573439	0	0	1	30	0.00713292387221355	0.27627187042889023	1856.3333094063055	1931.3333094063055	1931.3333094063055	1956.3333094063055	0.5054945349693298	0.46987950801849365	0.5058823823928833	0.25641027092933655	0.30000001192092896	796	871	871	896	1460
10.136935596244445	10.136935990984146	0	0	1	30	0.007001853198728894	0.3097391785711965	1993.3819362490497	2068.3819362490494	2068.3819362490494	2093.3819362490494	0.5494505763053894	0.5240963697433472	0.5529412031173706	0.29914531111717224	0.30000001192092896	796	871	871	896	1460
10.15022687664187	10.15022687664187	0	0	1	30	0.00685159093231937	0.3470000988270483	2145.9654046967626	2220.9654046967626	2220.9654046967626	2245.9654046967626	0.593406617641449	0.5843373537063599	0.6000000238418579	0.3504273593425751	0.30000001192092896	784	859	859	884	1460
10.166216597620114	10.166216597620114	0	0	1	30	0.006682548931412607	0.38986230594405225	2321.486142840894	2396.486142840894	2396.486142840894	2421.486142840894	0.6373626589775085	0.6566265225410461	0.6470588445663452	0.41025641560554504	0.30000001192092896	778	853	853	878	1460
10.18336132695697	10.18336172169667	0	0	1	30	0.00649519052838312	0.4380273593631805	2518.722036592224	2593.722036592224	2593.722036592224	2618.722036592224	0.7142857313156128	0.7228915691375732	0.6823529601097107	0.4615384638309479	0.30000001192092896	789	864	864	889	1460
10.20360910506589	10.20360910506589	0	0	1	30	0.006290029259590495	0.4994756117081032	2770.3526299446826	2845.3526299446826	2845.3526299446826	2870.3526299446826	0.7472527623176575	0.8192771077156067	0.7647058963775635	0.5641025900840759	0.30000001192092896	784	859	859	884	1460
10.216881832697474	10.216881832697474	0	0	1	30	0.006067627457811904	0.5299991058817817	2895.346338585896	2970.346338585896	2970.346338585896	2995.346338585896	0.7802197933197021	0.8614457845687866	0.7882353067398071	0.6068376302719116	0.30000001192092896	784	859	859	884	1460
10.23334129391726	10.233341688656957	0	0	1	30	0.005828594710927064	0.560188620361088	3018.972400378655	3093.972400378655	3093.972400378655	3118.972400378655	0.8021978139877319	0.9036144614219666	0.8235294222831726	0.6495726704597473	0.30000001192092896	784	859	859	884	1460
10.249483384419229	10.249483779158929	0	0	1	30	0.005573586191080225	0.5833367847344455	3113.7641334875543	3188.7641334875543	3188.7641334875543	3213.7641334875543	0.8131868243217468	0.9337349534034729	0.8470588326454163	0.692307710647583	0.30000001192092896	784	859	859	884	1460
10.270273929613964	10.270273929613964	0	0	1	30	0.0053033008588988595	0.6118968571547949	3230.717630048885	3305.717630048885	3305.717630048885	3330.717630048885	0.8351648449897766	0.9638554453849792	0.8823529481887817	0.7350427508354187	0.30000001192092896	790	865	865	890	1460
10.283699026769273	10.28369981624867	0	0	1	30	0.005018479547691176	0.6313088681498265	3310.209815073539	3385.209815073539	3385.209815073539	3410.209815073539	0.8571428656578064	0.9879518151283264	0.8941176533699036	0.7606837749481201	0.30000001192092896	797	872	872	897	1460
10.29926874470802	10.29926874470802	0	0	1	30	0.0047199029328735065	0.644677877163935	3364.955906986314	3439.955906986314	3439.955906986314	3464.955906986314	0.8571428656578064	1.0	0.9176470637321472	0.7863247990608215	0.30000001192092896	802	877	877	902	1460
10.316252814987475	10.316252814987475	0	0	1	30	0.00440838939219326	0.6509624419528794	3390.6911997970415	3465.6911997970415	3465.6911997970415	3490.6911997970415	0.8571428656578064	1.0	0.929411768913269	0.8034188151359558	0.30000001192092896	790	865	865	890	1460
10.33698612292589	10.33698612292589	0	0	1	30	0.004084792762612402	0.6693277357870038	3465.8970780477803	3540.8970780477803	3540.8970780477803	3565.8970780477803	0.8791208863258362	1.0	0.9529411792755127	0.8376068472862244	0.30000001192092896	784	859	859	884	1460
10.350190165849884	10.350190165849884	0	0	1	30	0.003749999999999688	0.6693277357870038	3465.8970780477803	3540.8970780477803	3540.8970780477803	3565.8970780477803	0.8791208863258362	1.0	0.9529411792755127	0.8376068472862244	0.30000001192092896	784	859	859	884	1460
10.36622765033168	10.36622765033168	0	0	1	30	0.003404928748046278	0.6738526224280914	3484.4264888430343	3559.4264888430343	3559.4264888430343	3584.4264888430343	0.8791208863258362	1.0	0.9647058844566345	0.8461538553237915	0.30000001192092896	784	859	859	884	1460
10.383318300329805	10.383318695069505	0	0	1	30	0.0030505248230681685	0.6832615136620745	3522.955898446195	3597.955898446195	3597.955898446195	3622.955898446195	0.8901098966598511	1.0	0.9764705896377563	0.8632478713989258	0.30000001192092896	784	859	859	884	1460
10.403650552734263	10.403650552734263	0	0	1	30	0.00268775962158941	0.685347989156595	3531.5000155962566	3606.5000155962566	3606.5000155962566	3631.5000155962566	0.8901098966598511	1.0	0.9764705896377563	0.8717948794364929	0.30000001192092896	778	853	853	878	1460
10.416869595766812	10.416869595766812	0	0	1	30	0.0023176274578117547	0.6921353190942527	3559.294131690965	3634.294131690965	3634.294131690965	3659.294131690965	0.8901098966598511	1.0	0.9882352948188782	0.8888888955116272	0.30000001192092896	772	847	847	872	1460
10.433449057855025	10.433449452594722	0	0	1	30	0.0019411428382685471	0.6969941854297126	3579.1911893346733	3654.1911893346733	3654.1911893346733	3679.1911893346733	0.901098906993866	1.0	0.9882352948188782	0.8974359035491943	0.4000000059604645	783	858	858	883	1460
10.449250093257255	10.449250093257255	0	0	1	30	0.0015593376811328297	0.6996337026357651	3590.000012293458	3665.000012293458	3665.000012293458	3690.000012293458	0.901098906993866	1.0	1.0	0.8974359035491943	0.30000001192092896	783	858	858	883	1460
10.470313008844144	10.470313008844144	0	0	1	30	0.0011732584878013604	0.6996337026357651	3590.000012293458	3665.000012293458	3665.000012293458	3690.000012293458	0.901098906993866	1.0	1.0	0.8974359035491943	0.30000001192092896	800	875	875	900	1460
10.483596394447591	10.483596789187292	0	0	1	30	0.0007839634745070253	0.7023809552192688	3601.2500116229057	3676.2500116229057	3676.2500116229057	3701.2500116229057	0.9120879173278809	1.0	1.0	0.8974359035491943	0.30000001192092896	877	952	952	977	1460
10.499361903276931	10.499361903276931	0	0	1	30	0.00039251967182169927	0.7023809552192688	3601.2500116229057	3676.2500116229057	3676.2500116229057	3701.2500116229057	0.9120879173278809	1.0	1.0	0.8974359035491943	0.30000001192092896	926	1001	1001	1026	1460
10.524050108257363	10.524050108257363	0	0	1	30	-3.8222442962243216e-16	0.7045177072286606	3610.000011101365	3685.000011101365	3685.000011101365	3710.000011101365	0.9120879173278809	1.0	1.0	0.9059829115867615	0.30000001192092896	976	1051	1051	1076	1460
10.53356372973752	10.533564124477216	0	0	1	30	-0.00039251967182246265	0.7045177072286606	3610.000011101365	3685.000011101365	3685.000011101365	3710.000011101365	0.9120879173278809	1.0	1.0	0.9059829115867615	0.30000001192092896	1055	1130	1130	1155	1460
10.550622011080343	10.550622011080343	0	0	1	30	-0.0007839634745077855	0.7023809552192688	3601.2500116229057	3676.2500116229057	3676.2500116229057	3701.2500116229057	0.9120879173278809	1.0	1.0	0.8974359035491943	0.30000001192092896	1168	1243	1243	1268	1460
10.566348045939804	10.566348440679505	0	0	1	30	-0.0011732584878021155	0.700244203209877	3592.5000121444464	3667.5000121444464	3667.5000121444464	3692.5000121444464	0.9120879173278809	1.0	1.0	0.8888888955116272	0.30000001192092896	1297	1372	1372	1397	1460
10.584437387375829	10.584437387375829	0	0	1	30	-0.0015593376811335773	0.7023809552192688	3601.2500116229057	3676.2500116229057	3676.2500116229057	3701.2500116229057	0.9120879173278809	1.0	1.0	0.8974359035491943	0.30000001192092896	1493	1568	1568	1593	1460
10.6035747627121	10.603575157451797	0	0	1	30	-0.0019411428382692857	0.7023809552192688	3601.2500116229057	3676.2500116229057	3676.2500116229057	3701.2500116229057	0.9120879173278809	1.0	1.0	0.8974359035491943	0.30000001192092896	1711	1786	1786	1811	1460
10.616947359487469	10.616947359487469	0	0	1	30	-0.0023176274578124816	0.700244203209877	3592.5000121444464	3667.5000121444464	3667.5000121444464	3692.5000121444464	0.9120879173278809	1.0	1.0	0.8888888955116272	0.30000001192092896	1856	1931	1931	1956	1460
10.633293925153406	10.633294319893103	0	0	1	30	-0.002687759621590123	0.6981074512004852	3583.750012665987	3658.750012665987	3658.750012665987	3683.750012665987	0.9120879173278809	1.0	1.0	0.8803418874740601	0.30000001192092896	1993	2068	2068	2093	1460
10.649223250957736	10.649223250957736	0	0	1	30	-0.0030505248230688667	0.6910866945981979	3555.0000143796206	3630.0000143796206	3630.0000143796206	3655.0000143796206	0.901098906993866	1.0	1.0	0.8632478713989258	0.30000001192092896	2145	2220	2220	2245	1460
10.670295640297397	10.670295640297397	0	0	1	30	-0.003404928748046959	0.6840659379959106	3526.250016093254	3601.250016093254	3601.250016093254	3626.250016093254	0.8901098966598511	1.0	1.0	0.8461538553237915	0.30000001192092896	2321	2396	2396	2421	1460
10.683633499979276	10.683633894718977	0	0	1	30	-0.0037500000000003494	0.6752424090786038	3490.1176651768824	3565.1176651768824	3565.1176651768824	3590.1176651768824	0.8901098966598511	1.0	0.9882352948188782	0.8205128312110901	0.30000001192092896	2518	2593	2593	2618	1460
10.699273481584406	10.699273481584406	0	0	1	30	-0.004084792762613043	0.6583279519553997	3420.852963257362	3495.852963257362	3495.852963257362	3520.852963257362	0.8571428656578064	1.0	0.9764705896377563	0.7948718070983887	0.30000001192092896	2770	2845	2845	2870	1460
10.716362157884038	10.716362157884038	0	0	1	30	-0.004408389392193879	0.6449974923067323	3366.264730996069	3441.264730996069	3441.264730996069	3466.264730996069	0.8461538553237915	1.0	0.9647058844566345	0.7606837749481201	0.4000000059604645	2895	2970	2970	2995	1460
10.736947833175108	10.736947833175108	0	0	1	30	-0.0047199029328741	0.582763149854884	3111.4150986557497	3186.4150986557497	3186.4150986557497	3211.4150986557497	0.8131868243217468	0.9216867685317993	0.9058823585510254	0.6581196784973145	0.30000001192092896	3018	3093	3093	3118	1460
10.750173192042837	10.750173192042837	0	0	1	30	-0.005018479547691743	0.582763149854884	3111.4150986557497	3186.4150986557497	3186.4150986557497	3211.4150986557497	0.8131868243217468	0.9216867685317993	0.9058823585510254	0.6581196784973145	0.30000001192092896	3113	3188	3188	3213	1460
10.766248571535716	10.766248571535716	0	0	1	30	-0.0053033008588994	0.5501123510334827	2977.7100774821115	3052.7100774821115	3052.7100774821115	3077.7100774821115	0.791208803653717	0.8734939694404602	0.8705882430076599	0.6153846383094788	0.30000001192092896	3230	3305	3305	3330	1460
10.783321852987093	10.783322247726794	0	0	1	30	-0.005573586191080736	0.49797412631738247	2764.2040472696813	2839.2040472696813	2839.2040472696813	2864.2040472696813	0.7472527623176575	0.8012048006057739	0.8235294222831726	0.5384615659713745	0.4000000059604645	3310	3385	3385	3410	1460
10.803623710434746	10.803623710434746	0	0	1	30	-0.0058285947109275454	0.473906619885029	2665.647608429194	2740.647608429194	2740.647608429194	2765.647608429194	0.7142857313156128	0.7710843086242676	0.800000011920929	0.5128205418586731	0.4000000059604645	3364	3439	3439	3464	1460
10.816900385463317	10.816900385463317	0	0	1	30	-0.006067627457812354	0.45288803424141166	2579.576500218581	2654.576500218581	2654.576500218581	2679.576500218581	0.692307710647583	0.740963876247406	0.7764706015586853	0.4871794879436493	0.4000000059604645	3390	3465	3465	3490	1460
10.833285240880034	10.833285240880034	0	0	1	30	-0.006290029259590911	0.4332183970188064	2499.029335792012	2574.029335792012	2574.029335792012	2599.029335792012	0.692307710647583	0.7048192620277405	0.7411764860153198	0.45299145579338074	0.4000000059604645	3465	3540	3540	3565	1460
10.849285619830145	10.849285619830145	0	0	1	30	-0.006495190528383502	0.3986773263297829	2357.5836513204613	2432.5836513204613	2432.5836513204613	2457.5836513204613	0.6593406796455383	0.650602400302887	0.6941176652908325	0.41025641560554504	0.4000000059604645	3465	3540	3540	3565	1460
10.870291692900409	10.870291692900409	0	0	1	30	-0.006682548931412953	0.3551112480045804	2179.1805605787567	2254.1805605787567	2254.1805605787567	2279.1805605787567	0.6153846383094788	0.5783132314682007	0.6470588445663452	0.3504273593425751	0.4000000059604645	3484	3559	3559	3584	1460
10.883602710282773	10.88360310502247	0	0	1	30	-0.006851590932319682	0.30396874122220474	1969.7519953049284	2044.7519953049284	2044.7519953049284	2069.7519953049286	0.5494505763053894	0.4939759075641632	0.5764706134796143	0.29914531111717224	0.4000000059604645	3522	3597	3597	3622	1460
10.899223744382361	10.899224139122058	0	0	1	30	-0.007001853198729167	0.2605893967543014	1792.113579708864	1867.113579708864	1867.113579708864	1892.113579708864	0.48351648449897766	0.42168673872947693	0.5176470875740051	0.2649572789669037	0.30000001192092896	3531	3606	3606	3631	1460
10.916270183534223	10.916270183534223	0	0	1	30	-0.007132923872213786	0.21517063862732633	1606.1237651789013	1681.1237651789013	1681.1237651789013	1706.1237651789013	0.38461539149284363	0.3674698770046234	0.47058823704719543	0.23076923191547394	0.4000000059604645	3559	3634	3634	3659	1460
10.936892174877581	10.936892174877581	0	0	1	30	-0.007244443697168125	0.17186276044129067	1428.7780040070852	1503.7780040070852	1503.7780040070852	1528.7780040070852	0.34065935015678406	0.27710843086242676	0.38823530077934265	0.1794871836900711	0.30000001192092896	3579	3654	3654	3679	1480
10.950221350286089	10.950221350286089	0	0	1	30	-0.007336107005503633	0.14584524718817005	1322.2362872355563	1397.2362872355563	1397.2362872355563	1422.2362872355563	0.2857142984867096	0.2469879537820816	0.3294117748737335	0.1538461595773697	0.30000001192092896	3590	3665	3665	3690	1460
10.966300282436254	10.966300282436254	0	0	1	30	-0.007407662554463602	0.1238184846926419	1232.0366948163685	1307.0366948163685	1307.0366948163685	1332.0366948163685	0.2527472674846649	0.20481927692890167	0.29411765933036804	0.12820513546466827	0.30000001192092896	3590	3665	3665	3690	1460
10.983304879180046	10.983305668659444	0	0	1	30	-0.007458914215262096	0.10371336759901065	1149.7062403179486	1224.7062403179486	1224.7062403179486	1249.7062403179486	0.20879121124744415	0.1807228922843933	0.24705882370471954	0.10256410390138626	0.4000000059604645	3601	3676	3676	3701	1460
11.003603183970409	11.003603183970409	0	0	1	30	-0.007489721510659327	0.08836656854197181	1086.8610981793745	1161.8610981793745	1161.8610981793745	1186.8610981793745	0.17582418024539948	0.15662650763988495	0.2235294133424759	0.09401709586381912	0.30000001192092896	3601	3676	3676	3701	1460
11.016442092673039	11.01644248741274	0	0	1	30	-0.0075	0.07694624779889217	1040.0948847364634	1115.0948847364634	1115.0948847364634	1140.0948847364634	0.1538461595773697	0.13855421543121338	0.20000000298023224	0.07692307978868484	0.30000001192092896	3610	3685	3685	3710	1460
11.033269451292082	11.033270240771479	0	0	1	30	-0.00748972151065928	0.0679463839481499	1003.2404422676739	1078.2404422676739	1078.2404422676739	1103.2404422676739	0.1428571492433548	0.1204819306731224	0.16470588743686676	0.05128205195069313	0.30000001192092896	3610	3685	3685	3710	1460
11.04939298902821	11.04939338376791	0	0	1	30	-0.007458914215262003	0.061835147648143254	978.2149296191467	1053.2149296191467	1053.2149296191467	1078.2149296191467	0.1318681389093399	0.10843373835086823	0.16470588743686676	0.04273504391312599	0.30000001192092896	3601	3676	3676	3701	1460
11.070194586934512	11.070194586934512	0	0	1	30	-0.007407662554463461	0.057330485634119924	959.768338671721	1034.768338671721	1034.768338671721	1059.768338671721	0.12087912112474442	0.10240963846445084	0.1411764770746231	0.04273504391312599	0.30000001192092896	3592	3667	3667	3692	1460
11.083594815488798	11.083595210228495	0	0	1	30	-0.007336107005503446	0.05267499591724441	940.7041082811159	1015.7041082811159	1015.7041082811159	1040.7041082811159	0.10989011079072952	0.09638553857803345	0.12941177189350128	0.03418803587555885	0.30000001192092896	3601	3676	3676	3701	1460
11.099270323666815	11.099270323666815	0	0	1	30	-0.007244443697167893	0.04799436969755619	921.5369439114926	996.5369439114926	996.5369439114926	1021.5369439114926	0.09890110045671463	0.09036144614219666	0.10588235408067703	0.025641025975346565	0.30000001192092896	3601	3676	3676	3701	1460
11.116237025399524	11.116237025399528	0	0	1	30	-0.007132923872213509	0.04215965425570356	897.6437841771061	972.6437841771061	972.6437841771061	997.6437841771061	0.08791209012269974	0.07831325381994247	0.0941176488995552	0.025641025975346565	0.30000001192092896	3592	3667	3667	3692	1460
11.136859411482583	11.136859411482583	0	0	1	30	-0.0070018531987288465	0.037680132343359346	879.3001419460566	954.3001419460566	954.3001419460566	979.3001419460566	0.07692307978868484	0.07228915393352509	0.05882352963089943	0.025641025975346565	0.30000001192092896	3583	3658	3658	3683	1460
11.150119112704104	11.150118717964407	0	0	1	30	-0.0068515909323193175	0.037680132343359346	879.3001419460566	954.3001419460566	954.3001419460566	979.3001419460566	0.07692307978868484	0.07228915393352509	0.05882352963089943	0.025641025975346565	0.30000001192092896	3555	3630	3630	3655	1460
11.166273045397038	11.166273440136738	0	0	1	30	-0.006682548931412546	0.033351441873111065	861.5741544703898	936.5741544703898	936.5741544703898	961.5741544703898	0.06593406945466995	0.0662650614976883	0.0470588244497776	0.025641025975346565	0.30000001192092896	3526	3601	3601	3626	1460
11.183310405535831	11.183311195015229	0	0	1	30	-0.006495190528383055	0.029098164318002995	844.1569828822222	919.1569828822222	919.1569828822222	944.1569828822222	0.05494505539536476	0.0602409653365612	0.0470588244497776	0.025641025975346565	0.30000001192092896	3490	3565	3565	3590	1460
11.203653710651853	11.203653710651853	0	0	1	30	-0.006290029259590423	0.026250358696796594	832.4952188633821	907.4952188633821	907.4952188633821	932.4952188633821	0.04395604506134987	0.0602409653365612	0.0470588244497776	0.017094017937779427	0.30000001192092896	3420	3495	3495	3520	1460
11.216780779334588	11.216780779334588	0	0	1	30	-0.0060676274578118266	0.026250358696796594	832.4952188633821	907.4952188633821	907.4952188633821	932.4952188633821	0.04395604506134987	0.0602409653365612	0.0470588244497776	0.017094017937779427	0.30000001192092896	3366	3441	3441	3466	1480
11.23331445161774	11.233314846357441	0	0	1	30	-0.005828594710926981	0.026250358696796594	832.4952188633821	907.4952188633821	907.4952188633821	932.4952188633821	0.04395604506134987	0.0602409653365612	0.0470588244497776	0.017094017937779427	0.30000001192092896	3111	3186	3186	3211	1460
11.249245356380868	11.249245356380868	0	0	1	30	-0.005573586191080136	0.026250358696796594	832.4952188633821	907.4952188633821	907.4952188633821	932.4952188633821	0.04395604506134987	0.0602409653365612	0.0470588244497776	0.017094017937779427	0.30000001192092896	3111	3186	3186	3211	1460
11.270157086663126	11.270157086663126	0	0	1	30	-0.005303300858898766	0.02350310611329287	821.2452195339343	896.2452195339343	896.2452195339343	921.2452195339343	0.032967034727334976	0.0602409653365612	0.0470588244497776	0.017094017937779427	0.30000001192092896	2977	3052	3052	3077	1460
11.2835936312697	11.2835936312697	0	0	1	30	-0.005018479547691077	0.0219970820730111	815.0780510889805	890.0780510889805	890.0780510889805	915.0780510889805	0.032967034727334976	0.05421686917543411	0.0470588244497776	0.017094017937779427	0.30000001192092896	2764	2839	2839	2864	1480
11.299257691996456	11.299257691996456	0	0	1	30	-0.004719902932873403	0.0219970820730111	815.0780510889805	890.0780510889805	890.0780510889805	915.0780510889805	0.032967034727334976	0.05421686917543411	0.0470588244497776	0.017094017937779427	0.30000001192092896	2665	2740	2740	2765	1480
11.316233867481937	11.316233867481937	0	0	1	30	-0.004408389392193153	0.0219970820730111	815.0780510889805	890.0780510889805	890.0780510889805	915.0780510889805	0.032967034727334976	0.05421686917543411	0.0470588244497776	0.017094017937779427	0.30000001192092896	2579	2654	2654	2679	1480
11.336847964031318	11.336847964031318	0	0	1	30	-0.004084792762612291	0.02049105710140675	808.9108788302607	883.9108788302607	883.9108788302607	908.9108788302607	0.032967034727334976	0.048192769289016724	0.0470588244497776	0.017094017937779427	0.30000001192092896	2499	2574	2574	2599	1480
11.350108849471937	11.350108849471937	0	0	1	30	-0.0037499999999995736	0.0219970820730111	815.0780510889805	890.0780510889805	890.0780510889805	915.0780510889805	0.032967034727334976	0.05421686917543411	0.0470588244497776	0.017094017937779427	0.30000001192092896	2357	2432	2432	2457	1480
11.366231992468368	11.366231992468368	0	0	1	30	-0.00340492874804616	0.0219970820730111	815.0780510889805	890.0780510889805	890.0780510889805	915.0780510889805	0.032967034727334976	0.05421686917543411	0.0470588244497776	0.017094017937779427	0.30000001192092896	2179	2254	2254	2279	1480
11.383390142954983	11.38339053769468	0	0	1	30	-0.0030505248230680475	0.0219970820730111	815.0780510889805	890.0780510889805	890.0780510889805	915.0780510889805	0.032967034727334976	0.05421686917543411	0.0470588244497776	0.017094017937779427	0.30000001192092896	1969	2044	2044	2069	1480
11.403565288959328	11.403565288959328	0	0	1	30	-0.002687759621589286	0.02049105710140675	808.9108788302607	883.9108788302607	883.9108788302607	908.9108788302607	0.032967034727334976	0.048192769289016724	0.0470588244497776	0.017094017937779427	0.30000001192092896	1792	1867	1867	1892	1460
11.416802095278321	11.416802095278321	0	0	1	30	-0.0023176274578116285	0.02049105710140675	808.9108788302607	883.9108788302607	883.9108788302607	908.9108788302607	0.032967034727334976	0.048192769289016724	0.0470588244497776	0.017094017937779427	0.30000001192092896	1606	1681	1681	1706	1480
11.43328326718154	11.43328326718154	0	0	1	30	-0.0019411428382684192	0.02049105710140675	808.9108788302607	883.9108788302607	883.9108788302607	908.9108788302607	0.032967034727334976	0.048192769289016724	0.0470588244497776	0.017094017937779427	0.30000001192092896	1428	1503	1503	1528	1460
11.449291935665325	11.449291935665325	0	0	1	30	-0.0015593376811327004	0.020541333621756447	809.1167611810927	884.1167611810927	884.1167611810927	909.1167611810927	0.032967034727334976	0.048192769289016724	0.05882352963089943	0.017094017937779427	0.30000001192092896	1322	1397	1397	1422	1460
11.47025261367023	11.47025261367023	0	0	1	30	-0.0011732584878012297	0.02049105710140675	808.9108788302607	883.9108788302607	883.9108788302607	908.9108788302607	0.032967034727334976	0.048192769289016724	0.0470588244497776	0.017094017937779427	0.30000001192092896	1232	1307	1307	1332	1460
11.483595210228493	11.483595210228493	0	0	1	30	-0.0007839634745068937	0.01898503306112498	802.7437103853068	877.7437103853068	877.7437103853068	902.7437103853068	0.032967034727334976	0.04216867312788963	0.0470588244497776	0.017094017937779427	0.30000001192092896	1149	1224	1224	1249	1480
11.49926282361254	11.49926282361254	0	0	1	30	-0.0003925196718215671	0.01898503306112498	802.7437103853068	877.7437103853068	877.7437103853068	902.7437103853068	0.032967034727334976	0.04216867312788963	0.0470588244497776	0.017094017937779427	0.30000001192092896	1086	1161	1161	1186	1460
11.516261104521153	11.516261104521153	0	0	1	30	5.145327074780904e-16	0.01898503306112498	802.7437103853068	877.7437103853068	877.7437103853068	902.7437103853068	0.032967034727334976	0.04216867312788963	0.0470588244497776	0.017094017937779427	0.20000000298023224	1040	1115	1115	1140	1460
11.53684085871674	11.536840463977043	0	0	1	30	0.00039251967182259476	0.019035309581474674	802.9495927361388	877.9495927361388	877.9495927361388	902.9495927361388	0.032967034727334976	0.04216867312788963	0.05882352963089943	0.017094017937779427	0.20000000298023224	1003	1078	1078	1103	1460
11.550124639059888	11.550125033799588	0	0	1	30	0.0007839634745079172	0.019035309581474674	802.9495927361388	877.9495927361388	877.9495927361388	902.9495927361388	0.032967034727334976	0.04216867312788963	0.05882352963089943	0.017094017937779427	0.30000001192092896	978	1053	1053	1078	1460
11.566216202880415	11.566216202880415	0	0	1	30	0.0011732584878022462	0.019035309581474674	802.9495927361388	877.9495927361388	877.9495927361388	902.9495927361388	0.032967034727334976	0.04216867312788963	0.05882352963089943	0.017094017937779427	0.30000001192092896	959	1034	1034	1059	1460
11.583308431837334	11.583308826577035	0	0	1	30	0.001559337681133707	0.0175292855411929	796.782424291185	871.782424291185	871.782424291185	896.782424291185	0.032967034727334976	0.03614457696676254	0.05882352963089943	0.017094017937779427	0.30000001192092896	940	1015	1015	1040	1460
11.603551078330174	11.603551078330174	0	0	1	30	0.0019411428382694134	0.017579562077462644	796.9883067072095	871.9883067072095	871.9883067072095	896.9883067072095	0.032967034727334976	0.03614457696676254	0.07058823853731155	0.017094017937779427	0.20000000298023224	921	996	996	1021	1460
11.616790253087359	11.616790253087359	0	0	1	30	0.0023176274578126073	0.017579562077462644	796.9883067072095	871.9883067072095	871.9883067072095	896.9883067072095	0.032967034727334976	0.03614457696676254	0.07058823853731155	0.017094017937779427	0.20000000298023224	897	972	972	997	1460
11.63328997775642	11.633290767235817	0	0	1	30	0.0026877596215902464	0.01607353850284216	790.8211401691386	865.8211401691386	865.8211401691386	890.8211401691386	0.032967034727334976	0.0301204826682806	0.07058823853731155	0.017094017937779427	0.20000000298023224	879	954	954	979	1460
11.649223250957736	11.649223250957736	0	0	1	30	0.0030505248230689877	0.011769984411464348	773.1980861649465	848.1980861649465	848.1980861649465	873.1980861649465	0.021978022530674934	0.024096384644508362	0.05882352963089943	0.017094017937779427	0.20000000298023224	879	954	954	979	1460
11.670243534657157	11.67024353465716	0	0	1	30	0.0034049287480470767	0.011769984411464348	773.1980861649465	848.1980861649465	848.1980861649465	873.1980861649465	0.021978022530674934	0.024096384644508362	0.05882352963089943	0.017094017937779427	0.20000000298023224	861	936	936	961	1460
11.683614157734038	11.683614947213435	0	0	1	30	0.0037500000000004643	0.011820260947734088	773.4039685809711	848.4039685809711	848.4039685809711	873.4039685809711	0.021978022530674934	0.024096384644508362	0.07058823853731155	0.017094017937779427	0.20000000298023224	844	919	919	944	1460
11.699292429089947	11.699292429089947	0	0	1	30	0.004084792762613155	0.011820260947734088	773.4039685809711	848.4039685809711	848.4039685809711	873.4039685809711	0.021978022530674934	0.024096384644508362	0.07058823853731155	0.017094017937779427	0.20000000298023224	832	907	907	932	1460
11.716259525562357	11.716259525562357	0	0	1	30	0.004408389392193986	0.011820260947734088	773.4039685809711	848.4039685809711	848.4039685809711	873.4039685809711	0.021978022530674934	0.024096384644508362	0.07058823853731155	0.017094017937779427	0.20000000298023224	832	907	907	932	1460
11.736883490604207	11.736883490604207	0	0	1	30	0.004719902932874203	0.011820260947734088	773.4039685809711	848.4039685809711	848.4039685809711	873.4039685809711	0.021978022530674934	0.024096384644508362	0.07058823853731155	0.017094017937779427	0.20000000298023224	832	907	907	932	1460
11.75012384958049	11.75012424432019	0	0	1	30	0.005018479547691842	0.011820260947734088	773.4039685809711	848.4039685809711	848.4039685809711	873.4039685809711	0.021978022530674934	0.024096384644508362	0.07058823853731155	0.017094017937779427	0.20000000298023224	832	907	907	932	1460
11.766297519258362	11.766297519258362	0	0	1	30	0.005303300858899494	0.010263960371182575	767.0309177199927	842.0309177199927	842.0309177199927	867.0309177199927	0.021978022530674934	0.01807228848338127	0.05882352963089943	0.017094017937779427	0.20000000298023224	821	896	896	921	1460
11.7833842218595	11.7833846165992	0	0	1	30	0.005573586191080825	0.008707659810551107	760.6578669242068	835.6578669242068	835.6578669242068	860.6578669242068	0.021978022530674934	0.012048192322254181	0.0470588244497776	0.017094017937779427	0.20000000298023224	815	890	890	915	1460
11.80359015756035	11.80359015756035	0	0	1	30	0.005828594710927629	0.008707659810551107	760.6578669242068	835.6578669242068	835.6578669242068	860.6578669242068	0.021978022530674934	0.012048192322254181	0.0470588244497776	0.017094017937779427	0.20000000298023224	815	890	890	915	1460
11.81679262152555	11.81679262152555	0	0	1	30	0.006067627457812431	0.00596040699421674	749.4078666413176	824.4078666413176	824.4078666413176	849.4078666413176	0.010989011265337467	0.012048192322254181	0.0470588244497776	0.017094017937779427	0.20000000298023224	815	890	890	915	1460
11.833320372713224	11.833320372713224	0	0	1	30	0.006290029259590983	0.0017071301376006005	731.9906979134745	806.9906979134745	806.9906979134745	831.9906979134745	0.0	0.0060240961611270905	0.0470588244497776	0.017094017937779427	0.20000000298023224	808	883	883	908	1460
11.849248909038156	11.849248909038156	0	0	1	30	0.006495190528383569	7.541478848456604e-05	725.3088235588443	800.3088235588443	800.3088235588443	825.3088235588443	0.0	0.0	0.03529411926865578	0.008547008968889713	0.20000000298023224	815	890	890	915	1460
11.870210376522461	11.870210376522461	0	0	1	30	0.006682548931413013	0.005494505632668734	747.5000005657785	822.5000005657785	822.5000005657785	847.5000005657785	0.021978022530674934	0.0	0.03529411926865578	0.0	0.20000000298023224	815	890	890	915	1460
11.883645736909937	11.883645736909937	0	0	1	30	0.006851590932319736	0.012885522111513323	777.7662130466471	852.7662130466471	852.7662130466471	877.7662130466471	0.032967034727334976	0.01807228848338127	0.05882352963089943	0.008547008968889713	0.20000000298023224	815	890	890	915	1460
11.899264402571333	11.899264402571333	0	0	1	30	0.007001853198729215	0.023300311582789477	820.4147759315229	895.4147759315229	895.4147759315229	920.4147759315229	0.05494505539536476	0.03614457696676254	0.08235294371843338	0.025641025975346565	0.20000000298023224	808	883	883	908	1460
11.916398868676023	11.916399263415723	0	0	1	30	0.0071329238722138266	0.03705394838254406	876.7359186265179	951.7359186265179	951.7359186265179	976.7359186265179	0.07692307978868484	0.0662650614976883	0.11764705926179886	0.04273504391312599	0.30000001192092896	808	883	883	908	1460
11.93692217509469	11.936922569834387	0	0	1	30	0.00724444369716816	0.04746873698044192	919.3844779349097	994.3844779349097	994.3844779349097	1019.3844779349097	0.09890110045671463	0.08433734625577927	0.12941177189350128	0.05128205195069313	0.30000001192092896	808	883	883	908	1460
11.950158981413683	11.950158981413683	0	0	1	30	0.007336107005503661	0.05763214475518798	961.0036327724947	1036.0036327724947	1036.0036327724947	1061.0036327724947	0.12087912112474442	0.10240963846445084	0.1411764770746231	0.05128205195069313	0.30000001192092896	809	884	884	909	1460
11.96620870282614	11.96620870282614	0	0	1	30	0.007407662554463622	0.072110831966486	1020.2938569027601	1095.2938569027601	1095.2938569027601	1120.2938569027601	0.16483516991138458	0.11445783078670502	0.15294118225574493	0.05982905998826027	0.30000001192092896	808	883	883	908	1460
11.983320668767998	11.983320668767998	0	0	1	30	0.00745891421526211	0.08710569556186312	1081.6978233258294	1156.6978233258294	1156.6978233258294	1181.6978233258294	0.19780220091342926	0.13855421543121338	0.1764705926179886	0.0683760717511177	0.30000001192092896	802	877	877	902	1460
12.003651342213661	12.003651342213661	0	0	1	30	0.007489721510659335	0.09936503363860319	1131.89981275008	1206.89981275008	1206.89981275008	1231.89981275008	0.23076923191547394	0.15060241520404816	0.1882352977991104	0.08547008782625198	0.30000001192092896	802	877	877	902	1460
12.01680249001802	12.01680288475772	0	0	1	30	0.0075	0.11353260696518655	1189.916025522439	1264.916025522439	1264.916025522439	1289.916025522439	0.2637362778186798	0.16867469251155853	0.21176470816135406	0.10256410390138626	0.30000001192092896	802	877	877	902	1440
12.033324714849911	12.033325109589608	0	0	1	30	0.007489721510659273	0.13755247462007075	1288.2773835691896	1363.2773835691896	1363.2773835691896	1388.2773835691896	0.3076923191547394	0.21084336936473846	0.24705882370471954	0.12820513546466827	0.30000001192092896	802	877	877	902	1440
12.049224040437135	12.049224040437135	0	0	1	30	0.0074589142152619884	0.1688650787914291	1416.5024976509021	1491.5024976509021	1491.5024976509021	1516.5024976509021	0.36263737082481384	0.2650602459907532	0.29411765933036804	0.16239316761493683	0.30000001192092896	802	877	877	902	1460
12.07027866649035	12.07027866649035	0	0	1	30	0.00740766255446344	0.21839346164297135	1619.3212254279676	1694.3212254279676	1694.3212254279676	1719.3212254279676	0.48351648449897766	0.3253012001514435	0.3294117748737335	0.19658119976520538	0.30000001192092896	802	877	877	902	1460
12.083642578992347	12.083642973732047	0	0	1	30	0.0073361070055034195	0.260790141279701	1792.9356285403755	1867.9356285403755	1867.9356285403755	1892.9356285403755	0.5494505763053894	0.40361446142196655	0.3764705955982208	0.23931623995304108	0.30000001192092896	796	871	871	896	1460
12.099221770683865	12.099221770683865	0	0	1	30	0.007244443697167859	0.2916258533893068	1919.2078696292112	1994.2078696292112	1994.2078696292112	2019.2078696292112	0.5494505763053894	0.4939759075641632	0.42352941632270813	0.2905983030796051	0.30000001192092896	796	871	871	896	1440
12.116467553383611	12.116467948123308	0	0	1	30	0.007132923872213468	0.3343924171529624	2094.336948241381	2169.336948241381	2169.336948241381	2194.336948241381	0.6043956279754639	0.5722891688346863	0.47058823704719543	0.34188035130500793	0.30000001192092896	796	871	871	896	1440
12.136929280409266	12.136929280409266	0	0	1	30	0.007001853198728799	0.42200484096314694	2453.1098237440865	2528.1098237440865	2528.1098237440865	2553.1098237440865	0.7032967209815979	0.7289156913757324	0.5647059082984924	0.45299145579338074	0.30000001192092896	790	865	865	890	1440
12.150174376261933	12.15017516574133	0	0	1	30	0.006851590932319263	0.42200484096314694	2453.1098237440865	2528.1098237440865	2528.1098237440865	2553.1098237440865	0.7032967209815979	0.7289156913757324	0.5647059082984924	0.45299145579338074	0.30000001192092896	773	848	848	873	1440
12.166211071264332	12.166211071264332	0	0	1	30	0.006682548931412486	0.46403975502937644	2625.2427968452967	2700.2427968452967	2700.2427968452967	2725.2427968452967	0.7472527623176575	0.7951807379722595	0.6117647290229797	0.5128205418586731	0.30000001192092896	773	848	848	873	1440
12.183325010904685	12.183325405644382	0	0	1	30	0.006495190528382989	0.5292371938775808	2892.2263089286935	2967.2263089286935	2967.2263089286935	2992.2263089286935	0.8241758346557617	0.891566276550293	0.6705882549285889	0.5982906222343445	0.30000001192092896	773	848	848	873	1440
12.203564499479931	12.203564894219628	0	0	1	30	0.00629002925959035	0.5492084755032671	2974.008707185879	3049.008707185879	3049.008707185879	3074.008707185879	0.8241758346557617	0.9277108311653137	0.6941176652908325	0.6410256624221802	0.30000001192092896	773	848	848	873	1440
12.216813147989885	12.216813542729586	0	0	1	30	0.0060676274578117485	0.5741235004680849	3076.035734416808	3151.035734416808	3151.035734416808	3176.035734416808	0.8461538553237915	0.9578313231468201	0.729411780834198	0.6752136945724487	0.30000001192092896	773	848	848	873	1440
12.2333282675072	12.2333282675072	0	0	1	30	0.0058285947109268975	0.596049337509351	3165.8220371007924	3240.8220371007924	3240.8220371007924	3265.8220371007924	0.8681318759918213	0.9819276928901672	0.7529411911964417	0.7094017267227173	0.30000001192092896	773	848	848	873	1440
12.249511016198145	12.249511410937842	0	0	1	30	0.005573586191080047	0.6086691161341378	3217.5000305692943	3292.5000305692943	3292.5000305692943	3317.5000305692943	0.8791208863258362	1.0	0.7647058963775635	0.7264957427978516	0.30000001192092896	773	848	848	873	1440
12.270163007758608	12.270163007758608	0	0	1	30	0.005303300858898672	0.6146843424389985	3242.132382287699	3317.132382287699	3317.132382287699	3342.132382287699	0.8901098966598511	1.0	0.7647058963775635	0.7435897588729858	0.30000001192092896	767	842	842	867	1440
12.28359047335211	12.28359086809181	0	0	1	30	0.005018479547690979	0.6185304961293232	3257.8823816495787	3332.8823816495787	3332.8823816495787	3357.8823816495787	0.8901098966598511	1.0	0.7764706015586853	0.752136766910553	0.30000001192092896	760	835	835	860	1440
12.29929756070603	12.29929756070603	0	0	1	30	0.004719902932873301	0.6135710767161733	3237.5735591527296	3312.5735591527296	3312.5735591527296	3337.5735591527296	0.8791208863258362	1.0	0.7647058963775635	0.752136766910553	0.30000001192092896	760	835	835	860	1440
12.316236630659827	12.316236630659827	0	0	1	30	0.004408389392193047	0.6135710767161733	3237.5735591527296	3312.5735591527296	3312.5735591527296	3337.5735591527296	0.8791208863258362	1.0	0.7647058963775635	0.752136766910553	0.30000001192092896	749	824	824	849	1440
12.336910332903724	12.336910332903724	0	0	1	30	0.004084792762612181	0.616318329299677	3248.8235584821773	3323.8235584821773	3323.8235584821773	3348.8235584821773	0.8901098966598511	1.0	0.7647058963775635	0.752136766910553	0.30000001192092896	731	806	806	831	1440
12.350134507552358	12.350134507552358	0	0	1	30	0.0037499999999994586	0.6179523161603555	3255.5147346766557	3330.5147346766557	3330.5147346766557	3355.5147346766557	0.8901098966598511	1.0	0.7647058963775635	0.7606837749481201	0.30000001192092896	725	800	800	825	1440
12.366204360689451	12.366204755429152	0	0	1	30	0.003404928748046042	0.6201896212474374	3264.676499008256	3339.676499008256	3339.676499008256	3364.676499008256	0.8901098966598511	1.0	0.7764706015586853	0.7606837749481201	0.30000001192092896	747	822	822	847	1440
12.38339093243438	12.383391721913778	0	0	1	30	0.0030505248230679265	0.6201896212474374	3264.676499008256	3339.676499008256	3339.676499008256	3364.676499008256	0.8901098966598511	1.0	0.7764706015586853	0.7606837749481201	0.30000001192092896	777	852	852	877	1440
12.403608315586496	12.403608315586496	0	0	1	30	0.0026877596215891626	0.6218487463655515	3271.4706163669334	3346.4706163669334	3346.4706163669334	3371.4706163669334	0.8901098966598511	1.0	0.7764706015586853	0.7692307829856873	0.30000001192092896	820	895	895	920	1440
12.417169203198181	12.417169203198181	0	0	1	30	0.0023176274578115027	0.6302269690446725	3305.779438237934	3380.779438237934	3380.779438237934	3405.779438237934	0.901098906993866	1.0	0.7882353067398071	0.7863247990608215	0.30000001192092896	876	951	951	976	1460
12.433415899720327	12.433416294460027	0	0	1	30	0.0019411428382682915	0.6319112324202223	3312.67649676081	3387.67649676081	3387.67649676081	3412.67649676081	0.901098906993866	1.0	0.7882353067398071	0.7948718070983887	0.4000000059604645	919	994	994	1019	1460
12.456968043847684	12.456968043847684	0	0	1	30	0.001559337681132571	0.6404151463865215	3347.5000244528055	3422.5000244528055	3422.5000244528055	3447.5000244528055	0.9120879173278809	1.0	0.800000011920929	0.811965823173523	0.4000000059604645	961	1036	1036	1061	1460
12.466219952907554	12.466219952907554	0	0	1	30	0.0011732584878010991	0.6404151463865215	3347.5000244528055	3422.5000244528055	3422.5000244528055	3447.5000244528055	0.9120879173278809	1.0	0.800000011920929	0.811965823173523	0.4000000059604645	1020	1095	1095	1120	1460
12.483586920694822	12.48358731543452	0	0	1	30	0.0007839634745067622	0.6428032810182174	3357.2794357696002	3432.2794357696002	3432.2794357696002	3457.2794357696002	0.9120879173278809	1.0	0.8117647171020508	0.811965823173523	0.30000001192092896	1081	1156	1156	1181	1460
12.499276244762296	12.499276639501996	0	0	1	30	0.000392519671821435	0.6455505336017211	3368.529435099048	3443.529435099048	3443.529435099048	3468.529435099048	0.9230769276618958	1.0	0.8117647171020508	0.811965823173523	0.30000001192092896	1131	1206	1206	1231	1460
12.516254393946273	12.516254393946273	0	0	1	30	-6.468409853337487e-16	0.6490196133825634	3382.735316801597	3457.735316801597	3457.735316801597	3482.735316801597	0.9230769276618958	1.0	0.8117647171020508	0.8290598392486572	0.30000001192092896	1189	1264	1264	1289	1460
12.536829016525779	12.536829016525779	0	0	1	30	-0.00039251967182272687	0.6514580245291306	3392.7206104467896	3467.7206104467896	3467.7206104467896	3492.7206104467896	0.9230769276618958	1.0	0.8235294222831726	0.8290598392486572	0.4000000059604645	1288	1363	1363	1388	1460
12.550263587433857	12.550263587433857	0	0	1	30	-0.0007839634745080487	0.6514580245291306	3392.7206104467896	3467.7206104467896	3467.7206104467896	3492.7206104467896	0.9230769276618958	1.0	0.8235294222831726	0.8290598392486572	0.4000000059604645	1416	1491	1491	1516	1460
12.566329887913664	12.566330282653361	0	0	1	30	-0.0011732584878023768	0.6566436882592015	3413.9559034214303	3488.9559034214303	3488.9559034214303	3513.9559034214303	0.9340659379959106	1.0	0.8352941274642944	0.8290598392486572	0.4000000059604645	1619	1694	1694	1719	1460
12.590427957044426	12.590428351784126	0	0	1	30	-0.0015593376811338364	0.6566436882592015	3413.9559034214303	3488.9559034214303	3488.9559034214303	3513.9559034214303	0.9340659379959106	1.0	0.8352941274642944	0.8290598392486572	0.4000000059604645	1792	1867	1867	1892	1460
12.600628425600448	12.600628425600448	0	0	1	30	-0.0019411428382695413	0.658428504664494	3421.2647266011027	3496.2647266011027	3496.2647266011027	3521.2647266011027	0.9340659379959106	1.0	0.8352941274642944	0.8376068472862244	0.4000000059604645	1919	1994	1994	2019	1460
12.616999859867406	12.617000254607106	0	0	1	30	-0.002317627457812733	0.662702008731225	3438.7647257543663	3513.7647257543663	3513.7647257543663	3538.7647257543663	0.9340659379959106	1.0	0.8470588326454163	0.8461538553237915	0.4000000059604645	2094	2169	2169	2194	1460
12.633820507911569	12.63382090265127	0	0	1	30	-0.00268775962159037	0.6672592159774569	3457.4264894276857	3532.4264894276857	3532.4264894276857	3557.4264894276857	0.9450549483299255	1.0	0.8470588326454163	0.8547008633613586	0.4000000059604645	2453	2528	2528	2553	1460
12.656895017003414	12.656895017003414	0	0	1	30	-0.0030505248230691083	0.6679379489761672	3460.205901057405	3535.205901057405	3535.205901057405	3560.205901057405	0.9450549483299255	1.0	0.8588235378265381	0.8461538553237915	0.30000001192092896	2453	2528	2528	2553	1460
12.666262979534721	12.666262979534721	0	0	1	30	-0.003404928748047195	0.6679379489761672	3460.205901057405	3535.205901057405	3535.205901057405	3560.205901057405	0.9450549483299255	1.0	0.8588235378265381	0.8461538553237915	0.30000001192092896	2625	2700	2700	2725	1460
12.683596789187291	12.683596789187291	0	0	1	30	-0.0037500000000005793	0.6679379489761672	3460.205901057405	3535.205901057405	3535.205901057405	3560.205901057405	0.9450549483299255	1.0	0.8588235378265381	0.8461538553237915	0.30000001192092896	2892	2967	2967	2992	1460
12.699271113146214	12.699271113146214	0	0	1	30	-0.004084792762613266	0.6679379489761672	3460.205901057405	3535.205901057405	3535.205901057405	3560.205901057405	0.9450549483299255	1.0	0.8588235378265381	0.8461538553237915	0.30000001192092896	2974	3049	3049	3074	1460
12.716219262113082	12.716219262113082	0	0	1	30	-0.004408389392194093	0.6679379489761672	3460.205901057405	3535.205901057405	3535.205901057405	3560.205901057405	0.9450549483299255	1.0	0.8588235378265381	0.8461538553237915	0.30000001192092896	3076	3151	3151	3176	1460
12.736955727969082	12.736955727969082	0	0	1	30	-0.004719902932874305	0.6679379489761672	3460.205901057405	3535.205901057405	3535.205901057405	3560.205901057405	0.9450549483299255	1.0	0.8588235378265381	0.8461538553237915	0.30000001192092896	3165	3240	3240	3265	1460
12.750101349417662	12.750101744157359	0	0	1	30	-0.005018479547691941	0.6661028560560034	3452.6911955493338	3527.6911955493338	3527.6911955493338	3552.6911955493338	0.9450549483299255	1.0	0.8588235378265381	0.8376068472862244	0.4000000059604645	3217	3292	3292	3317	1460
12.766312519366917	12.766312914106614	0	0	1	30	-0.005303300858899587	0.6618293519892724	3435.1911963960706	3510.1911963960706	3510.1911963960706	3535.1911963960706	0.9450549483299255	1.0	0.8470588326454163	0.8290598392486572	0.4000000059604645	3242	3317	3317	3342	1460
12.78340948520022	12.78340948520022	0	0	1	30	-0.0055735861910809125	0.6590820994057687	3423.941197066623	3498.941197066623	3498.941197066623	3523.941197066623	0.9340659379959106	1.0	0.8470588326454163	0.8290598392486572	0.30000001192092896	3257	3332	3332	3357	1460
12.803675816074986	12.803676210814682	0	0	1	30	-0.005828594710927712	0.654858871853909	3406.6470802417575	3481.6470802417575	3481.6470802417575	3506.6470802417575	0.9340659379959106	1.0	0.8352941274642944	0.8205128312110901	0.4000000059604645	3237	3312	3312	3337	1460
12.816789858347658	12.816789858347658	0	0	1	30	-0.006067627457812508	0.6530740554486165	3399.3382570620847	3474.3382570620847	3474.3382570620847	3499.3382570620847	0.9340659379959106	1.0	0.8352941274642944	0.811965823173523	0.4000000059604645	3237	3312	3312	3337	1460
12.833278925044851	12.833278925044851	0	0	1	30	-0.006290029259591055	0.6489262426690638	3382.3529637298166	3457.3529637298166	3457.3529637298166	3482.3529637298166	0.9340659379959106	1.0	0.8235294222831726	0.8034188151359558	0.4000000059604645	3248	3323	3323	3348	1460
12.849239435285387	12.849239435285387	0	0	1	30	-0.006495190528383635	0.6386123740400365	3340.1176716939494	3415.1176716939494	3415.1176716939494	3440.1176716939494	0.9230769276618958	1.0	0.8117647171020508	0.7777777910232544	0.4000000059604645	3255	3330	3330	3355	1460
12.870290113941614	12.870290508681315	0	0	1	30	-0.006682548931413073	0.6250305316896521	3284.500027269125	3359.500027269125	3359.500027269125	3384.500027269125	0.9120879173278809	1.0	0.800000011920929	0.7350427508354187	0.4000000059604645	3264	3339	3339	3364	1460
12.883535209794282	12.883535209794282	0	0	1	30	-0.006851590932319789	0.5991919923646778	3178.691208733356	3253.691208733356	3253.691208733356	3278.691208733356	0.8791208863258362	1.0	0.7764706015586853	0.6666666865348816	0.4000000059604645	3264	3339	3339	3364	1460
12.899235586573322	12.899235586573322	0	0	1	30	-0.007001853198729263	0.5512724502234079	2982.4606836648554	3057.4606836648554	3057.4606836648554	3082.4606836648554	0.8351648449897766	0.9397590160369873	0.729411780834198	0.5897436141967773	0.4000000059604645	3271	3346	3346	3371	1460
12.9162776835885	12.9162776835885	0	0	1	30	-0.007132923872213867	0.48263466140024036	2701.3889384339845	2776.3889384339845	2776.3889384339845	2801.3889384339845	0.7252747416496277	0.8433734774589539	0.6941176652908325	0.5213675498962402	0.4000000059604645	3305	3380	3380	3405	1460
12.936864543098668	12.936864543098668	0	0	1	30	-0.0072444436971681936	0.3759245641158717	2264.4110900544947	2339.4110900544947	2339.4110900544947	2364.4110900544947	0.6483516693115234	0.6385542154312134	0.5764706134796143	0.3760683834552765	0.4000000059604645	3312	3387	3387	3412	1480
12.950045296380434	12.950045296380434	0	0	1	30	-0.007336107005503688	0.3759245641158717	2264.4110900544947	2339.4110900544947	2339.4110900544947	2364.4110900544947	0.6483516693115234	0.6385542154312134	0.5764706134796143	0.3760683834552765	0.4000000059604645	3347	3422	3422	3447	1480
12.966508704997207	12.966509494476604	0	0	1	30	-0.007407662554463643	0.3134851515405499	2008.7216955585518	2083.721695558552	2083.721695558552	2108.721695558552	0.47252747416496277	0.4337349534034729	0.43529412150382996	0.24786324799060822	0.4000000059604645	3347	3422	3422	3447	1480
12.990266508507627	12.990266508507627	0	0	1	30	-0.007458914215262124	0.19979737877036652	1543.170266064651	1618.170266064651	1618.170266064651	1643.170266064651	0.38461539149284363	0.33734938502311707	0.3764705955982208	0.20512820780277252	0.4000000059604645	3357	3432	3432	3457	1460
12.999195520493899	12.999195520493899	0	0	1	30	-0.007489721510659341	0.15560644280901503	1362.2083833029164	1437.2083833029164	1437.2083833029164	1462.2083833029164	0.3076923191547394	0.2650602459907532	0.30588236451148987	0.16239316761493683	0.30000001192092896	3368	3443	3443	3468	1460
13.01688972749145	13.01688972749145	0	0	1	30	-0.0075	0.10595236064247177	1158.8749168309218	1233.8749168309218	1233.8749168309218	1258.8749168309218	0.18681319057941437	0.20481927692890167	0.23529411852359772	0.1367521435022354	0.30000001192092896	3382	3457	3457	3482	1460
13.033345636053944	13.033346030793645	0	0	1	30	-0.007489721510659266	0.09369851693308731	1108.6954268409925	1183.6954268409925	1183.6954268409925	1208.6954268409925	0.18681319057941437	0.16867469251155853	0.1882352977991104	0.10256410390138626	0.30000001192092896	3392	3467	3467	3492	1480
13.056936069932085	13.056936069932085	0	0	1	30	-0.0074589142152619746	0.06209994119097085	979.2992591770256	1054.2992591770255	1054.2992591770255	1079.2992591770255	0.12087912112474442	0.1204819306731224	0.11764705926179886	0.05982905998826027	0.4000000059604645	3392	3467	3467	3492	1480
13.06622745296183	13.06622745296183	0	0	1	30	-0.007407662554463419	0.06209994119097085	979.2992591770256	1054.2992591770255	1054.2992591770255	1079.2992591770255	0.12087912112474442	0.1204819306731224	0.11764705926179886	0.05982905998826027	0.4000000059604645	3413	3488	3488	3513	1480
13.083619289350121	13.083623236747108	0	0	1	30	-0.007336107005503392	0.05153432127037739	936.0330456021954	1011.0330456021954	1011.0330456021954	1036.0330456021954	0.09890110045671463	0.10240963846445084	0.0941176488995552	0.05128205195069313	0.30000001192092896	3413	3488	3488	3513	1480
13.09924032344971	13.09924032344971	0	0	1	30	-0.007244443697167825	0.04517170237410063	909.978121221942	984.978121221942	984.978121221942	1009.978121221942	0.08791209012269974	0.09036144614219666	0.07058823853731155	0.03418803587555885	0.30000001192092896	3421	3496	3496	3521	1480
13.116278473067897	13.116278867807598	0	0	1	30	-0.0071329238722134276	0.03918615731496369	885.4673142047764	960.4673142047764	960.4673142047764	985.4673142047764	0.07692307978868484	0.07831325381994247	0.05882352963089943	0.025641025975346565	0.30000001192092896	3438	3513	3513	3538	1480
13.136874411591137	13.136874411591137	0	0	1	30	-0.007001853198728752	0.029022749540217635	843.8481593671912	918.8481593671912	918.8481593671912	943.8481593671912	0.05494505539536476	0.0602409653365612	0.03529411926865578	0.025641025975346565	0.30000001192092896	3457	3532	3532	3557	1480
13.150102138897058	13.150102138897058	0	0	1	30	-0.006851590932319209	0.02894733475995062	843.5393358419979	918.5393358419979	918.5393358419979	943.5393358419979	0.05494505539536476	0.0602409653365612	0.03529411926865578	0.017094017937779427	0.30000001192092896	3460	3535	3535	3560	1460
13.166256466329692	13.166256466329692	0	0	1	30	-0.006682548931412426	0.02739103419135913	837.1662850136156	912.1662850136156	912.1662850136156	937.1662850136156	0.05494505539536476	0.05421686917543411	0.0235294122248888	0.017094017937779427	0.30000001192092896	3460	3535	3535	3560	1460
13.183669223922013	13.183669618661714	0	0	1	30	-0.006495190528382922	0.02464378160785541	825.9162856841679	900.9162856841679	900.9162856841679	925.9162856841679	0.04395604506134987	0.05421686917543411	0.0235294122248888	0.017094017937779427	0.30000001192092896	3460	3535	3535	3560	1460
13.20357752588999	13.20357752588999	0	0	1	30	-0.006290029259590279	0.02464378160785541	825.9162856841679	900.9162856841679	900.9162856841679	925.9162856841679	0.04395604506134987	0.05421686917543411	0.0235294122248888	0.017094017937779427	0.30000001192092896	3460	3535	3535	3560	1460
13.217053149726741	13.217053544466442	0	0	1	30	-0.006067627457811671	0.02464378160785541	825.9162856841679	900.9162856841679	900.9162856841679	925.9162856841679	0.04395604506134987	0.05421686917543411	0.0235294122248888	0.017094017937779427	0.30000001192092896	3460	3535	3535	3560	1460
13.233558795491284	13.233558795491284	0	0	1	30	-0.005828594710926814	0.02464378160785541	825.9162856841679	900.9162856841679	900.9162856841679	925.9162856841679	0.04395604506134987	0.05421686917543411	0.0235294122248888	0.017094017937779427	0.30000001192092896	3460	3535	3535	3560	1460
13.256943964726059	13.256943964726062	0	0	1	30	-0.0055735861910799584	0.02464378160785541	825.9162856841679	900.9162856841679	900.9162856841679	925.9162856841679	0.04395604506134987	0.05421686917543411	0.0235294122248888	0.017094017937779427	0.30000001192092896	3452	3527	3527	3552	1480
13.26628508495785	13.26628508495785	0	0	1	30	-0.0053033008588985785	0.021896529024351685	814.6662863547201	889.6662863547201	889.6662863547201	914.6662863547201	0.032967034727334976	0.05421686917543411	0.0235294122248888	0.017094017937779427	0.30000001192092896	3435	3510	3510	3535	1480
13.283569946887773	13.283569946887773	0	0	1	30	-0.005018479547690881	0.020390504052747338	808.4991140960003	883.4991140960003	883.4991140960003	908.4991140960003	0.032967034727334976	0.048192769289016724	0.0235294122248888	0.017094017937779427	0.30000001192092896	3423	3498	3498	3523	1460
13.299261639393443	13.299261639393443	0	0	1	30	-0.004719902932873198	0.020390504052747338	808.4991140960003	883.4991140960003	883.4991140960003	908.4991140960003	0.032967034727334976	0.048192769289016724	0.0235294122248888	0.017094017937779427	0.30000001192092896	3406	3481	3481	3506	1480
13.323700763623947	13.323700763623947	0	0	1	30	-0.00440838939219294	0.020390504052747338	808.4991140960003	883.4991140960003	883.4991140960003	908.4991140960003	0.032967034727334976	0.048192769289016724	0.0235294122248888	0.017094017937779427	0.30000001192092896	3399	3474	3474	3499	1480
13.3333122805494	13.3333122805494	0	0	1	30	-0.00408479276261207	0.020390504052747338	808.4991140960003	883.4991140960003	883.4991140960003	908.4991140960003	0.032967034727334976	0.048192769289016724	0.0235294122248888	0.017094017937779427	0.30000001192092896	3382	3457	3457	3482	1480
13.350119902183504	13.350119902183504	0	0	1	30	-0.003749999999999344	0.018884480012465565	802.3319456510465	877.3319456510465	877.3319456510465	902.3319456510465	0.032967034727334976	0.04216867312788963	0.0235294122248888	0.017094017937779427	0.30000001192092896	3340	3415	3415	3440	1480
13.366250150494508	13.366250150494512	0	0	1	30	-0.0034049287480459245	0.020390504052747338	808.4991140960003	883.4991140960003	883.4991140960003	908.4991140960003	0.032967034727334976	0.048192769289016724	0.0235294122248888	0.017094017937779427	0.30000001192092896	3284	3359	3359	3384	1480
13.38342882744546	13.38342922218516	0	0	1	30	-0.003050524823067806	0.018934756540775283	802.5378280344748	877.5378280344748	877.5378280344748	902.5378280344748	0.032967034727334976	0.04216867312788963	0.03529411926865578	0.017094017937779427	0.30000001192092896	3178	3253	3253	3278	1480
13.403589368080954	13.403589762820651	0	0	1	30	-0.002687759621589039	0.018934756540775283	802.5378280344748	877.5378280344748	877.5378280344748	902.5378280344748	0.032967034727334976	0.04216867312788963	0.03529411926865578	0.017094017937779427	0.30000001192092896	2982	3057	3057	3082	1480
13.416755910733563	13.416755910733563	0	0	1	30	-0.0023176274578113774	0.020440780581057055	808.7049964794287	883.7049964794287	883.7049964794287	908.7049964794287	0.032967034727334976	0.048192769289016724	0.03529411926865578	0.017094017937779427	0.30000001192092896	2701	2776	2776	2801	1480
13.443527946583824	13.443527946583824	0	0	1	30	-0.0019411428382681635	0.018934756540775283	802.5378280344748	877.5378280344748	877.5378280344748	902.5378280344748	0.032967034727334976	0.04216867312788963	0.03529411926865578	0.017094017937779427	0.30000001192092896	2264	2339	2339	2364	1480
13.449529963703686	13.449529963703686	0	0	1	30	-0.0015593376811324415	0.020440780581057055	808.7049964794287	883.7049964794287	883.7049964794287	908.7049964794287	0.032967034727334976	0.048192769289016724	0.03529411926865578	0.017094017937779427	0.30000001192092896	2264	2339	2339	2364	1480
13.470347745937634	13.470347745937634	0	0	1	30	-0.0011732584878009686	0.020440780581057055	808.7049964794287	883.7049964794287	883.7049964794287	908.7049964794287	0.032967034727334976	0.048192769289016724	0.03529411926865578	0.017094017937779427	0.30000001192092896	2008	2083	2083	2108	1480
13.483680474003432	13.483680474003432	0	0	1	30	-0.0007839634745066304	0.016187503491610272	791.2878267981441	866.2878267981441	866.2878267981441	891.2878267981441	0.021978022530674934	0.04216867312788963	0.03529411926865578	0.017094017937779427	0.30000001192092896	1543	1618	1618	1643	1480
13.499303481801512	13.499303876541212	0	0	1	30	-0.0003925196718213029	0.016187503491610272	791.2878267981441	866.2878267981441	866.2878267981441	891.2878267981441	0.021978022530674934	0.04216867312788963	0.03529411926865578	0.017094017937779427	0.30000001192092896	1362	1437	1437	1462	1460
13.516252814987478	13.516252814987478	0	0	1	30	7.791492631894069e-16	0.014681479451328501	785.1206583531903	860.1206583531903	860.1206583531903	885.1206583531903	0.021978022530674934	0.03614457696676254	0.03529411926865578	0.017094017937779427	0.30000001192092896	1158	1233	1233	1258	1460
13.536842042935838	13.536842437675535	0	0	1	30	0.000392519671822859	0.01742873250049351	796.370659589521	871.370659589521	871.370659589521	896.370659589521	0.032967034727334976	0.03614457696676254	0.03529411926865578	0.017094017937779427	0.30000001192092896	1108	1183	1183	1208	1460
13.550095823061877	13.550096217801578	0	0	1	30	0.0007839634745081803	0.01742873250049351	796.370659589521	871.370659589521	871.370659589521	896.370659589521	0.032967034727334976	0.03614457696676254	0.03529411926865578	0.017094017937779427	0.30000001192092896	979	1054	1054	1079	1480
13.56650436286052	13.566504757600221	0	0	1	30	0.0011732584878025075	0.017479009020843206	796.576541940353	871.576541940353	871.576541940353	896.576541940353	0.032967034727334976	0.03614457696676254	0.0470588244497776	0.017094017937779427	0.30000001192092896	979	1054	1054	1079	1480
13.590229402975943	13.59022979771564	0	0	1	30	0.0015593376811339657	0.01742873250049351	796.370659589521	871.370659589521	871.370659589521	896.370659589521	0.032967034727334976	0.03614457696676254	0.03529411926865578	0.017094017937779427	0.30000001192092896	936	1011	1011	1036	1460
13.599228283888898	13.599228283888898	0	0	1	30	0.001941142838269669	0.017378455972183793	796.1647772060926	871.1647772060926	871.1647772060926	896.1647772060926	0.032967034727334976	0.03614457696676254	0.0470588244497776	0.008547008968889713	0.30000001192092896	909	984	984	1009	1460
13.617060649781017	13.617061044520717	0	0	1	30	0.0023176274578128593	0.02022626160434693	807.8265412698007	882.8265412698007	882.8265412698007	907.8265412698007	0.04395604506134987	0.03614457696676254	0.0470588244497776	0.017094017937779427	0.30000001192092896	885	960	960	985	1460
13.633335767561476	13.633336162301173	0	0	1	30	0.002687759621590494	0.02022626160434693	807.8265412698007	882.8265412698007	882.8265412698007	907.8265412698007	0.04395604506134987	0.03614457696676254	0.0470588244497776	0.017094017937779427	0.30000001192092896	843	918	918	943	1460
13.65694712264365	13.65694712264365	0	0	1	30	0.0030505248230692293	0.01742873250049351	796.370659589521	871.370659589521	871.370659589521	896.370659589521	0.032967034727334976	0.03614457696676254	0.03529411926865578	0.017094017937779427	0.30000001192092896	843	918	918	943	1460
13.666251137343757	13.666251137343757	0	0	1	30	0.0034049287480473127	0.015922708925873025	790.2034930514501	865.2034930514501	865.2034930514501	890.2034930514501	0.032967034727334976	0.0301204826682806	0.03529411926865578	0.017094017937779427	0.30000001192092896	837	912	912	937	1460
13.683595604968193	13.683595604968193	0	0	1	30	0.0037500000000006933	0.01742873250049351	796.370659589521	871.370659589521	871.370659589521	896.370659589521	0.032967034727334976	0.03614457696676254	0.03529411926865578	0.017094017937779427	0.30000001192092896	825	900	900	925	1460
13.699273876324106	13.699273876324106	0	0	1	30	0.004084792762613376	0.018569408456737324	801.0417276303393	876.0417276303393	876.0417276303393	901.0417276303393	0.04395604506134987	0.0301204826682806	0.0235294122248888	0.008547008968889713	0.30000001192092896	825	900	900	925	1460
13.716246104412598	13.716246104412598	0	0	1	30	0.0044083893921942	0.018569408456737324	801.0417276303393	876.0417276303393	876.0417276303393	901.0417276303393	0.04395604506134987	0.0301204826682806	0.0235294122248888	0.008547008968889713	0.30000001192092896	825	900	900	925	1460
13.736849148250414	13.736849148250414	0	0	1	30	0.004719902932874409	0.017013107426464558	794.6686749113724	869.6686749113724	869.6686749113724	894.6686749113724	0.04395604506134987	0.024096384644508362	0.0235294122248888	0.0	0.30000001192092896	825	900	900	925	1460
13.750095033582479	13.750095033582479	0	0	1	30	0.005018479547692039	0.0143412696314454	783.7274991407689	858.7274991407689	858.7274991407689	883.7274991407689	0.032967034727334976	0.024096384644508362	0.03529411926865578	0.008547008968889713	0.30000001192092896	825	900	900	925	1460
13.766256071589993	13.76625646632969	0	0	1	30	0.00530330085889968	0.018720238029726444	801.6593747317298	876.6593747317298	876.6593747317298	901.6593747317298	0.04395604506134987	0.0301204826682806	0.0470588244497776	0.017094017937779427	0.30000001192092896	814	889	889	914	1460
13.783281984277519	13.783282379017216	0	0	1	30	0.005573586191081001	0.033479404863758624	862.0981629170916	937.0981629170916	937.0981629170916	962.0981629170916	0.06593406945466995	0.0602409653365612	0.12941177189350128	0.05982905998826027	0.30000001192092896	808	883	883	908	1460
13.803594499697038	13.803594894436735	0	0	1	30	0.005828594710927795	0.053245993768220395	943.0423444808625	1018.0423444808625	1018.0423444808625	1043.0423444808625	0.09890110045671463	0.09638553857803345	0.1882352977991104	0.09401709586381912	0.30000001192092896	808	883	883	908	1460
13.816742094844109	13.816742094844109	0	0	1	30	0.006067627457812587	0.07590121545830286	1035.8154773017502	1110.8154773017502	1110.8154773017502	1135.8154773017502	0.1318681389093399	0.13855421543121338	0.25882354378700256	0.12820513546466827	0.30000001192092896	808	883	883	908	1460
13.833285635619731	13.833286030359432	0	0	1	30	0.006290029259591127	0.09996417702113403	1134.3533049015439	1209.3533049015439	1209.3533049015439	1234.3533049015439	0.16483516991138458	0.1807228922843933	0.3176470696926117	0.17094017565250397	0.30000001192092896	808	883	883	908	1460
13.849246540599964	13.849246935339664	0	0	1	30	0.006495190528383701	0.1375142949895981	1288.1210379824042	1363.1210379824042	1363.1210379824042	1388.1210379824042	0.2527472674846649	0.21686747670173645	0.3764705955982208	0.21367521584033966	0.4000000059604645	802	877	877	902	1460
13.87023366616469	13.87023366616469	0	0	1	30	0.006682548931413134	0.1730847169663392	1433.781915977159	1508.781915977159	1508.781915977159	1533.781915977159	0.3186813294887543	0.2650602459907532	0.42352941632270813	0.25641027092933655	0.4000000059604645	808	883	883	908	1460
13.883549815163136	13.883550209902836	0	0	1	30	0.006851590932319843	0.19317715233702226	1516.0604388201061	1591.0604388201061	1591.0604388201061	1616.0604388201061	0.3186813294887543	0.3132530152797699	0.47058823704719543	0.29914531111717224	0.4000000059604645	802	877	877	902	1460
13.899209139013507	13.899209533753204	0	0	1	30	0.0070018531987293105	0.231023429687776	1671.0409445714427	1746.0409445714427	1746.0409445714427	1771.0409445714427	0.37362638115882874	0.3734939694404602	0.5176470875740051	0.34188035130500793	0.4000000059604645	802	877	877	902	1460
13.916273341451813	13.916273341451813	0	0	1	30	0.007132923872213908	0.2618534929612104	1797.2900536761567	1872.2900536761567	1872.2900536761567	1897.2900536761567	0.4175824224948883	0.42168673872947693	0.5411764979362488	0.38461539149284363	0.4000000059604645	808	883	883	908	1460
13.936822700690598	13.936822700690598	0	0	1	30	0.007244443697168227	0.31249551446204693	2004.6691317220823	2079.669131722082	2079.669131722082	2104.669131722082	0.48351648449897766	0.5	0.5882353186607361	0.45299145579338074	0.4000000059604645	802	877	877	902	1460
13.950176744700126	13.950176744700126	0	0	1	30	0.007336107005503715	0.31249551446204693	2004.6691317220823	2079.669131722082	2079.669131722082	2104.669131722082	0.48351648449897766	0.5	0.5882353186607361	0.45299145579338074	0.4000000059604645	808	883	883	908	1460
13.966256466329689	13.966256466329689	0	0	1	30	0.007407662554463664	0.3391728623959813	2113.9128715115435	2188.9128715115435	2188.9128715115435	2213.9128715115435	0.5164835453033447	0.5421686768531799	0.6117647290229797	0.4871794879436493	0.30000001192092896	808	883	883	908	1460
13.983260273594084	13.983260273594084	0	0	1	30	0.007458914215262138	0.4221744218772834	2453.804257587475	2528.804257587475	2528.804257587475	2553.804257587475	0.6483516693115234	0.650602400302887	0.6705882549285889	0.5811966061592102	0.4000000059604645	791	866	866	891	1460
14.003568841616616	14.003569236356316	0	0	1	30	0.007489721510659348	0.44538400898691766	2548.847516801428	2623.847516801428	2623.847516801428	2648.847516801428	0.6483516693115234	0.6987951993942261	0.7058823704719543	0.6153846383094788	0.4000000059604645	791	866	866	891	1460
14.016781568813986	14.016781963553683	0	0	1	30	0.0075	0.4770867214723111	2678.6701244291144	2753.6701244291144	2753.6701244291144	2778.6701244291144	0.6813187003135681	0.7469879388809204	0.729411780834198	0.6581196784973145	0.30000001192092896	785	860	860	885	1460
14.033330241205693	14.033330635945394	0	0	1	30	0.007489721510659259	0.5019240666029141	2780.3790527389333	2855.3790527389333	2855.3790527389333	2880.3790527389333	0.7032967209815979	0.7831325531005859	0.7529411911964417	0.692307710647583	0.4000000059604645	796	871	871	896	1460
14.049278514515567	14.049278514515567	0	0	1	30	0.0074589142152619616	0.5325050195597596	2905.6080550972156	2980.6080550972156	2980.6080550972156	3005.6080550972156	0.7472527623176575	0.8253012299537659	0.7764706015586853	0.7179487347602844	0.4000000059604645	796	871	871	896	1460
14.070231297726497	14.070231297726497	0	0	1	30	0.007407662554463399	0.5565904669527315	3004.2379621714354	3079.2379621714354	3079.2379621714354	3104.2379621714354	0.7692307829856873	0.8554216623306274	0.800000011920929	0.752136766910553	0.4000000059604645	796	871	871	896	1460
14.083527315000307	14.083527315000307	0	0	1	30	0.007336107005503364	0.5853314245088788	3121.9321833638587	3196.9321833638587	3196.9321833638587	3221.9321833638587	0.8021978139877319	0.891566276550293	0.8235294222831726	0.7863247990608215	0.4000000059604645	796	871	871	896	1460
14.099223349642664	14.099223349642664	0	0	1	30	0.00724444369716779	0.6210876252811239	3268.3538255262024	3343.3538255262024	3343.3538255262024	3368.3538255262024	0.8131868243217468	0.9518072009086609	0.8588235378265381	0.8376068472862244	0.4000000059604645	796	871	871	896	1460
14.116323473393557	14.116323868133257	0	0	1	30	0.007132923872213387	0.6413040754632053	3351.140189021826	3426.140189021826	3426.140189021826	3451.140189021826	0.8351648449897766	0.9759036302566528	0.8823529481887817	0.8547008633613586	0.4000000059604645	807	882	882	907	1460
14.136913885561015	14.136914280300712	0	0	1	30	0.007001853198728705	0.6610680220623362	3432.0735503452665	3507.0735503452665	3507.0735503452665	3532.0735503452665	0.8571428656578064	1.0	0.8941176533699036	0.8803418874740601	0.4000000059604645	807	882	882	907	1460
14.149556213893653	14.149557003373051	0	0	1	30	0.006851590932319155	0.6748761086502286	3488.6176649226863	3563.6176649226863	3563.6176649226863	3588.6176649226863	0.8681318759918213	1.0	0.9176470637321472	0.9059829115867615	0.4000000059604645	796	871	871	896	1460
14.166428967578053	14.166429362317754	0	0	1	30	0.006682548931412366	0.6842598616267761	3527.044133361648	3602.044133361648	3602.044133361648	3627.044133361648	0.8791208863258362	1.0	0.929411768913269	0.9230769276618958	0.5	790	865	865	890	1460
14.18431186015162	14.184312254891317	0	0	1	30	0.006495190528382856	0.69649142021657	3577.132365786854	3652.132365786854	3652.132365786854	3677.132365786854	0.901098906993866	1.0	0.9411764740943909	0.94017094373703	0.4000000059604645	796	871	871	896	1460
14.203971870849067	14.203972660328464	0	0	1	30	0.006290029259590206	0.7040400802729536	3608.044128717745	3683.044128717745	3683.044128717745	3708.044128717745	0.9120879173278809	1.0	0.9529411792755127	0.9487179517745972	0.4000000059604645	801	876	876	901	1460
14.216921701407049	14.21692209614675	0	0	1	30	0.006067627457811592	0.7088235318361065	3627.632362868856	3702.632362868856	3702.632362868856	3727.632362868856	0.9230769276618958	1.0	0.9529411792755127	0.9572649598121643	0.4000000059604645	801	876	876	901	1460
14.233458926347492	14.233459321087192	0	0	1	30	0.005828594710926731	0.7164476066647971	3658.8529492923444	3733.8529492923444	3733.8529492923444	3758.8529492923444	0.9340659379959106	1.0	0.9647058844566345	0.9658119678497314	0.4000000059604645	794	869	869	894	1460
14.256963701710998	14.256964491190399	0	0	1	30	0.005573586191079871	0.7213747054248554	3679.029418714783	3754.029418714783	3754.029418714783	3779.029418714783	0.9340659379959106	1.0	0.9764705896377563	0.9743589758872986	0.4000000059604645	783	858	858	883	1460
14.266225479263337	14.266225479263337	0	0	1	30	0.005303300858898486	0.7234611809193758	3687.573535864844	3762.573535864844	3762.573535864844	3787.573535864844	0.9340659379959106	1.0	0.9764705896377563	0.9829059839248657	0.4000000059604645	801	876	876	901	1460
14.283704947864756	14.283705342604453	0	0	1	30	0.005018479547690782	0.7241219580083591	3690.2794180442306	3765.2794180442306	3765.2794180442306	3790.2794180442306	0.9450549483299255	1.0	0.9764705896377563	0.9743589758872986	0.4000000059604645	862	937	937	962	1460
14.299305455500008	14.299305455500008	0	0	1	30	0.004719902932873095	0.7290993332832887	3710.6617697950674	3785.6617697950674	3785.6617697950674	3810.6617697950674	0.9450549483299255	1.0	0.9882352948188782	0.9829059839248657	0.4000000059604645	943	1018	1018	1043	1460
14.323833790902434	14.323834185642134	0	0	1	30	0.0044083893921928324	0.7339581996187485	3730.558827438775	3805.558827438775	3805.558827438775	3830.558827438775	0.9560439586639404	1.0	0.9882352948188782	0.9914529919624329	0.4000000059604645	1035	1110	1110	1135	1460
14.33335017556048	14.33335057030018	0	0	1	30	0.004084792762611958	0.7339581996187485	3730.558827438775	3805.558827438775	3805.558827438775	3830.558827438775	0.9560439586639404	1.0	0.9882352948188782	0.9914529919624329	0.4000000059604645	1134	1209	1209	1234	1460
14.350217797628797	14.350217797628797	0	0	1	30	0.0037499999999992296	0.7339581996187485	3730.558827438775	3805.558827438775	3805.558827438775	3830.558827438775	0.9560439586639404	1.0	0.9882352948188782	0.9914529919624329	0.4000000059604645	1288	1363	1363	1388	1480
14.366312519366918	14.366312519366918	0	0	1	30	0.0034049287480458065	0.7390109896659851	3751.250002682209	3826.250002682209	3826.250002682209	3851.250002682209	0.9560439586639404	1.0	1.0	1.0	0.4000000059604645	1433	1508	1508	1533	1480
14.38354803883449	14.38354803883449	0	0	1	30	0.003050524823067685	0.7417582422494888	3762.5000020116568	3837.5000020116568	3837.5000020116568	3862.5000020116568	0.9670329689979553	1.0	1.0	1.0	0.4000000059604645	1516	1591	1591	1616	1480
14.4039612128772	14.403961607616896	0	0	1	30	0.0026877596215889154	0.7417582422494888	3762.5000020116568	3837.5000020116568	3837.5000020116568	3862.5000020116568	0.9670329689979553	1.0	1.0	1.0	0.4000000059604645	1671	1746	1746	1771	1480
14.41624511756335	14.41624511756335	0	0	1	30	0.0023176274578112516	0.7417582422494888	3762.5000020116568	3837.5000020116568	3837.5000020116568	3862.5000020116568	0.9670329689979553	1.0	1.0	1.0	0.4000000059604645	1797	1872	1872	1897	1480
14.43336339934039	14.43336379408009	0	0	1	30	0.0019411428382680358	0.7417582422494888	3762.5000020116568	3837.5000020116568	3837.5000020116568	3862.5000020116568	0.9670329689979553	1.0	1.0	1.0	0.4000000059604645	2004	2079	2079	2104	1480
14.45020457384889	14.45020457384889	0	0	1	30	0.001559337681132312	0.7417582422494888	3762.5000020116568	3837.5000020116568	3837.5000020116568	3862.5000020116568	0.9670329689979553	1.0	1.0	1.0	0.4000000059604645	2004	2079	2079	2104	1480
14.47016221827921	14.47016221827921	0	0	1	30	0.0011732584878008379	0.7417582422494888	3762.5000020116568	3837.5000020116568	3837.5000020116568	3862.5000020116568	0.9670329689979553	1.0	1.0	1.0	0.4000000059604645	2113	2188	2188	2213	1460
14.483592841790301	14.483593631269699	0	0	1	30	0.0007839634745064989	0.7417582422494888	3762.5000020116568	3837.5000020116568	3837.5000020116568	3862.5000020116568	0.9670329689979553	1.0	1.0	1.0	0.4000000059604645	2453	2528	2528	2553	1480
14.49938203500157	14.49938203500157	0	0	1	30	0.0003925196718211707	0.7417582422494888	3762.5000020116568	3837.5000020116568	3837.5000020116568	3862.5000020116568	0.9670329689979553	1.0	1.0	1.0	0.4000000059604645	2548	2623	2623	2648	1480
14.523606026096243	14.52360681557564	0	0	1	30	-9.11457541045065e-16	0.7417582422494888	3762.5000020116568	3837.5000020116568	3837.5000020116568	3862.5000020116568	0.9670329689979553	1.0	1.0	1.0	0.4000000059604645	2678	2753	2753	2778	1460
14.53325070115639	14.53325070115639	0	0	1	30	-0.00039251967182299115	0.7417582422494888	3762.5000020116568	3837.5000020116568	3837.5000020116568	3862.5000020116568	0.9670329689979553	1.0	1.0	1.0	0.4000000059604645	2780	2855	2855	2880	1480
14.55015542875639	14.550155428756394	0	0	1	30	-0.0007839634745083118	0.7417582422494888	3762.5000020116568	3837.5000020116568	3837.5000020116568	3862.5000020116568	0.9670329689979553	1.0	1.0	1.0	0.4000000059604645	2905	2980	2980	3005	1480
14.566323177338784	14.566323572078481	0	0	1	30	-0.0011732584878026383	0.7417582422494888	3762.5000020116568	3837.5000020116568	3837.5000020116568	3862.5000020116568	0.9670329689979553	1.0	1.0	1.0	0.4000000059604645	3004	3079	3079	3104	1480
14.59041729907256	14.59041769381226	0	0	1	30	-0.0015593376811340951	0.7417582422494888	3762.5000020116568	3837.5000020116568	3837.5000020116568	3862.5000020116568	0.9670329689979553	1.0	1.0	1.0	0.4000000059604645	3121	3196	3196	3221	1480
14.599255915667811	14.599255915667811	0	0	1	30	-0.0019411428382697968	0.7417582422494888	3762.5000020116568	3837.5000020116568	3837.5000020116568	3862.5000020116568	0.9670329689979553	1.0	1.0	1.0	0.4000000059604645	3268	3343	3343	3368	1480
14.616864858890427	14.616864858890427	0	0	1	30	-0.002317627457812985	0.7417582422494888	3762.5000020116568	3837.5000020116568	3837.5000020116568	3862.5000020116568	0.9670329689979553	1.0	1.0	1.0	0.4000000059604645	3351	3426	3426	3451	1480
14.63336695199768	14.633367741477077	0	0	1	30	-0.0026877596215906176	0.7417582422494888	3762.5000020116568	3837.5000020116568	3837.5000020116568	3862.5000020116568	0.9670329689979553	1.0	1.0	1.0	0.4000000059604645	3432	3507	3507	3532	1480
14.65704107069196	14.657041465431657	0	0	1	30	-0.0030505248230693503	0.7417582422494888	3762.5000020116568	3837.5000020116568	3837.5000020116568	3862.5000020116568	0.9670329689979553	1.0	1.0	1.0	0.4000000059604645	3488	3563	3563	3588	1480
14.666407059524772	14.666407454264473	0	0	1	30	-0.0034049287480474306	0.7417582422494888	3762.5000020116568	3837.5000020116568	3837.5000020116568	3862.5000020116568	0.9670329689979553	1.0	1.0	1.0	0.4000000059604645	3527	3602	3602	3627	1500
14.683694289892887	14.683694684632588	0	0	1	30	-0.0037500000000008082	0.7417582422494888	3762.5000020116568	3837.5000020116568	3837.5000020116568	3862.5000020116568	0.9670329689979553	1.0	1.0	1.0	0.4000000059604645	3577	3652	3652	3677	1480
14.699471246173491	14.699471640913192	0	0	1	30	-0.004084792762613487	0.7417582422494888	3762.5000020116568	3837.5000020116568	3837.5000020116568	3862.5000020116568	0.9670329689979553	1.0	1.0	1.0	0.4000000059604645	3608	3683	3683	3708	1480
14.71638426330717	14.716385052786567	0	0	1	30	-0.004408389392194307	0.7417582422494888	3762.5000020116568	3837.5000020116568	3837.5000020116568	3862.5000020116568	0.9670329689979553	1.0	1.0	1.0	0.4000000059604645	3627	3702	3702	3727	1480
14.733339122848914	14.733340307068012	0	0	1	30	-0.004719902932874511	0.7417582422494888	3762.5000020116568	3837.5000020116568	3837.5000020116568	3862.5000020116568	0.9670329689979553	1.0	1.0	1.0	0.4000000059604645	3658	3733	3733	3758	1480
14.750096612541274	14.750096612541274	0	0	1	30	-0.005018479547692137	0.7390109896659851	3751.250002682209	3826.250002682209	3826.250002682209	3851.250002682209	0.9560439586639404	1.0	1.0	1.0	0.4000000059604645	3679	3754	3754	3779	1480
14.766423046482572	14.766423441222273	0	0	1	30	-0.005303300858899775	0.7312109470352448	3719.3088281093274	3794.3088281093274	3794.3088281093274	3819.3088281093274	0.9450549483299255	1.0	0.9882352948188782	0.9914529919624329	0.4000000059604645	3687	3762	3762	3787	1480
14.790315061490578	14.790315456230275	0	0	1	30	-0.00557358619108109	0.7102635949535427	3633.5294213347574	3708.5294213347574	3708.5294213347574	3733.5294213347574	0.9340659379959106	1.0	0.9647058844566345	0.94017094373703	0.4000000059604645	3690	3765	3765	3790	1480
14.799258678845703	14.799258678845703	0	0	1	30	-0.0058285947109278785	0.6986425369378608	3585.94118876054	3660.94118876054	3660.94118876054	3685.94118876054	0.9230769276618958	1.0	0.9529411792755127	0.9145299196243286	0.4000000059604645	3710	3785	3785	3810	1480
14.816920517187953	14.81692130666735	0	0	1	30	-0.006067627457812664	0.6804029344388622	3511.250016527141	3586.250016527141	3586.250016527141	3611.250016527141	0.901098906993866	1.0	0.9411764740943909	0.8717948794364929	0.4000000059604645	3730	3805	3805	3830	1480
14.833670901565736	14.833671296305432	0	0	1	30	-0.006290029259591199	0.6635100243273184	3442.073549620369	3517.073549620369	3517.073549620369	3542.073549620369	0.901098906993866	1.0	0.9176470637321472	0.8205128312110901	0.4000000059604645	3730	3805	3805	3830	1480
14.85698264921654	14.856983043956241	0	0	1	30	-0.006495190528383767	0.5669379822598923	3046.611037354259	3121.611037354259	3121.611037354259	3146.611037354259	0.8351648449897766	0.8614457845687866	0.8352941274642944	0.6837607026100159	0.4000000059604645	3730	3805	3805	3830	1480
14.866284295478454	14.866284295478454	0	0	1	30	-0.006682548931413194	0.5669379822598923	3046.611037354259	3121.611037354259	3121.611037354259	3146.611037354259	0.8351648449897766	0.8614457845687866	0.8352941274642944	0.6837607026100159	0.4000000059604645	3751	3826	3826	3851	1480
14.88376731673716	14.88376731673716	0	0	1	30	-0.006851590932319897	0.51371163012635	2828.6491253674035	2903.6491253674035	2903.6491253674035	2928.6491253674035	0.7802197933197021	0.7891566157341003	0.800000011920929	0.6068376302719116	0.4000000059604645	3762	3837	3837	3862	1480
14.899434930121206	14.899435324860903	0	0	1	30	-0.007001853198729357	0.4646402729447612	2627.701917708797	2702.701917708797	2702.701917708797	2727.701917708797	0.7362637519836426	0.7168674468994141	0.7529411911964417	0.5384615659713745	0.4000000059604645	3762	3837	3837	3862	1480
14.923759579839064	14.923760369318462	0	0	1	30	-0.00713292387221395	0.36347906992491197	2213.446791342514	2288.446791342514	2288.446791342514	2313.446791342514	0.5824176073074341	0.5963855385780334	0.6705882549285889	0.41025641560554504	0.4000000059604645	3762	3837	3837	3862	1480
14.933313070028795	14.933313464768496	0	0	1	30	-0.007244443697168262	0.32610287420889916	2060.391269885442	2135.391269885442	2135.391269885442	2160.391269885442	0.5824176073074341	0.5180723071098328	0.6117647290229797	0.3333333432674408	0.4000000059604645	3762	3837	3837	3862	1480
14.950235955654943	14.950235955654943	0	0	1	30	-0.007336107005503743	0.2698752491085479	1830.1391450995036	1905.1391450995036	1905.1391450995036	1930.1391450995036	0.5054945349693298	0.4337349534034729	0.529411792755127	0.2649572789669037	0.30000001192092896	3762	3837	3837	3862	1480
14.966207913346743	14.966207913346743	0	0	1	30	-0.007407662554463685	0.21713237647826855	1614.1570816785097	1689.1570816785097	1689.1570816785097	1714.1570816785097	0.4175824224948883	0.35542169213294983	0.4470588266849518	0.21367521584033966	0.30000001192092896	3762	3837	3837	3862	1480
14.983332116219263	14.98333251095896	0	0	1	30	-0.0074589142152621515	0.16577439180469022	1403.8461344402065	1478.8461344402065	1478.8461344402065	1503.8461344402065	0.32967033982276917	0.27108433842658997	0.364705890417099	0.17094017565250397	0.30000001192092896	3762	3837	3837	3862	1480
15.003592131258845	15.003592131258845	0	0	1	30	-0.0074897215106593555	0.1255507521383753	1239.130330006647	1314.130330006647	1314.130330006647	1339.130330006647	0.2527472674846649	0.21084336936473846	0.2823529541492462	0.1367521435022354	0.30000001192092896	3762	3837	3837	3862	1480
15.016898017025124	15.016898017025124	0	0	1	30	-0.0075	0.09599555329559675	1118.1017907454686	1193.1017907454686	1193.1017907454686	1218.1017907454686	0.19780220091342926	0.16265060007572174	0.21176470816135406	0.1111111119389534	0.30000001192092896	3762	3837	3837	3862	1480
15.03321181929606	15.03321181929606	0	0	1	30	-0.007489721510659252	0.05873595748439454	965.5237458985956	1040.5237458985957	1040.5237458985957	1065.5237458985957	0.12087912112474442	0.10843373835086823	0.0941176488995552	0.05982905998826027	0.30000001192092896	3762	3837	3837	3862	1480
15.049282856652251	15.049282856652251	0	0	1	30	-0.007458914215261947	0.0508170371016421	933.0957669312244	1008.0957669312244	1008.0957669312244	1033.0957669312245	0.10989011079072952	0.09036144614219666	0.07058823853731155	0.04273504391312599	0.30000001192092896	3762	3837	3837	3862	1480
15.070294456078301	15.070294456078301	0	0	1	30	-0.007407662554463379	0.04319977579219758	901.9030818690491	976.9030818690491	976.9030818690491	1001.9030818690491	0.09890110045671463	0.07228915393352509	0.0470588244497776	0.03418803587555885	0.30000001192092896	3762	3837	3837	3862	1480
15.083825343472881	15.083825738212578	0	0	1	30	-0.007336107005503337	0.03599814141891211	872.4123891104451	947.4123891104451	947.4123891104451	972.4123891104451	0.07692307978868484	0.0662650614976883	0.0235294122248888	0.03418803587555885	0.30000001192092896	3762	3837	3837	3862	1480
15.09942308793024	15.099423482669941	0	0	1	30	-0.0072444436971677555	0.034441840848822264	866.0393382759272	941.0393382759272	941.0393382759272	966.0393382759272	0.07692307978868484	0.0602409653365612	0.0235294122248888	0.025641025975346565	0.30000001192092896	3762	3837	3837	3862	1480
15.123816422355688	15.123816817095388	0	0	1	30	-0.007132923872213346	0.031619173481563165	854.4805154070011	929.4805154070011	929.4805154070011	954.4805154070011	0.06593406945466995	0.0602409653365612	0.0117647061124444	0.025641025975346565	0.30000001192092896	3762	3837	3837	3862	1480
15.133264517045848	15.133264911785545	0	0	1	30	-0.007001853198728657	0.027365895926455094	837.0633438188336	912.0633438188336	912.0633438188336	937.0633438188336	0.05494505539536476	0.05421686917543411	0.0117647061124444	0.025641025975346565	0.30000001192092896	3762	3837	3837	3862	1480
15.150245034668014	15.150245429407715	0	0	1	30	-0.0068515909323191015	0.027340757667029425	836.9604026464855	911.9604026464855	911.9604026464855	936.9604026464855	0.05494505539536476	0.05421686917543411	0.0117647061124444	0.017094017937779427	0.30000001192092896	3762	3837	3837	3862	1480
15.166338572187037	15.166338966926734	0	0	1	30	-0.006682548931412306	0.024593505083525702	825.7104033170377	900.7104033170377	900.7104033170377	925.7104033170377	0.04395604506134987	0.05421686917543411	0.0117647061124444	0.017094017937779427	0.30000001192092896	3762	3837	3837	3862	1480
15.190217955524677	15.190217955524677	0	0	1	30	-0.006495190528382789	0.024593505083525702	825.7104033170377	900.7104033170377	900.7104033170377	925.7104033170377	0.04395604506134987	0.05421686917543411	0.0117647061124444	0.017094017937779427	0.30000001192092896	3762	3837	3837	3862	1480
15.19927170525576	15.199272099995461	0	0	1	30	-0.006290029259590135	0.023087480111921355	819.5432310583179	894.5432310583179	894.5432310583179	919.5432310583179	0.04395604506134987	0.048192769289016724	0.0117647061124444	0.017094017937779427	0.30000001192092896	3762	3837	3837	3862	1480
15.216832884974824	15.216833674454222	0	0	1	30	-0.006067627457811515	0.02464378160785541	825.9162856841679	900.9162856841679	900.9162856841679	925.9162856841679	0.04395604506134987	0.05421686917543411	0.0235294122248888	0.017094017937779427	0.30000001192092896	3762	3837	3837	3862	1480
15.233419847117315	15.233420636596712	0	0	1	30	-0.005828594710926648	0.021896529024351685	814.6662863547201	889.6662863547201	889.6662863547201	914.6662863547201	0.032967034727334976	0.05421686917543411	0.0235294122248888	0.017094017937779427	0.20000000298023224	3762	3837	3837	3862	1480
15.256926201439615	15.256926596179316	0	0	1	30	-0.005573586191079782	0.01883420348813586	802.1260632839163	877.1260632839163	877.1260632839163	902.1260632839163	0.032967034727334976	0.04216867312788963	0.0117647061124444	0.017094017937779427	0.30000001192092896	3751	3826	3826	3851	1480
15.266259032137732	15.266259032137732	0	0	1	30	-0.005303300858898391	0.01883420348813586	802.1260632839163	877.1260632839163	877.1260632839163	902.1260632839163	0.032967034727334976	0.04216867312788963	0.0117647061124444	0.017094017937779427	0.30000001192092896	3719	3794	3794	3819	1480
15.2835936312697	15.2835940260094	0	0	1	30	-0.005018479547690684	0.01883420348813586	802.1260632839163	877.1260632839163	877.1260632839163	902.1260632839163	0.032967034727334976	0.04216867312788963	0.0117647061124444	0.017094017937779427	0.30000001192092896	3633	3708	3708	3733	1480
15.299447956531264	15.299449140750362	0	0	1	30	-0.004719902932872991	0.018884480012465565	802.3319456510465	877.3319456510465	877.3319456510465	902.3319456510465	0.032967034727334976	0.04216867312788963	0.0235294122248888	0.017094017937779427	0.30000001192092896	3585	3660	3660	3685	1480
15.324654059996487	15.324654849475884	0	0	1	30	-0.004408389392192726	0.020390504052747338	808.4991140960003	883.4991140960003	883.4991140960003	908.4991140960003	0.032967034727334976	0.048192769289016724	0.0235294122248888	0.017094017937779427	0.30000001192092896	3511	3586	3586	3611	1480
15.333423597144453	15.333423991884153	0	0	1	30	-0.004084792762611848	0.020390504052747338	808.4991140960003	883.4991140960003	883.4991140960003	908.4991140960003	0.032967034727334976	0.048192769289016724	0.0235294122248888	0.017094017937779427	0.30000001192092896	3442	3517	3517	3542	1480
15.350115560046817	15.350115560046817	0	0	1	30	-0.003749999999999115	0.018884480012465565	802.3319456510465	877.3319456510465	877.3319456510465	902.3319456510465	0.032967034727334976	0.04216867312788963	0.0235294122248888	0.017094017937779427	0.20000000298023224	3046	3121	3121	3146	1480
15.366582126581179	15.366582521320879	0	0	1	30	-0.003404928748045688	0.017378455972183793	796.1647772060926	871.1647772060926	871.1647772060926	896.1647772060926	0.032967034727334976	0.03614457696676254	0.0235294122248888	0.017094017937779427	0.30000001192092896	3046	3121	3121	3146	1480
15.39028861393076	15.390289008670457	0	0	1	30	-0.003050524823067564	0.017378455972183793	796.1647772060926	871.1647772060926	871.1647772060926	896.1647772060926	0.032967034727334976	0.03614457696676254	0.0235294122248888	0.017094017937779427	0.30000001192092896	2828	2903	2903	2928	1480
15.399268942077871	15.399269336817568	0	0	1	30	-0.002687759621588792	0.018884480012465565	802.3319456510465	877.3319456510465	877.3319456510465	902.3319456510465	0.032967034727334976	0.04216867312788963	0.0235294122248888	0.017094017937779427	0.30000001192092896	2627	2702	2702	2727	1480
15.417647627713094	15.417647627713094	0	0	1	30	-0.0023176274578111254	0.018934756540775283	802.5378280344748	877.5378280344748	877.5378280344748	902.5378280344748	0.032967034727334976	0.04216867312788963	0.03529411926865578	0.017094017937779427	0.30000001192092896	2213	2288	2288	2313	1480
15.43331524109714	15.433315635836838	0	0	1	30	-0.0019411428382679079	0.01742873250049351	796.370659589521	871.370659589521	871.370659589521	896.370659589521	0.032967034727334976	0.03614457696676254	0.03529411926865578	0.017094017937779427	0.30000001192092896	2060	2135	2135	2160	1480
15.449276146077374	15.44927654081707	0	0	1	30	-0.0015593376811321826	0.017378455972183793	796.1647772060926	871.1647772060926	871.1647772060926	896.1647772060926	0.032967034727334976	0.03614457696676254	0.0235294122248888	0.017094017937779427	0.30000001192092896	1830	1905	1905	1930	1460
15.47009550727012	15.47009550727012	0	0	1	30	-0.001173258487800707	0.01742873250049351	796.370659589521	871.370659589521	871.370659589521	896.370659589521	0.032967034727334976	0.03614457696676254	0.03529411926865578	0.017094017937779427	0.30000001192092896	1614	1689	1689	1714	1460
15.48350363061838	15.48350363061838	0	0	1	30	-0.0007839634745063674	0.01742873250049351	796.370659589521	871.370659589521	871.370659589521	896.370659589521	0.032967034727334976	0.03614457696676254	0.03529411926865578	0.017094017937779427	0.30000001192092896	1403	1478	1478	1503	1460
15.499226902299952	15.499226902299952	0	0	1	30	-0.0003925196718210386	0.01742873250049351	796.370659589521	871.370659589521	871.370659589521	896.370659589521	0.032967034727334976	0.03614457696676254	0.03529411926865578	0.017094017937779427	0.30000001192092896	1239	1314	1314	1339	1460
15.516329789228738	15.516329789228738	0	0	1	30	1.0437658189007235e-15	0.01742873250049351	796.370659589521	871.370659589521	871.370659589521	896.370659589521	0.032967034727334976	0.03614457696676254	0.03529411926865578	0.017094017937779427	0.20000000298023224	1118	1193	1193	1218	1460
15.536764279215177	15.536764279215177	0	0	1	30	0.00039251967182312326	0.01742873250049351	796.370659589521	871.370659589521	871.370659589521	896.370659589521	0.032967034727334976	0.03614457696676254	0.03529411926865578	0.017094017937779427	0.20000000298023224	965	1040	1040	1065	1460
15.549997138137183	15.549997138137183	0	0	1	30	0.0007839634745084434	0.01742873250049351	796.370659589521	871.370659589521	871.370659589521	896.370659589521	0.032967034727334976	0.03614457696676254	0.03529411926865578	0.017094017937779427	0.20000000298023224	933	1008	1008	1033	1460
15.566232387208064	15.566232387208064	0	0	1	30	0.001173258487802769	0.017328179447854086	795.9588948389625	870.9588948389625	870.9588948389625	895.9588948389625	0.032967034727334976	0.03614457696676254	0.0235294122248888	0.008547008968889713	0.30000001192092896	901	976	976	1001	1460
15.58334553736902	15.58334593210872	0	0	1	30	0.0015593376811342246	0.01742873250049351	796.370659589521	871.370659589521	871.370659589521	896.370659589521	0.032967034727334976	0.03614457696676254	0.03529411926865578	0.017094017937779427	0.20000000298023224	872	947	947	972	1460
15.603948975946537	15.603949370686234	0	0	1	30	0.0019411428382699247	0.017353317712008945	796.0618360306767	871.0618360306767	871.0618360306767	896.0618360306767	0.032967034727334976	0.03614457696676254	0.03529411926865578	0.008547008968889713	0.20000000298023224	866	941	941	966	1460
15.617614864318096	15.617615259057796	0	0	1	30	0.002317627457813111	0.017353317712008945	796.0618360306767	871.0618360306767	871.0618360306767	896.0618360306767	0.032967034727334976	0.03614457696676254	0.03529411926865578	0.008547008968889713	0.20000000298023224	854	929	929	954	1460
15.633359057203702	15.633359846683103	0	0	1	30	0.0026877596215907408	0.01742873250049351	796.370659589521	871.370659589521	871.370659589521	896.370659589521	0.032967034727334976	0.03614457696676254	0.03529411926865578	0.017094017937779427	0.20000000298023224	837	912	912	937	1460
15.657226598350384	15.657226598350384	0	0	1	30	0.0030505248230694713	0.01742873250049351	796.370659589521	871.370659589521	871.370659589521	896.370659589521	0.032967034727334976	0.03614457696676254	0.03529411926865578	0.017094017937779427	0.20000000298023224	836	911	911	936	1460
15.666231005619121	15.666231005619121	0	0	1	30	0.0034049287480475486	0.01742873250049351	796.370659589521	871.370659589521	871.370659589521	896.370659589521	0.032967034727334976	0.03614457696676254	0.03529411926865578	0.017094017937779427	0.20000000298023224	825	900	900	925	1460
15.684017581706183	15.684017976445883	0	0	1	30	0.003750000000000923	0.017353317712008945	796.0618360306767	871.0618360306767	871.0618360306767	896.0618360306767	0.032967034727334976	0.03614457696676254	0.03529411926865578	0.008547008968889713	0.20000000298023224	825	900	900	925	1460
15.699248218243685	15.699248218243685	0	0	1	30	0.004084792762613599	0.017353317712008945	796.0618360306767	871.0618360306767	871.0618360306767	896.0618360306767	0.032967034727334976	0.03614457696676254	0.03529411926865578	0.008547008968889713	0.20000000298023224	819	894	894	919	1460
15.716285578382475	15.716285578382475	0	0	1	30	0.0044083893921944145	0.01742873250049351	796.370659589521	871.370659589521	871.370659589521	896.370659589521	0.032967034727334976	0.03614457696676254	0.03529411926865578	0.017094017937779427	0.20000000298023224	825	900	900	925	1460
15.737231651018526	15.737232045758226	0	0	1	30	0.004719902932874614	0.01584729413738846	789.8946694926058	864.8946694926058	864.8946694926058	889.8946694926058	0.032967034727334976	0.0301204826682806	0.03529411926865578	0.008547008968889713	0.20000000298023224	814	889	889	914	1440
15.750454641448062	15.750454641448062	0	0	1	30	0.0050184795476922355	0.01584729413738846	789.8946694926058	864.8946694926058	864.8946694926058	889.8946694926058	0.032967034727334976	0.0301204826682806	0.03529411926865578	0.008547008968889713	0.20000000298023224	802	877	877	902	1460
15.766255282110595	15.766255676850292	0	0	1	30	0.005303300858899867	0.01742873250049351	796.370659589521	871.370659589521	871.370659589521	896.370659589521	0.032967034727334976	0.03614457696676254	0.03529411926865578	0.017094017937779427	0.20000000298023224	802	877	877	902	1460
15.783261063073482	15.783261063073482	0	0	1	30	0.005573586191081179	0.0158221558732336	789.7917283008916	864.7917283008916	864.7917283008916	889.7917283008916	0.032967034727334976	0.0301204826682806	0.0235294122248888	0.008547008968889713	0.20000000298023224	802	877	877	902	1460
15.803950949645031	15.803951344384728	0	0	1	30	0.005828594710927962	0.015797017611068748	789.6887871173266	864.6887871173266	864.6887871173266	889.6887871173266	0.032967034727334976	0.0301204826682806	0.0117647061124444	0.008547008968889713	0.20000000298023224	802	877	877	902	1460
15.817107229065474	15.817107229065474	0	0	1	30	0.0060676274578127425	0.014290993105125688	783.5216167654897	858.5216167654897	858.5216167654897	883.5216167654897	0.032967034727334976	0.024096384644508362	0.0117647061124444	0.008547008968889713	0.20000000298023224	808	883	883	908	1460
15.833309714741358	15.833310109481054	0	0	1	30	0.006290029259591271	0.011518601793795824	772.1686743455939	847.1686743455939	847.1686743455939	872.1686743455939	0.021978022530674934	0.024096384644508362	0.0	0.017094017937779427	0.20000000298023224	808	883	883	908	1460
15.849349172921645	15.849349567661346	0	0	1	30	0.006495190528383834	0.011518601793795824	772.1686743455939	847.1686743455939	847.1686743455939	872.1686743455939	0.021978022530674934	0.024096384644508362	0.0	0.017094017937779427	0.20000000298023224	802	877	877	902	1440
15.870584195017202	15.870584195017202	0	0	1	30	0.006682548931413254	0.013049764561903737	778.4387858809959	853.4387858809959	853.4387858809959	878.4387858809959	0.032967034727334976	0.03614457696676254	0.03529411926865578	0.008547008968889713	0.30000001192092896	796	871	871	896	1460
15.883972186640825	15.883972186640825	0	0	1	30	0.006851590932319951	0.01727790292352438	795.7530124718323	870.7530124718323	870.7530124718323	895.7530124718323	0.032967034727334976	0.03614457696676254	0.08235294371843338	0.0	0.30000001192092896	796	871	871	896	1460
15.899249402462782	15.899249402462782	0	0	1	30	0.007001853198729405	0.021857976961422988	814.5084156570272	889.5084156570272	889.5084156570272	914.5084156570272	0.04395604506134987	0.04216867312788963	0.15294118225574493	0.008547008968889713	0.30000001192092896	802	877	877	902	1460
15.916266630876933	15.916266630876933	0	0	1	30	0.0071329238722139905	0.03290122479346453	859.7305155292372	934.7305155292372	934.7305155292372	959.7305155292372	0.06593406945466995	0.0602409653365612	0.21176470816135406	0.025641025975346565	0.30000001192092896	802	877	877	902	1460
15.937693496466093	15.937693496466093	0	0	1	30	0.007244443697168296	0.05503799250239835	950.3805792973212	1025.3805792973212	1025.3805792973212	1050.3805792973212	0.10989011079072952	0.09638553857803345	0.2705882489681244	0.05128205195069313	0.20000000298023224	796	871	871	896	1460
15.949273975009028	15.949274369748728	0	0	1	30	0.007336107005503771	0.08385472829959811	1068.3851123868544	1143.3851123868544	1143.3851123868544	1168.3851123868544	0.1538461595773697	0.15060241520404816	0.3294117748737335	0.09401709586381912	0.20000000298023224	796	871	871	896	1460
15.966353572295588	15.966353967035289	0	0	1	30	0.007407662554463706	0.13270665500790646	1268.433752257377	1343.433752257377	1343.433752257377	1368.433752257377	0.2747252881526947	0.20481927692890167	0.4000000059604645	0.12820513546466827	0.30000001192092896	796	871	871	896	1460
15.990662037685798	15.990662037685798	0	0	1	30	0.007458914215262165	0.19866030264613976	1538.5139393359423	1613.5139393359423	1613.5139393359423	1638.5139393359423	0.34065935015678406	0.34337350726127625	0.5176470875740051	0.21367521584033966	0.20000000298023224	796	871	871	896	1460
15.999209336383355	15.999209336383355	0	0	1	30	0.0074897215106593616	0.24127603168536105	1713.0253497515534	1788.0253497515534	1788.0253497515534	1813.0253497515534	0.3956044018268585	0.42168673872947693	0.5764706134796143	0.25641027092933655	0.20000000298023224	796	871	871	896	1460
16.01829579029848	16.01829579029848	0	0	1	30	0.0075	0.28409514468314967	1888.369617477498	1963.369617477498	1963.369617477498	1988.369617477498	0.450549453496933	0.4939759075641632	0.6235294342041016	0.3076923191547394	0.20000000298023224	796	871	871	896	1440
16.033925508671445	16.033925508671445	0	0	1	30	0.007489721510659245	0.32668801323665697	2062.78741420411	2137.78741420411	2137.78741420411	2162.78741420411	0.5054945349693298	0.5662650465965271	0.6705882549285889	0.3504273593425751	0.30000001192092896	796	871	871	896	1440
16.0574137049676	16.0574137049676	0	0	1	30	0.007458914215261934	0.36638506458835307	2225.346839489306	2300.346839489306	2300.346839489306	2325.346839489306	0.5494505763053894	0.6325300931930542	0.7058823704719543	0.4017094075679779	0.30000001192092896	796	871	871	896	1440
16.066199821182916	16.066200215922617	0	0	1	30	0.007407662554463358	0.40788585671217614	2395.292583236361	2470.292583236361	2470.292583236361	2495.292583236361	0.6153846383094788	0.6867470145225525	0.7411764860153198	0.4444444477558136	0.30000001192092896	795	870	870	895	1460
16.083995081543353	16.083995081543353	0	0	1	30	0.007336107005503309	0.44189902390739677	2534.57650290079	2609.57650290079	2609.57650290079	2634.57650290079	0.6483516693115234	0.740963876247406	0.7764706015586853	0.4871794879436493	0.30000001192092896	796	871	871	896	1440
16.0992434813673	16.0992434813673	0	0	1	30	0.007244443697167722	0.4669185565637548	2637.031489128576	2712.031489128576	2712.031489128576	2737.031489128576	0.6483516693115234	0.7891566157341003	0.8117647171020508	0.5299145579338074	0.30000001192092896	796	871	871	896	1440
16.11628715734127	16.11628715734127	0	0	1	30	0.007132923872213304	0.4974649239809086	2762.1188637018204	2837.1188637018204	2837.1188637018204	2862.1188637018204	0.6813187003135681	0.8373494148254395	0.8352941274642944	0.5641025900840759	0.20000000298023224	796	871	871	896	1440
16.137331520162316	16.137331520162316	0	0	1	30	0.00700185319872861	0.5547636741216966	2996.7572455283475	3071.7572455283475	3071.7572455283475	3096.7572455283475	0.7362637519836426	0.9096385836601257	0.8823529481887817	0.6495726704597473	0.30000001192092896	796	871	871	896	1440
16.150547010537576	16.150547405277276	0	0	1	30	0.006851590932319048	0.5547636741216966	2996.7572455283475	3071.7572455283475	3071.7572455283475	3096.7572455283475	0.7582417726516724	0.9457831382751465	0.9176470637321472	0.6837607026100159	0.30000001192092896	796	871	871	896	1440
16.16630146665535	16.16630146665535	0	0	1	30	0.006682548931412246	0.5828689779930825	3111.8484648816725	3186.8484648816725	3186.8484648816725	3211.8484648816725	0.7582417726516724	0.9457831382751465	0.9176470637321472	0.6837607026100159	0.30000001192092896	796	871	871	896	1440
16.1837055399743	16.183705934714002	0	0	1	30	0.0064951905283827235	0.6326330600820516	3315.6323810360013	3390.6323810360013	3390.6323810360013	3415.6323810360013	0.8131868243217468	1.0	0.9647058844566345	0.7435897588729858	0.30000001192092896	796	871	871	896	1440
16.204059108322493	16.204059108322493	0	0	1	30	0.006290029259590062	0.643341958482341	3359.4853199851864	3434.4853199851864	3434.4853199851864	3459.4853199851864	0.8131868243217468	1.0	0.9882352948188782	0.7692307829856873	0.30000001192092896	796	871	871	896	1440
16.217219729879623	16.217219729879623	0	0	1	30	0.006067627457811438	0.6547619104385376	3406.2500232458115	3481.2500232458115	3481.2500232458115	3506.2500232458115	0.8241758346557617	1.0	1.0	0.7948718070983887	0.30000001192092896	796	871	871	896	1440
16.23335747824491	16.23335747824491	0	0	1	30	0.0058285947109265645	0.6639194190502167	3443.7500210106373	3518.7500210106373	3518.7500210106373	3543.7500210106373	0.8351648449897766	1.0	1.0	0.8205128312110901	0.30000001192092896	789	864	864	889	1440
16.249546937510733	16.24954733225043	0	0	1	30	0.005573586191079693	0.670940175652504	3472.5000192970037	3547.5000192970037	3547.5000192970037	3572.5000192970037	0.8461538553237915	1.0	1.0	0.8376068472862244	0.30000001192092896	789	864	864	889	1440
16.270730248705746	16.270730248705746	0	0	1	30	0.005303300858898298	0.680097684264183	3510.0000170618296	3585.0000170618296	3585.0000170618296	3610.0000170618296	0.8571428656578064	1.0	1.0	0.8632478713989258	0.30000001192092896	796	871	871	896	1440
16.283926396835767	16.283926396835767	0	0	1	30	0.005018479547690586	0.680097684264183	3510.0000170618296	3585.0000170618296	3585.0000170618296	3610.0000170618296	0.8571428656578064	1.0	1.0	0.8632478713989258	0.30000001192092896	789	864	864	889	1440
16.29926558679043	16.299266376269827	0	0	1	30	0.004719902932872889	0.6898656934499741	3550.000014677644	3625.000014677644	3625.000014677644	3650.000014677644	0.8791208863258362	1.0	1.0	0.8803418874740601	0.30000001192092896	789	864	864	889	1440
16.316411105606687	16.316411105606687	0	0	1	30	0.004408389392192618	0.6920024454593658	3558.750014156103	3633.750014156103	3633.750014156103	3658.750014156103	0.8791208863258362	1.0	1.0	0.8888888955116272	0.30000001192092896	783	858	858	883	1440
16.337467310618695	16.337467705358396	0	0	1	30	0.004084792762611737	0.6941391974687576	3567.5000136345625	3642.5000136345625	3642.5000136345625	3667.5000136345625	0.8791208863258362	1.0	1.0	0.8974359035491943	0.30000001192092896	772	847	847	872	1440
16.350740038250276	16.350740038250276	0	0	1	30	0.0037499999999990002	0.6968864500522614	3578.7500129640102	3653.7500129640102	3653.7500129640102	3678.7500129640102	0.8901098966598511	1.0	1.0	0.8974359035491943	0.30000001192092896	772	847	847	872	1440
16.366210281784934	16.366210281784934	0	0	1	30	0.0034049287480455706	0.7011599540710449	3596.250011920929	3671.250011920929	3671.250011920929	3696.250011920929	0.8901098966598511	1.0	1.0	0.9145299196243286	0.30000001192092896	778	853	853	878	1460
16.38329343172878	16.38329382646848	0	0	1	30	0.003050524823067443	0.7087912112474442	3627.500010058284	3702.500010058284	3702.500010058284	3727.500010058284	0.9120879173278809	1.0	1.0	0.9230769276618958	0.30000001192092896	795	870	870	895	1460
16.40436345263025	16.40436345263025	0	0	1	30	0.002687759621588668	0.7152014672756195	3653.750008493662	3728.750008493662	3728.750008493662	3753.750008493662	0.9120879173278809	1.0	1.0	0.9487179517745972	0.30000001192092896	814	889	889	914	1460
16.416521435352493	16.41652183009219	0	0	1	30	0.0023176274578109997	0.7179487198591232	3665.0000078231096	3740.0000078231096	3740.0000078231096	3765.0000078231096	0.9230769276618958	1.0	1.0	0.9487179517745972	0.30000001192092896	859	934	934	959	1460
16.433331820164486	16.433332214904187	0	0	1	30	0.0019411428382677801	0.720085471868515	3673.750007301569	3748.750007301569	3748.750007301569	3773.750007301569	0.9230769276618958	1.0	1.0	0.9572649598121643	0.30000001192092896	950	1025	1025	1050	1440
16.457357651930376	16.457357651930376	0	0	1	30	0.0015593376811320532	0.7222222238779068	3682.5000067800283	3757.5000067800283	3757.5000067800283	3782.5000067800283	0.9230769276618958	1.0	1.0	0.9658119678497314	0.30000001192092896	1068	1143	1143	1168	1440
16.466270479588996	16.466270479588996	0	0	1	30	0.0011732584878005763	0.7271062284708023	3702.5000055879354	3777.5000055879354	3777.5000055879354	3802.5000055879354	0.9340659379959106	1.0	1.0	0.9743589758872986	0.30000001192092896	1268	1343	1343	1368	1460
16.484031002855943	16.484031002855943	0	0	1	30	0.0007839634745062358	0.7271062284708023	3702.5000055879354	3777.5000055879354	3777.5000055879354	3802.5000055879354	0.9340659379959106	1.0	1.0	0.9743589758872986	0.30000001192092896	1538	1613	1613	1638	1440
16.499296771226632	16.499296771226636	0	0	1	30	0.00039251967182090644	0.7292429804801941	3711.250005066395	3786.250005066395	3786.250005066395	3811.250005066395	0.9340659379959106	1.0	1.0	0.9829059839248657	0.30000001192092896	1713	1788	1788	1813	1440
16.51626820983573	16.51626820983573	0	0	1	30	-1.1760740967563817e-15	0.7292429804801941	3711.250005066395	3786.250005066395	3786.250005066395	3811.250005066395	0.9340659379959106	1.0	1.0	0.9829059839248657	0.30000001192092896	1888	1963	1963	1988	1440
16.5372083613763	16.5372083613763	0	0	1	30	-0.0003925196718232554	0.7292429804801941	3711.250005066395	3786.250005066395	3786.250005066395	3811.250005066395	0.9340659379959106	1.0	1.0	0.9829059839248657	0.30000001192092896	2062	2137	2137	2162	1460
16.550411614820895	16.550412009560596	0	0	1	30	-0.000783963474508575	0.7292429804801941	3711.250005066395	3786.250005066395	3786.250005066395	3811.250005066395	0.9340659379959106	1.0	1.0	0.9829059839248657	0.30000001192092896	2225	2300	2300	2325	1460
16.566220545017103	16.566220545017103	0	0	1	30	-0.0011732584878028998	0.7313797324895859	3720.000004544854	3795.000004544854	3795.000004544854	3820.000004544854	0.9340659379959106	1.0	1.0	0.9914529919624329	0.30000001192092896	2395	2470	2470	2495	1460
16.583304484440347	16.583304879180048	0	0	1	30	-0.0015593376811343538	0.7313797324895859	3720.000004544854	3795.000004544854	3795.000004544854	3820.000004544854	0.9340659379959106	1.0	1.0	0.9914529919624329	0.30000001192092896	2534	2609	2609	2634	1460
16.60341015625771	16.60341055099741	0	0	1	30	-0.0019411428382700524	0.7313797324895859	3720.000004544854	3795.000004544854	3795.000004544854	3820.000004544854	0.9340659379959106	1.0	1.0	0.9914529919624329	0.30000001192092896	2637	2712	2712	2737	1460
16.616668673260136	16.616668673260136	0	0	1	30	-0.0023176274578132366	0.7292429804801941	3711.250005066395	3786.250005066395	3786.250005066395	3811.250005066395	0.9340659379959106	1.0	1.0	0.9829059839248657	0.30000001192092896	2762	2837	2837	2862	1440
16.633348399231835	16.633348793971535	0	0	1	30	-0.0026877596215908644	0.7271062284708023	3702.5000055879354	3777.5000055879354	3777.5000055879354	3802.5000055879354	0.9340659379959106	1.0	1.0	0.9743589758872986	0.30000001192092896	2996	3071	3071	3096	1460
16.65674777909577	16.65674777909577	0	0	1	30	-0.003050524823069592	0.7271062284708023	3702.5000055879354	3777.5000055879354	3777.5000055879354	3802.5000055879354	0.9340659379959106	1.0	1.0	0.9743589758872986	0.30000001192092896	2996	3071	3071	3096	1460
16.666238110933698	16.666238110933698	0	0	1	30	-0.003404928748047666	0.7271062284708023	3702.5000055879354	3777.5000055879354	3777.5000055879354	3802.5000055879354	0.9340659379959106	1.0	1.0	0.9743589758872986	0.30000001192092896	3111	3186	3186	3211	1460
16.683713632138126	16.683714026877826	0	0	1	30	-0.0037500000000010372	0.7271062284708023	3702.5000055879354	3777.5000055879354	3777.5000055879354	3802.5000055879354	0.9340659379959106	1.0	1.0	0.9743589758872986	0.30000001192092896	3315	3390	3390	3415	1460
16.699234797093926	16.699234797093926	0	0	1	30	-0.0040847927626137094	0.7271062284708023	3702.5000055879354	3777.5000055879354	3777.5000055879354	3802.5000055879354	0.9340659379959106	1.0	1.0	0.9743589758872986	0.30000001192092896	3359	3434	3434	3459	1460
16.716243341234705	16.716243735974405	0	0	1	30	-0.004408389392194521	0.7271062284708023	3702.5000055879354	3777.5000055879354	3777.5000055879354	3802.5000055879354	0.9340659379959106	1.0	1.0	0.9743589758872986	0.30000001192092896	3406	3481	3481	3506	1460
16.736855069345896	16.736855464085597	0	0	1	30	-0.004719902932874717	0.7271062284708023	3702.5000055879354	3777.5000055879354	3777.5000055879354	3802.5000055879354	0.9340659379959106	1.0	1.0	0.9743589758872986	0.30000001192092896	3443	3518	3518	3543	1460
16.74943502880613	16.74943542354583	0	0	1	30	-0.0050184795476923335	0.729853481054306	3713.750004917383	3788.750004917383	3788.750004917383	3813.750004917383	0.9450549483299255	1.0	1.0	0.9743589758872986	0.30000001192092896	3472	3547	3547	3572	1460
16.766290413943786	16.766290808683483	0	0	1	30	-0.005303300858899961	0.7319902330636978	3722.5000043958426	3797.5000043958426	3797.5000043958426	3822.5000043958426	0.9450549483299255	1.0	1.0	0.9829059839248657	0.30000001192092896	3510	3585	3585	3610	1460
16.790334403735816	16.790334798475516	0	0	1	30	-0.005573586191081266	0.729853481054306	3713.750004917383	3788.750004917383	3788.750004917383	3813.750004917383	0.9450549483299255	1.0	1.0	0.9743589758872986	0.30000001192092896	3510	3585	3585	3610	1460
16.799940789045184	16.79994118378488	0	0	1	30	-0.005828594710928045	0.729853481054306	3713.750004917383	3788.750004917383	3788.750004917383	3813.750004917383	0.9450549483299255	1.0	1.0	0.9743589758872986	0.30000001192092896	3550	3625	3625	3650	1460
16.816906701298496	16.816907490777893	0	0	1	30	-0.00606762745781282	0.7222222238779068	3682.5000067800283	3757.5000067800283	3757.5000067800283	3782.5000067800283	0.9230769276618958	1.0	1.0	0.9658119678497314	0.30000001192092896	3558	3633	3633	3658	1460
16.83329195145491	16.83329195145491	0	0	1	30	-0.006290029259591343	0.720085471868515	3673.750007301569	3748.750007301569	3748.750007301569	3773.750007301569	0.9230769276618958	1.0	1.0	0.9572649598121643	0.30000001192092896	3567	3642	3642	3667	1460
16.856825937556128	16.856825937556128	0	0	1	30	-0.0064951905283839	0.7179487198591232	3665.0000078231096	3740.0000078231096	3740.0000078231096	3765.0000078231096	0.9230769276618958	1.0	1.0	0.9487179517745972	0.30000001192092896	3578	3653	3653	3678	1460
16.86625626895984	16.86625626895984	0	0	1	30	-0.006682548931413314	0.7130647152662277	3645.0000090152025	3720.0000090152025	3720.0000090152025	3745.0000090152025	0.9120879173278809	1.0	1.0	0.94017094373703	0.30000001192092896	3596	3671	3671	3696	1460
16.883550604642533	16.883550999382233	0	0	1	30	-0.0068515909323200045	0.7109279632568359	3636.250009536743	3711.250009536743	3711.250009536743	3736.250009536743	0.9120879173278809	1.0	1.0	0.9316239356994629	0.4000000059604645	3627	3702	3702	3727	1460
16.899274665803503	16.899274665803503	0	0	1	30	-0.007001853198729453	0.7087912112474442	3627.500010058284	3702.500010058284	3702.500010058284	3727.500010058284	0.9120879173278809	1.0	1.0	0.9230769276618958	0.30000001192092896	3653	3728	3728	3753	1460
16.91629939427193	16.91629939427193	0	0	1	30	-0.007132923872214031	0.6984127014875412	3585.000012591481	3660.000012591481	3660.000012591481	3685.000012591481	0.8791208863258362	1.0	1.0	0.9145299196243286	0.30000001192092896	3665	3740	3740	3765	1460
16.93678638463831	16.93678638463831	0	0	1	30	-0.00724444369716833	0.6935286968946457	3565.000013783574	3640.000013783574	3640.000013783574	3665.000013783574	0.8681318759918213	1.0	1.0	0.9059829115867615	0.30000001192092896	3673	3748	3748	3773	1460
16.949980559069836	16.949980559069836	0	0	1	30	-0.0073361070055037985	0.6935286968946457	3565.000013783574	3640.000013783574	3640.000013783574	3665.000013783574	0.8681318759918213	1.0	1.0	0.9059829115867615	0.30000001192092896	3682	3757	3757	3782	1460
16.966217387099512	16.966216992359815	0	0	1	30	-0.007407662554463726	0.6941391974687576	3567.5000136345625	3642.5000136345625	3642.5000136345625	3667.5000136345625	0.8791208863258362	1.0	1.0	0.8974359035491943	0.30000001192092896	3702	3777	3777	3802	1460
16.983420932651487	16.983421327391184	0	0	1	30	-0.007458914215262179	0.6962759494781494	3576.250013113022	3651.250013113022	3651.250013113022	3676.250013113022	0.8791208863258362	1.0	1.0	0.9059829115867615	0.30000001192092896	3702	3777	3777	3802	1460
17.003502920086923	17.003502920086923	0	0	1	30	-0.0074897215106593685	0.6941391974687576	3567.5000136345625	3642.5000136345625	3642.5000136345625	3667.5000136345625	0.8791208863258362	1.0	1.0	0.8974359035491943	0.30000001192092896	3711	3786	3786	3811	1460
17.016710120928508	17.016710120928508	0	0	1	30	-0.0075	0.6892551928758621	3547.5000148266554	3622.5000148266554	3622.5000148266554	3647.5000148266554	0.8681318759918213	1.0	1.0	0.8888888955116272	0.30000001192092896	3711	3786	3786	3811	1460
17.03328010926395	17.03328050400365	0	0	1	30	-0.007489721510659238	0.6871184408664703	3538.750015348196	3613.750015348196	3613.750015348196	3638.750015348196	0.8681318759918213	1.0	1.0	0.8803418874740601	0.30000001192092896	3711	3786	3786	3811	1460
17.056915938207446	17.056916727686847	0	0	1	30	-0.00745891421526192	0.6871184408664703	3538.750015348196	3613.750015348196	3613.750015348196	3638.750015348196	0.8681318759918213	1.0	1.0	0.8803418874740601	0.30000001192092896	3711	3786	3786	3811	1460
17.066210873894484	17.066210873894484	0	0	1	30	-0.007407662554463337	0.6871184408664703	3538.750015348196	3613.750015348196	3613.750015348196	3638.750015348196	0.8681318759918213	1.0	1.0	0.8803418874740601	0.30000001192092896	3720	3795	3795	3820	1460
17.083545867766148	17.08354626250585	0	0	1	30	-0.0073361070055032816	0.6849816888570786	3530.0000158697367	3605.0000158697367	3605.0000158697367	3630.0000158697367	0.8681318759918213	1.0	1.0	0.8717948794364929	0.30000001192092896	3720	3795	3795	3820	1460
17.099209928492904	17.0992103232326	0	0	1	30	-0.007244443697167687	0.6758241802453995	3492.500018104911	3567.500018104911	3567.500018104911	3592.500018104911	0.8571428656578064	1.0	1.0	0.8461538553237915	0.30000001192092896	3720	3795	3795	3820	1460
17.116215314716094	17.11621570945579	0	0	1	30	-0.007132923872213263	0.6596459150314331	3426.2500220537186	3501.2500220537186	3501.2500220537186	3526.2500220537186	0.8351648449897766	1.0	1.0	0.8034188151359558	0.30000001192092896	3711	3786	3786	3811	1460
17.136859016742886	17.136859016742886	0	0	1	30	-0.007001853198728562	0.5390972494449731	2932.6032364771645	3007.6032364771645	3007.6032364771645	3032.6032364771645	0.6373626589775085	0.8855421543121338	0.9882352948188782	0.6410256624221802	0.30000001192092896	3702	3777	3777	3802	1460
17.15000858558845	17.150008980328145	0	0	1	30	-0.006851590932318994	0.47706951136233045	2678.5996490287434	2753.5996490287434	2753.5996490287434	2778.5996490287434	0.6373626589775085	0.7831325531005859	0.9058823585510254	0.5384615659713745	0.30000001192092896	3702	3777	3777	3802	1460
17.166274229616135	17.166274229616135	0	0	1	30	-0.006682548931412186	0.38595151137083006	2305.471439063549	2380.471439063549	2380.471439063549	2405.471439063549	0.5384615659713745	0.6566265225410461	0.800000011920929	0.43589743971824646	0.30000001192092896	3702	3777	3777	3802	1460
17.18336172169667	17.183362511176067	0	0	1	30	-0.006495190528382658	0.29672342461218726	1940.082423786907	2015.082423786907	2015.082423786907	2040.082423786907	0.4395604431629181	0.5180723071098328	0.6705882549285889	0.34188035130500793	0.30000001192092896	3702	3777	3777	3802	1460
17.203487919978368	17.20348831471807	0	0	1	30	-0.00629002925958999	0.22776205679724848	1657.6856225847325	1732.6856225847325	1732.6856225847325	1757.6856225847325	0.36263737082481384	0.40361446142196655	0.5647059082984924	0.25641027092933655	0.30000001192092896	3702	3777	3777	3802	1460
17.216652488932485	17.216652488932485	0	0	1	30	-0.00606762745781136	0.17020664546149888	1421.996213164838	1496.996213164838	1496.996213164838	1521.996213164838	0.2857142984867096	0.3072289228439331	0.4470588266849518	0.19658119976520538	0.30000001192092896	3702	3777	3777	3802	1460
17.233325899069005	17.233325899069005	0	0	1	30	-0.005828594710926481	0.11357812372402909	1190.1024166498992	1265.1024166498992	1265.1024166498992	1290.1024166498992	0.17582418024539948	0.22891566157341003	0.34117648005485535	0.14529915153980255	0.20000000298023224	3702	3777	3777	3802	1460
17.256868964183294	17.256868964183294	0	0	1	30	-0.0055735861910796046	0.07462634562363482	1030.5948853287846	1105.5948853287846	1105.5948853287846	1130.5948853287846	0.1428571492433548	0.13855421543121338	0.20000000298023224	0.08547008782625198	0.30000001192092896	3713	3788	3788	3813	1460
17.266283900738756	17.266283900738756	0	0	1	30	-0.005303300858898205	0.06124751120936847	975.8085584023639	1050.8085584023638	1050.8085584023638	1075.8085584023638	0.12087912112474442	0.11445783078670502	0.1411764770746231	0.0683760717511177	0.20000000298023224	3722	3797	3797	3822	1460
17.283524157082716	17.283524157082716	0	0	1	30	-0.005018479547690488	0.05483461555529923	949.5477506989504	1024.5477506989503	1024.5477506989503	1049.5477506989503	0.10989011079072952	0.10240963846445084	0.11764705926179886	0.05982905998826027	0.20000000298023224	3713	3788	3788	3813	1460
17.299295192267838	17.299295192267838	0	0	1	30	-0.004719902932872786	0.050229402374178396	930.6894027222605	1005.6894027222605	1005.6894027222605	1030.6894027222606	0.09890110045671463	0.09638553857803345	0.0941176488995552	0.05982905998826027	0.20000000298023224	3713	3788	3788	3813	1460
17.316234656961335	17.316234656961335	0	0	1	30	-0.004408389392192511	0.045976126681715475	913.2722387616249	988.2722387616249	988.2722387616249	1013.2722387616249	0.08791209012269974	0.09036144614219666	0.0941176488995552	0.05982905998826027	0.20000000298023224	3682	3757	3757	3782	1460
17.336821516471502	17.336821516471502	0	0	1	30	-0.004084792762611626	0.04137091349563133	894.4138907646103	969.4138907646103	969.4138907646103	994.4138907646103	0.07692307978868484	0.08433734625577927	0.08235294371843338	0.05128205195069313	0.20000000298023224	3673	3748	3748	3773	1460
17.349973453755258	17.349973453755258	0	0	1	30	-0.0037499999999988857	0.03711763780316841	876.9967268039746	951.9967268039746	951.9967268039746	976.9967268039746	0.06593406945466995	0.07831325381994247	0.08235294371843338	0.05128205195069313	0.30000001192092896	3665	3740	3740	3765	1460
17.366252518932704	17.366252518932704	0	0	1	30	-0.0034049287480454526	0.03696680824759769	876.3790797739125	951.3790797739125	951.3790797739125	976.3790797739125	0.06593406945466995	0.07831325381994247	0.07058823853731155	0.05128205195069313	0.30000001192092896	3645	3720	3720	3745	1460
17.383450932868595	17.38345132760829	0	0	1	30	-0.0030505248230673224	0.034207829331362016	865.0810611119275	940.0810611119275	940.0810611119275	965.0810611119275	0.04395604506134987	0.09036144614219666	0.05882352963089943	0.04273504391312599	0.20000000298023224	3636	3711	3711	3736	1480
17.403481209403488	17.403481604143188	0	0	1	30	-0.002687759621588545	0.03734556874986073	877.9301040306797	952.9301040306797	952.9301040306797	977.9301040306797	0.04395604506134987	0.10240963846445084	0.07058823853731155	0.04273504391312599	0.30000001192092896	3627	3702	3702	3727	1460
17.41668288388929	17.41668327862899	0	0	1	30	-0.002317627457810874	0.04035761683042428	890.2644409205874	965.2644409205874	965.2644409205874	990.2644409205874	0.04395604506134987	0.11445783078670502	0.07058823853731155	0.04273504391312599	0.30000001192092896	3585	3660	3660	3685	1460
17.433267082853888	17.43326747759359	0	0	1	30	-0.0019411428382676522	0.0391163892185249	885.1816138498594	960.1816138498594	960.1816138498594	985.1816138498594	0.032967034727334976	0.1204819306731224	0.07058823853731155	0.04273504391312599	0.30000001192092896	3565	3640	3640	3665	1460
17.456845279801367	17.456845279801367	0	0	1	30	-0.0015593376811319237	0.0391163892185249	885.1816138498594	960.1816138498594	960.1816138498594	985.1816138498594	0.032967034727334976	0.1204819306731224	0.07058823853731155	0.04273504391312599	0.30000001192092896	3565	3640	3640	3665	1460
17.46620811071659	17.46620811071659	0	0	1	30	-0.0011732584878004458	0.0391163892185249	885.1816138498594	960.1816138498594	960.1816138498594	985.1816138498594	0.032967034727334976	0.1204819306731224	0.07058823853731155	0.04273504391312599	0.30000001192092896	3567	3642	3642	3667	1460
17.483540341410365	17.483540736150065	0	0	1	30	-0.0007839634745061043	0.04161225916895511	895.4022012968712	970.4022012968712	970.4022012968712	995.4022012968712	0.04395604506134987	0.1204819306731224	0.05882352963089943	0.03418803587555885	0.30000001192092896	3576	3651	3651	3676	1460
17.49924742876429	17.499247823503985	0	0	1	30	-0.00039251967182077433	0.038499658047692176	882.6560997052994	957.6560997052994	957.6560997052994	982.6560997052994	0.04395604506134987	0.10843373835086823	0.0470588244497776	0.03418803587555885	0.30000001192092896	3567	3642	3642	3667	1460
17.516419789880057	17.516420184619758	0	0	1	30	1.30838237461204e-15	0.032375006983220544	857.5756535962881	932.5756535962881	932.5756535962881	957.5756535962881	0.04395604506134987	0.08433734625577927	0.03529411926865578	0.03418803587555885	0.20000000298023224	3547	3622	3622	3647	1460
17.536825858608186	17.536825858608186	0	0	1	30	0.00039251967182338753	0.027957488834397196	839.4859167768565	914.4859167768565	914.4859167768565	939.4859167768565	0.04395604506134987	0.0662650614976883	0.0470588244497776	0.03418803587555885	0.20000000298023224	3538	3613	3613	3638	1460
17.549999901315076	17.549999901315076	0	0	1	30	0.0007839634745087067	0.027957488834397196	839.4859167768565	914.4859167768565	914.4859167768565	939.4859167768565	0.04395604506134987	0.0662650614976883	0.0470588244497776	0.03418803587555885	0.20000000298023224	3538	3613	3613	3638	1460
17.566219360798005	17.566219360798005	0	0	1	30	0.0011732584878030303	0.026451464794115424	833.3187483319026	908.3187483319026	908.3187483319026	933.3187483319026	0.04395604506134987	0.0602409653365612	0.0470588244497776	0.03418803587555885	0.20000000298023224	3538	3613	3613	3638	1460
17.583469880374135	17.583469880374135	0	0	1	30	0.0015593376811344833	0.02494544075383365	827.1515798869488	902.1515798869488	902.1515798869488	927.1515798869488	0.04395604506134987	0.05421686917543411	0.0470588244497776	0.03418803587555885	0.20000000298023224	3530	3605	3605	3630	1460
17.603446472309997	17.603446472309997	0	0	1	30	0.0019411428382701804	0.026186668365733027	832.2344069576767	907.2344069576767	907.2344069576767	932.2344069576767	0.05494505539536476	0.048192769289016724	0.0470588244497776	0.03418803587555885	0.20000000298023224	3492	3567	3567	3592	1460
17.616743279063204	17.6167436738029	0	0	1	30	0.002317627457813363	0.023439415782229304	820.984407628229	895.984407628229	895.984407628229	920.984407628229	0.04395604506134987	0.048192769289016724	0.0470588244497776	0.03418803587555885	0.20000000298023224	3426	3501	3501	3526	1460
17.63341116284394	17.633411557583642	0	0	1	30	0.002687759621590988	0.02193339174194753	814.8172391832751	889.8172391832751	889.8172391832751	914.8172391832751	0.04395604506134987	0.04216867312788963	0.0470588244497776	0.03418803587555885	0.20000000298023224	2932	3007	3007	3032	1460
17.656878043196365	17.656878043196365	0	0	1	30	0.003050524823069713	0.022033944782646923	815.2290038849392	890.2290038849392	890.2290038849392	915.2290038849392	0.04395604506134987	0.04216867312788963	0.05882352963089943	0.03418803587555885	0.20000000298023224	2678	2753	2753	2778	1460
17.666227847701528	17.66622824244123	0	0	1	30	0.003404928748047784	0.022033944782646923	815.2290038849392	890.2290038849392	890.2290038849392	915.2290038849392	0.04395604506134987	0.04216867312788963	0.05882352963089943	0.03418803587555885	0.20000000298023224	2305	2380	2380	2405	1460
17.68354902568374	17.68354902568374	0	0	1	30	0.003750000000001152	0.02052792074236515	809.0618354399853	884.0618354399853	884.0618354399853	909.0618354399853	0.04395604506134987	0.03614457696676254	0.05882352963089943	0.03418803587555885	0.20000000298023224	1940	2015	2015	2040	1460
17.699248612983382	17.699248612983382	0	0	1	30	0.0040847927626138205	0.019021897167744665	802.8946689019144	877.8946689019144	877.8946689019144	902.8946689019144	0.04395604506134987	0.0301204826682806	0.05882352963089943	0.03418803587555885	0.20000000298023224	1657	1732	1732	1757	1460
17.716289920519163	17.716289920519163	0	0	1	30	0.004408389392194629	0.017515872661801605	796.7274985500776	871.7274985500776	871.7274985500776	896.7274985500776	0.04395604506134987	0.024096384644508362	0.05882352963089943	0.03418803587555885	0.20000000298023224	1421	1496	1496	1521	1460
17.736830200744873	17.736829806005176	0	0	1	30	0.00471990293287482	0.017515872661801605	796.7274985500776	871.7274985500776	871.7274985500776	896.7274985500776	0.04395604506134987	0.024096384644508362	0.05882352963089943	0.03418803587555885	0.20000000298023224	1190	1265	1265	1290	1440
17.750008980328147	17.750008980328147	0	0	1	30	0.0050184795476924315	0.017515872661801605	796.7274985500776	871.7274985500776	871.7274985500776	896.7274985500776	0.04395604506134987	0.024096384644508362	0.05882352963089943	0.03418803587555885	0.20000000298023224	1030	1105	1105	1130	1460
17.766576994965096	17.766577389704793	0	0	1	30	0.005303300858900055	0.016009848621519832	790.5603301051237	865.5603301051237	865.5603301051237	890.5603301051237	0.04395604506134987	0.01807228848338127	0.05882352963089943	0.03418803587555885	0.20000000298023224	975	1050	1050	1075	1440
17.790148876077392	17.790149270817093	0	0	1	30	0.005573586191081356	0.016009848621519832	790.5603301051237	865.5603301051237	865.5603301051237	890.5603301051237	0.04395604506134987	0.01807228848338127	0.05882352963089943	0.03418803587555885	0.20000000298023224	949	1024	1024	1049	1440
17.79924959983263	17.799249994572328	0	0	1	30	0.005828594710928128	0.014403271540538668	783.9813969585058	858.9813969585058	858.9813969585058	883.9813969585058	0.04395604506134987	0.012048192322254181	0.0470588244497776	0.03418803587555885	0.20000000298023224	930	1005	1005	1030	1440
17.81682775335874	17.81682814809844	0	0	1	30	0.006067627457812898	0.011656018957034945	772.731397629058	847.731397629058	847.731397629058	872.731397629058	0.032967034727334976	0.012048192322254181	0.0470588244497776	0.03418803587555885	0.20000000298023224	913	988	988	1013	1440
17.83363063811646	17.833631032856157	0	0	1	30	0.006290029259591415	0.009974027079351662	765.843640889945	840.843640889945	840.843640889945	865.843640889945	0.032967034727334976	0.0060240961611270905	0.03529411926865578	0.025641025975346565	0.20000000298023224	894	969	969	994	1440
17.85688356955215	17.856884359031547	0	0	1	30	0.006495190528383966	0.008607106761891692	760.2461021899464	835.2461021899464	835.2461021899464	860.2461021899464	0.021978022530674934	0.012048192322254181	0.0235294122248888	0.017094017937779427	0.20000000298023224	876	951	951	976	1460
17.866255479480444	17.866255874220144	0	0	1	30	0.0066825489314133735	0.012835245591163627	777.5603306958151	852.5603306958151	852.5603306958151	877.5603306958151	0.032967034727334976	0.01807228848338127	0.03529411926865578	0.008547008968889713	0.20000000298023224	876	951	951	976	1460
17.883749158711016	17.883749158711016	0	0	1	30	0.006851590932320058	0.021366937564570754	812.4976093269172	887.4976093269172	887.4976093269172	912.4976093269172	0.05494505539536476	0.0301204826682806	0.0470588244497776	0.008547008968889713	0.20000000298023224	865	940	940	965	1440
17.899247823503988	17.899247428764287	0	0	1	30	0.0070018531987295	0.02796921419052809	839.5339321102125	914.5339321102125	914.5339321102125	939.5339321102125	0.05494505539536476	0.05421686917543411	0.10588235408067703	0.025641025975346565	0.20000000298023224	877	952	952	977	1460
17.916215314716094	17.91621570945579	0	0	1	30	0.007132923872214073	0.047031933671194084	917.5957683835397	992.5957683835397	992.5957683835397	1017.5957683835397	0.08791209012269974	0.09036144614219666	0.16470588743686676	0.05982905998826027	0.20000000298023224	890	965	965	990	1460
17.93693401728565	17.93693401728565	0	0	1	30	0.007244443697168365	0.10348390193254342	1148.7665784137653	1223.7665784137653	1223.7665784137653	1248.7665784137653	0.17582418024539948	0.19879518449306488	0.2705882489681244	0.14529915153980255	0.20000000298023224	885	960	960	985	1460
17.95014082338754	17.95014082338754	0	0	1	30	0.007336107005503826	0.10348390193254342	1148.7665784137653	1223.7665784137653	1223.7665784137653	1248.7665784137653	0.17582418024539948	0.19879518449306488	0.2705882489681244	0.14529915153980255	0.20000000298023224	885	960	960	985	1460
17.966351203857396	17.966351598597097	0	0	1	30	0.007407662554463747	0.1421897912685478	1307.2671952447033	1382.2671952447033	1382.2671952447033	1407.2671952447033	0.24175824224948883	0.2650602459907532	0.3294117748737335	0.18803419172763824	0.20000000298023224	885	960	960	985	1460
17.990235324071424	17.990235718811125	0	0	1	30	0.007458914215262192	0.2373096828756769	1696.783151375897	1771.783151375897	1771.783151375897	1796.783151375897	0.4285714328289032	0.39759036898612976	0.42352941632270813	0.2905983030796051	0.20000000298023224	895	970	970	995	1460
17.999244468216546	17.999244468216546	0	0	1	30	0.007489721510659376	0.26382842277719365	1805.377391272608	1880.377391272608	1880.377391272608	1905.377391272608	0.4285714328289032	0.46987950801849365	0.4588235318660736	0.34188035130500793	0.20000000298023224	882	957	957	982	1460
18.016935912036207	18.016936701515604	0	0	1	30	0.0075	0.2977230809535316	1944.176016504712	2019.176016504712	2019.176016504712	2044.176016504712	0.47252747416496277	0.5240963697433472	0.4941176474094391	0.39316239953041077	0.20000000298023224	857	932	932	957	1440
18.033251688005638	18.033252082745335	0	0	1	30	0.0074897215106592314	0.3338299166338117	2092.033508615459	2167.033508615459	2167.033508615459	2192.033508615459	0.5164835453033447	0.5783132314682007	0.5411764979362488	0.4444444477558136	0.20000000298023224	839	914	914	939	1440
18.0492350931487	18.0492354878884	0	0	1	30	0.007458914215261905	0.37119138983175226	2245.028741361026	2320.028741361026	2320.028741361026	2345.028741361026	0.5604395866394043	0.6385542154312134	0.5764706134796143	0.49572649598121643	0.20000000298023224	839	914	914	939	1440
18.070084059818853	18.070084059818853	0	0	1	30	0.007407662554463316	0.4081506553413643	2396.376933622887	2471.376933622887	2471.376933622887	2496.376933622887	0.6043956279754639	0.6987951993942261	0.6117647290229797	0.5384615659713745	0.20000000298023224	833	908	908	933	1440
18.083526920260606	18.083527315000307	0	0	1	30	0.007336107005503255	0.43839534889548926	2520.2289537270285	2595.2289537270285	2595.2289537270285	2620.2289537270285	0.6373626589775085	0.7469879388809204	0.6352941393852234	0.5811966061592102	0.20000000298023224	827	902	902	927	1440
18.099274665803502	18.099274665803502	0	0	1	30	0.007244443697167653	0.47313129710695634	2662.472661652986	2737.472661652986	2737.472661652986	2762.472661652986	0.692307710647583	0.7891566157341003	0.658823549747467	0.6239316463470459	0.20000000298023224	832	907	907	932	1440
18.116235051701032	18.116235051701032	0	0	1	30	0.007132923872213222	0.5327539134079515	2906.6272754055617	2981.6272754055617	2981.6272754055617	3006.6272754055617	0.7362637519836426	0.8795180916786194	0.7176470756530762	0.7179487347602844	0.20000000298023224	820	895	895	920	1440
18.13681875329361	18.13681875329361	0	0	1	30	0.007001853198728515	0.5717790416328077	3066.4351754863474	3141.4351754863474	3141.4351754863474	3166.4351754863474	0.7802197933197021	0.9277108311653137	0.7529411911964417	0.7692307829856873	0.20000000298023224	814	889	889	914	1440
18.14998884860351	18.14998884860351	0	0	1	30	0.00685159093231894	0.6007893377524516	3185.2323380962894	3260.2323380962894	3260.2323380962894	3285.2323380962894	0.8021978139877319	0.9638554453849792	0.7764706015586853	0.8205128312110901	0.20000000298023224	815	890	890	915	1440
18.166242255700535	18.166242650440232	0	0	1	30	0.006682548931412125	0.6254781033238794	3286.332833111286	3361.332833111286	3361.332833111286	3386.332833111286	0.8241758346557617	0.9939758777618408	0.800000011920929	0.8547008633613586	0.20000000298023224	815	890	890	915	1440
18.183449748649497	18.183449748649497	0	0	1	30	0.006495190528382592	0.6445450034796023	3364.4117892489717	3439.4117892489717	3439.4117892489717	3464.4117892489717	0.8461538553237915	1.0	0.8235294222831726	0.8888888955116272	0.30000001192092896	809	884	884	909	1440
18.20350331482662	18.20350370956632	0	0	1	30	0.006290029259589918	0.6652553377782597	3449.220608201974	3524.220608201974	3524.220608201974	3549.220608201974	0.8791208863258362	1.0	0.8470588326454163	0.9230769276618958	0.30000001192092896	802	877	877	902	1440
18.21668367336869	18.21668367336869	0	0	1	30	0.006067627457811282	0.6988041400909424	3586.602953672409	3661.602953672409	3661.602953672409	3686.602953672409	0.901098906993866	1.0	0.8941176533699036	1.0	0.30000001192092896	796	871	871	896	1440
18.233387478462014	18.233387873201714	0	0	1	30	0.005828594710926398	0.7044925689697266	3609.8970699310303	3684.8970699310303	3684.8970699310303	3709.8970699310303	0.9120879173278809	1.0	0.9058823585510254	1.0	0.30000001192092896	796	871	871	896	1440
18.249298646240202	18.249298646240202	0	0	1	30	0.005573586191079517	0.7101809978485107	3633.1911861896515	3708.1911861896515	3708.1911861896515	3733.1911861896515	0.9230769276618958	1.0	0.9176470637321472	1.0	0.30000001192092896	796	871	871	896	1440
18.270087612476143	18.270088007215843	0	0	1	30	0.005303300858898111	0.7188106030225754	3668.529419377446	3743.529419377446	3743.529419377446	3768.529419377446	0.9340659379959106	1.0	0.9411764740943909	1.0	0.30000001192092896	790	865	865	890	1440
18.283546262505848	18.283546262505848	0	0	1	30	0.005018479547690389	0.7217517793178558	3680.5735363066196	3755.5735363066196	3755.5735363066196	3780.5735363066196	0.9340659379959106	1.0	0.9529411792755127	1.0	0.30000001192092896	790	865	865	890	1440
18.29929558700754	18.29929558700754	0	0	1	30	0.004719902932872683	0.7301874607801437	3715.1176518946886	3790.1176518946886	3790.1176518946886	3815.1176518946886	0.9560439586639404	1.0	0.9647058844566345	1.0	0.30000001192092896	783	858	858	883	1440
18.316210183100008	18.316210183100008	0	0	1	30	0.004408389392192404	0.7388170659542084	3750.4558850824833	3825.4558850824833	3825.4558850824833	3850.4558850824833	0.9670329689979553	1.0	0.9882352948188782	1.0	0.30000001192092896	772	847	847	872	1440
18.336790332035296	18.3367903320353	0	0	1	30	0.004084792762611515	0.7417582422494888	3762.5000020116568	3837.5000020116568	3837.5000020116568	3862.5000020116568	0.9670329689979553	1.0	1.0	1.0	0.30000001192092896	765	840	840	865	1440
18.34999911183568	18.34999911183568	0	0	1	30	0.0037499999999987712	0.7417582422494888	3762.5000020116568	3837.5000020116568	3837.5000020116568	3862.5000020116568	0.9670329689979553	1.0	1.0	1.0	0.30000001192092896	760	835	835	860	1440
18.366300677175953	18.366300677175953	0	0	1	30	0.0034049287480453347	0.7445054948329926	3773.7500013411045	3848.7500013411045	3848.7500013411045	3873.7500013411045	0.9780219793319702	1.0	1.0	1.0	0.30000001192092896	777	852	852	877	1440
18.383302116002156	18.383302510741853	0	0	1	30	0.0030505248230672014	0.7445054948329926	3773.7500013411045	3848.7500013411045	3848.7500013411045	3873.7500013411045	0.9780219793319702	1.0	1.0	1.0	0.30000001192092896	812	887	887	912	1440
18.4034452880909	18.4034452880909	0	0	1	30	0.0026877596215884214	0.7472527474164963	3785.0000006705523	3860.0000006705523	3860.0000006705523	3885.0000006705523	0.9890109896659851	1.0	1.0	1.0	0.30000001192092896	839	914	914	939	1440
18.416685647067183	18.416685647067183	0	0	1	30	0.002317627457810748	0.75	3796.25	3871.25	3871.25	3896.25	1.0	1.0	1.0	1.0	0.30000001192092896	917	992	992	1017	1440
18.433300635728283	18.433301030467984	0	0	1	30	0.0019411428382675245	0.75	3796.25	3871.25	3871.25	3896.25	1.0	1.0	1.0	1.0	0.30000001192092896	1148	1223	1223	1248	1440
18.449275356597976	18.449275356597976	0	0	1	30	0.0015593376811317945	0.75	3796.25	3871.25	3871.25	3896.25	1.0	1.0	1.0	1.0	0.30000001192092896	1148	1223	1223	1248	1440
18.470089980914334	18.470090375654035	0	0	1	30	0.001173258487800315	0.75	3796.25	3871.25	3871.25	3896.25	1.0	1.0	1.0	1.0	0.30000001192092896	1307	1382	1382	1407	1440
18.483412840487663	18.48341323522736	0	0	1	30	0.0007839634745059725	0.75	3796.25	3871.25	3871.25	3896.25	1.0	1.0	1.0	1.0	0.30000001192092896	1696	1771	1771	1796	1440
18.499267955228625	18.499268744708022	0	0	1	30	0.0003925196718206422	0.75	3796.25	3871.25	3871.25	3896.25	1.0	1.0	1.0	1.0	0.30000001192092896	1805	1880	1880	1905	1440
18.516313999640786	18.516314789120184	0	0	1	30	-1.4406906524676981e-15	0.75	3796.25	3871.25	3871.25	3896.25	1.0	1.0	1.0	1.0	0.30000001192092896	1944	2019	2019	2044	1440
18.536825858608186	18.536825858608186	0	0	1	30	-0.00039251967182351964	0.75	3796.25	3871.25	3871.25	3896.25	1.0	1.0	1.0	1.0	0.30000001192092896	2092	2167	2167	2192	1440
18.550013322464835	18.550013322464835	0	0	1	30	-0.0007839634745088382	0.75	3796.25	3871.25	3871.25	3896.25	1.0	1.0	1.0	1.0	0.30000001192092896	2245	2320	2320	2345	1440
18.566251334713606	18.566251334713606	0	0	1	30	-0.0011732584878031609	0.75	3796.25	3871.25	3871.25	3896.25	1.0	1.0	1.0	1.0	0.30000001192092896	2396	2471	2471	2496	1440
18.583370405970044	18.58337080070974	0	0	1	30	-0.0015593376811346127	0.75	3796.25	3871.25	3871.25	3896.25	1.0	1.0	1.0	1.0	0.30000001192092896	2520	2595	2595	2620	1440
18.603604762929205	18.603605157668905	0	0	1	30	-0.001941142838270308	0.75	3796.25	3871.25	3871.25	3896.25	1.0	1.0	1.0	1.0	0.30000001192092896	2662	2737	2737	2762	1440
18.61666472586315	18.61666472586315	0	0	1	30	-0.0023176274578134886	0.75	3796.25	3871.25	3871.25	3896.25	1.0	1.0	1.0	1.0	0.30000001192092896	2906	2981	2981	3006	1440
18.633345241314245	18.633345241314245	0	0	1	30	-0.002687759621591111	0.75	3796.25	3871.25	3871.25	3896.25	1.0	1.0	1.0	1.0	0.30000001192092896	3066	3141	3141	3166	1440
18.64925483013364	18.64925483013364	0	0	1	30	-0.003050524823069834	0.75	3796.25	3871.25	3871.25	3896.25	1.0	1.0	1.0	1.0	0.30000001192092896	3185	3260	3260	3285	1440
18.670095902009816	18.670095902009816	0	0	1	30	-0.003404928748047902	0.75	3796.25	3871.25	3871.25	3896.25	1.0	1.0	1.0	1.0	0.30000001192092896	3286	3361	3361	3386	1440
18.683468893524886	18.68346889352489	0	0	1	30	-0.003750000000001266	0.75	3796.25	3871.25	3871.25	3896.25	1.0	1.0	1.0	1.0	0.30000001192092896	3364	3439	3439	3464	1460
18.69923953397031	18.69923992871001	0	0	1	30	-0.0040847927626139315	0.75	3796.25	3871.25	3871.25	3896.25	1.0	1.0	1.0	1.0	0.30000001192092896	3449	3524	3524	3549	1460
18.716259920302054	18.716259920302054	0	0	1	30	-0.0044083893921947346	0.7472527474164963	3785.0000006705523	3860.0000006705523	3860.0000006705523	3885.0000006705523	0.9890109896659851	1.0	1.0	1.0	0.30000001192092896	3586	3661	3661	3686	1460
18.73678046354283	18.73678046354283	0	0	1	30	-0.004719902932874923	0.7445054948329926	3773.7500013411045	3848.7500013411045	3848.7500013411045	3873.7500013411045	0.9780219793319702	1.0	1.0	1.0	0.30000001192092896	3609	3684	3684	3709	1460
18.749955690468813	18.749955690468813	0	0	1	30	-0.0050184795476925295	0.7445054948329926	3773.7500013411045	3848.7500013411045	3848.7500013411045	3873.7500013411045	0.9780219793319702	1.0	1.0	1.0	0.30000001192092896	3633	3708	3708	3733	1460
18.76626633482216	18.76626672956186	0	0	1	30	-0.005303300858900148	0.7417582422494888	3762.5000020116568	3837.5000020116568	3837.5000020116568	3862.5000020116568	0.9670329689979553	1.0	1.0	1.0	0.30000001192092896	3668	3743	3743	3768	1460
18.783211325871438	18.783211325871438	0	0	1	30	-0.005573586191081444	0.715115278941294	3653.397067264599	3728.397067264599	3728.397067264599	3753.397067264599	0.9340659379959106	1.0	0.9764705896377563	0.9487179517745972	0.30000001192092896	3680	3755	3755	3780	1460
18.803472130390418	18.803472525130115	0	0	1	30	-0.005828594710928212	0.7054550051329542	3613.8382460194475	3688.8382460194475	3688.8382460194475	3713.8382460194475	0.9230769276618958	1.0	0.9647058844566345	0.9316239356994629	0.30000001192092896	3715	3790	3790	3815	1460
18.816661962685256	18.816661962685256	0	0	1	30	-0.006067627457812976	0.7054550051329542	3613.8382460194475	3688.8382460194475	3688.8382460194475	3713.8382460194475	0.9230769276618958	1.0	0.9647058844566345	0.9316239356994629	0.30000001192092896	3750	3825	3825	3850	1460
18.833995772337826	18.833996561817223	0	0	1	30	-0.006290029259591488	0.7033936678958694	3605.3970700335854	3680.3970700335854	3680.3970700335854	3705.3970700335854	0.9230769276618958	1.0	0.9647058844566345	0.9230769276618958	0.30000001192092896	3762	3837	3837	3862	1460
18.857033570637682	18.857033965377383	0	0	1	30	-0.006495190528384032	0.6811391263001525	3514.2647221991247	3589.2647221991247	3589.2647221991247	3614.2647221991247	0.9120879173278809	1.0	0.9411764740943909	0.8632478713989258	0.30000001192092896	3762	3837	3837	3862	1460
18.866780483279815	18.866780483279815	0	0	1	30	-0.006682548931413433	0.6811391263001525	3514.2647221991247	3589.2647221991247	3589.2647221991247	3614.2647221991247	0.9120879173278809	1.0	0.9411764740943909	0.8632478713989258	0.30000001192092896	3773	3848	3848	3873	1460
18.883524551822415	18.883524551822415	0	0	1	30	-0.006851590932320112	0.6542839107590144	3404.2926145581637	3479.2926145581637	3479.2926145581637	3504.2926145581637	0.8901098966598511	0.9819276928901672	0.9176470637321472	0.811965823173523	0.30000001192092896	3773	3848	3848	3873	1460
18.89929479752814	18.89929479752814	0	0	1	30	-0.007001853198729547	0.604481279400499	3200.350839145043	3275.350839145043	3275.350839145043	3300.350839145043	0.8461538553237915	0.9156626462936401	0.8823529481887817	0.7435897588729858	0.30000001192092896	3785	3860	3860	3885	1460
18.9234915515836	18.923492341062996	0	0	1	30	-0.007132923872214114	0.516166089655707	2838.70013714012	2913.70013714012	2913.70013714012	2938.70013714012	0.7802197933197021	0.8132529854774475	0.7764706015586853	0.6068376302719116	0.30000001192092896	3796	3871	3871	3896	1460
18.93333122805494	18.93333122805494	0	0	1	30	-0.007244443697168399	0.516166089655707	2838.70013714012	2913.70013714012	2913.70013714012	2938.70013714012	0.7802197933197021	0.8132529854774475	0.7764706015586853	0.6068376302719116	0.30000001192092896	3796	3871	3871	3896	1460
18.95013766546995	18.95013766546995	0	0	1	30	-0.007336107005503854	0.47132779461406127	2655.087318944581	2730.087318944581	2730.087318944581	2755.087318944581	0.7582417726516724	0.7530120611190796	0.729411780834198	0.5128205418586731	0.30000001192092896	3796	3871	3871	3896	1460
18.966247387316617	18.966247387316617	0	0	1	30	-0.007407662554463767	0.4463396145919569	2552.7607217540635	2627.7607217540635	2627.7607217540635	2652.7607217540635	0.7362637519836426	0.7168674468994141	0.6941176652908325	0.47863247990608215	0.30000001192092896	3796	3871	3871	3896	1460
18.983794356406527	18.983795145885924	0	0	1	30	-0.007458914215262207	0.41753498432233505	2434.8057607999617	2509.8057607999617	2509.8057607999617	2534.8057607999617	0.7142857313156128	0.6686747074127197	0.658823549747467	0.43589743971824646	0.30000001192092896	3796	3871	3871	3896	1460
19.00352936764674	19.00352976238644	0	0	1	30	-0.007489721510659382	0.38002041660552655	2281.1836059996313	2356.1836059996313	2356.1836059996313	2381.1836059996313	0.6703296899795532	0.6144578456878662	0.6117647290229797	0.38461539149284363	0.20000000298023224	3796	3871	3871	3896	1460
19.016708147230013	19.01670893670941	0	0	1	30	-0.0075	0.3514096950985728	2164.0227014286556	2239.0227014286556	2239.0227014286556	2264.0227014286556	0.6373626589775085	0.5662650465965271	0.5764706134796143	0.3504273593425751	0.20000000298023224	3796	3871	3871	3896	1460
19.033368925696173	19.033368925696173	0	0	1	30	-0.007489721510659225	0.3327792349706469	2087.7309672047986	2162.7309672047986	2162.7309672047986	2187.7309672047986	0.6153846383094788	0.5361445546150208	0.5529412031173706	0.32478633522987366	0.20000000298023224	3796	3871	3871	3896	1460
19.056782516189262	19.056782516189262	0	0	1	30	-0.007458914215261892	0.3113584428261489	2000.0128233730798	2075.0128233730798	2075.0128233730798	2100.0128233730798	0.593406617641449	0.5060241222381592	0.5176470875740051	0.28205129504203796	0.20000000298023224	3796	3871	3871	3896	1460
19.066373506650375	19.066373506650375	0	0	1	30	-0.007407662554463295	0.29275311150701877	1923.823991621242	1998.823991621242	1998.823991621242	2023.823991621242	0.5714285969734192	0.47590360045433044	0.48235294222831726	0.25641027092933655	0.20000000298023224	3796	3871	3871	3896	1460
19.083435340650492	19.08343573539019	0	0	1	30	-0.007336107005503227	0.25264893654319975	1759.597395144403	1834.597395144403	1834.597395144403	1859.597395144403	0.5164835453033447	0.40361446142196655	0.42352941632270813	0.21367521584033966	0.20000000298023224	3796	3871	3871	3896	1460
19.099290455391454	19.099290455391454	0	0	1	30	-0.007244443697167619	0.2070525156651507	1572.8800516487922	1647.8800516487922	1647.8800516487922	1672.8800516487922	0.4395604431629181	0.3253012001514435	0.3529411852359772	0.1794871836900711	0.20000000298023224	3796	3871	3871	3896	1460
19.116295841614644	19.116295841614644	0	0	1	30	-0.007132923872213181	0.1629275396795894	1392.1882749879187	1467.1882749879187	1467.1882749879187	1492.1882749879187	0.35164836049079895	0.2590361535549164	0.2823529541492462	0.14529915153980255	0.20000000298023224	3796	3871	3871	3896	1460
19.136743752750842	19.136743752750842	0	0	1	30	-0.007001853198728467	0.1257684943187081	1240.0219842351098	1315.0219842351098	1315.0219842351098	1340.0219842351098	0.2747252881526947	0.20481927692890167	0.21176470816135406	0.1111111119389534	0.20000000298023224	3796	3871	3871	3896	1460
19.149954111510016	19.149954111510016	0	0	1	30	-0.0068515909323188864	0.08999601049136133	1093.5336629621247	1168.5336629621247	1168.5336629621247	1193.5336629621247	0.17582418024539948	0.16867469251155853	0.16470588743686676	0.09401709586381912	0.20000000298023224	3796	3871	3871	3896	1460
19.166249755754812	19.166249755754812	0	0	1	30	-0.0066825489314120655	0.07236390210999023	1021.33017914041	1096.33017914041	1096.33017914041	1121.33017914041	0.1428571492433548	0.13855421543121338	0.11764705926179886	0.0683760717511177	0.20000000298023224	3796	3871	3871	3896	1460
19.183428037966063	19.183428037966063	0	0	1	30	-0.006495190528382525	0.055196004046446534	951.0276365701985	1026.0276365701986	1026.0276365701986	1051.0276365701986	0.12087912112474442	0.09638553857803345	0.05882352963089943	0.05982905998826027	0.20000000298023224	3796	3871	3871	3896	1460
19.20344213017331	19.20344213017331	0	0	1	30	-0.006290029259589846	0.049160182531670205	926.3109474671895	1001.3109474671895	1001.3109474671895	1026.3109474671894	0.10989011079072952	0.08433734625577927	0.0470588244497776	0.05128205195069313	0.20000000298023224	3796	3871	3871	3896	1460
19.21664419939881	19.21664419939881	0	0	1	30	-0.006067627457811204	0.04325005231203222	902.1089642177719	977.1089642177719	977.1089642177719	1002.1089642177719	0.09890110045671463	0.07228915393352509	0.03529411926865578	0.05128205195069313	0.20000000298023224	3785	3860	3860	3885	1460
19.23328918827702	19.233289977756417	0	0	1	30	-0.005828594710926315	0.034668085215516786	866.9658089575412	941.9658089575412	941.9658089575412	966.9658089575412	0.07692307978868484	0.0602409653365612	0.03529411926865578	0.04273504391312599	0.20000000298023224	3773	3848	3848	3873	1460
19.25675685810884	19.25675685810884	0	0	1	30	-0.005573586191079428	0.02917357911718677	844.4658064848799	919.4658064848799	919.4658064848799	944.4658064848799	0.05494505539536476	0.0602409653365612	0.03529411926865578	0.04273504391312599	0.20000000298023224	3773	3848	3848	3873	1460
19.266205742278398	19.266205742278398	0	0	1	30	-0.005303300858898017	0.027667555076904996	838.298638039926	913.298638039926	913.298638039926	938.298638039926	0.05494505539536476	0.05421686917543411	0.03529411926865578	0.04273504391312599	0.20000000298023224	3762	3837	3837	3862	1460
19.283482709414344	19.283482709414344	0	0	1	30	-0.00501847954769029	0.027491587240018545	837.578049747876	912.578049747876	912.578049747876	937.578049747876	0.05494505539536476	0.05421686917543411	0.0235294122248888	0.03418803587555885	0.20000000298023224	3653	3728	3728	3753	1460
19.299282955337176	19.299282955337176	0	0	1	30	-0.00471990293287258	0.02484488771313426	826.7398151852848	901.7398151852848	901.7398151852848	926.7398151852848	0.04395604506134987	0.05421686917543411	0.03529411926865578	0.03418803587555885	0.20000000298023224	3613	3688	3688	3713	1460
19.316449395357466	19.316449790097167	0	0	1	30	-0.004408389392192297	0.02484488771313426	826.7398151852848	901.7398151852848	901.7398151852848	926.7398151852848	0.04395604506134987	0.05421686917543411	0.03529411926865578	0.03418803587555885	0.20000000298023224	3613	3688	3688	3713	1460
19.336817174334815	19.336817174334815	0	0	1	30	-0.004084792762611404	0.023338862741529912	820.572642926565	895.572642926565	895.572642926565	920.572642926565	0.04395604506134987	0.048192769289016724	0.03529411926865578	0.03418803587555885	0.20000000298023224	3605	3680	3680	3705	1460
19.349971480056762	19.349971480056762	0	0	1	30	-0.0037499999999986568	0.023338862741529912	820.572642926565	895.572642926565	895.572642926565	920.572642926565	0.04395604506134987	0.048192769289016724	0.03529411926865578	0.03418803587555885	0.20000000298023224	3514	3589	3589	3614	1460
19.36625015049451	19.366250150494512	0	0	1	30	-0.003404928748045217	0.02183283870124814	814.4054744816111	889.4054744816111	889.4054744816111	914.4054744816111	0.04395604506134987	0.04216867312788963	0.03529411926865578	0.03418803587555885	0.20000000298023224	3514	3589	3589	3614	1460
19.383562644203344	19.383563433682745	0	0	1	30	-0.0030505248230670804	0.020326814660966367	808.2383060366573	883.2383060366573	883.2383060366573	908.2383060366573	0.04395604506134987	0.03614457696676254	0.03529411926865578	0.03418803587555885	0.20000000298023224	3404	3479	3479	3504	1460
19.403479630444693	19.403480025184393	0	0	1	30	-0.002687759621588298	0.020326814660966367	808.2383060366573	883.2383060366573	883.2383060366573	908.2383060366573	0.04395604506134987	0.03614457696676254	0.03529411926865578	0.03418803587555885	0.20000000298023224	3200	3275	3275	3300	1460
19.416674594355616	19.416674594355616	0	0	1	30	-0.002317627457810622	0.018820791086345882	802.0711394985864	877.0711394985864	877.0711394985864	902.0711394985864	0.04395604506134987	0.0301204826682806	0.03529411926865578	0.03418803587555885	0.20000000298023224	2838	2913	2913	2938	1460
19.43333458334238	19.43333497808208	0	0	1	30	-0.0019411428382673972	0.018921344127045273	802.4829042002503	877.4829042002503	877.4829042002503	902.4829042002503	0.04395604506134987	0.0301204826682806	0.0470588244497776	0.03418803587555885	0.20000000298023224	2838	2913	2913	2938	1460
19.456924227741123	19.456924227741123	0	0	1	30	-0.001559337681131665	0.017415319621102213	796.3157338484135	871.3157338484135	871.3157338484135	896.3157338484135	0.04395604506134987	0.024096384644508362	0.0470588244497776	0.03418803587555885	0.20000000298023224	2655	2730	2730	2755	1460
19.466229426660323	19.466229426660323	0	0	1	30	-0.0011732584878001843	0.017415319621102213	796.3157338484135	871.3157338484135	871.3157338484135	896.3157338484135	0.04395604506134987	0.024096384644508362	0.0470588244497776	0.03418803587555885	0.20000000298023224	2552	2627	2627	2652	1460
19.483439288047478	19.483439288047478	0	0	1	30	-0.000783963474505841	0.01466806703759849	785.0657345189658	860.0657345189658	860.0657345189658	885.0657345189658	0.032967034727334976	0.024096384644508362	0.0470588244497776	0.03418803587555885	0.20000000298023224	2434	2509	2509	2534	1460
19.499299139664828	19.499299534404525	0	0	1	30	-0.0003925196718205101	0.014768620078297882	785.4774992206299	860.4774992206299	860.4774992206299	885.4774992206299	0.032967034727334976	0.024096384644508362	0.05882352963089943	0.03418803587555885	0.20000000298023224	2281	2356	2356	2381	1440
19.5163743948147	19.516374789554398	0	0	1	30	1.5729989303233564e-15	0.013262596038016109	779.310330775676	854.310330775676	854.310330775676	879.310330775676	0.032967034727334976	0.01807228848338127	0.05882352963089943	0.03418803587555885	0.20000000298023224	2164	2239	2239	2264	1440
19.536744542230238	19.536744542230238	0	0	1	30	0.00039251967182365175	0.016009848621519832	790.5603301051237	865.5603301051237	865.5603301051237	890.5603301051237	0.04395604506134987	0.01807228848338127	0.05882352963089943	0.03418803587555885	0.20000000298023224	2087	2162	2162	2187	1440
19.549951348332126	19.549951348332126	0	0	1	30	0.0007839634745089697	0.013262596038016109	779.310330775676	854.310330775676	854.310330775676	879.310330775676	0.032967034727334976	0.01807228848338127	0.05882352963089943	0.03418803587555885	0.20000000298023224	2000	2075	2075	2100	1440
19.56623672934475	19.56623672934475	0	0	1	30	0.0011732584878032916	0.011756571997734337	773.1431623307221	848.1431623307221	848.1431623307221	873.1431623307221	0.032967034727334976	0.012048192322254181	0.05882352963089943	0.03418803587555885	0.20000000298023224	1923	1998	1998	2023	1440
19.58328474745541	19.58328474745541	0	0	1	30	0.0015593376811347424	0.011630880675204154	772.628456364961	847.628456364961	847.628456364961	872.628456364961	0.032967034727334976	0.012048192322254181	0.05882352963089943	0.025641025975346565	0.20000000298023224	1759	1834	1834	1859	1440
19.60349305159445	19.603493446334152	0	0	1	30	0.0019411428382704356	0.013262596038016109	779.310330775676	854.310330775676	854.310330775676	879.310330775676	0.032967034727334976	0.01807228848338127	0.05882352963089943	0.03418803587555885	0.20000000298023224	1572	1647	1647	1672	1440
19.61666077846616	19.61666077846616	0	0	1	30	0.0023176274578136143	0.011857125070273818	773.5549271627713	848.5549271627713	848.5549271627713	873.5549271627713	0.032967034727334976	0.012048192322254181	0.07058823853731155	0.03418803587555885	0.20000000298023224	1392	1467	1467	1492	1440
19.63337050465497	19.633370899394667	0	0	1	30	0.0026877596215912347	0.011630880675204154	772.628456364961	847.628456364961	847.628456364961	872.628456364961	0.032967034727334976	0.012048192322254181	0.05882352963089943	0.025641025975346565	0.20000000298023224	1240	1315	1315	1340	1440
19.64929311988442	19.64929311988442	0	0	1	30	0.0030505248230699544	0.011756571997734337	773.1431623307221	848.1431623307221	848.1431623307221	873.1431623307221	0.032967034727334976	0.012048192322254181	0.05882352963089943	0.03418803587555885	0.10000000149011612	1093	1168	1168	1193	1440
19.67006234913542	19.67006234913542	0	0	1	30	0.00340492874804802	0.011756571997734337	773.1431623307221	848.1431623307221	848.1431623307221	873.1431623307221	0.032967034727334976	0.012048192322254181	0.05882352963089943	0.03418803587555885	0.20000000298023224	1021	1096	1096	1121	1440
19.683507578015366	19.683508367494763	0	0	1	30	0.003750000000001381	0.011630880675204154	772.628456364961	847.628456364961	847.628456364961	872.628456364961	0.032967034727334976	0.012048192322254181	0.05882352963089943	0.025641025975346565	0.10000000149011612	951	1026	1026	1051	1440
19.699213086410495	19.699213086410495	0	0	1	30	0.0040847927626140425	0.011630880675204154	772.628456364961	847.628456364961	847.628456364961	872.628456364961	0.032967034727334976	0.012048192322254181	0.05882352963089943	0.025641025975346565	0.10000000149011612	926	1001	1001	1026	1440
19.71668268651944	19.71668308125914	0	0	1	30	0.004408389392194842	0.011630880675204154	772.628456364961	847.628456364961	847.628456364961	872.628456364961	0.032967034727334976	0.012048192322254181	0.05882352963089943	0.025641025975346565	0.10000000149011612	902	977	977	1002	1440
19.736755200202108	19.736755200202108	0	0	1	30	0.004719902932875025	0.010049441857137022	766.1524644049761	841.1524644049761	841.1524644049761	866.1524644049761	0.032967034727334976	0.0060240961611270905	0.0470588244497776	0.025641025975346565	0.10000000149011612	866	941	941	966	1440
19.74996634844068	19.74996634844068	0	0	1	30	0.005018479547692628	0.010049441857137022	766.1524644049761	841.1524644049761	841.1524644049761	866.1524644049761	0.032967034727334976	0.0060240961611270905	0.0470588244497776	0.025641025975346565	0.10000000149011612	844	919	919	944	1440
19.76630501931264	19.76630501931264	0	0	1	30	0.005303300858900241	0.011555465897418795	772.3196328499299	847.3196328499299	847.3196328499299	872.3196328499299	0.032967034727334976	0.012048192322254181	0.0470588244497776	0.025641025975346565	0.10000000149011612	838	913	913	938	1440
19.783292642249386	19.783293036989082	0	0	1	30	0.005573586191081533	0.010049441857137022	766.1524644049761	841.1524644049761	841.1524644049761	866.1524644049761	0.032967034727334976	0.0060240961611270905	0.0470588244497776	0.025641025975346565	0.10000000149011612	837	912	912	937	1440
19.803463446117043	19.803463840856743	0	0	1	30	0.005828594710928295	0.008392588258802876	759.3676489197978	834.3676489197978	834.3676489197978	859.3676489197978	0.032967034727334976	0.0	0.03529411926865578	0.017094017937779427	0.10000000149011612	826	901	901	926	1440
19.816794989963743	19.816794989963743	0	0	1	30	0.006067627457813053	0.008342311730493157	759.1617665363694	834.1617665363694	834.1617665363694	859.1617665363694	0.032967034727334976	0.0	0.0235294122248888	0.017094017937779427	0.10000000149011612	826	901	901	926	1440
19.833376820490148	19.833376820490148	0	0	1	30	0.006290029259591559	0.00831717347031831	759.0588253609535	834.0588253609535	834.0588253609535	859.0588253609535	0.032967034727334976	0.0	0.03529411926865578	0.008547008968889713	0.10000000149011612	820	895	895	920	1440
19.849398515383992	19.849398515383992	0	0	1	30	0.006495190528384097	0.010989011265337467	770.0000011315569	845.0000011315569	845.0000011315569	870.0000011315569	0.04395604506134987	0.0	0.03529411926865578	0.0	0.10000000149011612	820	895	895	920	1440
19.870173665730476	19.870173665730476	0	0	1	30	0.006682548931413494	0.008241758681833744	758.7500018021092	833.7500018021092	833.7500018021092	858.7500018021092	0.032967034727334976	0.0	0.05882352963089943	0.0	0.10000000149011612	814	889	889	914	1440
19.883474814620367	19.883475604099768	0	0	1	30	0.006851590932320166	0.0086439708764714	760.3970607391503	835.3970607391503	835.3970607391503	860.3970607391503	0.032967034727334976	0.0	0.0941176488995552	0.017094017937779427	0.10000000149011612	808	883	883	908	1440
19.89920479687682	19.89920479687682	0	0	1	30	0.007001853198729595	0.016489747359640733	792.5255154377288	867.5255154377288	867.5255154377288	892.5255154377288	0.04395604506134987	0.012048192322254181	0.12941177189350128	0.07692307978868484	0.10000000149011612	808	883	883	908	1440
19.91626110452115	19.91626149926085	0	0	1	30	0.007132923872214154	0.03106349100704811	852.204995673862	927.204995673862	927.204995673862	952.204995673862	0.05494505539536476	0.048192769289016724	0.1764705926179886	0.11965811997652054	0.10000000149011612	802	877	877	902	1440
19.936758752859397	19.936758752859397	0	0	1	30	0.007244443697168434	0.059909322295598255	970.3286748004748	1045.3286748004748	1045.3286748004748	1070.3286748004748	0.07692307978868484	0.1204819306731224	0.24705882370471954	0.17094017565250397	0.10000000149011612	802	877	877	902	1440
19.950027927833688	19.950027927833688	0	0	1	30	0.007336107005503881	0.09907165909211291	1130.6984439822024	1205.6984439822024	1205.6984439822024	1230.6984439822024	0.12087912112474442	0.20481927692890167	0.30588236451148987	0.23076923191547394	0.10000000149011612	796	871	871	896	1440
19.96628844024529	19.96628844024529	0	0	1	30	0.007407662554463788	0.1457529808829603	1321.8584567157222	1396.8584567157222	1396.8584567157222	1421.8584567157222	0.17582418024539948	0.3012048304080963	0.364705890417099	0.2905983030796051	0.20000000298023224	796	871	871	896	1440
19.983408695720826	19.983409485200223	0	0	1	30	0.007458914215262221	0.214665975251229	1604.0571686537828	1679.0571686537828	1679.0571686537828	1704.0571686537828	0.3186813294887543	0.39156627655029297	0.42352941632270813	0.3504273593425751	0.20000000298023224	785	860	860	885	1440
20.00350370956632	20.003504104306018	0	0	1	30	0.007489721510659389	0.3010685293368205	1957.87562763428	2032.87562763428	2032.87562763428	2057.87562763428	0.38461539149284363	0.5662650465965271	0.529411792755127	0.47863247990608215	0.20000000298023224	785	860	860	885	1440
20.016665515342545	20.016665515342545	0	0	1	30	0.0075	0.3440407410129165	2133.8468344478933	2208.8468344478933	2208.8468344478933	2233.8468344478933	0.4395604431629181	0.6325300931930542	0.5647059082984924	0.5384615659713745	0.20000000298023224	779	854	854	879	1440
20.033336162301175	20.033336557040872	0	0	1	30	0.007489721510659218	0.3885212591398357	2315.994556177627	2390.994556177627	2390.994556177627	2415.994556177627	0.49450549483299255	0.6987951993942261	0.6117647290229797	0.5897436141967773	0.20000000298023224	790	865	865	890	1440
20.04925877753063	20.04925877753063	0	0	1	30	0.007458914215261878	0.4238164853051778	2460.5285073247032	2535.5285073247032	2535.5285073247032	2560.5285073247032	0.5274725556373596	0.7530120611190796	0.6470588445663452	0.6410256624221802	0.20000000298023224	779	854	854	879	1440
20.070058796478133	20.070058796478133	0	0	1	30	0.0074076625544632745	0.44935542185621813	2565.1104525012133	2640.1104525012133	2640.1104525012133	2665.1104525012133	0.5494505763053894	0.7951807379722595	0.6705882549285889	0.6752136945724487	0.20000000298023224	773	848	848	873	1440
20.083411261528866	20.083411656268567	0	0	1	30	0.007336107005503199	0.48052628205882186	2692.755125030875	2767.755125030875	2767.755125030875	2792.755125030875	0.6043956279754639	0.8253012299537659	0.6941176652908325	0.7094017267227173	0.20000000298023224	772	847	847	872	1440
20.099224533861758	20.099224533861758	0	0	1	30	0.007244443697167585	0.5068696428478034	2800.631187461755	2875.631187461755	2875.631187461755	2900.631187461755	0.6263736486434937	0.8674699068069458	0.7176470756530762	0.7435897588729858	0.20000000298023224	779	854	854	879	1440
20.116294657395546	20.116294657395546	0	0	1	30	0.0071329238722131405	0.5289022616311616	2890.8547613796068	2965.8547613796068	2965.8547613796068	2990.8547613796068	0.6263736486434937	0.9036144614219666	0.7529411911964417	0.7777777910232544	0.20000000298023224	773	848	848	873	1440
20.13673151582018	20.13673151582018	0	0	1	30	0.00700185319872842	0.5741548681870485	3076.1641852259636	3151.1641852259636	3151.1641852259636	3176.1641852259636	0.6703296899795532	0.9698795080184937	0.800000011920929	0.8205128312110901	0.10000000149011612	772	847	847	872	1440
20.149961216824597	20.149961216824597	0	0	1	30	0.006851590932318833	0.5741548681870485	3076.1641852259636	3151.1641852259636	3151.1641852259636	3176.1641852259636	0.6703296899795532	0.9698795080184937	0.800000011920929	0.8205128312110901	0.10000000149011612	773	848	848	873	1420
20.16623712408445	20.16623712408445	0	0	1	30	0.006682548931412006	0.5857965196584445	3123.8367480013303	3198.8367480013303	3198.8367480013303	3223.8367480013303	0.6813187003135681	0.9819276928901672	0.8117647171020508	0.8376068472862244	0.20000000298023224	773	848	848	873	1440
20.18410856920675	20.18410896394645	0	0	1	30	0.006495190528382459	0.613186821049335	3236.000032197027	3311.000032197027	3311.000032197027	3336.000032197027	0.7142857313156128	1.0	0.8470588326454163	0.8717948794364929	0.20000000298023224	772	847	847	872	1420
20.20375831667203	20.203759106151427	0	0	1	30	0.006290029259589774	0.6321374772001356	3313.602969134555	3388.602969134555	3388.602969134555	3413.602969134555	0.7472527623176575	1.0	0.8705882430076599	0.8974359035491943	0.20000000298023224	772	847	847	872	1420
20.216646962576704	20.216646567837003	0	0	1	30	0.006067627457811127	0.6458952872731567	3369.9412013835768	3444.9412013835768	3444.9412013835768	3469.9412013835768	0.7582417726516724	1.0	0.8941176533699036	0.9230769276618958	0.20000000298023224	772	847	847	872	1420
20.233374452051955	20.233374846791655	0	0	1	30	0.005828594710926231	0.6524815111513291	3396.911788164693	3471.911788164693	3471.911788164693	3496.911788164693	0.7582417726516724	1.0	0.9058823585510254	0.94017094373703	0.20000000298023224	766	841	841	866	1420
20.24927338289948	20.24927338289948	0	0	1	30	0.005573586191079339	0.6572075038519021	3416.264728273539	3491.264728273539	3491.264728273539	3516.264728273539	0.7582417726516724	1.0	0.9176470637321472	0.9487179517745972	0.20000000298023224	766	841	841	866	1420
20.27006313861482	20.27006313861482	0	0	1	30	0.005303300858897924	0.6591682880592442	3424.294139602605	3499.294139602605	3499.294139602605	3524.294139602605	0.7582417726516724	1.0	0.9176470637321472	0.9572649598121643	0.20000000298023224	772	847	847	872	1420
20.28341284048766	20.28341284048766	0	0	1	30	0.005018479547690192	0.6639696955321241	3443.9559032040484	3518.9559032040484	3518.9559032040484	3543.9559032040484	0.7582417726516724	1.0	0.929411768913269	0.9658119678497314	0.20000000298023224	766	841	841	866	1420
20.299258086736153	20.299258086736153	0	0	1	30	0.004719902932872478	0.6763269454090963	3494.5588414502495	3569.5588414502495	3569.5588414502495	3594.5588414502495	0.7802197933197021	1.0	0.9411764740943909	0.9829059839248657	0.20000000298023224	759	834	834	859	1420
20.31629347317645	20.31629307843675	0	0	1	30	0.004408389392192191	0.6887847483158112	3545.5735443532467	3620.5735443532467	3620.5735443532467	3645.5735443532467	0.8021978139877319	1.0	0.9529411792755127	1.0	0.20000000298023224	759	834	834	859	1420
20.33671848941012	20.33671848941012	0	0	1	30	0.004084792762611293	0.6946671009063721	3569.6617782115936	3644.6617782115936	3644.6617782115936	3669.6617782115936	0.8021978139877319	1.0	0.9764705896377563	1.0	0.20000000298023224	759	834	834	859	1420
20.349938321922068	20.349938321922068	0	0	1	30	0.0037499999999985423	0.6946671009063721	3569.6617782115936	3644.6617782115936	3644.6617782115936	3669.6617782115936	0.8021978139877319	1.0	0.9764705896377563	1.0	0.20000000298023224	770	845	845	870	1420
20.366226071372886	20.366226071372886	0	0	1	30	0.003404928748045099	0.7003555297851562	3592.955894470215	3667.955894470215	3667.955894470215	3692.955894470215	0.8131868243217468	1.0	0.9882352948188782	1.0	0.20000000298023224	758	833	833	858	1420
20.383318695069505	20.383319089809202	0	0	1	30	0.00305052482306696	0.70310278236866	3604.2058937996626	3679.2058937996626	3679.2058937996626	3704.2058937996626	0.8241758346557617	1.0	0.9882352948188782	1.0	0.20000000298023224	760	835	835	860	1420
20.403530551865835	20.403530551865835	0	0	1	30	0.0026877596215881742	0.7087912112474442	3627.500010058284	3702.500010058284	3702.500010058284	3727.500010058284	0.8351648449897766	1.0	1.0	1.0	0.20000000298023224	792	867	867	892	1420
20.416591699018873	20.416591699018873	0	0	1	30	0.002317627457810496	0.7115384638309479	3638.7500093877316	3713.7500093877316	3713.7500093877316	3738.7500093877316	0.8461538553237915	1.0	1.0	1.0	0.20000000298023224	852	927	927	952	1420
20.43327339868907	20.433273793428768	0	0	1	30	0.0019411428382672693	0.7142857164144516	3650.0000087171793	3725.0000087171793	3725.0000087171793	3750.0000087171793	0.8571428656578064	1.0	1.0	1.0	0.20000000298023224	970	1045	1045	1070	1420
20.449253645914542	20.449253645914542	0	0	1	30	0.0015593376811315356	0.7142857164144516	3650.0000087171793	3725.0000087171793	3725.0000087171793	3750.0000087171793	0.8571428656578064	1.0	1.0	1.0	0.20000000298023224	1130	1205	1205	1230	1420
20.470039059493192	20.470039059493192	0	0	1	30	0.0011732584878000535	0.7170329689979553	3661.250008046627	3736.250008046627	3736.250008046627	3761.250008046627	0.8681318759918213	1.0	1.0	1.0	0.20000000298023224	1321	1396	1396	1421	1440
20.483479946236454	20.48348034097615	0	0	1	30	0.0007839634745057094	0.719780221581459	3672.500007376075	3747.500007376075	3747.500007376075	3772.500007376075	0.8791208863258362	1.0	1.0	1.0	0.20000000298023224	1604	1679	1679	1704	1440
20.499250586681878	20.499250586681878	0	0	1	30	0.00039251967182037795	0.719780221581459	3672.500007376075	3747.500007376075	3747.500007376075	3772.500007376075	0.8791208863258362	1.0	1.0	1.0	0.20000000298023224	1957	2032	2032	2057	1440
20.516215709455793	20.516215709455793	0	0	1	30	-1.7053072081790148e-15	0.7225274741649628	3683.7500067055225	3758.7500067055225	3758.7500067055225	3783.7500067055225	0.8901098966598511	1.0	1.0	1.0	0.20000000298023224	2133	2208	2208	2233	1440
20.536694410288497	20.536694410288497	0	0	1	30	-0.0003925196718237839	0.7252747267484665	3695.0000060349703	3770.0000060349703	3770.0000060349703	3795.0000060349703	0.901098906993866	1.0	1.0	1.0	0.20000000298023224	2315	2390	2390	2415	1440
20.549932006086888	20.549932006086888	0	0	1	30	-0.0007839634745091013	0.7252747267484665	3695.0000060349703	3770.0000060349703	3770.0000060349703	3795.0000060349703	0.901098906993866	1.0	1.0	1.0	0.20000000298023224	2460	2535	2535	2560	1440
20.56634646698101	20.56634646698101	0	0	1	30	-0.0011732584878034224	0.7252747267484665	3695.0000060349703	3770.0000060349703	3770.0000060349703	3795.0000060349703	0.901098906993866	1.0	1.0	1.0	0.30000001192092896	2565	2640	2640	2665	1440
20.583353037423297	20.583353037423297	0	0	1	30	-0.0015593376811348716	0.7280219793319702	3706.250005364418	3781.250005364418	3781.250005364418	3806.250005364418	0.9120879173278809	1.0	1.0	1.0	0.20000000298023224	2692	2767	2767	2792	1440
20.60345515658337	20.603455946062766	0	0	1	30	-0.0019411428382705633	0.7280219793319702	3706.250005364418	3781.250005364418	3781.250005364418	3806.250005364418	0.9120879173278809	1.0	1.0	1.0	0.20000000298023224	2800	2875	2875	2900	1440
20.616658804767667	20.616658804767667	0	0	1	30	-0.00231762745781374	0.7280219793319702	3706.250005364418	3781.250005364418	3781.250005364418	3806.250005364418	0.9120879173278809	1.0	1.0	1.0	0.30000001192092896	2890	2965	2965	2990	1440
20.633387873201713	20.633388267941413	0	0	1	30	-0.0026877596215913587	0.7307692319154739	3717.500004693866	3792.500004693866	3792.500004693866	3817.500004693866	0.9230769276618958	1.0	1.0	1.0	0.30000001192092896	3076	3151	3151	3176	1420
20.6567387000827	20.6567387000827	0	0	1	30	-0.0030505248230700754	0.7307692319154739	3717.500004693866	3792.500004693866	3792.500004693866	3817.500004693866	0.9230769276618958	1.0	1.0	1.0	0.30000001192092896	3076	3151	3151	3176	1420
20.666232979317613	20.666232979317613	0	0	1	30	-0.003404928748048138	0.7307692319154739	3717.500004693866	3792.500004693866	3792.500004693866	3817.500004693866	0.9230769276618958	1.0	1.0	1.0	0.30000001192092896	3123	3198	3198	3223	1440
20.683978502476005	20.68398323935239	0	0	1	30	-0.003750000000001496	0.7307692319154739	3717.500004693866	3792.500004693866	3792.500004693866	3817.500004693866	0.9230769276618958	1.0	1.0	1.0	0.20000000298023224	3236	3311	3311	3336	1440
20.69921466536929	20.699215060108987	0	0	1	30	-0.0040847927626141535	0.7307692319154739	3717.500004693866	3792.500004693866	3792.500004693866	3817.500004693866	0.9230769276618958	1.0	1.0	1.0	0.20000000298023224	3313	3388	3388	3413	1440
20.716317552298076	20.716317552298076	0	0	1	30	-0.00440838939219495	0.7307692319154739	3717.500004693866	3792.500004693866	3792.500004693866	3817.500004693866	0.9230769276618958	1.0	1.0	1.0	0.20000000298023224	3369	3444	3444	3469	1440
20.736746910668433	20.736746910668433	0	0	1	30	-0.0047199029328751285	0.7307692319154739	3717.500004693866	3792.500004693866	3792.500004693866	3817.500004693866	0.9230769276618958	1.0	1.0	1.0	0.20000000298023224	3396	3471	3471	3496	1440
20.749921742854717	20.749921742854717	0	0	1	30	-0.005018479547692726	0.7307692319154739	3717.500004693866	3792.500004693866	3792.500004693866	3817.500004693866	0.9230769276618958	1.0	1.0	1.0	0.20000000298023224	3416	3491	3491	3516	1440
20.766215413401017	20.766215413401017	0	0	1	30	-0.005303300858900336	0.7307692319154739	3717.500004693866	3792.500004693866	3792.500004693866	3817.500004693866	0.9230769276618958	1.0	1.0	1.0	0.20000000298023224	3424	3499	3499	3524	1440
20.784058832004707	20.784059226744404	0	0	1	30	-0.005573586191081621	0.7307692319154739	3717.500004693866	3792.500004693866	3792.500004693866	3817.500004693866	0.9230769276618958	1.0	1.0	1.0	0.20000000298023224	3443	3518	3518	3543	1440
20.80338410343759	20.80338410343759	0	0	1	30	-0.005828594710928378	0.7307692319154739	3717.500004693866	3792.500004693866	3792.500004693866	3817.500004693866	0.9230769276618958	1.0	1.0	1.0	0.20000000298023224	3494	3569	3569	3594	1440
20.816459461219786	20.816459461219786	0	0	1	30	-0.006067627457813132	0.7307692319154739	3717.500004693866	3792.500004693866	3792.500004693866	3817.500004693866	0.9230769276618958	1.0	1.0	1.0	0.20000000298023224	3545	3620	3620	3645	1440
20.833381162626836	20.833381162626836	0	0	1	30	-0.006290029259591632	0.7307692319154739	3717.500004693866	3792.500004693866	3792.500004693866	3817.500004693866	0.9230769276618958	1.0	1.0	1.0	0.20000000298023224	3569	3644	3644	3669	1440
20.85684725349986	20.85684725349986	0	0	1	30	-0.006495190528384164	0.7307692319154739	3717.500004693866	3792.500004693866	3792.500004693866	3817.500004693866	0.9230769276618958	1.0	1.0	1.0	0.20000000298023224	3569	3644	3644	3669	1440
20.866218373948758	20.866218373948758	0	0	1	30	-0.006682548931413554	0.7307692319154739	3717.500004693866	3792.500004693866	3792.500004693866	3817.500004693866	0.9230769276618958	1.0	1.0	1.0	0.20000000298023224	3592	3667	3667	3692	1440
20.88354270984856	20.88354270984856	0	0	1	30	-0.00685159093232022	0.7307692319154739	3717.500004693866	3792.500004693866	3792.500004693866	3817.500004693866	0.9230769276618958	1.0	1.0	1.0	0.20000000298023224	3604	3679	3679	3704	1440
20.910334877423455	20.910335272163152	0	0	1	30	-0.007001853198729643	0.7307692319154739	3717.500004693866	3792.500004693866	3792.500004693866	3817.500004693866	0.9230769276618958	1.0	1.0	1.0	0.20000000298023224	3627	3702	3702	3727	1440
20.919766787785964	20.919766787785964	0	0	1	30	-0.007132923872214195	0.7307692319154739	3717.500004693866	3792.500004693866	3792.500004693866	3817.500004693866	0.9230769276618958	1.0	1.0	1.0	0.30000001192092896	3638	3713	3713	3738	1440
20.93332175430217	20.933322149041867	0	0	1	30	-0.007244443697168468	0.7280219793319702	3706.250005364418	3781.250005364418	3781.250005364418	3806.250005364418	0.9120879173278809	1.0	1.0	1.0	0.20000000298023224	3650	3725	3725	3750	1440
20.950002269753266	20.950002664492967	0	0	1	30	-0.007336107005503909	0.7280219793319702	3706.250005364418	3781.250005364418	3781.250005364418	3806.250005364418	0.9120879173278809	1.0	1.0	1.0	0.20000000298023224	3650	3725	3725	3750	1440
20.96627659805433	20.96627659805433	0	0	1	30	-0.007407662554463809	0.7280219793319702	3706.250005364418	3781.250005364418	3781.250005364418	3806.250005364418	0.9120879173278809	1.0	1.0	1.0	0.20000000298023224	3661	3736	3736	3761	1440
20.983833830376405	20.983834619855802	0	0	1	30	-0.007458914215262234	0.7280219793319702	3706.250005364418	3781.250005364418	3781.250005364418	3806.250005364418	0.9120879173278809	1.0	1.0	1.0	0.30000001192092896	3672	3747	3747	3772	1440
21.00339436666976	21.00339436666976	0	0	1	30	-0.007489721510659397	0.7280219793319702	3706.250005364418	3781.250005364418	3781.250005364418	3806.250005364418	0.9120879173278809	1.0	1.0	1.0	0.20000000298023224	3672	3747	3747	3772	1440
21.016542751296228	21.016542751296228	0	0	1	30	-0.0075	0.7252747267484665	3695.0000060349703	3770.0000060349703	3770.0000060349703	3795.0000060349703	0.901098906993866	1.0	1.0	1.0	0.30000001192092896	3683	3758	3758	3783	1440
21.033359057203704	21.033359057203704	0	0	1	30	-0.007489721510659211	0.7252747267484665	3695.0000060349703	3770.0000060349703	3770.0000060349703	3795.0000060349703	0.901098906993866	1.0	1.0	1.0	0.20000000298023224	3695	3770	3770	3795	1440
21.056638436199208	21.056639620418306	0	0	1	30	-0.0074589142152618635	0.7252747267484665	3695.0000060349703	3770.0000060349703	3770.0000060349703	3795.0000060349703	0.901098906993866	1.0	1.0	1.0	0.20000000298023224	3695	3770	3770	3795	1440
21.06621561077087	21.06621561077087	0	0	1	30	-0.007407662554463255	0.7225274741649628	3683.7500067055225	3758.7500067055225	3758.7500067055225	3783.7500067055225	0.8901098966598511	1.0	1.0	1.0	0.20000000298023224	3695	3770	3770	3795	1460
21.08342586689772	21.08342586689772	0	0	1	30	-0.007336107005503172	0.7225274741649628	3683.7500067055225	3758.7500067055225	3758.7500067055225	3783.7500067055225	0.8901098966598511	1.0	1.0	1.0	0.20000000298023224	3706	3781	3781	3806	1440
21.099365061194522	21.09936545593422	0	0	1	30	-0.007244443697167551	0.719780221581459	3672.500007376075	3747.500007376075	3747.500007376075	3772.500007376075	0.8791208863258362	1.0	1.0	1.0	0.20000000298023224	3706	3781	3781	3806	1440
21.123450103915225	21.123450103915225	0	0	1	30	-0.0071329238722131	0.6700603364819315	3468.8970778935095	3543.8970778935095	3543.8970778935095	3568.8970778935095	0.8461538553237915	1.0	0.929411768913269	0.8974359035491943	0.20000000298023224	3706	3781	3781	3806	1460
21.13328622772928	21.13328622772928	0	0	1	30	-0.007001853198728373	0.6700603364819315	3468.8970778935095	3543.8970778935095	3543.8970778935095	3568.8970778935095	0.8461538553237915	1.0	0.929411768913269	0.8974359035491943	0.20000000298023224	3717	3792	3792	3817	1460
21.14993161134719	21.14993161134719	0	0	1	30	-0.006851590932318779	0.638924807010433	3341.397084707723	3416.397084707723	3416.397084707723	3441.397084707723	0.8241758346557617	1.0	0.8823529481887817	0.8290598392486572	0.20000000298023224	3717	3792	3792	3817	1460
21.16629515082017	21.166295150820172	0	0	1	30	-0.006682548931411946	0.5789468281229517	3095.7872611634875	3170.7872611634875	3170.7872611634875	3195.7872611634875	0.7362637519836426	0.9759036302566528	0.8117647171020508	0.7435897588729858	0.20000000298023224	3717	3792	3792	3817	1460
21.183357379559983	21.18335856377908	0	0	1	30	-0.006495190528382392	0.43732158601463844	2515.8318947299445	2590.8318947299445	2590.8318947299445	2615.8318947299445	0.6483516693115234	0.7469879388809204	0.6470588445663452	0.5470085740089417	0.20000000298023224	3717	3792	3792	3817	1440
21.20340699834012	21.20340699834012	0	0	1	30	-0.006290029259589702	0.3466557186121255	2144.555167716654	2219.555167716654	2219.555167716654	2244.555167716654	0.5384615659713745	0.6024096608161926	0.5529412031173706	0.4444444477558136	0.10000000149011612	3717	3792	3792	3817	1440
21.216601567511344	21.216601567511344	0	0	1	30	-0.006067627457811049	0.2602153307577064	1790.5817794528077	1865.5817794528077	1865.5817794528077	1890.5817794528077	0.4285714328289032	0.4518072307109833	0.4470588266849518	0.3589743673801422	0.20000000298023224	3717	3792	3792	3817	1440
21.233289977756417	21.233289977756417	0	0	1	30	-0.005828594710926148	0.18395859320194297	1478.3104391619563	1553.3104391619563	1553.3104391619563	1578.3104391619563	0.32967033982276917	0.3132530152797699	0.3294117748737335	0.28205129504203796	0.20000000298023224	3717	3792	3792	3817	1440
21.256716199919868	21.256716199919868	0	0	1	30	-0.005573586191079251	0.07230644374898537	1021.0948871520951	1096.094887152095	1096.094887152095	1121.094887152095	0.1318681389093399	0.13855421543121338	0.12941177189350128	0.14529915153980255	0.10000000149011612	3717	3792	3792	3817	1440
21.26624640046737	21.26624640046737	0	0	1	30	-0.00530330085889783	0.07230644374898537	1021.0948871520951	1096.094887152095	1096.094887152095	1121.094887152095	0.1318681389093399	0.13855421543121338	0.12941177189350128	0.14529915153980255	0.10000000149011612	3717	3792	3792	3817	1440
21.283688763537103	21.283688763537103	0	0	1	30	-0.005018479547690093	0.04189485879647726	896.5594467715744	971.5594467715744	971.5594467715744	996.5594467715744	0.09890110045671463	0.0662650614976883	0.03529411926865578	0.0683760717511177	0.10000000149011612	3717	3792	3792	3817	1440
21.299455061845844	21.29945545658554	0	0	1	30	-0.004719902932872375	0.032671020380158095	858.7878284567474	933.7878284567474	933.7878284567474	958.7878284567474	0.08791209012269974	0.04216867312788963	0.0117647061124444	0.05128205195069313	0.10000000149011612	3717	3792	3792	3817	1440
21.323457998709202	21.3234583934489	0	0	1	30	-0.004408389392192083	0.025519661605358124	829.5030142739415	904.5030142739415	904.5030142739415	929.5030142739415	0.06593406945466995	0.03614457696676254	0.0	0.05128205195069313	0.10000000149011612	3717	3792	3792	3817	1440
21.333215964062898	21.333215964062898	0	0	1	30	-0.004084792762611183	0.02126638451591134	812.0858445926569	887.0858445926569	887.0858445926569	912.0858445926569	0.05494505539536476	0.0301204826682806	0.0	0.05128205195069313	0.10000000149011612	3717	3792	3792	3817	1440
21.349929242908996	21.349929242908996	0	0	1	30	-0.0037499999999984273	0.02126638451591134	812.0858445926569	887.0858445926569	887.0858445926569	912.0858445926569	0.05494505539536476	0.0301204826682806	0.0	0.04273504391312599	0.10000000149011612	3717	3792	3792	3817	1440
21.366241860960837	21.366241860960837	0	0	1	30	-0.003404928748044981	0.020025155507028103	807.0030118012801	882.0030118012801	882.0030118012801	907.0030118012801	0.04395604506134987	0.03614457696676254	0.0	0.04273504391312599	0.10000000149011612	3717	3792	3792	3817	1440
21.390071112356733	21.390071507096433	0	0	1	30	-0.0030505248230668384	0.015771879348903894	789.5858459337614	864.5858459337614	864.5858459337614	889.5858459337614	0.032967034727334976	0.0301204826682806	0.0	0.03418803587555885	0.10000000149011612	3717	3792	3792	3817	1440
21.399248415613535	21.399248415613535	0	0	1	30	-0.0026877596215880506	0.015771879348903894	789.5858459337614	864.5858459337614	864.5858459337614	889.5858459337614	0.032967034727334976	0.0301204826682806	0.0	0.04273504391312599	0.10000000149011612	3717	3792	3792	3817	1440
21.416732226351638	21.416732226351638	0	0	1	30	-0.0023176274578103704	0.014265854842960835	783.4186755819246	858.4186755819246	858.4186755819246	883.4186755819246	0.032967034727334976	0.024096384644508362	0.0	0.04273504391312599	0.10000000149011612	3717	3792	3792	3817	1460
21.4333918205987	21.4333918205987	0	0	1	30	-0.0019411428382671415	0.012759830802679062	777.2515071369708	852.2515071369708	852.2515071369708	877.2515071369708	0.032967034727334976	0.01807228848338127	0.0	0.04273504391312599	0.10000000149011612	3706	3781	3781	3806	1440
21.456730410549024	21.456730410549024	0	0	1	30	-0.0015593376811314063	0.010012577753514051	766.00150590064	841.00150590064	841.00150590064	866.00150590064	0.021978022530674934	0.01807228848338127	0.0	0.04273504391312599	0.10000000149011612	3706	3781	3781	3806	1440
21.466289821834238	21.466290611313635	0	0	1	30	-0.001173258487799923	0.008506553713232279	759.8343374556862	834.8343374556862	834.8343374556862	859.8343374556862	0.021978022530674934	0.012048192322254181	0.0	0.04273504391312599	0.0	3706	3781	3781	3806	1440
21.4834329722123	21.483433761691696	0	0	1	30	-0.0007839634745055779	0.0071262209810355895	754.1818749173408	829.1818749173408	829.1818749173408	854.1818749173408	0.021978022530674934	0.0060240961611270905	0.0117647061124444	0.04273504391312599	0.0	3706	3781	3781	3806	1460
21.499290455391453	21.499290850131153	0	0	1	30	-0.00039251967182024584	0.0071262209810355895	754.1818749173408	829.1818749173408	829.1818749173408	854.1818749173408	0.021978022530674934	0.0060240961611270905	0.0117647061124444	0.04273504391312599	0.0	3706	3781	3781	3806	1440
21.523399971973483	21.523399971973483	0	0	1	30	1.8376154860346732e-15	0.007201635770269334	754.490698479253	829.490698479253	829.490698479253	854.490698479253	0.021978022530674934	0.0060240961611270905	0.0235294122248888	0.03418803587555885	0.0	3695	3770	3770	3795	1460
21.533324912219758	21.533324912219758	0	0	1	30	0.000392519671823916	0.007201635770269334	754.490698479253	829.490698479253	829.490698479253	854.490698479253	0.021978022530674934	0.0060240961611270905	0.0235294122248888	0.03418803587555885	0.0	3695	3770	3770	3795	1440
21.549974243234654	21.549974243234654	0	0	1	30	0.000783963474509233	0.007201635770269334	754.490698479253	829.490698479253	829.490698479253	854.490698479253	0.021978022530674934	0.0060240961611270905	0.0235294122248888	0.03418803587555885	0.0	3695	3770	3770	3795	1440
21.56625765054879	21.56625765054879	0	0	1	30	0.001173258487803553	0.007201635770269334	754.490698479253	829.490698479253	829.490698479253	854.490698479253	0.021978022530674934	0.0060240961611270905	0.0235294122248888	0.03418803587555885	0.0	3683	3758	3758	3783	1440
21.583482906784194	21.58348409100329	0	0	1	30	0.001559337681135001	0.004454382953934967	743.2406981963637	818.2406981963637	818.2406981963637	843.2406981963637	0.010989011265337467	0.0060240961611270905	0.0235294122248888	0.03418803587555885	0.10000000149011612	3683	3758	3758	3783	1440
21.60337423494512	21.60337462968482	0	0	1	30	0.0019411428382706912	0.004554936010554404	743.6524629632203	818.6524629632203	818.6524629632203	843.6524629632203	0.010989011265337467	0.0060240961611270905	0.03529411926865578	0.03418803587555885	0.10000000149011612	3672	3747	3747	3772	1440
21.616614593921405	21.6166149886611	0	0	1	30	0.002317627457813866	0.006060960050836176	749.8196314081741	824.8196314081741	824.8196314081741	849.8196314081741	0.010989011265337467	0.012048192322254181	0.03529411926865578	0.03418803587555885	0.10000000149011612	3468	3543	3543	3568	1440
21.63336576777858	21.633366162518282	0	0	1	30	0.002687759621591482	0.008808212867170543	761.0696316910634	836.0696316910634	836.0696316910634	861.0696316910634	0.021978022530674934	0.012048192322254181	0.03529411926865578	0.03418803587555885	0.10000000149011612	3468	3543	3543	3568	1440
21.65669054183945	21.65669054183945	0	0	1	30	0.0030505248230701964	0.008908765907869935	761.4813963927273	836.4813963927273	836.4813963927273	861.4813963927273	0.021978022530674934	0.012048192322254181	0.0470588244497776	0.03418803587555885	0.0	3341	3416	3416	3441	1440
21.666203373840204	21.666203373840204	0	0	1	30	0.003404928748048256	0.008908765907869935	761.4813963927273	836.4813963927273	836.4813963927273	861.4813963927273	0.021978022530674934	0.012048192322254181	0.0470588244497776	0.03418803587555885	0.0	3095	3170	3170	3195	1440
21.683597183926988	21.68359757866669	0	0	1	30	0.00375000000000161	0.00730218882688877	754.9024632461095	829.9024632461095	829.9024632461095	854.9024632461095	0.021978022530674934	0.0060240961611270905	0.03529411926865578	0.03418803587555885	0.0	2515	2590	2590	2615	1440
21.699245060326096	21.699245060326096	0	0	1	30	0.0040847927626142646	0.007402741867588162	755.3142279477735	830.3142279477735	830.3142279477735	855.3142279477735	0.021978022530674934	0.0060240961611270905	0.0470588244497776	0.03418803587555885	0.0	2144	2219	2219	2244	1420
21.716545711843967	21.716545711843967	0	0	1	30	0.004408389392195056	0.007402741867588162	755.3142279477735	830.3142279477735	830.3142279477735	855.3142279477735	0.021978022530674934	0.0060240961611270905	0.0470588244497776	0.03418803587555885	0.0	1790	1865	1865	1890	1440
21.736630462457295	21.736630857196992	0	0	1	30	0.004719902932875231	0.007402741867588162	755.3142279477735	830.3142279477735	830.3142279477735	855.3142279477735	0.021978022530674934	0.0060240961611270905	0.0470588244497776	0.03418803587555885	0.10000000149011612	1478	1553	1553	1578	1440
21.74998884860351	21.74998884860351	0	0	1	30	0.005018479547692824	0.005896717827306389	749.1470595028196	824.1470595028196	824.1470595028196	849.1470595028196	0.021978022530674934	0.0	0.0470588244497776	0.03418803587555885	0.0	1021	1096	1096	1121	1420
21.766223702934692	21.766223702934692	0	0	1	30	0.005303300858900429	0.005997270868005781	749.5588242044837	824.5588242044837	824.5588242044837	849.5588242044837	0.021978022530674934	0.0	0.05882352963089943	0.03418803587555885	0.10000000149011612	1021	1096	1096	1121	1420
21.783694882002436	21.783695276742133	0	0	1	30	0.00557358619108171	0.005997270868005781	749.5588242044837	824.5588242044837	824.5588242044837	849.5588242044837	0.021978022530674934	0.0	0.05882352963089943	0.03418803587555885	0.10000000149011612	896	971	971	996	1420
21.803393577190363	21.803393577190363	0	0	1	30	0.005828594710928461	0.007402741867588162	755.3142279477735	830.3142279477735	830.3142279477735	855.3142279477735	0.021978022530674934	0.0060240961611270905	0.0470588244497776	0.03418803587555885	0.0	858	933	933	958	1420
21.816528540667072	21.816528540667072	0	0	1	30	0.006067627457813209	0.005997270868005781	749.5588242044837	824.5588242044837	824.5588242044837	849.5588242044837	0.021978022530674934	0.0	0.05882352963089943	0.03418803587555885	0.0	829	904	904	929	1420
21.833358662464004	21.833358662464004	0	0	1	30	0.006290029259591703	0.005997270868005781	749.5588242044837	824.5588242044837	824.5588242044837	849.5588242044837	0.021978022530674934	0.0	0.05882352963089943	0.03418803587555885	0.0	812	887	887	912	1420
21.84927377763918	21.84927377763918	0	0	1	30	0.00649519052838423	0.005896717827306389	749.1470595028196	824.1470595028196	824.1470595028196	849.1470595028196	0.021978022530674934	0.0	0.0470588244497776	0.03418803587555885	0.0	812	887	887	912	1420
21.870075375545483	21.870075375545483	0	0	1	30	0.006682548931413614	0.005896717827306389	749.1470595028196	824.1470595028196	824.1470595028196	849.1470595028196	0.021978022530674934	0.0	0.0470588244497776	0.03418803587555885	0.0	807	882	882	907	1420
21.88360034184458	21.88360034184458	0	0	1	30	0.006851590932320274	0.005896717827306389	749.1470595028196	824.1470595028196	824.1470595028196	849.1470595028196	0.021978022530674934	0.0	0.0470588244497776	0.03418803587555885	0.10000000149011612	789	864	864	889	1420
21.899238349751215	21.899238349751215	0	0	1	30	0.0070018531987296895	0.005896717827306389	749.1470595028196	824.1470595028196	824.1470595028196	849.1470595028196	0.021978022530674934	0.0	0.0470588244497776	0.03418803587555885	0.0	789	864	864	889	1420
21.916407158209697	21.916407158209697	0	0	1	30	0.007132923872214236	0.005896717827306389	749.1470595028196	824.1470595028196	824.1470595028196	849.1470595028196	0.021978022530674934	0.0	0.0470588244497776	0.03418803587555885	0.0	783	858	858	883	1420
21.93671217357494	21.93671217357494	0	0	1	30	0.0072444436971685015	0.005997270868005781	749.5588242044837	824.5588242044837	824.5588242044837	849.5588242044837	0.021978022530674934	0.0	0.05882352963089943	0.03418803587555885	0.0	777	852	852	877	1420
21.94990200586978	21.94990200586978	0	0	1	30	0.007336107005503936	0.005997270868005781	749.5588242044837	824.5588242044837	824.5588242044837	849.5588242044837	0.021978022530674934	0.0	0.05882352963089943	0.03418803587555885	0.0	766	841	841	866	1420
21.96623120298897	21.96623159772867	0	0	1	30	0.00740766255446383	0.0031494650109720225	737.8970592199304	812.8970592199304	812.8970592199304	837.8970592199304	0.010989011265337467	0.0	0.0470588244497776	0.03418803587555885	0.0	759	834	834	859	1400
21.98334514262932	21.983345537369022	0	0	1	30	0.007458914215262249	0.0031494650109720225	737.8970592199304	812.8970592199304	812.8970592199304	837.8970592199304	0.010989011265337467	0.0	0.0470588244497776	0.03418803587555885	0.10000000149011612	754	829	829	854	1400
22.00347173565072	22.00347173565072	0	0	1	30	0.007489721510659403	0.0029734971735705124	737.1764709257712	812.1764709257712	812.1764709257712	837.1764709257712	0.010989011265337467	0.0	0.03529411926865578	0.025641025975346565	0.10000000149011612	754	829	829	854	1400
22.016764595006936	22.016764595006936	0	0	1	30	0.0075	0.00554478215699844	747.7058829329086	822.7058829329086	822.7058829329086	847.7058829329086	0.021978022530674934	0.0	0.0235294122248888	0.008547008968889713	0.10000000149011612	754	829	829	854	1400
22.0333286622469	22.0333286622469	0	0	1	30	0.0074897215106592046	0.005494505632668734	747.5000005657785	822.5000005657785	822.5000005657785	847.5000005657785	0.021978022530674934	0.0	0.03529411926865578	0.0	0.10000000149011612	754	829	829	854	1400
22.0492035139728	22.0492035139728	0	0	1	30	0.0074589142152618505	0.011114702574171728	770.5147070412332	845.5147070412332	845.5147070412332	870.5147070412332	0.04395604506134987	0.0	0.05882352963089943	0.008547008968889713	0.10000000149011612	754	829	829	854	1400
22.070054454341445	22.070054454341445	0	0	1	30	0.007407662554463234	0.023476279439107746	821.1353643031462	896.1353643031462	896.1353643031462	921.1353643031462	0.05494505539536476	0.03614457696676254	0.08235294371843338	0.03418803587555885	0.10000000149011612	754	829	829	854	1400
22.083544288807353	22.083544288807353	0	0	1	30	0.0073361070055031445	0.04252727366122336	899.1491856427097	974.1491856427097	974.1491856427097	999.1491856427097	0.07692307978868484	0.08433734625577927	0.12941177189350128	0.0683760717511177	0.10000000149011612	743	818	818	843	1420
22.09923716553212	22.09923716553212	0	0	1	30	0.007244443697167517	0.060238758551004606	971.6777162663639	1046.6777162663639	1046.6777162663639	1071.6777162663639	0.08791209012269974	0.1325301229953766	0.20000000298023224	0.10256410390138626	0.10000000149011612	743	818	818	843	1420
22.11627452567091	22.11627452567091	0	0	1	30	0.007132923872213059	0.0811734357638057	1057.4052194527844	1132.4052194527844	1132.4052194527844	1157.4052194527844	0.1318681389093399	0.15662650763988495	0.23529411852359772	0.1538461595773697	0.10000000149011612	749	824	824	849	1420
22.13667743648145	22.13667743648145	0	0	1	30	0.007001853198728325	0.11292416038691189	1187.4244367844042	1262.4244367844042	1262.4244367844042	1287.4244367844042	0.16483516991138458	0.21084336936473846	0.3294117748737335	0.23076923191547394	0.20000000298023224	761	836	836	861	1420
22.14989213737731	22.14989213737731	0	0	1	30	0.006851590932318725	0.14005399461612744	1298.5211079530418	1373.5211079530418	1373.5211079530418	1398.5211079530418	0.19780220091342926	0.2530120611190796	0.4000000059604645	0.2735042870044708	0.20000000298023224	761	836	836	861	1400
22.166246203097522	22.166246203097522	0	0	1	30	0.006682548931411886	0.17270969591806318	1432.2462047844688	1507.2462047844688	1507.2462047844688	1532.2462047844688	0.23076923191547394	0.3072289228439331	0.47058823704719543	0.32478633522987366	0.20000000298023224	761	836	836	861	1400
22.183813303912068	22.183813698651768	0	0	1	30	0.006495190528382326	0.2137162156167074	1600.1679029504166	1675.1679029504166	1675.1679029504166	1700.1679029504166	0.2747252881526947	0.3674698770046234	0.5529412031173706	0.38461539149284363	0.30000001192092896	754	829	829	854	1400
22.20340778781952	22.203408182559215	0	0	1	30	0.00629002925958963	0.2646504413945223	1808.743557510569	1883.743557510569	1883.743557510569	1908.743557510569	0.32967033982276917	0.4518072307109833	0.6235294342041016	0.4444444477558136	0.30000001192092896	755	830	830	855	1400
22.216864464150728	22.216864858890425	0	0	1	30	0.0060676274578109705	0.3444343112555206	2135.458504591357	2210.458504591357	2210.458504591357	2235.458504591357	0.4615384638309479	0.5602409839630127	0.6941176652908325	0.5128205418586731	0.30000001192092896	755	830	830	855	1400
22.233360636162498	22.2333610309022	0	0	1	30	0.005828594710926065	0.444680868596393	2545.9681569022296	2620.9681569022296	2620.9681569022296	2645.9681569022296	0.5164835453033447	0.7349397540092468	0.8117647171020508	0.6495726704597473	0.30000001192092896	755	830	830	855	1420
22.24932825171761	22.24932825171761	0	0	1	30	0.005573586191079162	0.48663546082031317	2717.7722120591825	2792.7722120591825	2792.7722120591825	2817.7722120591825	0.5494505763053894	0.7951807379722595	0.8588235378265381	0.7008547186851501	0.30000001192092896	749	824	824	849	1400
22.26996287473133	22.269963269471027	0	0	1	30	0.005303300858897737	0.5379212495428405	2927.787516877932	3002.787516877932	3002.787516877932	3027.787516877932	0.593406617641449	0.8614457845687866	0.9058823585510254	0.7692307829856873	0.20000000298023224	749	824	824	849	1420
22.2837223164115	22.2837227111512	0	0	1	30	0.005018479547689995	0.5842616258853042	3117.5513580003208	3192.5513580003208	3192.5513580003208	3217.5513580003208	0.6373626589775085	0.9096385836601257	0.9529411792755127	0.8290598392486572	0.20000000298023224	749	824	824	849	1420
22.29922413912206	22.29922413912206	0	0	1	30	0.004719902932872272	0.6194128244890527	3261.4955162826705	3336.4955162826705	3336.4955162826705	3361.4955162826705	0.6703296899795532	0.9457831382751465	0.9882352948188782	0.8717948794364929	0.20000000298023224	755	830	830	855	1400
22.31624136753621	22.31624136753621	0	0	1	30	0.004408389392191976	0.6505490839481354	3388.9984987676144	3463.9984987676144	3463.9984987676144	3488.9984987676144	0.7142857313156128	0.9819276928901672	1.0	0.9059829115867615	0.20000000298023224	749	824	824	849	1400
22.336688489193016	22.336688489193016	0	0	1	30	0.004084792762611071	0.670634925365448	3471.2500193715096	3546.2500193715096	3546.2500193715096	3571.2500193715096	0.7252747416496277	1.0	1.0	0.9572649598121643	0.20000000298023224	749	824	824	849	1400
22.34983450538129	22.34983450538129	0	0	1	30	0.003749999999998313	0.670634925365448	3471.2500193715096	3546.2500193715096	3546.2500193715096	3571.2500193715096	0.7252747416496277	1.0	1.0	0.9572649598121643	0.20000000298023224	749	824	824	849	1400
22.366233176687462	22.366233176687462	0	0	1	30	0.0034049287480448632	0.6797924339771271	3508.7500171363354	3583.7500171363354	3583.7500171363354	3608.7500171363354	0.7362637519836426	1.0	1.0	0.9829059839248657	0.30000001192092896	749	824	824	849	1400
22.383687776687857	22.383688171427558	0	0	1	30	0.003050524823066718	0.6840659379959106	3526.250016093254	3601.250016093254	3601.250016093254	3626.250016093254	0.7362637519836426	1.0	1.0	1.0	0.30000001192092896	749	824	824	849	1420
22.403363971712952	22.403363971712952	0	0	1	30	0.002687759621587927	0.6868131905794144	3537.500015422702	3612.500015422702	3612.500015422702	3637.500015422702	0.7472527623176575	1.0	1.0	1.0	0.30000001192092896	749	824	824	849	1400
22.416619725537487	22.416619725537487	0	0	1	30	0.0023176274578102446	0.6868131905794144	3537.500015422702	3612.500015422702	3612.500015422702	3637.500015422702	0.7472527623176575	1.0	1.0	1.0	0.30000001192092896	749	824	824	849	1400
22.43329155671521	22.433291951454912	0	0	1	30	0.0019411428382670136	0.6895604431629181	3548.7500147521496	3623.7500147521496	3623.7500147521496	3648.7500147521496	0.7582417726516724	1.0	1.0	1.0	0.30000001192092896	749	824	824	849	1400
22.449268646023096	22.449268646023096	0	0	1	30	0.0015593376811312766	0.6895604431629181	3548.7500147521496	3623.7500147521496	3623.7500147521496	3648.7500147521496	0.7582417726516724	1.0	1.0	1.0	0.30000001192092896	749	824	824	849	1400
22.469984190675063	22.469984190675063	0	0	1	30	0.0011732584877997925	0.6923076957464218	3560.0000140815973	3635.0000140815973	3635.0000140815973	3660.0000140815973	0.7692307829856873	1.0	1.0	1.0	0.30000001192092896	737	812	812	837	1400
22.483421130021334	22.483421524761035	0	0	1	30	0.0007839634745054463	0.6923076957464218	3560.0000140815973	3635.0000140815973	3635.0000140815973	3660.0000140815973	0.7692307829856873	1.0	1.0	1.0	0.30000001192092896	737	812	812	837	1420
22.499216639067782	22.499216639067782	0	0	1	30	0.00039251967182011373	0.6923076957464218	3560.0000140815973	3635.0000140815973	3635.0000140815973	3660.0000140815973	0.7692307829856873	1.0	1.0	1.0	0.30000001192092896	737	812	812	837	1420
22.51629663109404	22.51629702583374	0	0	1	30	-1.9699237638903314e-15	0.6950549483299255	3571.250013411045	3646.250013411045	3646.250013411045	3671.250013411045	0.7802197933197021	1.0	1.0	1.0	0.30000001192092896	747	822	822	847	1420
22.53667348908446	22.53667388382416	0	0	1	30	-0.00039251967182404813	0.6978022009134293	3582.500012740493	3657.500012740493	3657.500012740493	3682.500012740493	0.791208803653717	1.0	1.0	1.0	0.30000001192092896	747	822	822	847	1420
22.549884242583335	22.549884637323032	0	0	1	30	-0.0007839634745093646	0.6978022009134293	3582.500012740493	3657.500012740493	3657.500012740493	3682.500012740493	0.791208803653717	1.0	1.0	1.0	0.30000001192092896	770	845	845	870	1420
22.566294361340773	22.566294361340773	0	0	1	30	-0.0011732584878036837	0.700549453496933	3593.7500120699406	3668.7500120699406	3668.7500120699406	3693.7500120699406	0.8021978139877319	1.0	1.0	1.0	0.30000001192092896	821	896	896	921	1420
22.583467511935943	22.58346830141534	0	0	1	30	-0.0015593376811351306	0.700549453496933	3593.7500120699406	3668.7500120699406	3668.7500120699406	3693.7500120699406	0.8021978139877319	1.0	1.0	1.0	0.30000001192092896	899	974	974	999	1420
22.60337068228783	22.60337068228783	0	0	1	30	-0.001941142838270819	0.700549453496933	3593.7500120699406	3668.7500120699406	3668.7500120699406	3693.7500120699406	0.8021978139877319	1.0	1.0	1.0	0.30000001192092896	971	1046	1046	1071	1420
22.61667301539682	22.61667301539682	0	0	1	30	-0.0023176274578139916	0.7032967060804367	3605.0000113993883	3680.0000113993883	3680.0000113993883	3705.0000113993883	0.8131868243217468	1.0	1.0	1.0	0.30000001192092896	1057	1132	1132	1157	1420
22.633283661921237	22.633283661921237	0	0	1	30	-0.0026877596215916055	0.7032967060804367	3605.0000113993883	3680.0000113993883	3680.0000113993883	3705.0000113993883	0.8131868243217468	1.0	1.0	1.0	0.30000001192092896	1187	1262	1262	1287	1440
22.649275356597975	22.649275751337676	0	0	1	30	-0.003050524823070317	0.7060439586639404	3616.250010728836	3691.250010728836	3691.250010728836	3716.250010728836	0.8241758346557617	1.0	1.0	1.0	0.30000001192092896	1298	1373	1373	1398	1440
22.67000826979669	22.670008269796693	0	0	1	30	-0.0034049287480483735	0.7060439586639404	3616.250010728836	3691.250010728836	3691.250010728836	3716.250010728836	0.8241758346557617	1.0	1.0	1.0	0.30000001192092896	1432	1507	1507	1532	1440
22.683421524761037	22.683421524761034	0	0	1	30	-0.003750000000001725	0.7060439586639404	3616.250010728836	3691.250010728836	3691.250010728836	3716.250010728836	0.8241758346557617	1.0	1.0	1.0	0.30000001192092896	1600	1675	1675	1700	1460
22.69923400761453	22.699234007614532	0	0	1	30	-0.004084792762614376	0.7060439586639404	3616.250010728836	3691.250010728836	3691.250010728836	3716.250010728836	0.8241758346557617	1.0	1.0	1.0	0.30000001192092896	1808	1883	1883	1908	1460
22.716276104629706	22.716276104629703	0	0	1	30	-0.004408389392195164	0.7087912112474442	3627.500010058284	3702.500010058284	3702.500010058284	3727.500010058284	0.8351648449897766	1.0	1.0	1.0	0.30000001192092896	2135	2210	2210	2235	1460
22.736679015440245	22.73667901544024	0	0	1	30	-0.004719902932875334	0.7087912112474442	3627.500010058284	3702.500010058284	3702.500010058284	3727.500010058284	0.8351648449897766	1.0	1.0	1.0	0.30000001192092896	2545	2620	2620	2645	1460
22.74988266362454	22.749882663624536	0	0	1	30	-0.005018479547692923	0.7087912112474442	3627.500010058284	3702.500010058284	3702.500010058284	3727.500010058284	0.8351648449897766	1.0	1.0	1.0	0.30000001192092896	2717	2792	2792	2817	1460
22.76621778183921	22.766217781839213	0	0	1	30	-0.005303300858900523	0.7115384638309479	3638.7500093877316	3713.7500093877316	3713.7500093877316	3738.7500093877316	0.8461538553237915	1.0	1.0	1.0	0.30000001192092896	2927	3002	3002	3027	1440
22.78334790580721	22.78334830054691	0	0	1	30	-0.005573586191081798	0.7115384638309479	3638.7500093877316	3713.7500093877316	3713.7500093877316	3738.7500093877316	0.8461538553237915	1.0	1.0	1.0	0.4000000059604645	3117	3192	3192	3217	1440
22.803337918892836	22.803337918892833	0	0	1	30	-0.005828594710928545	0.7142857164144516	3650.0000087171793	3725.0000087171793	3725.0000087171793	3750.0000087171793	0.8571428656578064	1.0	1.0	1.0	0.30000001192092896	3261	3336	3336	3361	1440
22.816586567402787	22.81658696214249	0	0	1	30	-0.006067627457813286	0.7142857164144516	3650.0000087171793	3725.0000087171793	3725.0000087171793	3750.0000087171793	0.8571428656578064	1.0	1.0	1.0	0.4000000059604645	3388	3463	3463	3488	1440
22.83327221446997	22.83327260920967	0	0	1	30	-0.006290029259591776	0.7142857164144516	3650.0000087171793	3725.0000087171793	3725.0000087171793	3750.0000087171793	0.8571428656578064	1.0	1.0	1.0	0.4000000059604645	3471	3546	3546	3571	1440
22.856694489236432	22.856694489236435	0	0	1	30	-0.006495190528384297	0.7142857164144516	3650.0000087171793	3725.0000087171793	3725.0000087171793	3750.0000087171793	0.8571428656578064	1.0	1.0	1.0	0.30000001192092896	3471	3546	3546	3571	1440
22.866223110825146	22.866223110825143	0	0	1	30	-0.0066825489314136744	0.7142857164144516	3650.0000087171793	3725.0000087171793	3725.0000087171793	3750.0000087171793	0.8571428656578064	1.0	1.0	1.0	0.30000001192092896	3508	3583	3583	3608	1460
22.883425077418323	22.883425077418327	0	0	1	30	-0.006851590932320327	0.7142857164144516	3650.0000087171793	3725.0000087171793	3725.0000087171793	3750.0000087171793	0.8571428656578064	1.0	1.0	1.0	0.30000001192092896	3526	3601	3601	3626	1460
22.899272692105008	22.89927269210501	0	0	1	30	-0.007001853198729737	0.7142857164144516	3650.0000087171793	3725.0000087171793	3725.0000087171793	3750.0000087171793	0.8571428656578064	1.0	1.0	1.0	0.4000000059604645	3537	3612	3612	3637	1460
22.923518788622815	22.92351918336251	0	0	1	30	-0.007132923872214277	0.7142857164144516	3650.0000087171793	3725.0000087171793	3725.0000087171793	3750.0000087171793	0.8571428656578064	1.0	1.0	1.0	0.4000000059604645	3537	3612	3612	3637	1460
22.933433465636924	22.93343386037662	0	0	1	30	-0.007244443697168536	0.7142857164144516	3650.0000087171793	3725.0000087171793	3725.0000087171793	3750.0000087171793	0.8571428656578064	1.0	1.0	1.0	0.4000000059604645	3548	3623	3623	3648	1460
22.95017950787802	22.950179902617716	0	0	1	30	-0.007336107005503963	0.7142857164144516	3650.0000087171793	3725.0000087171793	3725.0000087171793	3750.0000087171793	0.8571428656578064	1.0	1.0	1.0	0.4000000059604645	3548	3623	3623	3648	1460
22.966372914540827	22.96637330928053	0	0	1	30	-0.0074076625544638505	0.7142857164144516	3650.0000087171793	3725.0000087171793	3725.0000087171793	3750.0000087171793	0.8571428656578064	1.0	1.0	1.0	0.4000000059604645	3560	3635	3635	3660	1460
22.990474931068583	22.99047532580828	0	0	1	30	-0.007458914215262262	0.7115384638309479	3638.7500093877316	3713.7500093877316	3713.7500093877316	3738.7500093877316	0.8461538553237915	1.0	1.0	1.0	0.4000000059604645	3560	3635	3635	3660	1460
23.00079421627393	23.00079500575333	0	0	1	30	-0.00748972151065941	0.7115384638309479	3638.7500093877316	3713.7500093877316	3713.7500093877316	3738.7500093877316	0.8461538553237915	1.0	1.0	1.0	0.4000000059604645	3560	3635	3635	3660	1460
23.01667735753351	23.016677357533506	0	0	1	30	-0.0075	0.7115384638309479	3638.7500093877316	3713.7500093877316	3713.7500093877316	3738.7500093877316	0.8461538553237915	1.0	1.0	1.0	0.4000000059604645	3571	3646	3646	3671	1460
23.033396952214787	23.033397741694184	0	0	1	30	-0.007489721510659197	0.7115384638309479	3638.7500093877316	3713.7500093877316	3713.7500093877316	3738.7500093877316	0.8461538553237915	1.0	1.0	1.0	0.30000001192092896	3582	3657	3657	3682	1460
23.056565014615238	23.056565014615234	0	0	1	30	-0.007458914215261837	0.6877289414405823	3541.2500151991844	3616.2500151991844	3616.2500151991844	3641.2500151991844	0.8021978139877319	1.0	1.0	0.9487179517745972	0.30000001192092896	3582	3657	3657	3682	1460
23.066297321888513	23.066297321888516	0	0	1	30	-0.007407662554463213	0.6877289414405823	3541.2500151991844	3616.2500151991844	3616.2500151991844	3641.2500151991844	0.8021978139877319	1.0	1.0	0.9487179517745972	0.30000001192092896	3593	3668	3668	3693	1460
23.083364287504715	23.08336428750471	0	0	1	30	-0.007336107005503117	0.6373626440763474	3335.0000274926424	3410.0000274926424	3410.0000274926424	3435.0000274926424	0.7032967209815979	1.0	1.0	0.8461538553237915	0.30000001192092896	3593	3668	3668	3693	1460
23.099237955011517	23.099237955011514	0	0	1	30	-0.0072444436971674814	0.4854150408398512	2712.7745922391905	2787.7745922391905	2787.7745922391905	2812.7745922391905	0.6263736486434937	0.7650602459907532	0.8941176533699036	0.6153846383094788	0.30000001192092896	3593	3668	3668	3693	1460
23.123479314652933	23.123479314652936	0	0	1	30	-0.007132923872213018	0.3948667182776724	2341.9792113470685	2416.9792113470685	2416.9792113470685	2441.9792113470685	0.5494505763053894	0.6325300931930542	0.7882353067398071	0.504273533821106	0.20000000298023224	3605	3680	3680	3705	1460
23.133249122197597	23.133249122197594	0	0	1	30	-0.0070018531987282775	0.3079216773873181	1985.9392689010676	2060.9392689010674	2060.9392689010674	2085.9392689010674	0.450549453496933	0.5060241222381592	0.6705882549285889	0.41025641560554504	0.20000000298023224	3605	3680	3680	3705	1460
23.150054770133202	23.150054770133206	0	0	1	30	-0.006851590932318671	0.2374151486714262	1697.2150338094903	1772.2150338094903	1772.2150338094903	1797.2150338094903	0.36263737082481384	0.40361446142196655	0.5647059082984924	0.32478633522987366	0.20000000298023224	3616	3691	3691	3716	1460
23.16620909756584	23.166209492305537	0	0	1	30	-0.006682548931411825	0.17935470100576523	1459.4575006186087	1534.4575006186087	1534.4575006186087	1559.4575006186087	0.2857142984867096	0.3132530152797699	0.4470588266849518	0.2649572789669037	0.20000000298023224	3616	3691	3691	3716	1460
23.183386195557993	23.18338659029769	0	0	1	30	-0.006495190528382261	0.12455672949043095	1235.0598072633147	1310.0598072633147	1310.0598072633147	1335.0598072633147	0.17582418024539948	0.2469879537820816	0.3529411852359772	0.21367521584033966	0.10000000149011612	3616	3691	3691	3716	1460
23.203381734999397	23.203382524478794	0	0	1	30	-0.006290029259589558	0.07977514798060442	1051.679230980575	1126.679230980575	1126.679230980575	1151.679230980575	0.1428571492433548	0.15060241520404816	0.20000000298023224	0.12820513546466827	0.10000000149011612	3616	3691	3691	3716	1460
23.216571172554538	23.21657117255454	0	0	1	30	-0.006067627457810893	0.06546619763684938	993.0840793228982	1068.084079322898	1068.084079322898	1093.084079322898	0.12087912112474442	0.1265060305595398	0.1411764770746231	0.10256410390138626	0.10000000149011612	3627	3702	3702	3727	1460
23.233224450966425	23.23322445096642	0	0	1	30	-0.005828594710925982	0.05508599824315642	950.5771628057255	1025.5771628057255	1025.5771628057255	1050.5771628057255	0.10989011079072952	0.10240963846445084	0.0941176488995552	0.08547008782625198	0.10000000149011612	3627	3702	3702	3727	1460
23.256659357403244	23.256659357403247	0	0	1	30	-0.005573586191079074	0.04694083344393591	917.2227129529176	992.2227129529176	992.2227129529176	1017.2227129529176	0.09890110045671463	0.08433734625577927	0.05882352963089943	0.07692307978868484	0.10000000149011612	3627	3702	3702	3727	1460
23.26622429504424	23.266224295044243	0	0	1	30	-0.005303300858897643	0.03971406082913482	887.6290790953071	962.6290790953071	962.6290790953071	987.6290790953071	0.07692307978868484	0.07831325381994247	0.0470588244497776	0.07692307978868484	0.10000000149011612	3638	3713	3713	3738	1460
23.28334810317706	23.28334849791676	0	0	1	30	-0.005018479547689897	0.03365310104596609	862.8094487832311	937.8094487832311	937.8094487832311	962.8094487832311	0.06593406945466995	0.0662650614976883	0.03529411926865578	0.0683760717511177	0.10000000149011612	3638	3713	3713	3738	1480
23.29921703380748	23.299217033807484	0	0	1	30	-0.004719902932872169	0.029148440836854334	844.3628652269185	919.3628652269185	919.3628652269185	944.3628652269185	0.05494505539536476	0.0602409653365612	0.0235294122248888	0.05982905998826027	0.10000000149011612	3650	3725	3725	3750	1460
23.323395629836796	23.323396024576493	0	0	1	30	-0.004408389392191869	0.027592140277721222	837.9898144372684	912.9898144372684	912.9898144372684	937.9898144372684	0.05494505539536476	0.05421686917543411	0.0235294122248888	0.05128205195069313	0.10000000149011612	3650	3725	3725	3750	1480
23.333246359019704	23.3332463590197	0	0	1	30	-0.00408479276261096	0.027592140277721222	837.9898144372684	912.9898144372684	912.9898144372684	937.9898144372684	0.05494505539536476	0.05421686917543411	0.0235294122248888	0.05128205195069313	0.10000000149011612	3650	3725	3725	3750	1480
23.34987595304966	23.349875953049658	0	0	1	30	-0.0037499999999981984	0.026086115306116875	831.8226421785486	906.8226421785486	906.8226421785486	931.8226421785486	0.05494505539536476	0.048192769289016724	0.0235294122248888	0.05128205195069313	0.10000000149011612	3650	3725	3725	3750	1460
23.36623080824927	23.366230808249274	0	0	1	30	-0.0034049287480447453	0.02183283868233138	814.405474404147	889.405474404147	889.405474404147	914.405474404147	0.04395604506134987	0.04216867312788963	0.0235294122248888	0.05128205195069313	0.10000000149011612	3650	3725	3725	3750	1460
23.390022559373783	23.390022559373786	0	0	1	30	-0.0030505248230665973	0.020276538123198268	808.0324236144969	883.0324236144969	883.0324236144969	908.0324236144969	0.04395604506134987	0.03614457696676254	0.0235294122248888	0.04273504391312599	0.10000000149011612	3650	3725	3725	3750	1460
23.39921012586275	23.39921052060245	0	0	1	30	-0.002687759621587804	0.02040222944123338	808.5471295618507	883.5471295618507	883.5471295618507	908.5471295618507	0.04395604506134987	0.03614457696676254	0.03529411926865578	0.04273504391312599	0.10000000149011612	3650	3725	3725	3750	1480
23.41665485737068	23.416654857370677	0	0	1	30	-0.0023176274578101184	0.018896205866612895	802.3799630237799	877.3799630237799	877.3799630237799	902.3799630237799	0.04395604506134987	0.0301204826682806	0.03529411926865578	0.04273504391312599	0.10000000149011612	3650	3725	3725	3750	1480
23.433865902976926	23.43386590297693	0	0	1	30	-0.001941142838266886	0.017390181360669835	796.212792671943	871.212792671943	871.212792671943	896.212792671943	0.04395604506134987	0.024096384644508362	0.03529411926865578	0.04273504391312599	0.10000000149011612	3650	3725	3725	3750	1480
23.456662515320836	23.456662515320833	0	0	1	30	-0.0015593376811311472	0.014768620075301168	785.4774992083583	860.4774992083583	860.4774992083583	885.4774992083583	0.032967034727334976	0.024096384644508362	0.0470588244497776	0.04273504391312599	0.10000000149011612	3650	3725	3725	3750	1480
23.466212847592978	23.46621245285328	0	0	1	30	-0.0011732584877996617	0.014768620075301168	785.4774992083583	860.4774992083583	860.4774992083583	885.4774992083583	0.032967034727334976	0.024096384644508362	0.0470588244497776	0.04273504391312599	0.10000000149011612	3650	3725	3725	3750	1480
23.483337445205194	23.48333783994489	0	0	1	30	-0.0007839634745053146	0.013262596035019395	779.3103307634044	854.3103307634044	854.3103307634044	879.3103307634044	0.032967034727334976	0.01807228848338127	0.0470588244497776	0.04273504391312599	0.10000000149011612	3638	3713	3713	3738	1480
23.499293613309042	23.499293613309046	0	0	1	30	-0.00039251967181998156	0.011756571994737623	773.1431623184505	848.1431623184505	848.1431623184505	873.1431623184505	0.032967034727334976	0.012048192322254181	0.0470588244497776	0.04273504391312599	0.10000000149011612	3638	3713	3713	3738	1480
23.523340366278966	23.52334036627897	0	0	1	30	2.1022320417459897e-15	0.011756571994737623	773.1431623184505	848.1431623184505	848.1431623184505	873.1431623184505	0.032967034727334976	0.012048192322254181	0.0470588244497776	0.04273504391312599	0.10000000149011612	3638	3713	3713	3738	1480
23.533305175234823	23.53330556997452	0	0	1	30	0.0003925196718241803	0.010376239252590905	767.4906997393598	842.4906997393598	842.4906997393598	867.4906997393598	0.032967034727334976	0.0060240961611270905	0.05882352963089943	0.04273504391312599	0.10000000149011612	3638	3713	3713	3738	1460
23.549922532334115	23.54992253233412	0	0	1	30	0.0007839634745094961	0.010376239252590905	767.4906997393598	842.4906997393598	842.4906997393598	867.4906997393598	0.032967034727334976	0.0060240961611270905	0.05882352963089943	0.04273504391312599	0.10000000149011612	3541	3616	3616	3641	1460
23.566283703368903	23.566283703368907	0	0	1	30	0.0011732584878038144	0.007628986203425895	756.2406985030291	831.2406985030291	831.2406985030291	856.2406985030291	0.021978022530674934	0.0060240961611270905	0.05882352963089943	0.04273504391312599	0.10000000149011612	3541	3616	3616	3641	1460
23.589990980197882	23.58999137493758	0	0	1	30	0.0015593376811352598	0.007628986203425895	756.2406985030291	831.2406985030291	831.2406985030291	856.2406985030291	0.021978022530674934	0.0060240961611270905	0.05882352963089943	0.04273504391312599	0.20000000298023224	3335	3410	3410	3435	1460
23.599243283997453	23.59924328399745	0	0	1	30	0.0019411428382709467	0.007628986203425895	756.2406985030291	831.2406985030291	831.2406985030291	856.2406985030291	0.021978022530674934	0.0060240961611270905	0.05882352963089943	0.04273504391312599	0.20000000298023224	2712	2787	2787	2812	1460
23.616662357424957	23.616662357424953	0	0	1	30	0.0023176274578141174	0.0075032949082875534	755.7259926494376	830.7259926494376	830.7259926494376	855.7259926494376	0.021978022530674934	0.0060240961611270905	0.05882352963089943	0.03418803587555885	0.20000000298023224	2341	2416	2416	2441	1440
23.63328681983883	23.633287214578527	0	0	1	30	0.002687759621591729	0.006122962163144122	750.0735300580752	825.0735300580752	825.0735300580752	850.0735300580752	0.021978022530674934	0.0	0.05882352963089943	0.04273504391312599	0.30000001192092896	1985	2060	2060	2085	1440
23.64925719857183	23.649257198571835	0	0	1	30	0.0030505248230704384	0.006122962163144122	750.0735300580752	825.0735300580752	825.0735300580752	850.0735300580752	0.021978022530674934	0.0	0.05882352963089943	0.04273504391312599	0.30000001192092896	1697	1772	1772	1797	1440
23.66996169051223	23.669961690512235	0	0	1	30	0.0034049287480484914	0.005997270868005781	749.5588242044837	824.5588242044837	824.5588242044837	849.5588242044837	0.021978022530674934	0.0	0.05882352963089943	0.03418803587555885	0.20000000298023224	1459	1534	1534	1559	1440
23.683386787667544	23.68338718240724	0	0	1	30	0.003750000000001839	0.006122962163144122	750.0735300580752	825.0735300580752	825.0735300580752	850.0735300580752	0.021978022530674934	0.0	0.05882352963089943	0.04273504391312599	0.20000000298023224	1235	1310	1310	1335	1420
23.699246244545193	23.69924624454519	0	0	1	30	0.004084792762614487	0.006248653501079289	750.5882360869197	825.5882360869197	825.5882360869197	850.5882360869197	0.021978022530674934	0.0	0.07058823853731155	0.04273504391312599	0.20000000298023224	1051	1126	1126	1151	1420
23.71628439416338	23.716284788903078	0	0	1	30	0.004408389392195271	0.006248653501079289	750.5882360869197	825.5882360869197	825.5882360869197	850.5882360869197	0.021978022530674934	0.0	0.07058823853731155	0.04273504391312599	0.20000000298023224	993	1068	1068	1093	1420
23.73666401533169	23.736664015331687	0	0	1	30	0.004719902932875436	0.006248653501079289	750.5882360869197	825.5882360869197	825.5882360869197	850.5882360869197	0.021978022530674934	0.0	0.07058823853731155	0.04273504391312599	0.20000000298023224	950	1025	1025	1050	1420
23.749903584828573	23.749903584828576	0	0	1	30	0.005018479547693022	0.006248653501079289	750.5882360869197	825.5882360869197	825.5882360869197	850.5882360869197	0.021978022530674934	0.0	0.07058823853731155	0.04273504391312599	0.20000000298023224	917	992	992	1017	1420
23.766256466329693	23.76625686106939	0	0	1	30	0.005303300858900616	0.006097823940545262	749.9705890365328	824.9705890365328	824.9705890365328	849.9705890365328	0.021978022530674934	0.0	0.07058823853731155	0.03418803587555885	0.20000000298023224	887	962	962	987	1420
23.783302510741855	23.783303300221252	0	0	1	30	0.0055735861910818875	0.006097823940545262	749.9705890365328	824.9705890365328	824.9705890365328	849.9705890365328	0.021978022530674934	0.0	0.07058823853731155	0.03418803587555885	0.10000000149011612	862	937	937	962	1420
23.803320945085787	23.80332094508579	0	0	1	30	0.005828594710928628	0.006097823940545262	749.9705890365328	824.9705890365328	824.9705890365328	849.9705890365328	0.021978022530674934	0.0	0.07058823853731155	0.03418803587555885	0.10000000149011612	844	919	919	944	1420
23.81644406637153	23.816444066371535	0	0	1	30	0.006067627457813364	0.006097823940545262	749.9705890365328	824.9705890365328	824.9705890365328	849.9705890365328	0.021978022530674934	0.0	0.07058823853731155	0.03418803587555885	0.10000000149011612	837	912	912	937	1420
23.83326866181268	23.833268661812685	0	0	1	30	0.006290029259591848	0.006097823940545262	749.9705890365328	824.9705890365328	824.9705890365328	849.9705890365328	0.021978022530674934	0.0	0.07058823853731155	0.03418803587555885	0.10000000149011612	837	912	912	937	1420
23.84925127747635	23.849251277476352	0	0	1	30	0.006495190528384363	0.006097823940545262	749.9705890365328	824.9705890365328	824.9705890365328	849.9705890365328	0.021978022530674934	0.0	0.07058823853731155	0.03418803587555885	0.10000000149011612	831	906	906	931	1420
23.870032743658015	23.87003274365801	0	0	1	30	0.006682548931413734	0.006097823940545262	749.9705890365328	824.9705890365328	824.9705890365328	849.9705890365328	0.021978022530674934	0.0	0.07058823853731155	0.03418803587555885	0.10000000149011612	814	889	889	914	1420
23.883358366409233	23.88335915588863	0	0	1	30	0.006851590932320382	0.005997270868005781	749.5588242044837	824.5588242044837	824.5588242044837	849.5588242044837	0.021978022530674934	0.0	0.05882352963089943	0.03418803587555885	0.10000000149011612	808	883	883	908	1420
23.899282165857777	23.89928216585778	0	0	1	30	0.007001853198729785	0.005896717827306389	749.1470595028196	824.1470595028196	824.1470595028196	849.1470595028196	0.021978022530674934	0.0	0.0470588244497776	0.03418803587555885	0.10000000149011612	808	883	883	908	1420
23.916290315258863	23.91629031525886	0	0	1	30	0.0071329238722143175	0.0029734971735705124	737.1764709257712	812.1764709257712	812.1764709257712	837.1764709257712	0.010989011265337467	0.0	0.03529411926865578	0.025641025975346565	0.10000000149011612	802	877	877	902	1420
23.936688094453316	23.936688094453313	0	0	1	30	0.00724444369716857	0.008442864779152572	759.5735312706298	834.5735312706298	834.5735312706298	859.5735312706298	0.032967034727334976	0.0	0.0470588244497776	0.017094017937779427	0.10000000149011612	796	871	871	896	1420
23.94985068970894	23.949850689708942	0	0	1	30	0.007336107005503991	0.008342311730493157	759.1617665363694	834.1617665363694	834.1617665363694	859.1617665363694	0.032967034727334976	0.0	0.0470588244497776	0.008547008968889713	0.10000000149011612	785	860	860	885	1420
23.966312519366916	23.96631251936692	0	0	1	30	0.007407662554463871	0.0128469709799072	777.60834616272	852.60834616272	852.60834616272	877.60834616272	0.04395604506134987	0.0060240961611270905	0.08235294371843338	0.017094017937779427	0.10000000149011612	785	860	860	885	1420
23.983290668550893	23.98329106329059	0	0	1	30	0.0074589142152622755	0.023903629853347548	822.8853642494582	897.8853642494582	897.8853642494582	922.8853642494582	0.05494505539536476	0.03614457696676254	0.10588235408067703	0.04273504391312599	0.10000000149011612	779	854	854	879	1420
24.00330397127874	24.003303971278736	0	0	1	30	0.007489721510659418	0.039149877843772454	885.3187497702481	960.3187497702481	960.3187497702481	985.3187497702481	0.08791209012269974	0.0602409653365612	0.1411764770746231	0.05982905998826027	0.10000000149011612	773	848	848	873	1420
24.016541172337433	24.01654117233743	0	0	1	30	0.0075	0.061752548878436536	977.8766876571976	1052.8766876571976	1052.8766876571976	1077.8766876571976	0.12087912112474442	0.10843373835086823	0.1882352977991104	0.09401709586381912	0.10000000149011612	773	848	848	873	1420
24.034041562142882	24.03404235162228	0	0	1	30	0.00748972151065919	0.10902076307150393	1171.4400247778085	1246.4400247778085	1246.4400247778085	1271.4400247778085	0.24175824224948883	0.16265060007572174	0.24705882370471954	0.12820513546466827	0.10000000149011612	767	842	842	867	1420
24.056818042762153	24.05681804276215	0	0	1	30	0.007458914215261823	0.178048463509633	1454.108458071947	1529.108458071947	1529.108458071947	1554.108458071947	0.3186813294887543	0.3012048304080963	0.4000000059604645	0.23076923191547394	0.10000000149011612	767	842	842	867	1420
24.06627363750659	24.066273637506587	0	0	1	30	0.007407662554463192	0.22900650261214417	1662.7816281967303	1737.7816281967303	1737.7816281967303	1762.7816281967303	0.4065934121608734	0.379518061876297	0.4470588266849518	0.2905983030796051	0.10000000149011612	756	831	831	856	1420
24.08360310502247	24.083603105022473	0	0	1	30	0.007336107005503089	0.2889226441994093	1908.138227996581	1983.138227996581	1983.138227996581	2008.138227996581	0.48351648449897766	0.4819277226924896	0.5176470875740051	0.36752137541770935	0.20000000298023224	756	831	831	856	1440
24.099250586681876	24.09925058668188	0	0	1	30	0.007244443697167448	0.35817225999557056	2191.7154046818614	2266.7154046818614	2266.7154046818614	2291.7154046818614	0.5714285969734192	0.5843373537063599	0.6000000238418579	0.4615384638309479	0.20000000298023224	756	831	831	856	1440
24.11632465761265	24.116324657612655	0	0	1	30	0.007132923872212977	0.4311652012705025	2490.621499202708	2565.621499202708	2565.621499202708	2590.621499202708	0.6593406796455383	0.6927710771560669	0.6705882549285889	0.5555555820465088	0.20000000298023224	755	830	830	855	1440
24.136658488975904	24.136658488975907	0	0	1	30	0.00700185319872823	0.5457944413565583	2960.0282373551063	3035.0282373551063	3035.0282373551063	3060.0282373551063	0.7582417726516724	0.8674699068069458	0.7764706015586853	0.7179487347602844	0.20000000298023224	750	825	825	850	1460
24.14984713705165	24.149847531791348	0	0	1	30	0.006851590932318617	0.5457944413565583	2960.0282373551063	3035.0282373551063	3035.0282373551063	3060.0282373551063	0.7582417726516724	0.8674699068069458	0.7764706015586853	0.7179487347602844	0.20000000298023224	750	825	825	850	1460
24.166230018769873	24.16623001876987	0	0	1	30	0.006682548931411765	0.5888730579956265	3136.4351724920907	3211.4351724920907	3211.4351724920907	3236.4351724920907	0.7802197933197021	0.9277108311653137	0.8235294222831726	0.7863247990608215	0.30000001192092896	749	824	824	849	1440
24.18327172104535	24.183272115785048	0	0	1	30	0.006495190528382194	0.6621417848637741	3436.470609017155	3511.470609017155	3511.470609017155	3536.470609017155	0.8461538553237915	1.0	0.8941176533699036	0.8974359035491943	0.30000001192092896	750	825	825	850	1440
24.20332331352398	24.203323313523978	0	0	1	30	0.006290029259589486	0.685484453972828	3532.0588390187304	3607.0588390187304	3607.0588390187304	3632.0588390187304	0.8681318759918213	1.0	0.929411768913269	0.94017094373703	0.30000001192092896	750	825	825	850	1440
24.21680604267531	24.216806437415006	0	0	1	30	0.006067627457810815	0.6998707204817407	3590.9706003727283	3665.9706003727283	3665.9706003727283	3690.9706003727283	0.8791208863258362	1.0	0.9529411792755127	0.9658119678497314	0.30000001192092896	750	825	825	850	1440
24.233307346303164	24.233307346303167	0	0	1	30	0.005828594710925898	0.7143898606255403	3650.4264792615877	3725.4264792615877	3725.4264792615877	3750.4264792615877	0.901098906993866	1.0	0.9647058844566345	0.9914529919624329	0.30000001192092896	750	825	825	850	1440
24.24927338289948	24.249273382899485	0	0	1	30	0.005573586191078985	0.7193923741579056	3670.9117721766233	3745.9117721766233	3745.9117721766233	3770.9117721766233	0.901098906993866	1.0	0.9764705896377563	1.0	0.30000001192092896	750	825	825	850	1440
24.269987348592657	24.269987348592654	0	0	1	30	0.00530330085889755	0.722333550453186	3682.955889105797	3757.955889105797	3757.955889105797	3782.955889105797	0.901098906993866	1.0	0.9882352948188782	1.0	0.30000001192092896	749	824	824	849	1440
24.283358761148932	24.28335876114893	0	0	1	30	0.005018479547689799	0.722333550453186	3682.955889105797	3757.955889105797	3757.955889105797	3782.955889105797	0.901098906993866	1.0	0.9882352948188782	1.0	0.30000001192092896	749	824	824	849	1420
24.299222165423565	24.29922216542357	0	0	1	30	0.004719902932872067	0.7252747267484665	3695.0000060349703	3770.0000060349703	3770.0000060349703	3795.0000060349703	0.901098906993866	1.0	1.0	1.0	0.30000001192092896	749	824	824	849	1420
24.316294262655845	24.31629465739555	0	0	1	30	0.004408389392191762	0.7252747267484665	3695.0000060349703	3770.0000060349703	3770.0000060349703	3795.0000060349703	0.901098906993866	1.0	1.0	1.0	0.30000001192092896	749	824	824	849	1420
24.33665651527741	24.336656515277415	0	0	1	30	0.00408479276261085	0.7307692319154739	3717.500004693866	3792.500004693866	3792.500004693866	3817.500004693866	0.9230769276618958	1.0	1.0	1.0	0.30000001192092896	749	824	824	849	1420
24.349845558092852	24.349845952832556	0	0	1	30	0.003749999999998084	0.7307692319154739	3717.500004693866	3792.500004693866	3792.500004693866	3817.500004693866	0.9230769276618958	1.0	1.0	1.0	0.30000001192092896	749	824	824	849	1420
24.366245413618124	24.36624580835782	0	0	1	30	0.0034049287480446273	0.7307692319154739	3717.500004693866	3792.500004693866	3792.500004693866	3817.500004693866	0.9230769276618958	1.0	1.0	1.0	0.30000001192092896	749	824	824	849	1420
24.38364869745768	24.383649092197377	0	0	1	30	0.0030505248230664763	0.7307692319154739	3717.500004693866	3792.500004693866	3792.500004693866	3817.500004693866	0.9230769276618958	1.0	1.0	1.0	0.30000001192092896	749	824	824	849	1420
24.403333182016446	24.40333318201645	0	0	1	30	0.0026877596215876803	0.7307692319154739	3717.500004693866	3792.500004693866	3792.500004693866	3817.500004693866	0.9230769276618958	1.0	1.0	1.0	0.30000001192092896	749	824	824	849	1420
24.416542356556526	24.41654235655653	0	0	1	30	0.002317627457809993	0.7307692319154739	3717.500004693866	3792.500004693866	3792.500004693866	3817.500004693866	0.9230769276618958	1.0	1.0	1.0	0.30000001192092896	737	812	812	837	1420
24.43341432076153	24.433414715501232	0	0	1	30	0.001941142838266758	0.7335164844989777	3728.7500040233135	3803.7500040233135	3803.7500040233135	3828.7500040233135	0.9340659379959106	1.0	1.0	1.0	0.30000001192092896	759	834	834	859	1420
24.44924851429846	24.449248514298457	0	0	1	30	0.0015593376811310177	0.7335164844989777	3728.7500040233135	3803.7500040233135	3803.7500040233135	3828.7500040233135	0.9340659379959106	1.0	1.0	1.0	0.30000001192092896	759	834	834	859	1420
24.469924190240853	24.46992419024085	0	0	1	30	0.001173258487799531	0.7335164844989777	3728.7500040233135	3803.7500040233135	3803.7500040233135	3828.7500040233135	0.9340659379959106	1.0	1.0	1.0	0.30000001192092896	777	852	852	877	1420
24.483508367494764	24.48350876223446	0	0	1	30	0.0007839634745051831	0.7335164844989777	3728.7500040233135	3803.7500040233135	3803.7500040233135	3828.7500040233135	0.9340659379959106	1.0	1.0	1.0	0.30000001192092896	822	897	897	922	1420
24.49951111488307	24.499511509622767	0	0	1	30	0.00039251967181984945	0.7335164844989777	3728.7500040233135	3803.7500040233135	3803.7500040233135	3828.7500040233135	0.9340659379959106	1.0	1.0	1.0	0.30000001192092896	885	960	960	985	1420
24.523294181734208	24.52329418173421	0	0	1	30	-2.234540319601648e-15	0.7335164844989777	3728.7500040233135	3803.7500040233135	3803.7500040233135	3828.7500040233135	0.9340659379959106	1.0	1.0	1.0	0.30000001192092896	977	1052	1052	1077	1420
24.533208464008624	24.53320846400862	0	0	1	30	-0.0003925196718243124	0.7335164844989777	3728.7500040233135	3803.7500040233135	3803.7500040233135	3828.7500040233135	0.9340659379959106	1.0	1.0	1.0	0.30000001192092896	1171	1246	1246	1271	1420
24.54985424236623	24.549854242366226	0	0	1	30	-0.0007839634745096277	0.7335164844989777	3728.7500040233135	3803.7500040233135	3803.7500040233135	3828.7500040233135	0.9340659379959106	1.0	1.0	1.0	0.30000001192092896	1454	1529	1529	1554	1420
24.566261992685476	24.566261992685472	0	0	1	30	-0.0011732584878039452	0.7335164844989777	3728.7500040233135	3803.7500040233135	3803.7500040233135	3828.7500040233135	0.9340659379959106	1.0	1.0	1.0	0.30000001192092896	1662	1737	1737	1762	1420
24.583320274028296	24.583320668768	0	0	1	30	-0.0015593376811353892	0.7335164844989777	3728.7500040233135	3803.7500040233135	3803.7500040233135	3828.7500040233135	0.9340659379959106	1.0	1.0	1.0	0.30000001192092896	1908	1983	1983	2008	1440
24.603280286896812	24.603280286896815	0	0	1	30	-0.0019411428382710746	0.7362637370824814	3740.0000033527613	3815.0000033527613	3815.0000033527613	3840.0000033527613	0.9450549483299255	1.0	1.0	1.0	0.30000001192092896	2191	2266	2266	2291	1440
24.61651590899671	24.616515908996707	0	0	1	30	-0.002317627457814243	0.7362637370824814	3740.0000033527613	3815.0000033527613	3815.0000033527613	3840.0000033527613	0.9450549483299255	1.0	1.0	1.0	0.30000001192092896	2490	2565	2565	2590	1440
24.633359057203705	24.633359451943402	0	0	1	30	-0.0026877596215918523	0.7362637370824814	3740.0000033527613	3815.0000033527613	3815.0000033527613	3840.0000033527613	0.9450549483299255	1.0	1.0	1.0	0.30000001192092896	2960	3035	3035	3060	1440
24.656604488585117	24.656604488585113	0	0	1	30	-0.003050524823070559	0.7362637370824814	3740.0000033527613	3815.0000033527613	3815.0000033527613	3840.0000033527613	0.9450549483299255	1.0	1.0	1.0	0.30000001192092896	2960	3035	3035	3060	1440
24.666254690001047	24.66625429526135	0	0	1	30	-0.0034049287480486094	0.7362637370824814	3740.0000033527613	3815.0000033527613	3815.0000033527613	3840.0000033527613	0.9450549483299255	1.0	1.0	1.0	0.4000000059604645	3136	3211	3211	3236	1460
24.68353323609579	24.683533630835488	0	0	1	30	-0.003750000000001954	0.7362637370824814	3740.0000033527613	3815.0000033527613	3815.0000033527613	3840.0000033527613	0.9450549483299255	1.0	1.0	1.0	0.4000000059604645	3436	3511	3511	3536	1460
24.699354403222657	24.699354797962354	0	0	1	30	-0.004084792762614598	0.7362637370824814	3740.0000033527613	3815.0000033527613	3815.0000033527613	3840.0000033527613	0.9450549483299255	1.0	1.0	1.0	0.4000000059604645	3532	3607	3607	3632	1460
24.723336418881978	24.72333641888198	0	0	1	30	-0.004408389392195378	0.7390109896659851	3751.250002682209	3826.250002682209	3826.250002682209	3851.250002682209	0.9560439586639404	1.0	1.0	1.0	0.30000001192092896	3590	3665	3665	3690	1460
24.73327556975741	24.733275569757414	0	0	1	30	-0.00471990293287554	0.7390109896659851	3751.250002682209	3826.250002682209	3826.250002682209	3851.250002682209	0.9560439586639404	1.0	1.0	1.0	0.30000001192092896	3650	3725	3725	3750	1460
24.749994769698993	24.74999476969899	0	0	1	30	-0.00501847954769312	0.7390109896659851	3751.250002682209	3826.250002682209	3826.250002682209	3851.250002682209	0.9560439586639404	1.0	1.0	1.0	0.4000000059604645	3670	3745	3745	3770	1460
24.766267124301557	24.76626712430156	0	0	1	30	-0.00530330085890071	0.7390109896659851	3751.250002682209	3826.250002682209	3826.250002682209	3851.250002682209	0.9560439586639404	1.0	1.0	1.0	0.4000000059604645	3682	3757	3757	3782	1460
24.78340119566655	24.783401195666546	0	0	1	30	-0.005573586191081975	0.7390109896659851	3751.250002682209	3826.250002682209	3826.250002682209	3851.250002682209	0.9560439586639404	1.0	1.0	1.0	0.4000000059604645	3682	3757	3757	3782	1460
24.803243970844527	24.803244760323924	0	0	1	30	-0.005828594710928711	0.7390109896659851	3751.250002682209	3826.250002682209	3826.250002682209	3851.250002682209	0.9560439586639404	1.0	1.0	1.0	0.4000000059604645	3695	3770	3770	3795	1460
24.816550251350506	24.816550251350503	0	0	1	30	-0.0060676274578134425	0.7390109896659851	3751.250002682209	3826.250002682209	3826.250002682209	3851.250002682209	0.9560439586639404	1.0	1.0	1.0	0.4000000059604645	3695	3770	3770	3795	1460
24.83328839879762	24.833288398797624	0	0	1	30	-0.00629002925959192	0.7390109896659851	3751.250002682209	3826.250002682209	3826.250002682209	3851.250002682209	0.9560439586639404	1.0	1.0	1.0	0.4000000059604645	3717	3792	3792	3817	1460
24.85663725198011	24.856637251980114	0	0	1	30	-0.006495190528384429	0.7390109896659851	3751.250002682209	3826.250002682209	3826.250002682209	3851.250002682209	0.9560439586639404	1.0	1.0	1.0	0.4000000059604645	3717	3792	3792	3817	1460
24.866212847592976	24.866213242332673	0	0	1	30	-0.006682548931413794	0.7390109896659851	3751.250002682209	3826.250002682209	3826.250002682209	3851.250002682209	0.9560439586639404	1.0	1.0	1.0	0.4000000059604645	3717	3792	3792	3817	1460
24.883385998188146	24.883386392927843	0	0	1	30	-0.006851590932320435	0.7390109896659851	3751.250002682209	3826.250002682209	3826.250002682209	3851.250002682209	0.9560439586639404	1.0	1.0	1.0	0.4000000059604645	3717	3792	3792	3817	1460
24.899244270846694	24.899244665586398	0	0	1	30	-0.007001853198729832	0.7362637370824814	3740.0000033527613	3815.0000033527613	3815.0000033527613	3840.0000033527613	0.9450549483299255	1.0	1.0	1.0	0.4000000059604645	3717	3792	3792	3817	1460
24.92335931378451	24.923359708524206	0	0	1	30	-0.007132923872214358	0.7362637370824814	3740.0000033527613	3815.0000033527613	3815.0000033527613	3840.0000033527613	0.9450549483299255	1.0	1.0	1.0	0.4000000059604645	3717	3792	3792	3817	1460
24.933253069594585	24.93325306959458	0	0	1	30	-0.007244443697168604	0.7335164844989777	3728.7500040233135	3803.7500040233135	3803.7500040233135	3828.7500040233135	0.9340659379959106	1.0	1.0	1.0	0.4000000059604645	3728	3803	3803	3828	1460
24.94988147940544	24.949881874145145	0	0	1	30	-0.007336107005504019	0.7222222238779068	3682.5000067800283	3757.5000067800283	3757.5000067800283	3782.5000067800283	0.9230769276618958	1.0	1.0	0.9658119678497314	0.30000001192092896	3728	3803	3803	3828	1460
24.966248571535715	24.96624857153572	0	0	1	30	-0.007407662554463892	0.6990232020616531	3587.5000124424696	3662.5000124424696	3662.5000124424696	3687.5000124424696	0.8901098966598511	1.0	1.0	0.9059829115867615	0.30000001192092896	3728	3803	3803	3828	1460
24.983384221859502	24.9833846165992	0	0	1	30	-0.00745891421526229	0.6584320961829704	3421.279433869264	3496.279433869264	3496.279433869264	3521.279433869264	0.8241758346557617	1.0	0.9764705896377563	0.8290598392486572	0.30000001192092896	3728	3803	3803	3828	1460
25.003309497634525	25.003309497634522	0	0	1	30	-0.007489721510659424	0.5487065159042857	2971.95318262805	3046.95318262805	3046.95318262805	3071.95318262805	0.7802197933197021	0.849397599697113	0.8588235378265381	0.6581196784973145	0.30000001192092896	3728	3803	3803	3828	1460
25.016517093215803	25.016517093215807	0	0	1	30	-0.0075	0.4764798120810436	2676.1848304718733	2751.1848304718733	2751.1848304718733	2776.1848304718733	0.7142857313156128	0.7469879388809204	0.7882353067398071	0.5641025900840759	0.30000001192092896	3728	3803	3803	3828	1460
25.033329451726296	25.033330241205693	0	0	1	30	-0.007489721510659184	0.40920307477884643	2400.686591219376	2475.686591219376	2475.686591219376	2500.686591219376	0.6483516693115234	0.650602400302887	0.7058823704719543	0.47863247990608215	0.30000001192092896	3728	3803	3803	3828	1460
25.05676080550583	25.05676120024553	0	0	1	30	-0.007458914215261809	0.34420447736648896	2134.5173348157723	2209.5173348157723	2209.5173348157723	2234.5173348157723	0.5714285969734192	0.5602409839630127	0.6235294342041016	0.39316239953041077	0.20000000298023224	3728	3803	3803	3828	1460
25.066215216031168	25.06621521603117	0	0	1	30	-0.007407662554463171	0.28874044748647787	1907.3921324571268	1982.3921324571268	1982.3921324571268	2007.3921324571268	0.5054945349693298	0.46987950801849365	0.5529412031173706	0.32478633522987366	0.20000000298023224	3728	3803	3803	3828	1460
25.083574683764162	25.08357507850386	0	0	1	30	-0.007336107005503062	0.21593101680758253	1609.2375138270504	1684.2375138270504	1684.2375138270504	1709.2375138270504	0.36263737082481384	0.379518061876297	0.4588235318660736	0.2649572789669037	0.20000000298023224	3728	3803	3803	3828	1460
25.09944914075036	25.099449535490063	0	0	1	30	-0.007244443697167414	0.17039206805182439	1422.755518672221	1497.755518672221	1497.755518672221	1522.755518672221	0.2967033088207245	0.3012048304080963	0.3764705955982208	0.2222222238779068	0.20000000298023224	3740	3815	3815	3840	1460
25.123360103263906	25.123360498003603	0	0	1	30	-0.007132923872212937	0.11717933879733505	1204.849392375087	1279.849392375087	1279.849392375087	1304.849392375087	0.24175824224948883	0.1927710771560669	0.23529411852359772	0.14529915153980255	0.20000000298023224	3740	3815	3815	3840	1460
25.133272017100126	25.133272017100122	0	0	1	30	-0.007001853198728183	0.11717933879733505	1204.849392375087	1279.849392375087	1279.849392375087	1304.849392375087	0.24175824224948883	0.1927710771560669	0.23529411852359772	0.14529915153980255	0.20000000298023224	3740	3815	3815	3840	1460
25.150106875773446	25.150107270513143	0	0	1	30	-0.006851590932318564	0.09264498249973677	1104.381203336422	1179.381203336422	1179.381203336422	1204.381203336422	0.18681319057941437	0.16265060007572174	0.1764705926179886	0.11965811997652054	0.20000000298023224	3740	3815	3815	3840	1460
25.16627620331463	25.166276203314627	0	0	1	30	-0.006682548931411705	0.07216506866431974	1020.5159561803894	1095.5159561803894	1095.5159561803894	1120.5159561803894	0.1428571492433548	0.1325301229953766	0.12941177189350128	0.10256410390138626	0.20000000298023224	3740	3815	3815	3840	1480
25.190208481771904	25.190208481771908	0	0	1	30	-0.0064951905283821285	0.048673102826014905	924.3163560725311	999.3163560725311	999.3163560725311	1024.316356072531	0.09890110045671463	0.09036144614219666	0.07058823853731155	0.07692307978868484	0.20000000298023224	3740	3815	3815	3840	1480
25.199249994572327	25.19924999457233	0	0	1	30	-0.006290029259589413	0.03843428019636492	882.3883774041144	957.3883774041144	957.3883774041144	982.3883774041144	0.07692307978868484	0.07228915393352509	0.05882352963089943	0.07692307978868484	0.20000000298023224	3740	3815	3815	3840	1480
25.216757094952662	25.21675709495266	0	0	1	30	-0.006067627457810738	0.03509543567058682	868.7158090710531	943.7158090710531	943.7158090710531	968.7158090710531	0.07692307978868484	0.0602409653365612	0.0470588244497776	0.0683760717511177	0.20000000298023224	3751	3826	3826	3851	1460
25.233535900588755	25.233535900588752	0	0	1	30	-0.005828594710925815	0.03056563815226532	850.1662882335265	925.1662882335265	925.1662882335265	950.1662882335265	0.06593406945466995	0.05421686917543411	0.03529411926865578	0.05982905998826027	0.20000000298023224	3751	3826	3826	3851	1460
[truncated: 25,967 more rows]
