# Supplementary material for: Active inference under visuo-proprioceptive conflict: Simulation and empirical results
Source: Sci Rep. 2020 Mar 4;10:4010. doi: 10.1038/s41598-020-61097-w (PMC7055248; doi:10.1038/s41598-020-61097-w)
Supplement: Supplementary file 1 — Supplementary Information. [file 41598_2020_61097_MOESM1_ESM.zip › log_sj13_run1_20190513-180115.csv]

0	0	1	0	0	0	999	0.050566532996996344	932.0699526227	1007.0699526227	1007.0699526227	1032.0699526227	0.12121212482452393	0.07407407462596893	0.11267605423927307	0.06194690242409706	0.625	932	1007	1007	1032	1525
0.01483747579752226	0.014838265276919671	1	0	1	0	0.004052267294011048	0.050566532996996344	932.0699526227	1007.0699526227	1007.0699526227	1032.0699526227	0.12121212482452393	0.07407407462596893	0.11267605423927307	0.06194690242409706	0.625	932	1007	1007	1032	1525
0.030545352630841904	0.0305449578911432	1	0	1	0	0.0075	0.050566532996996344	932.0699526227	1007.0699526227	1007.0699526227	1032.0699526227	0.12121212482452393	0.07407407462596893	0.11267605423927307	0.06194690242409706	0.6875	932	1007	1007	1032	1537
0.04754087036156207	0.047540475621863365	1	0	1	0	0.0075	0.050566532996996344	932.0699526227	1007.0699526227	1007.0699526227	1032.0699526227	0.12121212482452393	0.07407407462596893	0.11267605423927307	0.06194690242409706	0.625	932	1007	1007	1032	1525
0.0662278477015299	0.06622745296183119	1	0	1	0	0.0075	0.05435441189776272	947.5813167213383	1022.5813167213383	1022.5813167213383	1047.5813167213382	0.13636364042758942	0.07407407462596893	0.11267605423927307	0.06194690242409706	0.625	947	1022	1022	1047	1525
0.08047952978607142	0.08047952978607142	1	0	1	0	0.0075	0.05435441189776272	947.5813167213383	1022.5813167213383	1022.5813167213383	1047.5813167213382	0.13636364042758942	0.07407407462596893	0.11267605423927307	0.06194690242409706	0.6875	947	1022	1022	1047	1537
0.09770873341846631	0.09770912815816502	1	0	1	0	0.0075	0.05435441189776272	947.5813167213383	1022.5813167213383	1022.5813167213383	1047.5813167213382	0.13636364042758942	0.07407407462596893	0.11267605423927307	0.06194690242409706	0.6875	947	1022	1022	1047	1537
0.11494306866694437	0.11494306866694437	1	0	1	0	0.0075	0.05435441189776272	947.5813167213383	1022.5813167213383	1022.5813167213383	1047.5813167213382	0.13636364042758942	0.07407407462596893	0.11267605423927307	0.06194690242409706	0.625	947	1022	1022	1047	1525
0.13280977691285933	0.13280938217316063	1	0	1	0	0.0075	0.05435441189776272	947.5813167213383	1022.5813167213383	1022.5813167213383	1047.5813167213382	0.13636364042758942	0.07407407462596893	0.11267605423927307	0.06194690242409706	0.625	947	1022	1022	1047	1525
0.14777317467429008	0.14777356941398878	1	0	1	0	0.0075	0.0520395966000399	938.1021480771634	1013.1021480771634	1013.1021480771634	1038.1021480771633	0.13636364042758942	0.06481481343507767	0.11267605423927307	0.06194690242409706	0.6875	938	1013	1013	1038	1537
0.16466724430242685	0.16466724430242685	1	0	1	0	0.0075	0.0520395966000399	938.1021480771634	1013.1021480771634	1013.1021480771634	1038.1021480771633	0.13636364042758942	0.06481481343507767	0.11267605423927307	0.06194690242409706	0.6875	938	1013	1013	1038	1537
0.1808294665290351	0.1808298612687338	1	0	1	0	0.0075	0.0520395966000399	938.1021480771634	1013.1021480771634	1013.1021480771634	1038.1021480771633	0.13636364042758942	0.06481481343507767	0.11267605423927307	0.06194690242409706	0.6875	938	1013	1013	1038	1537
0.19965894490025882	0.1996585501605601	1	0	1	0	0.0075	0.0520395966000399	938.1021480771634	1013.1021480771634	1013.1021480771634	1038.1021480771633	0.13636364042758942	0.06481481343507767	0.11267605423927307	0.06194690242409706	0.6875	938	1013	1013	1038	1537
0.2146120794295232	0.2146120794295232	1	0	1	0	0.0075	0.05435441189776272	947.5813167213383	1022.5813167213383	1022.5813167213383	1047.5813167213382	0.13636364042758942	0.07407407462596893	0.11267605423927307	0.06194690242409706	0.6875	947	1022	1022	1047	1537
0.23065469552740225	0.23065469552740225	1	0	1	0	0.0075	0.0520395966000399	938.1021480771634	1013.1021480771634	1013.1021480771634	1038.1021480771633	0.13636364042758942	0.06481481343507767	0.11267605423927307	0.06194690242409706	0.6875	938	1013	1013	1038	1537
0.24775600349739335	0.24775600349739335	1	0	1	0	0.0075	0.054136289063658624	946.688103715682	1021.688103715682	1021.688103715682	1046.688103715682	0.13636364042758942	0.07407407462596893	0.09859155118465424	0.06194690242409706	0.6875	946	1021	1021	1046	1537
0.2662207423869525	0.2662203476472538	1	0	1	0	0.0075	0.05435441189776272	947.5813167213383	1022.5813167213383	1022.5813167213383	1047.5813167213382	0.13636364042758942	0.07407407462596893	0.11267605423927307	0.06194690242409706	0.6875	947	1022	1022	1047	1537
0.2804937404152277	0.28049334567552897	1	0	1	0	0.0075	0.050566532996996344	932.0699526227	1007.0699526227	1007.0699526227	1032.0699526227	0.12121212482452393	0.07407407462596893	0.11267605423927307	0.06194690242409706	0.625	932	1007	1007	1032	1525
0.29753702164949836	0.29753662690979965	1	0	1	0	0.0075	0.050566532996996344	932.0699526227	1007.0699526227	1007.0699526227	1032.0699526227	0.12121212482452393	0.07407407462596893	0.11267605423927307	0.06194690242409706	0.6875	932	1007	1007	1032	1537
0.3147855675271334	0.3147859622668321	1	0	1	0	0.0075	0.050566532996996344	932.0699526227	1007.0699526227	1007.0699526227	1032.0699526227	0.12121212482452393	0.07407407462596893	0.11267605423927307	0.06194690242409706	0.625	932	1007	1007	1032	1525
0.3328026715982819	0.3328022768585832	1	0	1	0	0.0075	0.050566532996996344	932.0699526227	1007.0699526227	1007.0699526227	1032.0699526227	0.12121212482452393	0.07407407462596893	0.11267605423927307	0.06194690242409706	0.6875	932	1007	1007	1032	1537
0.3475627784148436	0.3475623836751449	1	0	1	0	0.0075	0.050566532996996344	932.0699526227	1007.0699526227	1007.0699526227	1032.0699526227	0.12121212482452393	0.07407407462596893	0.11267605423927307	0.06194690242409706	0.6875	932	1007	1007	1032	1537
0.36478882412964886	0.36478882412964886	1	0	1	0	0.0075	0.050566532996996344	932.0699526227	1007.0699526227	1007.0699526227	1032.0699526227	0.12121212482452393	0.07407407462596893	0.11267605423927307	0.06194690242409706	0.6875	932	1007	1007	1032	1537
0.3807745977109054	0.38077854510789244	1	0	1	0	0.0075	0.05034841016289225	931.1767396170437	1006.1767396170437	1006.1767396170437	1031.1767396170437	0.12121212482452393	0.07407407462596893	0.09859155118465424	0.06194690242409706	0.625	931	1006	1006	1031	1525
0.39963881317562233	0.39963920791532104	1	0	1	0	0.0075	0.05034841016289225	931.1767396170437	1006.1767396170437	1006.1767396170437	1031.1767396170437	0.12121212482452393	0.07407407462596893	0.09859155118465424	0.06194690242409706	0.625	931	1006	1006	1031	1525
0.41469063262957917	0.41469063262957917	1	0	1	0	0.0075	0.048033594865169435	921.6975709728688	996.6975709728688	996.6975709728688	1021.6975709728688	0.12121212482452393	0.06481481343507767	0.09859155118465424	0.06194690242409706	0.625	921	996	996	1021	1525
0.4304900890730128	0.4304896943333141	1	0	1	0	0.0075	0.05034841016289225	931.1767396170437	1006.1767396170437	1006.1767396170437	1031.1767396170437	0.12121212482452393	0.07407407462596893	0.09859155118465424	0.06194690242409706	0.6875	931	1006	1006	1031	1537
0.44784560940901486	0.44784600414871534	1	0	1	0	0.0075	0.054136289063658624	946.688103715682	1021.688103715682	1021.688103715682	1046.688103715682	0.13636364042758942	0.07407407462596893	0.09859155118465424	0.06194690242409706	0.6875	946	1021	1021	1046	1537
0.4663028482442968	0.4663024535045981	1	0	1	0	0.0075	0.05034841016289225	931.1767396170437	1006.1767396170437	1006.1767396170437	1031.1767396170437	0.12121212482452393	0.07407407462596893	0.09859155118465424	0.06194690242409706	0.625	931	1006	1006	1031	1525
0.4805580829861267	0.48055768824642797	1	0	1	0	0.0075	0.054136289063658624	946.688103715682	1021.688103715682	1021.688103715682	1046.688103715682	0.13636364042758942	0.07407407462596893	0.09859155118465424	0.06194690242409706	0.6875	946	1021	1021	1046	1537
0.4977884708376177	0.4977884708376177	1	0	1	0	0.0075	0.05182147376593581	937.2089350715071	1012.2089350715071	1012.2089350715071	1037.208935071507	0.13636364042758942	0.06481481343507767	0.09859155118465424	0.06194690242409706	0.6875	937	1012	1012	1037	1537
0.5145534605842546	0.5145534605842546	1	0	1	0	0.0075	0.05182147376593581	937.2089350715071	1012.2089350715071	1012.2089350715071	1037.208935071507	0.13636364042758942	0.06481481343507767	0.09859155118465424	0.06194690242409706	0.6875	937	1012	1012	1037	1537
0.532827540199305	0.5328271454596063	1	0	1	0	0.0075	0.05182147376593581	937.2089350715071	1012.2089350715071	1012.2089350715071	1037.208935071507	0.13636364042758942	0.06481481343507767	0.09859155118465424	0.06194690242409706	0.6875	937	1012	1012	1037	1537
0.5475750153455063	0.5475746206058076	1	0	1	0	0.0075	0.05182147376593581	937.2089350715071	1012.2089350715071	1012.2089350715071	1037.208935071507	0.13636364042758942	0.06481481343507767	0.09859155118465424	0.06194690242409706	0.6875	937	1012	1012	1037	1537
0.564696455040135	0.564696455040135	1	0	1	0	0.0075	0.05182147376593581	937.2089350715071	1012.2089350715071	1012.2089350715071	1037.208935071507	0.13636364042758942	0.06481481343507767	0.09859155118465424	0.06194690242409706	0.6875	937	1012	1012	1037	1537
0.5808803879501756	0.5808803879501756	1	0	1	0	0.0075	0.05182147376593581	937.2089350715071	1012.2089350715071	1012.2089350715071	1037.208935071507	0.13636364042758942	0.06481481343507767	0.09859155118465424	0.06194690242409706	0.6875	937	1012	1012	1037	1537
0.599514470170508	0.5995140754308093	1	0	1	0	0.0075	0.05182147376593581	937.2089350715071	1012.2089350715071	1012.2089350715071	1037.208935071507	0.13636364042758942	0.06481481343507767	0.09859155118465424	0.06194690242409706	0.6875	937	1012	1012	1037	1537
0.6151469517213606	0.6151473464610611	1	0	1	0	0.0075	0.05182147376593581	937.2089350715071	1012.2089350715071	1012.2089350715071	1037.208935071507	0.13636364042758942	0.06481481343507767	0.09859155118465424	0.06194690242409706	0.6875	937	1012	1012	1037	1537
0.630537063097167	0.6305366683574682	1	0	1	0	0.0075	0.05182147376593581	937.2089350715071	1012.2089350715071	1012.2089350715071	1037.208935071507	0.13636364042758942	0.06481481343507767	0.09859155118465424	0.06194690242409706	0.6875	937	1012	1012	1037	1537
0.6477015294189634	0.6477019241586621	1	0	1	0	0.0075	0.05182147376593581	937.2089350715071	1012.2089350715071	1012.2089350715071	1037.208935071507	0.13636364042758942	0.06481481343507767	0.09859155118465424	0.06194690242409706	0.6875	937	1012	1012	1037	1537
0.6664007436895929	0.6664011384292916	1	0	1	0	0.0075	0.049506659399535566	927.7297702410981	1002.7297702410981	1002.7297702410981	1027.729770241098	0.13636364042758942	0.0555555559694767	0.09859155118465424	0.06194690242409706	0.6875	927	1002	1002	1027	1537
0.6805166353177565	0.6805162405780578	1	0	1	0	0.0075	0.049506659399535566	927.7297702410981	1002.7297702410981	1002.7297702410981	1027.729770241098	0.13636364042758942	0.0555555559694767	0.09859155118465424	0.06194690242409706	0.6875	927	1002	1002	1027	1537
0.6974904423650443	0.6974900476253456	1	0	1	0	0.0075	0.049506659399535566	927.7297702410981	1002.7297702410981	1002.7297702410981	1027.729770241098	0.13636364042758942	0.0555555559694767	0.09859155118465424	0.06194690242409706	0.6875	927	1002	1002	1027	1537
0.7145692501722056	0.7145692501722056	1	0	1	0	0.0075	0.049506659399535566	927.7297702410981	1002.7297702410981	1002.7297702410981	1027.729770241098	0.13636364042758942	0.0555555559694767	0.09859155118465424	0.06194690242409706	0.6875	927	1002	1002	1027	1537
0.7329862255582107	0.7329862255582125	1	0	1	0	0.0075	0.049288536450046376	926.83655676294	1001.83655676294	1001.83655676294	1026.8365567629398	0.13636364042758942	0.0555555559694767	0.0845070406794548	0.06194690242409706	0.6875	926	1001	1001	1026	1537
0.7474822515162938	0.7474818567765951	1	0	1	0	0.0075	0.049506659399535566	927.7297702410981	1002.7297702410981	1002.7297702410981	1027.729770241098	0.13636364042758942	0.0555555559694767	0.09859155118465424	0.06194690242409706	0.6875	927	1002	1002	1027	1537
0.7646005332933328	0.7646005332933328	1	0	1	0	0.0075	0.049506659399535566	927.7297702410981	1002.7297702410981	1002.7297702410981	1027.729770241098	0.13636364042758942	0.0555555559694767	0.09859155118465424	0.06194690242409706	0.6875	927	1002	1002	1027	1537
0.7861762157489292	0.7861758210092322	1	0	1	0	0.0075	0.049506659399535566	927.7297702410981	1002.7297702410981	1002.7297702410981	1027.729770241098	0.13636364042758942	0.0555555559694767	0.09859155118465424	0.06194690242409706	0.6875	927	1002	1002	1027	1537
0.7994422328056316	0.7994418380659329	1	0	1	0	0.0075	0.04550065754928	911.3251926643017	986.3251926643017	986.3251926643017	1011.3251926643017	0.12121212482452393	0.0555555559694767	0.0845070406794548	0.06194690242409706	0.6875	911	986	986	1011	1537
0.8149361607222154	0.8149365554619141	1	0	1	0	0.0075	0.04550065754928	911.3251926643017	986.3251926643017	986.3251926643017	1011.3251926643017	0.12121212482452393	0.0555555559694767	0.0845070406794548	0.06194690242409706	0.625	911	986	986	1011	1525
0.8305631159172862	0.8305631159172862	1	0	1	0	0.0075	0.04550065754928	911.3251926643017	986.3251926643017	986.3251926643017	1011.3251926643017	0.12121212482452393	0.0555555559694767	0.0845070406794548	0.06194690242409706	0.6875	911	986	986	1011	1537
0.847877188584917	0.8478775833246157	1	0	1	0	0.0075	0.04550065754928	911.3251926643017	986.3251926643017	986.3251926643017	1011.3251926643017	0.12121212482452393	0.0555555559694767	0.0845070406794548	0.06194690242409706	0.6875	911	986	986	1011	1537
0.8663052166824894	0.8663056114221881	1	0	1	0	0.0075	0.04531369507059717	910.5595813140953	985.5595813140953	985.5595813140953	1010.5595813140953	0.12121212482452393	0.0555555559694767	0.0845070406794548	0.05309734493494034	0.6875	910	985	985	1010	1537
0.8804870298403475	0.8804870298403475	1	0	1	0	0.0075	0.04550065754928	911.3251926643017	986.3251926643017	986.3251926643017	1011.3251926643017	0.12121212482452393	0.0555555559694767	0.0845070406794548	0.06194690242409706	0.6875	911	986	986	1011	1537
0.8976807068998536	0.8976807068998536	1	0	1	0	0.0075	0.04550065754928	911.3251926643017	986.3251926643017	986.3251926643017	1011.3251926643017	0.12121212482452393	0.0555555559694767	0.0845070406794548	0.06194690242409706	0.6875	911	986	986	1011	1537
0.9145806976234692	0.9145810923631696	1	0	1	0	0.0075	0.049288536450046376	926.83655676294	1001.83655676294	1001.83655676294	1026.8365567629398	0.13636364042758942	0.0555555559694767	0.0845070406794548	0.06194690242409706	0.6875	926	1001	1001	1026	1537
0.9339963644473741	0.9339963644473741	1	0	1	0	0.0075	0.04550065754928	911.3251926643017	986.3251926643017	986.3251926643017	1011.3251926643017	0.12121212482452393	0.0555555559694767	0.0845070406794548	0.06194690242409706	0.6875	911	986	986	1011	1537
0.9475209360067733	0.9475209360067733	1	0	1	0	0.0075	0.04550065754928	911.3251926643017	986.3251926643017	986.3251926643017	1011.3251926643017	0.12121212482452393	0.0555555559694767	0.0845070406794548	0.06194690242409706	0.6875	911	986	986	1011	1537
0.9647304026542294	0.9647304026542294	1	0	1	0	0.0075	0.049288536450046376	926.83655676294	1001.83655676294	1001.83655676294	1026.8365567629398	0.13636364042758942	0.0555555559694767	0.0845070406794548	0.06194690242409706	0.6875	926	1001	1001	1026	1537
0.9861849000223035	0.9861849000223035	1	0	1	0	0.0075	0.049288536450046376	926.83655676294	1001.83655676294	1001.83655676294	1026.8365567629398	0.13636364042758942	0.0555555559694767	0.0845070406794548	0.06194690242409706	0.6875	926	1001	1001	1026	1537
0.9995369703333381	0.9995369703333381	1	0	1	0	0.0075	0.04719184410181275	918.2506015969232	993.2506015969232	993.2506015969232	1018.2506015969232	0.13636364042758942	0.046296294778585434	0.09859155118465424	0.06194690242409706	0.6875	918	993	993	1018	1537
1.0147060274778301	1.0147064222175288	1	0	1	0	0.0075	0.04697372115232356	917.357388118765	992.357388118765	992.357388118765	1017.357388118765	0.13636364042758942	0.046296294778585434	0.0845070406794548	0.06194690242409706	0.6875	917	992	992	1017	1537
1.030573773889154	1.030573773889154	1	0	1	0	0.0075	0.04697372115232356	917.357388118765	992.357388118765	992.357388118765	1017.357388118765	0.13636364042758942	0.046296294778585434	0.0845070406794548	0.06194690242409706	0.6875	917	992	992	1017	1537
1.0478973203095556	1.0478973203095556	1	0	1	0	0.0075	0.04697372115232356	917.357388118765	992.357388118765	992.357388118765	1017.357388118765	0.13636364042758942	0.046296294778585434	0.0845070406794548	0.06194690242409706	0.6875	917	992	992	1017	1537
1.0662898218342374	1.0662894270945387	1	0	1	0	0.0075	0.04697372115232356	917.357388118765	992.357388118765	992.357388118765	1017.357388118765	0.13636364042758942	0.046296294778585434	0.0845070406794548	0.06194690242409706	0.6875	917	992	992	1017	1537
1.0805300564675147	1.0805300564675147	1	0	1	0	0.0075	0.04697372115232356	917.357388118765	992.357388118765	992.357388118765	1017.357388118765	0.13636364042758942	0.046296294778585434	0.0845070406794548	0.06194690242409706	0.6875	917	992	992	1017	1537
1.0976996544053943	1.0976996544053943	1	0	1	0	0.0075	0.049288536450046376	926.83655676294	1001.83655676294	1001.83655676294	1026.8365567629398	0.13636364042758942	0.0555555559694767	0.0845070406794548	0.06194690242409706	0.6875	926	1001	1001	1026	1537
1.1147579357482194	1.1147579357482194	1	0	1	0	0.0075	0.046786758673640724	916.5917767685587	991.5917767685587	991.5917767685587	1016.5917767685587	0.13636364042758942	0.046296294778585434	0.0845070406794548	0.05309734493494034	0.6875	916	991	991	1016	1537
1.1328259612405098	1.1328255665008111	1	0	1	0	0.0075	0.04697372115232356	917.357388118765	992.357388118765	992.357388118765	1017.357388118765	0.13636364042758942	0.046296294778585434	0.0845070406794548	0.06194690242409706	0.6875	917	992	992	1017	1537
1.1475446203887003	1.1475442256490016	1	0	1	0	0.0075	0.04697372115232356	917.357388118765	992.357388118765	992.357388118765	1017.357388118765	0.13636364042758942	0.046296294778585434	0.0845070406794548	0.06194690242409706	0.6875	917	992	992	1017	1537
1.1651922481017962	1.165192642841495	1	0	1	0	0.0075	0.04697372115232356	917.357388118765	992.357388118765	992.357388118765	1017.357388118765	0.13636364042758942	0.046296294778585434	0.0845070406794548	0.06194690242409706	0.6875	917	992	992	1017	1537
1.1864020068566283	1.1864020068566283	1	0	1	0	0.0075	0.04318584225155719	901.8460240201267	976.8460240201267	976.8460240201267	1001.8460240201267	0.12121212482452393	0.046296294778585434	0.0845070406794548	0.06194690242409706	0.6875	901	976	976	1001	1537
1.1995598652358677	1.1995598652358677	1	0	1	0	0.0075	0.04318584225155719	901.8460240201267	976.8460240201267	976.8460240201267	1001.8460240201267	0.12121212482452393	0.046296294778585434	0.0845070406794548	0.06194690242409706	0.6875	901	976	976	1001	1537
1.214601816197355	1.214601816197355	1	0	1	0	0.0075	0.046786758673640724	916.5917767685587	991.5917767685587	991.5917767685587	1016.5917767685587	0.13636364042758942	0.046296294778585434	0.0845070406794548	0.05309734493494034	0.6875	916	991	991	1016	1537
1.230824828337573	1.2308252230772734	1	0	1	0	0.0075	0.04299887977287435	901.0804126699204	976.0804126699204	976.0804126699204	1001.0804126699204	0.12121212482452393	0.046296294778585434	0.0845070406794548	0.05309734493494034	0.6875	901	976	976	1001	1537
1.247880346502507	1.2478803465025088	1	0	1	0	0.0075	0.04550065754928	911.3251926643017	986.3251926643017	986.3251926643017	1011.3251926643017	0.12121212482452393	0.0555555559694767	0.0845070406794548	0.06194690242409706	0.6875	911	986	986	1011	1537
1.266372717170979	1.266372717170979	1	0	1	0	0.0075	0.04318584225155719	901.8460240201267	976.8460240201267	976.8460240201267	1001.8460240201267	0.12121212482452393	0.046296294778585434	0.0845070406794548	0.06194690242409706	0.6875	901	976	976	1001	1537
1.2806350572273875	1.2806346624876888	1	0	1	0	0.0075	0.04697372115232356	917.357388118765	992.357388118765	992.357388118765	1017.357388118765	0.13636364042758942	0.046296294778585434	0.0845070406794548	0.06194690242409706	0.6875	917	992	992	1017	1537
1.29788439258442	1.29788439258442	1	0	1	0	0.0075	0.04318584225155719	901.8460240201267	976.8460240201267	976.8460240201267	1001.8460240201267	0.12121212482452393	0.046296294778585434	0.0845070406794548	0.06194690242409706	0.6875	901	976	976	1001	1537
1.3196586291085008	1.3196586291085008	1	0	1	0	0.0075	0.04318584225155719	901.8460240201267	976.8460240201267	976.8460240201267	1001.8460240201267	0.12121212482452393	0.046296294778585434	0.0845070406794548	0.06194690242409706	0.6875	901	976	976	1001	1537
1.3327537238756335	1.3327533291359348	1	0	1	0	0.0075	0.04318584225155719	901.8460240201267	976.8460240201267	976.8460240201267	1001.8460240201267	0.12121212482452393	0.046296294778585434	0.0845070406794548	0.06194690242409706	0.6875	901	976	976	1001	1537
1.3476879108993547	1.3476879108993547	1	0	1	0	0.0075	0.04697372115232356	917.357388118765	992.357388118765	992.357388118765	1017.357388118765	0.13636364042758942	0.046296294778585434	0.0845070406794548	0.06194690242409706	0.6875	917	992	992	1017	1537
1.3646763233154982	1.3646763233154982	1	0	1	0	0.0075	0.04697372115232356	917.357388118765	992.357388118765	992.357388118765	1017.357388118765	0.13636364042758942	0.046296294778585434	0.0845070406794548	0.06194690242409706	0.6875	917	992	992	1017	1537
1.3862543742092868	1.3862543742092868	1	0	1	0	0.0075	0.04697372115232356	917.357388118765	992.357388118765	992.357388118765	1017.357388118765	0.13636364042758942	0.046296294778585434	0.0845070406794548	0.06194690242409706	0.6875	917	992	992	1017	1537
1.3994990753222556	1.3994990753222556	1	0	1	0	0.0075	0.04318584225155719	901.8460240201267	976.8460240201267	976.8460240201267	1001.8460240201267	0.12121212482452393	0.046296294778585434	0.0845070406794548	0.06194690242409706	0.6875	901	976	976	1001	1537
1.4146053688546427	1.4146053688546427	1	0	1	0	0.0075	0.04318584225155719	901.8460240201267	976.8460240201267	976.8460240201267	1001.8460240201267	0.12121212482452393	0.046296294778585434	0.0845070406794548	0.06194690242409706	0.6875	901	976	976	1001	1537
1.4306128531193316	1.430612458379633	1	0	1	0	0.0075	0.049288536450046376	926.83655676294	1001.83655676294	1001.83655676294	1026.8365567629398	0.13636364042758942	0.0555555559694767	0.0845070406794548	0.06194690242409706	0.6875	926	1001	1001	1026	1537
1.4478041617406436	1.4478045564803441	1	0	1	0	0.0075	0.04550065754928	911.3251926643017	986.3251926643017	986.3251926643017	1011.3251926643017	0.12121212482452393	0.0555555559694767	0.0845070406794548	0.06194690242409706	0.6875	911	986	986	1011	1537
1.466374296129775	1.466374296129775	1	0	1	0	0.0075	0.04550065754928	911.3251926643017	986.3251926643017	986.3251926643017	1011.3251926643017	0.12121212482452393	0.0555555559694767	0.0845070406794548	0.06194690242409706	0.6875	911	986	986	1011	1537
1.4807053208937706	1.4807057156334693	1	0	1	0	0.0075	0.049288536450046376	926.83655676294	1001.83655676294	1001.83655676294	1026.8365567629398	0.13636364042758942	0.0555555559694767	0.0845070406794548	0.06194690242409706	0.6875	926	1001	1001	1026	1537
1.4977118913360563	1.4977118913360563	1	0	1	0	0.0075	0.049288536450046376	926.83655676294	1001.83655676294	1001.83655676294	1026.8365567629398	0.13636364042758942	0.0555555559694767	0.0845070406794548	0.06194690242409706	0.6875	926	1001	1001	1026	1537
1.5196021813315763	1.5196017865918776	1	0	1	0	0.0075	0.04550065754928	911.3251926643017	986.3251926643017	986.3251926643017	1011.3251926643017	0.12121212482452393	0.0555555559694767	0.0845070406794548	0.06194690242409706	0.6875	911	986	986	1011	1537
1.5329712254496588	1.5329716201893575	1	0	1	0	0.0075	0.04550065754928	911.3251926643017	986.3251926643017	986.3251926643017	1011.3251926643017	0.12121212482452393	0.0555555559694767	0.0845070406794548	0.06194690242409706	0.6875	911	986	986	1011	1537
1.5476800161053799	1.5476796213656812	1	0	1	0	0.0075	0.04550065754928	911.3251926643017	986.3251926643017	986.3251926643017	1011.3251926643017	0.12121212482452393	0.0555555559694767	0.0845070406794548	0.06194690242409706	0.6875	911	986	986	1011	1537
1.564720139422061	1.5647201394220627	1	0	1	0	0.0075	0.04550065754928	911.3251926643017	986.3251926643017	986.3251926643017	1011.3251926643017	0.12121212482452393	0.0555555559694767	0.0845070406794548	0.06194690242409706	0.6875	911	986	986	1011	1537
1.5863613486676549	1.5863613486676549	1	0	1	0	0.0075	0.04550065754928	911.3251926643017	986.3251926643017	986.3251926643017	1011.3251926643017	0.12121212482452393	0.0555555559694767	0.0845070406794548	0.06194690242409706	0.6875	911	986	986	1011	1537
1.5994438117644272	1.5994438117644272	1	0	1	0	0.0075	0.04550065754928	911.3251926643017	986.3251926643017	986.3251926643017	1011.3251926643017	0.12121212482452393	0.0555555559694767	0.0845070406794548	0.06194690242409706	0.6875	911	986	986	1011	1537
1.6147281329009626	1.614727738161264	1	0	1	0	0.0075	0.04571878049876919	912.2184061424598	987.2184061424598	987.2184061424598	1012.2184061424598	0.12121212482452393	0.0555555559694767	0.09859155118465424	0.06194690242409706	0.6875	912	987	987	1012	1537
1.630755748890289	1.6307561436299878	1	0	1	0	0.0075	0.04550065754928	911.3251926643017	986.3251926643017	986.3251926643017	1011.3251926643017	0.12121212482452393	0.0555555559694767	0.0845070406794548	0.06194690242409706	0.625	911	986	986	1011	1525
1.6477469244843217	1.6477469244843217	1	0	1	0	0.0075	0.04550065754928	911.3251926643017	986.3251926643017	986.3251926643017	1011.3251926643017	0.12121212482452393	0.0555555559694767	0.0845070406794548	0.06194690242409706	0.6875	911	986	986	1011	1537
1.6661812684170734	1.6661812684170751	1	0	1	0	0.0075	0.04550065754928	911.3251926643017	986.3251926643017	986.3251926643017	1011.3251926643017	0.12121212482452393	0.0555555559694767	0.0845070406794548	0.06194690242409706	0.6875	911	986	986	1011	1537
1.6807700582043683	1.680770452944067	1	0	1	0	0.0075	0.04550065754928	911.3251926643017	986.3251926643017	986.3251926643017	1011.3251926643017	0.12121212482452393	0.0555555559694767	0.0845070406794548	0.06194690242409706	0.625	911	986	986	1011	1525
1.6976676804897934	1.6976680752294921	1	0	1	0	0.0075	0.04550065754928	911.3251926643017	986.3251926643017	986.3251926643017	1011.3251926643017	0.12121212482452393	0.0555555559694767	0.0845070406794548	0.06194690242409706	0.6875	911	986	986	1011	1537
1.7148412258246601	1.7148408310849614	1	0	1	0	0.0075	0.04550065754928	911.3251926643017	986.3251926643017	986.3251926643017	1011.3251926643017	0.12121212482452393	0.0555555559694767	0.0845070406794548	0.06194690242409706	0.6875	911	986	986	1011	1537
1.7328303033771952	1.7328303033771952	1	0	1	0	0.0075	0.04550065754928	911.3251926643017	986.3251926643017	986.3251926643017	1011.3251926643017	0.12121212482452393	0.0555555559694767	0.0845070406794548	0.06194690242409706	0.6875	911	986	986	1011	1537
1.7476614633395382	1.7476614633395382	1	0	1	0	0.0075	0.04550065754928	911.3251926643017	986.3251926643017	986.3251926643017	1011.3251926643017	0.12121212482452393	0.0555555559694767	0.0845070406794548	0.06194690242409706	0.6875	911	986	986	1011	1537
1.764545269735505	1.764545269735505	1	0	1	0	0.0075	0.04571878049876919	912.2184061424598	987.2184061424598	987.2184061424598	1012.2184061424598	0.12121212482452393	0.0555555559694767	0.09859155118465424	0.06194690242409706	0.6875	912	987	987	1012	1537
1.78053459597405	1.7805342012343512	1	0	1	0	0.0075	0.04550065754928	911.3251926643017	986.3251926643017	986.3251926643017	1011.3251926643017	0.12121212482452393	0.0555555559694767	0.0845070406794548	0.06194690242409706	0.6875	911	986	986	1011	1537
1.797504060884652	1.7975036661449533	1	0	1	0	0.0075	0.04550065754928	911.3251926643017	986.3251926643017	986.3251926643017	1011.3251926643017	0.12121212482452393	0.0555555559694767	0.0845070406794548	0.06194690242409706	0.6875	911	986	986	1011	1537
1.8148007650055362	1.8148007650055362	1	0	1	0	0.0075	0.04550065754928	911.3251926643017	986.3251926643017	986.3251926643017	1011.3251926643017	0.12121212482452393	0.0555555559694767	0.0845070406794548	0.06194690242409706	0.6875	911	986	986	1011	1537
1.8307490383154086	1.8307490383154086	1	0	1	0	0.0075	0.04550065754928	911.3251926643017	986.3251926643017	986.3251926643017	1011.3251926643017	0.12121212482452393	0.0555555559694767	0.0845070406794548	0.06194690242409706	0.6875	911	986	986	1011	1537
1.8477315296360697	1.8477319243757684	1	0	1	0	0.0075	0.04550065754928	911.3251926643017	986.3251926643017	986.3251926643017	1011.3251926643017	0.12121212482452393	0.0555555559694767	0.0845070406794548	0.06194690242409706	0.6875	911	986	986	1011	1537
1.864553361899329	1.864553361899329	1	0	1	0	0.0075	0.04571878049876919	912.2184061424598	987.2184061424598	987.2184061424598	1012.2184061424598	0.12121212482452393	0.0555555559694767	0.09859155118465424	0.06194690242409706	0.6875	912	987	987	1012	1537
1.8807021629761795	1.8807021629761795	1	0	1	0	0.0075	0.04571878049876919	912.2184061424598	987.2184061424598	987.2184061424598	1012.2184061424598	0.12121212482452393	0.0555555559694767	0.09859155118465424	0.06194690242409706	0.6875	912	987	987	1012	1537
1.897567021866605	1.897566627126908	1	0	1	0	0.0075	0.04550065754928	911.3251926643017	986.3251926643017	986.3251926643017	1011.3251926643017	0.12121212482452393	0.0555555559694767	0.0845070406794548	0.06194690242409706	0.6875	911	986	986	1011	1537
1.9147583304879188	1.9147583304879188	1	0	1	0	0.0075	0.04550065754928	911.3251926643017	986.3251926643017	986.3251926643017	1011.3251926643017	0.12121212482452393	0.0555555559694767	0.0845070406794548	0.06194690242409706	0.6875	911	986	986	1011	1537
1.9328200401450282	1.9328196454053295	1	0	1	0	0.0075	0.04550065754928	911.3251926643017	986.3251926643017	986.3251926643017	1011.3251926643017	0.12121212482452393	0.0555555559694767	0.0845070406794548	0.06194690242409706	0.6875	911	986	986	1011	1537
1.9476827792832712	1.9476827792832712	1	0	1	0	0.0075	0.04550065754928	911.3251926643017	986.3251926643017	986.3251926643017	1011.3251926643017	0.12121212482452393	0.0555555559694767	0.0845070406794548	0.06194690242409706	0.6875	911	986	986	1011	1537
1.964747771200976	1.964747771200976	1	0	1	0	0.0075	0.04550065754928	911.3251926643017	986.3251926643017	986.3251926643017	1011.3251926643017	0.12121212482452393	0.0555555559694767	0.0845070406794548	0.06194690242409706	0.625	911	986	986	1011	1525
1.9808306507481301	1.9808306507481301	1	0	1	0	0.0075	0.04550065754928	911.3251926643017	986.3251926643017	986.3251926643017	1011.3251926643017	0.12121212482452393	0.0555555559694767	0.0845070406794548	0.06194690242409706	0.625	911	986	986	1011	1525
2.000194211931797	2.0001946066714957	1	0	1	0	0.0075	0.04550065754928	911.3251926643017	986.3251926643017	986.3251926643017	1011.3251926643017	0.12121212482452393	0.0555555559694767	0.0845070406794548	0.06194690242409706	0.625	911	986	986	1011	1525
2.014608132032535	2.0146077372928364	1	0	1	0	0.0075	0.04550065754928	911.3251926643017	986.3251926643017	986.3251926643017	1011.3251926643017	0.12121212482452393	0.0555555559694767	0.0845070406794548	0.06194690242409706	0.6875	911	986	986	1011	1537
2.030654695527401	2.0306543007877043	1	0	1	0	0.0075	0.04550065754928	911.3251926643017	986.3251926643017	986.3251926643017	1011.3251926643017	0.12121212482452393	0.0555555559694767	0.0845070406794548	0.06194690242409706	0.6875	911	986	986	1011	1537
2.0477058715556495	2.0477058715556495	1	0	1	0	0.0075	0.04550065754928	911.3251926643017	986.3251926643017	986.3251926643017	1011.3251926643017	0.12121212482452393	0.0555555559694767	0.0845070406794548	0.06194690242409706	0.6875	911	986	986	1011	1537
2.066717719667709	2.0667173249280104	1	0	1	0	0.0075	0.04550065754928	911.3251926643017	986.3251926643017	986.3251926643017	1011.3251926643017	0.12121212482452393	0.0555555559694767	0.0845070406794548	0.06194690242409706	0.6875	911	986	986	1011	1537
2.0807432159048513	2.0807428211651544	1	0	1	0	0.0075	0.04550065754928	911.3251926643017	986.3251926643017	986.3251926643017	1011.3251926643017	0.12121212482452393	0.0555555559694767	0.0845070406794548	0.06194690242409706	0.6875	911	986	986	1011	1537
2.0975141267469706	2.097513732007272	1	0	1	0	0.0075	0.04550065754928	911.3251926643017	986.3251926643017	986.3251926643017	1011.3251926643017	0.12121212482452393	0.0555555559694767	0.0845070406794548	0.06194690242409706	0.6875	911	986	986	1011	1537
2.1148933314648986	2.1148933314648986	1	0	1	0	0.0075	0.04550065754928	911.3251926643017	986.3251926643017	986.3251926643017	1011.3251926643017	0.12121212482452393	0.0555555559694767	0.0845070406794548	0.06194690242409706	0.6875	911	986	986	1011	1537
2.1333403070680124	2.1333399123283137	1	0	1	0	0.0075	0.04550065754928	911.3251926643017	986.3251926643017	986.3251926643017	1011.3251926643017	0.12121212482452393	0.0555555559694767	0.0845070406794548	0.06194690242409706	0.6875	911	986	986	1011	1537
2.147735279663209	2.147735279663209	1	0	1	0	0.0075	0.04550065754928	911.3251926643017	986.3251926643017	986.3251926643017	1011.3251926643017	0.12121212482452393	0.0555555559694767	0.0845070406794548	0.06194690242409706	0.6875	911	986	986	1011	1537
2.164730797393929	2.164730797393929	1	0	1	0	0.0075	0.04550065754928	911.3251926643017	986.3251926643017	986.3251926643017	1011.3251926643017	0.12121212482452393	0.0555555559694767	0.0845070406794548	0.06194690242409706	0.6875	911	986	986	1011	1537
2.1805578856162775	2.18055709613688	1	0	1	0	0.0075	0.04550065754928	911.3251926643017	986.3251926643017	986.3251926643017	1011.3251926643017	0.12121212482452393	0.0555555559694767	0.0845070406794548	0.06194690242409706	0.625	911	986	986	1011	1525
2.2000193422452394	2.2000193422452394	1	0	1	0	0.0075	0.04550065754928	911.3251926643017	986.3251926643017	986.3251926643017	1011.3251926643017	0.12121212482452393	0.0555555559694767	0.0845070406794548	0.06194690242409706	0.6875	911	986	986	1011	1537
2.2156940609438625	2.215694455683561	1	0	1	0	0.0075	0.04318584225155719	901.8460240201267	976.8460240201267	976.8460240201267	1001.8460240201267	0.12121212482452393	0.046296294778585434	0.0845070406794548	0.06194690242409706	0.6875	901	976	976	1001	1537
2.2307158801807123	2.230716274920411	1	0	1	0	0.0075	0.04550065754928	911.3251926643017	986.3251926643017	986.3251926643017	1011.3251926643017	0.12121212482452393	0.0555555559694767	0.0845070406794548	0.06194690242409706	0.6875	911	986	986	1011	1537
2.247762714072273	2.247762714072273	1	0	1	0	0.0075	0.04550065754928	911.3251926643017	986.3251926643017	986.3251926643017	1011.3251926643017	0.12121212482452393	0.0555555559694767	0.0845070406794548	0.06194690242409706	0.6875	911	986	986	1011	1537
2.266658113973193	2.266658113973193	1	0	1	0	0.0075	0.04550065754928	911.3251926643017	986.3251926643017	986.3251926643017	1011.3251926643017	0.12121212482452393	0.0555555559694767	0.0845070406794548	0.06194690242409706	0.6875	911	986	986	1011	1537
2.280764926588285	2.280764926588285	1	0	1	0	0.0075	0.04318584225155719	901.8460240201267	976.8460240201267	976.8460240201267	1001.8460240201267	0.12121212482452393	0.046296294778585434	0.0845070406794548	0.06194690242409706	0.6875	901	976	976	1001	1537
2.2975587323329307	2.297558337593234	1	0	1	0	0.0075	0.04318584225155719	901.8460240201267	976.8460240201267	976.8460240201267	1001.8460240201267	0.12121212482452393	0.046296294778585434	0.0845070406794548	0.06194690242409706	0.6875	901	976	976	1001	1537
2.3147851727874347	2.3147851727874347	1	0	1	0	0.0075	0.04550065754928	911.3251926643017	986.3251926643017	986.3251926643017	1011.3251926643017	0.12121212482452393	0.0555555559694767	0.0845070406794548	0.06194690242409706	0.6875	911	986	986	1011	1537
2.333258990690064	2.3332585959503653	1	0	1	0	0.0075	0.04318584225155719	901.8460240201267	976.8460240201267	976.8460240201267	1001.8460240201267	0.12121212482452393	0.046296294778585434	0.0845070406794548	0.06194690242409706	0.6875	901	976	976	1001	1537
2.3476231735887563	2.3476231735887563	1	0	1	0	0.0075	0.04318584225155719	901.8460240201267	976.8460240201267	976.8460240201267	1001.8460240201267	0.12121212482452393	0.046296294778585434	0.0845070406794548	0.06194690242409706	0.6875	901	976	976	1001	1537
2.3646561915908606	2.3646561915908606	1	0	1	0	0.0075	0.04318584225155719	901.8460240201267	976.8460240201267	976.8460240201267	1001.8460240201267	0.12121212482452393	0.046296294778585434	0.0845070406794548	0.06194690242409706	0.6875	901	976	976	1001	1537
2.3808918354014406	2.3808918354014406	1	0	1	0	0.0075	0.04318584225155719	901.8460240201267	976.8460240201267	976.8460240201267	1001.8460240201267	0.12121212482452393	0.046296294778585434	0.0845070406794548	0.06194690242409706	0.6875	901	976	976	1001	1537
2.4000039473969874	2.4000039473969874	1	0	1	0	0.0075	0.04318584225155719	901.8460240201267	976.8460240201267	976.8460240201267	1001.8460240201267	0.12121212482452393	0.046296294778585434	0.0845070406794548	0.06194690242409706	0.6875	901	976	976	1001	1537
2.4145220787782016	2.414521684038503	1	0	1	0	0.0075	0.04318584225155719	901.8460240201267	976.8460240201267	976.8460240201267	1001.8460240201267	0.12121212482452393	0.046296294778585434	0.0845070406794548	0.06194690242409706	0.6875	901	976	976	1001	1537
2.430830354693356	2.4308307494330563	1	0	1	0	0.0075	0.04318584225155719	901.8460240201267	976.8460240201267	976.8460240201267	1001.8460240201267	0.12121212482452393	0.046296294778585434	0.0845070406794548	0.06194690242409706	0.6875	901	976	976	1001	1537
2.4478302145607636	2.4478306093004623	1	0	1	0	0.0075	0.04318584225155719	901.8460240201267	976.8460240201267	976.8460240201267	1001.8460240201267	0.12121212482452393	0.046296294778585434	0.0845070406794548	0.06194690242409706	0.6875	901	976	976	1001	1537
2.46668179835512	2.466682193094819	1	0	1	0	0.0075	0.04318584225155719	901.8460240201267	976.8460240201267	976.8460240201267	1001.8460240201267	0.12121212482452393	0.046296294778585434	0.0845070406794548	0.06194690242409706	0.6875	901	976	976	1001	1537
2.4806662416635916	2.4806662416635916	1	0	1	0	0.0075	0.04318584225155719	901.8460240201267	976.8460240201267	976.8460240201267	1001.8460240201267	0.12121212482452393	0.046296294778585434	0.0845070406794548	0.06194690242409706	0.6875	901	976	976	1001	1537
2.4975630744696176	2.497562679729919	1	0	1	0	0.0075	0.04318584225155719	901.8460240201267	976.8460240201267	976.8460240201267	1001.8460240201267	0.12121212482452393	0.046296294778585434	0.0845070406794548	0.06194690242409706	0.6875	901	976	976	1001	1537
2.5147599094467132	2.5147599094467132	1	0	1	0	0.0075	0.04318584225155719	901.8460240201267	976.8460240201267	976.8460240201267	1001.8460240201267	0.12121212482452393	0.046296294778585434	0.0845070406794548	0.06194690242409706	0.6875	901	976	976	1001	1537
2.533522676808845	2.533522676808845	1	0	1	0	0.0075	0.04318584225155719	901.8460240201267	976.8460240201267	976.8460240201267	1001.8460240201267	0.12121212482452393	0.046296294778585434	0.0845070406794548	0.06194690242409706	0.6875	901	976	976	1001	1537
2.5478315961497096	2.5478315961497096	1	0	1	0	0.0075	0.04318584225155719	901.8460240201267	976.8460240201267	976.8460240201267	1001.8460240201267	0.12121212482452393	0.046296294778585434	0.0845070406794548	0.06194690242409706	0.6875	901	976	976	1001	1537
2.564727639476338	2.564728034216037	1	0	1	0	0.0075	0.04318584225155719	901.8460240201267	976.8460240201267	976.8460240201267	1001.8460240201267	0.12121212482452393	0.046296294778585434	0.0845070406794548	0.06194690242409706	0.6875	901	976	976	1001	1537
2.5807256499882563	2.5807256499882563	1	0	1	0	0.0075	0.04318584225155719	901.8460240201267	976.8460240201267	976.8460240201267	1001.8460240201267	0.12121212482452393	0.046296294778585434	0.0845070406794548	0.06194690242409706	0.6875	901	976	976	1001	1537
2.6000051316160846	2.600004736876386	1	0	1	0	0.0075	0.04318584225155719	901.8460240201267	976.8460240201267	976.8460240201267	1001.8460240201267	0.12121212482452393	0.046296294778585434	0.0845070406794548	0.06194690242409706	0.6875	901	976	976	1001	1537
2.6147131327924082	2.6147131327924082	1	0	1	0	0.0075	0.04318584225155719	901.8460240201267	976.8460240201267	976.8460240201267	1001.8460240201267	0.12121212482452393	0.046296294778585434	0.0845070406794548	0.06194690242409706	0.6875	901	976	976	1001	1537
2.6308646970471496	2.6308650917868484	1	0	1	0	0.0075	0.04318584225155719	901.8460240201267	976.8460240201267	976.8460240201267	1001.8460240201267	0.12121212482452393	0.046296294778585434	0.0845070406794548	0.06194690242409706	0.6875	901	976	976	1001	1537
2.64782192502709	2.64782192502709	1	0	1	0	0.0075	0.04318584225155719	901.8460240201267	976.8460240201267	976.8460240201267	1001.8460240201267	0.12121212482452393	0.046296294778585434	0.0845070406794548	0.06194690242409706	0.6875	901	976	976	1001	1537
2.6666387717279534	2.6666387717279534	1	0	1	0	0.0075	0.04318584225155719	901.8460240201267	976.8460240201267	976.8460240201267	1001.8460240201267	0.12121212482452393	0.046296294778585434	0.0845070406794548	0.06194690242409706	0.6875	901	976	976	1001	1537
2.6806788733339513	2.6806784785942526	1	0	1	0	0.0075	0.04318584225155719	901.8460240201267	976.8460240201267	976.8460240201267	1001.8460240201267	0.12121212482452393	0.046296294778585434	0.0845070406794548	0.06194690242409706	0.6875	901	976	976	1001	1537
2.697507810911789	2.6975074161720904	1	0	1	0	0.0075	0.04318584225155719	901.8460240201267	976.8460240201267	976.8460240201267	1001.8460240201267	0.12121212482452393	0.046296294778585434	0.0845070406794548	0.06194690242409706	0.6875	901	976	976	1001	1537
2.714811225607553	2.7148108308678545	1	0	1	0	0.0075	0.04318584225155719	901.8460240201267	976.8460240201267	976.8460240201267	1001.8460240201267	0.12121212482452393	0.046296294778585434	0.0845070406794548	0.06194690242409706	0.6875	901	976	976	1001	1537
2.733314648987591	2.733314254247892	1	0	1	0	0.0075	0.04318584225155719	901.8460240201267	976.8460240201267	976.8460240201267	1001.8460240201267	0.12121212482452393	0.046296294778585434	0.0845070406794548	0.06194690242409706	0.6875	901	976	976	1001	1537
2.7475217254861715	2.7475213307464728	1	0	1	0	0.0075	0.04318584225155719	901.8460240201267	976.8460240201267	976.8460240201267	1001.8460240201267	0.12121212482452393	0.046296294778585434	0.0845070406794548	0.06194690242409706	0.6875	901	976	976	1001	1537
2.7647454027627827	2.764746192242182	1	0	1	0	0.0075	0.04318584225155719	901.8460240201267	976.8460240201267	976.8460240201267	1001.8460240201267	0.12121212482452393	0.046296294778585434	0.0845070406794548	0.06194690242409706	0.6875	901	976	976	1001	1537
2.7806238071459735	2.7806238071459735	1	0	1	0	0.0075	0.04318584225155719	901.8460240201267	976.8460240201267	976.8460240201267	1001.8460240201267	0.12121212482452393	0.046296294778585434	0.0845070406794548	0.06194690242409706	0.6875	901	976	976	1001	1537
2.799999605260302	2.799999605260302	1	0	1	0	0.0075	0.04318584225155719	901.8460240201267	976.8460240201267	976.8460240201267	1001.8460240201267	0.12121212482452393	0.046296294778585434	0.0845070406794548	0.06194690242409706	0.6875	901	976	976	1001	1537
2.8145647106656693	2.8145647106656693	1	0	1	0	0.0075	0.04318584225155719	901.8460240201267	976.8460240201267	976.8460240201267	1001.8460240201267	0.12121212482452393	0.046296294778585434	0.0845070406794548	0.06194690242409706	0.6875	901	976	976	1001	1537
2.8306333795836682	2.8306333795836682	1	0	1	0	0.0075	0.04318584225155719	901.8460240201267	976.8460240201267	976.8460240201267	1001.8460240201267	0.12121212482452393	0.046296294778585434	0.0845070406794548	0.06194690242409706	0.6875	901	976	976	1001	1537
2.8477710036059474	2.8477710036059474	1	0	1	0	0.0075	0.04318584225155719	901.8460240201267	976.8460240201267	976.8460240201267	1001.8460240201267	0.12121212482452393	0.046296294778585434	0.0845070406794548	0.06194690242409706	0.625	901	976	976	1001	1525
2.8666817983551205	2.866682193094819	1	0	1	0	0.0075	0.04318584225155719	901.8460240201267	976.8460240201267	976.8460240201267	1001.8460240201267	0.12121212482452393	0.046296294778585434	0.0845070406794548	0.06194690242409706	0.6875	901	976	976	1001	1537
2.880717163084732	2.880717163084734	1	0	1	0	0.0075	0.04318584225155719	901.8460240201267	976.8460240201267	976.8460240201267	1001.8460240201267	0.12121212482452393	0.046296294778585434	0.0845070406794548	0.06194690242409706	0.6875	901	976	976	1001	1537
2.897558732332932	2.8975583375932334	1	0	1	0	0.0075	0.04318584225155719	901.8460240201267	976.8460240201267	976.8460240201267	1001.8460240201267	0.12121212482452393	0.046296294778585434	0.0845070406794548	0.06194690242409706	0.6875	901	976	976	1001	1537
2.91467740884967	2.91467740884967	1	0	1	0	0.0075	0.04697372115232356	917.357388118765	992.357388118765	992.357388118765	1017.357388118765	0.13636364042758942	0.046296294778585434	0.0845070406794548	0.06194690242409706	0.6875	917	992	992	1017	1537
2.9333099121112056	2.933309517371507	1	0	1	0	0.0075	0.04318584225155719	901.8460240201267	976.8460240201267	976.8460240201267	1001.8460240201267	0.12121212482452393	0.046296294778585434	0.0845070406794548	0.06194690242409706	0.6875	901	976	976	1001	1537
2.947754621908448	2.9477542271687494	1	0	1	0	0.0075	0.04318584225155719	901.8460240201267	976.8460240201267	976.8460240201267	1001.8460240201267	0.12121212482452393	0.046296294778585434	0.0845070406794548	0.06194690242409706	0.6875	901	976	976	1001	1537
2.9647201394220613	2.9647201394220613	1	0	1	0	0.0075	0.04318584225155719	901.8460240201267	976.8460240201267	976.8460240201267	1001.8460240201267	0.12121212482452393	0.046296294778585434	0.0845070406794548	0.06194690242409706	0.6875	901	976	976	1001	1537
2.9866976668910112	2.9866976668910112	1	0	1	0	0.0075	0.04318584225155719	901.8460240201267	976.8460240201267	976.8460240201267	1001.8460240201267	0.12121212482452393	0.046296294778585434	0.0845070406794548	0.06194690242409706	0.6875	901	976	976	1001	1537
2.9999419732642796	2.9999415785245827	1	0	1	0	0.0075	0.04318584225155719	901.8460240201267	976.8460240201267	976.8460240201267	1001.8460240201267	0.12121212482452393	0.046296294778585434	0.0845070406794548	0.06194690242409706	0.6875	901	976	976	1001	1537
3.0145414210234414	3.0145414210234414	1	0	1	0	0.0075	0.04318584225155719	901.8460240201267	976.8460240201267	976.8460240201267	1001.8460240201267	0.12121212482452393	0.046296294778585434	0.0845070406794548	0.06194690242409706	0.6875	901	976	976	1001	1537
3.030778643792818	3.030778643792818	1	0	1	0	0.0075	0.04318584225155719	901.8460240201267	976.8460240201267	976.8460240201267	1001.8460240201267	0.12121212482452393	0.046296294778585434	0.0845070406794548	0.06194690242409706	0.6875	901	976	976	1001	1537
3.0478400830532326	3.0478400830532326	1	0	1	0	0.0075	0.04318584225155719	901.8460240201267	976.8460240201267	976.8460240201267	1001.8460240201267	0.12121212482452393	0.046296294778585434	0.0845070406794548	0.06194690242409706	0.6875	901	976	976	1001	1537
3.066668377205362	3.0666687719450607	1	0	1	0	0.0075	0.04318584225155719	901.8460240201267	976.8460240201267	976.8460240201267	1001.8460240201267	0.12121212482452393	0.046296294778585434	0.0845070406794548	0.06194690242409706	0.6875	901	976	976	1001	1537
3.0807297947550936	3.0807297947550936	1	0	1	0	0.0075	0.04318584225155719	901.8460240201267	976.8460240201267	976.8460240201267	1001.8460240201267	0.12121212482452393	0.046296294778585434	0.0845070406794548	0.06194690242409706	0.6875	901	976	976	1001	1537
3.097548863840462	3.097548863840462	1	0	1	0	0.0075	0.04318584225155719	901.8460240201267	976.8460240201267	976.8460240201267	1001.8460240201267	0.12121212482452393	0.046296294778585434	0.0845070406794548	0.06194690242409706	0.6875	901	976	976	1001	1537
3.1148191204015294	3.1148191204015294	1	0	1	0	0.0075	0.04318584225155719	901.8460240201267	976.8460240201267	976.8460240201267	1001.8460240201267	0.12121212482452393	0.046296294778585434	0.0845070406794548	0.06194690242409706	0.6875	901	976	976	1001	1537
3.1333454386840955	3.1333454386840955	1	0	1	0	0.0075	0.04318584225155719	901.8460240201267	976.8460240201267	976.8460240201267	1001.8460240201267	0.12121212482452393	0.046296294778585434	0.0845070406794548	0.06194690242409706	0.6875	901	976	976	1001	1537
3.147648042189779	3.147648042189779	1	0	1	0	0.0075	0.04318584225155719	901.8460240201267	976.8460240201267	976.8460240201267	1001.8460240201267	0.12121212482452393	0.046296294778585434	0.0845070406794548	0.06194690242409706	0.6875	901	976	976	1001	1537
3.164733955311519	3.1647343500512175	1	0	1	0	0.0075	0.04318584225155719	901.8460240201267	976.8460240201267	976.8460240201267	1001.8460240201267	0.12121212482452393	0.046296294778585434	0.0845070406794548	0.06194690242409706	0.6875	901	976	976	1001	1537
3.180532227535858	3.1805318327961594	1	0	1	0	0.0075	0.04318584225155719	901.8460240201267	976.8460240201267	976.8460240201267	1001.8460240201267	0.12121212482452393	0.046296294778585434	0.0845070406794548	0.06194690242409706	0.6875	901	976	976	1001	1537
3.1999940789045187	3.1999940789045187	1	0	1	0	0.0075	0.04318584225155719	901.8460240201267	976.8460240201267	976.8460240201267	1001.8460240201267	0.12121212482452393	0.046296294778585434	0.0845070406794548	0.06194690242409706	0.6875	901	976	976	1001	1537
3.21454221050284	3.214541815763141	1	0	1	0	0.0075	0.04318584225155719	901.8460240201267	976.8460240201267	976.8460240201267	1001.8460240201267	0.12121212482452393	0.046296294778585434	0.0845070406794548	0.06194690242409706	0.6875	901	976	976	1001	1537
3.2306803536078217	3.2306803536078217	1	0	1	0	0.0075	0.04318584225155719	901.8460240201267	976.8460240201267	976.8460240201267	1001.8460240201267	0.12121212482452393	0.046296294778585434	0.0845070406794548	0.06194690242409706	0.6875	901	976	976	1001	1537
3.2477560034973934	3.2477560034973934	1	0	1	0	0.0075	0.04318584225155719	901.8460240201267	976.8460240201267	976.8460240201267	1001.8460240201267	0.12121212482452393	0.046296294778585434	0.0845070406794548	0.06194690242409706	0.6875	901	976	976	1001	1537
3.266857852260774	3.266857852260774	1	0	1	0	0.0075	0.04318584225155719	901.8460240201267	976.8460240201267	976.8460240201267	1001.8460240201267	0.12121212482452393	0.046296294778585434	0.0845070406794548	0.06194690242409706	0.6875	901	976	976	1001	1537
3.2807771635189464	3.2807771635189464	1	0	1	0	0.0075	0.04318584225155719	901.8460240201267	976.8460240201267	976.8460240201267	1001.8460240201267	0.12121212482452393	0.046296294778585434	0.0845070406794548	0.06194690242409706	0.6875	901	976	976	1001	1537
3.2975149162263673	3.2975145214866686	1	0	1	0	0.0075	0.04697372115232356	917.357388118765	992.357388118765	992.357388118765	1017.357388118765	0.13636364042758942	0.046296294778585434	0.0845070406794548	0.06194690242409706	0.6875	917	992	992	1017	1537
3.3148179361824326	3.3148179361824326	1	0	1	0	0.0075	0.04318584225155719	901.8460240201267	976.8460240201267	976.8460240201267	1001.8460240201267	0.12121212482452393	0.046296294778585434	0.0845070406794548	0.06194690242409706	0.6875	901	976	976	1001	1537
3.3332313589111493	3.3332309641714524	1	0	1	0	0.0075	0.04465890678592332	907.878223288356	982.878223288356	982.878223288356	1007.878223288356	0.13636364042758942	0.03703703731298447	0.0845070406794548	0.06194690242409706	0.6875	907	982	982	1007	1537
3.3476946214742345	3.347695016213933	1	0	1	0	0.0075	0.04318584225155719	901.8460240201267	976.8460240201267	976.8460240201267	1001.8460240201267	0.12121212482452393	0.046296294778585434	0.0845070406794548	0.06194690242409706	0.6875	901	976	976	1001	1537
3.3649029039025944	3.3649029039025944	1	0	1	0	0.0075	0.04318584225155719	901.8460240201267	976.8460240201267	976.8460240201267	1001.8460240201267	0.12121212482452393	0.046296294778585434	0.0845070406794548	0.06194690242409706	0.6875	901	976	976	1001	1537
3.380570517286639	3.3805697278072415	1	0	1	0	0.0075	0.04318584225155719	901.8460240201267	976.8460240201267	976.8460240201267	1001.8460240201267	0.12121212482452393	0.046296294778585434	0.0845070406794548	0.06194690242409706	0.6875	901	976	976	1001	1537
3.400060395173913	3.4000600004342143	1	0	1	0	0.0075	0.04318584225155719	901.8460240201267	976.8460240201267	976.8460240201267	1001.8460240201267	0.12121212482452393	0.046296294778585434	0.0845070406794548	0.06194690242409706	0.6875	901	976	976	1001	1537
3.4147605015562608	3.4147605015562608	1	0	1	0	0.0075	0.04697372115232356	917.357388118765	992.357388118765	992.357388118765	1017.357388118765	0.13636364042758942	0.046296294778585434	0.0845070406794548	0.06194690242409706	0.6875	917	992	992	1017	1537
3.43088719720998	3.43088719720998	1	0	1	0	0.0075	0.04318584225155719	901.8460240201267	976.8460240201267	976.8460240201267	1001.8460240201267	0.12121212482452393	0.046296294778585434	0.0845070406794548	0.06194690242409706	0.6875	901	976	976	1001	1537
3.447883109680399	3.447883109680399	1	0	1	0	0.0075	0.04697372115232356	917.357388118765	992.357388118765	992.357388118765	1017.357388118765	0.13636364042758942	0.046296294778585434	0.0845070406794548	0.06194690242409706	0.6875	917	992	992	1017	1537
3.466695219504878	3.466695219504878	1	0	1	0	0.0075	0.04697372115232356	917.357388118765	992.357388118765	992.357388118765	1017.357388118765	0.13636364042758942	0.046296294778585434	0.0845070406794548	0.06194690242409706	0.6875	917	992	992	1017	1537
3.4807380842887685	3.4807380842887685	1	0	1	0	0.0075	0.04318584225155719	901.8460240201267	976.8460240201267	976.8460240201267	1001.8460240201267	0.12121212482452393	0.046296294778585434	0.0845070406794548	0.06194690242409706	0.6875	901	976	976	1001	1537
3.497855971326109	3.497855971326109	1	0	1	0	0.0075	0.04318584225155719	901.8460240201267	976.8460240201267	976.8460240201267	1001.8460240201267	0.12121212482452393	0.046296294778585434	0.0845070406794548	0.06194690242409706	0.6875	901	976	976	1001	1537
3.5149000420397787	3.5149004367794774	1	1	1	0	0.0075	0.04318584225155719	901.8460240201267	976.8460240201267	976.8460240201267	1001.8460240201267	0.12121212482452393	0.046296294778585434	0.0845070406794548	0.06194690242409706	0.6875	901	976	976	1001	1537
3.7479804130161476	3.747980018276449	1	1	1	0	0.0075	0.04318584225155719	901.8460240201267	976.8460240201267	976.8460240201267	1001.8460240201267	0.12121212482452393	0.046296294778585434	0.0845070406794548	0.06194690242409706	0.6875	901	976	976	1001	1537
3.748637259874908	3.748636865135209	1	1	1	0	0.0075	0.04318584225155719	901.8460240201267	976.8460240201267	976.8460240201267	1001.8460240201267	0.12121212482452393	0.046296294778585434	0.0845070406794548	0.06194690242409706	0.6875	901	976	976	1001	1537
3.7493122647598103	3.7493142384583056	1	1	1	0	0.0075	0.04318584225155719	901.8460240201267	976.8460240201267	976.8460240201267	1001.8460240201267	0.12121212482452393	0.046296294778585434	0.0845070406794548	0.06194690242409706	0.6875	901	976	976	1001	1537
3.7498570055441185	3.74985661080442	1	1	1	0	0.0075	0.04318584225155719	901.8460240201267	976.8460240201267	976.8460240201267	1001.8460240201267	0.12121212482452393	0.046296294778585434	0.0845070406794548	0.06194690242409706	0.6875	901	976	976	1001	1537
3.7503547723042736	3.750353982824876	1	1	1	0	0.0075	0.04318584225155719	901.8460240201267	976.8460240201267	976.8460240201267	1001.8460240201267	0.12121212482452393	0.046296294778585434	0.0845070406794548	0.06194690242409706	0.6875	901	976	976	1001	1537
3.7732962541176285	3.7732958593779298	1	1	1	0	0.0075	0.04318584225155719	901.8460240201267	976.8460240201267	976.8460240201267	1001.8460240201267	0.12121212482452393	0.046296294778585434	0.0845070406794548	0.06194690242409706	0.6875	901	976	976	1001	1537
3.780538543371037	3.7805381486313383	1	1	1	0	0.0075	0.04318584225155719	901.8460240201267	976.8460240201267	976.8460240201267	1001.8460240201267	0.12121212482452393	0.046296294778585434	0.0845070406794548	0.06194690242409706	0.6875	901	976	976	1001	1537
3.799989342028134	3.799989342028134	1	1	1	0	0.0075	0.04318584225155719	901.8460240201267	976.8460240201267	976.8460240201267	1001.8460240201267	0.12121212482452393	0.046296294778585434	0.0845070406794548	0.06194690242409706	0.6875	901	976	976	1001	1537
3.8147573436386715	3.81475773837837	1	1	1	0	0.0075	0.04318584225155719	901.8460240201267	976.8460240201267	976.8460240201267	1001.8460240201267	0.12121212482452393	0.046296294778585434	0.0845070406794548	0.06194690242409706	0.6875	901	976	976	1001	1537
3.830786143847094	3.830786143847094	1	1	1	0	0.0075	0.04318584225155719	901.8460240201267	976.8460240201267	976.8460240201267	1001.8460240201267	0.12121212482452393	0.046296294778585434	0.0845070406794548	0.06194690242409706	0.6875	901	976	976	1001	1537
3.8478799517628097	3.8478803465025084	1	1	1	0	0.0075	0.04318584225155719	901.8460240201267	976.8460240201267	976.8460240201267	1001.8460240201267	0.12121212482452393	0.046296294778585434	0.0845070406794548	0.06194690242409706	0.6875	901	976	976	1001	1537
3.866821930948184	3.866821930948184	1	1	1	0	0.0075	0.04318584225155719	901.8460240201267	976.8460240201267	976.8460240201267	1001.8460240201267	0.12121212482452393	0.046296294778585434	0.0845070406794548	0.06194690242409706	0.6875	901	976	976	1001	1537
3.880614136023352	3.880614136023354	1	1	1	0	0.0075	0.04318584225155719	901.8460240201267	976.8460240201267	976.8460240201267	1001.8460240201267	0.12121212482452393	0.046296294778585434	0.0845070406794548	0.06194690242409706	0.6875	901	976	976	1001	1537
3.897724523006417	3.897724523006417	1	1	1	0	0.0075	0.04318584225155719	901.8460240201267	976.8460240201267	976.8460240201267	1001.8460240201267	0.12121212482452393	0.046296294778585434	0.0845070406794548	0.06194690242409706	0.6875	901	976	976	1001	1537
3.9200083684816143	3.9200079737419156	1	1	1	0	0.0075	0.04318584225155719	901.8460240201267	976.8460240201267	976.8460240201267	1001.8460240201267	0.12121212482452393	0.046296294778585434	0.0845070406794548	0.06194690242409706	0.6875	901	976	976	1001	1537
3.9332120166659106	3.933211621926212	1	1	1	0	0.0075	0.04318584225155719	901.8460240201267	976.8460240201267	976.8460240201267	1001.8460240201267	0.12121212482452393	0.046296294778585434	0.0845070406794548	0.06194690242409706	0.6875	901	976	976	1001	1537
3.9477242269516424	3.947724621691341	1	1	1	0	0.0075	0.04318584225155719	901.8460240201267	976.8460240201267	976.8460240201267	1001.8460240201267	0.12121212482452393	0.046296294778585434	0.0845070406794548	0.06194690242409706	0.6875	901	976	976	1001	1537
3.964775008240192	3.964775008240192	1	1	1	0	0.0075	0.04318584225155719	901.8460240201267	976.8460240201267	976.8460240201267	1001.8460240201267	0.12121212482452393	0.046296294778585434	0.0845070406794548	0.06194690242409706	0.6875	901	976	976	1001	1537
3.980563806711759	3.98056341197206	1	1	1	0	0.0075	0.04318584225155719	901.8460240201267	976.8460240201267	976.8460240201267	1001.8460240201267	0.12121212482452393	0.046296294778585434	0.0845070406794548	0.06194690242409706	0.6875	901	976	976	1001	1537
4.000042631887467	4.000042237147769	1	1	1	0	0.0075	0.04318584225155719	901.8460240201267	976.8460240201267	976.8460240201267	1001.8460240201267	0.12121212482452393	0.046296294778585434	0.0845070406794548	0.06194690242409706	0.6875	901	976	976	1001	1537
4.014610895210426	4.014610500470727	1	1	1	0	0.0075	0.04318584225155719	901.8460240201267	976.8460240201267	976.8460240201267	1001.8460240201267	0.12121212482452393	0.046296294778585434	0.0845070406794548	0.06194690242409706	0.6875	901	976	976	1001	1537
4.030782196450106	4.030782591189805	1	1	1	0	0.0075	0.04318584225155719	901.8460240201267	976.8460240201267	976.8460240201267	1001.8460240201267	0.12121212482452393	0.046296294778585434	0.0845070406794548	0.06194690242409706	0.6875	901	976	976	1001	1537
4.0475929760018	4.0475929760018	1	1	1	0	0.0075	0.04318584225155719	901.8460240201267	976.8460240201267	976.8460240201267	1001.8460240201267	0.12121212482452393	0.046296294778585434	0.0845070406794548	0.06194690242409706	0.6875	901	976	976	1001	1537
4.0647211262713085	4.0647211262713085	1	1	1	0	0.0075	0.04318584225155719	901.8460240201267	976.8460240201267	976.8460240201267	1001.8460240201267	0.12121212482452393	0.046296294778585434	0.0845070406794548	0.06194690242409706	0.6875	901	976	976	1001	1537
4.080803611078764	4.080803611078764	1	1	1	0	0.0075	0.04318584225155719	901.8460240201267	976.8460240201267	976.8460240201267	1001.8460240201267	0.12121212482452393	0.046296294778585434	0.0845070406794548	0.06194690242409706	0.6875	901	976	976	1001	1537
4.097679522680757	4.0976799174204555	1	1	1	0	0.0075	0.04318584225155719	901.8460240201267	976.8460240201267	976.8460240201267	1001.8460240201267	0.12121212482452393	0.046296294778585434	0.0845070406794548	0.06194690242409706	0.6875	901	976	976	1001	1537
4.114570829131001	4.114570434391302	1	1	1	0	0.0075	0.04318584225155719	901.8460240201267	976.8460240201267	976.8460240201267	1001.8460240201267	0.12121212482452393	0.046296294778585434	0.0845070406794548	0.06194690242409706	0.6875	901	976	976	1001	1537
4.133410570734394	4.133410570734394	1	1	1	0	0.0075	0.04318584225155719	901.8460240201267	976.8460240201267	976.8460240201267	1001.8460240201267	0.12121212482452393	0.046296294778585434	0.0845070406794548	0.06194690242409706	0.6875	901	976	976	1001	1537
4.147505146418823	4.147505146418823	1	1	1	0	0.0075	0.04318584225155719	901.8460240201267	976.8460240201267	976.8460240201267	1001.8460240201267	0.12121212482452393	0.046296294778585434	0.0845070406794548	0.06194690242409706	0.6875	901	976	976	1001	1537
4.164690139204955	4.164690533944654	1	1	1	0	0.0075	0.04318584225155719	901.8460240201267	976.8460240201267	976.8460240201267	1001.8460240201267	0.12121212482452393	0.046296294778585434	0.0845070406794548	0.06194690242409706	0.6875	901	976	976	1001	1537
4.180826308611444	4.180826703351142	1	1	1	0	0.0075	0.04318584225155719	901.8460240201267	976.8460240201267	976.8460240201267	1001.8460240201267	0.12121212482452393	0.046296294778585434	0.0845070406794548	0.06194690242409706	0.6875	901	976	976	1001	1537
4.200010657971868	4.200010657971868	1	1	1	0	0.0075	0.04318584225155719	901.8460240201267	976.8460240201267	976.8460240201267	1001.8460240201267	0.12121212482452393	0.046296294778585434	0.0845070406794548	0.06194690242409706	0.625	901	976	976	1001	1525
4.214825633606559	4.214825633606559	1	1	1	0	0.0075	0.04318584225155719	901.8460240201267	976.8460240201267	976.8460240201267	1001.8460240201267	0.12121212482452393	0.046296294778585434	0.0845070406794548	0.06194690242409706	0.6875	901	976	976	1001	1537
4.230610089941441	4.230609695201743	1	1	1	0	0.0075	0.04318584225155719	901.8460240201267	976.8460240201267	976.8460240201267	1001.8460240201267	0.12121212482452393	0.046296294778585434	0.0845070406794548	0.06194690242409706	0.625	901	976	976	1001	1525
4.247802977521548	4.247802977521548	1	1	1	0	0.0075	0.04318584225155719	901.8460240201267	976.8460240201267	976.8460240201267	1001.8460240201267	0.12121212482452393	0.046296294778585434	0.0845070406794548	0.06194690242409706	0.6875	901	976	976	1001	1537
4.264616914990832	4.264616520251133	1	1	1	0	0.0075	0.04318584225155719	901.8460240201267	976.8460240201267	976.8460240201267	1001.8460240201267	0.12121212482452393	0.046296294778585434	0.0845070406794548	0.06194690242409706	0.6875	901	976	976	1001	1537
4.28061492550275	4.280614530763051	1	1	1	0	0.0075	0.04318584225155719	901.8460240201267	976.8460240201267	976.8460240201267	1001.8460240201267	0.12121212482452393	0.046296294778585434	0.0845070406794548	0.06194690242409706	0.6875	901	976	976	1001	1537
4.297621495945037	4.297621495945037	1	1	1	0	0.0075	0.04318584225155719	901.8460240201267	976.8460240201267	976.8460240201267	1001.8460240201267	0.12121212482452393	0.046296294778585434	0.0845070406794548	0.06194690242409706	0.6875	901	976	976	1001	1537
4.314693987917018	4.314694382656716	1	1	1	0	0.0075	0.04318584225155719	901.8460240201267	976.8460240201267	976.8460240201267	1001.8460240201267	0.12121212482452393	0.046296294778585434	0.0845070406794548	0.06194690242409706	0.6875	901	976	976	1001	1537
4.3333142542478935	4.333313859508195	1	1	1	0	0.0075	0.04318584225155719	901.8460240201267	976.8460240201267	976.8460240201267	1001.8460240201267	0.12121212482452393	0.046296294778585434	0.0845070406794548	0.06194690242409706	0.6875	901	976	976	1001	1537
4.347730148047123	4.347729753307426	1	1	1	0	0.0075	0.04318584225155719	901.8460240201267	976.8460240201267	976.8460240201267	1001.8460240201267	0.12121212482452393	0.046296294778585434	0.0845070406794548	0.06194690242409706	0.6875	901	976	976	1001	1537
4.364713034107483	4.364713428847184	1	1	1	0	0.0075	0.04318584225155719	901.8460240201267	976.8460240201267	976.8460240201267	1001.8460240201267	0.12121212482452393	0.046296294778585434	0.0845070406794548	0.06194690242409706	0.6875	901	976	976	1001	1537
4.380502622058449	4.38050222731875	1	1	1	0	0.0075	0.04318584225155719	901.8460240201267	976.8460240201267	976.8460240201267	1001.8460240201267	0.12121212482452393	0.046296294778585434	0.0845070406794548	0.06194690242409706	0.6875	901	976	976	1001	1537
4.3980219593694425	4.398021564629744	1	1	1	0	0.0075	0.04318584225155719	901.8460240201267	976.8460240201267	976.8460240201267	1001.8460240201267	0.12121212482452393	0.046296294778585434	0.0845070406794548	0.06194690242409706	0.6875	901	976	976	1001	1537
4.4147332645170465	4.4147332645170465	1	1	1	0	0.0075	0.04318584225155719	901.8460240201267	976.8460240201267	976.8460240201267	1001.8460240201267	0.12121212482452393	0.046296294778585434	0.0845070406794548	0.06194690242409706	0.6875	901	976	976	1001	1537
4.430639695418849	4.430639695418849	1	1	1	0	0.0075	0.04318584225155719	901.8460240201267	976.8460240201267	976.8460240201267	1001.8460240201267	0.12121212482452393	0.046296294778585434	0.0845070406794548	0.06194690242409706	0.6875	901	976	976	1001	1537
4.447875214886423	4.447875609626122	1	1	1	0	0.0075	0.04550065754928	911.3251926643017	986.3251926643017	986.3251926643017	1011.3251926643017	0.12121212482452393	0.0555555559694767	0.0845070406794548	0.06194690242409706	0.6875	911	986	986	1011	1537
4.466664035068675	4.466664035068675	1	1	1	0	0.0075	0.04550065754928	911.3251926643017	986.3251926643017	986.3251926643017	1011.3251926643017	0.12121212482452393	0.0555555559694767	0.0845070406794548	0.06194690242409706	0.625	911	986	986	1011	1525
4.480759400232502	4.4807590054928035	1	1	1	0	0.0075	0.04550065754928	911.3251926643017	986.3251926643017	986.3251926643017	1011.3251926643017	0.12121212482452393	0.0555555559694767	0.0845070406794548	0.06194690242409706	0.625	911	986	986	1011	1525
4.497750970566235	4.497751365305934	1	1	1	0	0.0075	0.04550065754928	911.3251926643017	986.3251926643017	986.3251926643017	1011.3251926643017	0.12121212482452393	0.0555555559694767	0.0845070406794548	0.06194690242409706	0.6875	911	986	986	1011	1537
4.5200194211931795	4.5200194211931795	1	1	1	0	0.0075	0.04550065754928	911.3251926643017	986.3251926643017	986.3251926643017	1011.3251926643017	0.12121212482452393	0.0555555559694767	0.0845070406794548	0.06194690242409706	0.6875	911	986	986	1011	1537
4.533269648661932	4.533269253922233	1	1	1	0	0.0075	0.04550065754928	911.3251926643017	986.3251926643017	986.3251926643017	1011.3251926643017	0.12121212482452393	0.0555555559694767	0.0845070406794548	0.06194690242409706	0.6875	911	986	986	1011	1537
4.547802780151699	4.547802780151699	1	1	1	0	0.0075	0.04550065754928	911.3251926643017	986.3251926643017	986.3251926643017	1011.3251926643017	0.12121212482452393	0.0555555559694767	0.0845070406794548	0.06194690242409706	0.6875	911	986	986	1011	1537
4.564861850973921	4.564861850973921	1	1	1	0	0.0075	0.04550065754928	911.3251926643017	986.3251926643017	986.3251926643017	1011.3251926643017	0.12121212482452393	0.0555555559694767	0.0845070406794548	0.06194690242409706	0.625	911	986	986	1011	1525
4.580729202645546	4.580728807905848	1	1	1	0	0.0075	0.04550065754928	911.3251926643017	986.3251926643017	986.3251926643017	1011.3251926643017	0.12121212482452393	0.0555555559694767	0.0845070406794548	0.06194690242409706	0.6875	911	986	986	1011	1537
4.6000197369849385	4.6000197369849385	1	1	1	0	0.0075	0.04550065754928	911.3251926643017	986.3251926643017	986.3251926643017	1011.3251926643017	0.12121212482452393	0.0555555559694767	0.0845070406794548	0.06194690242409706	0.6875	911	986	986	1011	1537
4.61476405421355	4.61476405421355	1	1	1	0	0.0075	0.04550065754928	911.3251926643017	986.3251926643017	986.3251926643017	1011.3251926643017	0.12121212482452393	0.0555555559694767	0.0845070406794548	0.06194690242409706	0.6875	911	986	986	1011	1537
4.630748643575711	4.630749038315409	1	1	1	0	0.0075	0.04550065754928	911.3251926643017	986.3251926643017	986.3251926643017	1011.3251926643017	0.12121212482452393	0.0555555559694767	0.0845070406794548	0.06194690242409706	0.6875	911	986	986	1011	1537
4.653334859660168	4.653334464920469	1	1	1	0	0.0075	0.04550065754928	911.3251926643017	986.3251926643017	986.3251926643017	1011.3251926643017	0.12121212482452393	0.0555555559694767	0.0845070406794548	0.06194690242409706	0.625	911	986	986	1011	1525
4.666673114081746	4.666673114081748	1	1	1	0	0.0075	0.04550065754928	911.3251926643017	986.3251926643017	986.3251926643017	1011.3251926643017	0.12121212482452393	0.0555555559694767	0.0845070406794548	0.06194690242409706	0.6875	911	986	986	1011	1537
4.680873480005447	4.680873480005447	1	1	1	0	0.0075	0.04550065754928	911.3251926643017	986.3251926643017	986.3251926643017	1011.3251926643017	0.12121212482452393	0.0555555559694767	0.0845070406794548	0.06194690242409706	0.6875	911	986	986	1011	1537
4.698229789820848	4.698229789820848	1	1	1	0	0.0075	0.04318584225155719	901.8460240201267	976.8460240201267	976.8460240201267	1001.8460240201267	0.12121212482452393	0.046296294778585434	0.0845070406794548	0.06194690242409706	0.6875	901	976	976	1001	1537
4.714700303752199	4.714700303752199	1	1	1	0	0.0075	0.04550065754928	911.3251926643017	986.3251926643017	986.3251926643017	1011.3251926643017	0.12121212482452393	0.0555555559694767	0.0845070406794548	0.06194690242409706	0.6875	911	986	986	1011	1537
4.73359175625613	4.7335925457355295	1	1	1	0	0.0075	0.04550065754928	911.3251926643017	986.3251926643017	986.3251926643017	1011.3251926643017	0.12121212482452393	0.0555555559694767	0.0845070406794548	0.06194690242409706	0.6875	911	986	986	1011	1537
4.747798832754711	4.747798832754711	1	1	1	0	0.0075	0.04318584225155719	901.8460240201267	976.8460240201267	976.8460240201267	1001.8460240201267	0.12121212482452393	0.046296294778585434	0.0845070406794548	0.06194690242409706	0.6875	901	976	976	1001	1537
4.764842113988983	4.764842113988983	1	1	1	0	0.0075	0.04550065754928	911.3251926643017	986.3251926643017	986.3251926643017	1011.3251926643017	0.12121212482452393	0.0555555559694767	0.0845070406794548	0.06194690242409706	0.6875	911	986	986	1011	1537
4.780889861702947	4.780890256442646	1	1	1	0	0.0075	0.04318584225155719	901.8460240201267	976.8460240201267	976.8460240201267	1001.8460240201267	0.12121212482452393	0.046296294778585434	0.0845070406794548	0.06194690242409706	0.6875	901	976	976	1001	1537
4.8000525003799375	4.8000525003799375	1	1	1	0	0.0075	0.04550065754928	911.3251926643017	986.3251926643017	986.3251926643017	1011.3251926643017	0.12121212482452393	0.0555555559694767	0.0845070406794548	0.06194690242409706	0.6875	911	986	986	1011	1537
4.814585631869704	4.8145852371300055	1	1	1	0	0.0075	0.04550065754928	911.3251926643017	986.3251926643017	986.3251926643017	1011.3251926643017	0.12121212482452393	0.0555555559694767	0.0845070406794548	0.06194690242409706	0.6875	911	986	986	1011	1537
4.830665353499269	4.830665353499269	1	1	1	0	0.0075	0.04550065754928	911.3251926643017	986.3251926643017	986.3251926643017	1011.3251926643017	0.12121212482452393	0.0555555559694767	0.0845070406794548	0.06194690242409706	0.6875	911	986	986	1011	1537
4.847949820689491	4.847950215429192	1	1	1	0	0.0075	0.04550065754928	911.3251926643017	986.3251926643017	986.3251926643017	1011.3251926643017	0.12121212482452393	0.0555555559694767	0.0845070406794548	0.06194690242409706	0.6875	911	986	986	1011	1537
4.866686535231505	4.866686535231505	1	1	1	0	0.0075	0.04550065754928	911.3251926643017	986.3251926643017	986.3251926643017	1011.3251926643017	0.12121212482452393	0.0555555559694767	0.0845070406794548	0.06194690242409706	0.6875	911	986	986	1011	1537
4.880628346652509	4.880628346652509	1	1	1	0	0.0075	0.04318584225155719	901.8460240201267	976.8460240201267	976.8460240201267	1001.8460240201267	0.12121212482452393	0.046296294778585434	0.0845070406794548	0.06194690242409706	0.6875	901	976	976	1001	1537
4.897815707876834	4.897815707876834	1	1	1	0	0.0075	0.04318584225155719	901.8460240201267	976.8460240201267	976.8460240201267	1001.8460240201267	0.12121212482452393	0.046296294778585434	0.0845070406794548	0.06194690242409706	0.6875	901	976	976	1001	1537
4.920058500423359	4.920058500423359	1	1	1	0	0.0075	0.04550065754928	911.3251926643017	986.3251926643017	986.3251926643017	1011.3251926643017	0.12121212482452393	0.0555555559694767	0.0845070406794548	0.06194690242409706	0.625	911	986	986	1011	1525
4.933247937978498	4.933247937978498	1	1	1	0	0.0075	0.04318584225155719	901.8460240201267	976.8460240201267	976.8460240201267	1001.8460240201267	0.12121212482452393	0.046296294778585434	0.0845070406794548	0.06194690242409706	0.6875	901	976	976	1001	1537
4.947837122505492	4.947837122505492	1	1	1	0	0.0075	0.04318584225155719	901.8460240201267	976.8460240201267	976.8460240201267	1001.8460240201267	0.12121212482452393	0.046296294778585434	0.0845070406794548	0.06194690242409706	0.6875	901	976	976	1001	1537
4.964883166917655	4.964883561657354	1	1	1	0	0.0075	0.04318584225155719	901.8460240201267	976.8460240201267	976.8460240201267	1001.8460240201267	0.12121212482452393	0.046296294778585434	0.0845070406794548	0.06194690242409706	0.6875	901	976	976	1001	1537
4.980496306223269	4.980496306223269	1	1	1	0	0.0075	0.04550065754928	911.3251926643017	986.3251926643017	986.3251926643017	1011.3251926643017	0.12121212482452393	0.0555555559694767	0.0845070406794548	0.06194690242409706	0.6875	911	986	986	1011	1537
5.000048158243251	5.000048158243251	1	1	1	0	0.0075	0.04318584225155719	901.8460240201267	976.8460240201267	976.8460240201267	1001.8460240201267	0.12121212482452393	0.046296294778585434	0.0845070406794548	0.06194690242409706	0.6875	901	976	976	1001	1537
5.0157524824192805	5.015752877158979	1	1	1	0	0.0075	0.04550065754928	911.3251926643017	986.3251926643017	986.3251926643017	1011.3251926643017	0.12121212482452393	0.0555555559694767	0.0845070406794548	0.06194690242409706	0.6875	911	986	986	1011	1537
5.03076166998577	5.03076166998577	1	1	1	0	0.0075	0.04550065754928	911.3251926643017	986.3251926643017	986.3251926643017	1011.3251926643017	0.12121212482452393	0.0555555559694767	0.0845070406794548	0.06194690242409706	0.6875	911	986	986	1011	1537
5.0477998196039575	5.047800214343656	1	1	1	0	0.0075	0.04318584225155719	901.8460240201267	976.8460240201267	976.8460240201267	1001.8460240201267	0.12121212482452393	0.046296294778585434	0.0845070406794548	0.06194690242409706	0.6875	901	976	976	1001	1537
5.066676666739037	5.066677456218434	1	1	1	0	0.0075	0.04550065754928	911.3251926643017	986.3251926643017	986.3251926643017	1011.3251926643017	0.12121212482452393	0.0555555559694767	0.0845070406794548	0.06194690242409706	0.625	911	986	986	1011	1525
5.080651241555037	5.080651241555039	1	1	1	0	0.0075	0.04318584225155719	901.8460240201267	976.8460240201267	976.8460240201267	1001.8460240201267	0.12121212482452393	0.046296294778585434	0.0845070406794548	0.06194690242409706	0.6875	901	976	976	1001	1537
5.097898603213576	5.0978989979532745	1	1	1	0	0.0075	0.04550065754928	911.3251926643017	986.3251926643017	986.3251926643017	1011.3251926643017	0.12121212482452393	0.0555555559694767	0.0845070406794548	0.06194690242409706	0.6875	911	986	986	1011	1537
5.114499775985221	5.114499381245523	1	1	1	0	0.0075	0.04318584225155719	901.8460240201267	976.8460240201267	976.8460240201267	1001.8460240201267	0.12121212482452393	0.046296294778585434	0.0845070406794548	0.06194690242409706	0.6875	901	976	976	1001	1537
5.133298859399641	5.133298464659942	1	1	1	0	0.0075	0.04550065754928	911.3251926643017	986.3251926643017	986.3251926643017	1011.3251926643017	0.12121212482452393	0.0555555559694767	0.0845070406794548	0.06194690242409706	0.6875	911	986	986	1011	1537
5.147675279228995	5.147675279228995	1	1	1	0	0.0075	0.04318584225155719	901.8460240201267	976.8460240201267	976.8460240201267	1001.8460240201267	0.12121212482452393	0.046296294778585434	0.0845070406794548	0.06194690242409706	0.6875	901	976	976	1001	1537
5.164776981938685	5.164776981938685	1	1	1	0	0.0075	0.04318584225155719	901.8460240201267	976.8460240201267	976.8460240201267	1001.8460240201267	0.12121212482452393	0.046296294778585434	0.0845070406794548	0.06194690242409706	0.6875	901	976	976	1001	1537
5.186702403767395	5.186702403767397	1	1	1	0	0.0075	0.04318584225155719	901.8460240201267	976.8460240201267	976.8460240201267	1001.8460240201267	0.12121212482452393	0.046296294778585434	0.0845070406794548	0.06194690242409706	0.6875	901	976	976	1001	1537
5.199980263015062	5.1999798682753635	1	1	1	0	0.0075	0.04318584225155719	901.8460240201267	976.8460240201267	976.8460240201267	1001.8460240201267	0.12121212482452393	0.046296294778585434	0.0845070406794548	0.06194690242409706	0.6875	901	976	976	1001	1537
5.2150147139222724	5.2150147139222724	1	1	1	0	0.0075	0.042967719417453094	900.9528110144704	975.9528110144704	975.9528110144704	1000.9528110144704	0.12121212482452393	0.046296294778585434	0.07042253762483597	0.06194690242409706	0.6875	900	975	975	1000	1537
5.230702064291254	5.230702064291256	1	1	1	0	0.0075	0.04318584225155719	901.8460240201267	976.8460240201267	976.8460240201267	1001.8460240201267	0.12121212482452393	0.046296294778585434	0.0845070406794548	0.06194690242409706	0.6875	901	976	976	1001	1537
5.247795082727572	5.247795082727572	1	1	1	0	0.0075	0.04318584225155719	901.8460240201267	976.8460240201267	976.8460240201267	1001.8460240201267	0.12121212482452393	0.046296294778585434	0.0845070406794548	0.06194690242409706	0.625	901	976	976	1001	1525
5.266667982465663	5.266667982465663	1	1	1	0	0.0075	0.04550065754928	911.3251926643017	986.3251926643017	986.3251926643017	1011.3251926643017	0.12121212482452393	0.0555555559694767	0.0845070406794548	0.06194690242409706	0.625	911	986	986	1011	1525
5.280755452835514	5.280755452835514	1	1	1	0	0.0075	0.04318584225155719	901.8460240201267	976.8460240201267	976.8460240201267	1001.8460240201267	0.12121212482452393	0.046296294778585434	0.0845070406794548	0.06194690242409706	0.625	901	976	976	1001	1525
5.297548863840461	5.297548469100764	1	1	1	0	0.0075	0.04550065754928	911.3251926643017	986.3251926643017	986.3251926643017	1011.3251926643017	0.12121212482452393	0.0555555559694767	0.0845070406794548	0.06194690242409706	0.625	911	986	986	1011	1525
5.314877541876948	5.314877541876948	1	1	1	0	0.0075	0.04550065754928	911.3251926643017	986.3251926643017	986.3251926643017	1011.3251926643017	0.12121212482452393	0.0555555559694767	0.0845070406794548	0.06194690242409706	0.6875	911	986	986	1011	1537
5.333514387275171	5.333513992535472	1	1	1	0	0.0075	0.04318584225155719	901.8460240201267	976.8460240201267	976.8460240201267	1001.8460240201267	0.12121212482452393	0.046296294778585434	0.0845070406794548	0.06194690242409706	0.6875	901	976	976	1001	1537
5.347531199238942	5.347530804499243	1	1	1	0	0.0075	0.039397963350790814	886.3346599214884	961.3346599214884	961.3346599214884	986.3346599214884	0.10606060922145844	0.046296294778585434	0.0845070406794548	0.06194690242409706	0.6875	886	961	961	986	1537
5.364649086276282	5.364648691536583	1	1	1	0	0.0075	0.039397963350790814	886.3346599214884	961.3346599214884	961.3346599214884	986.3346599214884	0.10606060922145844	0.046296294778585434	0.0845070406794548	0.06194690242409706	0.6875	886	961	961	986	1537
5.380512885290617	5.3805124905509185	1	1	1	0	0.0075	0.04318584225155719	901.8460240201267	976.8460240201267	976.8460240201267	1001.8460240201267	0.12121212482452393	0.046296294778585434	0.0845070406794548	0.06194690242409706	0.6875	901	976	976	1001	1537
5.40015473796192	5.400154343222221	1	1	1	0	0.0075	0.04171277864851363	895.8138285656634	970.8138285656634	970.8138285656634	995.8138285656634	0.10606060922145844	0.0555555559694767	0.0845070406794548	0.06194690242409706	0.625	895	970	970	995	1525
5.414584447650608	5.414584447650608	1	1	1	0	0.0075	0.04550065754928	911.3251926643017	986.3251926643017	986.3251926643017	1011.3251926643017	0.12121212482452393	0.0555555559694767	0.0845070406794548	0.06194690242409706	0.625	911	986	986	1011	1525
5.43073877508324	5.430738380343543	1	1	1	0	0.0075	0.04318584225155719	901.8460240201267	976.8460240201267	976.8460240201267	1001.8460240201267	0.12121212482452393	0.046296294778585434	0.0845070406794548	0.06194690242409706	0.6875	901	976	976	1001	1537
5.447884293899495	5.447884688639194	1	1	1	0	0.0075	0.04318584225155719	901.8460240201267	976.8460240201267	976.8460240201267	1001.8460240201267	0.12121212482452393	0.046296294778585434	0.0845070406794548	0.06194690242409706	0.6875	901	976	976	1001	1537
5.464602309621977	5.464602309621977	1	1	1	0	0.0075	0.04318584225155719	901.8460240201267	976.8460240201267	976.8460240201267	1001.8460240201267	0.12121212482452393	0.046296294778585434	0.0845070406794548	0.06194690242409706	0.6875	901	976	976	1001	1537
5.480789795189308	5.480789795189308	1	1	1	0	0.0075	0.04318584225155719	901.8460240201267	976.8460240201267	976.8460240201267	1001.8460240201267	0.12121212482452393	0.046296294778585434	0.0845070406794548	0.06194690242409706	0.6875	901	976	976	1001	1537
5.497746628429548	5.4977470231692465	1	1	1	0	0.0075	0.04171277864851363	895.8138285656634	970.8138285656634	970.8138285656634	995.8138285656634	0.10606060922145844	0.0555555559694767	0.0845070406794548	0.06194690242409706	0.6875	895	970	970	995	1537
5.520013894837398	5.520013894837398	1	0	1	0	0.0075	0.04550065754928	911.3251926643017	986.3251926643017	986.3251926643017	1011.3251926643017	0.12121212482452393	0.0555555559694767	0.0845070406794548	0.06194690242409706	0.6875	911	986	986	1011	1537
5.53317333217543	5.53317333217543	1	0	1	0	0.0075	0.04550065754928	911.3251926643017	986.3251926643017	986.3251926643017	1011.3251926643017	0.12121212482452393	0.0555555559694767	0.0845070406794548	0.06194690242409706	0.6875	911	986	986	1011	1537
5.547721463773751	5.547721463773751	1	0	1	0	0.0075	0.04318584225155719	901.8460240201267	976.8460240201267	976.8460240201267	1001.8460240201267	0.12121212482452393	0.046296294778585434	0.0845070406794548	0.06194690242409706	0.625	901	976	976	1001	1525
5.564685007588871	5.5646854023285695	1	0	1	0	0.0075	0.04550065754928	911.3251926643017	986.3251926643017	986.3251926643017	1011.3251926643017	0.12121212482452393	0.0555555559694767	0.0845070406794548	0.06194690242409706	0.6875	911	986	986	1011	1537
5.58082078225566	5.580820782255662	1	0	1	0	0.0075	0.04550065754928	911.3251926643017	986.3251926643017	986.3251926643017	1011.3251926643017	0.12121212482452393	0.0555555559694767	0.0845070406794548	0.06194690242409706	0.6875	911	986	986	1011	1537
5.599978684056266	5.599978684056266	1	0	1	0	0.0075	0.039397963350790814	886.3346599214884	961.3346599214884	961.3346599214884	986.3346599214884	0.10606060922145844	0.046296294778585434	0.0845070406794548	0.06194690242409706	0.6875	886	961	961	986	1537
5.61456115800838	5.61456115800838	1	0	1	0	0.0075	0.04550065754928	911.3251926643017	986.3251926643017	986.3251926643017	1011.3251926643017	0.12121212482452393	0.0555555559694767	0.0845070406794548	0.06194690242409706	0.6875	911	986	986	1011	1537
5.630794038641069	5.630794038641069	1	0	1	0	0.0075	0.04550065754928	911.3251926643017	986.3251926643017	986.3251926643017	1011.3251926643017	0.12121212482452393	0.0555555559694767	0.0845070406794548	0.06194690242409706	0.6875	911	986	986	1011	1537
5.647566133702284	5.647566133702284	1	0	1	0	0.0075	0.04318584225155719	901.8460240201267	976.8460240201267	976.8460240201267	1001.8460240201267	0.12121212482452393	0.046296294778585434	0.0845070406794548	0.06194690242409706	0.6875	901	976	976	1001	1537
5.664701784026068	5.6647021787657685	1	0	1	0	0.0075	0.04318584225155719	901.8460240201267	976.8460240201267	976.8460240201267	1001.8460240201267	0.12121212482452393	0.046296294778585434	0.0845070406794548	0.06194690242409706	0.6875	901	976	976	1001	1537
5.680763742369189	5.680763742369189	1	0	1	0	0.0075	0.04318584225155719	901.8460240201267	976.8460240201267	976.8460240201267	1001.8460240201267	0.12121212482452393	0.046296294778585434	0.0845070406794548	0.06194690242409706	0.6875	901	976	976	1001	1537
5.697709917637562	5.697710312377261	1	0	1	0	0.0075	0.04318584225155719	901.8460240201267	976.8460240201267	976.8460240201267	1001.8460240201267	0.12121212482452393	0.046296294778585434	0.0845070406794548	0.06194690242409706	0.6875	901	976	976	1001	1537
5.714728330270811	5.714728330270811	1	0	1	0	0.0075	0.04318584225155719	901.8460240201267	976.8460240201267	976.8460240201267	1001.8460240201267	0.12121212482452393	0.046296294778585434	0.0845070406794548	0.06194690242409706	0.6875	901	976	976	1001	1537
5.730551471096172	5.730551076356473	1	0	1	0	0.0075	0.04318584225155719	901.8460240201267	976.8460240201267	976.8460240201267	1001.8460240201267	0.12121212482452393	0.046296294778585434	0.0845070406794548	0.06194690242409706	0.6875	901	976	976	1001	1537
5.747650805367671	5.747650410627973	1	0	1	0	0.0075	0.04318584225155719	901.8460240201267	976.8460240201267	976.8460240201267	1001.8460240201267	0.12121212482452393	0.046296294778585434	0.0845070406794548	0.06194690242409706	0.6875	901	976	976	1001	1537
5.764881587958861	5.76488198269856	1	0	1	0	0.0075	0.04318584225155719	901.8460240201267	976.8460240201267	976.8460240201267	1001.8460240201267	0.12121212482452393	0.046296294778585434	0.0845070406794548	0.06194690242409706	0.6875	901	976	976	1001	1537
5.780710649879703	5.7807114393591	1	0	1	0	0.0075	0.04318584225155719	901.8460240201267	976.8460240201267	976.8460240201267	1001.8460240201267	0.12121212482452393	0.046296294778585434	0.0845070406794548	0.06194690242409706	0.6875	901	976	976	1001	1537
5.800015789587951	5.800015789587951	1	0	1	0	0.0075	0.04318584225155719	901.8460240201267	976.8460240201267	976.8460240201267	1001.8460240201267	0.12121212482452393	0.046296294778585434	0.0845070406794548	0.06194690242409706	0.6875	901	976	976	1001	1537
5.81468984315018	5.814690237889879	1	0	1	0	0.0075	0.04318584225155719	901.8460240201267	976.8460240201267	976.8460240201267	1001.8460240201267	0.12121212482452393	0.046296294778585434	0.0845070406794548	0.06194690242409706	0.6875	901	976	976	1001	1537
5.8307060116882425	5.8307060116882425	1	0	1	0	0.0075	0.04318584225155719	901.8460240201267	976.8460240201267	976.8460240201267	1001.8460240201267	0.12121212482452393	0.046296294778585434	0.0845070406794548	0.06194690242409706	0.6875	901	976	976	1001	1537
5.84787008327034	5.84787008327034	1	0	1	0	0.0075	0.04318584225155719	901.8460240201267	976.8460240201267	976.8460240201267	1001.8460240201267	0.12121212482452393	0.046296294778585434	0.0845070406794548	0.06194690242409706	0.6875	901	976	976	1001	1537
5.8667185091471055	5.8667185091471055	1	0	1	0	0.0075	0.04318584225155719	901.8460240201267	976.8460240201267	976.8460240201267	1001.8460240201267	0.12121212482452393	0.046296294778585434	0.0845070406794548	0.06194690242409706	0.6875	901	976	976	1001	1537
5.880716373605335	5.880716768345035	1	0	1	0	0.0075	0.04318584225155719	901.8460240201267	976.8460240201267	976.8460240201267	1001.8460240201267	0.12121212482452393	0.046296294778585434	0.0845070406794548	0.06194690242409706	0.6875	901	976	976	1001	1537
5.897799128809485	5.897799128809485	1	0	1	0	0.0075	0.04318584225155719	901.8460240201267	976.8460240201267	976.8460240201267	1001.8460240201267	0.12121212482452393	0.046296294778585434	0.0845070406794548	0.06194690242409706	0.6875	901	976	976	1001	1537
5.914991621649893	5.914991621649895	1	0	1	0	0.0075	0.04318584225155719	901.8460240201267	976.8460240201267	976.8460240201267	1001.8460240201267	0.12121212482452393	0.046296294778585434	0.0845070406794548	0.06194690242409706	0.6875	901	976	976	1001	1537
5.9332747802780155	5.9332747802780155	1	0	1	0	0.0075	0.04318584225155719	901.8460240201267	976.8460240201267	976.8460240201267	1001.8460240201267	0.12121212482452393	0.046296294778585434	0.0845070406794548	0.06194690242409706	0.6875	901	976	976	1001	1537
5.947785411604952	5.947785806344651	1	0	1	0	0.0075	0.04318584225155719	901.8460240201267	976.8460240201267	976.8460240201267	1001.8460240201267	0.12121212482452393	0.046296294778585434	0.0845070406794548	0.06194690242409706	0.6875	901	976	976	1001	1537
5.964752113337662	5.9647521133376635	1	0	1	0	0.0075	0.04318584225155719	901.8460240201267	976.8460240201267	976.8460240201267	1001.8460240201267	0.12121212482452393	0.046296294778585434	0.0845070406794548	0.06194690242409706	0.6875	901	976	976	1001	1537
5.980600912243444	5.9806005175037456	1	0	1	0	0.0075	0.04318584225155719	901.8460240201267	976.8460240201267	976.8460240201267	1001.8460240201267	0.12121212482452393	0.046296294778585434	0.0845070406794548	0.06194690242409706	0.6875	901	976	976	1001	1537
6.000009868492469	6.000009868492469	1	0	1	0	0.0075	0.04318584225155719	901.8460240201267	976.8460240201267	976.8460240201267	1001.8460240201267	0.12121212482452393	0.046296294778585434	0.0845070406794548	0.06194690242409706	0.6875	901	976	976	1001	1537
6.014914055299085	6.014914450038784	0	0	1	0	0.0075	0.04318584225155719	901.8460240201267	976.8460240201267	976.8460240201267	1001.8460240201267	0.12121212482452393	0.046296294778585434	0.0845070406794548	0.06194690242409706	0.6875	901	976	976	1001	1537
6.0400258159763	6.0400258159763	0	0	1	0	0.0074897215106593034	0.04318584225155719	901.8460240201267	976.8460240201267	976.8460240201267	1001.8460240201267	0.12121212482452393	0.046296294778585434	0.0845070406794548	0.06194690242409706	0.6875	901	976	976	1001	1537
6.0478752148864245	6.0478752148864245	0	0	1	0	0.007458914215262049	0.04318584225155719	901.8460240201267	976.8460240201267	976.8460240201267	1001.8460240201267	0.12121212482452393	0.046296294778585434	0.0845070406794548	0.06194690242409706	0.6875	901	976	976	1001	1537
6.0666340348515675	6.066634034851569	0	0	1	0	0.007407662554463533	0.04318584225155719	901.8460240201267	976.8460240201267	976.8460240201267	1001.8460240201267	0.12121212482452393	0.046296294778585434	0.0845070406794548	0.06194690242409706	0.6875	901	976	976	1001	1537
6.080639399364074	6.080639399364074	0	0	1	0	0.007336107005503543	0.04318584225155719	901.8460240201267	976.8460240201267	976.8460240201267	1001.8460240201267	0.12121212482452393	0.046296294778585434	0.0845070406794548	0.06194690242409706	0.6875	901	976	976	1001	1537
6.097828734286892	6.097828734286892	0	0	1	0	0.007244443697168012	0.04318584225155719	901.8460240201267	976.8460240201267	976.8460240201267	1001.8460240201267	0.12121212482452393	0.046296294778585434	0.0845070406794548	0.06194690242409706	0.6875	901	976	976	1001	1537
6.119988631496675	6.1199886314966765	0	0	1	0	0.007132923872213651	0.04318584225155719	901.8460240201267	976.8460240201267	976.8460240201267	1001.8460240201267	0.12121212482452393	0.046296294778585434	0.0845070406794548	0.06194690242409706	0.6875	901	976	976	1001	1537
6.1304977864971395	6.130497391757441	0	0	1	0	0.007001853198729013	0.04318584225155719	901.8460240201267	976.8460240201267	976.8460240201267	1001.8460240201267	0.12121212482452393	0.046296294778585434	0.0845070406794548	0.06194690242409706	0.6875	901	976	976	1001	1537
6.1477672535788095	6.147766858839111	0	0	1	0	0.006851590932319507	0.04318584225155719	901.8460240201267	976.8460240201267	976.8460240201267	1001.8460240201267	0.12121212482452393	0.046296294778585434	0.0845070406794548	0.06194690242409706	0.6875	901	976	976	1001	1537
6.164897377546811	6.16489777228651	0	0	1	0	0.006682548931412759	0.042967719417453094	900.9528110144704	975.9528110144704	975.9528110144704	1000.9528110144704	0.12121212482452393	0.046296294778585434	0.07042253762483597	0.06194690242409706	0.6875	900	975	975	1000	1537
6.1866546402638445	6.186654245524146	0	0	1	0	0.006495190528383289	0.04318584225155719	901.8460240201267	976.8460240201267	976.8460240201267	1001.8460240201267	0.12121212482452393	0.046296294778585434	0.0845070406794548	0.06194690242409706	0.6875	901	976	976	1001	1537
6.197511166199229	6.19751077145953	0	0	1	0	0.0062900292595906805	0.04318584225155719	901.8460240201267	976.8460240201267	976.8460240201267	1001.8460240201267	0.12121212482452393	0.046296294778585434	0.0845070406794548	0.06194690242409706	0.6875	901	976	976	1001	1537
6.214772738486923	6.214772738486923	0	0	1	0	0.006067627457812106	0.04318584225155719	901.8460240201267	976.8460240201267	976.8460240201267	1001.8460240201267	0.12121212482452393	0.046296294778585434	0.0845070406794548	0.06194690242409706	0.6875	901	976	976	1001	1537
6.2399887104446154	6.2399887104446154	0	0	1	0	0.005828594710927282	0.04318584225155719	901.8460240201267	976.8460240201267	976.8460240201267	1001.8460240201267	0.12121212482452393	0.046296294778585434	0.0845070406794548	0.06194690242409706	0.6875	901	976	976	1001	1537
6.248137322046409	6.248136927306712	0	0	1	0	0.005573586191080457	0.04318584225155719	901.8460240201267	976.8460240201267	976.8460240201267	1001.8460240201267	0.12121212482452393	0.046296294778585434	0.0845070406794548	0.06194690242409706	0.6875	901	976	976	1001	1537
6.2668010097441496	6.2668010097441496	0	0	1	0	0.005303300858899107	0.04318584225155719	901.8460240201267	976.8460240201267	976.8460240201267	1001.8460240201267	0.12121212482452393	0.046296294778585434	0.0845070406794548	0.06194690242409706	0.6875	901	976	976	1001	1537
6.2807992689420775	6.2807992689420775	0	0	1	0	0.0050184795476914375	0.04318584225155719	901.8460240201267	976.8460240201267	976.8460240201267	1001.8460240201267	0.12121212482452393	0.046296294778585434	0.0845070406794548	0.06194690242409706	0.6875	901	976	976	1001	1537
6.30673327241184	6.30673327241184	0	0	1	0	0.004719902932873782	0.04318584225155719	901.8460240201267	976.8460240201267	976.8460240201267	1001.8460240201267	0.12121212482452393	0.046296294778585434	0.0845070406794548	0.06194690242409706	0.6875	901	976	976	1001	1537
6.3147046458888845	6.314705040628583	0	0	1	0	0.00440838939219355	0.04318584225155719	901.8460240201267	976.8460240201267	976.8460240201267	1001.8460240201267	0.12121212482452393	0.046296294778585434	0.0845070406794548	0.06194690242409706	0.6875	901	976	976	1001	1537
6.333252674854885	6.3332530695945835	0	0	1	0	0.004084792762612705	0.04318584225155719	901.8460240201267	976.8460240201267	976.8460240201267	1001.8460240201267	0.12121212482452393	0.046296294778585434	0.0845070406794548	0.06194690242409706	0.6875	901	976	976	1001	1537
6.347706858404896	6.347706463665197	0	0	1	0	0.0037500000000000025	0.04318584225155719	901.8460240201267	976.8460240201267	976.8460240201267	1001.8460240201267	0.12121212482452393	0.046296294778585434	0.0845070406794548	0.06194690242409706	0.6875	901	976	976	1001	1537
6.364937640996086	6.3649380357357845	0	0	1	0	0.0034049287480466027	0.04318584225155719	901.8460240201267	976.8460240201267	976.8460240201267	1001.8460240201267	0.12121212482452393	0.046296294778585434	0.0845070406794548	0.06194690242409706	0.6875	901	976	976	1001	1537
6.386666482454807	6.386666087715108	0	0	1	0	0.003050524823068503	0.04318584225155719	901.8460240201267	976.8460240201267	976.8460240201267	1001.8460240201267	0.12121212482452393	0.046296294778585434	0.0845070406794548	0.06194690242409706	0.6875	901	976	976	1001	1537
6.397665509421451	6.397665114681752	0	0	1	0	0.002687759621589753	0.04318584225155719	901.8460240201267	976.8460240201267	976.8460240201267	1001.8460240201267	0.12121212482452393	0.046296294778585434	0.0845070406794548	0.06194690242409706	0.6875	901	976	976	1001	1537
6.41452602617519	6.414525631435492	0	0	1	0	0.002317627457812106	0.04550065754928	911.3251926643017	986.3251926643017	986.3251926643017	1011.3251926643017	0.12121212482452393	0.0555555559694767	0.0845070406794548	0.06194690242409706	0.6875	911	986	986	1011	1537
6.4308086440099235	6.4308086440099235	0	0	1	0	0.0019411428382689055	0.047815471915680245	920.8043574947106	995.8043574947106	995.8043574947106	1020.8043574947106	0.12121212482452393	0.06481481343507767	0.0845070406794548	0.06194690242409706	0.6875	920	995	995	1020	1537
6.453267359171678	6.453266964431981	0	0	1	0	0.0015593376811331942	0.047815471915680245	920.8043574947106	995.8043574947106	995.8043574947106	1020.8043574947106	0.12121212482452393	0.06481481343507767	0.0845070406794548	0.06194690242409706	0.6875	920	995	995	1020	1537
6.4645170458470425	6.464516651107344	0	0	1	0	0.0011732584878017302	0.05266322546061507	940.6559082612187	1015.6559082612187	1015.6559082612187	1040.6559082612187	0.12121212482452393	0.0833333358168602	0.09859155118465424	0.06194690242409706	0.6875	940	1015	1015	1040	1537
6.480691899744011	6.480691899744011	0	0	1	0	0.0007839634745073992	0.05776026033243009	961.5282660613012	1036.528266061301	1036.528266061301	1061.528266061301	0.12121212482452393	0.10185185074806213	0.11267605423927307	0.07079645991325378	0.6875	961	1036	1036	1061	1537
6.497672417366179	6.497672812105877	0	0	1	0	0.0003925196718220764	0.07077581974989189	1014.8269818758073	1089.8269818758072	1089.8269818758072	1114.8269818758072	0.1515151560306549	0.12037037312984467	0.14084507524967194	0.0796460211277008	0.6875	1014	1089	1089	1114	1537
6.520047842451492	6.520047842451492	0	0	1	0	-2.871426524195212e-18	0.10328872087856755	1147.9673119977342	1222.9673119977342	1222.9673119977342	1247.9673119977342	0.19696970283985138	0.17592592537403107	0.26760563254356384	0.1504424810409546	0.6875	1147	1222	1222	1247	1537
6.530556602712256	6.530556602712258	0	0	1	0	-0.00039251967182208215	0.12119646599602407	1221.2995282537186	1296.2995282537186	1296.2995282537186	1321.2995282537186	0.22727273404598236	0.1944444477558136	0.3239436745643616	0.1946902722120285	0.6875	1221	1296	1296	1321	1537
6.54774435867628	6.547744753415978	0	0	1	0	-0.000783963474507405	0.14792637895199778	1330.758521808431	1405.758521808431	1405.758521808431	1430.758521808431	0.28787878155708313	0.21296297013759613	0.3802816867828369	0.23893804848194122	0.75	1330	1405	1405	1430	1550
6.564851982481452	6.564851982481452	0	0	1	0	-0.0011732584878017358	0.17127308465431756	1426.3632816594304	1501.3632816594304	1501.3632816594304	1526.3632816594304	0.3484848439693451	0.21296297013759613	0.43661972880363464	0.28318583965301514	0.75	1426	1501	1501	1526	1550
6.586638850675893	6.586639245415592	0	0	1	0	-0.0015593376811331998	0.20650505051657575	1570.6381818653776	1645.6381818653776	1645.6381818653776	1670.6381818653776	0.42424243688583374	0.24074074625968933	0.47887325286865234	0.3362831771373749	0.75	1570	1645	1645	1670	1550
6.597531692663566	6.597531297923867	0	0	1	0	-0.001941142838268911	0.2568573608389002	1776.8308926352963	1851.8308926352963	1851.8308926352963	1876.8308926352963	0.560606062412262	0.26851850748062134	0.5211267471313477	0.38053098320961	0.75	1776	1851	1851	1876	1550
6.614571815980247	6.614571421240548	0	0	1	0	-0.002317627457812111	0.3174371467045414	2024.9051157550969	2099.9051157550966	2099.9051157550966	2124.9051157550966	0.6060606241226196	0.37962964177131653	0.6056337952613831	0.4690265357494354	0.75	2024	2099	2099	2124	1550
6.630720617057097	6.630720617057097	0	0	1	0	-0.002687759621589758	0.34781366367894595	2149.296952765284	2224.296952765284	2224.296952765284	2249.296952765284	0.6363636255264282	0.43518519401550293	0.6338028311729431	0.5044247508049011	0.75	2149	2224	2224	2249	1550
6.653306438401858	6.653306043662159	0	0	1	0	-0.003050524823068508	0.3749094057949378	2260.2540167302705	2335.2540167302705	2335.2540167302705	2360.2540167302705	0.6666666865348816	0.48148149251937866	0.6619718074798584	0.5309734344482422	0.75	2260	2335	2335	2360	1550
6.664545072365655	6.6645446776259565	0	0	1	0	-0.003404928748046606	0.3985373841420561	2357.01058806172	2432.01058806172	2432.01058806172	2457.01058806172	0.6969696879386902	0.5185185074806213	0.6901408433914185	0.5486725568771362	0.75	2357	2432	2432	2457	1550
6.680669004841482	6.680668610101783	0	0	1	0	-0.003750000000000004	0.416632517800803	2431.1101603942884	2506.1101603942884	2506.1101603942884	2531.1101603942884	0.7121211886405945	0.5555555820465088	0.7042253613471985	0.5663716793060303	0.75	2431	2506	2506	2531	1550
6.706751825177683	6.706752614657081	0	0	1	0	-0.004084792762612706	0.4324213597567379	2495.765468203842	2570.765468203842	2570.765468203842	2595.765468203842	0.7424242496490479	0.5740740895271301	0.7183098793029785	0.5752212405204773	0.75	2495	2570	2570	2595	1550
6.714875568178455	6.714875173438756	0	0	1	0	-0.004408389392193551	0.43473616574123497	2505.2445987103574	2580.2445987103574	2580.2445987103574	2605.2445987103574	0.7424242496490479	0.5833333134651184	0.7183098793029785	0.5752212405204773	0.75	2505	2580	2580	2605	1550
6.7332210956789815	6.73322149041868	0	0	1	0	-0.004719902932873782	0.43473616574123497	2505.2445987103574	2580.2445987103574	2580.2445987103574	2605.2445987103574	0.7424242496490479	0.5833333134651184	0.7183098793029785	0.5752212405204773	0.75	2505	2580	2580	2605	1550
6.7478098854662765	6.7478098854662765	0	0	1	0	-0.005018479547691437	0.4303959312840737	2487.471338608282	2562.471338608282	2562.471338608282	2587.471338608282	0.7424242496490479	0.5740740895271301	0.7042253613471985	0.5752212405204773	0.8125	2487	2562	2562	2587	1562
6.77332783329353	6.77332783329353	0	0	1	0	-0.005303300858899106	0.4386401684388517	2521.2314897570977	2596.2314897570977	2596.2314897570977	2621.2314897570977	0.7424242496490479	0.5925925970077515	0.7183098793029785	0.5840708017349243	0.8125	2521	2596	2596	2621	1562
6.781805657804103	6.781805657804103	0	0	1	0	-0.005573586191080455	0.4386401684388517	2521.2314897570977	2596.2314897570977	2596.2314897570977	2621.2314897570977	0.7424242496490479	0.6111111044883728	0.7183098793029785	0.5929203629493713	0.8125	2521	2596	2596	2621	1562
6.79998697358994	6.799986578850243	0	0	1	0	-0.00582859471092728	0.4569845618370181	2596.351780722589	2671.351780722589	2671.351780722589	2696.351780722589	0.7575757503509521	0.6296296119689941	0.7323943376541138	0.6017699241638184	0.8125	2596	2671	2671	2696	1562
6.814859186480955	6.814859581220654	0	0	1	0	-0.006067627457812103	0.460754974244554	2611.7916195314488	2686.7916195314488	2686.7916195314488	2711.7916195314488	0.7575757503509521	0.6296296119689941	0.7464788556098938	0.6106194853782654	0.8125	2611	2686	2686	2711	1562
6.839995421019493	6.839995421019495	0	0	1	0	-0.006290029259590677	0.460754974244554	2611.7916195314488	2686.7916195314488	2686.7916195314488	2711.7916195314488	0.7575757503509521	0.6296296119689941	0.7464788556098938	0.6106194853782654	0.8125	2611	2686	2686	2711	1562
6.848064295202137	6.8480642952021356	0	0	1	0	-0.006495190528383286	0.460754974244554	2611.7916195314488	2686.7916195314488	2686.7916195314488	2711.7916195314488	0.7575757503509521	0.6296296119689941	0.7464788556098938	0.6106194853782654	0.8125	2611	2686	2686	2711	1562
6.866630876933977	6.8666308769339786	0	0	1	0	-0.006682548931412756	0.45678866567805443	2595.549585951633	2670.549585951633	2670.549585951633	2695.549585951633	0.7575757503509521	0.6203703880310059	0.7464788556098938	0.6017699241638184	0.8125	2595	2670	2670	2695	1562
6.8806954524013	6.8806954524013015	0	0	1	0	-0.006851590932319503	0.44841978685131956	2561.2790271561535	2636.2790271561535	2636.2790271561535	2661.2790271561535	0.7575757503509521	0.6018518805503845	0.7323943376541138	0.5929203629493713	0.8125	2561	2636	2636	2661	1562
6.906702087975637	6.906701693235938	0	0	1	0	-0.0070018531987290095	0.4446319116758435	2545.767678312579	2620.767678312579	2620.767678312579	2645.767678312579	0.7424242496490479	0.6018518805503845	0.7323943376541138	0.5929203629493713	0.8125	2545	2620	2620	2645	1562
6.914549118447569	6.91454872370787	0	0	1	0	-0.007132923872213648	0.4446319116758435	2545.767678312579	2620.767678312579	2620.767678312579	2645.767678312579	0.7424242496490479	0.6018518805503845	0.7323943376541138	0.5929203629493713	0.8125	2545	2620	2620	2645	1562
6.933252280115186	6.933252280115184	0	0	1	0	-0.007244443697168009	0.4462522538068896	2552.402979339213	2627.402979339213	2627.402979339213	2652.402979339213	0.7424242496490479	0.6018518805503845	0.7323943376541138	0.6017699241638184	0.8125	2552	2627	2627	2652	1562
6.947647647450081	6.947647647450079	0	0	1	0	-0.007336107005503539	0.448371163632423	2561.0799150747725	2636.0799150747725	2636.0799150747725	2661.0799150747725	0.7424242496490479	0.6018518805503845	0.7464788556098938	0.6017699241638184	0.8125	2561	2636	2636	2661	1562
6.964879614260367	6.9648800090000655	0	0	1	0	-0.00740766255446353	0.44605634274676476	2551.600723548002	2626.600723548002	2626.600723548002	2651.600723548002	0.7424242496490479	0.5925925970077515	0.7464788556098938	0.6017699241638184	0.8125	2551	2626	2626	2651	1562
6.986705561684987	6.986705561684985	0	0	1	0	-0.007458914215262048	0.4437415218611065	2542.1215320212314	2617.1215320212314	2617.1215320212314	2642.1215320212314	0.7424242496490479	0.5833333134651184	0.7464788556098938	0.6017699241638184	0.8125	2542	2617	2617	2642	1562
6.997534061101758	6.9975336663620595	0	0	1	0	-0.007489721510659303	0.43367251723347255	2500.88895807107	2575.88895807107	2575.88895807107	2600.88895807107	0.7272727489471436	0.5648148059844971	0.7464788556098938	0.5929203629493713	0.8125	2500	2575	2575	2600	1562
7.014502736532963	7.014502341793264	0	0	1	0	-0.0075	0.4273913877813147	2475.1677329644835	2550.1677329644835	2550.1677329644835	2575.1677329644835	0.7272727489471436	0.5462962985038757	0.7464788556098938	0.5840708017349243	0.8125	2475	2550	2550	2575	1562
7.030662590321379	7.030662590321377	0	0	1	0	-0.007489721510659305	0.41514966683978827	2425.0378857089327	2500.0378857089327	2500.0378857089327	2525.0378857089327	0.7272727489471436	0.5185185074806213	0.7323943376541138	0.5663716793060303	0.8125	2425	2500	2500	2525	1562
7.053243280050053	7.053242885310354	0	0	1	0	-0.007458914215262052	0.38154097509127105	2287.410292998755	2362.410292998755	2362.410292998755	2387.410292998755	0.7121211886405945	0.45370370149612427	0.6901408433914185	0.5221238732337952	0.8125	2287	2362	2362	2387	1562
7.06463388879788	7.064633494058182	0	0	1	0	-0.0074076625544635365	0.3572449352753351	2187.9180099524974	2262.9180099524974	2262.9180099524974	2287.9180099524974	0.6969696879386902	0.4166666567325592	0.6478873491287231	0.48672565817832947	0.8125	2187	2262	2262	2287	1562
7.08065755739022	7.080657557390218	0	0	1	0	-0.007336107005503547	0.3316000480194141	2082.9021966395007	2157.9021966395007	2157.9021966395007	2182.9021966395007	0.6818181872367859	0.37037035822868347	0.6197183132171631	0.44247788190841675	0.75	2082	2157	2157	2182	1550
7.0977438652516565	7.097743865251658	0	0	1	0	-0.0072444436971680175	0.2977958686485427	1944.4740821157823	2019.4740821157823	2019.4740821157823	2044.4740821157823	0.6515151262283325	0.31481480598449707	0.577464759349823	0.389380544424057	0.8125	1944	2019	2019	2044	1562
7.119954683882581	7.1199546838825825	0	0	1	0	-0.007132923872213658	0.26982764751796307	1829.9442165860587	1904.9442165860587	1904.9442165860587	1929.9442165860587	0.6212121248245239	0.26851850748062134	0.5492957830429077	0.3451327383518219	0.75	1829	1904	1904	1929	1550
7.130591734545449	7.1305913398057506	0	0	1	0	-0.007001853198729022	0.23349613061834784	1681.1666548821345	1756.1666548821345	1756.1666548821345	1781.1666548821345	0.5454545617103577	0.23148147761821747	0.5070422291755676	0.3097345232963562	0.75	1681	1756	1756	1781	1550
7.147643700053093	7.1476437000530915	0	0	1	0	-0.006851590932319517	0.20645418844789276	1570.4299016941209	1645.4299016941209	1645.4299016941209	1670.4299016941209	0.5	0.1944444477558136	0.47887325286865234	0.2743362784385681	0.75	1570	1645	1645	1670	1550
7.164541322338517	7.164540927598818	0	0	1	0	-0.0066825489314127715	0.19274793439069382	1514.302791329891	1589.302791329891	1589.302791329891	1614.302791329891	0.5	0.1666666716337204	0.43661972880363464	0.23893804848194122	0.75	1514	1589	1589	1614	1550
7.1866131925954715	7.186612797855773	0	0	1	0	-0.006495190528383305	0.1508746061571129	1342.8315122133772	1417.8315122133772	1417.8315122133772	1442.8315122133772	0.40909090638160706	0.12037037312984467	0.3802816867828369	0.1946902722120285	0.75	1342	1417	1417	1442	1550
7.197531297923868	7.19753090318417	0	0	1	0	-0.006290029259590696	0.1508746061571129	1342.8315122133772	1417.8315122133772	1417.8315122133772	1442.8315122133772	0.40909090638160706	0.12037037312984467	0.3802816867828369	0.1946902722120285	0.75	1342	1417	1417	1442	1550
7.214813396675899	7.214813396675897	0	0	1	0	-0.006067627457812124	0.10325029538485841	1147.8099596009952	1222.8099596009952	1222.8099596009952	1247.8099596009952	0.3030303120613098	0.07407407462596893	0.2535211145877838	0.14159291982650757	0.75	1147	1222	1222	1247	1550
7.239981999869736	7.2399819998697375	0	0	1	0	-0.005828594710927302	0.07218530348271213	1020.5988177617062	1095.5988177617062	1095.5988177617062	1120.5988177617062	0.21212121844291687	0.0555555559694767	0.18309858441352844	0.1150442510843277	0.75	1020	1095	1095	1120	1550
7.247536133485175	7.247535738745476	0	0	1	0	-0.005573586191080479	0.05373036433450082	945.0258419497809	1020.0258419497809	1020.0258419497809	1045.025841949781	0.1666666716337204	0.03703703731298447	0.1267605572938919	0.08849557489156723	0.75	945	1020	1020	1045	1550
7.266565350143983	7.266565350143981	0	0	1	0	-0.005303300858899131	0.045290220091271476	910.4634512737567	985.4634512737567	985.4634512737567	1010.4634512737567	0.1666666716337204	0.009259259328246117	0.0845070406794548	0.06194690242409706	0.75	910	985	985	1010	1550
7.280657952129916	7.280657952129918	0	0	1	0	-0.0050184795476914635	0.03465179754294586	866.8991109383633	941.8991109383633	941.8991109383633	966.8991109383633	0.13636364042758942	0.0	0.0422535203397274	0.05309734493494034	0.6875	866	941	941	966	1537
7.297724917746114	7.297724917746116	0	0	1	0	-0.004719902932873809	0.02651515230536461	833.5795486904681	908.5795486904681	908.5795486904681	933.5795486904681	0.10606060922145844	0.0	0.0	0.03539822995662689	0.6875	833	908	908	933	1537
7.3200138948373965	7.320013894837398	0	0	1	0	-0.004408389392193576	0.018939394503831863	802.5568204931915	877.5568204931915	877.5568204931915	902.5568204931915	0.07575757801532745	0.0	0.0	0.017699114978313446	0.6875	802	877	877	902	1537
7.330623313721349	7.33062291898165	0	0	1	0	-0.00408479276261273	0.018939394503831863	802.5568204931915	877.5568204931915	877.5568204931915	902.5568204931915	0.07575757801532745	0.0	0.0	0.017699114978313446	0.6875	802	877	877	902	1537
7.3478019906723	7.347801990672302	0	0	1	0	-0.003750000000000026	0.01515151560306549	787.0454563945532	862.0454563945532	862.0454563945532	887.0454563945532	0.06060606241226196	0.0	0.0	0.017699114978313446	0.6875	787	862	862	887	1537
7.364705534053206	7.364705534053208	0	0	1	0	-0.0034049287480466253	0.011394797115412924	771.6616941876159	846.6616941876159	846.6616941876159	871.6616941876159	0.04545454680919647	0.0	0.014084506779909134	0.008849557489156723	0.6875	771	846	846	871	1537
7.3866068767602915	7.386606876760293	0	0	1	0	-0.0030505248230685246	0.01142595752852673	771.789296079317	846.789296079317	846.789296079317	871.789296079317	0.04545454680919647	0.0	0.028169013559818268	0.008849557489156723	0.6875	771	846	846	871	1537
7.397575903509827	7.397575508770128	0	0	1	0	-0.002687759621589774	0.01142595752852673	771.789296079317	846.789296079317	846.789296079317	871.789296079317	0.04545454680919647	0.0	0.028169013559818268	0.008849557489156723	0.6875	771	846	846	871	1537
7.415265768370693	7.415265768370691	0	0	1	0	-0.002317627457812126	0.007669239040874163	756.4055338723797	831.4055338723797	831.4055338723797	856.4055338723797	0.03030303120613098	0.0	0.0422535203397274	0.008849557489156723	0.6875	756	831	831	856	1537
7.440001736854674	7.440001736854676	0	0	1	0	-0.0019411428382689242	0.007669239040874163	756.4055338723797	831.4055338723797	831.4055338723797	856.4055338723797	0.03030303120613098	0.0	0.0422535203397274	0.008849557489156723	0.6875	756	831	831	856	1537
7.447546001977647	7.447546001977646	0	0	1	0	-0.0015593376811332115	0.007669239040874163	756.4055338723797	831.4055338723797	831.4055338723797	856.4055338723797	0.03030303120613098	0.0	0.0422535203397274	0.008849557489156723	0.6875	756	831	831	856	1537
7.466699956381264	7.4666995616415655	0	0	1	0	-0.001173258487801746	0.007669239040874163	756.4055338723797	831.4055338723797	831.4055338723797	856.4055338723797	0.03030303120613098	0.0	0.0422535203397274	0.008849557489156723	0.6875	756	831	831	856	1537
7.480712820948048	7.480712426208349	0	0	1	0	-0.0007839634745074134	0.007700399453987969	756.5331357640807	831.5331357640807	831.5331357640807	856.5331357640807	0.03030303120613098	0.0	0.056338027119636536	0.008849557489156723	0.6875	756	831	831	856	1537
7.497821234232616	7.497821234232617	0	0	1	0	-0.00039251967182208893	0.007669239040874163	756.4055338723797	831.4055338723797	831.4055338723797	856.4055338723797	0.03030303120613098	0.0	0.0422535203397274	0.008849557489156723	0.6875	756	831	831	856	1537
7.519981131442398	7.519980736702699	0	0	1	0	-8.039065796791711e-18	0.007700399453987969	756.5331357640807	831.5331357640807	831.5331357640807	856.5331357640807	0.03030303120613098	0.0	0.056338027119636536	0.008849557489156723	0.6875	756	831	831	856	1537
7.530532128850934	7.530531734111236	0	0	1	0	0.00039251967182207294	0.007700399453987969	756.5331357640807	831.5331357640807	831.5331357640807	856.5331357640807	0.03030303120613098	0.0	0.056338027119636536	0.008849557489156723	0.6875	756	831	831	856	1537
7.547709226843088	7.547709226843089	0	0	1	0	0.0007839634745073974	0.007669239040874163	756.4055338723797	831.4055338723797	831.4055338723797	856.4055338723797	0.03030303120613098	0.0	0.0422535203397274	0.008849557489156723	0.6875	756	831	831	856	1537
7.565293301464683	7.565293301464681	0	0	1	0	0.00117325848780173	0.007669239040874163	756.4055338723797	831.4055338723797	831.4055338723797	856.4055338723797	0.03030303120613098	0.0	0.0422535203397274	0.008849557489156723	0.6875	756	831	831	856	1537
7.5867699042558865	7.586770298995585	0	0	1	0	0.0015593376811331957	0.007669239040874163	756.4055338723797	831.4055338723797	831.4055338723797	856.4055338723797	0.03030303120613098	0.0	0.0422535203397274	0.008849557489156723	0.6875	756	831	831	856	1537
7.5975522191279	7.5975514296485045	0	0	1	0	0.0019411428382689084	0.007669239040874163	756.4055338723797	831.4055338723797	831.4055338723797	856.4055338723797	0.03030303120613098	0.0	0.0422535203397274	0.008849557489156723	0.6875	756	831	831	856	1537
7.614589184526993	7.614588789787295	0	0	1	0	0.0023176274578121103	0.007669239040874163	756.4055338723797	831.4055338723797	831.4055338723797	856.4055338723797	0.03030303120613098	0.0	0.0422535203397274	0.008849557489156723	0.6875	756	831	831	856	1537
7.63053666835747	7.630536273617771	0	0	1	0	0.002687759621589759	0.007669239040874163	756.4055338723797	831.4055338723797	831.4055338723797	856.4055338723797	0.03030303120613098	0.0	0.0422535203397274	0.008849557489156723	0.6875	756	831	831	856	1537
7.6532286746812	7.653228674681198	0	0	1	0	0.0030505248230685103	0.011457117941640536	771.916897971018	846.916897971018	846.916897971018	871.916897971018	0.04545454680919647	0.0	0.0422535203397274	0.008849557489156723	0.6875	771	846	846	871	1537
7.666718509147104	7.666718903886803	0	0	1	0	0.0034049287480466114	0.011457117941640536	771.916897971018	846.916897971018	846.916897971018	871.916897971018	0.04545454680919647	0.0	0.0422535203397274	0.008849557489156723	0.6875	771	846	846	871	1537
7.680688741826421	7.6806887418264225	0	0	1	0	0.0037500000000000124	0.01142595752852673	771.789296079317	846.789296079317	846.789296079317	871.789296079317	0.04545454680919647	0.0	0.028169013559818268	0.008849557489156723	0.6875	771	846	846	871	1537
7.706703666934432	7.70670366693443	0	0	1	0	0.004084792762612716	0.01918867780874231	803.5776356267997	878.5776356267997	878.5776356267997	903.5776356267997	0.07575757801532745	0.0	0.028169013559818268	0.03539822995662689	0.6875	803	878	878	903	1537
7.71458109236317	7.714580697623472	0	0	1	0	0.004408389392193564	0.01918867780874231	803.5776356267997	878.5776356267997	878.5776356267997	903.5776356267997	0.07575757801532745	0.0	0.028169013559818268	0.03539822995662689	0.6875	803	878	878	903	1537
7.734250576813386	7.734250576813384	0	0	1	0	0.004719902932873797	0.025509494433366853	829.4613797046372	904.4613797046372	904.4613797046372	929.4613797046372	0.10606060922145844	0.018518518656492233	0.056338027119636536	0.06194690242409706	0.6875	829	904	904	929	1537
7.747721858513449	7.747721858513451	0	0	1	0	0.005018479547691453	0.03201727353667423	856.1107351326809	931.1107351326809	931.1107351326809	956.1107351326809	0.10606060922145844	0.018518518656492233	0.056338027119636536	0.06194690242409706	0.6875	856	931	931	956	1537
7.76553882955732	7.765538829557318	0	0	1	0	0.005303300858899124	0.05113552508915892	934.3999752401057	1009.3999752401057	1009.3999752401057	1034.3999752401057	0.1515151560306549	0.046296294778585434	0.0845070406794548	0.0796460211277008	0.6875	934	1009	1009	1034	1537
7.786564244872826	7.786563850133128	0	0	1	0	0.0055735861910804745	0.0788719388950585	1047.9805897752644	1122.9805897752644	1122.9805897752644	1147.9805897752644	0.19696970283985138	0.09259258955717087	0.18309858441352844	0.14159291982650757	0.6875	1047	1122	1122	1147	1537
7.797540376936938	7.7975399821972395	0	0	1	0	0.0058285947109273	0.09750531774715832	1124.2842761746133	1199.2842761746133	1199.2842761746133	1224.2842761746133	0.22727273404598236	0.12037037312984467	0.23943662643432617	0.17699114978313446	0.6875	1124	1199	1199	1224	1537
7.814591947704885	7.814591552965187	0	0	1	0	0.006067627457812124	0.11713582291227764	1204.6711948257769	1279.6711948257769	1279.6711948257769	1304.6711948257769	0.25757575035095215	0.14814814925193787	0.2957746386528015	0.21238937973976135	0.75	1204	1279	1279	1304	1550
7.830706406427941	7.830706406427943	0	0	1	0	0.006290029259590699	0.13677486327837696	1285.0930651249537	1360.0930651249537	1360.0930651249537	1385.0930651249537	0.3030303120613098	0.1666666716337204	0.3239436745643616	0.23893804848194122	0.75	1285	1360	1360	1385	1550
7.853302885744567	7.853302491004868	0	0	1	0	0.006495190528383307	0.15621798445353274	1364.7126463372165	1439.7126463372165	1439.7126463372165	1464.7126463372165	0.3484848439693451	0.17592592537403107	0.3661971688270569	0.2743362784385681	0.75	1364	1439	1439	1464	1550
7.864582177897342	7.864584546335532	0	0	1	0	0.006682548931412777	0.1889968034431151	1498.9419100995563	1573.9419100995563	1573.9419100995563	1598.9419100995563	0.43939393758773804	0.1944444477558136	0.39436620473861694	0.3097345232963562	0.75	1498	1573	1573	1598	1550
7.880686373388228	7.8806863733882295	0	0	1	0	0.006851590932319523	0.22895704748515966	1662.5791094517288	1737.5791094517288	1737.5791094517288	1762.5791094517288	0.4848484992980957	0.25	0.4647887349128723	0.389380544424057	0.75	1662	1737	1737	1762	1550
7.8977955761521965	7.897795576152195	0	0	1	0	0.007001853198729028	0.25436969253356567	1766.6438909249514	1841.6438909249514	1841.6438909249514	1866.6438909249514	0.5303030014038086	0.2777777910232544	0.49295774102211	0.4247787594795227	0.8125	1766	1841	1841	1866	1562
7.919985473579084	7.919985078839385	0	0	1	0	0.007132923872213665	0.2750199782674514	1851.2068110052135	1926.2068110052135	1926.2068110052135	1951.2068110052135	0.5454545617103577	0.31481480598449707	0.5211267471313477	0.4601770043373108	0.8125	1851	1926	1926	1951	1562
7.930519102440874	7.930518707701175	0	0	1	0	0.0072444436971680235	0.30958945263108895	1992.7688085243092	2067.768808524309	2067.768808524309	2092.768808524309	0.5909090638160706	0.37037035822868347	0.5492957830429077	0.5044247508049011	0.8125	1992	2067	2067	2092	1562
7.947630673643035	7.947630278903336	0	0	1	0	0.007336107005503552	0.3361243070254716	2101.429037269306	2176.429037269306	2176.429037269306	2201.429037269306	0.6212121248245239	0.4166666567325592	0.577464759349823	0.5309734344482422	0.8125	2101	2176	2176	2201	1562
7.964714613066279	7.964714613066278	0	0	1	0	0.007407662554463541	0.36254304851749275	2209.613783679133	2284.613783679133	2284.613783679133	2309.613783679133	0.6666666865348816	0.45370370149612427	0.591549277305603	0.5575221180915833	0.8125	2209	2284	2284	2309	1562
7.986609639938186	7.986609245198487	0	0	1	0	0.007458914215262055	0.3933161342662572	2335.629569820323	2410.629569820323	2410.629569820323	2435.629569820323	0.6818181872367859	0.5185185074806213	0.6197183132171631	0.6017699241638184	0.8125	2335	2410	2410	2435	1562
7.99750090296706	7.997500508227361	0	0	1	0	0.007489721510659307	0.3933161342662572	2335.629569820323	2410.629569820323	2410.629569820323	2435.629569820323	0.6818181872367859	0.5185185074806213	0.6197183132171631	0.6017699241638184	0.8125	2335	2410	2410	2435	1562
8.015031687729318	8.015031292989622	0	0	1	0	0.0075	0.4322484951300556	2495.057587557578	2570.057587557578	2570.057587557578	2595.057587557578	0.7121211886405945	0.5925925970077515	0.6478873491287231	0.6548672318458557	0.8125	2495	2570	2570	2595	1562
8.030627063748488	8.030627063748486	0	0	1	0	0.007489721510659301	0.45058396876519513	2570.141352093474	2645.141352093474	2645.141352093474	2670.141352093474	0.7272727489471436	0.6203703880310059	0.6760563254356384	0.6725663542747498	0.875	2570	2645	2645	2670	1575
8.052727355263757	8.052727355263755	0	0	1	0	0.007458914215262044	0.47057987363442777	2652.0245825329816	2727.0245825329816	2727.0245825329816	2752.0245825329816	0.7424242496490479	0.6574074029922485	0.6901408433914185	0.6991150379180908	0.875	2652	2727	2727	2752	1575
8.064505598395778	8.06450520365608	0	0	1	0	0.007407662554463523	0.4883629681537176	2724.846354589474	2799.846354589474	2799.846354589474	2824.846354589474	0.7727272510528564	0.6759259104728699	0.7042253613471985	0.7168141603469849	0.875	2724	2799	2799	2824	1575
8.08077992669684	8.080779926696838	0	0	1	0	0.007336107005503528	0.503208483276218	2785.638739016113	2860.638739016113	2860.638739016113	2885.638739016113	0.7878788113594055	0.7037037014961243	0.7183098793029785	0.7256637215614319	0.875	2785	2860	2860	2885	1575
8.106166426204402	8.1061664262044	0	0	1	0	0.007244443697167994	0.5143284182788932	2831.1748728520674	2906.1748728520674	2906.1748728520674	2931.1748728520674	0.7878788113594055	0.7314814925193787	0.7323943376541138	0.7345132827758789	0.875	2831	2906	2906	2931	1575
8.11456451329582	8.114564118556121	0	0	1	0	0.00713292387221363	0.5143284182788932	2831.1748728520674	2906.1748728520674	2906.1748728520674	2931.1748728520674	0.7878788113594055	0.7314814925193787	0.7323943376541138	0.7345132827758789	0.875	2831	2906	2906	2931	1575
8.133262938087052	8.133262938087054	0	0	1	0	0.007001853198728986	0.5159487604099393	2837.8101738787013	2912.8101738787013	2912.8101738787013	2937.8101738787013	0.7878788113594055	0.7314814925193787	0.7323943376541138	0.7433628439903259	0.875	2837	2912	2912	2937	1575
8.147747516593869	8.14774751659387	0	0	1	0	0.006851590932319475	0.5197366355854154	2853.321522722276	2928.321522722276	2928.321522722276	2953.321522722276	0.8030303120613098	0.7314814925193787	0.7323943376541138	0.7433628439903259	0.875	2853	2928	2928	2953	1575
8.164715402545676	8.164715797285375	0	0	1	0	0.006682548931412723	0.5263204209828753	2880.2821239248747	2955.2821239248747	2955.2821239248747	2980.2821239248747	0.8030303120613098	0.7407407164573669	0.7464788556098938	0.752212405204773	0.875	2880	2955	2955	2980	1575
8.186142268134835	8.186142268134837	0	0	1	0	0.006495190528383249	0.5430667072619997	2948.858166237889	3023.858166237889	3023.858166237889	3048.858166237889	0.8181818127632141	0.7685185074806213	0.7605633735656738	0.769911527633667	0.875	2948	3023	3023	3048	1575
8.197490639734893	8.197490244995194	0	0	1	0	0.006290029259590635	0.545381528147658	2958.3373577646594	3033.3373577646594	3033.3373577646594	3058.3373577646594	0.8181818127632141	0.7777777910232544	0.7605633735656738	0.769911527633667	0.875	2958	3033	3033	3058	1575
8.214673658822532	8.21467365882253	0	0	1	0	0.0060676274578120555	0.545381528147658	2958.3373577646594	3033.3373577646594	3033.3373577646594	3058.3373577646594	0.8181818127632141	0.7777777910232544	0.7605633735656738	0.769911527633667	0.875	2958	3033	3033	3058	1575
8.230804696612937	8.230804696612935	0	0	1	0	0.005828594710927226	0.5390692382445437	2932.4885306114065	3007.4885306114065	3007.4885306114065	3032.4885306114065	0.8181818127632141	0.7592592835426331	0.7605633735656738	0.76106196641922	0.875	2932	3007	3007	3032	1575
8.25274156589291	8.252741565892912	0	0	1	0	0.0055735861910803965	0.5301082961583514	2895.793472768449	2970.793472768449	2970.793472768449	2995.793472768449	0.8181818127632141	0.7407407164573669	0.7464788556098938	0.752212405204773	0.875	2895	2970	2970	2995	1575
8.264539546009873	8.264539546009871	0	0	1	0	0.005303300858899042	0.5263204209828753	2880.2821239248747	2955.2821239248747	2955.2821239248747	2980.2821239248747	0.8030303120613098	0.7407407164573669	0.7464788556098938	0.752212405204773	0.875	2880	2955	2955	2980	1575
8.280774005601357	8.280774005601355	0	0	1	0	0.005018479547691366	0.5240056149983783	2870.802993418359	2945.802993418359	2945.802993418359	2970.802993418359	0.8030303120613098	0.7314814925193787	0.7464788556098938	0.752212405204773	0.875	2870	2945	2945	2970	1575
8.297551232278655	8.297550837538957	0	0	1	0	0.004719902932873706	0.5240056149983783	2870.802993418359	2945.802993418359	2945.802993418359	2970.802993418359	0.8030303120613098	0.7314814925193787	0.7464788556098938	0.752212405204773	0.875	2870	2945	2945	2970	1575
8.319359416416829	8.31935902167713	0	0	1	0	0.004408389392193469	0.5200392915307175	2854.560898818288	2929.560898818288	2929.560898818288	2954.560898818288	0.8030303120613098	0.7222222089767456	0.7464788556098938	0.7433628439903259	0.875	2854	2929	2929	2954	1575
8.332824382281713	8.332824777021415	0	0	1	0	0.004084792762612619	0.5177244855462204	2845.0817683117725	2920.0817683117725	2920.0817683117725	2945.0817683117725	0.8030303120613098	0.7129629850387573	0.7464788556098938	0.7433628439903259	0.875	2845	2920	2920	2945	1575
8.34773488492351	8.34773449018381	0	0	1	0	0.0037499999999999114	0.5088570248128974	2808.7695166088147	2883.7695166088147	2883.7695166088147	2908.7695166088147	0.8030303120613098	0.6944444179534912	0.7323943376541138	0.7345132827758789	0.875	2808	2883	2883	2908	1575
8.364868561548802	8.3648689562885	0	0	1	0	0.0034049287480465078	0.49719883850517377	2761.0292436786867	2836.0292436786867	2836.0292436786867	2861.0292436786867	0.7878788113594055	0.6759259104728699	0.7323943376541138	0.7168141603469849	0.875	2761	2836	2836	2861	1575
8.386096478329778	8.386096873069476	0	0	1	0	0.003050524823068404	0.4884560450263322	2725.2275043828304	2800.2275043828304	2800.2275043828304	2825.2275043828304	0.7878788113594055	0.6574074029922485	0.7183098793029785	0.7079645991325378	0.875	2725	2800	2800	2825	1575
8.397581035125912	8.397580640386213	0	0	1	0	0.0026877596215896505	0.48076415225207825	2693.7292034722605	2768.7292034722605	2768.7292034722605	2793.7292034722605	0.7727272510528564	0.6481481194496155	0.7183098793029785	0.6991150379180908	0.875	2693	2768	2768	2793	1575
8.41481537037439	8.414815370374392	0	0	1	0	0.002317627457812	0.4722305375854674	2658.784051412489	2733.784051412489	2733.784051412489	2758.784051412489	0.7727272510528564	0.6203703880310059	0.7183098793029785	0.6902654767036438	0.875	2658	2733	2733	2758	1575
8.439461338207051	8.439460943467353	0	0	1	0	0.0019411428382687965	0.4598245000536121	2607.9813277195417	2682.9813277195417	2682.9813277195417	2707.9813277195417	0.7575757503509521	0.6018518805503845	0.7042253613471985	0.6814159154891968	0.875	2607	2682	2682	2707	1575
8.44754165984096	8.447541265101261	0	0	1	0	0.001559337681133082	0.45132203093679646	2573.1637166861815	2648.1637166861815	2648.1637166861815	2673.1637166861815	0.7575757503509521	0.5740740895271301	0.7042253613471985	0.6725663542747498	0.875	2573	2648	2648	2673	1575
8.466123636421054	8.466124031160753	0	0	1	0	0.0011732584878016152	0.4313261111664026	2491.2804252264186	2566.2804252264186	2566.2804252264186	2591.2804252264186	0.7424242496490479	0.5370370149612427	0.6901408433914185	0.6460176706314087	0.8125	2491	2566	2566	2591	1562
8.480655583691723	8.480655583691725	0	0	1	0	0.0007839634745072818	0.4077066651827659	2394.5587939234265	2469.5587939234265	2469.5587939234265	2494.5587939234265	0.7272727489471436	0.49074074625968933	0.6760563254356384	0.6106194853782654	0.8125	2394	2469	2469	2494	1562
8.497662548873707	8.49766254887371	0	0	1	0	0.0003925196718219568	0.36719923161938794	2228.6808534813936	2303.6808534813936	2303.6808534813936	2328.6808534813936	0.6666666865348816	0.43518519401550293	0.6478873491287231	0.5663716793060303	0.8125	2228	2303	2303	2328	1562
8.519380337620865	8.519379942881166	0	0	1	0	-1.2426921205886656e-16	0.2998887938262147	1953.044610718349	2028.044610718349	2028.044610718349	2053.044610718349	0.6212121248245239	0.32407405972480774	0.5633803009986877	0.45132744312286377	0.8125	1953	2028	2028	2053	1562
8.532786487270632	8.53278648727063	0	0	1	0	-0.00039251967182220505	0.2998887938262147	1953.044610718349	2028.044610718349	2028.044610718349	2053.044610718349	0.6212121248245239	0.32407405972480774	0.5633803009986877	0.45132744312286377	0.8125	1953	2028	2028	2053	1562
8.547717516376762	8.547717516376764	0	0	1	0	-0.000783963474507529	0.2667389788317678	1817.2961183160892	1892.2961183160892	1892.2961183160892	1917.2961183160892	0.5909090638160706	0.26851850748062134	0.5211267471313477	0.39823007583618164	0.8125	1817	1892	1892	1917	1562
8.564756850214048	8.56475685021405	0	0	1	0	-0.0011732584878018542	0.23661217364495002	1693.9268510760703	1768.9268510760703	1768.9268510760703	1793.9268510760703	0.5454545617103577	0.23148147761821747	0.47887325286865234	0.3539822995662689	0.75	1693	1768	1768	1793	1550
8.586152926106701	8.586152926106703	0	0	1	0	-0.0015593376811333186	0.19411046927390618	1519.8823716766458	1594.8823716766458	1594.8823716766458	1619.8823716766458	0.4848484992980957	0.17592592537403107	0.4084506928920746	0.28318583965301514	0.75	1519	1594	1594	1619	1550
8.599347100538226	8.599347100538228	0	0	1	0	-0.00194114283826903	0.16286703645319367	1391.940514275828	1466.940514275828	1466.940514275828	1491.940514275828	0.40909090638160706	0.14814814925193787	0.3802816867828369	0.24778760969638824	0.75	1391	1466	1466	1491	1550
8.614833528400533	8.614833528400535	0	0	1	0	-0.00231762745781223	0.14580062369450464	1322.0535540289966	1397.0535540289966	1397.0535540289966	1422.0535540289966	0.3787878751754761	0.12962962687015533	0.3380281627178192	0.22123894095420837	0.75	1322	1397	1397	1422	1550
8.63949173316386	8.639491733163858	0	0	1	0	-0.002687759621589876	0.1244251308274339	1234.5209107383419	1309.5209107383419	1309.5209107383419	1334.5209107383419	0.3484848439693451	0.10185185074806213	0.26760563254356384	0.17699114978313446	0.75	1234	1309	1309	1334	1550
8.64753179134849	8.647531396608791	0	0	1	0	-0.003050524823068625	0.1244251308274339	1234.5209107383419	1309.5209107383419	1309.5209107383419	1334.5209107383419	0.3484848439693451	0.10185185074806213	0.26760563254356384	0.17699114978313446	0.75	1234	1309	1309	1334	1550
8.66615087346027	8.66615047872057	0	0	1	0	-0.0034049287480467233	0.10506654454637321	1155.2474999173983	1230.2474999173983	1230.2474999173983	1255.2474999173983	0.3030303120613098	0.0833333358168602	0.22535210847854614	0.1504424810409546	0.75	1155	1230	1230	1255	1550
8.680639794103774	8.680639794103772	0	0	1	0	-0.0037500000000001204	0.09046180383560554	1095.4410867068048	1170.4410867068048	1170.4410867068048	1195.4410867068048	0.27272728085517883	0.06481481343507767	0.18309858441352844	0.13274335861206055	0.75	1095	1170	1170	1195	1550
8.69787531357135	8.697875313571348	0	0	1	0	-0.004084792762612822	0.07012829688999528	1012.1753757645306	1087.1753757645306	1087.1753757645306	1112.1753757645306	0.22727273404598236	0.03703703731298447	0.14084507524967194	0.1150442510843277	0.75	1012	1087	1087	1112	1550
8.719460469779717	8.719460469779715	0	0	1	0	-0.004408389392193665	0.03521268503146324	869.195945203842	944.195945203842	944.195945203842	969.195945203842	0.13636364042758942	0.0	0.056338027119636536	0.0796460211277008	0.75	869	944	944	969	1550
8.730645419144482	8.730645024404783	0	0	1	0	-0.004719902932873894	0.034527155890490636	866.3887033715591	941.3887033715591	941.3887033715591	966.3887033715591	0.13636364042758942	0.0	0.028169013559818268	0.06194690242409706	0.75	866	941	941	966	1550
8.747762911442122	8.747762911442123	0	0	1	0	-0.005018479547691547	0.03030303120613098	849.0909127891064	924.0909127891064	924.0909127891064	949.0909127891064	0.12121212482452393	0.0	0.0	0.05309734493494034	0.75	849	924	924	949	1550
8.7648365876332	8.764836587633202	0	0	1	0	-0.005303300858899213	0.02651515230536461	833.5795486904681	908.5795486904681	908.5795486904681	933.5795486904681	0.10606060922145844	0.0	0.0	0.044247787445783615	0.75	833	908	908	933	1550
8.786084636138815	8.786084636138813	0	0	1	0	-0.005573586191080559	0.022727273404598236	818.0681845918298	893.0681845918298	893.0681845918298	918.0681845918298	0.09090909361839294	0.0	0.0	0.03539822995662689	0.6875	818	893	893	918	1537
8.797540771676639	8.79754037693694	0	0	1	0	-0.005828594710927379	0.018939394503831863	802.5568204931915	877.5568204931915	877.5568204931915	902.5568204931915	0.07575757801532745	0.0	0.0	0.02654867246747017	0.6875	802	877	877	902	1537
8.814545368420431	8.814544973680732	0	0	1	0	-0.006067627457812198	0.01515151560306549	787.0454563945532	862.0454563945532	862.0454563945532	887.0454563945532	0.06060606241226196	0.0	0.0	0.02654867246747017	0.6875	787	862	862	887	1537
8.83064916917162	8.830649169171618	0	0	1	0	-0.006290029259590766	0.01515151560306549	787.0454563945532	862.0454563945532	862.0454563945532	887.0454563945532	0.06060606241226196	0.0	0.0	0.017699114978313446	0.6875	787	862	862	887	1537
8.852860382542241	8.85286077728194	0	0	1	0	-0.0064951905283833706	0.01515151560306549	787.0454563945532	862.0454563945532	862.0454563945532	887.0454563945532	0.06060606241226196	0.0	0.0	0.017699114978313446	0.6875	787	862	862	887	1537
8.864575862062159	8.864575072582763	0	0	1	0	-0.006682548931412833	0.011363636702299118	771.5340922959149	846.5340922959149	846.5340922959149	871.5340922959149	0.04545454680919647	0.0	0.0	0.017699114978313446	0.6875	771	846	846	871	1537
8.880795321545092	8.88079532154509	0	0	1	0	-0.006851590932319573	0.011363636702299118	771.5340922959149	846.5340922959149	846.5340922959149	871.5340922959149	0.04545454680919647	0.0	0.0	0.008849557489156723	0.6875	771	846	846	871	1537
8.897776233906955	8.897776233906956	0	0	1	0	-0.007001853198729073	0.011363636702299118	771.5340922959149	846.5340922959149	846.5340922959149	871.5340922959149	0.04545454680919647	0.0	0.0	0.008849557489156723	0.6875	771	846	846	871	1537
8.919507443803871	8.919507049064173	0	0	1	0	-0.007132923872213704	0.011363636702299118	771.5340922959149	846.5340922959149	846.5340922959149	871.5340922959149	0.04545454680919647	0.0	0.0	0.008849557489156723	0.6875	771	846	846	871	1537
8.932791618886716	8.932791618886714	0	0	1	0	-0.0072444436971680565	0.01515151560306549	787.0454563945532	862.0454563945532	862.0454563945532	887.0454563945532	0.06060606241226196	0.0	0.0	0.008849557489156723	0.6875	787	862	862	887	1537
8.947743569196883	8.947743569196884	0	0	1	0	-0.007336107005503578	0.01515151560306549	787.0454563945532	862.0454563945532	862.0454563945532	887.0454563945532	0.06060606241226196	0.0	0.0	0.008849557489156723	0.6875	787	862	862	887	1537
8.964811719032179	8.964811719032177	0	0	1	0	-0.007407662554463561	0.01515151560306549	787.0454563945532	862.0454563945532	862.0454563945532	887.0454563945532	0.06060606241226196	0.0	0.0	0.008849557489156723	0.6875	787	862	862	887	1537
8.986130031204175	8.986130031204173	0	0	1	0	-0.007458914215262068	0.01515151560306549	787.0454563945532	862.0454563945532	862.0454563945532	887.0454563945532	0.06060606241226196	0.0	0.0	0.008849557489156723	0.6875	787	862	862	887	1537
8.99757511403043	8.997574719290732	0	0	1	0	-0.007489721510659314	0.01515151560306549	787.0454563945532	862.0454563945532	862.0454563945532	887.0454563945532	0.06060606241226196	0.0	0.0	0.008849557489156723	0.6875	787	862	862	887	1537
9.014740764571323	9.014740764571322	0	0	1	0	-0.0075	0.01515151560306549	787.0454563945532	862.0454563945532	862.0454563945532	887.0454563945532	0.06060606241226196	0.0	0.0	0.008849557489156723	0.6875	787	862	862	887	1537
9.030760485766672	9.030760485766674	0	0	1	0	-0.007489721510659294	0.01515151560306549	787.0454563945532	862.0454563945532	862.0454563945532	887.0454563945532	0.06060606241226196	0.0	0.0	0.008849557489156723	0.6875	787	862	862	887	1537
9.052735250057731	9.05273564479743	0	0	1	0	-0.00745891421526203	0.01515151560306549	787.0454563945532	862.0454563945532	862.0454563945532	887.0454563945532	0.06060606241226196	0.0	0.0	0.008849557489156723	0.6875	787	862	862	887	1537
9.066014688264191	9.066014293524493	0	0	1	0	-0.007407662554463503	0.01515151560306549	787.0454563945532	862.0454563945532	862.0454563945532	887.0454563945532	0.06060606241226196	0.0	0.0	0.008849557489156723	0.6875	787	862	862	887	1537
9.080747558041539	9.080747558041537	0	0	1	0	-0.007336107005503502	0.01515151560306549	787.0454563945532	862.0454563945532	862.0454563945532	887.0454563945532	0.06060606241226196	0.0	0.0	0.008849557489156723	0.75	787	862	862	887	1550
9.09786899773617	9.097868997736168	0	0	1	0	-0.007244443697167961	0.01515151560306549	787.0454563945532	862.0454563945532	862.0454563945532	887.0454563945532	0.06060606241226196	0.0	0.0	0.008849557489156723	0.6875	787	862	862	887	1537
9.119438364356585	9.119438364356583	0	0	1	0	-0.007132923872213591	0.01515151560306549	787.0454563945532	862.0454563945532	862.0454563945532	887.0454563945532	0.06060606241226196	0.0	0.0	0.008849557489156723	0.6875	787	862	862	887	1537
9.130562129068041	9.13056212906804	0	0	1	0	-0.007001853198728941	0.01515151560306549	787.0454563945532	862.0454563945532	862.0454563945532	887.0454563945532	0.06060606241226196	0.0	0.0	0.008849557489156723	0.6875	787	862	862	887	1537
9.147730542786823	9.147730937526521	0	0	1	0	-0.006851590932319425	0.01515151560306549	787.0454563945532	862.0454563945532	862.0454563945532	887.0454563945532	0.06060606241226196	0.0	0.0	0.008849557489156723	0.6875	787	862	862	887	1537
9.164816455908563	9.164816455908564	0	0	1	0	-0.006682548931412667	0.01515151560306549	787.0454563945532	862.0454563945532	862.0454563945532	887.0454563945532	0.06060606241226196	0.0	0.0	0.008849557489156723	0.75	787	862	862	887	1550
9.186145426052425	9.186145426052427	0	0	1	0	-0.006495190528383187	0.01515151560306549	787.0454563945532	862.0454563945532	862.0454563945532	887.0454563945532	0.06060606241226196	0.0	0.0	0.008849557489156723	0.6875	787	862	862	887	1537
9.197590903618382	9.197590508878683	0	0	1	0	-0.006290029259590567	0.01515151560306549	787.0454563945532	862.0454563945532	862.0454563945532	887.0454563945532	0.06060606241226196	0.0	0.0	0.008849557489156723	0.6875	787	862	862	887	1537
9.214904186806615	9.214904186806617	0	0	1	0	-0.006067627457811982	0.01515151560306549	787.0454563945532	862.0454563945532	862.0454563945532	887.0454563945532	0.06060606241226196	0.0	0.0	0.008849557489156723	0.6875	787	862	862	887	1537
9.239475548836209	9.23947515409651	0	0	1	0	-0.005828594710927147	0.01515151560306549	787.0454563945532	862.0454563945532	862.0454563945532	887.0454563945532	0.06060606241226196	0.0	0.0	0.008849557489156723	0.6875	787	862	862	887	1537
9.247487580502229	9.24748718576253	0	0	1	0	-0.005573586191080312	0.01515151560306549	787.0454563945532	862.0454563945532	862.0454563945532	887.0454563945532	0.06060606241226196	0.0	0.0	0.008849557489156723	0.6875	787	862	862	887	1537
9.26603797790642	9.266037977906418	0	0	1	0	-0.005303300858898952	0.01515151560306549	787.0454563945532	862.0454563945532	862.0454563945532	887.0454563945532	0.06060606241226196	0.0	0.0	0.008849557489156723	0.6875	787	862	862	887	1537
9.280805979516957	9.280805979516959	0	0	1	0	-0.005018479547691274	0.018939394503831863	802.5568204931915	877.5568204931915	877.5568204931915	902.5568204931915	0.07575757801532745	0.0	0.0	0.008849557489156723	0.6875	802	877	877	902	1537
9.298028077834774	9.298027683095075	0	0	1	0	-0.004719902932873609	0.018939394503831863	802.5568204931915	877.5568204931915	877.5568204931915	902.5568204931915	0.07575757801532745	0.0	0.0	0.017699114978313446	0.6875	802	877	877	902	1537
9.319329021460023	9.319328626720324	0	0	1	0	-0.004408389392193368	0.022727273404598236	818.0681845918298	893.0681845918298	893.0681845918298	918.0681845918298	0.09090909361839294	0.0	0.0	0.02654867246747017	0.6875	818	893	893	918	1537
9.332730828973103	9.332731223712802	0	0	1	0	-0.004084792762612514	0.030427672858586205	849.6013203559105	924.6013203559105	924.6013203559105	949.6013203559105	0.12121212482452393	0.0	0.014084506779909134	0.03539822995662689	0.6875	849	924	924	949	1537
9.347592383892254	9.347592383892252	0	0	1	0	-0.0037499999999998025	0.03440251423803541	865.878295804755	940.878295804755	940.878295804755	965.878295804755	0.13636364042758942	0.0	0.028169013559818268	0.044247787445783615	0.6875	865	940	940	965	1537
9.364689744465258	9.364690139204956	0	0	1	0	-0.003404928748046396	0.039468389685751754	886.6230557631534	961.6230557631534	961.6230557631534	986.6230557631534	0.13636364042758942	0.018518518656492233	0.056338027119636536	0.05309734493494034	0.6875	886	961	961	986	1537
9.386122136410199	9.386122136410197	0	0	1	0	-0.003050524823068289	0.05899172669600927	966.571120820158	1041.571120820158	1041.571120820158	1066.571120820158	0.1818181872367859	0.046296294778585434	0.09859155118465424	0.0796460211277008	0.6875	966	1041	1041	1066	1537
9.397515903075613	9.397515508335918	0	0	1	0	-0.002687759621589533	0.05899172669600927	966.571120820158	1041.571120820158	1041.571120820158	1066.571120820158	0.1818181872367859	0.046296294778585434	0.09859155118465424	0.0796460211277008	0.6875	966	1041	1041	1066	1537
9.414682343095903	9.414682343095905	0	0	1	0	-0.0023176274578118805	0.09408577184631509	1110.2812357106602	1185.2812357106602	1185.2812357106602	1210.2812357106602	0.25757575035095215	0.09259258955717087	0.2112676054239273	0.12389380484819412	0.6875	1110	1185	1185	1210	1537
9.430773512176733	9.430773512176732	0	0	1	0	-0.0019411428382686748	0.1328426442481322	1268.9906281961012	1343.9906281961012	1343.9906281961012	1368.9906281961012	0.3636363744735718	0.12037037312984467	0.28169015049934387	0.16814158856868744	0.6875	1268	1343	1343	1368	1537
9.452755381782369	9.452755381782367	0	0	1	0	-0.0015593376811329591	0.15651031163239382	1365.9097261346528	1440.9097261346528	1440.9097261346528	1465.9097261346528	0.40909090638160706	0.14814814925193787	0.3380281627178192	0.20353981852531433	0.75	1365	1440	1440	1465	1550
9.464518624805839	9.46451823006614	0	0	1	0	-0.0011732584878014912	0.1650038340222868	1400.6907003212646	1475.6907003212646	1475.6907003212646	1500.6907003212646	0.40909090638160706	0.1666666716337204	0.3661971688270569	0.2300885021686554	0.75	1400	1475	1475	1500	1550
9.480680847032447	9.480680847032446	0	0	1	0	-0.0007839634745071568	0.18057454397982453	1464.4527575973816	1539.4527575973816	1539.4527575973816	1564.4527575973816	0.43939393758773804	0.18518517911434174	0.39436620473861694	0.24778760969638824	0.75	1464	1539	1539	1564	1550
9.506328269480898	9.5063278747412	0	0	1	0	-0.0003925196718218313	0.20205204731528337	1552.4031337560855	1627.4031337560855	1627.4031337560855	1652.4031337560855	0.4848484992980957	0.20370370149612427	0.4225352108478546	0.28318583965301514	0.75	1552	1627	1627	1652	1550
9.515095832930369	9.51509543819067	0	0	1	0	2.499161517667739e-16	0.20205204731528337	1552.4031337560855	1627.4031337560855	1627.4031337560855	1652.4031337560855	0.4848484992980957	0.20370370149612427	0.4225352108478546	0.28318583965301514	0.75	1552	1627	1627	1652	1550
9.53258753846245	9.53258714372275	0	0	1	0	0.00039251967182233054	0.2192430950916684	1622.800474400382	1697.800474400382	1697.800474400382	1722.800474400382	0.5151515007019043	0.2222222238779068	0.4507042169570923	0.3097345232963562	0.75	1622	1697	1697	1722	1550
9.54780554332959	9.547805543329591	0	0	1	0	0.0007839634745076539	0.23838356619617906	1701.1807035733532	1776.1807035733532	1776.1807035733532	1801.1807035733532	0.560606062412262	0.24074074625968933	0.4647887349128723	0.32743361592292786	0.75	1701	1776	1776	1801	1550
9.564726060517545	9.564726060517543	0	0	1	0	0.0011732584878019847	0.2485909077271431	1742.9797671426509	1817.9797671426509	1817.9797671426509	1842.9797671426509	0.560606062412262	0.25925925374031067	0.49295774102211	0.3539822995662689	0.75	1742	1817	1817	1842	1550
9.586129636464475	9.586129636464474	0	0	1	0	0.001559337681133448	0.2628131961573259	1801.2200382642495	1876.2200382642495	1876.2200382642495	1901.2200382642495	0.5757575631141663	0.28703704476356506	0.5070422291755676	0.37168142199516296	0.75	1801	1876	1876	1901	1550
9.597547482251516	9.597547087511817	0	0	1	0	0.0019411428382691577	0.27484530814304975	1850.4915368457887	1925.4915368457887	1925.4915368457887	1950.4915368457887	0.5909090638160706	0.3055555522441864	0.5211267471313477	0.389380544424057	0.75	1850	1925	1925	1950	1550
9.614734448736142	9.614737606653733	0	0	1	0	0.0023176274578123562	0.28441575696945165	1889.6825247899046	1964.6825247899046	1964.6825247899046	1989.6825247899046	0.6060606241226196	0.32407405972480774	0.5211267471313477	0.39823007583618164	0.75	1889	1964	1964	1989	1550
9.639482259411087	9.639481864671389	0	0	1	0	0.0026877596215899996	0.29920745751781386	1950.2545385354476	2025.2545385354476	2025.2545385354476	2050.254538535448	0.6363636255264282	0.34259259700775146	0.5352112650871277	0.40707963705062866	0.75	1950	2025	2025	2050	1550
9.64770271363806	9.64770231889836	0	0	1	0	0.0030505248230687457	0.29920745751781386	1950.2545385354476	2025.2545385354476	2025.2545385354476	2050.254538535448	0.6363636255264282	0.34259259700775146	0.5352112650871277	0.40707963705062866	0.75	1950	2025	2025	2050	1550
9.66606718864413	9.666066793904431	0	0	1	0	0.0034049287480468413	0.31761418834326793	2025.6301012656822	2100.6301012656822	2100.6301012656822	2125.6301012656822	0.6515151262283325	0.37962964177131653	0.5633803009986877	0.4247787594795227	0.75	2025	2100	2100	2125	1550
9.68068518916913	9.680685189169132	0	0	1	0	0.0037500000000002353	0.33239736828024835	2086.1672231076172	2161.1672231076172	2161.1672231076172	2186.1672231076172	0.6666666865348816	0.40740740299224854	0.577464759349823	0.44247788190841675	0.75	2086	2161	2161	2186	1550
9.706154584013438	9.70615418927374	0	0	1	0	0.004084792762612933	0.34368163757987347	2132.376305889582	2207.376305889582	2207.376305889582	2232.376305889582	0.6818181872367859	0.42592594027519226	0.591549277305603	0.45132744312286377	0.75	2132	2207	2207	2232	1550
9.714541618393293	9.714541223653594	0	0	1	0	0.004408389392193772	0.34962000233524826	2156.6939095628413	2231.6939095628413	2231.6939095628413	2256.6939095628413	0.6818181872367859	0.4444444477558136	0.591549277305603	0.4601770043373108	0.75	2156	2231	2231	2256	1550
9.73265543369064	9.732655828430339	0	0	1	0	0.0047199029328739974	0.35965784720098615	2197.7988842880386	2272.7988842880386	2272.7988842880386	2297.7988842880386	0.6969696879386902	0.46296295523643494	0.6056337952613831	0.4601770043373108	0.75	2197	2272	2272	2297	1550
9.747874622776875	9.747874622776877	0	0	1	0	0.005018479547691645	0.3634457223764622	2213.310233131613	2288.310233131613	2288.310233131613	2313.310233131613	0.7121211886405945	0.46296295523643494	0.6056337952613831	0.4601770043373108	0.75	2213	2288	2288	2313	1550
9.772773224016754	9.772773618756453	0	0	1	0	0.005303300858899306	0.38997205838451476	2321.935579084588	2396.935579084588	2396.935579084588	2421.935579084588	0.7272727489471436	0.5185185074806213	0.6338028311729431	0.4955752193927765	0.75	2321	2396	2396	2421	1550
9.780527490659471	9.780527095919773	0	0	1	0	0.005573586191080647	0.38997205838451476	2321.935579084588	2396.935579084588	2396.935579084588	2421.935579084588	0.7272727489471436	0.5185185074806213	0.6338028311729431	0.4955752193927765	0.75	2321	2396	2396	2421	1550
9.799454074996595	9.799453680256896	0	0	1	0	0.005828594710927462	0.4230996269853904	2457.5929725051737	2532.5929725051737	2532.5929725051737	2557.5929725051737	0.7575757503509521	0.5833333134651184	0.6619718074798584	0.5309734344482422	0.75	2457	2532	2532	2557	1550
9.814831949441741	9.81483194944174	0	0	1	0	0.006067627457812276	0.4329816839403158	2498.059995735593	2573.059995735593	2573.059995735593	2598.059995735593	0.7727272510528564	0.6018518805503845	0.6619718074798584	0.5398229956626892	0.75	2498	2573	2573	2598	1550
9.830740748781734	9.830741143521433	0	0	1	0	0.006290029259590839	0.43529648992481285	2507.5391262421085	2582.5391262421085	2582.5391262421085	2607.5391262421085	0.7727272510528564	0.6111111044883728	0.6619718074798584	0.5398229956626892	0.75	2507	2582	2582	2607	1550
9.852836303420618	9.852836303420617	0	0	1	0	0.0064951905283834365	0.4405489200095829	2529.0478274392417	2604.0478274392417	2604.0478274392417	2629.0478274392417	0.7878788113594055	0.6111111044883728	0.6619718074798584	0.5486725568771362	0.75	2529	2604	2604	2629	1550
9.864530466996802	9.864530072257104	0	0	1	0	0.006682548931412893	0.4447956880150361	2546.438342421573	2621.438342421573	2621.438342421573	2646.438342421573	0.7878788113594055	0.6203703880310059	0.6760563254356384	0.5486725568771362	0.75	2546	2621	2621	2646	1550
9.880731768453588	9.88073176845359	0	0	1	0	0.006851590932319628	0.45092101534428064	2571.5215578348293	2646.5215578348293	2646.5215578348293	2671.5215578348293	0.7878788113594055	0.6388888955116272	0.6760563254356384	0.5575221180915833	0.75	2571	2646	2646	2671	1550
9.897594653645521	9.897594258905823	0	0	1	0	0.0070018531987291206	0.4570236965042538	2596.5120371849193	2671.5120371849193	2671.5120371849193	2696.5120371849193	0.8030303120613098	0.6481481194496155	0.6760563254356384	0.5575221180915833	0.75	2596	2671	2671	2696	1550
9.91948810155863	9.91948770681893	0	0	1	0	0.007132923872213745	0.4570236965042538	2596.5120371849193	2671.5120371849193	2671.5120371849193	2696.5120371849193	0.8030303120613098	0.6481481194496155	0.6760563254356384	0.5575221180915833	0.75	2596	2671	2671	2696	1550
9.930564102766533	9.930563708026835	0	0	1	0	0.007244443697168091	0.4570236965042538	2596.5120371849193	2671.5120371849193	2671.5120371849193	2696.5120371849193	0.8030303120613098	0.6481481194496155	0.6760563254356384	0.5575221180915833	0.75	2596	2671	2671	2696	1550
9.947778701030073	9.947778701030074	0	0	1	0	0.007336107005503606	0.4547088905197567	2587.032906678404	2662.032906678404	2662.032906678404	2687.032906678404	0.8030303120613098	0.6388888955116272	0.6760563254356384	0.5575221180915833	0.75	2587	2662	2662	2687	1550
9.964737507968808	9.96473750796881	0	0	1	0	0.007407662554463582	0.4486061944586224	2562.0423663080587	2637.0423663080587	2637.0423663080587	2662.0423663080587	0.7878788113594055	0.6296296119689941	0.6760563254356384	0.5575221180915833	0.75	2562	2637	2637	2662	1550
9.986117399533812	9.986117399533814	0	0	1	0	0.007458914215262083	0.4321399322456365	2494.6130225458814	2569.6130225458814	2569.6130225458814	2594.6130225458814	0.7878788113594055	0.5833333134651184	0.6619718074798584	0.5398229956626892	0.75	2494	2569	2569	2594	1550
9.997557350743987	9.997556956004289	0	0	1	0	0.00748972151065932	0.42836058625300666	2479.1366007060624	2554.1366007060624	2554.1366007060624	2579.1366007060624	0.7878788113594055	0.5740740895271301	0.6619718074798584	0.5309734344482422	0.75	2479	2554	2554	2579	1550
10.014763659473852	10.01476405421355	0	0	1	0	0.0075	0.4245726961763694	2463.6251908422328	2538.6251908422328	2538.6251908422328	2563.6251908422328	0.7727272510528564	0.5740740895271301	0.6619718074798584	0.5309734344482422	0.75	2463	2538	2538	2563	1550
10.030713906482218	10.03071390648222	0	0	1	0	0.007489721510659287	0.4260372361845022	2469.6224821755363	2544.6224821755363	2544.6224821755363	2569.6224821755363	0.7727272510528564	0.5740740895271301	0.6619718074798584	0.5398229956626892	0.75	2469	2544	2544	2569	1550
10.052839461338207	10.052840645557303	0	0	1	0	0.007458914215262016	0.4260372361845022	2469.6224821755363	2544.6224821755363	2544.6224821755363	2569.6224821755363	0.7727272510528564	0.5740740895271301	0.6619718074798584	0.5398229956626892	0.75	2469	2544	2544	2569	1550
10.064590467431016	10.064590072691317	0	0	1	0	0.007407662554463482	0.4237224152988439	2460.1432906487657	2535.1432906487657	2535.1432906487657	2560.1432906487657	0.7727272510528564	0.5648148059844971	0.6619718074798584	0.5398229956626892	0.75	2460	2535	2535	2560	1550
10.08064058358317	10.080640188843471	0	0	1	0	0.007336107005503474	0.41994306930621406	2444.6668688089467	2519.6668688089467	2519.6668688089467	2544.6668688089467	0.7727272510528564	0.5555555820465088	0.6619718074798584	0.5309734344482422	0.75	2444	2519	2519	2544	1550
10.097550837538956	10.097550442799257	0	0	1	0	0.007244443697167927	0.4176282484205558	2435.187677282176	2510.187677282176	2510.187677282176	2535.187677282176	0.7727272510528564	0.5462962985038757	0.6619718074798584	0.5309734344482422	0.75	2435	2510	2510	2535	1550
10.11938191657966	10.119381916579659	0	0	1	0	0.00713292387221355	0.41384888752676474	2419.7111944221015	2494.7111944221015	2494.7111944221015	2519.7111944221015	0.7727272510528564	0.5370370149612427	0.6619718074798584	0.5221238732337952	0.75	2419	2494	2494	2519	1550
10.130578708135387	10.130578313395688	0	0	1	0	0.007001853198728894	0.4073808026699357	2393.224386933387	2468.224386933387	2468.224386933387	2493.224386933387	0.7727272510528564	0.5185185074806213	0.6478873491287231	0.5221238732337952	0.75	2393	2468	2468	2493	1550
10.147682384543574	10.147682384543572	0	0	1	0	0.00685159093231937	0.39984474182091745	2362.364217756657	2437.364217756657	2437.364217756657	2462.364217756657	0.7575757503509521	0.5092592835426331	0.6478873491287231	0.5132743120193481	0.75	2362	2437	2437	2462	1550
10.164734744790918	10.164734744790916	0	0	1	0	0.006682548931412607	0.3937817278111364	2337.5361753866036	2412.5361753866036	2412.5361753866036	2437.5361753866036	0.7575757503509521	0.49074074625968933	0.6478873491287231	0.5044247508049011	0.75	2337	2412	2412	2437	1550
10.186043977949842	10.186043583210143	0	0	1	0	0.00649519052838312	0.39146691437605874	2328.0570143699606	2403.0570143699606	2403.0570143699606	2428.0570143699606	0.7575757503509521	0.48148149251937866	0.6478873491287231	0.5044247508049011	0.75	2328	2403	2403	2428	1550
10.197521824171096	10.1975210346917	0	0	1	0	0.006290029259590495	0.39146691437605874	2328.0570143699606	2403.0570143699606	2403.0570143699606	2428.0570143699606	0.7575757503509521	0.48148149251937866	0.6478873491287231	0.5044247508049011	0.75	2328	2403	2403	2428	1550
10.214723790764277	10.214723790764275	0	0	1	0	0.006067627457811904	0.39146691437605874	2328.0570143699606	2403.0570143699606	2403.0570143699606	2428.0570143699606	0.7575757503509521	0.48148149251937866	0.6478873491287231	0.5044247508049011	0.75	2328	2403	2403	2428	1550
10.230880091895402	10.2308800918954	0	0	1	0	0.005828594710927064	0.39146691437605874	2328.0570143699606	2403.0570143699606	2403.0570143699606	2428.0570143699606	0.7575757503509521	0.48148149251937866	0.6478873491287231	0.5044247508049011	0.75	2328	2403	2403	2428	1550
10.252807487422606	10.252807882162305	0	0	1	0	0.005573586191080225	0.3853642183149244	2303.0664739996155	2378.0664739996155	2378.0664739996155	2403.0664739996155	0.7424242496490479	0.4722222089767456	0.6478873491287231	0.5044247508049011	0.75	2303	2378	2378	2403	1550
10.264571519925473	10.264571519925475	0	0	1	0	0.0053033008588988595	0.38161603001793853	2287.7176429234582	2362.7176429234582	2362.7176429234582	2387.7176429234582	0.7424242496490479	0.46296295523643494	0.6478873491287231	0.4955752193927765	0.75	2287	2362	2362	2387	1550
10.280669004841483	10.280669004841481	0	0	1	0	0.005018479547691176	0.3755133414073848	2262.7271330632407	2337.7271330632407	2337.7271330632407	2362.7271330632407	0.7272727489471436	0.45370370149612427	0.6478873491287231	0.4955752193927765	0.75	2262	2337	2337	2362	1550
10.297702812322983	10.297702812322985	0	0	1	0	0.0047199029328735065	0.3640194781069801	2215.6597628480836	2290.6597628480836	2290.6597628480836	2315.6597628480836	0.7272727489471436	0.42592594027519226	0.6338028311729431	0.47787609696388245	0.75	2215	2290	2290	2315	1550
10.319416258933453	10.319415864193754	0	0	1	0	0.00440838939219326	0.3556728111130778	2181.4801615080537	2256.4801615080537	2256.4801615080537	2281.4801615080537	0.7272727489471436	0.39814814925193787	0.6338028311729431	0.4690265357494354	0.75	2181	2256	2256	2281	1550
10.33055226057557	10.330551865835872	0	0	1	0	0.004084792762612402	0.3556728111130778	2181.4801615080537	2256.4801615080537	2256.4801615080537	2281.4801615080537	0.7272727489471436	0.39814814925193787	0.6338028311729431	0.4690265357494354	0.75	2181	2256	2256	2281	1550
10.347676068708394	10.347676463448092	0	0	1	0	0.003749999999999688	0.3556728111130778	2181.4801615080537	2256.4801615080537	2256.4801615080537	2281.4801615080537	0.7272727489471436	0.39814814925193787	0.6338028311729431	0.4690265357494354	0.75	2181	2256	2256	2281	1550
10.364763166049228	10.36476316604923	0	0	1	0	0.003404928748046278	0.35188492103644053	2165.968751644224	2240.968751644224	2240.968751644224	2265.968751644224	0.7121211886405945	0.39814814925193787	0.6338028311729431	0.4690265357494354	0.75	2165	2240	2240	2265	1550
10.387105827739544	10.387105827739543	0	0	1	0	0.0030505248230681685	0.35188492103644053	2165.968751644224	2240.968751644224	2240.968751644224	2265.968751644224	0.7121211886405945	0.39814814925193787	0.6338028311729431	0.4690265357494354	0.75	2165	2240	2240	2265	1550
10.397579456167117	10.397579061427418	0	0	1	0	0.00268775962158941	0.3502334178703155	2159.205846178942	2234.205846178942	2234.205846178942	2259.205846178942	0.7121211886405945	0.39814814925193787	0.6197183132171631	0.4690265357494354	0.75	2159	2234	2234	2259	1550
10.414756159419573	10.414756159419575	0	0	1	0	0.0023176274578117547	0.3479186044352378	2149.726685162299	2224.726685162299	2224.726685162299	2249.726685162299	0.7121211886405945	0.3888888955116272	0.6197183132171631	0.4690265357494354	0.75	2149	2224	2224	2249	1550
10.439432522209044	10.43943686434573	0	0	1	0	0.0019411428382685471	0.3502334178703155	2159.205846178942	2234.205846178942	2234.205846178942	2259.205846178942	0.7121211886405945	0.39814814925193787	0.6197183132171631	0.4690265357494354	0.75	2159	2234	2234	2259	1550
10.447529028170598	10.4475290281706	0	0	1	0	0.0015593376811328297	0.3502334178703155	2159.205846178942	2234.205846178942	2234.205846178942	2259.205846178942	0.7121211886405945	0.39814814925193787	0.6197183132171631	0.4690265357494354	0.75	2159	2234	2234	2259	1550
10.466086136149668	10.46608613614967	0	0	1	0	0.0011732584878013604	0.35798762454815547	2190.9593225246967	2265.9593225246967	2265.9593225246967	2290.9593225246967	0.7272727489471436	0.40740740299224854	0.6338028311729431	0.4690265357494354	0.75	2190	2265	2265	2290	1550
10.480677294375157	10.480676899635458	0	0	1	0	0.0007839634745070253	0.36030243798323314	2200.43848354134	2275.43848354134	2275.43848354134	2300.43848354134	0.7272727489471436	0.4166666567325592	0.6338028311729431	0.4690265357494354	0.75	2200	2275	2275	2300	1550
10.497776628646657	10.497778997084847	0	0	1	0	0.00039251967182169927	0.36096575570276634	2203.1547696028283	2278.1547696028283	2278.1547696028283	2303.1547696028283	0.7272727489471436	0.42592594027519226	0.6197183132171631	0.4690265357494354	0.75	2203	2278	2278	2303	1550
10.519443890712369	10.51944349597267	0	0	1	0	-3.8222442962243216e-16	0.36096575570276634	2203.1547696028283	2278.1547696028283	2278.1547696028283	2303.1547696028283	0.7272727489471436	0.42592594027519226	0.6197183132171631	0.4690265357494354	0.75	2203	2278	2278	2303	1550
10.530572787039906	10.530572392300208	0	0	1	0	-0.00039251967182246265	0.363280569137844	2212.6339306194714	2287.6339306194714	2287.6339306194714	2312.6339306194714	0.7272727489471436	0.43518519401550293	0.6197183132171631	0.4690265357494354	0.75	2212	2287	2287	2312	1550
10.547733700704415	10.547733700704413	0	0	1	0	-0.0007839634745077855	0.3747517935876892	2259.6085947415872	2334.6085947415872	2334.6085947415872	2359.6085947415872	0.7424242496490479	0.45370370149612427	0.6338028311729431	0.47787609696388245	0.8125	2259	2334	2334	2359	1562
10.572669802215673	10.572669407475974	0	0	1	0	-0.0011732584878021155	0.37706660702276684	2269.0877557582303	2344.0877557582303	2344.0877557582303	2369.0877557582303	0.7424242496490479	0.46296295523643494	0.6338028311729431	0.47787609696388245	0.75	2269	2344	2344	2369	1550
10.5811298634398	10.581129863439802	0	0	1	0	-0.0015593376811335773	0.37706660702276684	2269.0877557582303	2344.0877557582303	2344.0877557582303	2369.0877557582303	0.7424242496490479	0.46296295523643494	0.6338028311729431	0.47787609696388245	0.8125	2269	2344	2344	2369	1562
10.599401574616659	10.59940157461666	0	0	1	0	-0.0019411428382692857	0.38309846058159147	2293.788196081617	2368.788196081617	2368.788196081617	2393.788196081617	0.7424242496490479	0.48148149251937866	0.6338028311729431	0.48672565817832947	0.75	2293	2368	2368	2393	1550
10.614624711099884	10.614624711099882	0	0	1	0	-0.0023176274578124816	0.38309846058159147	2293.788196081617	2368.788196081617	2368.788196081617	2393.788196081617	0.7424242496490479	0.48148149251937866	0.6338028311729431	0.48672565817832947	0.8125	2293	2368	2368	2393	1562
10.630563115917285	10.630562721177586	0	0	1	0	-0.002687759621590123	0.38541327401666914	2303.26735709826	2378.26735709826	2378.26735709826	2403.26735709826	0.7424242496490479	0.49074074625968933	0.6338028311729431	0.48672565817832947	0.75	2303	2378	2378	2403	1550
10.652736829016527	10.652736829016526	0	0	1	0	-0.0030505248230688667	0.3906033684302339	2324.520793721808	2399.520793721808	2399.520793721808	2424.520793721808	0.7575757503509521	0.49074074625968933	0.6338028311729431	0.4955752193927765	0.75	2324	2399	2399	2424	1550
10.666111399490392	10.66611139949039	0	0	1	0	-0.003404928748046959	0.39523300275096984	2343.4791462652215	2418.4791462652215	2418.4791462652215	2443.4791462652215	0.7575757503509521	0.5092592835426331	0.6338028311729431	0.4955752193927765	0.8125	2343	2418	2418	2443	1562
10.680738479028468	10.680738873768167	0	0	1	0	-0.0037500000000003494	0.3975478087354669	2352.958276771737	2427.958276771737	2427.958276771737	2452.958276771737	0.7575757503509521	0.5185185074806213	0.6338028311729431	0.4955752193927765	0.8125	2352	2427	2427	2452	1562
10.706132478590307	10.706132478590305	0	0	1	0	-0.004084792762613043	0.40505271931249087	2383.6908855846505	2458.6908855846505	2458.6908855846505	2483.6908855846505	0.7727272510528564	0.5277777910232544	0.6338028311729431	0.5044247508049011	0.8125	2383	2458	2458	2483	1562
10.714520302449559	10.714520302449557	0	0	1	0	-0.004408389392193879	0.40505271931249087	2383.6908855846505	2458.6908855846505	2458.6908855846505	2483.6908855846505	0.7727272510528564	0.5277777910232544	0.6338028311729431	0.5044247508049011	0.8125	2383	2458	2458	2483	1562
10.732638065143894	10.732637670404195	0	0	1	0	-0.0047199029328741	0.40736752529698794	2393.170016091166	2468.170016091166	2468.170016091166	2493.170016091166	0.7727272510528564	0.5370370149612427	0.6338028311729431	0.5044247508049011	0.8125	2393	2468	2468	2493	1562
10.747729753307427	10.747729753307425	0	0	1	0	-0.005018479547691743	0.4110845654207349	2408.3912953979097	2483.3912953979097	2483.3912953979097	2508.3912953979097	0.7727272510528564	0.5462962985038757	0.6338028311729431	0.5132743120193481	0.8125	2408	2483	2483	2508	1562
10.764837377112597	10.764837377112599	0	0	1	0	-0.0053033008588994	0.41339938630639317	2417.8704869246803	2492.8704869246803	2492.8704869246803	2517.8704869246803	0.7727272510528564	0.5555555820465088	0.6338028311729431	0.5132743120193481	0.8125	2417	2492	2492	2517	1562
10.786116215314715	10.786116215314717	0	0	1	0	-0.005573586191080736	0.42505758825820017	2465.61082391733	2540.61082391733	2540.61082391733	2565.61082391733	0.7878788113594055	0.5740740895271301	0.6478873491287231	0.5221238732337952	0.8125	2465	2540	2540	2565	1562
10.797518666253508	10.797518271513809	0	0	1	0	-0.0058285947109275454	0.42505758825820017	2465.61082391733	2540.61082391733	2540.61082391733	2565.61082391733	0.7878788113594055	0.5740740895271301	0.6478873491287231	0.5221238732337952	0.8125	2465	2540	2540	2565	1562
10.815056951070043	10.815061687946425	0	0	1	0	-0.006067627457812354	0.4349084699928767	2505.95018462083	2580.95018462083	2580.95018462083	2605.95018462083	0.8030303120613098	0.5925925970077515	0.6478873491287231	0.5309734344482422	0.8125	2505	2580	2580	2605	1562
10.830856012773777	10.830856407513476	0	0	1	0	-0.006290029259590911	0.43722329087853495	2515.4293761476006	2590.4293761476006	2590.4293761476006	2615.4293761476006	0.8030303120613098	0.6018518805503845	0.6478873491287231	0.5309734344482422	0.8125	2515	2590	2590	2615	1562
10.852779460903994	10.852779460903992	0	0	1	0	-0.006495190528383502	0.43909290918429633	2523.0854631096936	2598.0854631096936	2598.0854631096936	2623.0854631096936	0.8030303120613098	0.6018518805503845	0.6619718074798584	0.5309734344482422	0.8125	2523	2598	2598	2623	1562
10.864510730011864	10.864510335272165	0	0	1	0	-0.006682548931412953	0.4428722551769262	2538.5618849495127	2613.5618849495127	2613.5618849495127	2638.5618849495127	0.8030303120613098	0.6111111044883728	0.6619718074798584	0.5398229956626892	0.8125	2538	2613	2613	2638	1562
10.880639004624376	10.880638609884677	0	0	1	0	-0.006851590932319682	0.44518707606258445	2548.0410764762833	2623.0410764762833	2623.0410764762833	2648.0410764762833	0.8030303120613098	0.6203703880310059	0.6619718074798584	0.5398229956626892	0.8125	2548	2623	2623	2648	1562
10.897880839927131	10.897880839927133	0	0	1	0	-0.007001853198729167	0.44518707606258445	2548.0410764762833	2623.0410764762833	2623.0410764762833	2648.0410764762833	0.8030303120613098	0.6203703880310059	0.6619718074798584	0.5398229956626892	0.8125	2548	2623	2623	2648	1562
10.919445864410863	10.91944586441086	0	0	1	0	-0.007132923872213786	0.44518707606258445	2548.0410764762833	2623.0410764762833	2623.0410764762833	2648.0410764762833	0.8030303120613098	0.6203703880310059	0.6619718074798584	0.5398229956626892	0.8125	2548	2623	2623	2648	1562
10.930543971041894	10.930543576302199	0	0	1	0	-0.007244443697168125	0.4489664220552143	2563.5174983161023	2638.5174983161023	2638.5174983161023	2663.5174983161023	0.8030303120613098	0.6296296119689941	0.6619718074798584	0.5486725568771362	0.8125	2563	2638	2638	2663	1562
10.947510672774607	10.947510278034908	0	0	1	0	-0.007336107005503633	0.4489664220552143	2563.5174983161023	2638.5174983161023	2638.5174983161023	2663.5174983161023	0.8030303120613098	0.6296296119689941	0.6619718074798584	0.5486725568771362	0.8125	2563	2638	2638	2663	1562
10.964738297448205	10.964738692187904	0	0	1	0	-0.007407662554463602	0.4489664220552143	2563.5174983161023	2638.5174983161023	2638.5174983161023	2663.5174983161023	0.8030303120613098	0.6296296119689941	0.6619718074798584	0.5486725568771362	0.8125	2563	2638	2638	2663	1562
10.986098057288574	10.986098057288572	0	0	1	0	-0.007458914215262096	0.4489664220552143	2563.5174983161023	2638.5174983161023	2638.5174983161023	2663.5174983161023	0.8030303120613098	0.6296296119689941	0.6619718074798584	0.5486725568771362	0.8125	2563	2638	2638	2663	1562
10.997552219127902	10.997551824388204	0	0	1	0	-0.007489721510659327	0.44665161607071724	2554.038367809587	2629.038367809587	2629.038367809587	2654.038367809587	0.8030303120613098	0.6203703880310059	0.6619718074798584	0.5486725568771362	0.8125	2554	2629	2629	2654	1562
11.014572605459646	11.014572210719948	0	0	1	0	-0.0075	0.4390843800014501	2523.050536105938	2598.050536105938	2598.050536105938	2623.050536105938	0.7878788113594055	0.6111111044883728	0.6619718074798584	0.5398229956626892	0.8125	2523	2598	2598	2623	1562
11.030589168737405	11.030589168737407	0	0	1	0	-0.00748972151065928	0.4114584910476591	2409.922520840164	2484.922520840164	2484.922520840164	2509.922520840164	0.7727272510528564	0.5462962985038757	0.6478873491287231	0.5044247508049011	0.8125	2409	2484	2484	2509	1562
11.052668539048637	11.052668144308939	0	0	1	0	-0.007458914215262003	0.3802940221054141	2282.3040205216707	2357.3040205216707	2357.3040205216707	2382.3040205216707	0.7424242496490479	0.48148149251937866	0.6338028311729431	0.4690265357494354	0.75	2282	2357	2357	2382	1550
11.066017056702384	11.066017056702385	0	0	1	0	-0.007407662554463461	0.3478519527419657	2149.4537464783493	2224.4537464783493	2224.4537464783493	2249.4537464783493	0.7121211886405945	0.4166666567325592	0.6056337952613831	0.4336283206939697	0.8125	2149	2224	2224	2249	1562
11.080718742043528	11.08071874204353	0	0	1	0	-0.007336107005503446	0.3367631751990565	2104.0452024401366	2179.0452024401366	2179.0452024401366	2204.0452024401366	0.7121211886405945	0.3888888955116272	0.591549277305603	0.4159291982650757	0.75	2104	2179	2179	2204	1550
11.097544521703776	11.097544126964078	0	0	1	0	-0.007244443697167893	0.32201115683391635	2043.6356872348874	2118.6356872348874	2118.6356872348874	2143.6356872348874	0.6969696879386902	0.3611111044883728	0.577464759349823	0.39823007583618164	0.75	2043	2118	2118	2143	1550
11.119371653347491	11.119371258607792	0	0	1	0	-0.007132923872213509	0.3096986110261235	1993.2158121519758	2068.215812151976	2068.215812151976	2093.215812151976	0.6818181872367859	0.34259259700775146	0.5633803009986877	0.38053098320961	0.75	1993	2068	2068	2093	1550
11.132822408583221	11.13282240858322	0	0	1	0	-0.0070018531987288465	0.3048286420603903	1973.2732892372983	2048.2732892372983	2048.2732892372983	2073.2732892372983	0.6818181872367859	0.3333333432674408	0.5492957830429077	0.37168142199516296	0.75	1973	2048	2048	2073	1550
11.147851333134648	11.147851727874347	0	0	1	0	-0.0068515909323193175	0.29776849441121644	1944.3619846139313	2019.3619846139313	2019.3619846139313	2044.3619846139313	0.6818181872367859	0.31481480598449707	0.5492957830429077	0.3539822995662689	0.75	1944	2019	2019	2044	1550
11.16461750710038	11.164617507100381	0	0	1	0	-0.006682548931412546	0.28805119586057026	1904.5696470490352	1979.5696470490352	1979.5696470490352	2004.5696470490352	0.6666666865348816	0.3055555522441864	0.5352112650871277	0.3362831771373749	0.75	1904	1979	1979	2004	1550
11.186045162168936	11.186045162168938	0	0	1	0	-0.006495190528383055	0.26583394046701514	1813.589986212427	1888.589986212427	1888.589986212427	1913.589986212427	0.6515151262283325	0.25925925374031067	0.5070422291755676	0.3008849620819092	0.75	1813	1888	1888	1913	1550
11.19749774504947	11.19749735030977	0	0	1	0	-0.006290029259590423	0.26583394046701514	1813.589986212427	1888.589986212427	1888.589986212427	1913.589986212427	0.6515151262283325	0.25925925374031067	0.5070422291755676	0.3008849620819092	0.75	1813	1888	1888	1913	1550
11.2147802385412	11.214780238541202	0	0	1	0	-0.0060676274578118266	0.2097921224175643	1584.0987412999257	1659.0987412999257	1659.0987412999257	1684.0987412999257	0.5303030014038086	0.1944444477558136	0.47887325286865234	0.23893804848194122	0.75	1584	1659	1659	1684	1550
11.239348837392901	11.239348837392903	0	0	1	0	-0.005828594710926981	0.17581469284851814	1444.9611672146818	1519.9611672146818	1519.9611672146818	1544.9611672146818	0.4848484992980957	0.1388888955116272	0.4084506928920746	0.1946902722120285	0.75	1444	1519	1519	1544	1550
11.247582318029933	11.247582318029934	0	0	1	0	-0.005573586191080136	0.17581469284851814	1444.9611672146818	1519.9611672146818	1519.9611672146818	1544.9611672146818	0.4848484992980957	0.1388888955116272	0.4084506928920746	0.1946902722120285	0.75	1444	1519	1519	1544	1550
11.266008767168708	11.26600876716871	0	0	1	0	-0.005303300858898766	0.16224718823003736	1389.402235802003	1464.402235802003	1464.402235802003	1489.402235802003	0.4545454680919647	0.12962962687015533	0.3661971688270569	0.17699114978313446	0.75	1389	1464	1464	1489	1550
11.280702952455576	11.280702952455577	0	0	1	0	-0.005018479547691077	0.148047535271279	1331.2546569358874	1406.2546569358874	1406.2546569358874	1431.2546569358874	0.42424243688583374	0.1111111119389534	0.3380281627178192	0.16814158856868744	0.75	1331	1406	1406	1431	1550
11.297553205977147	11.297552811237448	0	0	1	0	-0.004719902932873403	0.13991941181216383	1297.969991370811	1372.969991370811	1372.969991370811	1397.969991370811	0.40909090638160706	0.10185185074806213	0.3239436745643616	0.1504424810409546	0.75	1297	1372	1372	1397	1550
11.319295863325328	11.31929546858563	0	0	1	0	-0.004408389392193153	0.10741209601360069	1164.8525331756948	1239.8525331756948	1239.8525331756948	1264.8525331756948	0.3181818127632141	0.07407407462596893	0.28169015049934387	0.13274335861206055	0.75	1164	1239	1239	1264	1550
11.332695697139913	11.332695697139915	0	0	1	0	-0.004084792762612291	0.10741209601360069	1164.8525331756948	1239.8525331756948	1239.8525331756948	1264.8525331756948	0.3181818127632141	0.07407407462596893	0.28169015049934387	0.13274335861206055	0.75	1164	1239	1239	1264	1550
11.347652779066165	11.347652779066166	0	0	1	0	-0.0037499999999995736	0.08877871868483955	1088.548853014418	1163.548853014418	1163.548853014418	1188.548853014418	0.28787878155708313	0.046296294778585434	0.19718310236930847	0.10619468986988068	0.75	1088	1163	1163	1188	1550
11.364748165940673	11.364748165940675	0	0	1	0	-0.00340492874804616	0.06753303822939982	1001.5477915493923	1076.5477915493923	1076.5477915493923	1101.5477915493923	0.22727273404598236	0.02777777798473835	0.15492957830429077	0.09734513610601425	0.75	1001	1076	1076	1101	1550
11.386012793513638	11.38601239877394	0	0	1	0	-0.0030505248230680475	0.054050073591128844	946.3350513556726	1021.3350513556726	1021.3350513556726	1046.3350513556727	0.19696970283985138	0.009259259328246117	0.11267605423927307	0.08849557489156723	0.75	946	1021	1021	1046	1550
11.397521034691698	11.397520639951999	0	0	1	0	-0.002687759621589286	0.03937448883712641	886.2385317880327	961.2385317880327	961.2385317880327	986.2385317880327	0.1515151560306549	0.0	0.0845070406794548	0.07079645991325378	0.75	886	961	961	986	1550
11.41493102910613	11.414931423845832	0	0	1	0	-0.0023176274578116285	0.03518152462357311	869.0683433335319	944.0683433335319	944.0683433335319	969.0683433335319	0.13636364042758942	0.0	0.07042253762483597	0.06194690242409706	0.75	869	944	944	969	1550
11.439414758922597	11.439414758922599	0	0	1	0	-0.0019411428382684192	0.023288160840646742	820.3650186424484	895.3650186424484	895.3650186424484	920.3650186424484	0.09090909361839294	0.0	0.0422535203397274	0.05309734493494034	0.75	820	895	895	920	1550
11.447588239125414	11.447587844385716	0	0	1	0	-0.0015593376811327004	0.023038877535736295	819.3442035088401	894.3442035088401	894.3442035088401	919.3442035088401	0.09090909361839294	0.0	0.028169013559818268	0.044247787445783615	0.75	819	894	894	919	1550
11.466006793470216	11.466006793470218	0	0	1	0	-0.0011732584878012297	0.019250998634969922	803.8328394102018	878.8328394102018	878.8328394102018	903.8328394102018	0.07575757801532745	0.0	0.028169013559818268	0.044247787445783615	0.75	803	878	878	903	1550
11.480619662379135	11.480619267639437	0	0	1	0	-0.0007839634745068937	0.019064036156287087	803.0672280599956	878.0672280599956	878.0672280599956	903.0672280599956	0.07575757801532745	0.0	0.014084506779909134	0.03539822995662689	0.75	803	878	878	903	1550
11.497879260968338	11.497878866228639	0	0	1	0	-0.0003925196718215671	0.019064036156287087	803.0672280599956	878.0672280599956	878.0672280599956	903.0672280599956	0.07575757801532745	0.0	0.014084506779909134	0.03539822995662689	0.75	803	878	878	903	1550
11.519544944075255	11.519544944075253	0	0	1	0	5.145327074780904e-16	0.019064036156287087	803.0672280599956	878.0672280599956	878.0672280599956	903.0672280599956	0.07575757801532745	0.0	0.014084506779909134	0.03539822995662689	0.75	803	878	878	903	1550
11.530496602278044	11.530496207538345	0	0	1	0	0.00039251967182259476	0.015276157255520714	787.5558639613573	862.5558639613573	862.5558639613573	887.5558639613573	0.06060606241226196	0.0	0.014084506779909134	0.03539822995662689	0.75	787	862	862	887	1550
11.547861991106513	11.547862385846212	0	0	1	0	0.0007839634745079172	0.01903287574317328	802.9396261682946	877.9396261682946	877.9396261682946	902.9396261682946	0.07575757801532745	0.0	0.014084506779909134	0.02654867246747017	0.75	802	877	877	902	1550
11.572780724071029	11.572781118810727	0	0	1	0	0.0011732584878022462	0.01903287574317328	802.9396261682946	877.9396261682946	877.9396261682946	902.9396261682946	0.07575757801532745	0.0	0.014084506779909134	0.02654867246747017	0.75	802	877	877	902	1550
11.581074599881974	11.581074205142276	0	0	1	0	0.001559337681133707	0.01903287574317328	802.9396261682946	877.9396261682946	877.9396261682946	902.9396261682946	0.07575757801532745	0.0	0.014084506779909134	0.02654867246747017	0.75	802	877	877	902	1550
11.599337626785458	11.599337626785456	0	0	1	0	0.0019411428382694134	0.018939394503831863	802.5568204931915	877.5568204931915	877.5568204931915	902.5568204931915	0.07575757801532745	0.0	0.0	0.02654867246747017	0.75	802	877	877	902	1550
11.614808265059812	11.614808659799511	0	0	1	0	0.0023176274578126073	0.018939394503831863	802.5568204931915	877.5568204931915	877.5568204931915	902.5568204931915	0.07575757801532745	0.0	0.0	0.02654867246747017	0.75	802	877	877	902	1550
11.639344495256216	11.639344495256218	0	0	1	0	0.0026877596215902464	0.018939394503831863	802.5568204931915	877.5568204931915	877.5568204931915	902.5568204931915	0.07575757801532745	0.0	0.0	0.02654867246747017	0.75	802	877	877	902	1550
11.64757402849626	11.647574028496258	0	0	1	0	0.0030505248230689877	0.018939394503831863	802.5568204931915	877.5568204931915	877.5568204931915	902.5568204931915	0.07575757801532745	0.0	0.0	0.02654867246747017	0.75	802	877	877	902	1550
11.666006398730518	11.66600600399082	0	0	1	0	0.0034049287480470767	0.018939394503831863	802.5568204931915	877.5568204931915	877.5568204931915	902.5568204931915	0.07575757801532745	0.0	0.0	0.02654867246747017	0.75	802	877	877	902	1550
11.680606241229379	11.68060584648968	0	0	1	0	0.0037500000000004643	0.018939394503831863	802.5568204931915	877.5568204931915	877.5568204931915	902.5568204931915	0.07575757801532745	0.0	0.0	0.02654867246747017	0.75	802	877	877	902	1550
11.69775610218232	11.697756102182318	0	0	1	0	0.004084792762613155	0.018939394503831863	802.5568204931915	877.5568204931915	877.5568204931915	902.5568204931915	0.07575757801532745	0.0	0.0	0.02654867246747017	0.75	802	877	877	902	1550
11.719353495321348	11.719353495321347	0	0	1	0	0.004408389392193986	0.018939394503831863	802.5568204931915	877.5568204931915	877.5568204931915	902.5568204931915	0.07575757801532745	0.0	0.0	0.02654867246747017	0.6875	802	877	877	902	1537
11.730547128959484	11.730547128959486	0	0	1	0	0.004719902932874203	0.018939394503831863	802.5568204931915	877.5568204931915	877.5568204931915	902.5568204931915	0.07575757801532745	0.0	0.0	0.02654867246747017	0.6875	802	877	877	902	1537
11.747901070336694	11.747901465076392	0	0	1	0	0.005018479547691842	0.018939394503831863	802.5568204931915	877.5568204931915	877.5568204931915	902.5568204931915	0.07575757801532745	0.0	0.0	0.02654867246747017	0.75	802	877	877	902	1550
11.764876456342778	11.764878035301571	0	0	1	0	0.005303300858899494	0.018939394503831863	802.5568204931915	877.5568204931915	877.5568204931915	902.5568204931915	0.07575757801532745	0.0	0.0	0.02654867246747017	0.75	802	877	877	902	1550
11.78601239877394	11.78601200403424	0	0	1	0	0.005573586191080825	0.018939394503831863	802.5568204931915	877.5568204931915	877.5568204931915	902.5568204931915	0.07575757801532745	0.0	0.0	0.02654867246747017	0.75	802	877	877	902	1550
11.797592482577178	11.79759208783748	0	0	1	0	0.005828594710927629	0.018939394503831863	802.5568204931915	877.5568204931915	877.5568204931915	902.5568204931915	0.07575757801532745	0.0	0.0	0.02654867246747017	0.75	802	877	877	902	1550
11.814878528726195	11.814878528726194	0	0	1	0	0.006067627457812431	0.018939394503831863	802.5568204931915	877.5568204931915	877.5568204931915	902.5568204931915	0.07575757801532745	0.0	0.0	0.02654867246747017	0.75	802	877	877	902	1550
11.83936304802206	11.839363048022058	0	0	1	0	0.006290029259590983	0.018939394503831863	802.5568204931915	877.5568204931915	877.5568204931915	902.5568204931915	0.07575757801532745	0.0	0.0	0.02654867246747017	0.75	802	877	877	902	1550
11.847620213041017	11.847620213041015	0	0	1	0	0.006495190528383569	0.018939394503831863	802.5568204931915	877.5568204931915	877.5568204931915	902.5568204931915	0.07575757801532745	0.0	0.0	0.02654867246747017	0.75	802	877	877	902	1550
11.865990609142566	11.865991398621965	0	0	1	0	0.006682548931413013	0.018939394503831863	802.5568204931915	877.5568204931915	877.5568204931915	902.5568204931915	0.07575757801532745	0.0	0.0	0.02654867246747017	0.75	802	877	877	902	1550
11.880586109504739	11.88058571476504	0	0	1	0	0.006851590932319736	0.018939394503831863	802.5568204931915	877.5568204931915	877.5568204931915	902.5568204931915	0.07575757801532745	0.0	0.0	0.02654867246747017	0.75	802	877	877	902	1550
11.897557942853533	11.897557548113834	0	0	1	0	0.007001853198729215	0.018939394503831863	802.5568204931915	877.5568204931915	877.5568204931915	902.5568204931915	0.07575757801532745	0.0	0.0	0.02654867246747017	0.75	802	877	877	902	1550
11.919398890386708	11.919398495647009	0	0	1	0	0.0071329238722138266	0.018939394503831863	802.5568204931915	877.5568204931915	877.5568204931915	902.5568204931915	0.07575757801532745	0.0	0.0	0.02654867246747017	0.75	802	877	877	902	1550
11.930537260467018	11.93053686572732	0	0	1	0	0.00724444369716816	0.018939394503831863	802.5568204931915	877.5568204931915	877.5568204931915	902.5568204931915	0.07575757801532745	0.0	0.0	0.02654867246747017	0.75	802	877	877	902	1550
11.947745542895378	11.947745542895376	0	0	1	0	0.007336107005503661	0.018939394503831863	802.5568204931915	877.5568204931915	877.5568204931915	902.5568204931915	0.07575757801532745	0.0	0.0	0.02654867246747017	0.75	802	877	877	902	1550
11.96483342971561	11.964833824455308	0	0	1	0	0.007407662554463622	0.022727273404598236	818.0681845918298	893.0681845918298	893.0681845918298	918.0681845918298	0.09090909361839294	0.0	0.0	0.02654867246747017	0.75	818	893	893	918	1550
11.986092530932789	11.98609253093279	0	0	1	0	0.00745891421526211	0.02285191505705346	818.5785921586339	893.5785921586339	893.5785921586339	918.5785921586339	0.09090909361839294	0.0	0.014084506779909134	0.03539822995662689	0.75	818	893	893	918	1550
11.997629588108863	11.997629588108861	0	0	1	0	0.007489721510659335	0.02285191505705346	818.5785921586339	893.5785921586339	893.5785921586339	918.5785921586339	0.09090909361839294	0.0	0.014084506779909134	0.03539822995662689	0.75	818	893	893	918	1550
12.014859975960354	12.014859975960352	0	0	1	0	0.0075	0.03327221471358244	861.24971925212	936.24971925212	936.24971925212	961.24971925212	0.12121212482452393	0.009259259328246117	0.0422535203397274	0.06194690242409706	0.75	861	936	936	961	1550
12.039338968900433	12.039338968900434	0	0	1	0	0.007489721510659273	0.03996695636150699	888.6646863003712	963.6646863003712	963.6646863003712	988.6646863003712	0.13636364042758942	0.018518518656492233	0.07042253762483597	0.07079645991325378	0.75	888	963	963	988	1550
12.047611528767641	12.047611528767643	0	0	1	0	0.0074589142152619884	0.046505895890697146	915.4416436724048	990.4416436724048	990.4416436724048	1015.4416436724048	0.1515151560306549	0.02777777798473835	0.0845070406794548	0.0796460211277008	0.75	915	990	990	1015	1550
12.066008767168709	12.06600876716871	0	0	1	0	0.00740766255446344	0.06355861586356187	985.272531961286	1060.272531961286	1060.272531961286	1085.272531961286	0.19696970283985138	0.046296294778585434	0.11267605423927307	0.09734513610601425	0.75	985	1060	1060	1085	1550
12.080688347086722	12.080688347086724	0	0	1	0	0.0073361070055034195	0.07482024713378865	1031.3889120128645	1106.3889120128645	1106.3889120128645	1131.3889120128645	0.22727273404598236	0.0555555559694767	0.15492957830429077	0.10619468986988068	0.75	1031	1106	1106	1131	1550
12.097655048819432	12.09765544355913	0	0	1	0	0.007244443697167859	0.08419520428322258	1069.7793615397964	1144.7793615397964	1144.7793615397964	1169.7793615397964	0.22727273404598236	0.0833333358168602	0.19718310236930847	0.13274335861206055	0.75	1069	1144	1144	1169	1550
12.11930770551629	12.119307310776591	0	0	1	0	0.007132923872213468	0.11070741789660876	1178.3468762866128	1253.3468762866128	1253.3468762866128	1278.3468762866128	0.27272728085517883	0.12037037312984467	0.2957746386528015	0.16814158856868744	0.75	1178	1253	1253	1278	1550
12.130538839425812	12.130538444686113	0	0	1	0	0.007001853198728799	0.11070741789660876	1178.3468762866128	1253.3468762866128	1253.3468762866128	1278.3468762866128	0.27272728085517883	0.12037037312984467	0.2957746386528015	0.16814158856868744	0.75	1178	1253	1253	1278	1550
12.147823306616035	12.14782449083513	0	0	1	0	0.006851590932319263	0.12321546543391881	1229.5673309518975	1304.5673309518975	1304.5673309518975	1329.5673309518975	0.3030303120613098	0.12962962687015533	0.3239436745643616	0.18584071099758148	0.75	1229	1304	1304	1329	1550
12.17286401414747	12.172864408887168	0	0	1	0	0.006682548931412486	0.159711313096496	1379.017827130151	1454.017827130151	1454.017827130151	1479.017827130151	0.39393940567970276	0.15740740299224854	0.3802816867828369	0.2300885021686554	0.75	1379	1454	1454	1479	1550
12.180856703568251	12.180856308828552	0	0	1	0	0.006495190528382989	0.159711313096496	1379.017827130151	1454.017827130151	1454.017827130151	1479.017827130151	0.39393940567970276	0.15740740299224854	0.3802816867828369	0.2300885021686554	0.75	1379	1454	1454	1479	1550
12.199390521905093	12.199390521905094	0	0	1	0	0.00629002925959035	0.18133608861888462	1467.5712828943324	1542.5712828943324	1542.5712828943324	1567.5712828943324	0.42424243688583374	0.18518517911434174	0.43661972880363464	0.2654867172241211	0.75	1467	1542	1542	1567	1550
12.21476681739144	12.21476721213114	0	0	1	0	0.0060676274578117485	0.191364993375279	1508.6396478717675	1583.6396478717675	1583.6396478717675	1608.6396478717675	0.43939393758773804	0.1944444477558136	0.4647887349128723	0.28318583965301514	0.75	1508	1583	1583	1608	1550
12.230830749433055	12.230830749433057	0	0	1	0	0.0058285947109268975	0.2005837325298785	1546.3903847098525	1621.3903847098525	1621.3903847098525	1646.3903847098525	0.4545454680919647	0.20370370149612427	0.47887325286865234	0.3008849620819092	0.75	1546	1621	1621	1646	1550
12.252662617953158	12.252662617953156	0	0	1	0	0.005573586191080047	0.21602980345051126	1609.6420451298436	1684.6420451298436	1684.6420451298436	1709.6420451298436	0.4848484992980957	0.2222222238779068	0.49295774102211	0.3185840845108032	0.75	1609	1684	1684	1709	1550
12.264577441020956	12.264577046281257	0	0	1	0	0.005303300858898672	0.23160050468289262	1673.4040666764454	1748.4040666764454	1748.4040666764454	1773.4040666764454	0.5151515007019043	0.24074074625968933	0.5070422291755676	0.3362831771373749	0.75	1673	1748	1748	1773	1550
12.280689136566119	12.28068913656612	0	0	1	0	0.005018479547690979	0.25351425384373405	1763.1408694900908	1838.1408694900908	1838.1408694900908	1863.1408694900908	0.560606062412262	0.25925925374031067	0.5352112650871277	0.36283186078071594	0.75	1763	1838	1838	1863	1550
12.297747812648643	12.297747812648645	0	0	1	0	0.004719902932873301	0.2828450085504475	1883.2503100140825	1958.2503100140825	1958.2503100140825	1983.2503100140825	0.5757575631141663	0.31481480598449707	0.591549277305603	0.40707963705062866	0.75	1883	1958	1958	1983	1550
12.319352311102252	12.319351916362553	0	0	1	0	0.004408389392193047	0.3037932117801718	1969.0332022398036	2044.0332022398036	2044.0332022398036	2069.0332022398034	0.6060606241226196	0.35185185074806213	0.6056337952613831	0.4247787594795227	0.75	1969	2044	2044	2069	1550
12.330543181562499	12.3305427868228	0	0	1	0	0.004084792762612181	0.3201344120891392	2035.950417505025	2110.950417505025	2110.950417505025	2135.950417505025	0.6212121248245239	0.37962964177131653	0.6197183132171631	0.45132744312286377	0.75	2035	2110	2110	2135	1550
12.347773964153687	12.347773964153689	0	0	1	0	0.0037499999999994586	0.3375751571280543	2107.3702684393825	2182.3702684393825	2182.3702684393825	2207.3702684393825	0.6363636255264282	0.4166666567325592	0.6338028311729431	0.4690265357494354	0.75	2107	2182	2182	2207	1550
12.37260980178146	12.372609407041761	0	0	1	0	0.003404928748046042	0.3589284461152742	2194.811986842048	2269.811986842048	2269.811986842048	2294.811986842048	0.6666666865348816	0.45370370149612427	0.6478873491287231	0.48672565817832947	0.8125	2194	2269	2269	2294	1562
12.380672754868622	12.380671965389222	0	0	1	0	0.0030505248230679265	0.38187088956470205	2288.761292767455	2363.761292767455	2363.761292767455	2388.761292767455	0.6969696879386902	0.49074074625968933	0.6619718074798584	0.5132743120193481	0.8125	2288	2363	2363	2388	1562
12.399337232045758	12.39933723204576	0	0	1	0	0.0026877596215891626	0.40774284616330014	2394.706955038714	2469.706955038714	2469.706955038714	2494.706955038714	0.7121211886405945	0.5462962985038757	0.6901408433914185	0.5398229956626892	0.8125	2394	2469	2469	2494	1562
12.41478379119849	12.414783791198488	0	0	1	0	0.0023176274578115027	0.42580681937109066	2468.678925324616	2543.678925324616	2543.678925324616	2568.678925324616	0.7272727489471436	0.5833333134651184	0.7042253613471985	0.5575221180915833	0.8125	2468	2543	2543	2568	1562
12.43083272313155	12.430833117871249	0	0	1	0	0.0019411428382682915	0.4455846161946653	2549.6690033171544	2624.6690033171544	2624.6690033171544	2649.6690033171544	0.7424242496490479	0.6203703880310059	0.7183098793029785	0.5840708017349243	0.8125	2549	2624	2624	2649	1562
12.452621565024485	12.452621565024483	0	0	1	0	0.001559337681132571	0.4639290095928317	2624.7892942826456	2699.7892942826456	2699.7892942826456	2724.7892942826456	0.7575757503509521	0.6574074029922485	0.7323943376541138	0.6017699241638184	0.8125	2624	2699	2699	2724	1562
12.464555730337521	12.464555335597822	0	0	1	0	0.0011732584878010991	0.4823980534981569	2700.4200290749523	2775.4200290749523	2775.4200290749523	2800.4200290749523	0.7727272510528564	0.6944444179534912	0.7464788556098938	0.6194690465927124	0.8125	2700	2775	2775	2800	1562
12.480772031902864	12.480772031902863	0	0	1	0	0.0007839634745067622	0.502255229457468	2781.7351646283314	2856.7351646283314	2856.7351646283314	2881.7351646283314	0.8181818127632141	0.7129629850387573	0.7605633735656738	0.6283186078071594	0.8125	2781	2856	2856	2881	1562
12.506031030487721	12.506031030487723	0	0	1	0	0.000392519671821435	0.5211831541704326	2859.2450163279213	2934.2450163279213	2934.2450163279213	2959.2450163279213	0.8181818127632141	0.7592592835426331	0.7746478915214539	0.6548672318458557	0.875	2859	2934	2934	2959	1575
12.514644645454672	12.514644250714973	0	0	1	0	-6.468409853337487e-16	0.5211831541704326	2859.2450163279213	2934.2450163279213	2934.2450163279213	2959.2450163279213	0.8181818127632141	0.7592592835426331	0.7746478915214539	0.6548672318458557	0.875	2859	2934	2934	2959	1575
12.532578459449377	12.532578064709679	0	0	1	0	-0.00039251967182272687	0.5234979601549297	2868.724146834437	2943.724146834437	2943.724146834437	2968.724146834437	0.8181818127632141	0.7685185074806213	0.7746478915214539	0.6548672318458557	0.8125	2868	2943	2943	2968	1562
12.54778580634465	12.547785806344653	0	0	1	0	-0.0007839634745080487	0.529600656216064	2893.714687204782	2968.714687204782	2968.714687204782	2993.714687204782	0.8333333134651184	0.7777777910232544	0.7746478915214539	0.6548672318458557	0.8125	2893	2968	2968	2993	1562
12.572712039363443	12.572712434103142	0	0	1	0	-0.0011732584878023768	0.5313144796999794	2900.7327943714154	2975.7327943714154	2975.7327943714154	3000.7327943714154	0.8333333134651184	0.7777777910232544	0.7746478915214539	0.6637167930603027	0.875	2900	2975	2975	3000	1575
12.581514734646108	12.581514339906409	0	0	1	0	-0.0015593376811338364	0.5313144796999794	2900.7327943714154	2975.7327943714154	2975.7327943714154	3000.7327943714154	0.8333333134651184	0.7777777910232544	0.7746478915214539	0.6637167930603027	0.875	2900	2975	2975	3000	1575
12.59950736485593	12.599507759595628	0	0	1	0	-0.0019411428382695413	0.5374171757611137	2925.7233347417605	3000.7233347417605	3000.7233347417605	3025.7233347417605	0.8484848737716675	0.7870370149612427	0.7746478915214539	0.6637167930603027	0.875	2925	3000	3000	3025	1575
12.61477747536331	12.614777475363308	0	0	1	0	-0.002317627457812733	0.5374171757611137	2925.7233347417605	3000.7233347417605	3000.7233347417605	3025.7233347417605	0.8484848737716675	0.7870370149612427	0.7746478915214539	0.6637167930603027	0.875	2925	3000	3000	3025	1575
12.639314889778808	12.639314495039109	0	0	1	0	-0.00268775962159037	0.53765793005405	2926.709223571335	3001.709223571335	3001.709223571335	3026.709223571335	0.8333333134651184	0.7962962985038757	0.7746478915214539	0.6725663542747498	0.875	2926	3001	3001	3026	1575
12.64780179330245	12.647801398562752	0	0	1	0	-0.0030505248230691083	0.53765793005405	2926.709223571335	3001.709223571335	3001.709223571335	3026.709223571335	0.8333333134651184	0.7962962985038757	0.7746478915214539	0.6725663542747498	0.875	2926	3001	3001	3026	1575
12.665953108871184	12.665953108871182	0	0	1	0	-0.003404928748047195	0.5374171757611137	2925.7233347417605	3000.7233347417605	3000.7233347417605	3025.7233347417605	0.8484848737716675	0.7870370149612427	0.7746478915214539	0.6637167930603027	0.875	2925	3000	3000	3025	1575
12.680596767476606	12.680596767476608	0	0	1	0	-0.0037500000000005793	0.5313144796999794	2900.7327943714154	2975.7327943714154	2975.7327943714154	3000.7327943714154	0.8333333134651184	0.7777777910232544	0.7746478915214539	0.6637167930603027	0.875	2900	2975	2975	3000	1575
12.706191294805423	12.706191689545122	0	0	1	0	-0.004084792762613266	0.5313144796999794	2900.7327943714154	2975.7327943714154	2975.7327943714154	3000.7327943714154	0.8333333134651184	0.7777777910232544	0.7746478915214539	0.6637167930603027	0.875	2900	2975	2975	3000	1575
12.71449701280733	12.714496618067631	0	0	1	0	-0.004408389392194093	0.5313144796999794	2900.7327943714154	2975.7327943714154	2975.7327943714154	3000.7327943714154	0.8333333134651184	0.7777777910232544	0.7746478915214539	0.6637167930603027	0.875	2900	2975	2975	3000	1575
12.732659381087627	12.732659775827326	0	0	1	0	-0.004719902932874305	0.5313144796999794	2900.7327943714154	2975.7327943714154	2975.7327943714154	3000.7327943714154	0.8333333134651184	0.7777777910232544	0.7746478915214539	0.6637167930603027	0.875	2900	2975	2975	3000	1575
12.747820938177844	12.747821332917542	0	0	1	0	-0.005018479547691941	0.5313144796999794	2900.7327943714154	2975.7327943714154	2975.7327943714154	3000.7327943714154	0.8333333134651184	0.7777777910232544	0.7746478915214539	0.6637167930603027	0.875	2900	2975	2975	3000	1575
12.772626380848807	12.77262638084881	0	0	1	0	-0.005303300858899587	0.5272858353304057	2884.2354956780114	2959.2354956780114	2959.2354956780114	2984.2354956780114	0.8333333134651184	0.7685185074806213	0.7746478915214539	0.6548672318458557	0.875	2884	2959	2959	2984	1575
12.781474865936529	12.78147486593653	0	0	1	0	-0.0055735861910809125	0.5272858353304057	2884.2354956780114	2959.2354956780114	2959.2354956780114	2984.2354956780114	0.8333333134651184	0.7685185074806213	0.7746478915214539	0.6548672318458557	0.875	2884	2959	2959	2984	1575
12.799312758184433	12.799312758184435	0	0	1	0	-0.005828594710927712	0.5226651570245124	2865.3138180153783	2940.3138180153783	2940.3138180153783	2965.3138180153783	0.8333333134651184	0.7592592835426331	0.7605633735656738	0.6548672318458557	0.875	2865	2940	2940	2965	1575
12.814771949007527	12.814771949007525	0	0	1	0	-0.006067627457812508	0.5186676731058952	2848.944121368641	2923.944121368641	2923.944121368641	2948.944121368641	0.8333333134651184	0.75	0.7605633735656738	0.6460176706314087	0.875	2848	2923	2923	2948	1575
12.839361074323564	12.839360679583866	0	0	1	0	-0.006290029259591055	0.5186676731058952	2848.944121368641	2923.944121368641	2923.944121368641	2948.944121368641	0.8333333134651184	0.75	0.7605633735656738	0.6460176706314087	0.875	2848	2923	2923	2948	1575
12.847757977195888	12.84775758245619	0	0	1	0	-0.006495190528383635	0.5186676731058952	2848.944121368641	2923.944121368641	2923.944121368641	2948.944121368641	0.8333333134651184	0.75	0.7605633735656738	0.6460176706314087	0.875	2848	2923	2923	2948	1575
12.866003240812928	12.866003240812926	0	0	1	0	-0.006682548931413073	0.5186676731058952	2848.944121368641	2923.944121368641	2923.944121368641	2948.944121368641	0.8333333134651184	0.75	0.7605633735656738	0.6460176706314087	0.875	2848	2923	2923	2948	1575
12.880652031034435	12.880652031034437	0	0	1	0	-0.006851590932319789	0.516352852220237	2839.4649298418703	2914.4649298418703	2914.4649298418703	2939.4649298418703	0.8333333134651184	0.7407407164573669	0.7605633735656738	0.6460176706314087	0.875	2839	2914	2914	2939	1575
12.89790689274725	12.897906892747251	0	0	1	0	-0.007001853198729263	0.5102501710602638	2814.4744504917803	2889.4744504917803	2889.4744504917803	2914.4744504917803	0.8181818127632141	0.7314814925193787	0.7605633735656738	0.6460176706314087	0.875	2814	2889	2889	2914	1575
12.919466390875199	12.919466390875197	0	0	1	0	-0.007132923872213867	0.49144688794124924	2737.4750061194154	2812.4750061194154	2812.4750061194154	2837.4750061194154	0.8181818127632141	0.6851851940155029	0.7464788556098938	0.6194690465927124	0.875	2737	2812	2812	2837	1575
12.93052936567304	12.930528970933342	0	0	1	0	-0.0072444436971681936	0.49144688794124924	2737.4750061194154	2812.4750061194154	2812.4750061194154	2837.4750061194154	0.8181818127632141	0.6851851940155029	0.7464788556098938	0.6194690465927124	0.875	2737	2812	2812	2837	1575
12.947668173914417	12.947668173914415	0	0	1	0	-0.007336107005503688	0.46904268101921964	2645.7297787737043	2720.7297787737043	2720.7297787737043	2745.7297787737043	0.8030303120613098	0.6388888955116272	0.7323943376541138	0.5929203629493713	0.875	2645	2720	2720	2745	1575
12.964816061168863	12.964816061168865	0	0	1	0	-0.007407662554463643	0.4468254452425242	2554.750198268137	2629.750198268137	2629.750198268137	2654.750198268137	0.7878788113594055	0.5925925970077515	0.7183098793029785	0.5663716793060303	0.875	2554	2629	2629	2654	1575
12.985965819489484	12.985965424749786	0	0	1	0	-0.007458914215262124	0.4252091826520239	2466.231602960038	2541.231602960038	2541.231602960038	2566.231602960038	0.7727272510528564	0.5555555820465088	0.6901408433914185	0.5398229956626892	0.875	2466	2541	2541	2566	1575
12.997577482468623	12.997577087728924	0	0	1	0	-0.007489721510659341	0.4252091826520239	2466.231602960038	2541.231602960038	2541.231602960038	2566.231602960038	0.7727272510528564	0.5555555820465088	0.6901408433914185	0.5398229956626892	0.875	2466	2541	2541	2566	1575
13.014826817825655	13.014826817825657	0	0	1	0	-0.0075	0.4152648047951857	2425.5093756362853	2500.5093756362853	2500.5093756362853	2525.5093756362853	0.7575757503509521	0.5370370149612427	0.6901408433914185	0.5309734344482422	0.8125	2425	2500	2500	2525	1562
13.039354758488384	13.039354758488383	0	0	1	0	-0.007489721510659266	0.40495504526356196	2383.290910354286	2458.290910354286	2458.290910354286	2483.290910354286	0.7575757503509521	0.5092592835426331	0.6760563254356384	0.5221238732337952	0.8125	2383	2458	2458	2483	1562
13.047596923398787	13.047596528659088	0	0	1	0	-0.0074589142152619746	0.40495504526356196	2383.290910354286	2458.290910354286	2458.290910354286	2483.290910354286	0.7575757503509521	0.5092592835426331	0.6760563254356384	0.5221238732337952	0.8125	2383	2458	2458	2483	1562
13.065887187341486	13.065886792601788	0	0	1	0	-0.007407662554463419	0.3912313214140939	2327.0922611907145	2402.0922611907145	2402.0922611907145	2427.0922611907145	0.7424242496490479	0.48148149251937866	0.6760563254356384	0.5044247508049011	0.8125	2327	2402	2402	2427	1562
13.080656767910822	13.08065676791082	0	0	1	0	-0.007336107005503392	0.3734789650985224	2254.3963620784493	2329.3963620784493	2329.3963620784493	2354.3963620784493	0.7272727489471436	0.4444444477558136	0.6619718074798584	0.48672565817832947	0.8125	2254	2329	2329	2354	1562
13.097810971000447	13.097810971000449	0	0	1	0	-0.007244443697167825	0.3521030493406574	2166.861987049992	2241.861987049992	2241.861987049992	2266.861987049992	0.7121211886405945	0.39814814925193787	0.6478873491287231	0.4601770043373108	0.8125	2166	2241	2241	2266	1562
13.119322310885144	13.119322310885146	0	0	1	0	-0.0071329238722134276	0.302719640252441	1964.636926833746	2039.636926833746	2039.636926833746	2064.6369268337457	0.6363636255264282	0.3333333432674408	0.6056337952613831	0.39823007583618164	0.8125	1964	2039	2039	2064	1562
13.130516734002681	13.130516339262982	0	0	1	0	-0.007001853198728752	0.2894406880350848	1910.2596175036724	1985.2596175036724	1985.2596175036724	2010.2596175036724	0.6363636255264282	0.29629629850387573	0.591549277305603	0.38053098320961	0.8125	1910	1985	1985	2010	1562
13.147708437363692	13.147708042623993	0	0	1	0	-0.006851590932319209	0.2685014465202733	1824.5134235005191	1899.5134235005191	1899.5134235005191	1924.5134235005191	0.6060606241226196	0.26851850748062134	0.5633803009986877	0.3539822995662689	0.8125	1824	1899	1899	1924	1562
13.164562243542553	13.164561848802855	0	0	1	0	-0.006682548931412426	0.25640699873147543	1774.9866598053918	1849.9866598053918	1849.9866598053918	1874.9866598053918	0.5909090638160706	0.25	0.5492957830429077	0.3362831771373749	0.8125	1774	1849	1849	1874	1562
13.185984766995025	13.185984766995023	0	0	1	0	-0.006495190528382922	0.2371504230861925	1696.1309825379583	1771.1309825379583	1771.1309825379583	1796.1309825379583	0.560606062412262	0.2222222238779068	0.5352112650871277	0.3097345232963562	0.8125	1696	1771	1771	1796	1562
13.197495771350978	13.197495376611279	0	0	1	0	-0.006290029259590279	0.2243081359651251	1643.5418167771873	1718.5418167771873	1718.5418167771873	1743.5418167771873	0.5454545617103577	0.20370370149612427	0.5070422291755676	0.29203540086746216	0.8125	1643	1718	1718	1743	1562
13.21470958013512	13.21470918539542	0	0	1	0	-0.006067627457811671	0.20686779192169524	1572.123607919342	1647.123607919342	1647.123607919342	1672.123607919342	0.5151515007019043	0.18518517911434174	0.47887325286865234	0.2654867172241211	0.75	1572	1647	1647	1672	1550
13.23067482725204	13.230674432512341	0	0	1	0	-0.005828594710926814	0.17528160162726036	1442.778158663631	1517.778158663631	1517.778158663631	1542.778158663631	0.43939393758773804	0.15740740299224854	0.43661972880363464	0.23893804848194122	0.75	1442	1517	1517	1542	1550
13.25260617017623	13.252605775436532	0	0	1	0	-0.0055735861910799584	0.14950354829027546	1337.217030248678	1412.217030248678	1412.217030248678	1437.217030248678	0.40909090638160706	0.12037037312984467	0.35211268067359924	0.1946902722120285	0.75	1337	1412	1412	1437	1550
13.265910871723415	13.265910871723413	0	0	1	0	-0.0053033008588985785	0.13008263840515477	1257.6884042691088	1332.6884042691088	1332.6884042691088	1357.6884042691088	0.3636363744735718	0.10185185074806213	0.30985915660858154	0.17699114978313446	0.75	1257	1332	1332	1357	1550
13.28058255684745	13.280582162107752	0	0	1	0	-0.005018479547690881	0.1191722947856193	1213.010547147111	1288.010547147111	1288.010547147111	1313.010547147111	0.3484848439693451	0.0833333358168602	0.28169015049934387	0.1592920422554016	0.75	1213	1288	1288	1313	1550
13.297821234232616	13.297821234232618	0	0	1	0	-0.004719902932873198	0.10706933188050982	1163.4489140506878	1238.4489140506878	1238.4489140506878	1263.4489140506878	0.3181818127632141	0.07407407462596893	0.23943662643432617	0.1504424810409546	0.75	1163	1238	1238	1263	1550
13.319428890603815	13.319428495864116	0	0	1	0	-0.00440838939219294	0.0924022711991519	1103.387300560527	1178.387300560527	1178.387300560527	1203.387300560527	0.28787878155708313	0.0555555559694767	0.19718310236930847	0.13274335861206055	0.75	1103	1178	1178	1203	1550
13.330664366650021	13.330663971910322	0	0	1	0	-0.00408479276261207	0.0713123922428611	1017.0242462345161	1092.024246234516	1092.024246234516	1117.024246234516	0.22727273404598236	0.03703703731298447	0.1690140813589096	0.12389380484819412	0.75	1017	1092	1092	1117	1550
13.34779883275471	13.347798832754712	0	0	1	0	-0.003749999999999344	0.059552194723536955	968.8662373928838	1043.8662373928837	1043.8662373928837	1068.8662373928837	0.19696970283985138	0.02777777798473835	0.1267605572938919	0.10619468986988068	0.75	968	1043	1043	1068	1550
13.372702960350372	13.37270335509007	0	0	1	0	-0.0034049287480459245	0.04322468864653832	902.0051000075744	977.0051000075744	977.0051000075744	1002.0051000075744	0.1666666716337204	0.0	0.07042253762483597	0.08849557489156723	0.75	902	977	977	1002	1550
13.380863808882827	13.380863414143128	0	0	1	0	-0.003050524823067806	0.04322468864653832	902.0051000075744	977.0051000075744	977.0051000075744	1002.0051000075744	0.1666666716337204	0.0	0.07042253762483597	0.08849557489156723	0.75	902	977	977	1002	1550
13.399376706015635	13.399376311275937	0	0	1	0	-0.002687759621589039	0.034838760021628695	867.6647222885695	942.6647222885695	942.6647222885695	967.6647222885695	0.13636364042758942	0.0	0.0422535203397274	0.07079645991325378	0.75	867	942	942	967	1550
13.414797607087946	13.414797607087948	0	0	1	0	-0.0023176274578113774	0.030739276989724264	850.8773392729208	925.8773392729208	925.8773392729208	950.8773392729208	0.12121212482452393	0.0	0.028169013559818268	0.06194690242409706	0.75	850	925	925	950	1550
13.430765222643059	13.43076522264306	0	0	1	0	-0.0019411428382681635	0.026702114784047444	834.3451600406743	909.3451600406743	909.3451600406743	934.3451600406743	0.10606060922145844	0.0	0.014084506779909134	0.05309734493494034	0.75	834	909	909	934	1550
13.452679197020506	13.452679197020505	0	0	1	0	-0.0015593376811324415	0.02651515230536461	833.5795486904681	908.5795486904681	908.5795486904681	933.5795486904681	0.10606060922145844	0.0	0.0	0.05309734493494034	0.75	833	908	908	933	1550
13.464552967159632	13.464552572419933	0	0	1	0	-0.0011732584878009686	0.02651515230536461	833.5795486904681	908.5795486904681	908.5795486904681	933.5795486904681	0.10606060922145844	0.0	0.0	0.044247787445783615	0.75	833	908	908	933	1550
13.480662294266603	13.480662294266605	0	0	1	0	-0.0007839634745066304	0.022727273404598236	818.0681845918298	893.0681845918298	893.0681845918298	918.0681845918298	0.09090909361839294	0.0	0.0	0.044247787445783615	0.75	818	893	893	918	1550
13.497893471597491	13.497893471597493	0	0	1	0	-0.0003925196718213029	0.022727273404598236	818.0681845918298	893.0681845918298	893.0681845918298	918.0681845918298	0.09090909361839294	0.0	0.0	0.03539822995662689	0.75	818	893	893	918	1550
13.519356258499238	13.51935625849924	0	0	1	0	7.791492631894069e-16	0.018939394503831863	802.5568204931915	877.5568204931915	877.5568204931915	902.5568204931915	0.07575757801532745	0.0	0.0	0.03539822995662689	0.75	802	877	877	902	1550
13.530564497506232	13.530564102766533	0	0	1	0	0.000392519671822859	0.018939394503831863	802.5568204931915	877.5568204931915	877.5568204931915	902.5568204931915	0.07575757801532745	0.0	0.0	0.03539822995662689	0.75	802	877	877	902	1550
13.547878175434166	13.547878175434164	0	0	1	0	0.0007839634745081803	0.018939394503831863	802.5568204931915	877.5568204931915	877.5568204931915	902.5568204931915	0.07575757801532745	0.0	0.0	0.02654867246747017	0.75	802	877	877	902	1550
13.572640591477965	13.572640591477963	0	0	1	0	0.0011732584878025075	0.018939394503831863	802.5568204931915	877.5568204931915	877.5568204931915	902.5568204931915	0.07575757801532745	0.0	0.0	0.02654867246747017	0.75	802	877	877	902	1550
13.580572885724832	13.580572490985134	0	0	1	0	0.0015593376811339657	0.018939394503831863	802.5568204931915	877.5568204931915	877.5568204931915	902.5568204931915	0.07575757801532745	0.0	0.0	0.02654867246747017	0.75	802	877	877	902	1550
13.599479338337316	13.599479733077015	0	0	1	0	0.001941142838269669	0.018939394503831863	802.5568204931915	877.5568204931915	877.5568204931915	902.5568204931915	0.07575757801532745	0.0	0.0	0.02654867246747017	0.75	802	877	877	902	1550
13.614733659256745	13.614733659256746	0	0	1	0	0.0023176274578128593	0.018939394503831863	802.5568204931915	877.5568204931915	877.5568204931915	902.5568204931915	0.07575757801532745	0.0	0.0	0.02654867246747017	0.75	802	877	877	902	1550
13.63074903831541	13.630749038315408	0	0	1	0	0.002687759621590494	0.018939394503831863	802.5568204931915	877.5568204931915	877.5568204931915	902.5568204931915	0.07575757801532745	0.0	0.0	0.02654867246747017	0.75	802	877	877	902	1550
13.652618801846591	13.652618801846593	0	0	1	0	0.0030505248230692293	0.018939394503831863	802.5568204931915	877.5568204931915	877.5568204931915	902.5568204931915	0.07575757801532745	0.0	0.0	0.02654867246747017	0.75	802	877	877	902	1550
13.664522177463125	13.664521782723426	0	0	1	0	0.0034049287480473127	0.018939394503831863	802.5568204931915	877.5568204931915	877.5568204931915	902.5568204931915	0.07575757801532745	0.0	0.0	0.017699114978313446	0.75	802	877	877	902	1550
13.680768479245573	13.680768873985272	0	0	1	0	0.0037500000000006933	0.018939394503831863	802.5568204931915	877.5568204931915	877.5568204931915	902.5568204931915	0.07575757801532745	0.0	0.0	0.017699114978313446	0.75	802	877	877	902	1550
13.697888734721106	13.697889129460805	0	0	1	0	0.004084792762613376	0.018939394503831863	802.5568204931915	877.5568204931915	877.5568204931915	902.5568204931915	0.07575757801532745	0.0	0.0	0.017699114978313446	0.75	802	877	877	902	1550
13.719476259367665	13.719476259367667	0	0	1	0	0.0044083893921942	0.018939394503831863	802.5568204931915	877.5568204931915	877.5568204931915	902.5568204931915	0.07575757801532745	0.0	0.0	0.017699114978313446	0.75	802	877	877	902	1550
13.730624103200748	13.730624103200746	0	0	1	0	0.004719902932874409	0.018939394503831863	802.5568204931915	877.5568204931915	877.5568204931915	902.5568204931915	0.07575757801532745	0.0	0.0	0.017699114978313446	0.75	802	877	877	902	1550
13.747891201844224	13.747891201844226	0	0	1	0	0.005018479547692039	0.018939394503831863	802.5568204931915	877.5568204931915	877.5568204931915	902.5568204931915	0.07575757801532745	0.0	0.0	0.017699114978313446	0.75	802	877	877	902	1550
13.772738881662958	13.77273888166296	0	0	1	0	0.00530330085889968	0.018939394503831863	802.5568204931915	877.5568204931915	877.5568204931915	902.5568204931915	0.07575757801532745	0.0	0.0	0.017699114978313446	0.75	802	877	877	902	1550
13.781050520760347	13.781050520760349	0	0	1	0	0.005573586191081001	0.018939394503831863	802.5568204931915	877.5568204931915	877.5568204931915	902.5568204931915	0.07575757801532745	0.0	0.0	0.017699114978313446	0.75	802	877	877	902	1550
13.79928828432311	13.799288284323111	0	0	1	0	0.005828594710927795	0.018939394503831863	802.5568204931915	877.5568204931915	877.5568204931915	902.5568204931915	0.07575757801532745	0.0	0.0	0.017699114978313446	0.75	802	877	877	902	1550
13.814743133009516	13.814743133009515	0	0	1	0	0.006067627457812587	0.018939394503831863	802.5568204931915	877.5568204931915	877.5568204931915	902.5568204931915	0.07575757801532745	0.0	0.0	0.017699114978313446	0.75	802	877	877	902	1550
13.830747064616917	13.830747064616915	0	0	1	0	0.006290029259591127	0.018939394503831863	802.5568204931915	877.5568204931915	877.5568204931915	902.5568204931915	0.07575757801532745	0.0	0.0	0.017699114978313446	0.75	802	877	877	902	1550
13.852623933462676	13.852623933462677	0	0	1	0	0.006495190528383701	0.018939394503831863	802.5568204931915	877.5568204931915	877.5568204931915	902.5568204931915	0.07575757801532745	0.0	0.0	0.017699114978313446	0.75	802	877	877	902	1550
13.864523756421923	13.864523361682224	0	0	1	0	0.006682548931413134	0.018939394503831863	802.5568204931915	877.5568204931915	877.5568204931915	902.5568204931915	0.07575757801532745	0.0	0.0	0.017699114978313446	0.75	802	877	877	902	1550
13.880610978105762	13.880610583366064	0	0	1	0	0.006851590932319843	0.018939394503831863	802.5568204931915	877.5568204931915	877.5568204931915	902.5568204931915	0.07575757801532745	0.0	0.0	0.017699114978313446	0.75	802	877	877	902	1550
13.89785241866882	13.897852418668819	0	0	1	0	0.0070018531987293105	0.018939394503831863	802.5568204931915	877.5568204931915	877.5568204931915	902.5568204931915	0.07575757801532745	0.0	0.0	0.017699114978313446	0.75	802	877	877	902	1550
13.919281257956472	13.919280863216773	0	0	1	0	0.007132923872213908	0.018939394503831863	802.5568204931915	877.5568204931915	877.5568204931915	902.5568204931915	0.07575757801532745	0.0	0.0	0.017699114978313446	0.75	802	877	877	902	1550
13.93064857706207	13.930648182322372	0	0	1	0	0.007244443697168227	0.018939394503831863	802.5568204931915	877.5568204931915	877.5568204931915	902.5568204931915	0.07575757801532745	0.0	0.0	0.017699114978313446	0.75	802	877	877	902	1550
13.94765080536767	13.947650410627972	0	0	1	0	0.007336107005503715	0.018939394503831863	802.5568204931915	877.5568204931915	877.5568204931915	902.5568204931915	0.07575757801532745	0.0	0.0	0.017699114978313446	0.75	802	877	877	902	1550
13.972647302052843	13.972647302052845	0	0	1	0	0.007407662554463664	0.018939394503831863	802.5568204931915	877.5568204931915	877.5568204931915	902.5568204931915	0.07575757801532745	0.0	0.0	0.017699114978313446	0.75	802	877	877	902	1550
13.980558280355977	13.980557885616278	0	0	1	0	0.007458914215262138	0.018939394503831863	802.5568204931915	877.5568204931915	877.5568204931915	902.5568204931915	0.07575757801532745	0.0	0.0	0.017699114978313446	0.75	802	877	877	902	1550
13.999257889366303	13.999257889366305	0	0	1	0	0.007489721510659348	0.018939394503831863	802.5568204931915	877.5568204931915	877.5568204931915	902.5568204931915	0.07575757801532745	0.0	0.0	0.017699114978313446	0.75	802	877	877	902	1550
14.014688264191387	14.014688658931085	0	0	1	0	0.0075	0.018939394503831863	802.5568204931915	877.5568204931915	877.5568204931915	902.5568204931915	0.07575757801532745	0.0	0.0	0.017699114978313446	0.75	802	877	877	902	1550
14.030679564128425	14.030679564128427	0	0	1	0	0.007489721510659259	0.018939394503831863	802.5568204931915	877.5568204931915	877.5568204931915	902.5568204931915	0.07575757801532745	0.0	0.0	0.017699114978313446	0.75	802	877	877	902	1550
14.052673275925022	14.05267367066472	0	0	1	0	0.0074589142152619616	0.022727273404598236	818.0681845918298	893.0681845918298	893.0681845918298	918.0681845918298	0.09090909361839294	0.0	0.0	0.017699114978313446	0.75	818	893	893	918	1550
14.06593731928323	14.065936924543532	0	0	1	0	0.007407662554463399	0.02651515230536461	833.5795486904681	908.5795486904681	908.5795486904681	933.5795486904681	0.10606060922145844	0.0	0.0	0.02654867246747017	0.75	833	908	908	933	1550
14.080612951804257	14.080612951804255	0	0	1	0	0.007336107005503364	0.038128072312574174	881.1344561199912	956.1344561199912	956.1344561199912	981.1344561199912	0.1515151560306549	0.0	0.028169013559818268	0.03539822995662689	0.75	881	956	956	981	1550
14.097747023169246	14.097747417908945	0	0	1	0	0.00724444369716779	0.05139291382409938	935.453982109687	1010.453982109687	1010.453982109687	1035.4539821096869	0.1818181872367859	0.018518518656492233	0.0845070406794548	0.06194690242409706	0.75	935	1010	1010	1035	1550
14.119275336860989	14.11927533686099	0	0	1	0	0.007132923872213387	0.06740881576514257	1001.0391005582588	1076.0391005582587	1076.0391005582587	1101.0391005582587	0.21212121844291687	0.046296294778585434	0.14084507524967194	0.0796460211277008	0.75	1001	1076	1076	1101	1550
14.130544760521294	14.130544365781596	0	0	1	0	0.007001853198728705	0.08204471537195379	1060.9731094481508	1135.9731094481508	1135.9731094481508	1160.9731094481508	0.24242424964904785	0.06481481343507767	0.19718310236930847	0.10619468986988068	0.75	1060	1135	1135	1160	1550
14.147716726897366	14.147717121637065	0	0	1	0	0.006851590932319155	0.10409204149160223	1151.256909908111	1226.256909908111	1226.256909908111	1251.256909908111	0.28787878155708313	0.09259258955717087	0.2535211145877838	0.14159291982650757	0.75	1151	1226	1226	1251	1550
14.164595796416949	14.16459540167725	0	0	1	0	0.006682548931412366	0.12266309917944485	1227.3053911398267	1302.3053911398267	1302.3053911398267	1327.3053911398267	0.3181818127632141	0.12037037312984467	0.30985915660858154	0.16814158856868744	0.75	1227	1302	1302	1327	1550
14.185978845899543	14.185978845899545	0	0	1	0	0.006495190528382856	0.15481870709386203	1358.982605549365	1433.982605549365	1433.982605549365	1458.982605549365	0.40909090638160706	0.1388888955116272	0.3661971688270569	0.1946902722120285	0.75	1358	1433	1433	1458	1550
14.197671430516932	14.19767143051693	0	0	1	0	0.006290029259590206	0.17101262551612217	1425.2967014885203	1500.2967014885203	1500.2967014885203	1525.2967014885203	0.43939393758773804	0.15740740299224854	0.39436620473861694	0.22123894095420837	0.75	1425	1500	1500	1525	1550
14.214745896187408	14.214745896187406	0	0	1	0	0.006067627457811592	0.20375692789321764	1559.3846197227263	1634.3846197227263	1634.3846197227263	1659.3846197227263	0.4848484992980957	0.1944444477558136	0.4647887349128723	0.29203540086746216	0.75	1559	1634	1634	1659	1550
14.230691011579689	14.23069101157969	0	0	1	0	0.005828594710926731	0.22238135161989203	1635.651634883458	1710.651634883458	1710.651634883458	1735.651634883458	0.5151515007019043	0.21296297013759613	0.49295774102211	0.32743361592292786	0.75	1635	1710	1710	1735	1550
14.25276525027484	14.252765250274837	0	0	1	0	0.005573586191079871	0.24381917383357887	1723.4395168485055	1798.4395168485055	1798.4395168485055	1823.4395168485055	0.5454545617103577	0.24074074625968933	0.5211267471313477	0.36283186078071594	0.75	1723	1798	1798	1823	1550
14.264507177354572	14.264507177354574	0	0	1	0	0.005303300858898486	0.26075241523599235	1792.7811403913886	1867.7811403913886	1867.7811403913886	1892.7811403913886	0.560606062412262	0.26851850748062134	0.5492957830429077	0.389380544424057	0.75	1792	1867	1867	1892	1550
14.28066624166359	14.280666241663592	0	0	1	0	0.005018479547690782	0.2864856233198818	1898.1586274949161	1973.1586274949161	1973.1586274949161	1998.1586274949161	0.6060606241226196	0.3055555522441864	0.5633803009986877	0.4159291982650757	0.75	1898	1973	1973	1998	1550
14.29788439258442	14.297884392584422	0	0	1	0	0.004719902932873095	0.30123763548719396	1958.5681173200592	2033.5681173200592	2033.5681173200592	2058.568117320059	0.6212121248245239	0.3333333432674408	0.577464759349823	0.4336283206939697	0.75	1958	2033	2033	2058	1550
14.319287573791653	14.319287573791652	0	0	1	0	0.0044083893921928324	0.3273277104905712	2065.4069744588887	2140.4069744588887	2140.4069744588887	2165.4069744588887	0.6363636255264282	0.3888888955116272	0.6056337952613831	0.4690265357494354	0.75	2065	2140	2140	2165	1550
14.33052028665997	14.330519891920272	0	0	1	0	0.004084792762611958	0.3273277104905712	2065.4069744588887	2140.4069744588887	2140.4069744588887	2165.4069744588887	0.6363636255264282	0.3888888955116272	0.6056337952613831	0.4690265357494354	0.75	2065	2140	2140	2165	1550
14.347751069251158	14.34775106925116	0	0	1	0	0.0037499999999992296	0.3424536467116699	2127.347683284288	2202.347683284288	2202.347683284288	2227.347683284288	0.6515151262283325	0.4166666567325592	0.6197183132171631	0.48672565817832947	0.75	2127	2202	2202	2227	1550
14.364753692296459	14.364754087036157	0	0	1	0	0.0034049287480458065	0.3614212750393033	2205.0201212859474	2280.0201212859474	2280.0201212859474	2305.0201212859474	0.6666666865348816	0.45370370149612427	0.6338028311729431	0.5132743120193481	0.75	2205	2280	2280	2305	1550
14.385941740367857	14.385941345628158	0	0	1	0	0.003050524823067685	0.3946820190853124	2341.2228681543543	2416.2228681543543	2416.2228681543543	2441.2228681543543	0.7121211886405945	0.5092592835426331	0.6619718074798584	0.5398229956626892	0.8125	2341	2416	2416	2441	1562
14.397507613541942	14.397507218802243	0	0	1	0	0.0026877596215889154	0.3946820190853124	2341.2228681543543	2416.2228681543543	2416.2228681543543	2441.2228681543543	0.7121211886405945	0.5092592835426331	0.6619718074798584	0.5398229956626892	0.8125	2341	2416	2416	2441	1562
14.41481931777138	14.414819317771379	0	0	1	0	0.0023176274578112516	0.4187466778185218	2439.767645666847	2514.767645666847	2514.767645666847	2539.767645666847	0.7272727489471436	0.5648148059844971	0.6760563254356384	0.5663716793060303	0.8125	2439	2514	2514	2539	1562
14.43925646830339	14.439256468303391	0	0	1	0	0.0019411428382680358	0.43684181147726875	2513.8672179994155	2588.8672179994155	2588.8672179994155	2613.8672179994155	0.7424242496490479	0.6018518805503845	0.6901408433914185	0.5840708017349243	0.8125	2513	2588	2588	2613	1562
14.447562581044993	14.447562186305294	0	0	1	0	0.001559337681132312	0.43684181147726875	2513.8672179994155	2588.8672179994155	2588.8672179994155	2613.8672179994155	0.7424242496490479	0.6018518805503845	0.6901408433914185	0.5840708017349243	0.8125	2513	2588	2588	2613	1562
14.46595429309028	14.465954293090281	0	0	1	0	0.0011732584878008379	0.4548656609785553	2587.674881707184	2662.674881707184	2662.674881707184	2687.674881707184	0.7575757503509521	0.6296296119689941	0.7183098793029785	0.6017699241638184	0.8125	2587	2662	2662	2687	1562
14.480716768345035	14.480716768345033	0	0	1	0	0.0007839634745064989	0.4710911684194201	2654.118334677525	2729.118334677525	2729.118334677525	2754.118334677525	0.7727272510528564	0.6666666865348816	0.7183098793029785	0.6194690465927124	0.8125	2654	2729	2729	2754	1562
14.497753339004428	14.497753733744126	0	0	1	0	0.0003925196718211707	0.48331024899389696	2704.155469630008	2779.155469630008	2779.155469630008	2804.155469630008	0.7878788113594055	0.6851851940155029	0.7323943376541138	0.6283186078071594	0.8125	2704	2779	2779	2804	1562
14.519255205136352	14.519254810396653	0	0	1	0	-9.11457541045065e-16	0.4895602179950984	2729.749092689928	2804.749092689928	2804.749092689928	2829.749092689928	0.7878788113594055	0.7037037014961243	0.7323943376541138	0.6371681690216064	0.8125	2729	2804	2804	2829	1562
14.53254924871167	14.532549248711668	0	0	1	0	-0.00039251967182299115	0.48724539710944015	2720.2699011631576	2795.2699011631576	2795.2699011631576	2820.2699011631576	0.7878788113594055	0.6944444179534912	0.7323943376541138	0.6371681690216064	0.8125	2720	2795	2795	2820	1562
14.547794885357723	14.547794885357725	0	0	1	0	-0.0007839634745083118	0.48724539710944015	2720.2699011631576	2795.2699011631576	2795.2699011631576	2820.2699011631576	0.7878788113594055	0.6944444179534912	0.7323943376541138	0.6371681690216064	0.8125	2720	2795	2795	2820	1562
14.572656775805614	14.572656381065915	0	0	1	0	-0.0011732584878026383	0.4895602179950984	2729.749092689928	2804.749092689928	2804.749092689928	2829.749092689928	0.7878788113594055	0.7037037014961243	0.7323943376541138	0.6371681690216064	0.8125	2729	2804	2804	2829	1562
14.580563017232363	14.580563017232361	0	0	1	0	-0.0015593376811340951	0.49566291405623275	2754.7396330602733	2829.7396330602733	2829.7396330602733	2854.7396330602733	0.8030303120613098	0.7129629850387573	0.7323943376541138	0.6371681690216064	0.8125	2754	2829	2829	2854	1562
14.59926302098239	14.599262626242691	0	0	1	0	-0.0019411428382697968	0.5002212716700889	2773.406107489014	2848.406107489014	2848.406107489014	2873.406107489014	0.8030303120613098	0.7222222089767456	0.7464788556098938	0.6371681690216064	0.8125	2773	2848	2848	2873	1562
14.61472576446277	14.614765238432646	0	0	1	0	-0.002317627457812985	0.49566291405623275	2754.7396330602733	2829.7396330602733	2829.7396330602733	2854.7396330602733	0.8030303120613098	0.7129629850387573	0.7323943376541138	0.6371681690216064	0.8125	2754	2829	2829	2854	1562
14.639282521123507	14.639282521123508	0	0	1	0	-0.0026877596215906176	0.4894129301538701	2729.145948980098	2804.145948980098	2804.145948980098	2829.145948980098	0.8030303120613098	0.6944444179534912	0.7323943376541138	0.6283186078071594	0.8125	2729	2804	2804	2829	1562
14.647663634407882	14.647663239668184	0	0	1	0	-0.0030505248230693503	0.4793750859771926	2688.0409770766037	2763.0409770766037	2763.0409770766037	2788.0409770766037	0.7878788113594055	0.6759259104728699	0.7323943376541138	0.6194690465927124	0.8125	2688	2763	2763	2788	1562
14.666014293524492	14.666014293524494	0	0	1	0	-0.0034049287480474306	0.47474545910703725	2669.0826550433176	2744.0826550433176	2744.0826550433176	2769.0826550433176	0.7878788113594055	0.6574074029922485	0.7323943376541138	0.6194690465927124	0.8125	2669	2744	2744	2769	1562
14.680729005275696	14.680729400015395	0	0	1	0	-0.0037500000000008082	0.47081029609033287	2652.968162489913	2727.968162489913	2727.968162489913	2752.968162489913	0.7878788113594055	0.6481481194496155	0.7323943376541138	0.6106194853782654	0.8125	2652	2727	2727	2752	1562
14.706027083090733	14.706026688351034	0	0	1	0	-0.004084792762613487	0.46634542892828534	2634.6845314613283	2709.6845314613283	2709.6845314613283	2734.6845314613283	0.7878788113594055	0.6388888955116272	0.7183098793029785	0.6106194853782654	0.8125	2634	2709	2709	2734	1562
14.71450332864251	14.71450293390281	0	0	1	0	-0.004408389392194307	0.45865353615403137	2603.1862305507584	2678.1862305507584	2678.1862305507584	2703.1862305507584	0.7727272510528564	0.6296296119689941	0.7183098793029785	0.6017699241638184	0.8125	2603	2678	2678	2703	1562
14.73250938000209	14.732508985262395	0	0	1	0	-0.004719902932874511	0.4563387301695343	2593.707100044243	2668.707100044243	2668.707100044243	2693.707100044243	0.7727272510528564	0.6203703880310059	0.7183098793029785	0.6017699241638184	0.8125	2593	2668	2668	2693	1562
14.747779095769774	14.747779095769772	0	0	1	0	-0.005018479547692137	0.4501199214874205	2568.241078490987	2643.241078490987	2643.241078490987	2668.241078490987	0.7727272510528564	0.6018518805503845	0.7183098793029785	0.5929203629493713	0.8125	2568	2643	2643	2668	1562
14.772606643863869	14.77260664386387	0	0	1	0	-0.005303300858899775	0.4462159187898038	2552.254187444247	2627.254187444247	2627.254187444247	2652.254187444247	0.7727272510528564	0.5925925970077515	0.7183098793029785	0.5840708017349243	0.8125	2552	2627	2627	2652	1562
14.781290522497203	14.781290127757504	0	0	1	0	-0.00557358619108109	0.4462159187898038	2552.254187444247	2627.254187444247	2627.254187444247	2652.254187444247	0.7727272510528564	0.5925925970077515	0.7183098793029785	0.5840708017349243	0.8125	2552	2627	2627	2652	1562
14.79928552114522	14.799285521145219	0	0	1	0	-0.0058285947109278785	0.44390109790414556	2542.774995917476	2617.774995917476	2617.774995917476	2642.774995917476	0.7727272510528564	0.5833333134651184	0.7183098793029785	0.5840708017349243	0.8125	2542	2617	2617	2642	1562
14.81473918561253	14.814739580352228	0	0	1	0	-0.006067627457812664	0.4401132227286695	2527.2636470739017	2602.2636470739017	2602.2636470739017	2627.2636470739017	0.7575757503509521	0.5833333134651184	0.7183098793029785	0.5840708017349243	0.8125	2527	2602	2602	2627	1562
14.839261994659173	14.839261994659172	0	0	1	0	-0.006290029259591199	0.4338944140465557	2501.797625520646	2576.797625520646	2576.797625520646	2601.797625520646	0.7575757503509521	0.5648148059844971	0.7183098793029785	0.5752212405204773	0.8125	2501	2576	2576	2601	1562
14.847596528659087	14.847596133919392	0	0	1	0	-0.006495190528383767	0.4338944140465557	2501.797625520646	2576.797625520646	2576.797625520646	2601.797625520646	0.7575757503509521	0.5648148059844971	0.7183098793029785	0.5752212405204773	0.8125	2501	2576	2576	2601	1562
14.865972451116422	14.865972451116424	0	0	1	0	-0.006682548931413194	0.42955417958939446	2484.0243654185706	2559.0243654185706	2559.0243654185706	2584.0243654185706	0.7575757503509521	0.5555555820465088	0.7042253613471985	0.5752212405204773	0.8125	2484	2559	2559	2584	1562
14.880694662921902	14.880694662921904	0	0	1	0	-0.006851590932319897	0.4338944140465557	2501.797625520646	2576.797625520646	2576.797625520646	2601.797625520646	0.7575757503509521	0.5648148059844971	0.7183098793029785	0.5752212405204773	0.8125	2501	2576	2576	2601	1562
14.897848076532133	14.897848076532132	0	0	1	0	-0.007001853198729357	0.4338944140465557	2501.797625520646	2576.797625520646	2576.797625520646	2601.797625520646	0.7575757503509521	0.5648148059844971	0.7183098793029785	0.5752212405204773	0.8125	2501	2576	2576	2601	1562
14.91925046825997	14.919250468259968	0	0	1	0	-0.00713292387221395	0.4338944140465557	2501.797625520646	2576.797625520646	2576.797625520646	2601.797625520646	0.7575757503509521	0.5648148059844971	0.7183098793029785	0.5752212405204773	0.8125	2501	2576	2576	2601	1562
14.930566076465029	14.93056568172533	0	0	1	0	-0.007244443697168262	0.43186898557389153	2493.503495925086	2568.503495925086	2568.503495925086	2593.503495925086	0.7575757503509521	0.5648148059844971	0.7042253613471985	0.5752212405204773	0.8125	2493	2568	2568	2593	1562
14.947883701789946	14.947883701789948	0	0	1	0	-0.007336107005503743	0.4338944140465557	2501.797625520646	2576.797625520646	2576.797625520646	2601.797625520646	0.7575757503509521	0.5648148059844971	0.7183098793029785	0.5752212405204773	0.8125	2501	2576	2576	2601	1562
14.972575064687968	14.972575459427667	0	0	1	0	-0.007407662554463685	0.4303109642128895	2487.1233984517826	2562.1233984517826	2562.1233984517826	2587.1233984517826	0.7575757503509521	0.5648148059844971	0.7042253613471985	0.5663716793060303	0.8125	2487	2562	2562	2587	1562
14.981376181011838	14.981375786272139	0	0	1	0	-0.0074589142152621515	0.42799615822839243	2477.644267945267	2552.644267945267	2552.644267945267	2577.644267945267	0.7575757503509521	0.5555555820465088	0.7042253613471985	0.5663716793060303	0.8125	2477	2552	2552	2577	1562
14.999647892188692	14.999647497448994	0	0	1	0	-0.0074897215106593555	0.42799615822839243	2477.644267945267	2552.644267945267	2552.644267945267	2577.644267945267	0.7575757503509521	0.5555555820465088	0.7042253613471985	0.5663716793060303	0.8125	2477	2552	2552	2577	1562
15.014791291252765	15.014791291252767	0	0	1	0	-0.0075	0.4303109642128895	2487.1233984517826	2562.1233984517826	2562.1233984517826	2587.1233984517826	0.7575757503509521	0.5648148059844971	0.7042253613471985	0.5663716793060303	0.8125	2487	2562	2562	2587	1562
15.039780287883664	15.039780287883662	0	0	1	0	-0.007489721510659252	0.4303109642128895	2487.1233984517826	2562.1233984517826	2562.1233984517826	2587.1233984517826	0.7575757503509521	0.5648148059844971	0.7042253613471985	0.5663716793060303	0.8125	2487	2562	2562	2587	1562
15.047638765806857	15.047638371067158	0	0	1	0	-0.007458914215261947	0.42799615822839243	2477.644267945267	2552.644267945267	2552.644267945267	2577.644267945267	0.7575757503509521	0.5555555820465088	0.7042253613471985	0.5663716793060303	0.8125	2477	2552	2552	2577	1562
15.06643982291977	15.066439822919772	0	0	1	0	-0.007407662554463379	0.42799615822839243	2477.644267945267	2552.644267945267	2552.644267945267	2577.644267945267	0.7575757503509521	0.5555555820465088	0.7042253613471985	0.5663716793060303	0.8125	2477	2552	2552	2577	1562
15.080579793669559	15.08057979366956	0	0	1	0	-0.007336107005503337	0.42799615822839243	2477.644267945267	2552.644267945267	2552.644267945267	2577.644267945267	0.7575757503509521	0.5555555820465088	0.7042253613471985	0.5663716793060303	0.8125	2477	2552	2552	2577	1562
15.097541758525884	15.097541363786185	0	0	1	0	-0.0072444436971677555	0.42412331598173214	2461.784978945193	2536.784978945193	2536.784978945193	2561.784978945193	0.7575757503509521	0.5462962985038757	0.7042253613471985	0.5575221180915833	0.8125	2461	2536	2536	2561	1562
15.119806261755842	15.119805867016144	0	0	1	0	-0.007132923872213346	0.4179356677505748	2436.446559438604	2511.446559438604	2511.446559438604	2536.446559438604	0.7575757503509521	0.5277777910232544	0.7042253613471985	0.5486725568771362	0.8125	2436	2511	2511	2536	1562
15.13062370846105	15.130623708461048	0	0	1	0	-0.007001853198728657	0.39690293979387725	2350.317538455927	2425.317538455927	2425.317538455927	2450.317538455927	0.7272727489471436	0.5	0.6901408433914185	0.5221238732337952	0.8125	2350	2425	2425	2450	1562
15.147768437797906	15.147768437797904	0	0	1	0	-0.0068515909323191015	0.36821801328148673	2232.8527643876882	2307.8527643876882	2307.8527643876882	2332.8527643876882	0.6969696879386902	0.45370370149612427	0.6619718074798584	0.48672565817832947	0.8125	2232	2307	2307	2332	1562
15.173001778302345	15.173001383562646	0	0	1	0	-0.006682548931412306	0.31261021893963203	2005.1388465577932	2080.138846557793	2080.138846557793	2105.138846557793	0.6666666865348816	0.34259259700775146	0.6056337952613831	0.39823007583618164	0.8125	2005	2080	2080	2105	1562
15.181151968862933	15.181151968862935	0	0	1	0	-0.006495190528382789	0.31261021893963203	2005.1388465577932	2080.138846557793	2080.138846557793	2105.138846557793	0.6666666865348816	0.34259259700775146	0.6056337952613831	0.39823007583618164	0.8125	2005	2080	2080	2105	1562
15.199676313447005	15.199675918707307	0	0	1	0	-0.006290029259590135	0.26482451567826804	1809.4563917025075	1884.4563917025075	1884.4563917025075	1909.4563917025075	0.6060606241226196	0.26851850748062134	0.5492957830429077	0.3362831771373749	0.75	1809	1884	1884	1909	1550
15.214844975851799	15.2148449758518	0	0	1	0	-0.006067627457811515	0.2455679288571142	1730.6006686698827	1805.6006686698827	1805.6006686698827	1830.6006686698827	0.5757575631141663	0.24074074625968933	0.5352112650871277	0.3097345232963562	0.75	1730	1805	1805	1830	1550
15.239789366896735	15.239788972157037	0	0	1	0	-0.005828594710926648	0.2217132877375061	1632.9159132850873	1707.9159132850873	1707.9159132850873	1732.9159132850873	0.5303030014038086	0.21296297013759613	0.5070422291755676	0.28318583965301514	0.75	1632	1707	1707	1732	1550
15.247561791565596	15.247561396825898	0	0	1	0	-0.005573586191079782	0.2043352793652815	1561.7529690008278	1636.7529690008278	1636.7529690008278	1661.7529690008278	0.5	0.1944444477558136	0.47887325286865234	0.2566371560096741	0.75	1561	1636	1636	1661	1550
15.266561402746992	15.266561402746994	0	0	1	0	-0.005303300858898391	0.1944305962275481	1521.1932915518096	1596.1932915518096	1596.1932915518096	1621.1932915518096	0.5	0.1666666716337204	0.4647887349128723	0.23893804848194122	0.75	1521	1596	1596	1621	1550
15.28073137371389	15.28073097897419	0	0	1	0	-0.005018479547690684	0.176896777348998	1449.3923032441467	1524.3923032441467	1524.3923032441467	1549.3923032441467	0.469696968793869	0.14814814925193787	0.4225352108478546	0.21238937973976135	0.75	1449	1524	1524	1549	1550
15.297701233364188	15.297701628103887	0	0	1	0	-0.004719902932872991	0.16455306001977998	1398.844780780999	1473.844780780999	1473.844780780999	1498.844780780999	0.4545454680919647	0.12962962687015533	0.3802816867828369	0.1946902722120285	0.75	1398	1473	1473	1498	1550
15.319767182525664	15.319767182525663	0	0	1	0	-0.004408389392192726	0.12639676547461498	1242.5947546185484	1317.5947546185484	1317.5947546185484	1342.5947546185484	0.3636363744735718	0.09259258955717087	0.30985915660858154	0.1592920422554016	0.75	1242	1317	1317	1342	1550
15.330641077007796	15.330641077007794	0	0	1	0	-0.004084792762611848	0.12639676547461498	1242.5947546185484	1317.5947546185484	1317.5947546185484	1342.5947546185484	0.3636363744735718	0.09259258955717087	0.30985915660858154	0.1592920422554016	0.75	1242	1317	1317	1342	1550
15.347720674294353	15.347721069034051	0	0	1	0	-0.003749999999999115	0.10803530457118837	1167.4045722190165	1242.4045722190165	1242.4045722190165	1267.4045722190165	0.3181818127632141	0.07407407462596893	0.28169015049934387	0.14159291982650757	0.75	1167	1242	1242	1267	1550
15.373241780039196	15.373242174778898	0	0	1	0	-0.003404928748045688	0.09706264567493772	1122.47153403887	1197.47153403887	1197.47153403887	1222.47153403887	0.3030303120613098	0.0555555559694767	0.23943662643432617	0.12389380484819412	0.75	1122	1197	1197	1222	1550
15.381500524016952	15.381500129277253	0	0	1	0	-0.003050524823067564	0.08962004994501088	1091.9941045248197	1166.9941045248197	1166.9941045248197	1191.9941045248197	0.28787878155708313	0.046296294778585434	0.2112676054239273	0.1150442510843277	0.75	1091	1166	1166	1191	1550
15.39975881404405	15.399758419304352	0	0	1	0	-0.002687759621588792	0.08267602914296324	1063.5583393404345	1138.5583393404345	1138.5583393404345	1163.5583393404345	0.27272728085517883	0.03703703731298447	0.19718310236930847	0.10619468986988068	0.75	1063	1138	1138	1163	1550
15.414740369831625	15.414740764571324	0	0	1	0	-0.0023176274578111254	0.0799872890568315	1052.547948687725	1127.547948687725	1127.547948687725	1152.547948687725	0.27272728085517883	0.02777777798473835	0.18309858441352844	0.10619468986988068	0.75	1052	1127	1127	1152	1550
15.439730945421315	15.439730945421317	0	0	1	0	-0.0019411428382679079	0.06456385465183509	989.3889847992647	1064.3889847992646	1064.3889847992646	1089.3889847992646	0.22727273404598236	0.018518518656492233	0.14084507524967194	0.08849557489156723	0.75	989	1064	1064	1089	1550
15.447643502683244	15.447643107943545	0	0	1	0	-0.0015593376811321826	0.06456385465183509	989.3889847992647	1064.3889847992646	1064.3889847992646	1089.3889847992646	0.22727273404598236	0.018518518656492233	0.14084507524967194	0.08849557489156723	0.75	989	1064	1064	1089	1550
15.466404691086579	15.46640469108658	0	0	1	0	-0.001173258487800707	0.059061733360627366	966.8577981117691	1041.8577981117692	1041.8577981117692	1066.8577981117692	0.22727273404598236	0.0	0.11267605423927307	0.0796460211277008	0.75	966	1041	1041	1066	1550
15.480650452075642	15.480650057335943	0	0	1	0	-0.0007839634745063674	0.05477528781103669	949.3048035861952	1024.3048035861952	1024.3048035861952	1049.3048035861952	0.21212121844291687	0.0	0.09859155118465424	0.07079645991325378	0.75	949	1024	1024	1049	1550
15.497876892530142	15.497876892530144	0	0	1	0	-0.0003925196718210386	0.05073812553942553	932.7726240839476	1007.7726240839476	1007.7726240839476	1032.7726240839474	0.19696970283985138	0.0	0.0845070406794548	0.07079645991325378	0.75	932	1007	1007	1032	1550
15.519702839954762	15.519702445215064	0	0	1	0	1.0437658189007235e-15	0.0503330402266386	931.113799728085	1006.113799728085	1006.113799728085	1031.113799728085	0.19696970283985138	0.0	0.07042253762483597	0.06194690242409706	0.75	931	1006	1006	1031	1550
15.530581471313278	15.53058107657358	0	0	1	0	0.00039251967182312326	0.04632703837638304	914.7092221512885	989.7092221512885	989.7092221512885	1014.7092221512885	0.1818181872367859	0.0	0.056338027119636536	0.06194690242409706	0.75	914	989	989	1014	1550
15.547558436278157	15.547558041538458	0	0	1	0	0.0007839634745084434	0.04241451782316144	898.687450485846	973.687450485846	973.687450485846	998.687450485846	0.1666666716337204	0.0	0.056338027119636536	0.05309734493494034	0.75	898	973	973	998	1550
15.564776981938687	15.564777376678386	0	0	1	0	0.001173258487802769	0.03843967644371223	882.4104750370016	957.4104750370016	957.4104750370016	982.4104750370016	0.1515151560306549	0.0	0.0422535203397274	0.05309734493494034	0.75	882	957	957	982	1550
15.58640082263753	15.586400822637533	0	0	1	0	0.0015593376811342246	0.038190393138801786	881.3896599033933	956.3896599033933	956.3896599033933	981.3896599033933	0.1515151560306549	0.0	0.028169013559818268	0.044247787445783615	0.75	881	956	956	981	1550
15.597573140331937	15.597572745592238	0	0	1	0	0.0019411428382699247	0.038190393138801786	881.3896599033933	956.3896599033933	956.3896599033933	981.3896599033933	0.1515151560306549	0.0	0.028169013559818268	0.044247787445783615	0.75	881	956	956	981	1550
15.61480273870403	15.614802738704032	0	0	1	0	0.002317627457813111	0.038190393138801786	881.3896599033933	956.3896599033933	956.3896599033933	981.3896599033933	0.1515151560306549	0.0	0.028169013559818268	0.044247787445783615	0.75	881	956	956	981	1550
15.63970765577909	15.63970726103939	0	0	1	0	0.0026877596215907408	0.038190393138801786	881.3896599033933	956.3896599033933	956.3896599033933	981.3896599033933	0.1515151560306549	0.0	0.028169013559818268	0.044247787445783615	0.75	881	956	956	981	1550
15.647626134136496	15.647626134136498	0	0	1	0	0.0030505248230694713	0.038128072312574174	881.1344561199912	956.1344561199912	956.1344561199912	981.1344561199912	0.1515151560306549	0.0	0.028169013559818268	0.03539822995662689	0.75	881	956	956	981	1550
15.666630876933977	15.66663087693398	0	0	1	0	0.0034049287480475486	0.03800343066011895	880.6240485531871	955.6240485531871	955.6240485531871	980.6240485531871	0.1515151560306549	0.0	0.014084506779909134	0.03539822995662689	0.75	880	955	955	980	1550
15.693577387731095	15.693577782470793	0	0	1	0	0.003750000000000923	0.03421555175935258	865.1126844545488	940.1126844545488	940.1126844545488	965.1126844545488	0.13636364042758942	0.0	0.014084506779909134	0.03539822995662689	0.75	865	940	940	965	1550
15.703162062357029	15.703162851836428	0	0	1	0	0.004084792762613599	0.03800343066011895	880.6240485531871	955.6240485531871	955.6240485531871	980.6240485531871	0.1515151560306549	0.0	0.014084506779909134	0.03539822995662689	0.75	880	955	955	980	1550
15.71464464545467	15.714644250714972	0	0	1	0	0.0044083893921944145	0.03800343066011895	880.6240485531871	955.6240485531871	955.6240485531871	980.6240485531871	0.1515151560306549	0.0	0.014084506779909134	0.03539822995662689	0.75	880	955	955	980	1550
15.733266096004643	15.733266490744342	0	0	1	0	0.004719902932874614	0.03421555175935258	865.1126844545488	940.1126844545488	940.1126844545488	965.1126844545488	0.13636364042758942	0.0	0.014084506779909134	0.03539822995662689	0.75	865	940	940	965	1550
15.747708437363693	15.747708042623994	0	0	1	0	0.0050184795476922355	0.03421555175935258	865.1126844545488	940.1126844545488	940.1126844545488	965.1126844545488	0.13636364042758942	0.0	0.014084506779909134	0.03539822995662689	0.75	865	940	940	965	1550
15.765569619253823	15.765569224514124	0	0	1	0	0.005303300858899867	0.03421555175935258	865.1126844545488	940.1126844545488	940.1126844545488	965.1126844545488	0.13636364042758942	0.0	0.014084506779909134	0.03539822995662689	0.75	865	940	940	965	1550
15.78363843422551	15.783638434225512	0	0	1	0	0.005573586191081179	0.03421555175935258	865.1126844545488	940.1126844545488	940.1126844545488	965.1126844545488	0.13636364042758942	0.0	0.014084506779909134	0.03539822995662689	0.75	865	940	940	965	1550
15.799794735356636	15.799794735356638	0	0	1	0	0.005828594710927962	0.03421555175935258	865.1126844545488	940.1126844545488	940.1126844545488	965.1126844545488	0.13636364042758942	0.0	0.014084506779909134	0.03539822995662689	0.75	865	940	940	965	1550
15.814899449930229	15.81489944993023	0	0	1	0	0.0060676274578127425	0.03421555175935258	865.1126844545488	940.1126844545488	940.1126844545488	965.1126844545488	0.13636364042758942	0.0	0.014084506779909134	0.03539822995662689	0.75	865	940	940	965	1550
15.83975857720023	15.839758577200229	0	0	1	0	0.006290029259591271	0.03421555175935258	865.1126844545488	940.1126844545488	940.1126844545488	965.1126844545488	0.13636364042758942	0.0	0.014084506779909134	0.03539822995662689	0.75	865	940	940	965	1550
15.8476577133124	15.8476573185727	0	0	1	0	0.006495190528383834	0.03421555175935258	865.1126844545488	940.1126844545488	940.1126844545488	965.1126844545488	0.13636364042758942	0.0	0.014084506779909134	0.03539822995662689	0.75	865	940	940	965	1550
15.866360874980016	15.866360874980018	0	0	1	0	0.006682548931413254	0.03421555175935258	865.1126844545488	940.1126844545488	940.1126844545488	965.1126844545488	0.13636364042758942	0.0	0.014084506779909134	0.03539822995662689	0.75	865	940	940	965	1550
15.88063703092588	15.880636636186182	0	0	1	0	0.006851590932319951	0.03421555175935258	865.1126844545488	940.1126844545488	940.1126844545488	965.1126844545488	0.13636364042758942	0.0	0.014084506779909134	0.03539822995662689	0.75	865	940	940	965	1550
15.897812549959243	15.897812944698941	0	0	1	0	0.007001853198729405	0.03421555175935258	865.1126844545488	940.1126844545488	940.1126844545488	965.1126844545488	0.13636364042758942	0.0	0.014084506779909134	0.03539822995662689	0.75	865	940	940	965	1550
15.919685471408018	15.919685471408016	0	0	1	0	0.0071329238722139905	0.03421555175935258	865.1126844545488	940.1126844545488	940.1126844545488	965.1126844545488	0.13636364042758942	0.0	0.014084506779909134	0.03539822995662689	0.75	865	940	940	965	1550
15.930573971259003	15.930573576519304	0	0	1	0	0.007244443697168296	0.03421555175935258	865.1126844545488	940.1126844545488	940.1126844545488	965.1126844545488	0.13636364042758942	0.0	0.014084506779909134	0.03539822995662689	0.75	865	940	940	965	1550
15.94790185981609	15.947902254555789	0	0	1	0	0.007336107005503771	0.034090910106897354	864.6022768877447	939.6022768877447	939.6022768877447	964.6022768877447	0.13636364042758942	0.0	0.0	0.03539822995662689	0.75	864	939	939	964	1550
15.973008094137525	15.973007699397826	0	0	1	0	0.007407662554463706	0.03421555175935258	865.1126844545488	940.1126844545488	940.1126844545488	965.1126844545488	0.13636364042758942	0.0	0.014084506779909134	0.03539822995662689	0.75	865	940	940	965	1550
15.981058810294021	15.981058415554322	0	0	1	0	0.007458914215262165	0.03421555175935258	865.1126844545488	940.1126844545488	940.1126844545488	965.1126844545488	0.13636364042758942	0.0	0.014084506779909134	0.03539822995662689	0.75	865	940	940	965	1550
15.999756445605856	15.999756445605858	0	0	1	0	0.0074897215106593616	0.03421555175935258	865.1126844545488	940.1126844545488	940.1126844545488	965.1126844545488	0.13636364042758942	0.0	0.014084506779909134	0.03539822995662689	0.75	865	940	940	965	1550
16.014774712185414	16.014774712185417	0	0	1	0	0.0075	0.03421555175935258	865.1126844545488	940.1126844545488	940.1126844545488	965.1126844545488	0.13636364042758942	0.0	0.014084506779909134	0.03539822995662689	0.75	865	940	940	965	1550
16.039730550681618	16.039730550681618	0	0	1	0	0.007489721510659245	0.03421555175935258	865.1126844545488	940.1126844545488	940.1126844545488	965.1126844545488	0.13636364042758942	0.0	0.014084506779909134	0.03539822995662689	0.75	865	940	940	965	1550
16.04749863321379	16.047498238474095	0	0	1	0	0.007458914215261934	0.03421555175935258	865.1126844545488	940.1126844545488	940.1126844545488	965.1126844545488	0.13636364042758942	0.0	0.014084506779909134	0.03539822995662689	0.75	865	940	940	965	1550
16.066355743363935	16.066355348624235	0	0	1	0	0.007407662554463358	0.03421555175935258	865.1126844545488	940.1126844545488	940.1126844545488	965.1126844545488	0.13636364042758942	0.0	0.014084506779909134	0.03539822995662689	0.75	865	940	940	965	1550
16.080627162433416	16.080627162433412	0	0	1	0	0.007336107005503309	0.034090910106897354	864.6022768877447	939.6022768877447	939.6022768877447	964.6022768877447	0.13636364042758942	0.0	0.0	0.03539822995662689	0.75	864	939	939	964	1550
16.097721365088823	16.097721365088827	0	0	1	0	0.007244443697167722	0.03421555175935258	865.1126844545488	940.1126844545488	940.1126844545488	965.1126844545488	0.13636364042758942	0.0	0.014084506779909134	0.03539822995662689	0.75	865	940	940	965	1550
16.119733629651265	16.119734024390965	0	0	1	0	0.007132923872213304	0.03421555175935258	865.1126844545488	940.1126844545488	940.1126844545488	965.1126844545488	0.13636364042758942	0.0	0.014084506779909134	0.03539822995662689	0.75	865	940	940	965	1550
16.130633971693214	16.130633576953517	0	0	1	0	0.00700185319872861	0.03421555175935258	865.1126844545488	940.1126844545488	940.1126844545488	965.1126844545488	0.13636364042758942	0.0	0.014084506779909134	0.03539822995662689	0.75	865	940	940	965	1550
16.14767843714659	16.147678042406888	0	0	1	0	0.006851590932319048	0.03421555175935258	865.1126844545488	940.1126844545488	940.1126844545488	965.1126844545488	0.13636364042758942	0.0	0.014084506779909134	0.03539822995662689	0.75	865	940	940	965	1550
16.172916514527408	16.172916119787708	0	0	1	0	0.006682548931412246	0.038190393138801786	881.3896599033933	956.3896599033933	956.3896599033933	981.3896599033933	0.1515151560306549	0.0	0.028169013559818268	0.044247787445783615	0.75	881	956	956	981	1550
16.18090209863361	16.18090170389391	0	0	1	0	0.0064951905283827235	0.038190393138801786	881.3896599033933	956.3896599033933	956.3896599033933	981.3896599033933	0.1515151560306549	0.0	0.028169013559818268	0.044247787445783615	0.75	881	956	956	981	1550
16.199741050757602	16.199741050757606	0	0	1	0	0.006290029259590062	0.04654516132587223	915.6024356294467	990.6024356294467	990.6024356294467	1015.6024356294467	0.1818181872367859	0.0	0.07042253762483597	0.06194690242409706	0.75	915	990	990	1015	1550
16.21493695020161	16.214936950201615	0	0	1	0	0.006067627457811438	0.049265061470720684	926.7404267226012	1001.7404267226012	1001.7404267226012	1026.7404267226011	0.1818181872367859	0.009259259328246117	0.0845070406794548	0.07079645991325378	0.75	926	1001	1001	1026	1550
16.239754235063543	16.239753840323846	0	0	1	0	0.0058285947109265645	0.06950508859475199	1009.6233377955094	1084.6233377955095	1084.6233377955095	1109.6233377955095	0.22727273404598236	0.03703703731298447	0.14084507524967194	0.09734513610601425	0.75	1009	1084	1084	1109	1550
16.247558633648005	16.247558238908308	0	0	1	0	0.005573586191079693	0.06950508859475199	1009.6233377955094	1084.6233377955095	1084.6233377955095	1109.6233377955095	0.22727273404598236	0.03703703731298447	0.14084507524967194	0.09734513610601425	0.75	1009	1084	1084	1109	1550
16.266404691086578	16.26640469108658	0	0	1	0	0.005303300858898298	0.08354893645972095	1067.1328948025573	1142.1328948025573	1142.1328948025573	1167.1328948025573	0.25757575035095215	0.0555555559694767	0.18309858441352844	0.1150442510843277	0.75	1067	1142	1142	1167	1550
16.280702557715877	16.280702557715877	0	0	1	0	0.005018479547690586	0.09796671298320092	1126.1736896662078	1201.1736896662078	1201.1736896662078	1226.1736896662078	0.28787878155708313	0.07407407462596893	0.22535210847854614	0.13274335861206055	0.75	1126	1201	1201	1226	1550
16.306437217637757	16.30643682289806	0	0	1	0	0.004719902932872889	0.12815069286499803	1249.777087282167	1324.777087282167	1324.777087282167	1349.777087282167	0.3636363744735718	0.10185185074806213	0.2957746386528015	0.1592920422554016	0.75	1249	1324	1324	1349	1550
16.31449780228673	16.31449740754703	0	0	1	0	0.004408389392192618	0.13533547775738408	1279.1987814164877	1354.1987814164877	1354.1987814164877	1379.1987814164877	0.3636363744735718	0.12037037312984467	0.3239436745643616	0.17699114978313446	0.75	1279	1354	1354	1379	1550
16.332971620189355	16.332971225449658	0	0	1	0	0.004084792762611737	0.14424260392382038	1315.6734630680444	1390.6734630680444	1390.6734630680444	1415.6734630680444	0.3787878751754761	0.12962962687015533	0.35211268067359924	0.1946902722120285	0.75	1315	1390	1390	1415	1550
16.347634226300322	16.347634226300322	0	0	1	0	0.0037499999999990002	0.16024956231207588	1381.2219576679508	1456.2219576679508	1456.2219576679508	1481.2219576679508	0.40909090638160706	0.14814814925193787	0.39436620473861694	0.21238937973976135	0.75	1381	1456	1456	1481	1550
16.364825534921636	16.364825534921636	0	0	1	0	0.0034049287480455706	0.17444026981871963	1439.332904907657	1514.332904907657	1514.332904907657	1539.332904907657	0.43939393758773804	0.15740740299224854	0.4225352108478546	0.23893804848194122	0.75	1439	1514	1514	1539	1550
16.386461217811444	16.386461217811444	0	0	1	0	0.003050524823067443	0.18753184411625057	1492.9429016560462	1567.9429016560462	1567.9429016560462	1592.9429016560462	0.4545454680919647	0.17592592537403107	0.4507042169570923	0.2654867172241211	0.75	1492	1567	1567	1592	1550
16.39751353463742	16.397512745158025	0	0	1	0	0.002687759621588668	0.20519882582883042	1565.2891917690606	1640.2891917690606	1640.2891917690606	1665.2891917690606	0.5	0.18518517911434174	0.47887325286865234	0.28318583965301514	0.75	1565	1640	1640	1665	1550
16.414797607087948	16.414797607087948	0	0	1	0	0.0023176274578109997	0.2189759213357112	1621.7063978697374	1696.7063978697374	1696.7063978697374	1721.7063978697374	0.5151515007019043	0.20370370149612427	0.5070422291755676	0.3097345232963562	0.75	1621	1696	1696	1721	1550
16.43983594618119	16.43983555144149	0	0	1	0	0.0019411428382677801	0.2273221647975845	1655.8842648461086	1730.8842648461086	1730.8842648461086	1755.8842648461086	0.5303030014038086	0.21296297013759613	0.5211267471313477	0.3185840845108032	0.75	1655	1730	1730	1755	1550
16.448124295636347	16.44812429563635	0	0	1	0	0.0015593376811320532	0.23194284587457759	1674.8059538563953	1749.8059538563953	1749.8059538563953	1774.8059538563953	0.5303030014038086	0.2222222238779068	0.5211267471313477	0.3362831771373749	0.75	1674	1749	1749	1774	1550
16.466392454155915	16.46639245415592	0	0	1	0	0.0011732584878005763	0.24651643454705363	1734.4847994701845	1809.4847994701845	1809.4847994701845	1834.4847994701845	0.560606062412262	0.24074074625968933	0.5352112650871277	0.3451327383518219	0.75	1734	1809	1809	1834	1550
16.48069861031889	16.480698215579192	0	0	1	0	0.0007839634745062358	0.2512617617089612	1753.916914198196	1828.916914198196	1828.916914198196	1853.916914198196	0.560606062412262	0.25	0.5492957830429077	0.3539822995662689	0.75	1753	1828	1828	1853	1550
16.49774465473105	16.497744259991357	0	0	1	0	0.00039251967182090644	0.2659599735588114	1814.1060917233326	1889.1060917233326	1889.1060917233326	1914.1060917233326	0.5909090638160706	0.26851850748062134	0.5633803009986877	0.36283186078071594	0.75	1814	1889	1889	1914	1550
16.51972652433669	16.51972652433669	0	0	1	0	-1.1760740967563817e-15	0.2790519621761365	1867.717785111279	1942.717785111279	1942.717785111279	1967.717785111279	0.5909090638160706	0.3055555522441864	0.577464759349823	0.38053098320961	0.75	1867	1942	1942	1967	1550
16.530495418058948	16.530495023319247	0	0	1	0	-0.0003925196718232554	0.2790519621761365	1867.717785111279	1942.717785111279	1942.717785111279	1967.717785111279	0.5909090638160706	0.3055555522441864	0.577464759349823	0.38053098320961	0.75	1867	1942	1942	1967	1550
16.54770843736369	16.54770804262399	0	0	1	0	-0.000783963474508575	0.2951438899014889	1933.614229146597	2008.614229146597	2008.614229146597	2033.614229146597	0.6060606241226196	0.3333333432674408	0.6056337952613831	0.39823007583618164	0.75	1933	2008	2008	2033	1550
16.564513295819907	16.564512901080207	0	0	1	0	-0.0011732584878028998	0.30770572918479644	1985.0549610117414	2060.0549610117414	2060.0549610117414	2085.0549610117414	0.6212121248245239	0.35185185074806213	0.6197183132171631	0.4159291982650757	0.75	1985	2060	2060	2085	1550
16.586463191509935	16.58646319150994	0	0	1	0	-0.0015593376811343538	0.332526752441308	2086.697051247156	2161.697051247156	2161.697051247156	2186.697051247156	0.6515151262283325	0.39814814925193787	0.6338028311729431	0.44247788190841675	0.8125	2086	2161	2161	2186	1562
16.597638272382234	16.597638272382234	0	0	1	0	-0.0019411428382700524	0.332526752441308	2086.697051247156	2161.697051247156	2161.697051247156	2186.697051247156	0.6515151262283325	0.39814814925193787	0.6338028311729431	0.45132744312286377	0.8125	2086	2161	2161	2186	1562
16.61467918517831	16.614678790438614	0	0	1	0	-0.0023176274578132366	0.3561013736156742	2183.2351249561857	2258.2351249561857	2258.2351249561857	2283.2351249561857	0.6818181872367859	0.4444444477558136	0.6478873491287231	0.4601770043373108	0.8125	2183	2258	2258	2283	1562
16.639681208219272	16.639680813479572	0	0	1	0	-0.0026877596215908644	0.37516246103730033	2261.290277947745	2336.290277947745	2336.290277947745	2361.290277947745	0.6969696879386902	0.48148149251937866	0.6619718074798584	0.48672565817832947	0.8125	2261	2336	2336	2361	1562
16.647546001977645	16.647545607237948	0	0	1	0	-0.003050524823069592	0.37516246103730033	2261.290277947745	2336.290277947745	2336.290277947745	2361.290277947745	0.6969696879386902	0.48148149251937866	0.6619718074798584	0.48672565817832947	0.8125	2261	2336	2336	2361	1562
16.66632929580411	16.666329295804115	0	0	1	0	-0.003404928748047666	0.3850445030910645	2301.757240157909	2376.757240157909	2376.757240157909	2401.757240157909	0.7121211886405945	0.5	0.6619718074798584	0.4955752193927765	0.8125	2301	2376	2376	2401	1562
16.680776768779246	16.68077676877925	0	0	1	0	-0.0037500000000010372	0.402828027308173	2374.5807718269684	2449.5807718269684	2449.5807718269684	2474.5807718269684	0.7272727489471436	0.5370370149612427	0.6760563254356384	0.5132743120193481	0.8125	2374	2449	2449	2474	1562
16.706406033201553	16.706406033201556	0	0	1	0	-0.0040847927626137094	0.4291537003068129	2482.3844027563987	2557.3844027563987	2557.3844027563987	2582.3844027563987	0.7575757503509521	0.5925925970077515	0.6901408433914185	0.5309734344482422	0.8125	2482	2557	2557	2582	1562
16.714532539380222	16.71453253938022	0	0	1	0	-0.004408389392194521	0.4291537003068129	2482.3844027563987	2557.3844027563987	2557.3844027563987	2582.3844027563987	0.7575757503509521	0.5925925970077515	0.6901408433914185	0.5309734344482422	0.8125	2482	2557	2557	2582	1562
16.7330209626517	16.7330213573914	0	0	1	0	-0.004719902932874717	0.44108381700251265	2531.2382306252894	2606.2382306252894	2606.2382306252894	2631.2382306252894	0.7575757503509521	0.6203703880310059	0.7042253613471985	0.5486725568771362	0.8125	2531	2606	2606	2631	1562
16.747918044143738	16.74791804414374	0	0	1	0	-0.0050184795476923335	0.45302244797989744	2580.12692447768	2655.12692447768	2655.12692447768	2680.12692447768	0.7727272510528564	0.6388888955116272	0.7183098793029785	0.5575221180915833	0.8125	2580	2655	2655	2680	1562
16.772914146089214	16.772913751349517	0	0	1	0	-0.005303300858899961	0.4592412566620112	2605.592946030936	2680.592946030936	2680.592946030936	2705.592946030936	0.7727272510528564	0.6574074029922485	0.7183098793029785	0.5663716793060303	0.8125	2605	2680	2680	2705	1562
16.781441707801832	16.781441313062135	0	0	1	0	-0.005573586191081266	0.46534396762430674	2630.5835474215364	2705.5835474215364	2705.5835474215364	2730.5835474215364	0.7878788113594055	0.6666666865348816	0.7183098793029785	0.5663716793060303	0.8125	2630	2705	2705	2730	1562
16.799701971527426	16.799701576787726	0	0	1	0	-0.005828594710928045	0.4676587736088038	2640.062677928052	2715.062677928052	2715.062677928052	2740.062677928052	0.7878788113594055	0.6759259104728699	0.7183098793029785	0.5663716793060303	0.8125	2640	2715	2715	2740	1562
16.814803528183425	16.81480352818343	0	0	1	0	-0.00606762745781282	0.47737607138309635	2679.8550123137793	2754.8550123137793	2754.8550123137793	2779.8550123137793	0.8030303120613098	0.6851851940155029	0.7323943376541138	0.5752212405204773	0.8125	2679	2754	2754	2779	1562
16.839683971397164	16.839683576657464	0	0	1	0	-0.006290029259591343	0.4796908773675934	2689.334142820295	2764.334142820295	2764.334142820295	2789.334142820295	0.8030303120613098	0.6944444179534912	0.7323943376541138	0.5752212405204773	0.8125	2689	2764	2764	2789	1562
16.84809271646045	16.84809232172075	0	0	1	0	-0.0064951905283839	0.4796908773675934	2689.334142820295	2764.334142820295	2764.334142820295	2789.334142820295	0.8030303120613098	0.6944444179534912	0.7323943376541138	0.5752212405204773	0.8125	2689	2764	2764	2789	1562
16.866355348624232	16.866355348624232	0	0	1	0	-0.006682548931413314	0.4796908773675934	2689.334142820295	2764.334142820295	2764.334142820295	2789.334142820295	0.8030303120613098	0.6944444179534912	0.7323943376541138	0.5752212405204773	0.8125	2689	2764	2764	2789	1562
16.880909796057736	16.880909796057736	0	0	1	0	-0.0068515909323200045	0.4796908773675934	2689.334142820295	2764.334142820295	2764.334142820295	2789.334142820295	0.8030303120613098	0.6944444179534912	0.7323943376541138	0.5752212405204773	0.8125	2689	2764	2764	2789	1562
16.906398533147282	16.90639853314728	0	0	1	0	-0.007001853198729453	0.4796908773675934	2689.334142820295	2764.334142820295	2764.334142820295	2789.334142820295	0.8030303120613098	0.6944444179534912	0.7323943376541138	0.5752212405204773	0.8125	2689	2764	2764	2789	1562
16.914488328533956	16.91448793379426	0	0	1	0	-0.007132923872214031	0.4796908773675934	2689.334142820295	2764.334142820295	2764.334142820295	2789.334142820295	0.8030303120613098	0.6944444179534912	0.7323943376541138	0.5752212405204773	0.8125	2689	2764	2764	2789	1562
16.933037936458753	16.93303793645875	0	0	1	0	-0.00724444369716833	0.4796908773675934	2689.334142820295	2764.334142820295	2764.334142820295	2789.334142820295	0.8030303120613098	0.6944444179534912	0.7323943376541138	0.5752212405204773	0.8125	2689	2764	2764	2789	1562
16.94759317337165	16.94759317337165	0	0	1	0	-0.0073361070055037985	0.4796908773675934	2689.334142820295	2764.334142820295	2764.334142820295	2789.334142820295	0.8030303120613098	0.6944444179534912	0.7323943376541138	0.5752212405204773	0.8125	2689	2764	2764	2789	1562
16.97294493578572	16.97294493578572	0	0	1	0	-0.007407662554463726	0.4796908773675934	2689.334142820295	2764.334142820295	2764.334142820295	2789.334142820295	0.8030303120613098	0.6944444179534912	0.7323943376541138	0.5752212405204773	0.8125	2689	2764	2764	2789	1562
16.980564201451458	16.98056380671176	0	0	1	0	-0.007458914215262179	0.4796908773675934	2689.334142820295	2764.334142820295	2764.334142820295	2789.334142820295	0.8030303120613098	0.6944444179534912	0.7323943376541138	0.5752212405204773	0.8125	2689	2764	2764	2789	1562
16.999730392785736	16.99972999804604	0	0	1	0	-0.0074897215106593685	0.4796908773675934	2689.334142820295	2764.334142820295	2764.334142820295	2789.334142820295	0.8030303120613098	0.6944444179534912	0.7323943376541138	0.5752212405204773	0.8125	2689	2764	2764	2789	1562
17.014929450147335	17.01492945014734	0	0	1	0	-0.0075	0.4796908773675934	2689.334142820295	2764.334142820295	2764.334142820295	2789.334142820295	0.8030303120613098	0.6944444179534912	0.7323943376541138	0.5752212405204773	0.8125	2689	2764	2764	2789	1562
17.039846604153055	17.039847393632453	0	0	1	0	-0.007489721510659238	0.4796908773675934	2689.334142820295	2764.334142820295	2764.334142820295	2789.334142820295	0.8030303120613098	0.6944444179534912	0.7323943376541138	0.5752212405204773	0.8125	2689	2764	2764	2789	1562
17.04875824759258	17.048757852852884	0	0	1	0	-0.00745891421526192	0.4796908773675934	2689.334142820295	2764.334142820295	2764.334142820295	2789.334142820295	0.8030303120613098	0.6944444179534912	0.7323943376541138	0.5752212405204773	0.8125	2689	2764	2764	2789	1562
17.066214426551774	17.066214031812073	0	0	1	0	-0.007407662554463337	0.47737607138309635	2679.8550123137793	2754.8550123137793	2754.8550123137793	2779.8550123137793	0.8030303120613098	0.6851851940155029	0.7323943376541138	0.5752212405204773	0.8125	2679	2754	2754	2779	1562
17.08059163586052	17.080591241120825	0	0	1	0	-0.0073361070055032816	0.47737607138309635	2679.8550123137793	2754.8550123137793	2754.8550123137793	2779.8550123137793	0.8030303120613098	0.6851851940155029	0.7323943376541138	0.5752212405204773	0.8125	2679	2754	2754	2779	1562
17.106351559123127	17.106351559123127	0	0	1	0	-0.007244443697167687	0.4750612504974381	2670.3758207870087	2745.3758207870087	2745.3758207870087	2770.3758207870087	0.8030303120613098	0.6759259104728699	0.7323943376541138	0.5752212405204773	0.8125	2670	2745	2745	2770	1562
17.114560171159134	17.114559776419433	0	0	1	0	-0.007132923872213263	0.4750612504974381	2670.3758207870087	2745.3758207870087	2745.3758207870087	2770.3758207870087	0.8030303120613098	0.6759259104728699	0.7323943376541138	0.5752212405204773	0.8125	2670	2745	2745	2770	1562
17.132972409668753	17.132972014929056	0	0	1	0	-0.007001853198728562	0.4750612504974381	2670.3758207870087	2745.3758207870087	2745.3758207870087	2770.3758207870087	0.8030303120613098	0.6759259104728699	0.7323943376541138	0.5752212405204773	0.8125	2670	2745	2745	2770	1562
17.147760148264233	17.147760148264233	0	0	1	0	-0.006851590932318994	0.472746444512941	2660.896690280493	2735.896690280493	2735.896690280493	2760.896690280493	0.8030303120613098	0.6666666865348816	0.7323943376541138	0.5752212405204773	0.8125	2660	2735	2735	2760	1562
17.17293783047114	17.17293783047114	0	0	1	0	-0.006682548931412186	0.472746444512941	2660.896690280493	2735.896690280493	2735.896690280493	2760.896690280493	0.8030303120613098	0.6666666865348816	0.7323943376541138	0.5752212405204773	0.8125	2660	2735	2735	2760	1562
17.180509332633328	17.18050893789363	0	0	1	0	-0.006495190528382658	0.46881128149623663	2644.7821977270887	2719.7821977270887	2719.7821977270887	2744.7821977270887	0.8030303120613098	0.6574074029922485	0.7323943376541138	0.5663716793060303	0.8125	2644	2719	2719	2744	1562
17.19979670905513	17.19979710379483	0	0	1	0	-0.00629002925958999	0.46649646061057837	2635.303006200318	2710.303006200318	2710.303006200318	2735.303006200318	0.8030303120613098	0.6481481194496155	0.7323943376541138	0.5663716793060303	0.8125	2635	2710	2710	2735	1562
17.2147155012306	17.2147155012306	0	0	1	0	-0.00606762745781136	0.45449551717087644	2586.159142814739	2661.159142814739	2661.159142814739	2686.159142814739	0.7878788113594055	0.6296296119689941	0.7183098793029785	0.5575221180915833	0.8125	2586	2661	2661	2686	1562
17.239701339943906	17.23970133994391	0	0	1	0	-0.005828594710926481	0.4255519479598604	2467.6352268956284	2542.6352268956284	2542.6352268956284	2567.6352268956284	0.7727272510528564	0.5555555820465088	0.7042253613471985	0.5309734344482422	0.8125	2467	2542	2542	2567	1562
17.24783534617685	17.24783495143715	0	0	1	0	-0.0055735861910796046	0.41599895815057053	2428.5157336265866	2503.5157336265866	2503.5157336265866	2528.5157336265866	0.7727272510528564	0.5370370149612427	0.6901408433914185	0.5132743120193481	0.8125	2428	2503	2503	2528	1562
17.266339953775983	17.266339953775983	0	0	1	0	-0.005303300858898205	0.4027827549078036	2374.3953813474554	2449.3953813474554	2449.3953813474554	2474.3953813474554	0.7575757503509521	0.5185185074806213	0.6760563254356384	0.4955752193927765	0.8125	2374	2449	2449	2474	1562
17.28068361021034	17.28068361021034	0	0	1	0	-0.005018479547690488	0.39347906350238837	2336.2967650422806	2411.2967650422806	2411.2967650422806	2436.2967650422806	0.7575757503509521	0.5	0.6619718074798584	0.47787609696388245	0.8125	2336	2411	2411	2436	1562
17.2977300493622	17.2977300493622	0	0	1	0	-0.004719902932872786	0.38055182501040363	2283.359723417603	2358.359723417603	2358.359723417603	2383.359723417603	0.7575757503509521	0.4722222089767456	0.6478873491287231	0.45132744312286377	0.8125	2283	2358	2358	2383	1562
17.31975139293771	17.31975139293771	0	0	1	0	-0.004408389392192511	0.3654258886843671	2221.419014162483	2296.419014162483	2296.419014162483	2321.419014162483	0.7424242496490479	0.4444444477558136	0.6338028311729431	0.4336283206939697	0.8125	2221	2296	2296	2321	1562
17.330492260141355	17.330491865401658	0	0	1	0	-0.004084792762611626	0.34673871448936566	2144.8950358339525	2219.8950358339525	2219.8950358339525	2244.8950358339525	0.7272727489471436	0.40740740299224854	0.6197183132171631	0.40707963705062866	0.8125	2144	2219	2219	2244	1562
17.347934228471388	17.34793422847139	0	0	1	0	-0.0037499999999988857	0.32445061743578885	2053.625278399555	2128.625278399555	2128.625278399555	2153.625278399555	0.6969696879386902	0.37037035822868347	0.6056337952613831	0.38053098320961	0.8125	2053	2128	2128	2153	1562
17.37300256778174	17.37300296252144	0	0	1	0	-0.0034049287480454526	0.291603480684524	1919.116253403126	1994.116253403126	1994.116253403126	2019.116253403126	0.6666666865348816	0.3055555522441864	0.577464759349823	0.3362831771373749	0.8125	1919	1994	1994	2019	1562
17.380481700854418	17.380481306114717	0	0	1	0	-0.0030505248230673224	0.291603480684524	1919.116253403126	1994.116253403126	1994.116253403126	2019.116253403126	0.6666666865348816	0.3055555522441864	0.577464759349823	0.3362831771373749	0.8125	1919	1994	1994	2019	1562
17.399792366918447	17.399791972178747	0	0	1	0	-0.002687759621588545	0.25456337685817854	1767.437028234241	1842.437028234241	1842.437028234241	1867.437028234241	0.6212121248245239	0.24074074625968933	0.5352112650871277	0.29203540086746216	0.75	1767	1842	1842	1867	1550
17.414826423085955	17.414826817825656	0	0	1	0	-0.002317627457810874	0.23462125271787215	1685.7740298796866	1760.7740298796866	1760.7740298796866	1785.7740298796866	0.5909090638160706	0.21296297013759613	0.5070422291755676	0.2654867172241211	0.75	1685	1760	1760	1785	1550
17.43977436678818	17.439774366788182	0	0	1	0	-0.0019411428382676522	0.2161125250506153	1609.9807900822698	1684.9807900822698	1684.9807900822698	1709.9807900822698	0.560606062412262	0.18518517911434174	0.47887325286865234	0.24778760969638824	0.75	1609	1684	1684	1709	1550
17.447735871772757	17.447735477033056	0	0	1	0	-0.0015593376811319237	0.19719017904414793	1532.4937831857858	1607.4937831857858	1607.4937831857858	1632.4937831857858	0.5151515007019043	0.1666666716337204	0.4647887349128723	0.2300885021686554	0.75	1532	1607	1607	1632	1550
17.466392454155915	17.46639245415592	0	0	1	0	-0.0011732584878004458	0.1913230742692249	1508.4679891324759	1583.4679891324759	1583.4679891324759	1608.4679891324759	0.5151515007019043	0.15740740299224854	0.43661972880363464	0.21238937973976135	0.75	1508	1583	1583	1608	1550
17.480652031034438	17.480651636294738	0	0	1	0	-0.0007839634745061043	0.18050621885485474	1464.1729662106302	1539.1729662106302	1539.1729662106302	1564.1729662106302	0.5	0.1388888955116272	0.4084506928920746	0.20353981852531433	0.75	1464	1539	1539	1564	1550
17.49778847083762	17.49778847083762	0	0	1	0	-0.00039251967182077433	0.17281434748000923	1432.6747529306379	1507.6747529306379	1507.6747529306379	1532.6747529306379	0.4848484992980957	0.12962962687015533	0.39436620473861694	0.1946902722120285	0.75	1432	1507	1507	1532	1550
17.519695734640187	17.519695734640184	0	0	1	0	1.30838237461204e-15	0.1539005260809162	1355.222654301352	1430.222654301352	1430.222654301352	1455.222654301352	0.4545454680919647	0.10185185074806213	0.35211268067359924	0.16814158856868744	0.75	1355	1430	1430	1455	1550
17.53063318221382	17.53063278747412	0	0	1	0	0.00039251967182338753	0.1539005260809162	1355.222654301352	1430.222654301352	1430.222654301352	1455.222654301352	0.4545454680919647	0.10185185074806213	0.35211268067359924	0.16814158856868744	0.75	1355	1430	1430	1455	1550
17.54761291035659	17.54761251561689	0	0	1	0	0.0007839634745087067	0.14589704416049631	1322.4483958372325	1397.4483958372325	1397.4483958372325	1422.4483958372325	0.43939393758773804	0.09259258955717087	0.3239436745643616	0.1592920422554016	0.75	1322	1397	1397	1422	1550
17.564726849996944	17.564727639476338	0	0	1	0	0.0011732584878030303	0.11978138976447283	1215.5047910855162	1290.5047910855162	1290.5047910855162	1315.5047910855162	0.3787878751754761	0.06481481343507767	0.26760563254356384	0.13274335861206055	0.75	1215	1290	1290	1315	1550
17.586345164340003	17.586345164340006	0	0	1	0	0.0015593376811344833	0.10799003252219797	1167.2191831784007	1242.2191831784007	1242.2191831784007	1267.2191831784007	0.3484848439693451	0.0555555559694767	0.22535210847854614	0.12389380484819412	0.75	1167	1242	1242	1267	1550
17.59760314054904	17.597603535288744	0	0	1	0	0.0019411428382701804	0.09025178694449598	1094.581067537711	1169.581067537711	1169.581067537711	1194.581067537711	0.3030303120613098	0.03703703731298447	0.19718310236930847	0.10619468986988068	0.75	1094	1169	1169	1194	1550
17.61479997552614	17.61479997552614	0	0	1	0	0.002317627457813363	0.07510879230564227	1032.570504491605	1107.570504491605	1107.570504491605	1132.570504491605	0.25757575035095215	0.02777777798473835	0.15492957830429077	0.09734513610601425	0.75	1032	1107	1107	1132	1550
17.6396701555077	17.639670155507705	0	0	1	0	0.002687759621590988	0.051205531902129287	934.6866531392194	1009.6866531392194	1009.6866531392194	1034.6866531392195	0.19696970283985138	0.0	0.09859155118465424	0.0796460211277008	0.75	934	1009	1009	1034	1550
17.647652976436014	17.647652976436014	0	0	1	0	0.003050524823069713	0.051205531902129287	934.6866531392194	1009.6866531392194	1009.6866531392194	1034.6866531392195	0.19696970283985138	0.0	0.09859155118465424	0.0796460211277008	0.75	934	1009	1009	1034	1550
17.66636008550062	17.66636008550062	0	0	1	0	0.003404928748047784	0.03937448883712641	886.2385317880327	961.2385317880327	961.2385317880327	986.2385317880327	0.1515151560306549	0.0	0.0845070406794548	0.07079645991325378	0.75	886	961	961	986	1550
17.680715978865635	17.680715584125938	0	0	1	0	0.003750000000001152	0.034838760021628695	867.6647222885695	942.6647222885695	942.6647222885695	967.6647222885695	0.13636364042758942	0.0	0.056338027119636536	0.05309734493494034	0.75	867	942	942	967	1550
17.69780031302858	17.69780031302858	0	0	1	0	0.0040847927626138205	0.03465179754294586	866.8991109383633	941.8991109383633	941.8991109383633	966.8991109383633	0.13636364042758942	0.0	0.0422535203397274	0.05309734493494034	0.75	866	941	941	966	1550
17.71985520947849	17.71985560421819	0	0	1	0	0.004408389392194629	0.03061463533726904	850.3669317061167	925.3669317061167	925.3669317061167	950.3669317061167	0.12121212482452393	0.0	0.028169013559818268	0.044247787445783615	0.75	850	925	925	950	1550
17.73056252380774	17.73056212906804	0	0	1	0	0.00471990293287482	0.026826756436502668	834.8555676074784	909.8555676074784	909.8555676074784	934.8555676074784	0.10606060922145844	0.0	0.028169013559818268	0.044247787445783615	0.75	834	909	909	934	1550
17.747742384977784	17.747742384977787	0	0	1	0	0.0050184795476924315	0.026639793957819832	834.0899562572722	909.0899562572722	909.0899562572722	934.0899562572722	0.10606060922145844	0.0	0.014084506779909134	0.03539822995662689	0.75	834	909	909	934	1550
17.77316480579794	17.773165595277334	0	0	1	0	0.005303300858900055	0.02285191505705346	818.5785921586339	893.5785921586339	893.5785921586339	918.5785921586339	0.09090909361839294	0.0	0.014084506779909134	0.03539822995662689	0.75	818	893	893	918	1550
17.781811578899585	17.781811184159885	0	0	1	0	0.005573586191081356	0.02285191505705346	818.5785921586339	893.5785921586339	893.5785921586339	918.5785921586339	0.09090909361839294	0.0	0.014084506779909134	0.03539822995662689	0.75	818	893	893	918	1550
17.799742234976698	17.7997422349767	0	0	1	0	0.005828594710928128	0.022820754643939654	818.4509902669329	893.4509902669329	893.4509902669329	918.4509902669329	0.09090909361839294	0.0	0.014084506779909134	0.02654867246747017	0.75	818	893	893	918	1550
17.814833528400534	17.814833923140235	0	0	1	0	0.006067627457812898	0.022820754643939654	818.4509902669329	893.4509902669329	893.4509902669329	918.4509902669329	0.09090909361839294	0.0	0.014084506779909134	0.02654867246747017	0.75	818	893	893	918	1550
17.83967844504138	17.83967844504138	0	0	1	0	0.006290029259591415	0.022820754643939654	818.4509902669329	893.4509902669329	893.4509902669329	918.4509902669329	0.09090909361839294	0.0	0.014084506779909134	0.02654867246747017	0.75	818	893	893	918	1550
17.847555475730417	17.847555475730417	0	0	1	0	0.006495190528383966	0.022820754643939654	818.4509902669329	893.4509902669329	893.4509902669329	918.4509902669329	0.09090909361839294	0.0	0.014084506779909134	0.02654867246747017	0.75	818	893	893	918	1550
17.866387322539836	17.866387322539836	0	0	1	0	0.0066825489314133735	0.022820754643939654	818.4509902669329	893.4509902669329	893.4509902669329	918.4509902669329	0.09090909361839294	0.0	0.014084506779909134	0.02654867246747017	0.75	818	893	893	918	1550
17.880786242532018	17.880786242532018	0	0	1	0	0.006851590932320058	0.022820754643939654	818.4509902669329	893.4509902669329	893.4509902669329	918.4509902669329	0.09090909361839294	0.0	0.014084506779909134	0.02654867246747017	0.75	818	893	893	918	1550
17.906379585641737	17.90637919090204	0	0	1	0	0.0070018531987295	0.022820754643939654	818.4509902669329	893.4509902669329	893.4509902669329	918.4509902669329	0.09090909361839294	0.0	0.014084506779909134	0.02654867246747017	0.75	818	893	893	918	1550
17.91458385554106	17.91458346080136	0	0	1	0	0.007132923872214073	0.022820754643939654	818.4509902669329	893.4509902669329	893.4509902669329	918.4509902669329	0.09090909361839294	0.0	0.014084506779909134	0.02654867246747017	0.75	818	893	893	918	1550
17.933075436730135	17.933075831469832	0	0	1	0	0.007244443697168365	0.022789594230825848	818.3233883752318	893.3233883752318	893.3233883752318	918.3233883752318	0.09090909361839294	0.0	0.014084506779909134	0.017699114978313446	0.75	818	893	893	918	1550
17.94770370048731	17.947703700487306	0	0	1	0	0.007336107005503826	0.022789594230825848	818.3233883752318	893.3233883752318	893.3233883752318	918.3233883752318	0.09090909361839294	0.0	0.014084506779909134	0.017699114978313446	0.75	818	893	893	918	1550
17.972997830905356	17.972997436165656	0	0	1	0	0.007407662554463747	0.022727273404598236	818.0681845918298	893.0681845918298	893.0681845918298	918.0681845918298	0.09090909361839294	0.0	0.0	0.017699114978313446	0.75	818	893	893	918	1550
17.980552359260493	17.980551964520796	0	0	1	0	0.007458914215262192	0.022727273404598236	818.0681845918298	893.0681845918298	893.0681845918298	918.0681845918298	0.09090909361839294	0.0	0.0	0.017699114978313446	0.75	818	893	893	918	1550
17.99969841887014	17.999698418870135	0	0	1	0	0.007489721510659376	0.019001715330059475	802.8120242765935	877.8120242765935	877.8120242765935	902.8120242765935	0.07575757801532745	0.0	0.014084506779909134	0.017699114978313446	0.75	802	877	877	902	1550
18.014811422977402	18.014811422977402	0	0	1	0	0.0075	0.022789594230825848	818.3233883752318	893.3233883752318	893.3233883752318	918.3233883752318	0.09090909361839294	0.0	0.014084506779909134	0.017699114978313446	0.75	818	893	893	918	1550
18.039701734683604	18.039702129423304	0	0	1	0	0.0074897215106592314	0.022789594230825848	818.3233883752318	893.3233883752318	893.3233883752318	918.3233883752318	0.09090909361839294	0.0	0.014084506779909134	0.017699114978313446	0.75	818	893	893	918	1550
18.047594554960597	18.047594160220896	0	0	1	0	0.007458914215261905	0.022789594230825848	818.3233883752318	893.3233883752318	893.3233883752318	918.3233883752318	0.09090909361839294	0.0	0.014084506779909134	0.017699114978313446	0.75	818	893	893	918	1550
18.066349032789056	18.066349032789052	0	0	1	0	0.007407662554463316	0.022789594230825848	818.3233883752318	893.3233883752318	893.3233883752318	918.3233883752318	0.09090909361839294	0.0	0.014084506779909134	0.017699114978313446	0.75	818	893	893	918	1550
18.080845058747137	18.080845058747137	0	0	1	0	0.007336107005503255	0.022820754643939654	818.4509902669329	893.4509902669329	893.4509902669329	918.4509902669329	0.09090909361839294	0.0	0.014084506779909134	0.02654867246747017	0.75	818	893	893	918	1550
18.106448665089026	18.106448665089022	0	0	1	0	0.007244443697167653	0.022820754643939654	818.4509902669329	893.4509902669329	893.4509902669329	918.4509902669329	0.09090909361839294	0.0	0.014084506779909134	0.02654867246747017	0.75	818	893	893	918	1550
18.114560171159134	18.114559776419433	0	0	1	0	0.007132923872213222	0.022820754643939654	818.4509902669329	893.4509902669329	893.4509902669329	918.4509902669329	0.09090909361839294	0.0	0.014084506779909134	0.02654867246747017	0.75	818	893	893	918	1550
18.132896619646587	18.13289622490689	0	0	1	0	0.007001853198728515	0.022820754643939654	818.4509902669329	893.4509902669329	893.4509902669329	918.4509902669329	0.09090909361839294	0.0	0.014084506779909134	0.02654867246747017	0.75	818	893	893	918	1550
18.147756595606943	18.147756595606943	0	0	1	0	0.00685159093231894	0.022820754643939654	818.4509902669329	893.4509902669329	893.4509902669329	918.4509902669329	0.09090909361839294	0.0	0.014084506779909134	0.02654867246747017	0.75	818	893	893	918	1550
18.164713034107486	18.164713428847183	0	0	1	0	0.006682548931412125	0.022820754643939654	818.4509902669329	893.4509902669329	893.4509902669329	918.4509902669329	0.09090909361839294	0.0	0.014084506779909134	0.02654867246747017	0.75	818	893	893	918	1550
18.186289111302777	18.18628871656308	0	0	1	0	0.006495190528382592	0.022820754643939654	818.4509902669329	893.4509902669329	893.4509902669329	918.4509902669329	0.09090909361839294	0.0	0.014084506779909134	0.02654867246747017	0.75	818	893	893	918	1550
18.197560113921874	18.197559719182177	0	0	1	0	0.006290029259589918	0.022820754643939654	818.4509902669329	893.4509902669329	893.4509902669329	918.4509902669329	0.09090909361839294	0.0	0.014084506779909134	0.02654867246747017	0.75	818	893	893	918	1550
18.214790896513065	18.21479089651307	0	0	1	0	0.006067627457811282	0.026608633544706026	833.9623543655712	908.9623543655712	908.9623543655712	933.9623543655712	0.10606060922145844	0.0	0.014084506779909134	0.02654867246747017	0.75	833	908	908	933	1550
18.239676471342882	18.239676471342886	0	0	1	0	0.005828594710926398	0.02285191505705346	818.5785921586339	893.5785921586339	893.5785921586339	918.5785921586339	0.09090909361839294	0.0	0.014084506779909134	0.03539822995662689	0.75	818	893	893	918	1550
18.247597712878182	18.247597318138485	0	0	1	0	0.005573586191079517	0.026639793957819832	834.0899562572722	909.0899562572722	909.0899562572722	934.0899562572722	0.10606060922145844	0.0	0.014084506779909134	0.03539822995662689	0.75	834	909	909	934	1550
18.266373506650375	18.266373111910678	0	0	1	0	0.005303300858898111	0.026639793957819832	834.0899562572722	909.0899562572722	909.0899562572722	934.0899562572722	0.10606060922145844	0.0	0.014084506779909134	0.03539822995662689	0.75	834	909	909	934	1550
18.280729400015396	18.280729794755093	0	0	1	0	0.005018479547690389	0.026826756436502668	834.8555676074784	909.8555676074784	909.8555676074784	934.8555676074784	0.10606060922145844	0.0	0.028169013559818268	0.044247787445783615	0.75	834	909	909	934	1550
18.30637129610806	18.306370901368364	0	0	1	0	0.004719902932872683	0.031175522773317546	852.6637657567353	927.6637657567353	927.6637657567353	952.6637657567353	0.12121212482452393	0.0	0.056338027119636536	0.06194690242409706	0.75	852	927	927	952	1550
18.314523065627448	18.31452267088775	0	0	1	0	0.004408389392192404	0.031175522773317546	852.6637657567353	927.6637657567353	927.6637657567353	952.6637657567353	0.12121212482452393	0.0	0.056338027119636536	0.06194690242409706	0.75	852	927	927	952	1550
18.333006357282848	18.333006357282848	0	0	1	0	0.004084792762611515	0.038088387325807715	880.9719460991826	955.9719460991826	955.9719460991826	980.9719460991826	0.13636364042758942	0.009259259328246117	0.0845070406794548	0.0796460211277008	0.75	880	955	955	980	1550
18.34768356876267	18.34768356876267	0	0	1	0	0.0037499999999987712	0.047316066552952785	918.7592925343416	993.7592925343416	993.7592925343416	1018.7592925343416	0.1515151560306549	0.02777777798473835	0.11267605423927307	0.08849557489156723	0.75	918	993	993	1018	1550
18.373169147934625	18.373169542674322	0	0	1	0	0.0034049287480453347	0.07155357026980841	1018.0118702548655	1093.0118702548655	1093.0118702548655	1118.0118702548655	0.19696970283985138	0.06481481343507767	0.19718310236930847	0.12389380484819412	0.75	1018	1093	1093	1118	1550
18.38148789234659	18.38148749760689	0	0	1	0	0.0030505248230672014	0.07155357026980841	1018.0118702548655	1093.0118702548655	1093.0118702548655	1118.0118702548655	0.19696970283985138	0.06481481343507767	0.19718310236930847	0.12389380484819412	0.75	1018	1093	1093	1118	1550
18.39968539246008	18.39968539246008	0	0	1	0	0.0026877596215884214	0.11365354510269587	1190.4112671955395	1265.4112671955395	1265.4112671955395	1290.4112671955395	0.3030303120613098	0.10185185074806213	0.2957746386528015	0.16814158856868744	0.75	1190	1265	1265	1290	1550
18.414718659148193	18.414718659148193	0	0	1	0	0.002317627457810748	0.12155501982196004	1222.7678061709264	1297.7678061709264	1297.7678061709264	1322.7678061709264	0.3030303120613098	0.12037037312984467	0.3380281627178192	0.18584071099758148	0.75	1222	1297	1297	1322	1550
18.430733248727456	18.43073285398776	0	0	1	0	0.0019411428382675245	0.13824750759031623	1291.123543582345	1366.123543582345	1366.123543582345	1391.123543582345	0.3333333432674408	0.1388888955116272	0.3802816867828369	0.21238937973976135	0.75	1291	1366	1366	1391	1550
18.45314814778265	18.45314814778265	0	0	1	0	0.0015593376811317945	0.1584474224071134	1373.8421947571294	1448.8421947571294	1448.8421947571294	1473.8421947571294	0.3787878751754761	0.15740740299224854	0.4084506928920746	0.23893804848194122	0.75	1373	1448	1448	1473	1550
18.464509151053065	18.464508756313368	0	0	1	0	0.001173258487800315	0.17895895267532502	1457.836911205456	1532.836911205456	1532.836911205456	1557.836911205456	0.42424243688583374	0.17592592537403107	0.4507042169570923	0.2566371560096741	0.75	1457	1532	1532	1557	1550
18.48073611059027	18.480736110590275	0	0	1	0	0.0007839634745059725	0.1938351928518216	1518.7551147282095	1593.7551147282095	1593.7551147282095	1618.7551147282095	0.4545454680919647	0.18518517911434174	0.47887325286865234	0.28318583965301514	0.75	1518	1593	1593	1618	1550
18.506384717257824	18.506384717257824	0	0	1	0	0.0003925196718206422	0.24420161778507765	1725.005624829893	1800.005624829893	1800.005624829893	1825.005624829893	0.560606062412262	0.23148147761821747	0.5492957830429077	0.3362831771373749	0.75	1725	1800	1800	1825	1550
18.514508065518896	18.514507670779196	0	0	1	0	-1.4406906524676981e-15	0.25862455976495236	1784.06757223748	1859.06757223748	1859.06757223748	1884.06757223748	0.560606062412262	0.25925925374031067	0.577464759349823	0.37168142199516296	0.75	1784	1859	1859	1884	1550
18.533013462597424	18.533013857337124	0	0	1	0	-0.00039251967182351964	0.2807568448101079	1874.6992794973917	1949.6992794973917	1949.6992794973917	1974.6992794973917	0.5909090638160706	0.29629629850387573	0.6056337952613831	0.389380544424057	0.75	1874	1949	1949	1974	1550
18.547801990672298	18.5478019906723	0	0	1	0	-0.0007839634745088382	0.2956023474663745	1935.4916128748034	2010.4916128748034	2010.4916128748034	2035.4916128748034	0.6060606241226196	0.32407405972480774	0.6197183132171631	0.40707963705062866	0.75	1935	2010	2010	2035	1550
18.57293190937566	18.57293151463596	0	0	1	0	-0.0011732584878031609	0.31960425830408923	2033.7794377552455	2108.7794377552455	2108.7794377552455	2133.7794377552455	0.6363636255264282	0.3611111044883728	0.6478873491287231	0.4336283206939697	0.75	2033	2108	2108	2133	1550
18.58054722764441	18.580546832904712	0	0	1	0	-0.0015593376811346127	0.3347925162573162	2095.97535407371	2170.97535407371	2170.97535407371	2195.97535407371	0.6515151262283325	0.3888888955116272	0.6619718074798584	0.45132744312286377	0.75	2095	2170	2170	2195	1550
18.59975841930435	18.59975802456465	0	0	1	0	-0.001941142838270308	0.35770382140972634	2189.7971486728293	2264.7971486728293	2264.7971486728293	2289.7971486728293	0.6818181872367859	0.42592594027519226	0.6760563254356384	0.47787609696388245	0.75	2189	2264	2264	2289	1550
18.614837475797522	18.614837870537222	0	0	1	0	-0.0023176274578134886	0.375541129790383	2262.840926491618	2337.840926491618	2337.840926491618	2362.840926491618	0.6818181872367859	0.4722222089767456	0.6901408433914185	0.5044247508049011	0.75	2262	2337	2337	2362	1550
18.6397672614736	18.639767261473605	0	0	1	0	-0.002687759621591111	0.3872928055126099	2310.9640385741377	2385.9640385741377	2385.9640385741377	2410.9640385741377	0.6969696879386902	0.49074074625968933	0.7042253613471985	0.5132743120193481	0.75	2310	2385	2385	2410	1550
18.64856245670199	18.64856206196229	0	0	1	0	-0.003050524823069834	0.40301078993320516	2375.329184776475	2450.329184776475	2450.329184776475	2475.329184776475	0.7121211886405945	0.5185185074806213	0.7183098793029785	0.5309734344482422	0.75	2375	2450	2450	2475	1550
18.66637350665038	18.66637311191068	0	0	1	0	-0.003404928748047902	0.41885343033350964	2440.204797215722	2515.204797215722	2515.204797215722	2540.204797215722	0.7272727489471436	0.5462962985038757	0.7323943376541138	0.5486725568771362	0.8125	2440	2515	2515	2540	1562
18.680758610753102	18.680758610753106	0	0	1	0	-0.003750000000001266	0.4312060953958454	2490.788960645987	2565.788960645987	2565.788960645987	2590.788960645987	0.7424242496490479	0.5740740895271301	0.7323943376541138	0.5575221180915833	0.8125	2490	2565	2565	2590	1562
18.706619192638897	18.706618797899196	0	0	1	0	-0.0040847927626139315	0.43945033241875464	2524.5491112548	2599.5491112548	2599.5491112548	2624.5491112548	0.7424242496490479	0.5925925970077515	0.7464788556098938	0.5663716793060303	0.8125	2524	2599	2599	2624	1562
18.714530960421428	18.714530565681727	0	0	1	0	-0.0044083893921947346	0.45330721222186465	2581.2930340485354	2656.2930340485354	2656.2930340485354	2681.2930340485354	0.7727272510528564	0.6111111044883728	0.7464788556098938	0.5752212405204773	0.8125	2581	2656	2656	2681	1562
18.732956225341105	18.732956225341105	0	0	1	0	-0.004719902932874923	0.4595883416740225	2607.014259155122	2682.014259155122	2682.014259155122	2707.014259155122	0.7727272510528564	0.6296296119689941	0.7464788556098938	0.5840708017349243	0.8125	2607	2682	2682	2707	1562
18.747588436495263	18.747588436495263	0	0	1	0	-0.0050184795476925295	0.4679572205007574	2641.284817950602	2716.284817950602	2716.284817950602	2741.284817950602	0.7727272510528564	0.6481481194496155	0.7605633735656738	0.5929203629493713	0.8125	2641	2716	2716	2741	1562
18.773026646903368	18.773026646903364	0	0	1	0	-0.005303300858900148	0.4803722213661672	2692.1242464944544	2767.1242464944544	2767.1242464944544	2792.1242464944544	0.7878788113594055	0.6759259104728699	0.7605633735656738	0.6017699241638184	0.8125	2692	2767	2767	2792	1562
18.780923414577344	18.780923019837644	0	0	1	0	-0.005573586191081444	0.4803722213661672	2692.1242464944544	2767.1242464944544	2767.1242464944544	2792.1242464944544	0.7878788113594055	0.6759259104728699	0.7605633735656738	0.6017699241638184	0.8125	2692	2767	2767	2792	1562
18.799589865452973	18.799589470713276	0	0	1	0	-0.005828594710928212	0.4972520984925639	2761.2473433270493	2836.2473433270493	2836.2473433270493	2861.2473433270493	0.8030303120613098	0.7129629850387573	0.7746478915214539	0.6106194853782654	0.8125	2761	2836	2836	2861	1562
18.81483234418144	18.81483234418144	0	0	1	0	-0.006067627457812976	0.5073834240221107	2802.7351213705433	2877.7351213705433	2877.7351213705433	2902.7351213705433	0.8181818127632141	0.7314814925193787	0.7746478915214539	0.6194690465927124	0.8125	2802	2877	2877	2902	1562
18.839633444715716	18.83963344471572	0	0	1	0	-0.006290029259591488	0.5197271407300601	2853.282641289596	2928.282641289596	2928.282641289596	2953.282641289596	0.8333333134651184	0.75	0.7887324094772339	0.6283186078071594	0.8125	2853	2928	2928	2953	1562
18.848202059357007	18.84820166461731	0	0	1	0	-0.006495190528384032	0.5197271407300601	2853.282641289596	2928.282641289596	2928.282641289596	2953.282641289596	0.8333333134651184	0.75	0.7887324094772339	0.6283186078071594	0.8125	2853	2928	2928	2953	1562
18.86633798007749	18.86633798007749	0	0	1	0	-0.006682548931413433	0.5197271407300601	2853.282641289596	2928.282641289596	2928.282641289596	2953.282641289596	0.8333333134651184	0.75	0.7887324094772339	0.6283186078071594	0.8125	2853	2928	2928	2953	1562
18.880677689114854	18.880677294375158	0	0	1	0	-0.006851590932320112	0.5197271407300601	2853.282641289596	2928.282641289596	2928.282641289596	2953.282641289596	0.8333333134651184	0.75	0.7887324094772339	0.6283186078071594	0.8125	2853	2928	2928	2953	1562
18.897670838407386	18.897670443667685	0	0	1	0	-0.007001853198729547	0.5220419616157184	2862.7618328163667	2937.7618328163667	2937.7618328163667	2962.7618328163667	0.8333333134651184	0.7592592835426331	0.7887324094772339	0.6283186078071594	0.875	2862	2937	2937	2962	1575
18.9196902082844	18.919689813544704	0	0	1	0	-0.007132923872214114	0.5220419616157184	2862.7618328163667	2937.7618328163667	2937.7618328163667	2962.7618328163667	0.8333333134651184	0.7592592835426331	0.7887324094772339	0.6283186078071594	0.8125	2862	2937	2937	2962	1562
18.930494233839852	18.930494233839852	0	0	1	0	-0.007244443697168399	0.5220419616157184	2862.7618328163667	2937.7618328163667	2937.7618328163667	2962.7618328163667	0.8333333134651184	0.7592592835426331	0.7887324094772339	0.6283186078071594	0.8125	2862	2937	2937	2962	1562
18.947627910465144	18.947627515725443	0	0	1	0	-0.007336107005503854	0.5220419616157184	2862.7618328163667	2937.7618328163667	2937.7618328163667	2962.7618328163667	0.8333333134651184	0.7592592835426331	0.7887324094772339	0.6283186078071594	0.8125	2862	2937	2937	2962	1562
18.97292875145807	18.97292835671837	0	0	1	0	-0.007407662554463767	0.5198295704373157	2853.702090940808	2928.702090940808	2928.702090940808	2953.702090940808	0.8333333134651184	0.7592592835426331	0.7746478915214539	0.6283186078071594	0.8125	2853	2928	2928	2953	1562
18.98051209581122	18.98051170107152	0	0	1	0	-0.007458914215262207	0.5197271407300601	2853.282641289596	2928.282641289596	2928.282641289596	2953.282641289596	0.8333333134651184	0.75	0.7887324094772339	0.6283186078071594	0.8125	2853	2928	2928	2953	1562
18.999651050106287	18.999651050106284	0	0	1	0	-0.007489721510659382	0.5158009260677421	2837.204792247404	2912.204792247404	2912.204792247404	2937.204792247404	0.8333333134651184	0.75	0.7746478915214539	0.6194690465927124	0.8125	2837	2912	2912	2937	1562
19.014737606653732	19.014738001393432	0	0	1	0	-0.0075	0.5179821567951883	2846.136932076296	2921.136932076296	2921.136932076296	2946.136932076296	0.8333333134651184	0.75	0.7887324094772339	0.6194690465927124	0.8125	2846	2921	2921	2946	1562
19.039672523945896	19.039672523945896	0	0	1	0	-0.007489721510659225	0.5134861051820838	2827.7256007206333	2902.7256007206333	2902.7256007206333	2927.7256007206333	0.8333333134651184	0.7407407164573669	0.7746478915214539	0.6194690465927124	0.8125	2827	2902	2902	2927	1562
19.048686010227705	19.048685615488008	0	0	1	0	-0.007458914215261892	0.5088564783119285	2808.7672786873472	2883.7672786873472	2883.7672786873472	2908.7672786873472	0.8333333134651184	0.7222222089767456	0.7746478915214539	0.6194690465927124	0.8125	2808	2883	2883	2908	1562
19.066342322214176	19.066342322214176	0	0	1	0	-0.007407662554463295	0.5048278488435161	2792.2700410141983	2867.2700410141983	2867.2700410141983	2892.2700410141983	0.8333333134651184	0.7129629850387573	0.7746478915214539	0.6106194853782654	0.8125	2792	2867	2867	2892	1562
19.080523740632337	19.080523345892637	0	0	1	0	-0.007336107005503227	0.49641033189672346	2757.8003091170826	2832.8003091170826	2832.8003091170826	2857.8003091170826	0.8181818127632141	0.6944444179534912	0.7746478915214539	0.6106194853782654	0.8125	2757	2832	2832	2857	1562
19.097907287486947	19.09790728748695	0	0	1	0	-0.007244443697167619	0.49006688154265277	2731.823879917163	2806.823879917163	2806.823879917163	2831.823879917163	0.8181818127632141	0.6759259104728699	0.7746478915214539	0.6017699241638184	0.8125	2731	2806	2806	2831	1562
19.119650339574825	19.119650339574825	0	0	1	0	-0.007132923872213181	0.483318344846964	2704.1886221483173	2779.1886221483173	2779.1886221483173	2804.1886221483173	0.8181818127632141	0.6574074029922485	0.7605633735656738	0.6017699241638184	0.8125	2704	2779	2779	2804	1562
19.130601603037917	19.13060120829822	0	0	1	0	-0.007001853198728467	0.47553298575287073	2672.307576658006	2747.307576658006	2747.307576658006	2772.307576658006	0.8030303120613098	0.6481481194496155	0.7605633735656738	0.5929203629493713	0.8125	2672	2747	2747	2772	1562
19.14775580612754	19.147755806127545	0	0	1	0	-0.0068515909323188864	0.4631180146897833	2621.4682701546626	2696.4682701546626	2696.4682701546626	2721.4682701546626	0.7878788113594055	0.6203703880310059	0.7605633735656738	0.5840708017349243	0.8125	2621	2696	2696	2721	1562
19.17293783047114	19.172937435731445	0	0	1	0	-0.0066825489314120655	0.43091153461455	2489.5827342465823	2564.5827342465823	2564.5827342465823	2589.5827342465823	0.7727272510528564	0.5555555820465088	0.7323943376541138	0.5398229956626892	0.8125	2489	2564	2564	2589	1562
19.180507358934832	19.180506964195136	0	0	1	0	-0.006495190528382525	0.43091153461455	2489.5827342465823	2564.5827342465823	2564.5827342465823	2589.5827342465823	0.7727272510528564	0.5555555820465088	0.7323943376541138	0.5398229956626892	0.8125	2489	2564	2564	2589	1562
19.199679076624896	19.199679076624896	0	0	1	0	-0.006290029259589846	0.40400234247667743	2379.389592441994	2454.389592441994	2454.389592441994	2479.389592441994	0.7575757503509521	0.49074074625968933	0.7042253613471985	0.5221238732337952	0.8125	2379	2454	2454	2479	1562
19.214580105513924	19.214579710774224	0	0	1	0	-0.006067627457811204	0.40012950768059774	2363.530333952048	2438.530333952048	2438.530333952048	2463.530333952048	0.7575757503509521	0.48148149251937866	0.7042253613471985	0.5132743120193481	0.8125	2363	2438	2438	2463	1562
19.230741538261135	19.23074153826113	0	0	1	0	-0.005828594710926315	0.3924687902584614	2332.1596961083997	2407.1596961083997	2407.1596961083997	2432.1596961083997	0.7424242496490479	0.4722222089767456	0.7042253613471985	0.5044247508049011	0.8125	2332	2407	2407	2432	1562
19.252910514483986	19.25291011974429	0	0	1	0	-0.005573586191079428	0.38074828757972146	2284.164237638959	2359.164237638959	2359.164237638959	2384.164237638959	0.7272727489471436	0.45370370149612427	0.6901408433914185	0.4955752193927765	0.8125	2284	2359	2359	2384	1562
19.265751002145407	19.26575100214541	0	0	1	0	-0.005303300858898017	0.3692232645443516	2236.96926830912	2311.96926830912	2311.96926830912	2336.96926830912	0.7272727489471436	0.42592594027519226	0.6901408433914185	0.4690265357494354	0.8125	2236	2311	2311	2336	1562
19.28065400473293	19.28065400473293	0	0	1	0	-0.00501847954769029	0.35153321422953177	2164.5285122699324	2239.5285122699324	2239.5285122699324	2264.5285122699324	0.7121211886405945	0.3888888955116272	0.6760563254356384	0.45132744312286377	0.8125	2164	2239	2239	2264	1562
19.30634761172614	19.30634761172614	0	0	1	0	-0.00471990293287258	0.3107850239457193	1997.6646730577204	2072.6646730577204	2072.6646730577204	2097.6646730577204	0.6666666865348816	0.32407405972480774	0.6338028311729431	0.39823007583618164	0.8125	1997	2072	2072	2097	1562
19.3145376709963	19.314537276256605	0	0	1	0	-0.004408389392192297	0.3107850239457193	1997.6646730577204	2072.6646730577204	2072.6646730577204	2097.6646730577204	0.6666666865348816	0.32407405972480774	0.6338028311729431	0.39823007583618164	0.8125	1997	2072	2072	2097	1562
19.33288398797623	19.33288359323653	0	0	1	0	-0.004084792762611404	0.2945373021563018	1931.1302523300558	2006.1302523300558	2006.1302523300558	2031.1302523300558	0.6515151262283325	0.29629629850387573	0.6197183132171631	0.37168142199516296	0.8125	1931	2006	2006	2031	1562
19.347789753741637	19.34778975374164	0	0	1	0	-0.0037499999999986568	0.2808848475092711	1875.2234505504653	1950.2234505504653	1950.2234505504653	1975.2234505504653	0.6363636255264282	0.2777777910232544	0.591549277305603	0.3539822995662689	0.75	1875	1950	1950	1975	1550
19.37352520314292	19.373525597882615	0	0	1	0	-0.003404928748045217	0.2626740305624029	1800.6501551530398	1875.6501551530398	1875.6501551530398	1900.6501551530398	0.6060606241226196	0.2222222238779068	0.5492957830429077	0.29203540086746216	0.75	1800	1875	1875	1900	1562
19.381434207747553	19.381433813007856	0	0	1	0	-0.0030505248230670804	0.24717416554906713	1737.17820792343	1812.17820792343	1812.17820792343	1837.17820792343	0.6060606241226196	0.2222222238779068	0.5492957830429077	0.29203540086746216	0.75	1737	1812	1812	1837	1550
19.3995811811796	19.399580786439902	0	0	1	0	-0.002687759621588298	0.23324124866644524	1680.1229132890933	1755.1229132890933	1755.1229132890933	1780.1229132890933	0.5909090638160706	0.20370370149612427	0.5211267471313477	0.2654867172241211	0.75	1680	1755	1755	1780	1550
19.414869844452824	19.41487023919252	0	0	1	0	-0.002317627457810622	0.212738257074232	1596.16316271898	1671.16316271898	1671.16316271898	1696.16316271898	0.560606062412262	0.17592592537403107	0.47887325286865234	0.23893804848194122	0.75	1596	1671	1671	1696	1550
19.439627128880538	19.439627128880538	0	0	1	0	-0.0019411428382673972	0.16000838411564944	1380.2343329535845	1455.2343329535845	1455.2343329535845	1480.2343329535845	0.43939393758773804	0.12037037312984467	0.39436620473861694	0.20353981852531433	0.75	1380	1455	1455	1480	1550
19.44753929140277	19.44753889666307	0	0	1	0	-0.001559337681131665	0.16000838411564944	1380.2343329535845	1455.2343329535845	1455.2343329535845	1480.2343329535845	0.43939393758773804	0.12037037312984467	0.39436620473861694	0.20353981852531433	0.75	1380	1455	1455	1480	1550
19.466446928234348	19.466447322974048	0	0	1	0	-0.0011732584878001843	0.1323432380803209	1266.945559938914	1341.945559938914	1341.945559938914	1366.945559938914	0.39393940567970276	0.0833333358168602	0.30985915660858154	0.16814158856868744	0.75	1266	1341	1341	1366	1550
19.480640583583174	19.48064058358317	0	0	1	0	-0.000783963474505841	0.10781676609070967	1166.509657141456	1241.509657141456	1241.509657141456	1266.509657141456	0.3333333432674408	0.0555555559694767	0.28169015049934387	0.1504424810409546	0.75	1166	1241	1241	1266	1550
19.497766365414485	19.497766760154185	0	0	1	0	-0.0003925196718205101	0.09102226802135505	1097.736187547449	1172.736187547449	1172.736187547449	1197.736187547449	0.28787878155708313	0.046296294778585434	0.22535210847854614	0.13274335861206055	0.75	1097	1172	1172	1197	1550
19.519769156224157	19.519769550963858	0	0	1	0	1.5729989303233564e-15	0.07744582328499877	1042.14064635207	1117.14064635207	1117.14064635207	1142.14064635207	0.25757575035095215	0.02777777798473835	0.19718310236930847	0.12389380484819412	0.75	1042	1117	1117	1142	1550
19.530544760521295	19.530544365781594	0	0	1	0	0.00039251967182365175	0.0659349126640067	995.0034673591074	1070.0034673591074	1070.0034673591074	1095.0034673591074	0.22727273404598236	0.018518518656492233	0.1690140813589096	0.10619468986988068	0.75	995	1070	1070	1095	1550
19.547713963719474	19.547713963719474	0	0	1	0	0.0007839634745089697	0.048882192564206756	925.1725785504267	1000.1725785504267	1000.1725785504267	1025.1725785504266	0.1818181872367859	0.0	0.14084507524967194	0.09734513610601425	0.75	925	1000	1000	1025	1550
19.573003357261136	19.57300296252144	0	0	1	0	0.0011732584878032916	0.047417653001362914	919.1752890405811	994.1752890405811	994.1752890405811	1019.1752890405811	0.1818181872367859	0.0	0.09859155118465424	0.0796460211277008	0.75	919	994	994	1019	1550
19.58053696441224	19.580536569672542	0	0	1	0	0.0015593376811347424	0.047417653001362914	919.1752890405811	994.1752890405811	994.1752890405811	1019.1752890405811	0.1818181872367859	0.0	0.09859155118465424	0.0796460211277008	0.75	919	994	994	1019	1550
19.59961039191731	19.599609997177613	0	0	1	0	0.0019411428382704356	0.0391252055981503	885.2177169244255	960.2177169244255	960.2177169244255	985.2177169244255	0.1515151560306549	0.0	0.07042253762483597	0.07079645991325378	0.75	885	960	960	985	1550
19.614651553399398	19.6146515533994	0	0	1	0	0.0023176274578136143	0.03896940352433948	884.5797074321702	959.5797074321702	959.5797074321702	984.5797074321702	0.1515151560306549	0.0	0.07042253762483597	0.06194690242409706	0.75	884	959	959	984	1550
19.630764827903363	19.63076482790336	0	0	1	0	0.0026877596215912347	0.03496340167408392	868.1751298553736	943.1751298553736	943.1751298553736	968.1751298553736	0.13636364042758942	0.0	0.056338027119636536	0.06194690242409706	0.6875	868	943	943	968	1537
19.6530024888338	19.653002094094102	0	0	1	0	0.0030505248230699544	0.034838760021628695	867.6647222885695	942.6647222885695	942.6647222885695	967.6647222885695	0.13636364042758942	0.0	0.056338027119636536	0.05309734493494034	0.75	867	942	942	967	1550
19.666619824222416	19.666619429482715	0	0	1	0	0.00340492874804802	0.031050881120862323	852.1533581899312	927.1533581899312	927.1533581899312	952.1533581899312	0.12121212482452393	0.0	0.056338027119636536	0.05309734493494034	0.75	852	927	927	952	1550
19.6806315045701	19.680631504570098	0	0	1	0	0.003750000000001381	0.031050881120862323	852.1533581899312	927.1533581899312	927.1533581899312	952.1533581899312	0.12121212482452393	0.0	0.056338027119636536	0.05309734493494034	0.75	852	927	927	952	1550
19.706685114168593	19.70668550890829	0	0	1	0	0.0040847927626140425	0.03471411836917347	867.1543147217653	942.1543147217653	942.1543147217653	967.1543147217653	0.13636364042758942	0.0	0.056338027119636536	0.044247787445783615	0.75	867	942	942	967	1550
19.714521091928958	19.714521091928955	0	0	1	0	0.004408389392194842	0.03471411836917347	867.1543147217653	942.1543147217653	942.1543147217653	967.1543147217653	0.13636364042758942	0.0	0.056338027119636536	0.044247787445783615	0.75	867	942	942	967	1550
19.732872540524966	19.732872540524966	0	0	1	0	0.004719902932875025	0.03077043740283807	851.0049411646219	926.0049411646219	926.0049411646219	951.0049411646219	0.12121212482452393	0.0	0.0422535203397274	0.044247787445783615	0.6875	851	926	926	951	1537
19.74759712076864	19.74759712076864	0	0	1	0	0.005018479547692628	0.03077043740283807	851.0049411646219	926.0049411646219	926.0049411646219	951.0049411646219	0.12121212482452393	0.0	0.0422535203397274	0.044247787445783615	0.6875	851	926	926	951	1537
19.764862640453316	19.76486264045332	0	0	1	0	0.005303300858900241	0.03077043740283807	851.0049411646219	926.0049411646219	926.0049411646219	951.0049411646219	0.12121212482452393	0.0	0.0422535203397274	0.044247787445783615	0.75	851	926	926	951	1550
19.786474638961202	19.786475033700903	0	0	1	0	0.005573586191081533	0.030676956163496652	850.6221354895188	925.6221354895188	925.6221354895188	950.6221354895188	0.12121212482452393	0.0	0.0422535203397274	0.03539822995662689	0.75	850	925	925	950	1550
19.797607087946034	19.79760708794603	0	0	1	0	0.005828594710928295	0.030676956163496652	850.6221354895188	925.6221354895188	925.6221354895188	950.6221354895188	0.12121212482452393	0.0	0.0422535203397274	0.03539822995662689	0.75	850	925	925	950	1550
19.8146519481391	19.814651948139097	0	0	1	0	0.006067627457813053	0.030676956163496652	850.6221354895188	925.6221354895188	925.6221354895188	950.6221354895188	0.12121212482452393	0.0	0.0422535203397274	0.03539822995662689	0.75	850	925	925	950	1550
19.83982370925053	19.839823709250528	0	0	1	0	0.006290029259591559	0.030676956163496652	850.6221354895188	925.6221354895188	925.6221354895188	950.6221354895188	0.12121212482452393	0.0	0.0422535203397274	0.03539822995662689	0.75	850	925	925	950	1550
19.84877640561872	19.848776405618725	0	0	1	0	0.006495190528384097	0.030676956163496652	850.6221354895188	925.6221354895188	925.6221354895188	950.6221354895188	0.12121212482452393	0.0	0.0422535203397274	0.03539822995662689	0.75	850	925	925	950	1550
19.866203373840207	19.866202979100507	0	0	1	0	0.006682548931413494	0.030676956163496652	850.6221354895188	925.6221354895188	925.6221354895188	950.6221354895188	0.12121212482452393	0.0	0.0422535203397274	0.03539822995662689	0.6875	850	925	925	950	1537
19.880658741609317	19.880658346869616	0	0	1	0	0.006851590932320166	0.030676956163496652	850.6221354895188	925.6221354895188	925.6221354895188	950.6221354895188	0.12121212482452393	0.0	0.0422535203397274	0.03539822995662689	0.75	850	925	925	950	1550
19.906309321975357	19.906309321975357	0	0	1	0	0.007001853198729595	0.030676956163496652	850.6221354895188	925.6221354895188	925.6221354895188	950.6221354895188	0.12121212482452393	0.0	0.0422535203397274	0.03539822995662689	0.75	850	925	925	950	1550
19.9145072760395	19.9145068812998	0	0	1	0	0.007132923872214154	0.030676956163496652	850.6221354895188	925.6221354895188	925.6221354895188	950.6221354895188	0.12121212482452393	0.0	0.0422535203397274	0.03539822995662689	0.75	850	925	925	950	1550
19.93296333065568	19.932962935915985	0	0	1	0	0.007244443697168434	0.030676956163496652	850.6221354895188	925.6221354895188	925.6221354895188	950.6221354895188	0.12121212482452393	0.0	0.0422535203397274	0.03539822995662689	0.75	850	925	925	950	1550
19.94769698991243	19.947697384652127	0	0	1	0	0.007336107005503881	0.030676956163496652	850.6221354895188	925.6221354895188	925.6221354895188	950.6221354895188	0.12121212482452393	0.0	0.0422535203397274	0.03539822995662689	0.75	850	925	925	950	1550
19.973017567890295	19.973017567890295	0	0	1	0	0.007407662554463788	0.030676956163496652	850.6221354895188	925.6221354895188	925.6221354895188	950.6221354895188	0.12121212482452393	0.0	0.0422535203397274	0.03539822995662689	0.75	850	925	925	950	1550
19.980559859314774	19.980559464575073	0	0	1	0	0.007458914215262221	0.030676956163496652	850.6221354895188	925.6221354895188	925.6221354895188	950.6221354895188	0.12121212482452393	0.0	0.0422535203397274	0.03539822995662689	0.75	850	925	925	950	1550
19.999679471364594	19.99968499772038	0	0	1	0	0.007489721510659389	0.03055231451104143	850.1117279227146	925.1117279227146	925.1117279227146	950.1117279227146	0.12121212482452393	0.0	0.028169013559818268	0.03539822995662689	0.6875	850	925	925	950	1537
20.014721422326083	20.01472181706578	0	0	1	0	0.0075	0.030676956163496652	850.6221354895188	925.6221354895188	925.6221354895188	950.6221354895188	0.12121212482452393	0.0	0.0422535203397274	0.03539822995662689	0.75	850	925	925	950	1550
20.03079048598378	20.03079048598378	0	0	1	0	0.007489721510659218	0.03055231451104143	850.1117279227146	925.1117279227146	925.1117279227146	950.1117279227146	0.12121212482452393	0.0	0.028169013559818268	0.03539822995662689	0.75	850	925	925	950	1550
20.053109068552473	20.05310946329217	0	0	1	0	0.007458914215261878	0.03055231451104143	850.1117279227146	925.1117279227146	925.1117279227146	950.1117279227146	0.12121212482452393	0.0	0.028169013559818268	0.03539822995662689	0.75	850	925	925	950	1550
20.065791265594683	20.065791660334384	0	0	1	0	0.0074076625544632745	0.03055231451104143	850.1117279227146	925.1117279227146	925.1117279227146	950.1117279227146	0.12121212482452393	0.0	0.028169013559818268	0.03539822995662689	0.6875	850	925	925	950	1537
20.08077518982045	20.080775189820454	0	0	1	0	0.007336107005503199	0.03055231451104143	850.1117279227146	925.1117279227146	925.1117279227146	950.1117279227146	0.12121212482452393	0.0	0.028169013559818268	0.03539822995662689	0.75	850	925	925	950	1550
20.106316822029633	20.106316427289936	0	0	1	0	0.007244443697167585	0.03055231451104143	850.1117279227146	925.1117279227146	925.1117279227146	950.1117279227146	0.12121212482452393	0.0	0.028169013559818268	0.03539822995662689	0.75	850	925	925	950	1550
20.114568065953108	20.11456767121341	0	0	1	0	0.0071329238722131405	0.03055231451104143	850.1117279227146	925.1117279227146	925.1117279227146	950.1117279227146	0.12121212482452393	0.0	0.028169013559818268	0.03539822995662689	0.75	850	925	925	950	1550
20.13293214621948	20.13293214621948	0	0	1	0	0.00700185319872842	0.03055231451104143	850.1117279227146	925.1117279227146	925.1117279227146	950.1117279227146	0.12121212482452393	0.0	0.028169013559818268	0.03539822995662689	0.75	850	925	925	950	1550
20.147659094901343	20.147659094901346	0	0	1	0	0.006851590932318833	0.030676956163496652	850.6221354895188	925.6221354895188	925.6221354895188	950.6221354895188	0.12121212482452393	0.0	0.0422535203397274	0.03539822995662689	0.6875	850	925	925	950	1537
20.164672770658207	20.16467277065821	0	0	1	0	0.006682548931412006	0.030676956163496652	850.6221354895188	925.6221354895188	925.6221354895188	950.6221354895188	0.12121212482452393	0.0	0.0422535203397274	0.03539822995662689	0.6875	850	925	925	950	1537
20.186298585055553	20.18629858505555	0	0	1	0	0.006495190528382459	0.03834619520437081	882.0276693618985	957.0276693618985	957.0276693618985	982.0276693618985	0.1515151560306549	0.0	0.0422535203397274	0.044247787445783615	0.6875	882	957	957	982	1537
20.19750169244646	20.19750129770676	0	0	1	0	0.006290029259589774	0.03834619520437081	882.0276693618985	957.0276693618985	957.0276693618985	982.0276693618985	0.1515151560306549	0.0	0.0422535203397274	0.044247787445783615	0.6875	882	957	957	982	1537
20.214757738378367	20.214758133118067	0	0	1	0	0.006067627457811127	0.043193528208699136	901.8774980146229	976.8774980146229	976.8774980146229	1001.8774980146229	0.1666666716337204	0.0	0.09859155118465424	0.06194690242409706	0.75	901	976	976	1001	1550
20.230651142870116	20.230651142870112	0	0	1	0	0.005828594710926231	0.04976362808054158	928.7820569898178	1003.7820569898178	1003.7820569898178	1028.7820569898176	0.1818181872367859	0.009259259328246117	0.11267605423927307	0.07079645991325378	0.75	928	1003	1003	1028	1550
20.252977620232777	20.252977620232777	0	0	1	0	0.005573586191079339	0.05260816997941664	940.4304560657112	1015.4304560657112	1015.4304560657112	1040.430456065711	0.1818181872367859	0.018518518656492233	0.1267605572938919	0.0796460211277008	0.75	940	1015	1015	1040	1550
20.266484823245435	20.26648482324543	0	0	1	0	0.005303300858897924	0.06571720946391191	994.1119727547193	1069.1119727547193	1069.1119727547193	1094.1119727547193	0.21212121844291687	0.03703703731298447	0.15492957830429077	0.08849557489156723	0.6875	994	1069	1069	1094	1537
20.28061650446155	20.280616504461545	0	0	1	0	0.005018479547690192	0.07594202210478718	1035.9825805191035	1110.9825805191035	1110.9825805191035	1135.9825805191035	0.22727273404598236	0.0555555559694767	0.19718310236930847	0.10619468986988068	0.6875	1035	1110	1110	1135	1537
20.306338532713063	20.306338137973366	0	0	1	0	0.004719902932872478	0.1057123840600438	1157.8922127258793	1232.8922127258793	1232.8922127258793	1257.8922127258793	0.28787878155708313	0.09259258955717087	0.28169015049934387	0.1504424810409546	0.75	1157	1232	1232	1257	1550
20.314512407655585	20.314512012915884	0	0	1	0	0.004408389392192191	0.12034828388172203	1217.8262224956518	1292.8262224956518	1292.8262224956518	1317.8262224956518	0.3181818127632141	0.1111111119389534	0.30985915660858154	0.16814158856868744	0.75	1217	1292	1292	1317	1550
20.33305767344369	20.333058462923088	0	0	1	0	0.004084792762611293	0.1283829273939482	1250.728087678218	1325.728087678218	1325.728087678218	1350.728087678218	0.3333333432674408	0.12037037312984467	0.3380281627178192	0.17699114978313446	0.75	1250	1325	1325	1350	1550
20.347778701030073	20.347779095769774	0	0	1	0	0.0037499999999985423	0.1403300858909622	1299.65170172349	1374.65170172349	1374.65170172349	1399.65170172349	0.3636363744735718	0.12962962687015533	0.3661971688270569	0.18584071099758148	0.75	1299	1374	1374	1399	1550
20.364818429607055	20.364818824346756	0	0	1	0	0.003404928748045099	0.15108462248592325	1343.6915290798556	1418.6915290798556	1418.6915290798556	1443.6915290798556	0.3787878751754761	0.14814814925193787	0.3802816867828369	0.20353981852531433	0.75	1343	1418	1418	1443	1550
20.386267005879645	20.386267400619346	0	0	1	0	0.00305052482306696	0.16042800184985162	1381.9526675751424	1456.9526675751424	1456.9526675751424	1481.9526675751424	0.39393940567970276	0.15740740299224854	0.4084506928920746	0.22123894095420837	0.75	1381	1456	1456	1481	1550
20.39753445584146	20.39753406110176	0	0	1	0	0.0026877596215881742	0.18222563144199855	1471.213960754984	1546.213960754984	1546.213960754984	1571.213960754984	0.4545454680919647	0.1666666716337204	0.4507042169570923	0.23893804848194122	0.75	1471	1546	1546	1571	1550
20.41460418463555	20.41460378989585	0	0	1	0	0.002317627457810496	0.2036322847883496	1558.8742062082915	1633.8742062082915	1633.8742062082915	1658.8742062082915	0.4848484992980957	0.1944444477558136	0.49295774102211	0.2743362784385681	0.75	1558	1633	1633	1658	1550
20.430659827143486	20.430660616622884	0	0	1	0	0.0019411428382672693	0.21525931269790366	1606.4868854979154	1681.4868854979154	1681.4868854979154	1706.4868854979154	0.5	0.21296297013759613	0.5070422291755676	0.29203540086746216	0.75	1606	1681	1681	1706	1550
20.453004067792598	20.453004462532295	0	0	1	0	0.0015593376811315356	0.22848404247035603	1660.6421539161079	1735.6421539161079	1735.6421539161079	1760.6421539161079	0.5303030014038086	0.2222222238779068	0.5211267471313477	0.3097345232963562	0.75	1660	1735	1735	1760	1550
20.466519560338924	20.466519560338924	0	0	1	0	0.0011732584878000535	0.24761599171630433	1738.987486078266	1813.987486078266	1813.987486078266	1838.987486078266	0.560606062412262	0.25	0.5492957830429077	0.32743361592292786	0.75	1738	1813	1813	1838	1550
20.480790584668704	20.480790584668704	0	0	1	0	0.0007839634745057094	0.26199408503864285	1797.8657782332425	1872.8657782332425	1872.8657782332425	1897.8657782332425	0.5757575631141663	0.2777777910232544	0.5633803009986877	0.3451327383518219	0.75	1797	1872	1872	1897	1550
20.50634366432915	20.50634326958945	0	0	1	0	0.00039251967182037795	0.2901492768558023	1913.1612887245103	1988.1612887245103	1988.1612887245103	2013.1612887245103	0.6060606241226196	0.32407405972480774	0.6056337952613831	0.38053098320961	0.75	1913	1988	1988	2013	1550
20.51456609225462	20.514565697514918	0	0	1	0	-1.7053072081790148e-15	0.2901492768558023	1913.1612887245103	1988.1612887245103	1988.1612887245103	2013.1612887245103	0.6060606241226196	0.32407405972480774	0.6056337952613831	0.38053098320961	0.75	1913	1988	1988	2013	1550
20.532914382933036	20.532914382933036	0	0	1	0	-0.0003925196718237839	0.30496361161053187	1973.825989545128	2048.8259895451283	2048.8259895451283	2073.8259895451283	0.6212121248245239	0.35185185074806213	0.6197183132171631	0.39823007583618164	0.75	1973	2048	2048	2073	1550
20.5475118569937	20.547511462254004	0	0	1	0	-0.0007839634745091013	0.3199025926814105	2035.001117030376	2110.001117030376	2110.001117030376	2135.001117030376	0.6363636255264282	0.37962964177131653	0.6338028311729431	0.4159291982650757	0.75	2035	2110	2110	2135	1550
20.564726455257244	20.56472684999694	0	0	1	0	-0.0011732584878034224	0.33496620810553424	2096.6866221921628	2171.6866221921628	2171.6866221921628	2196.6866221921628	0.6515151262283325	0.40740740299224854	0.6478873491287231	0.4336283206939697	0.75	2096	2171	2171	2196	1550
20.586280427029408	20.586280427029408	0	0	1	0	-0.0015593376811348716	0.3677821881260255	2231.0680603760743	2306.0680603760743	2306.0680603760743	2331.0680603760743	0.6818181872367859	0.4722222089767456	0.6760563254356384	0.4690265357494354	0.75	2231	2306	2306	2331	1550
20.597548666470615	20.597548271730915	0	0	1	0	-0.0019411428382705633	0.3677821881260255	2231.0680603760743	2306.0680603760743	2306.0680603760743	2331.0680603760743	0.6818181872367859	0.4722222089767456	0.6760563254356384	0.4690265357494354	0.75	2231	2306	2306	2331	1550
20.614579316034522	20.614578921294825	0	0	1	0	-0.00231762745781374	0.3969519890758457	2350.518395265588	2425.518395265588	2425.518395265588	2450.518395265588	0.7272727489471436	0.5185185074806213	0.6901408433914185	0.4955752193927765	0.8125	2350	2425	2425	2450	1562
20.630724959193785	20.630724564454084	0	0	1	0	-0.0026877596215913587	0.40719943746476783	2392.4816964182246	2467.4816964182246	2467.4816964182246	2492.4816964182246	0.7272727489471436	0.5462962985038757	0.7042253613471985	0.5044247508049011	0.8125	2392	2467	2467	2492	1562
20.65298985716344	20.652990251903137	0	0	1	0	-0.0030505248230700754	0.41570190658158346	2427.2993074515844	2502.2993074515844	2502.2993074515844	2527.2993074515844	0.7272727489471436	0.5740740895271301	0.7042253613471985	0.5132743120193481	0.8125	2427	2502	2502	2527	1562
20.665768370692156	20.665768370692156	0	0	1	0	-0.003404928748048138	0.4314198984527593	2491.664484164049	2566.664484164049	2566.664484164049	2591.664484164049	0.7424242496490479	0.6018518805503845	0.7183098793029785	0.5309734344482422	0.8125	2491	2566	2566	2591	1562
20.68078782149081	20.680787821490814	0	0	1	0	-0.003750000000001496	0.4433273609351982	2540.4255430296366	2615.4255430296366	2615.4255430296366	2640.4255430296366	0.7575757503509521	0.6203703880310059	0.7323943376541138	0.5398229956626892	0.8125	2540	2615	2615	2640	1562
20.706310111454755	20.706310111454755	0	0	1	0	-0.0040847927626141535	0.46768099264612406	2640.1536648858782	2715.1536648858782	2715.1536648858782	2740.1536648858782	0.7878788113594055	0.6666666865348816	0.7464788556098938	0.5575221180915833	0.8125	2640	2715	2715	2740	1562
20.714538065736	20.714537670996304	0	0	1	0	-0.00440838939219495	0.46768099264612406	2640.1536648858782	2715.1536648858782	2715.1536648858782	2740.1536648858782	0.7878788113594055	0.6666666865348816	0.7464788556098938	0.5575221180915833	0.8125	2640	2715	2715	2740	1562
20.733794257721605	20.733794652461302	0	0	1	0	-0.0047199029328751285	0.48429410849576815	2708.1843742901706	2783.1843742901706	2783.1843742901706	2808.1843742901706	0.7878788113594055	0.7037037014961243	0.7746478915214539	0.5752212405204773	0.8125	2708	2783	2783	2808	1562
20.747646068491285	20.747646068491285	0	0	1	0	-0.005018479547692726	0.4944254340253149	2749.6721523336646	2824.6721523336646	2824.6721523336646	2849.6721523336646	0.8030303120613098	0.7222222089767456	0.7746478915214539	0.5840708017349243	0.8125	2749	2824	2824	2849	1562
20.772964278030962	20.77296427803096	0	0	1	0	-0.005303300858900336	0.4967402549109732	2759.151343860435	2834.151343860435	2834.151343860435	2859.151343860435	0.8030303120613098	0.7314814925193787	0.7746478915214539	0.5840708017349243	0.8125	2759	2834	2834	2859	1562
20.78056972780724	20.780569333067543	0	0	1	0	-0.005573586191081621	0.5045567595548617	2791.1599303771586	2866.1599303771586	2866.1599303771586	2891.1599303771586	0.8181818127632141	0.7407407164573669	0.7746478915214539	0.5929203629493713	0.8125	2791	2866	2866	2891	1562
20.799683418761582	20.799683024021885	0	0	1	0	-0.005828594710928378	0.5045567595548617	2791.1599303771586	2866.1599303771586	2866.1599303771586	2891.1599303771586	0.8181818127632141	0.7407407164573669	0.7746478915214539	0.5929203629493713	0.8125	2791	2866	2866	2891	1562
20.814582473952115	20.814582473952115	0	0	1	0	-0.006067627457813132	0.5045567595548617	2791.1599303771586	2866.1599303771586	2866.1599303771586	2891.1599303771586	0.8181818127632141	0.7407407164573669	0.7746478915214539	0.5929203629493713	0.8125	2791	2866	2866	2891	1562
20.830746275137514	20.830746669877218	0	0	1	0	-0.006290029259591632	0.5045567595548617	2791.1599303771586	2866.1599303771586	2866.1599303771586	2891.1599303771586	0.8181818127632141	0.7407407164573669	0.7746478915214539	0.5929203629493713	0.8125	2791	2866	2866	2891	1562
20.853067620884097	20.8530672261444	0	0	1	0	-0.006495190528384164	0.5068715804405199	2800.639121903929	2875.639121903929	2875.639121903929	2900.639121903929	0.8181818127632141	0.75	0.7746478915214539	0.5929203629493713	0.8125	2800	2875	2875	2900	1562
20.865917977037995	20.86591797703799	0	0	1	0	-0.006682548931413554	0.5068715804405199	2800.639121903929	2875.639121903929	2875.639121903929	2900.639121903929	0.8181818127632141	0.75	0.7746478915214539	0.5929203629493713	0.8125	2800	2875	2875	2900	1562
20.880694268182204	20.880693873442507	0	0	1	0	-0.00685159093232022	0.5068715804405199	2800.639121903929	2875.639121903929	2875.639121903929	2900.639121903929	0.8181818127632141	0.75	0.7746478915214539	0.5929203629493713	0.8125	2800	2875	2875	2900	1562
20.906497218071976	20.906496823332276	0	0	1	0	-0.007001853198729643	0.5028429360709463	2784.141823210525	2859.141823210525	2859.141823210525	2884.141823210525	0.8181818127632141	0.7407407164573669	0.7746478915214539	0.5840708017349243	0.8125	2784	2859	2859	2884	1562
20.91459332929383	20.914592934554133	0	0	1	0	-0.007132923872214195	0.5005281300864493	2774.6626927040097	2849.6626927040097	2849.6626927040097	2874.6626927040097	0.8181818127632141	0.7314814925193787	0.7746478915214539	0.5840708017349243	0.8125	2774	2849	2849	2874	1562
20.932890303811412	20.93289030381141	0	0	1	0	-0.007244443697168468	0.5005281300864493	2774.6626927040097	2849.6626927040097	2849.6626927040097	2874.6626927040097	0.8181818127632141	0.7314814925193787	0.7746478915214539	0.5840708017349243	0.8125	2774	2849	2849	2874	1562
20.947514620171596	20.947514225431895	0	0	1	0	-0.007336107005503909	0.49847154116282866	2766.2409610617833	2841.2409610617833	2841.2409610617833	2866.2409610617833	0.8181818127632141	0.7314814925193787	0.7605633735656738	0.5840708017349243	0.8125	2766	2841	2841	2866	1562
20.96479237678694	20.964792771526636	0	0	1	0	-0.007407662554463809	0.5005281300864493	2774.6626927040097	2849.6626927040097	2849.6626927040097	2874.6626927040097	0.8181818127632141	0.7314814925193787	0.7746478915214539	0.5840708017349243	0.8125	2774	2849	2849	2874	1562
20.986303716671635	20.986303716671635	0	0	1	0	-0.007458914215262234	0.5005281300864493	2774.6626927040097	2849.6626927040097	2849.6626927040097	2874.6626927040097	0.8181818127632141	0.7314814925193787	0.7746478915214539	0.5840708017349243	0.8125	2774	2849	2849	2874	1562
20.999780919467177	20.99978091946718	0	0	1	0	-0.007489721510659397	0.5005281300864493	2774.6626927040097	2849.6626927040097	2849.6626927040097	2874.6626927040097	0.8181818127632141	0.7314814925193787	0.7746478915214539	0.5840708017349243	0.8125	2774	2849	2849	2874	1562
21.014748659365296	21.0147486593653	0	0	1	0	-0.0075	0.4961567202771704	2756.7617695350127	2831.7617695350127	2831.7617695350127	2856.7617695350127	0.8181818127632141	0.7222222089767456	0.7605633735656738	0.5840708017349243	0.8125	2756	2831	2831	2856	1562
21.03961647090867	21.039616470908673	0	0	1	0	-0.007489721510659211	0.4938419142926733	2747.282639028497	2822.282639028497	2822.282639028497	2847.282639028497	0.8181818127632141	0.7129629850387573	0.7605633735656738	0.5840708017349243	0.8125	2747	2822	2822	2847	1562
21.04760955506915	21.047609555069148	0	0	1	0	-0.0074589142152618635	0.4938419142926733	2747.282639028497	2822.282639028497	2822.282639028497	2847.282639028497	0.8181818127632141	0.7129629850387573	0.7605633735656738	0.5840708017349243	0.8125	2747	2822	2822	2847	1562
21.066304032463393	21.066304032463393	0	0	1	0	-0.007407662554463255	0.4958985032162939	2755.7043706707236	2830.7043706707236	2830.7043706707236	2855.7043706707236	0.8181818127632141	0.7129629850387573	0.7746478915214539	0.5840708017349243	0.8125	2755	2830	2830	2855	1562
21.080800058421474	21.080800058421477	0	0	1	0	-0.007336107005503172	0.49152709340701506	2737.8034475017266	2812.8034475017266	2812.8034475017266	2837.8034475017266	0.8181818127632141	0.7037037014961243	0.7605633735656738	0.5840708017349243	0.8125	2737	2812	2812	2837	1562
21.10646366519758	21.10646327045788	0	0	1	0	-0.007244443697167551	0.48752960948839785	2721.4337508549893	2796.4337508549893	2796.4337508549893	2821.4337508549893	0.8181818127632141	0.6944444179534912	0.7605633735656738	0.5752212405204773	0.8125	2721	2796	2796	2821	1562
21.114512802395282	21.11451240765558	0	0	1	0	-0.0071329238722131	0.48752960948839785	2721.4337508549893	2796.4337508549893	2796.4337508549893	2821.4337508549893	0.8181818127632141	0.6944444179534912	0.7605633735656738	0.5752212405204773	0.8125	2721	2796	2796	2821	1562
21.13293175147978	21.13293175147978	0	0	1	0	-0.007001853198728373	0.4814269283284247	2696.4432715048993	2771.4432715048993	2771.4432715048993	2796.4432715048993	0.8030303120613098	0.6851851940155029	0.7605633735656738	0.5752212405204773	0.8125	2696	2771	2771	2796	1562
21.147685937200862	21.147685937200862	0	0	1	0	-0.006851590932318779	0.47911210744276644	2686.9640799781287	2761.9640799781287	2761.9640799781287	2786.9640799781287	0.8030303120613098	0.6759259104728699	0.7605633735656738	0.5752212405204773	0.8125	2686	2761	2761	2786	1562
21.173012041534513	21.173012041534513	0	0	1	0	-0.006682548931411946	0.4774294444098075	2680.073574858162	2755.073574858162	2755.073574858162	2780.073574858162	0.8030303120613098	0.6759259104728699	0.7605633735656738	0.5663716793060303	0.8125	2680	2755	2755	2780	1562
21.180545648685616	21.180545253945915	0	0	1	0	-0.006495190528382392	0.47279981753965217	2661.115252824876	2736.115252824876	2736.115252824876	2761.115252824876	0.8030303120613098	0.6574074029922485	0.7605633735656738	0.5663716793060303	0.8125	2661	2736	2736	2761	1562
21.199635260518335	21.199635260518335	0	0	1	0	-0.006290029259589702	0.46880233362103496	2644.745556178138	2719.745556178138	2719.745556178138	2744.745556178138	0.8030303120613098	0.6481481194496155	0.7605633735656738	0.5575221180915833	0.8125	2644	2719	2719	2744	1562
21.214776685883912	21.214776685883912	0	0	1	0	-0.006067627457811049	0.4544554154381526	2585.994926219235	2660.994926219235	2660.994926219235	2685.994926219235	0.7878788113594055	0.6203703880310059	0.7464788556098938	0.5486725568771362	0.8125	2585	2660	2660	2685	1562
21.23964528690668	21.23964568164638	0	0	1	0	-0.005828594710926148	0.42156815429132344	2451.3215918229694	2526.3215918229694	2526.3215918229694	2551.3215918229694	0.7575757503509521	0.5462962985038757	0.7323943376541138	0.5221238732337952	0.8125	2451	2526	2526	2551	1562
21.24750968592536	21.24750929118566	0	0	1	0	-0.005573586191079251	0.40338808159463113	2376.8741941300145	2451.8741941300145	2451.8741941300145	2476.8741941300145	0.7575757503509521	0.5	0.7183098793029785	0.4955752193927765	0.8125	2376	2451	2451	2476	1562
21.266309558819174	21.266309558819177	0	0	1	0	-0.00530330085889783	0.38227039346013836	2290.3972612192665	2365.3972612192665	2365.3972612192665	2390.3972612192665	0.7424242496490479	0.46296295523643494	0.6901408433914185	0.4690265357494354	0.8125	2290	2365	2365	2390	1562
21.280745584343045	21.280745979082745	0	0	1	0	-0.005018479547690093	0.3630846650379711	2211.8317033304916	2286.8317033304916	2286.8317033304916	2311.8317033304916	0.7272727489471436	0.42592594027519226	0.6760563254356384	0.44247788190841675	0.8125	2211	2286	2286	2311	1562
21.297693733309913	21.297693733309913	0	0	1	0	-0.004719902932872375	0.34555041183598334	2140.0289364683517	2215.0289364683517	2215.0289364683517	2240.0289364683517	0.7121211886405945	0.3888888955116272	0.6619718074798584	0.4247787594795227	0.8125	2140	2215	2215	2240	1562
21.31959744445519	21.31959704971549	0	0	1	0	-0.004408389392192083	0.3276200354875627	2066.604045321569	2141.604045321569	2141.604045321569	2166.604045321569	0.6969696879386902	0.3611111044883728	0.6338028311729431	0.39823007583618164	0.8125	2066	2141	2141	2166	1562
21.33049699701774	21.330496602278043	0	0	1	0	-0.004084792762611183	0.3014817424615348	1959.567735379985	2034.567735379985	2034.567735379985	2059.5677353799847	0.6515151262283325	0.32407405972480774	0.6197183132171631	0.37168142199516296	0.8125	1959	2034	2034	2059	1562
21.347718305856162	21.347718305856162	0	0	1	0	-0.0037499999999984273	0.2804178613187309	1873.3111421002031	1948.3111421002031	1948.3111421002031	1973.3111421002031	0.6212121248245239	0.29629629850387573	0.591549277305603	0.3451327383518219	0.8125	1873	1948	1948	1973	1562
21.3648361928935	21.3648365876332	0	0	1	0	-0.003404928748044981	0.2637424268823052	1805.0252380830398	1880.0252380830398	1880.0252380830398	1905.0252380830398	0.6212121248245239	0.25925925374031067	0.5633803009986877	0.3097345232963562	0.8125	1805	1880	1880	1905	1562
21.38626542692085	21.386265032181154	0	0	1	0	-0.0030505248230668384	0.22129409646012466	1631.1993250042106	1706.1993250042106	1706.1993250042106	1731.1993250042106	0.560606062412262	0.1944444477558136	0.5070422291755676	0.2566371560096741	0.8125	1631	1706	1706	1731	1562
21.397525376828384	21.397524982088687	0	0	1	0	-0.0026877596215880506	0.22129409646012466	1631.1993250042106	1706.1993250042106	1706.1993250042106	1731.1993250042106	0.560606062412262	0.1944444477558136	0.5070422291755676	0.2566371560096741	0.8125	1631	1706	1706	1731	1562
21.414776291144214	21.414776291144214	0	0	1	0	-0.0023176274578103704	0.18387154547796425	1477.9539787322637	1552.9539787322637	1552.9539787322637	1577.9539787322637	0.5	0.1388888955116272	0.43661972880363464	0.22123894095420837	0.75	1477	1552	1552	1577	1550
21.439598707622224	21.439598707622228	0	0	1	0	-0.0019411428382671415	0.15603354665000702	1363.9573735317788	1438.9573735317788	1438.9573735317788	1463.9573735317788	0.42424243688583374	0.12037037312984467	0.4084506928920746	0.1946902722120285	0.75	1363	1438	1438	1463	1550
21.447531396608788	21.44753100186909	0	0	1	0	-0.0015593376811314063	0.1363633459703919	1283.4079017487547	1358.4079017487547	1358.4079017487547	1383.4079017487547	0.3787878751754761	0.10185185074806213	0.3661971688270569	0.17699114978313446	0.75	1283	1358	1358	1383	1550
21.466264953233214	21.466264953233214	0	0	1	0	-0.001173258487799923	0.13146221719516915	1263.3377794142177	1338.3377794142177	1338.3377794142177	1363.3377794142177	0.3787878751754761	0.09259258955717087	0.3239436745643616	0.16814158856868744	0.75	1263	1338	1338	1363	1550
21.480826111241598	21.480826111241594	0	0	1	0	-0.0007839634745055779	0.120551879891865	1218.659948157187	1293.659948157187	1293.659948157187	1318.659948157187	0.3636363744735718	0.07407407462596893	0.2957746386528015	0.1504424810409546	0.75	1218	1293	1293	1318	1550
21.5062959008256	21.5062959008256	0	0	1	0	-0.00039251967182024584	0.10184765324053657	1142.0661400199972	1217.0661400199972	1217.0661400199972	1242.0661400199972	0.3181818127632141	0.0555555559694767	0.2535211145877838	0.13274335861206055	0.75	1142	1217	1217	1242	1550
21.514572013350097	21.514571618610397	0	0	1	0	1.8376154860346732e-15	0.10184765324053657	1142.0661400199972	1217.0661400199972	1217.0661400199972	1242.0661400199972	0.3181818127632141	0.0555555559694767	0.2535211145877838	0.13274335861206055	0.75	1142	1217	1217	1242	1550
21.532889119592312	21.532889119592312	0	0	1	0	0.000392519671823916	0.09199676988106609	1101.7267726629657	1176.7267726629657	1176.7267726629657	1201.7267726629657	0.3030303120613098	0.03703703731298447	0.22535210847854614	0.12389380484819412	0.75	1101	1176	1176	1201	1550
21.547697384652125	21.547697384652125	0	0	1	0	0.000783963474509233	0.08730523557861064	1082.5149396944107	1157.5149396944107	1157.5149396944107	1182.5149396944107	0.28787878155708313	0.03703703731298447	0.2112676054239273	0.1150442510843277	0.75	1082	1157	1157	1182	1550
21.56482198226435	21.564821982264345	0	0	1	0	0.001173258487803553	0.07729854936630581	1041.5375596550223	1116.5375596550223	1116.5375596550223	1141.5375596550223	0.27272728085517883	0.018518518656492233	0.1690140813589096	0.10619468986988068	0.75	1041	1116	1116	1141	1550
21.586292663960066	21.58629266396007	0	0	1	0	0.001559337681135001	0.07047916264151921	1013.6121710170212	1088.6121710170212	1088.6121710170212	1113.6121710170212	0.25757575035095215	0.009259259328246117	0.15492957830429077	0.09734513610601425	0.75	1013	1088	1088	1113	1550
21.59760669320633	21.597606693206334	0	0	1	0	0.0019411428382706912	0.0657253143421481	994.1451622310965	1069.1451622310965	1069.1451622310965	1094.1451622310965	0.24242424964904785	0.009259259328246117	0.1267605572938919	0.08849557489156723	0.75	994	1069	1069	1094	1550
21.614547736858626	21.614547342118925	0	0	1	0	0.002317627457813866	0.05931101656060006	967.8786128156572	1042.8786128156573	1042.8786128156573	1067.8786128156573	0.22727273404598236	0.0	0.11267605423927307	0.08849557489156723	0.75	967	1042	1042	1067	1550
21.630781801710405	21.63078140697071	0	0	1	0	0.002687759621591482	0.05499341080289566	950.1980172378577	1025.1980172378578	1025.1980172378578	1050.1980172378578	0.21212121844291687	0.0	0.09859155118465424	0.0796460211277008	0.75	950	1025	1025	1050	1550
21.652975251794587	21.652975251794587	0	0	1	0	0.0030505248230701964	0.05073812553942553	932.7726240839476	1007.7726240839476	1007.7726240839476	1032.7726240839474	0.19696970283985138	0.0	0.0845070406794548	0.07079645991325378	0.75	932	1007	1007	1032	1550
21.666418112236336	21.66641811223634	0	0	1	0	0.003404928748048256	0.04670096339968305	916.2404451217021	991.2404451217021	991.2404451217021	1016.2404451217021	0.1818181872367859	0.0	0.07042253762483597	0.07079645991325378	0.75	916	991	991	1016	1550
21.680697426099798	21.680697426099794	0	0	1	0	0.00375000000000161	0.042539159475616664	899.1978580526502	974.1978580526502	974.1978580526502	999.1978580526502	0.1666666716337204	0.0	0.056338027119636536	0.06194690242409706	0.75	899	974	974	999	1550
21.706287611291927	21.706287611291923	0	0	1	0	0.0040847927626142646	0.04241451782316144	898.687450485846	973.687450485846	973.687450485846	998.687450485846	0.1666666716337204	0.0	0.056338027119636536	0.05309734493494034	0.75	898	973	973	998	1550
21.714587013458647	21.71458661871895	0	0	1	0	0.004408389392195056	0.042227555344478605	897.9218391356399	972.9218391356399	972.9218391356399	997.9218391356399	0.1666666716337204	0.0	0.0422535203397274	0.05309734493494034	0.75	897	972	972	997	1550
21.73289740912599	21.732897409125986	0	0	1	0	0.004719902932875231	0.03843967644371223	882.4104750370016	957.4104750370016	957.4104750370016	982.4104750370016	0.1515151560306549	0.0	0.0422535203397274	0.05309734493494034	0.75	882	957	957	982	1550
21.747695410953632	21.74769501621393	0	0	1	0	0.005018479547692824	0.03834619520437081	882.0276693618985	957.0276693618985	957.0276693618985	982.0276693618985	0.1515151560306549	0.0	0.0422535203397274	0.044247787445783615	0.75	882	957	957	982	1550
21.764769481884407	21.764769481884407	0	0	1	0	0.005303300858900429	0.03440251423803541	865.878295804755	940.878295804755	940.878295804755	965.878295804755	0.13636364042758942	0.0	0.028169013559818268	0.044247787445783615	0.75	865	940	940	965	1550
21.786263847962054	21.786263847962058	0	0	1	0	0.00557358619108171	0.03440251423803541	865.878295804755	940.878295804755	940.878295804755	965.878295804755	0.13636364042758942	0.0	0.028169013559818268	0.044247787445783615	0.75	865	940	940	965	1550
21.797631167067657	21.797631167067657	0	0	1	0	0.005828594710928461	0.03440251423803541	865.878295804755	940.878295804755	940.878295804755	965.878295804755	0.13636364042758942	0.0	0.028169013559818268	0.044247787445783615	0.75	865	940	940	965	1550
21.81471194857331	21.81471194857331	0	0	1	0	0.006067627457813209	0.03440251423803541	865.878295804755	940.878295804755	940.878295804755	965.878295804755	0.13636364042758942	0.0	0.028169013559818268	0.044247787445783615	0.75	865	940	940	965	1550
21.830653511308306	21.830653906048006	0	0	1	0	0.006290029259591703	0.03055231451104143	850.1117279227146	925.1117279227146	925.1117279227146	950.1117279227146	0.12121212482452393	0.0	0.028169013559818268	0.03539822995662689	0.75	850	925	925	950	1550
21.853158016275117	21.853158411014817	0	0	1	0	0.00649519052838423	0.03440251423803541	865.878295804755	940.878295804755	940.878295804755	965.878295804755	0.13636364042758942	0.0	0.028169013559818268	0.044247787445783615	0.75	865	940	940	965	1550
21.864553756639026	21.86455336189933	0	0	1	0	0.006682548931413614	0.0343401934118078	865.6230920213529	940.6230920213529	940.6230920213529	965.6230920213529	0.13636364042758942	0.0	0.028169013559818268	0.03539822995662689	0.75	865	940	940	965	1550
21.88070650511287	21.880706505112865	0	0	1	0	0.006851590932320274	0.0343401934118078	865.6230920213529	940.6230920213529	940.6230920213529	965.6230920213529	0.13636364042758942	0.0	0.028169013559818268	0.03539822995662689	0.75	865	940	940	965	1550
21.906362217094994	21.906362217094994	0	0	1	0	0.0070018531987296895	0.0343401934118078	865.6230920213529	940.6230920213529	940.6230920213529	965.6230920213529	0.13636364042758942	0.0	0.028169013559818268	0.03539822995662689	0.75	865	940	940	965	1550
21.914614645237563	21.914614250497866	0	0	1	0	0.007132923872214236	0.0343401934118078	865.6230920213529	940.6230920213529	940.6230920213529	965.6230920213529	0.13636364042758942	0.0	0.028169013559818268	0.03539822995662689	0.75	865	940	940	965	1550
21.93293569887677	21.93293569887677	0	0	1	0	0.0072444436971685015	0.0343401934118078	865.6230920213529	940.6230920213529	940.6230920213529	965.6230920213529	0.13636364042758942	0.0	0.028169013559818268	0.03539822995662689	0.75	865	940	940	965	1550
21.94778699056375	21.947787385303446	0	0	1	0	0.007336107005503936	0.0343401934118078	865.6230920213529	940.6230920213529	940.6230920213529	965.6230920213529	0.13636364042758942	0.0	0.028169013559818268	0.03539822995662689	0.75	865	940	940	965	1550
21.964816850648262	21.96481724538796	0	0	1	0	0.00740766255446383	0.0343401934118078	865.6230920213529	940.6230920213529	940.6230920213529	965.6230920213529	0.13636364042758942	0.0	0.028169013559818268	0.03539822995662689	0.75	865	940	940	965	1550
21.986260295304767	21.98625990056507	0	0	1	0	0.007458914215262249	0.03421555175935258	865.1126844545488	940.1126844545488	940.1126844545488	965.1126844545488	0.13636364042758942	0.0	0.014084506779909134	0.03539822995662689	0.75	865	940	940	965	1550
21.999512496472015	21.999512496472015	0	0	1	0	0.007489721510659403	0.0343401934118078	865.6230920213529	940.6230920213529	940.6230920213529	965.6230920213529	0.13636364042758942	0.0	0.028169013559818268	0.03539822995662689	0.75	865	940	940	965	1550
22.014753001501987	22.014753001501983	0	0	1	0	0.0075	0.03421555175935258	865.1126844545488	940.1126844545488	940.1126844545488	965.1126844545488	0.13636364042758942	0.0	0.014084506779909134	0.03539822995662689	0.75	865	940	940	965	1550
22.030745880397816	22.03074588039782	0	0	1	0	0.0074897215106592046	0.0343401934118078	865.6230920213529	940.6230920213529	940.6230920213529	965.6230920213529	0.13636364042758942	0.0	0.028169013559818268	0.03539822995662689	0.75	865	940	940	965	1550
22.052941304180493	22.052941304180493	0	0	1	0	0.0074589142152618505	0.03421555175935258	865.1126844545488	940.1126844545488	940.1126844545488	965.1126844545488	0.13636364042758942	0.0	0.014084506779909134	0.03539822995662689	0.75	865	940	940	965	1550
22.066278374382975	22.06627837438297	0	0	1	0	0.007407662554463234	0.030427672858586205	849.6013203559105	924.6013203559105	924.6013203559105	949.6013203559105	0.12121212482452393	0.0	0.014084506779909134	0.03539822995662689	0.75	849	924	924	949	1550
22.08071913678323	22.080719136783227	0	0	1	0	0.0073361070055031445	0.03421555175935258	865.1126844545488	940.1126844545488	940.1126844545488	965.1126844545488	0.13636364042758942	0.0	0.014084506779909134	0.03539822995662689	0.75	865	940	940	965	1550
22.09761439063046	22.097614390630458	0	0	1	0	0.007244443697167517	0.0343401934118078	865.6230920213529	940.6230920213529	940.6230920213529	965.6230920213529	0.13636364042758942	0.0	0.028169013559818268	0.03539822995662689	0.75	865	940	940	965	1550
22.119540601938567	22.119540601938567	0	0	1	0	0.007132923872213059	0.03834619520437081	882.0276693618985	957.0276693618985	957.0276693618985	982.0276693618985	0.1515151560306549	0.0	0.0422535203397274	0.044247787445783615	0.75	882	957	957	982	1550
22.130519891920272	22.130519497180572	0	0	1	0	0.007001853198728325	0.04241451782316144	898.687450485846	973.687450485846	973.687450485846	998.687450485846	0.1666666716337204	0.0	0.056338027119636536	0.05309734493494034	0.75	898	973	973	998	1550
22.147675673968692	22.147675673968692	0	0	1	0	0.006851590932318725	0.042757282425105854	900.0910715308084	975.0910715308084	975.0910715308084	1000.0910715308084	0.1666666716337204	0.0	0.07042253762483597	0.06194690242409706	0.75	900	975	975	1000	1550
22.164739481667304	22.1647394816673	0	0	1	0	0.006682548931411886	0.046950246638659154	917.2612599853093	992.2612599853093	992.2612599853093	1017.2612599853093	0.1818181872367859	0.0	0.0845070406794548	0.07079645991325378	0.75	917	992	992	1017	1550
22.186265821660548	22.186265426920855	0	0	1	0	0.006495190528382326	0.051205531902129287	934.6866531392194	1009.6866531392194	1009.6866531392194	1034.6866531392195	0.19696970283985138	0.0	0.09859155118465424	0.0796460211277008	0.75	934	1009	1009	1034	1550
22.197561298140975	22.197561298140975	0	0	1	0	0.00629002925958963	0.05814955654061535	963.1224340338199	1038.12243403382	1038.12243403382	1063.12243403382	0.21212121844291687	0.009259259328246117	0.1267605572938919	0.08849557489156723	0.75	963	1038	1038	1063	1550
22.21476918582963	22.214769185829635	0	0	1	0	0.0060676274578109705	0.06408792373683769	987.4400477023503	1062.4400477023503	1062.4400477023503	1087.4400477023503	0.21212121844291687	0.02777777798473835	0.15492957830429077	0.10619468986988068	0.75	987	1062	1062	1087	1550
22.23962239200415	22.23962278674385	0	0	1	0	0.005828594710926065	0.07093846744290205	1015.493024178684	1090.493024178684	1090.493024178684	1115.493024178684	0.22727273404598236	0.03703703731298447	0.1690140813589096	0.1150442510843277	0.75	1015	1090	1090	1115	1550
22.24754679145704	22.247546396717347	0	0	1	0	0.005573586191079162	0.08482651344939154	1072.3645725752583	1147.3645725752583	1147.3645725752583	1172.3645725752583	0.25757575035095215	0.0555555559694767	0.2112676054239273	0.12389380484819412	0.75	1072	1147	1147	1172	1550
22.266257847918638	22.266257453178937	0	0	1	0	0.005303300858897737	0.09286115633512537	1105.2664351923383	1180.2664351923383	1180.2664351923383	1205.2664351923383	0.27272728085517883	0.06481481343507767	0.23943662643432617	0.14159291982650757	0.75	1105	1180	1180	1205	1550
22.28074716330184	22.28074716330184	0	0	1	0	0.005018479547689995	0.1071854532510228	1163.9244310629383	1238.9244310629383	1238.9244310629383	1263.9244310629383	0.3030303120613098	0.0833333358168602	0.28169015049934387	0.1504424810409546	0.75	1163	1238	1238	1263	1550
22.297781760262737	22.29778176026274	0	0	1	0	0.004719902932872272	0.12182135121005588	1223.858433205179	1298.858433205179	1298.858433205179	1323.858433205179	0.3333333432674408	0.10185185074806213	0.30985915660858154	0.16814158856868744	0.75	1223	1298	1298	1323	1550
22.31959073388031	22.31959112862001	0	0	1	0	0.004408389392191976	0.14035272114949304	1299.744393107174	1374.744393107174	1374.744393107174	1399.744393107174	0.3484848439693451	0.1388888955116272	0.3802816867828369	0.1946902722120285	0.75	1299	1374	1374	1399	1550
22.330583050272075	22.330582655532375	0	0	1	0	0.004084792762611071	0.14035272114949304	1299.744393107174	1374.744393107174	1374.744393107174	1399.744393107174	0.3484848439693451	0.1388888955116272	0.3802816867828369	0.1946902722120285	0.75	1299	1374	1374	1399	1550
22.347524093924363	22.347523699184666	0	0	1	0	0.003749999999998313	0.15267380451054313	1350.1992294706743	1425.1992294706743	1425.1992294706743	1450.1992294706743	0.3787878751754761	0.14814814925193787	0.39436620473861694	0.21238937973976135	0.75	1350	1425	1425	1450	1550
22.364761192350734	22.364761192350734	0	0	1	0	0.0034049287480448632	0.1674343465381536	1410.643649073739	1485.643649073739	1485.643649073739	1510.643649073739	0.40909090638160706	0.1666666716337204	0.4084506928920746	0.2300885021686554	0.75	1410	1485	1485	1510	1550
22.386244505716817	22.386244505716817	0	0	1	0	0.003050524823066718	0.19495221624777948	1523.329325534657	1598.329325534657	1598.329325534657	1623.329325534657	0.469696968793869	0.1944444477558136	0.4507042169570923	0.2566371560096741	0.75	1523	1598	1598	1623	1550
22.397492613433386	22.397492613433386	0	0	1	0	0.002687759621587927	0.19495221624777948	1523.329325534657	1598.329325534657	1598.329325534657	1623.329325534657	0.469696968793869	0.1944444477558136	0.4507042169570923	0.2566371560096741	0.75	1523	1598	1598	1623	1550
22.414699711642648	22.41469971164265	0	0	1	0	0.0023176274578102446	0.21067021184424561	1587.6945175021858	1662.6945175021858	1662.6945175021858	1687.6945175021858	0.4848484992980957	0.2222222238779068	0.47887325286865234	0.28318583965301514	0.75	1587	1662	1662	1687	1550
22.430695748456074	22.430695353716377	0	0	1	0	0.0019411428382670136	0.21995126220840966	1625.7004187434377	1700.7004187434377	1700.7004187434377	1725.7004187434377	0.5	0.23148147761821747	0.49295774102211	0.3008849620819092	0.8125	1625	1700	1700	1725	1562
22.452985515026754	22.452985909766454	0	0	1	0	0.0015593376811312766	0.23054999596168013	1669.1022334630802	1744.1022334630802	1744.1022334630802	1769.1022334630802	0.5151515007019043	0.25	0.5070422291755676	0.3097345232963562	0.75	1669	1744	1744	1769	1550
22.46452059850433	22.464520598504333	0	0	1	0	0.0011732584877997925	0.2423639810129501	1717.4805022480305	1792.4805022480305	1792.4805022480305	1817.4805022480305	0.5303030014038086	0.26851850748062134	0.5211267471313477	0.32743361592292786	0.8125	1717	1792	1792	1817	1562
22.48071874204353	22.48071874204353	0	0	1	0	0.0007839634745054463	0.25311853778428395	1761.5204122266427	1836.5204122266427	1836.5204122266427	1861.5204122266427	0.5454545617103577	0.28703704476356506	0.5352112650871277	0.3362831771373749	0.8125	1761	1836	1836	1861	1562
22.497747023169246	22.497747023169246	0	0	1	0	0.00039251967182011373	0.27125333838056154	1835.7824206683995	1910.7824206683995	1910.7824206683995	1935.7824206683995	0.5757575631141663	0.31481480598449707	0.5492957830429077	0.3539822995662689	0.8125	1835	1910	1910	1935	1562
22.519546917773745	22.51954691777375	0	0	1	0	-1.9699237638903314e-15	0.28934845936784237	1909.8819411113145	1984.8819411113145	1984.8819411113145	2009.8819411113145	0.5909090638160706	0.35185185074806213	0.577464759349823	0.37168142199516296	0.8125	1909	1984	1984	2009	1562
22.530494233839853	22.530493839100153	0	0	1	0	-0.00039251967182404813	0.29884806199218206	1948.7828138579855	2023.7828138579855	2023.7828138579855	2048.7828138579853	0.5909090638160706	0.37962964177131653	0.577464759349823	0.389380544424057	0.8125	1948	2023	2023	2048	1562
22.547698174131526	22.547697779391825	0	0	1	0	-0.0007839634745093646	0.3122601851692792	2003.7054582681985	2078.7054582681985	2078.7054582681985	2103.7054582681985	0.6060606241226196	0.40740740299224854	0.591549277305603	0.39823007583618164	0.8125	2003	2078	2078	2103	1562
22.564833824455306	22.56483382445531	0	0	1	0	-0.0011732584878036837	0.3270745244363322	2064.3701775667805	2139.3701775667805	2139.3701775667805	2164.3701775667805	0.6212121248245239	0.43518519401550293	0.6056337952613831	0.4159291982650757	0.8125	2064	2139	2139	2164	1562
22.586232268786155	22.586232663525855	0	0	1	0	-0.0015593376811351306	0.340642439269498	2119.930788808594	2194.930788808594	2194.930788808594	2219.930788808594	0.6363636255264282	0.46296295523643494	0.6197183132171631	0.4247787594795227	0.8125	2119	2194	2194	2219	1562
22.597558534963085	22.59755853496308	0	0	1	0	-0.001941142838270819	0.3533600882581682	2172.0095614171987	2247.0095614171987	2247.0095614171987	2272.0095614171987	0.6515151262283325	0.48148149251937866	0.6338028311729431	0.44247788190841675	0.8125	2172	2247	2247	2272	1562
22.61470365903964	22.614704053779338	0	0	1	0	-0.0023176274578139916	0.36851720738690297	2234.0779642493676	2309.0779642493676	2309.0779642493676	2334.0779642493676	0.6666666865348816	0.5092592835426331	0.6478873491287231	0.4601770043373108	0.8125	2234	2309	2309	2334	1562
22.63073048554957	22.63073009080987	0	0	1	0	-0.0026877596215916055	0.3823343864560247	2290.659312537421	2365.659312537421	2365.659312537421	2390.659312537421	0.6818181872367859	0.5370370149612427	0.6619718074798584	0.4690265357494354	0.875	2290	2365	2365	2390	1575
22.652928277770428	22.65292867251013	0	0	1	0	-0.003050524823070317	0.39389910702803155	2338.016843279789	2413.016843279789	2413.016843279789	2438.016843279789	0.6969696879386902	0.5555555820465088	0.6760563254356384	0.47787609696388245	0.875	2338	2413	2413	2438	1575
22.664512703710358	22.664512308970657	0	0	1	0	-0.0034049287480483735	0.40233924034177315	2372.5791891995614	2447.5791891995614	2447.5791891995614	2472.5791891995614	0.6969696879386902	0.5833333134651184	0.6760563254356384	0.48672565817832947	0.875	2372	2447	2447	2472	1575
22.680726636837505	22.680726636837505	0	0	1	0	-0.003750000000001725	0.41399744226664925	2420.3195260819284	2495.3195260819284	2495.3195260819284	2520.3195260819284	0.7121211886405945	0.6018518805503845	0.6901408433914185	0.4955752193927765	0.875	2420	2495	2495	2520	1575
22.706316032550234	22.706316032550237	0	0	1	0	-0.004084792762614376	0.4216269940958792	2451.562540822625	2526.562540822625	2526.562540822625	2551.562540822625	0.7272727489471436	0.6111111044883728	0.6901408433914185	0.5044247508049011	0.875	2451	2526	2526	2551	1575
22.714570434391298	22.7145704343913	0	0	1	0	-0.004408389392195164	0.4239418149815375	2461.0417323493957	2536.0417323493957	2536.0417323493957	2561.0417323493957	0.7272727489471436	0.6203703880310059	0.6901408433914185	0.5044247508049011	0.875	2461	2536	2536	2561	1575
22.732854777238522	22.73285477723852	0	0	1	0	-0.004719902932875334	0.4239418149815375	2461.0417323493957	2536.0417323493957	2536.0417323493957	2561.0417323493957	0.7272727489471436	0.6203703880310059	0.6901408433914185	0.5044247508049011	0.875	2461	2536	2536	2561	1575
22.747749490292364	22.747749885032064	0	0	1	0	-0.005018479547692923	0.42625662096603456	2470.520862855911	2545.520862855911	2545.520862855911	2570.520862855911	0.7272727489471436	0.6296296119689941	0.6901408433914185	0.5044247508049011	0.875	2470	2545	2545	2570	1575
22.76462619137375	22.764625796634054	0	0	1	0	-0.005303300858900523	0.42625662096603456	2470.520862855911	2545.520862855911	2545.520862855911	2570.520862855911	0.7272727489471436	0.6296296119689941	0.6901408433914185	0.5044247508049011	0.875	2470	2545	2545	2570	1575
22.78624292675802	22.786242926758025	0	0	1	0	-0.005573586191081798	0.4338861779372145	2501.7638986528937	2576.7638986528937	2576.7638986528937	2601.7638986528937	0.7424242496490479	0.6388888955116272	0.6901408433914185	0.5132743120193481	0.875	2501	2576	2576	2601	1575
22.79750169244646	22.79750169244646	0	0	1	0	-0.005828594710928545	0.4338861779372145	2501.7638986528937	2576.7638986528937	2576.7638986528937	2601.7638986528937	0.7424242496490479	0.6388888955116272	0.6901408433914185	0.5132743120193481	0.875	2501	2576	2576	2601	1575
22.814552868474706	22.81455247373501	0	0	1	0	-0.006067627457813286	0.4362009839217116	2511.243029159409	2586.243029159409	2586.243029159409	2611.243029159409	0.7424242496490479	0.6481481194496155	0.6901408433914185	0.5132743120193481	0.875	2511	2586	2586	2611	1575
22.830717853879207	22.830717853879207	0	0	1	0	-0.006290029259591776	0.4338861779372145	2501.7638986528937	2576.7638986528937	2576.7638986528937	2601.7638986528937	0.7424242496490479	0.6388888955116272	0.6901408433914185	0.5132743120193481	0.875	2501	2576	2576	2601	1575
22.85297485705489	22.852974857054885	0	0	1	0	-0.006495190528384297	0.4338861779372145	2501.7638986528937	2576.7638986528937	2576.7638986528937	2601.7638986528937	0.7424242496490479	0.6388888955116272	0.6901408433914185	0.5132743120193481	0.875	2501	2576	2576	2601	1575
22.865726923023786	22.86572652828409	0	0	1	0	-0.0066825489314136744	0.4323593170271689	2495.5114032262563	2570.5114032262563	2570.5114032262563	2595.5114032262563	0.7424242496490479	0.6388888955116272	0.6901408433914185	0.5044247508049011	0.875	2495	2570	2570	2595	1575
22.880680847032444	22.880680847032448	0	0	1	0	-0.006851590932320327	0.4338861779372145	2501.7638986528937	2576.7638986528937	2576.7638986528937	2601.7638986528937	0.7424242496490479	0.6388888955116272	0.6901408433914185	0.5132743120193481	0.875	2501	2576	2576	2601	1575
22.90634484854825	22.906344453808547	0	0	1	0	-0.007001853198729737	0.4338861779372145	2501.7638986528937	2576.7638986528937	2576.7638986528937	2601.7638986528937	0.7424242496490479	0.6388888955116272	0.6901408433914185	0.5132743120193481	0.875	2501	2576	2576	2601	1575
22.9145404341742	22.914540039434495	0	0	1	0	-0.007132923872214277	0.4338861779372145	2501.7638986528937	2576.7638986528937	2576.7638986528937	2601.7638986528937	0.7424242496490479	0.6388888955116272	0.6901408433914185	0.5132743120193481	0.875	2501	2576	2576	2601	1575
22.932868593127978	22.932868593127974	0	0	1	0	-0.007244443697168536	0.4338861779372145	2501.7638986528937	2576.7638986528937	2576.7638986528937	2601.7638986528937	0.7424242496490479	0.6388888955116272	0.6901408433914185	0.5132743120193481	0.875	2501	2576	2576	2601	1575
22.947510672774605	22.94751027803491	0	0	1	0	-0.007336107005503963	0.4323593170271689	2495.5114032262563	2570.5114032262563	2570.5114032262563	2595.5114032262563	0.7424242496490479	0.6388888955116272	0.6901408433914185	0.5044247508049011	0.875	2495	2570	2570	2595	1575
22.964834219195012	22.96483461393471	0	0	1	0	-0.0074076625544638505	0.43004449614151063	2486.0322116994857	2561.0322116994857	2561.0322116994857	2586.0322116994857	0.7424242496490479	0.6296296119689941	0.6901408433914185	0.5044247508049011	0.875	2486	2561	2561	2586	1575
22.986358190750067	22.986358190750064	0	0	1	0	-0.007458914215262262	0.43004449614151063	2486.0322116994857	2561.0322116994857	2561.0322116994857	2586.0322116994857	0.7424242496490479	0.6296296119689941	0.6901408433914185	0.5044247508049011	0.875	2486	2561	2561	2586	1575
22.997545508553024	22.99754590329272	0	0	1	0	-0.00748972151065941	0.43004449614151063	2486.0322116994857	2561.0322116994857	2561.0322116994857	2586.0322116994857	0.7424242496490479	0.6296296119689941	0.6901408433914185	0.5044247508049011	0.875	2486	2561	2561	2586	1575
23.014899844669934	23.01489984466993	0	0	1	0	-0.0075	0.43004449614151063	2486.0322116994857	2561.0322116994857	2561.0322116994857	2586.0322116994857	0.7424242496490479	0.6296296119689941	0.6901408433914185	0.5044247508049011	0.875	2486	2561	2561	2586	1575
23.039146730667134	23.03914673066713	0	0	1	0	-0.007489721510659197	0.43004449614151063	2486.0322116994857	2561.0322116994857	2561.0322116994857	2586.0322116994857	0.7424242496490479	0.6296296119689941	0.6901408433914185	0.5044247508049011	0.875	2486	2561	2561	2586	1575
23.047553107292224	23.047552712552527	0	0	1	0	-0.007458914215261837	0.43004449614151063	2486.0322116994857	2561.0322116994857	2561.0322116994857	2586.0322116994857	0.7424242496490479	0.6296296119689941	0.6901408433914185	0.5044247508049011	0.875	2486	2561	2561	2586	1575
23.065782581321315	23.06578218658161	0	0	1	0	-0.007407662554463213	0.42772969015701356	2476.5530811929702	2551.5530811929702	2551.5530811929702	2576.5530811929702	0.7424242496490479	0.6203703880310059	0.6901408433914185	0.5044247508049011	0.875	2476	2551	2551	2576	1575
23.080736110590273	23.080736110590276	0	0	1	0	-0.007336107005503117	0.4239418149815375	2461.0417323493957	2536.0417323493957	2536.0417323493957	2561.0417323493957	0.7272727489471436	0.6203703880310059	0.6901408433914185	0.5044247508049011	0.875	2461	2536	2536	2561	1575
23.105781554998096	23.105781554998092	0	0	1	0	-0.0072444436971674814	0.42772969015701356	2476.5530811929702	2551.5530811929702	2551.5530811929702	2576.5530811929702	0.7424242496490479	0.6203703880310059	0.6901408433914185	0.5044247508049011	0.875	2476	2551	2551	2576	1575
23.114560960638535	23.11456056589883	0	0	1	0	-0.007132923872213018	0.4216269940958792	2451.562540822625	2526.562540822625	2526.562540822625	2551.562540822625	0.7272727489471436	0.6111111044883728	0.6901408433914185	0.5044247508049011	0.875	2451	2526	2526	2551	1575
23.13230806275572	23.132308062755715	0	0	1	0	-0.0070018531987282775	0.4216269940958792	2451.562540822625	2526.562540822625	2526.562540822625	2551.562540822625	0.7272727489471436	0.6111111044883728	0.6901408433914185	0.5044247508049011	0.875	2451	2526	2526	2551	1575
23.14766501599683	23.147665015996825	0	0	1	0	-0.006851590932318671	0.4216269940958792	2451.562540822625	2526.562540822625	2526.562540822625	2551.562540822625	0.7272727489471436	0.6111111044883728	0.6901408433914185	0.5044247508049011	0.875	2451	2526	2526	2551	1575
23.17249177461153	23.172492169351226	0	0	1	0	-0.006682548931411825	0.4215732075187626	2451.3422847893326	2526.3422847893326	2526.3422847893326	2551.3422847893326	0.7424242496490479	0.6018518805503845	0.6901408433914185	0.4955752193927765	0.875	2451	2526	2526	2551	1575
23.18122341674841	23.181223022008712	0	0	1	0	-0.006495190528382261	0.4215732075187626	2451.3422847893326	2526.3422847893326	2526.3422847893326	2551.3422847893326	0.7424242496490479	0.6018518805503845	0.6901408433914185	0.4955752193927765	0.875	2451	2526	2526	2551	1575
23.199076703844568	23.199076703844565	0	0	1	0	-0.006290029259589558	0.41547051145762826	2426.3517444189874	2501.3517444189874	2501.3517444189874	2526.3517444189874	0.7272727489471436	0.5925925970077515	0.6901408433914185	0.4955752193927765	0.875	2426	2501	2501	2526	1575
23.214700895861746	23.21470089586175	0	0	1	0	-0.006067627457810893	0.4116288296619244	2410.6200574655804	2485.6200574655804	2485.6200574655804	2510.6200574655804	0.7272727489471436	0.5833333134651184	0.6901408433914185	0.48672565817832947	0.875	2410	2485	2485	2510	1575
23.239084756534425	23.23908475653442	0	0	1	0	-0.005828594710925982	0.4000017881880047	2363.007322629879	2438.007322629879	2438.007322629879	2463.007322629879	0.7121211886405945	0.5648148059844971	0.6760563254356384	0.47787609696388245	0.875	2363	2438	2438	2463	1575
23.247492712118316	23.247492712118312	0	0	1	0	-0.005573586191079074	0.3915616399731019	2328.444915689852	2403.444915689852	2403.444915689852	2428.444915689852	0.7121211886405945	0.5370370149612427	0.6760563254356384	0.4690265357494354	0.875	2328	2403	2403	2428	1575
23.265782186581617	23.265782186581614	0	0	1	0	-0.005303300858897643	0.38775113856652776	2312.8409124299314	2387.8409124299314	2387.8409124299314	2412.8409124299314	0.7121211886405945	0.5277777910232544	0.6760563254356384	0.4601770043373108	0.875	2312	2387	2387	2412	1575
23.280674925936964	23.280674925936967	0	0	1	0	-0.005018479547689897	0.383815974860763	2296.7264170548247	2371.7264170548247	2371.7264170548247	2396.7264170548247	0.7121211886405945	0.5185185074806213	0.6619718074798584	0.4601770043373108	0.875	2296	2371	2371	2396	1575
23.297710312377262	23.29771070711696	0	0	1	0	-0.004719902932872169	0.3777218079824749	2271.770803688235	2346.770803688235	2346.770803688235	2371.770803688235	0.7121211886405945	0.5	0.6619718074798584	0.45132744312286377	0.875	2271	2346	2346	2371	1575
23.319026256111066	23.31902586137137	0	0	1	0	-0.004408389392191869	0.3648483709149062	2219.054078896541	2294.054078896541	2294.054078896541	2319.054078896541	0.6969696879386902	0.48148149251937866	0.6478873491287231	0.4336283206939697	0.875	2219	2294	2294	2319	1575
23.330542392083103	23.3305419973434	0	0	1	0	-0.00408479276261096	0.3648483709149062	2219.054078896541	2294.054078896541	2294.054078896541	2319.054078896541	0.6969696879386902	0.48148149251937866	0.6478873491287231	0.4336283206939697	0.875	2219	2294	2294	2319	1575
23.34766027912044	23.347659884380743	0	0	1	0	-0.0037499999999981984	0.35350178071336824	2172.589792021243	2247.589792021243	2247.589792021243	2272.589792021243	0.6818181872367859	0.46296295523643494	0.6338028311729431	0.4247787594795227	0.8125	2172	2247	2247	2272	1562
23.364630928250143	23.36463132298984	0	0	1	0	-0.0034049287480447453	0.3326329611047729	2087.1319757240453	2162.1319757240453	2162.1319757240453	2187.1319757240453	0.6818181872367859	0.40740740299224854	0.6197183132171631	0.389380544424057	0.8125	2087	2162	2162	2187	1562
23.385755028490337	23.38575502849034	0	0	1	0	-0.0030505248230665973	0.3155349687486608	2017.1156970257662	2092.115697025766	2092.115697025766	2117.115697025766	0.6666666865348816	0.37037035822868347	0.6056337952613831	0.37168142199516296	0.8125	2017	2092	2092	2117	1562
23.39763156180736	23.397631167067654	0	0	1	0	-0.002687759621587804	0.29346499768509826	1926.7391655204774	2001.7391655204774	2001.7391655204774	2026.7391655204774	0.6363636255264282	0.3333333432674408	0.591549277305603	0.3451327383518219	0.8125	1926	2001	2001	2026	1562
23.414776685883915	23.41477668588391	0	0	1	0	-0.0023176274578101184	0.2790557486562899	1867.7332907475072	1942.7332907475072	1942.7332907475072	1967.7332907475072	0.6212121248245239	0.3055555522441864	0.5633803009986877	0.3362831771373749	0.8125	1867	1942	1942	1967	1562
23.430699695853065	23.43069969585306	0	0	1	0	-0.001941142838266886	0.27081151593861463	1833.9731577686268	1908.9731577686268	1908.9731577686268	1933.9731577686268	0.6212121248245239	0.28703704476356506	0.5492957830429077	0.3185840845108032	0.8125	1833	1908	1908	1933	1562
23.45241472142233	23.452415116162026	0	0	1	0	-0.0015593376811311472	0.26121885908685627	1794.6912279606763	1869.6912279606763	1869.6912279606763	1894.6912279606763	0.6060606241226196	0.2777777910232544	0.5352112650871277	0.3008849620819092	0.8125	1794	1869	1869	1894	1562
23.465669291027766	23.46566889628807	0	0	1	0	-0.0011732584877996617	0.2522267643178875	1757.8685998817493	1832.8685998817493	1832.8685998817493	1857.8685998817493	0.6060606241226196	0.25925925374031067	0.5070422291755676	0.28318583965301514	0.8125	1757	1832	1832	1857	1562
23.480768084505875	23.480768084505872	0	0	1	0	-0.0007839634745053146	0.24500228549482284	1728.2843591012995	1803.2843591012995	1803.2843591012995	1828.2843591012995	0.5909090638160706	0.25	0.5070422291755676	0.2743362784385681	0.8125	1728	1803	1803	1828	1562
23.497655838298833	23.49765583829883	0	0	1	0	-0.00039251967181998156	0.24063088561748458	1710.3834766035993	1785.3834766035993	1785.3834766035993	1810.3834766035993	0.5909090638160706	0.24074074625968933	0.49295774102211	0.2654867172241211	0.8125	1710	1785	1785	1810	1562
23.519078361751305	23.5190779670116	0	0	1	0	2.1022320417459897e-15	0.22915966141698263	1663.408813502544	1738.408813502544	1738.408813502544	1763.408813502544	0.5757575631141663	0.2222222238779068	0.47887325286865234	0.24778760969638824	0.8125	1663	1738	1738	1763	1562
23.530498575976537	23.530498575976534	0	0	1	0	0.0003925196718241803	0.22199751826512326	1634.0798372956797	1709.0798372956797	1709.0798372956797	1734.0798372956797	0.560606062412262	0.21296297013759613	0.47887325286865234	0.23893804848194122	0.8125	1634	1709	1709	1734	1562
23.547829227711517	23.547829227711514	0	0	1	0	0.0007839634745094961	0.2079224982501473	1576.4426303343532	1651.4426303343532	1651.4426303343532	1676.4426303343532	0.5303030014038086	0.1944444477558136	0.4647887349128723	0.2300885021686554	0.75	1576	1651	1651	1676	1550
23.572419931986353	23.57241993198635	0	0	1	0	0.0011732584878038144	0.1919552281180381	1511.0566591433662	1586.0566591433662	1586.0566591433662	1611.0566591433662	0.5151515007019043	0.1666666716337204	0.4225352108478546	0.20353981852531433	0.75	1511	1586	1586	1611	1550
23.58052788539917	23.580527490659474	0	0	1	0	0.0015593376811352598	0.1919552281180381	1511.0566591433662	1586.0566591433662	1586.0566591433662	1611.0566591433662	0.5151515007019043	0.1666666716337204	0.4225352108478546	0.20353981852531433	0.75	1511	1586	1586	1611	1550
23.59910512510288	23.599105125102877	0	0	1	0	0.0019411428382709467	0.16665827216229712	1407.4656245046067	1482.4656245046067	1482.4656245046067	1507.4656245046067	0.469696968793869	0.12962962687015533	0.3802816867828369	0.17699114978313446	0.75	1407	1482	1482	1507	1550
23.61472023810699	23.614720632846687	0	0	1	0	0.0023176274578141174	0.15621534137863902	1364.7018229455268	1439.7018229455268	1439.7018229455268	1464.7018229455268	0.4545454680919647	0.1111111119389534	0.35211268067359924	0.16814158856868744	0.75	1364	1439	1439	1464	1550
23.630677590429933	23.63067719569023	0	0	1	0	0.002687759621591729	0.14442398428274306	1316.416215637833	1391.416215637833	1391.416215637833	1416.416215637833	0.42424243688583374	0.10185185074806213	0.3239436745643616	0.1592920422554016	0.75	1316	1391	1391	1416	1550
23.652399326574077	23.652398931834373	0	0	1	0	0.0030505248230704384	0.1266545703650639	1243.6504656449365	1318.6504656449365	1318.6504656449365	1343.6504656449365	0.3787878751754761	0.0833333358168602	0.2957746386528015	0.1504424810409546	0.8125	1243	1318	1318	1343	1562
23.665676791082042	23.66567679108204	0	0	1	0	0.0034049287480484914	0.11511249536729418	1196.3856685290698	1271.3856685290698	1271.3856685290698	1296.3856685290698	0.3484848439693451	0.07407407462596893	0.26760563254356384	0.14159291982650757	0.75	1196	1271	1271	1296	1550
23.680700584017387	23.680700584017384	0	0	1	0	0.003750000000001839	0.11127081984301412	1180.654007257143	1255.654007257143	1255.654007257143	1280.654007257143	0.3484848439693451	0.06481481343507767	0.23943662643432617	0.13274335861206055	0.75	1180	1255	1255	1280	1550
23.697699654405397	23.697699654405394	0	0	1	0	0.004084792762614487	0.10188734204899907	1142.2286656906513	1217.2286656906513	1217.2286656906513	1242.2286656906513	0.3333333432674408	0.046296294778585434	0.22535210847854614	0.12389380484819412	0.75	1142	1217	1217	1242	1550
23.719139546404612	23.719139151664915	0	0	1	0	0.004408389392195271	0.08987786169042578	1093.0498436222936	1168.0498436222936	1168.0498436222936	1193.0498436222936	0.3030303120613098	0.03703703731298447	0.18309858441352844	0.10619468986988068	0.75	1093	1168	1168	1193	1550
23.732292273167765	23.73229227316777	0	0	1	0	0.004719902932875436	0.08987786169042578	1093.0498436222936	1168.0498436222936	1168.0498436222936	1193.0498436222936	0.3030303120613098	0.03703703731298447	0.18309858441352844	0.10619468986988068	0.75	1093	1168	1168	1193	1550
23.74776527988032	23.74776606935971	0	0	1	0	0.005018479547693022	0.08340123937384342	1066.5280752358888	1141.5280752358888	1141.5280752358888	1166.5280752358888	0.28787878155708313	0.02777777798473835	0.1690140813589096	0.10619468986988068	0.75	1066	1141	1141	1166	1550
23.76471737624417	23.764717376244167	0	0	1	0	0.005303300858900616	0.07510879230564227	1032.570504491605	1107.570504491605	1107.570504491605	1132.570504491605	0.25757575035095215	0.02777777798473835	0.15492957830429077	0.09734513610601425	0.75	1032	1107	1107	1132	1550
23.7857033175898	23.785703317589796	0	0	1	0	0.0055735861910818875	0.07213960872807754	1020.4116977414775	1095.4116977414774	1095.4116977414774	1120.4116977414774	0.25757575035095215	0.018518518656492233	0.14084507524967194	0.08849557489156723	0.75	1020	1095	1095	1120	1550
23.79897643996108	23.798976439961077	0	0	1	0	0.005828594710928628	0.0657253143421481	994.1451622310965	1069.1451622310965	1069.1451622310965	1094.1451622310965	0.24242424964904785	0.009259259328246117	0.1267605572938919	0.08849557489156723	0.75	994	1069	1069	1094	1550
23.81481615985379	23.814816159853788	0	0	1	0	0.006067627457813364	0.06309889546136643	983.3899769142955	1058.3899769142954	1058.3899769142954	1083.3899769142954	0.24242424964904785	0.0	0.11267605423927307	0.08849557489156723	0.75	983	1058	1058	1083	1550
23.83064877443192	23.830648774431918	0	0	1	0	0.006290029259591848	0.05878128970366203	965.709381336496	1040.709381336496	1040.709381336496	1065.709381336496	0.22727273404598236	0.0	0.09859155118465424	0.0796460211277008	0.75	965	1040	1040	1065	1550
23.852424589914797	23.852424589914794	0	0	1	0	0.006495190528384363	0.05878128970366203	965.709381336496	1040.709381336496	1040.709381336496	1065.709381336496	0.22727273404598236	0.0	0.09859155118465424	0.0796460211277008	0.75	965	1040	1040	1065	1550
23.865731265160477	23.865731265160473	0	0	1	0	0.006682548931413734	0.05092508809681168	933.5382357564438	1008.5382357564438	1008.5382357564438	1033.5382357564438	0.19696970283985138	0.0	0.0845070406794548	0.0796460211277008	0.75	933	1008	1008	1033	1550
23.880742426425456	23.880742426425453	0	0	1	0	0.006851590932320382	0.05048884230044942	931.7518092203404	1006.7518092203404	1006.7518092203404	1031.7518092203404	0.19696970283985138	0.0	0.07042253762483597	0.07079645991325378	0.75	931	1006	1006	1031	1550
23.897767549633585	23.897770312811478	0	0	1	0	0.007001853198729785	0.05048884230044942	931.7518092203404	1006.7518092203404	1006.7518092203404	1031.7518092203404	0.19696970283985138	0.0	0.07042253762483597	0.07079645991325378	0.75	931	1006	1006	1031	1550
23.91922165226196	23.919221652261957	0	0	1	0	0.0071329238722143175	0.04670096339968305	916.2404451217021	991.2404451217021	991.2404451217021	1016.2404451217021	0.1818181872367859	0.0	0.07042253762483597	0.07079645991325378	0.75	916	991	991	1016	1550
23.93052423405696	23.930524234056957	0	0	1	0	0.00724444369716857	0.04670096339968305	916.2404451217021	991.2404451217021	991.2404451217021	1016.2404451217021	0.1818181872367859	0.0	0.07042253762483597	0.07079645991325378	0.75	916	991	991	1016	1550
23.947799227494414	23.94779962223411	0	0	1	0	0.007336107005503991	0.04670096339968305	916.2404451217021	991.2404451217021	991.2404451217021	1016.2404451217021	0.1818181872367859	0.0	0.07042253762483597	0.07079645991325378	0.75	916	991	991	1016	1550
23.97260309120658	23.972603091206583	0	0	1	0	0.007407662554463871	0.04670096339968305	916.2404451217021	991.2404451217021	991.2404451217021	1016.2404451217021	0.1818181872367859	0.0	0.07042253762483597	0.07079645991325378	0.75	916	991	991	1016	1550
23.981150784643837	23.98115038990414	0	0	1	0	0.0074589142152622755	0.04670096339968305	916.2404451217021	991.2404451217021	991.2404451217021	1016.2404451217021	0.1818181872367859	0.0	0.07042253762483597	0.07079645991325378	0.75	916	991	991	1016	1550
23.999135125319988	23.999135520059685	0	0	1	0	0.007489721510659418	0.04670096339968305	916.2404451217021	991.2404451217021	991.2404451217021	1016.2404451217021	0.1818181872367859	0.0	0.07042253762483597	0.07079645991325378	0.75	916	991	991	1016	1550
24.014825633606563	24.01482602834626	0	0	1	0	0.0075	0.04645168002883826	915.2196297180926	990.2196297180926	990.2196297180926	1015.2196297180926	0.1818181872367859	0.0	0.056338027119636536	0.07079645991325378	0.75	915	990	990	1015	1550
24.030709169605835	24.03070916960583	0	0	1	0	0.00748972151065919	0.04645168002883826	915.2196297180926	990.2196297180926	990.2196297180926	1015.2196297180926	0.1818181872367859	0.0	0.056338027119636536	0.07079645991325378	0.75	915	990	990	1015	1550
24.052416300381125	24.05241630038112	0	0	1	0	0.007458914215261823	0.04645168002883826	915.2196297180926	990.2196297180926	990.2196297180926	1015.2196297180926	0.1818181872367859	0.0	0.056338027119636536	0.07079645991325378	0.75	915	990	990	1015	1550
24.065649159303128	24.06564876456343	0	0	1	0	0.007407662554463192	0.04670096339968305	916.2404451217021	991.2404451217021	991.2404451217021	1016.2404451217021	0.1818181872367859	0.0	0.07042253762483597	0.07079645991325378	0.75	916	991	991	1016	1550
24.080650846815338	24.08065084681534	0	0	1	0	0.007336107005503089	0.04670096339968305	916.2404451217021	991.2404451217021	991.2404451217021	1016.2404451217021	0.1818181872367859	0.0	0.07042253762483597	0.07079645991325378	0.75	916	991	991	1016	1550
24.097582021975164	24.09758162723546	0	0	1	0	0.007244443697167448	0.04670096339968305	916.2404451217021	991.2404451217021	991.2404451217021	1016.2404451217021	0.1818181872367859	0.0	0.07042253762483597	0.07079645991325378	0.75	916	991	991	1016	1550
24.11907283539552	24.119072835395517	0	0	1	0	0.007132923872212977	0.04670096339968305	916.2404451217021	991.2404451217021	991.2404451217021	1016.2404451217021	0.1818181872367859	0.0	0.07042253762483597	0.07079645991325378	0.75	916	991	991	1016	1550
24.13226464138885	24.132265036128555	0	0	1	0	0.00700185319872823	0.04670096339968305	916.2404451217021	991.2404451217021	991.2404451217021	1016.2404451217021	0.1818181872367859	0.0	0.07042253762483597	0.07079645991325378	0.75	916	991	991	1016	1550
24.147621199890267	24.147620805150563	0	0	1	0	0.006851590932318617	0.046950246638659154	917.2612599853093	992.2612599853093	992.2612599853093	1017.2612599853093	0.1818181872367859	0.0	0.0845070406794548	0.07079645991325378	0.75	917	992	992	1017	1550
24.16485514039904	24.164855535138738	0	0	1	0	0.006682548931411765	0.047137209196045304	918.0268716578055	993.0268716578055	993.0268716578055	1018.0268716578055	0.1818181872367859	0.0	0.0845070406794548	0.0796460211277008	0.75	918	993	993	1018	1550
24.185686343782756	24.18568594904305	0	0	1	0	0.006495190528382194	0.051205531902129287	934.6866531392194	1009.6866531392194	1009.6866531392194	1034.6866531392195	0.19696970283985138	0.0	0.09859155118465424	0.0796460211277008	0.75	934	1009	1009	1034	1550
24.19899065059024	24.198990650590236	0	0	1	0	0.006290029259589486	0.051735258759067315	936.8558846183806	1011.8558846183806	1011.8558846183806	1036.8558846183807	0.19696970283985138	0.0	0.11267605423927307	0.08849557489156723	0.75	936	1011	1011	1036	1550
24.214697737944157	24.214697737944153	0	0	1	0	0.006067627457810815	0.05843000036845278	964.2708515088141	1039.270851508814	1039.270851508814	1064.270851508814	0.21212121844291687	0.009259259328246117	0.1267605572938919	0.09734513610601425	0.75	964	1039	1039	1064	1550
24.2390294929766	24.239029098236895	0	0	1	0	0.005828594710925898	0.061399184046312005	976.4296586696477	1051.4296586696478	1051.4296586696478	1076.4296586696478	0.21212121844291687	0.018518518656492233	0.14084507524967194	0.10619468986988068	0.75	976	1051	1051	1076	1550
24.24758350224903	24.247583502249032	0	0	1	0	0.005573586191078985	0.061399184046312005	976.4296586696477	1051.4296586696478	1051.4296586696478	1076.4296586696478	0.21212121844291687	0.018518518656492233	0.14084507524967194	0.10619468986988068	0.75	976	1051	1051	1076	1550
24.265754554802704	24.265754160063	0	0	1	0	0.00530330085889755	0.06787580263760407	1002.9514118009886	1077.9514118009886	1077.9514118009886	1102.9514118009886	0.22727273404598236	0.02777777798473835	0.15492957830429077	0.10619468986988068	0.75	1002	1077	1077	1102	1550
24.280678873333954	24.28067926807365	0	0	1	0	0.005018479547689799	0.07553651681183565	1034.322036344467	1109.322036344467	1109.322036344467	1134.322036344467	0.24242424964904785	0.03703703731298447	0.18309858441352844	0.12389380484819412	0.75	1034	1109	1109	1134	1550
24.305752739000084	24.30575313373978	0	0	1	0	0.004719902932872067	0.09339088360577819	1107.4356683656617	1182.4356683656617	1182.4356683656617	1207.4356683656617	0.27272728085517883	0.06481481343507767	0.23943662643432617	0.1504424810409546	0.75	1107	1182	1182	1207	1550
24.314540434174198	24.314540039434494	0	0	1	0	0.004408389392191762	0.09794924791173776	1126.102170198566	1201.102170198566	1201.102170198566	1226.102170198566	0.27272728085517883	0.07407407462596893	0.26760563254356384	0.16814158856868744	0.75	1126	1201	1201	1226	1550
24.332312404892406	24.332312404892402	0	0	1	0	0.00408479276261085	0.10147932007287552	1140.5578156984252	1215.5578156984252	1215.5578156984252	1240.5578156984252	0.27272728085517883	0.0833333358168602	0.28169015049934387	0.17699114978313446	0.75	1140	1215	1215	1240	1550
24.347729753307426	24.347729753307423	0	0	1	0	0.003749999999998084	0.10820521724101695	1168.1003646019644	1243.1003646019644	1243.1003646019644	1268.1003646019644	0.28787878155708313	0.09259258955717087	0.28169015049934387	0.18584071099758148	0.75	1168	1243	1243	1268	1550
24.372534406499	24.372534406498996	0	0	1	0	0.0034049287480446273	0.11496228298791533	1195.7705488355132	1270.7705488355132	1270.7705488355132	1295.7705488355132	0.3030303120613098	0.10185185074806213	0.2957746386528015	0.18584071099758148	0.75	1195	1270	1270	1295	1550
24.380951835835653	24.380951441095956	0	0	1	0	0.0030505248230664763	0.11861699688694438	1210.7366022520373	1285.7366022520373	1285.7366022520373	1310.7366022520373	0.3030303120613098	0.1111111119389534	0.30985915660858154	0.1946902722120285	0.75	1210	1285	1285	1310	1550
24.399046308887762	24.399046308887765	0	0	1	0	0.0026877596215876803	0.13516220222834963	1278.4892181250916	1353.4892181250916	1353.4892181250916	1378.4892181250916	0.3484848439693451	0.12037037312984467	0.3380281627178192	0.21238937973976135	0.75	1278	1353	1353	1378	1550
24.414867081274934	24.41486747601463	0	0	1	0	0.002317627457809993	0.15066207195970538	1341.9611846749935	1416.9611846749935	1416.9611846749935	1441.9611846749935	0.3636363744735718	0.14814814925193787	0.3802816867828369	0.23893804848194122	0.75	1341	1416	1416	1441	1550
24.439042914126354	24.439042519386657	0	0	1	0	0.001941142838266758	0.16726107772931442	1409.9341133015425	1484.9341133015425	1484.9341133015425	1509.9341133015425	0.39393940567970276	0.1666666716337204	0.4084506928920746	0.2654867172241211	0.75	1409	1484	1484	1509	1550
24.44751639650024	24.447516001760537	0	0	1	0	0.0015593376811310177	0.18326803512762613	1475.482603847629	1550.482603847629	1550.482603847629	1575.482603847629	0.42424243688583374	0.18518517911434174	0.43661972880363464	0.28318583965301514	0.8125	1475	1550	1550	1575	1562
24.465717054531318	24.465716659791614	0	0	1	0	0.001173258487799531	0.1946769400782884	1522.202069620591	1597.202069620591	1597.202069620591	1622.202069620591	0.43939393758773804	0.20370370149612427	0.4507042169570923	0.3008849620819092	0.8125	1522	1597	1597	1622	1562
24.48051584583836	24.480515845838358	0	0	1	0	0.0007839634745051831	0.2099983715687319	1584.943331573957	1659.943331573957	1659.943331573957	1684.943331573957	0.469696968793869	0.2222222238779068	0.4647887349128723	0.3185840845108032	0.8125	1584	1659	1659	1684	1562
24.49777544442756	24.497775444427557	0	0	1	0	0.00039251967181984945	0.2292323164705934	1663.7063359470799	1738.7063359470799	1738.7063359470799	1763.7063359470799	0.5151515007019043	0.24074074625968933	0.47887325286865234	0.3362831771373749	0.8125	1663	1738	1738	1763	1562
24.519038887781427	24.519038887781424	0	0	1	0	-2.234540319601648e-15	0.2480129669833091	1740.6130997966507	1815.6130997966507	1815.6130997966507	1840.6130997966507	0.5303030014038086	0.2777777910232544	0.5070422291755676	0.36283186078071594	0.8125	1740	1815	1815	1840	1562
24.530495418058948	24.53049502331925	0	0	1	0	-0.0003925196718243124	0.2480129669833091	1740.6130997966507	1815.6130997966507	1815.6130997966507	1840.6130997966507	0.5303030014038086	0.2777777910232544	0.5070422291755676	0.36283186078071594	0.8125	1740	1815	1815	1840	1562
24.547753832429052	24.54775383242905	0	0	1	0	-0.0007839634745096277	0.263668645720752	1804.7231042264793	1879.7231042264793	1879.7231042264793	1904.7231042264793	0.5454545617103577	0.3055555522441864	0.5352112650871277	0.38053098320961	0.875	1804	1879	1879	1904	1575
24.56472211312056	24.564722507860257	0	0	1	0	-0.0011732584878039452	0.2758565558686854	1854.6325962822668	1929.6325962822668	1929.6325962822668	1954.6325962822668	0.560606062412262	0.32407405972480774	0.5492957830429077	0.39823007583618164	0.875	1854	1929	1929	1954	1575
24.585686343782754	24.58568634378275	0	0	1	0	-0.0015593376811353892	0.30523594486104955	1974.9411942059978	2049.941194205998	2049.941194205998	2074.941194205998	0.5909090638160706	0.37962964177131653	0.577464759349823	0.4336283206939697	0.875	1974	2049	2049	2074	1575
24.59895117662036	24.598951176620357	0	0	1	0	-0.0019411428382710746	0.3218349582539686	2042.9141540500013	2117.9141540500013	2117.9141540500013	2142.9141540500013	0.6212121248245239	0.39814814925193787	0.6056337952613831	0.44247788190841675	0.875	2042	2117	2117	2142	1575
24.614834712619633	24.61483471261963	0	0	1	0	-0.002317627457814243	0.33076472461658213	2079.481547304904	2154.481547304904	2154.481547304904	2179.481547304904	0.6212121248245239	0.4166666567325592	0.6197183132171631	0.4601770043373108	0.875	2079	2154	2154	2179	1575
24.63903028245599	24.639030282455995	0	0	1	0	-0.0026877596215918523	0.35195367023020063	2166.2502795926716	2241.2502795926716	2241.2502795926716	2266.2502795926716	0.6363636255264282	0.46296295523643494	0.6338028311729431	0.48672565817832947	0.875	2166	2241	2241	2266	1575
24.64754521249825	24.647545212498247	0	0	1	0	-0.003050524823070559	0.35195367023020063	2166.2502795926716	2241.2502795926716	2241.2502795926716	2266.2502795926716	0.6363636255264282	0.46296295523643494	0.6338028311729431	0.48672565817832947	0.875	2166	2241	2241	2266	1575
24.665753765323302	24.6657537653233	0	0	1	0	-0.0034049287480486094	0.3658331969185733	2223.0869413815576	2298.0869413815576	2298.0869413815576	2323.0869413815576	0.6515151262283325	0.49074074625968933	0.6478873491287231	0.4955752193927765	0.875	2223	2298	2298	2323	1575
24.680730189494795	24.680730189494792	0	0	1	0	-0.003750000000001954	0.37513688345784857	2261.18553775989	2336.18553775989	2336.18553775989	2361.18553775989	0.6515151262283325	0.5092592835426331	0.6619718074798584	0.5132743120193481	0.875	2261	2336	2336	2361	1575
24.705701422839248	24.705701422839244	0	0	1	0	-0.004084792762614598	0.39527490822533107	2343.6507491827306	2418.6507491827306	2418.6507491827306	2443.6507491827306	0.6818181872367859	0.5462962985038757	0.6760563254356384	0.5221238732337952	0.875	2343	2418	2418	2443	1575
24.7145720133501	24.714572013350097	0	0	1	0	-0.004408389392195378	0.39527490822533107	2343.6507491827306	2418.6507491827306	2418.6507491827306	2443.6507491827306	0.6818181872367859	0.5462962985038757	0.6760563254356384	0.5221238732337952	0.875	2343	2418	2418	2443	1575
24.73232740500096	24.732327405000955	0	0	1	0	-0.00471990293287554	0.41321422472813474	2417.112250261712	2492.112250261712	2492.112250261712	2517.112250261712	0.6969696879386902	0.5833333134651184	0.6901408433914185	0.5398229956626892	0.875	2417	2492	2492	2517	1575
24.747650410627976	24.747650410627973	0	0	1	0	-0.00501847954769312	0.42547340856947	2467.31360809198	2542.31360809198	2542.31360809198	2567.31360809198	0.7121211886405945	0.6111111044883728	0.6901408433914185	0.5486725568771362	0.9375	2467	2542	2542	2567	1587
24.76476711344622	24.764767508185916	0	0	1	0	-0.00530330085890071	0.43127819793592526	2491.0842205476138	2566.0842205476138	2566.0842205476138	2591.0842205476138	0.7121211886405945	0.6203703880310059	0.7042253613471985	0.5575221180915833	0.9375	2491	2566	2566	2591	1587
24.785653975127452	24.78565397512745	0	0	1	0	-0.005573586191081975	0.43969571488271786	2525.5539524447295	2600.5539524447295	2600.5539524447295	2625.5539524447295	0.7272727489471436	0.6388888955116272	0.7042253613471985	0.5575221180915833	0.9375	2525	2600	2600	2625	1587
24.79750761354194	24.797507613541942	0	0	1	0	-0.005828594710928711	0.44356854222821696	2541.4131804245485	2616.4131804245485	2616.4131804245485	2641.4131804245485	0.7272727489471436	0.6481481194496155	0.7042253613471985	0.5663716793060303	0.9375	2541	2616	2616	2641	1587
24.814813396675902	24.814813001936198	0	0	1	0	-0.0060676274578134425	0.4496712382893513	2566.4037207948936	2641.4037207948936	2641.4037207948936	2666.4037207948936	0.7424242496490479	0.6574074029922485	0.7042253613471985	0.5663716793060303	0.9375	2566	2641	2641	2666	1587
24.830721011796797	24.8307206170571	0	0	1	0	-0.00629002925959192	0.4562951331812144	2593.5285703770733	2668.5285703770733	2668.5285703770733	2693.5285703770733	0.7424242496490479	0.6759259104728699	0.7183098793029785	0.5663716793060303	0.9375	2593	2668	2668	2693	1587
24.852351168330827	24.852351563070524	0	0	1	0	-0.006495190528384429	0.45788431499317284	2600.036269897043	2675.036269897043	2675.036269897043	2700.036269897043	0.7424242496490479	0.6759259104728699	0.7183098793029785	0.5752212405204773	0.9375	2600	2675	2675	2700	1587
24.86454901976264	24.864548625022945	0	0	1	0	-0.006682548931413794	0.4601991358788311	2609.5154614238136	2684.5154614238136	2684.5154614238136	2709.5154614238136	0.7424242496490479	0.6851851940155029	0.7183098793029785	0.5752212405204773	0.9375	2609	2684	2684	2709	1587
24.88079690050389	24.880796900503885	0	0	1	0	-0.006851590932320435	0.46630181703880424	2634.5059407739036	2709.5059407739036	2709.5059407739036	2734.5059407739036	0.7575757503509521	0.6944444179534912	0.7183098793029785	0.5752212405204773	0.9375	2634	2709	2709	2734	1587
24.905682475333705	24.905682080594	0	0	1	0	-0.007001853198729832	0.4686166379244625	2643.985132300674	2718.985132300674	2718.985132300674	2743.985132300674	0.7575757503509521	0.7037037014961243	0.7183098793029785	0.5752212405204773	0.9375	2643	2718	2718	2743	1587
24.914602408306905	24.9146024083069	0	0	1	0	-0.007132923872214358	0.4686166379244625	2643.985132300674	2718.985132300674	2718.985132300674	2743.985132300674	0.7575757503509521	0.7037037014961243	0.7183098793029785	0.5752212405204773	0.9375	2643	2718	2718	2743	1587
24.932325036562766	24.932325036562762	0	0	1	0	-0.007244443697168604	0.46630181703880424	2634.5059407739036	2709.5059407739036	2709.5059407739036	2734.5059407739036	0.7575757503509521	0.6944444179534912	0.7183098793029785	0.5752212405204773	0.9375	2634	2709	2709	2734	1587
24.947835148807002	24.947835148807	0	0	1	0	-0.007336107005504019	0.4639870110543072	2625.026810267388	2700.026810267388	2700.026810267388	2725.026810267388	0.7575757503509521	0.6851851940155029	0.7183098793029785	0.5752212405204773	0.9375	2625	2700	2700	2725	1587
24.972411642452677	24.972411642452673	0	0	1	0	-0.007407662554463892	0.4639870110543072	2625.026810267388	2700.026810267388	2700.026810267388	2725.026810267388	0.7575757503509521	0.6851851940155029	0.7183098793029785	0.5752212405204773	0.9375	2625	2700	2700	2725	1587
24.981149205685043	24.981148810945346	0	0	1	0	-0.00745891421526229	0.4639870110543072	2625.026810267388	2700.026810267388	2700.026810267388	2725.026810267388	0.7575757503509521	0.6851851940155029	0.7183098793029785	0.5752212405204773	0.9375	2625	2700	2700	2725	1587
24.999000913822407	24.999000913822403	0	0	1	0	-0.007489721510659424	0.4616721901686489	2615.5476187406175	2690.5476187406175	2690.5476187406175	2715.5476187406175	0.7575757503509521	0.6759259104728699	0.7183098793029785	0.5752212405204773	0.9375	2615	2690	2690	2715	1587
25.01477510692512	25.014775106925118	0	0	1	0	-0.0075	0.45430086515950663	2585.3620428281797	2660.3620428281797	2660.3620428281797	2685.3620428281797	0.7424242496490479	0.6759259104728699	0.7042253613471985	0.5663716793060303	0.9375	2585	2660	2660	2685	1587
25.039494496341753	25.03949449634175	0	0	1	0	-0.007489721510659184	0.4496712382893513	2566.4037207948936	2641.4037207948936	2641.4037207948936	2666.4037207948936	0.7424242496490479	0.6574074029922485	0.7042253613471985	0.5663716793060303	0.9375	2566	2641	2641	2666	1587
25.048237980669597	25.0482375859299	0	0	1	0	-0.007458914215261809	0.4496712382893513	2566.4037207948936	2641.4037207948936	2641.4037207948936	2666.4037207948936	0.7424242496490479	0.6574074029922485	0.7042253613471985	0.5663716793060303	0.9375	2566	2641	2641	2666	1587
25.066158373514547	25.066158373514543	0	0	1	0	-0.007407662554463171	0.44811321692834927	2560.02362332159	2635.02362332159	2635.02362332159	2660.02362332159	0.7424242496490479	0.6574074029922485	0.7042253613471985	0.5575221180915833	0.9375	2560	2635	2635	2660	1587
25.0806950576616	25.080695057661604	0	0	1	0	-0.007336107005503062	0.44811321692834927	2560.02362332159	2635.02362332159	2635.02362332159	2660.02362332159	0.7424242496490479	0.6574074029922485	0.7042253613471985	0.5575221180915833	0.9375	2560	2635	2635	2660	1587
25.106217347625545	25.10621695288584	0	0	1	0	-0.007244443697167414	0.44811321692834927	2560.02362332159	2635.02362332159	2635.02362332159	2660.02362332159	0.7424242496490479	0.6574074029922485	0.7042253613471985	0.5575221180915833	0.9375	2560	2635	2635	2660	1587
25.11449819702643	25.114497802286724	0	0	1	0	-0.007132923872212937	0.44811321692834927	2560.02362332159	2635.02362332159	2635.02362332159	2660.02362332159	0.7424242496490479	0.6574074029922485	0.7042253613471985	0.5575221180915833	0.9375	2560	2635	2635	2660	1587
25.132798329461593	25.132798724201297	0	0	1	0	-0.007001853198728183	0.445798396042691	2550.5444317948195	2625.5444317948195	2625.5444317948195	2650.5444317948195	0.7424242496490479	0.6481481194496155	0.7042253613471985	0.5575221180915833	0.9375	2550	2625	2625	2650	1587
25.147776727331582	25.147776332591878	0	0	1	0	-0.006851590932318564	0.44348359005819393	2541.065301288304	2616.065301288304	2616.065301288304	2641.065301288304	0.7424242496490479	0.6388888955116272	0.7042253613471985	0.5575221180915833	0.9375	2541	2616	2616	2641	1587
25.17298717293349	25.172987567673186	0	0	1	0	-0.006682548931411705	0.43999362157739696	2526.7738803594407	2601.7738803594407	2601.7738803594407	2626.7738803594407	0.7424242496490479	0.6388888955116272	0.6901408433914185	0.5486725568771362	0.9375	2526	2601	2601	2626	1587
25.181612235351707	25.181611840612003	0	0	1	0	-0.0064951905283821285	0.4376788006917387	2517.29468883267	2592.29468883267	2592.29468883267	2617.29468883267	0.7424242496490479	0.6296296119689941	0.6901408433914185	0.5486725568771362	0.9375	2517	2592	2592	2617	1587
25.199490785788583	25.19949078578858	0	0	1	0	-0.006290029259589413	0.433837133797196	2501.5630628995177	2576.5630628995177	2576.5630628995177	2601.5630628995177	0.7424242496490479	0.6203703880310059	0.6901408433914185	0.5398229956626892	0.9375	2501	2576	2576	2601	1587
25.214850896947283	25.21485089694728	0	0	1	0	-0.006067627457810738	0.43152231291153775	2492.083871372747	2567.083871372747	2567.083871372747	2592.083871372747	0.7424242496490479	0.6111111044883728	0.6901408433914185	0.5398229956626892	0.9375	2492	2567	2567	2592	1587
25.23949568056085	25.239495285821146	0	0	1	0	-0.005828594710925815	0.4220004984543655	2453.0920411706265	2528.0920411706265	2528.0920411706265	2553.0920411706265	0.7424242496490479	0.5925925970077515	0.6760563254356384	0.5221238732337952	0.9375	2453	2528	2528	2553	1587
25.247523107075118	25.24752271233542	0	0	1	0	-0.005573586191078896	0.41406786580915167	2420.607910488476	2495.607910488476	2495.607910488476	2520.607910488476	0.7424242496490479	0.5740740895271301	0.6619718074798584	0.5132743120193481	0.9375	2420	2495	2495	2520	1587
25.266344295912667	25.26634429591267	0	0	1	0	-0.005303300858897456	0.40040646779367073	2364.6644856150815	2439.6644856150815	2439.6644856150815	2464.6644856150815	0.7272727489471436	0.5462962985038757	0.6619718074798584	0.4955752193927765	0.9375	2364	2439	2439	2464	1587
25.29290751446228	25.292907514462275	0	0	1	0	-0.0050184795476897	0.38885028352541884	2317.3419110365903	2392.3419110365903	2392.3419110365903	2417.3419110365903	0.7272727489471436	0.5185185074806213	0.6478873491287231	0.47787609696388245	0.9375	2317	2392	2392	2417	1587
25.301582708822238	25.301582708822234	0	0	1	0	-0.0047199029328719635	0.3736308557724888	2255.0183543883413	2330.0183543883413	2330.0183543883413	2355.0183543883413	0.7121211886405945	0.49074074625968933	0.6338028311729431	0.4601770043373108	0.9375	2255	2330	2330	2355	1587
25.31952125969333	25.319521259693328	0	0	1	0	-0.0044083893921916546	0.36232394762230413	2208.7165655133354	2283.7165655133354	2283.7165655133354	2308.7165655133354	0.7121211886405945	0.46296295523643494	0.6197183132171631	0.44247788190841675	0.875	2208	2283	2283	2308	1575
25.330492654881056	25.33049226014136	0	0	1	0	-0.004084792762610739	0.34735381355104966	2147.413866491548	2222.413866491548	2222.413866491548	2247.413866491548	0.6969696879386902	0.43518519401550293	0.6056337952613831	0.4247787594795227	0.875	2147	2222	2222	2247	1575
25.347776727331585	25.34777712207128	0	0	1	0	-0.0037499999999979694	0.3301538187719322	2076.979887871062	2151.979887871062	2151.979887871062	2176.979887871062	0.6666666865348816	0.40740740299224854	0.6056337952613831	0.40707963705062866	0.875	2076	2151	2151	2176	1575
25.37302348898578	25.373023883725477	0	0	1	0	-0.00340492874804451	0.30809236584024857	1986.638238115818	2061.6382381158182	2061.6382381158182	2086.6382381158182	0.6515151262283325	0.3611111044883728	0.577464759349823	0.38053098320961	0.875	1986	2061	2061	2086	1575
25.381471313279242	25.38147131327924	0	0	1	0	-0.0030505248230663553	0.30809236584024857	1986.638238115818	2061.6382381158182	2061.6382381158182	2086.6382381158182	0.6515151262283325	0.3611111044883728	0.577464759349823	0.38053098320961	0.875	1986	2061	2061	2086	1575
25.399490391048886	25.399490391048882	0	0	1	0	-0.0026877596215875567	0.281401722143932	1877.3400521794015	1952.3400521794015	1952.3400521794015	1977.3400521794015	0.6212121248245239	0.31481480598449707	0.5492957830429077	0.3451327383518219	0.875	1877	1952	1952	1977	1575
25.414799580786443	25.41479958078644	0	0	1	0	-0.0023176274578098673	0.2670859571740869	1818.716994627886	1893.716994627886	1893.716994627886	1918.716994627886	0.6060606241226196	0.28703704476356506	0.5352112650871277	0.32743361592292786	0.875	1818	1893	1893	1918	1575
25.439486601547777	25.439486996287474	0	0	1	0	-0.0019411428382666302	0.2528948155390225	1760.604269632297	1835.604269632297	1835.604269632297	1860.604269632297	0.5909090638160706	0.25925925374031067	0.5211267471313477	0.3097345232963562	0.875	1760	1835	1835	1860	1575
25.447530212389694	25.447529817649997	0	0	1	0	-0.0015593376811308885	0.23632698004551544	1692.7589832863857	1767.7589832863857	1767.7589832863857	1792.7589832863857	0.560606062412262	0.24074074625968933	0.49295774102211	0.29203540086746216	0.8125	1692	1767	1767	1792	1562
25.46624008463219	25.466240084632194	0	0	1	0	-0.0011732584877994002	0.22370281836469985	1641.063041203446	1716.063041203446	1716.063041203446	1741.063041203446	0.5454545617103577	0.2222222238779068	0.47887325286865234	0.2654867172241211	0.8125	1641	1716	1716	1741	1562
25.48076295288979	25.480762952889794	0	0	1	0	-0.0007839634745050515	0.21520929595159055	1606.2820669217633	1681.2820669217633	1681.2820669217633	1706.2820669217633	0.5454545617103577	0.20370370149612427	0.4507042169570923	0.24778760969638824	0.8125	1606	1681	1681	1706	1562
25.506171557820487	25.506171557820483	0	0	1	0	-0.00039251967181971734	0.1845664400623599	1480.7995720553638	1555.7995720553638	1555.7995720553638	1580.7995720553638	0.4848484992980957	0.1666666716337204	0.4084506928920746	0.21238937973976135	0.8125	1480	1555	1555	1580	1562
25.51458346080136	25.514583066061665	0	0	1	0	2.366848597457306e-15	0.1845664400623599	1480.7995720553638	1555.7995720553638	1555.7995720553638	1580.7995720553638	0.4848484992980957	0.1666666716337204	0.4084506928920746	0.21238937973976135	0.8125	1480	1555	1555	1580	1562
25.533030436404474	25.533030436404477	0	0	1	0	0.0003925196718244446	0.17381189589052148	1436.7597136716854	1511.7597136716854	1511.7597136716854	1536.7597136716854	0.469696968793869	0.14814814925193787	0.3802816867828369	0.20353981852531433	0.8125	1436	1511	1511	1536	1562
25.54778975374164	25.547789753741636	0	0	1	0	0.0007839634745097593	0.15939411952688587	1377.7189194625976	1452.7189194625976	1452.7189194625976	1477.7189194625976	0.43939393758773804	0.12962962687015533	0.35211268067359924	0.1946902722120285	0.8125	1377	1452	1452	1477	1562
25.572970199126445	25.572970593866142	0	0	1	0	0.0011732584878040757	0.12880506070576137	1252.4567235900927	1327.4567235900927	1327.4567235900927	1352.4567235900927	0.3636363744735718	0.10185185074806213	0.2957746386528015	0.16814158856868744	0.8125	1252	1327	1327	1352	1562
25.581257759102208	25.581257364362504	0	0	1	0	0.0015593376811355187	0.1241220548327826	1233.2798145402448	1308.2798145402448	1308.2798145402448	1333.2798145402448	0.3636363744735718	0.09259258955717087	0.26760563254356384	0.1504424810409546	0.8125	1233	1308	1308	1333	1562
[truncated: 25,946 more rows]
