# Supplementary material for: Active inference under visuo-proprioceptive conflict: Simulation and empirical results
Source: Sci Rep. 2020 Mar 4;10:4010. doi: 10.1038/s41598-020-61097-w (PMC7055248; doi:10.1038/s41598-020-61097-w)
Supplement: Supplementary file 1 — Supplementary Information. [file 41598_2020_61097_MOESM1_ESM.zip › log_sj13_run2_20190513-180918.csv]

0	0	1	0	0	0	999	0.028320643367047607	840.9730345880599	915.9730345880599	915.9730345880599	940.9730345880599	0.09333333373069763	0.01886792480945587	0.07352941483259201	0.014705882407724857	0.4375	840	915	915	940	1487
0.019000005921094854	0.01900040066079356	1	0	1	30	0.004052267294011048	0.03067913396822959	850.6310535999002	925.6310535999002	925.6310535999002	950.6310535999002	0.09333333373069763	0.028301887214183807	0.07352941483259201	0.014705882407724857	0.4375	840	915	915	940	1487
0.03218589081894585	0.03218589081894585	1	0	1	30	0.0075	0.028320643367047607	840.9730345880599	915.9730345880599	915.9730345880599	940.9730345880599	0.09333333373069763	0.01886792480945587	0.07352941483259201	0.014705882407724857	0.4375	840	915	915	940	1487
0.055245399802235085	0.055245399802235085	1	0	1	30	0.0075	0.028320643367047607	840.9730345880599	915.9730345880599	915.9730345880599	940.9730345880599	0.09333333373069763	0.01886792480945587	0.07352941483259201	0.014705882407724857	0.4375	840	915	915	940	1487
0.06873997114452735	0.06873997114452735	1	0	1	30	0.0075	0.028320643367047607	840.9730345880599	915.9730345880599	915.9730345880599	940.9730345880599	0.09333333373069763	0.01886792480945587	0.07352941483259201	0.014705882407724857	0.4375	840	915	915	940	1487
0.08296323197075672	0.08296323197075672	1	0	1	30	0.0075	0.028320643367047607	840.9730345880599	915.9730345880599	915.9730345880599	940.9730345880599	0.09333333373069763	0.01886792480945587	0.07352941483259201	0.014705882407724857	0.4375	840	915	915	940	1487
0.09939900880861607	0.09939900880861607	1	0	1	30	0.0075	0.028320643367047607	840.9730345880599	915.9730345880599	915.9730345880599	940.9730345880599	0.09333333373069763	0.01886792480945587	0.07352941483259201	0.014705882407724857	0.4375	840	915	915	940	1487
0.11617505126681671	0.1161762354859146	1	0	1	30	0.0075	0.03067913396822959	850.6310535999002	925.6310535999002	925.6310535999002	950.6310535999002	0.09333333373069763	0.028301887214183807	0.07352941483259201	0.014705882407724857	0.4375	840	915	915	940	1487
0.13512966212255328	0.13512966212255506	1	0	1	30	0.0075	0.028320643367047607	840.9730345880599	915.9730345880599	915.9730345880599	940.9730345880599	0.09333333373069763	0.028301887214183807	0.07352941483259201	0.014705882407724857	0.4375	840	915	915	940	1487
0.15011161264982675	0.15011200738952724	1	0	1	30	0.0075	0.03067913396822959	850.6310535999002	925.6310535999002	925.6310535999002	950.6310535999002	0.09333333373069763	0.028301887214183807	0.07352941483259201	0.014705882407724857	0.4375	840	915	915	940	1487
0.16616093932258558	0.16616054458288865	1	0	1	30	0.0075	0.03067913396822959	850.6310535999002	925.6310535999002	925.6310535999002	950.6310535999002	0.09333333373069763	0.028301887214183807	0.07352941483259201	0.014705882407724857	0.4375	840	915	915	940	1487
0.1822497399652221	0.1822497399652221	1	0	1	30	0.0075	0.03067913396822959	850.6310535999002	925.6310535999002	925.6310535999002	950.6310535999002	0.09333333373069763	0.028301887214183807	0.07352941483259201	0.014705882407724857	0.4375	840	915	915	940	1487
0.20177869708267515	0.20177869708267515	1	0	1	30	0.0075	0.028320643367047607	840.9730345880599	915.9730345880599	915.9730345880599	940.9730345880599	0.09333333373069763	0.01886792480945587	0.07352941483259201	0.014705882407724857	0.4375	840	915	915	940	1487
0.21702472846842902	0.21702512320812772	1	0	1	30	0.0075	0.028320643367047607	840.9730345880599	915.9730345880599	915.9730345880599	940.9730345880599	0.09333333373069763	0.01886792480945587	0.07352941483259201	0.014705882407724857	0.4375	840	915	915	940	1487
0.23292602775414828	0.23292602775414828	1	0	1	30	0.0075	0.03067913396822959	850.6310535999002	925.6310535999002	925.6310535999002	950.6310535999002	0.09333333373069763	0.028301887214183807	0.07352941483259201	0.014705882407724857	0.375	840	915	915	940	1487
0.24929588306231132	0.24929588306231132	1	0	1	30	0.0075	0.028320643367047607	840.9730345880599	915.9730345880599	915.9730345880599	940.9730345880599	0.09333333373069763	0.01886792480945587	0.07352941483259201	0.014705882407724857	0.4375	840	915	915	940	1487
0.26614613658388286	0.26614574184418416	1	0	1	30	0.0075	0.03067913396822959	850.6310535999002	925.6310535999002	925.6310535999002	950.6310535999002	0.09333333373069763	0.028301887214183807	0.07352941483259201	0.014705882407724857	0.375	840	915	915	940	1487
0.2825882292569215	0.2825882292569215	1	0	1	30	0.0075	0.028320643367047607	840.9730345880599	915.9730345880599	915.9730345880599	940.9730345880599	0.09333333373069763	0.01886792480945587	0.07352941483259201	0.014705882407724857	0.4375	840	915	915	940	1487
0.2993694033312071	0.2993694033312071	1	0	1	30	0.0075	0.028320643367047607	840.9730345880599	915.9730345880599	915.9730345880599	940.9730345880599	0.09333333373069763	0.01886792480945587	0.07352941483259201	0.014705882407724857	0.375	840	915	915	940	1487
0.3162816309854861	0.3162812362457874	1	0	1	30	0.0075	0.028320643367047607	840.9730345880599	915.9730345880599	915.9730345880599	940.9730345880599	0.09333333373069763	0.01886792480945587	0.07352941483259201	0.014705882407724857	0.375	840	915	915	940	1487
0.33220543043403516	0.3322062199134326	1	0	1	30	0.0075	0.028320643367047607	840.9730345880599	915.9730345880599	915.9730345880599	940.9730345880599	0.09333333373069763	0.01886792480945587	0.07352941483259201	0.014705882407724857	0.375	840	915	915	940	1487
0.3495573981127489	0.3495573981127489	1	0	1	30	0.0075	0.028320643367047607	840.9730345880599	915.9730345880599	915.9730345880599	940.9730345880599	0.09333333373069763	0.01886792480945587	0.07352941483259201	0.014705882407724857	0.375	840	915	915	940	1487
0.3663622565689604	0.36636225656896215	1	0	1	30	0.0075	0.028320643367047607	840.9730345880599	915.9730345880599	915.9730345880599	940.9730345880599	0.09333333373069763	0.01886792480945587	0.07352941483259201	0.014705882407724857	0.375	840	915	915	940	1487
0.3827238223434506	0.3827238223434506	1	0	1	30	0.0075	0.028320643367047607	840.9730345880599	915.9730345880599	915.9730345880599	940.9730345880599	0.09333333373069763	0.01886792480945587	0.07352941483259201	0.014705882407724857	0.375	840	915	915	940	1487
0.3991477569903452	0.3991473622506465	1	0	1	30	0.0075	0.028320643367047607	840.9730345880599	915.9730345880599	915.9730345880599	940.9730345880599	0.09333333373069763	0.01886792480945587	0.07352941483259201	0.014705882407724857	0.375	840	915	915	940	1487
0.41620524885377463	0.41620485411407593	1	0	1	30	0.0075	0.028320643367047607	840.9730345880599	915.9730345880599	915.9730345880599	940.9730345880599	0.09333333373069763	0.01886792480945587	0.07352941483259201	0.014705882407724857	0.375	840	915	915	940	1487
0.4330720814426936	0.4330716867029949	1	0	1	30	0.0075	0.028320643367047607	840.9730345880599	915.9730345880599	915.9730345880599	940.9730345880599	0.09333333373069763	0.01886792480945587	0.07352941483259201	0.014705882407724857	0.375	840	915	915	940	1487
0.44935588349652456	0.44935588349652456	1	0	1	30	0.0075	0.028320643367047607	840.9730345880599	915.9730345880599	915.9730345880599	940.9730345880599	0.09333333373069763	0.01886792480945587	0.07352941483259201	0.014705882407724857	0.375	840	915	915	940	1487
0.4662219266060461	0.4662215318663492	1	0	1	30	0.0075	0.028320643367047607	840.9730345880599	915.9730345880599	915.9730345880599	940.9730345880599	0.09333333373069763	0.01886792480945587	0.07352941483259201	0.014705882407724857	0.375	840	915	915	940	1487
0.4828452048008227	0.4828455995405232	1	0	1	30	0.0075	0.03165397724675685	854.6230368254693	929.6230368254693	929.6230368254693	954.6230368254693	0.1066666692495346	0.01886792480945587	0.07352941483259201	0.014705882407724857	0.375	840	915	915	940	1487
0.49929400804874113	0.49929400804874113	1	0	1	30	0.0075	0.028320643367047607	840.9730345880599	915.9730345880599	915.9730345880599	940.9730345880599	0.09333333373069763	0.01886792480945587	0.07352941483259201	0.014705882407724857	0.375	840	915	915	940	1487
0.5161537353230834	0.5161533405833847	1	0	1	30	0.0075	0.028320643367047607	840.9730345880599	915.9730345880599	915.9730345880599	940.9730345880599	0.09333333373069763	0.01886792480945587	0.07352941483259201	0.014705882407724857	0.375	850	925	925	950	1487
0.5322338516923466	0.5322338516923466	1	0	1	30	0.0075	0.028320643367047607	840.9730345880599	915.9730345880599	915.9730345880599	940.9730345880599	0.09333333373069763	0.01886792480945587	0.07352941483259201	0.014705882407724857	0.375	840	915	915	940	1487
0.5492273957245732	0.5492273957245732	1	0	1	30	0.0075	0.028320643367047607	840.9730345880599	915.9730345880599	915.9730345880599	940.9730345880599	0.09333333373069763	0.01886792480945587	0.07352941483259201	0.014705882407724857	0.375	840	915	915	940	1487
0.5666113373188875	0.5666117320585862	1	0	1	30	0.0075	0.028320643367047607	840.9730345880599	915.9730345880599	915.9730345880599	940.9730345880599	0.09333333373069763	0.01886792480945587	0.07352941483259201	0.014705882407724857	0.375	840	915	915	940	1487
0.5827621120942315	0.5827625068339302	1	0	1	30	0.0075	0.028320643367047607	840.9730345880599	915.9730345880599	915.9730345880599	940.9730345880599	0.09333333373069763	0.01886792480945587	0.07352941483259201	0.014705882407724857	0.375	840	915	915	940	1487
0.5993648638246718	0.5993644690849731	1	0	1	30	0.0075	0.028320643367047607	840.9730345880599	915.9730345880599	915.9730345880599	940.9730345880599	0.09333333373069763	0.01886792480945587	0.07352941483259201	0.014705882407724857	0.375	840	915	915	940	1487
0.6163441972277415	0.616344591967442	1	0	1	30	0.0075	0.028320643367047607	840.9730345880599	915.9730345880599	915.9730345880599	940.9730345880599	0.09333333373069763	0.01886792480945587	0.07352941483259201	0.014705882407724857	0.375	850	925	925	950	1487
0.6327957636535526	0.6327957636535526	1	0	1	30	0.0075	0.028320643367047607	840.9730345880599	915.9730345880599	915.9730345880599	940.9730345880599	0.09333333373069763	0.01886792480945587	0.07352941483259201	0.014705882407724857	0.375	840	915	915	940	1487
0.6493140410884539	0.6493140410884539	1	0	1	30	0.0075	0.03406653358886231	864.5024550463911	939.5024550463911	939.5024550463911	964.5024550463911	0.1066666692495346	0.028301887214183807	0.0882352963089943	0.014705882407724857	0.375	850	925	925	950	1487
0.6662515320834554	0.6662511373437567	1	0	1	30	0.0075	0.03406653358886231	864.5024550463911	939.5024550463911	939.5024550463911	964.5024550463911	0.1066666692495346	0.028301887214183807	0.0882352963089943	0.014705882407724857	0.375	850	925	925	950	1487
0.682705466947457	0.682705466947457	1	0	1	30	0.0075	0.03406653358886231	864.5024550463911	939.5024550463911	939.5024550463911	964.5024550463911	0.1066666692495346	0.028301887214183807	0.0882352963089943	0.014705882407724857	0.375	850	925	925	950	1487
0.699277428981393	0.6992770342416943	1	0	1	30	0.0075	0.03406653358886231	864.5024550463911	939.5024550463911	939.5024550463911	964.5024550463911	0.1066666692495346	0.028301887214183807	0.0882352963089943	0.014705882407724857	0.375	840	915	915	940	1487
0.7161936040326591	0.7161932092929622	1	0	1	30	0.0075	0.030733199709153065	850.8524528089818	925.8524528089818	925.8524528089818	950.8524528089818	0.09333333373069763	0.028301887214183807	0.0882352963089943	0.014705882407724857	0.375	840	915	915	940	1487
0.732233456952649	0.7322330622129503	1	0	1	30	0.0075	0.028320643367047607	840.9730345880599	915.9730345880599	915.9730345880599	940.9730345880599	0.09333333373069763	0.01886792480945587	0.07352941483259201	0.014705882407724857	0.375	850	925	925	950	1475
0.7491591057566858	0.7491591057566858	1	0	1	30	0.0075	0.028320643367047607	840.9730345880599	915.9730345880599	915.9730345880599	940.9730345880599	0.09333333373069763	0.01886792480945587	0.07352941483259201	0.014705882407724857	0.375	840	915	915	940	1487
0.7665059418193145	0.7665059418193145	1	0	1	30	0.0075	0.028320643367047607	840.9730345880599	915.9730345880599	915.9730345880599	940.9730345880599	0.09333333373069763	0.01886792480945587	0.07352941483259201	0.014705882407724857	0.375	850	925	925	950	1475
0.7829034289063923	0.7829034289063923	1	0	1	30	0.0075	0.028320643367047607	840.9730345880599	915.9730345880599	915.9730345880599	940.9730345880599	0.09333333373069763	0.01886792480945587	0.07352941483259201	0.014705882407724857	0.375	840	915	915	940	1487
0.7991595991813085	0.7991592044416098	1	0	1	30	0.0075	0.028320643367047607	840.9730345880599	915.9730345880599	915.9730345880599	940.9730345880599	0.09333333373069763	0.01886792480945587	0.07352941483259201	0.014705882407724857	0.375	840	915	915	940	1475
0.8163426182689477	0.8163430130086464	1	0	1	30	0.0075	0.028320643367047607	840.9730345880599	915.9730345880599	915.9730345880599	940.9730345880599	0.09333333373069763	0.01886792480945587	0.07352941483259201	0.014705882407724857	0.375	840	915	915	940	1475
0.8331040553582945	0.8331040553582945	1	0	1	30	0.0075	0.028320643367047607	840.9730345880599	915.9730345880599	915.9730345880599	940.9730345880599	0.09333333373069763	0.01886792480945587	0.07352941483259201	0.014705882407724857	0.375	840	915	915	940	1475
0.8491687768793064	0.8491687768793064	1	0	1	30	0.0075	0.03067913396822959	850.6310535999002	925.6310535999002	925.6310535999002	950.6310535999002	0.09333333373069763	0.028301887214183807	0.07352941483259201	0.014705882407724857	0.375	840	915	915	940	1475
0.8661635051306291	0.8661631103909304	1	0	1	30	0.0075	0.030733199709153065	850.8524528089818	925.8524528089818	925.8524528089818	950.8524528089818	0.09333333373069763	0.028301887214183807	0.0882352963089943	0.014705882407724857	0.375	840	915	915	940	1475
0.8832881027428474	0.8832884974825461	1	0	1	30	0.0075	0.030733199709153065	850.8524528089818	925.8524528089818	925.8524528089818	950.8524528089818	0.09333333373069763	0.028301887214183807	0.0882352963089943	0.014705882407724857	0.375	840	915	915	940	1475
0.89948111466596	0.89948111466596	1	0	1	30	0.0075	0.030733199709153065	850.8524528089818	925.8524528089818	925.8524528089818	950.8524528089818	0.09333333373069763	0.028301887214183807	0.0882352963089943	0.014705882407724857	0.375	840	915	915	940	1475
0.9161324193793501	0.9161320246396514	1	0	1	30	0.0075	0.030733199709153065	850.8524528089818	925.8524528089818	925.8524528089818	950.8524528089818	0.09333333373069763	0.028301887214183807	0.0882352963089943	0.014705882407724857	0.375	840	915	915	940	1475
0.9324939851538385	0.9324943798935372	1	0	1	30	0.0075	0.03406653358886231	864.5024550463911	939.5024550463911	939.5024550463911	964.5024550463911	0.1066666692495346	0.028301887214183807	0.0882352963089943	0.014705882407724857	0.375	840	915	915	940	1475
0.9493809494673968	0.9493809494673968	1	0	1	30	0.0075	0.03406653358886231	864.5024550463911	939.5024550463911	939.5024550463911	964.5024550463911	0.1066666692495346	0.028301887214183807	0.0882352963089943	0.014705882407724857	0.375	840	915	915	940	1475
0.9661988343336692	0.9661988343336692	1	0	1	30	0.0075	0.03406653358886231	864.5024550463911	939.5024550463911	939.5024550463911	964.5024550463911	0.1066666692495346	0.028301887214183807	0.0882352963089943	0.014705882407724857	0.375	840	915	915	940	1475
0.9828304020621186	0.9828304020621204	1	0	1	30	0.0075	0.03406653358886231	864.5024550463911	939.5024550463911	939.5024550463911	964.5024550463911	0.1066666692495346	0.028301887214183807	0.0882352963089943	0.014705882407724857	0.375	854	929	929	954	1475
0.9991209146908293	0.9991205199511306	1	0	1	30	0.0075	0.03406653358886231	864.5024550463911	939.5024550463911	939.5024550463911	964.5024550463911	0.1066666692495346	0.028301887214183807	0.0882352963089943	0.014705882407724857	0.375	840	915	915	940	1475
1.0163181444076237	1.0163185391473224	1	0	1	30	0.0075	0.03406653358886231	864.5024550463911	939.5024550463911	939.5024550463911	964.5024550463911	0.1066666692495346	0.028301887214183807	0.0882352963089943	0.014705882407724857	0.375	840	915	915	940	1475
1.0327341842605424	1.0327341842605442	1	0	1	30	0.0075	0.02837470910797108	841.1944337971415	916.1944337971415	916.1944337971415	941.1944337971415	0.09333333373069763	0.01886792480945587	0.0882352963089943	0.014705882407724857	0.375	840	915	915	940	1475
1.0494991740071793	1.0495011477056728	1	0	1	30	0.0075	0.02837470910797108	841.1944337971415	916.1944337971415	916.1944337971415	941.1944337971415	0.09333333373069763	0.01886792480945587	0.0882352963089943	0.014705882407724857	0.375	840	915	915	940	1475
1.0662306108794208	1.0662302161397221	1	0	1	30	0.0075	0.03067913396822959	850.6310535999002	925.6310535999002	925.6310535999002	950.6310535999002	0.09333333373069763	0.028301887214183807	0.07352941483259201	0.014705882407724857	0.375	840	915	915	940	1475
1.0821516471500772	1.0821516471500772	1	0	1	30	0.0075	0.028320643367047607	840.9730345880599	915.9730345880599	915.9730345880599	940.9730345880599	0.09333333373069763	0.01886792480945587	0.07352941483259201	0.014705882407724857	0.375	840	915	915	940	1475
1.0991416385250155	1.0991412437853167	1	0	1	30	0.0075	0.03067913396822959	850.6310535999002	925.6310535999002	925.6310535999002	950.6310535999002	0.09333333373069763	0.028301887214183807	0.07352941483259201	0.014705882407724857	0.375	840	915	915	940	1475
1.1163143943804847	1.1163143943804847	1	0	1	30	0.0075	0.028320643367047607	840.9730345880599	915.9730345880599	915.9730345880599	940.9730345880599	0.09333333373069763	0.01886792480945587	0.07352941483259201	0.014705882407724857	0.375	840	915	915	940	1475
1.132340826150715	1.132340826150715	1	0	1	30	0.0075	0.03062506821361019	850.4096543347338	925.4096543347338	925.4096543347338	950.4096543347338	0.09333333373069763	0.028301887214183807	0.05882352963089943	0.014705882407724857	0.375	840	915	915	940	1475
1.1492684486532454	1.1492680539135467	1	0	1	30	0.0075	0.03062506821361019	850.4096543347338	925.4096543347338	925.4096543347338	950.4096543347338	0.09333333373069763	0.028301887214183807	0.05882352963089943	0.014705882407724857	0.375	864	939	939	964	1475
1.1666267321671402	1.1666267321671402	1	0	1	30	0.0075	0.024933243732718963	827.1016330854842	902.1016330854842	902.1016330854842	927.1016330854842	0.07999999821186066	0.01886792480945587	0.05882352963089943	0.014705882407724857	0.375	864	939	939	964	1475
1.1825742159976151	1.1825742159976151	1	0	1	30	0.0075	0.024933243732718963	827.1016330854842	902.1016330854842	902.1016330854842	927.1016330854842	0.07999999821186066	0.01886792480945587	0.05882352963089943	0.014705882407724857	0.375	864	939	939	964	1475
1.1993747323171409	1.1993743375774422	1	0	1	30	0.0075	0.024933243732718963	827.1016330854842	902.1016330854842	902.1016330854842	927.1016330854842	0.07999999821186066	0.01886792480945587	0.05882352963089943	0.014705882407724857	0.375	864	939	939	964	1475
1.216318144407623	1.216318144407623	1	0	1	30	0.0075	0.03062506821361019	850.4096543347338	925.4096543347338	925.4096543347338	950.4096543347338	0.09333333373069763	0.028301887214183807	0.05882352963089943	0.014705882407724857	0.375	850	925	925	950	1475
1.2326966839891593	1.232697078728858	1	0	1	30	0.0075	0.028266577612428206	840.7516353228935	915.7516353228935	915.7516353228935	940.7516353228935	0.09333333373069763	0.01886792480945587	0.05882352963089943	0.014705882407724857	0.375	840	915	915	940	1475
1.2493152253075515	1.2493156200472502	1	0	1	30	0.0075	0.028266577612428206	840.7516353228935	915.7516353228935	915.7516353228935	940.7516353228935	0.09333333373069763	0.01886792480945587	0.05882352963089943	0.014705882407724857	0.375	840	915	915	940	1475
1.2662637690141167	1.266263374274418	1	0	1	30	0.0075	0.028320643367047607	840.9730345880599	915.9730345880599	915.9730345880599	940.9730345880599	0.09333333373069763	0.01886792480945587	0.07352941483259201	0.014705882407724857	0.375	840	915	915	940	1475
1.2832273128292364	1.2832273128292364	1	0	1	30	0.0075	0.028320643367047607	840.9730345880599	915.9730345880599	915.9730345880599	940.9730345880599	0.09333333373069763	0.01886792480945587	0.07352941483259201	0.014705882407724857	0.375	840	915	915	940	1475
1.299256113037659	1.299256113037659	1	0	1	30	0.0075	0.028320643367047607	840.9730345880599	915.9730345880599	915.9730345880599	940.9730345880599	0.09333333373069763	0.01886792480945587	0.07352941483259201	0.014705882407724857	0.375	840	915	915	940	1475
1.3161659722537458	1.316165577514047	1	0	1	30	0.0075	0.02837470910797108	841.1944337971415	916.1944337971415	916.1944337971415	941.1944337971415	0.09333333373069763	0.01886792480945587	0.0882352963089943	0.014705882407724857	0.375	840	915	915	940	1475
1.3321568774510855	1.3321564827113868	1	0	1	30	0.0075	0.02837470910797108	841.1944337971415	916.1944337971415	916.1944337971415	941.1944337971415	0.09333333373069763	0.01886792480945587	0.0882352963089943	0.014705882407724857	0.375	840	915	915	940	1475
1.349348580812098	1.349348580812098	1	0	1	30	0.0075	0.02837470910797108	841.1944337971415	916.1944337971415	916.1944337971415	941.1944337971415	0.09333333373069763	0.01886792480945587	0.0882352963089943	0.014705882407724857	0.375	850	925	925	950	1475
1.3663602828704668	1.3663602828704668	1	0	1	30	0.0075	0.02837470910797108	841.1944337971415	916.1944337971415	916.1944337971415	941.1944337971415	0.09333333373069763	0.01886792480945587	0.0882352963089943	0.014705882407724857	0.375	850	925	925	950	1475
1.3832547472383023	1.3832547472383023	1	0	1	30	0.0075	0.028320643367047607	840.9730345880599	915.9730345880599	915.9730345880599	940.9730345880599	0.09333333373069763	0.01886792480945587	0.07352941483259201	0.014705882407724857	0.375	850	925	925	950	1475
1.399254731448714	1.3992543367090153	1	0	1	30	0.0075	0.028320643367047607	840.9730345880599	915.9730345880599	915.9730345880599	940.9730345880599	0.09333333373069763	0.01886792480945587	0.07352941483259201	0.014705882407724857	0.375	850	925	925	950	1475
1.4163023548196723	1.4163019600799736	1	0	1	30	0.0075	0.028320643367047607	840.9730345880599	915.9730345880599	915.9730345880599	940.9730345880599	0.09333333373069763	0.01886792480945587	0.07352941483259201	0.014705882407724857	0.375	850	925	925	950	1475
1.4330183968436607	1.4330183968436607	1	0	1	30	0.0075	0.028320643367047607	840.9730345880599	915.9730345880599	915.9730345880599	940.9730345880599	0.09333333373069763	0.01886792480945587	0.07352941483259201	0.014705882407724857	0.375	864	939	939	964	1475
1.449283646131649	1.449283646131649	1	0	1	30	0.0075	0.028320643367047607	840.9730345880599	915.9730345880599	915.9730345880599	940.9730345880599	0.09333333373069763	0.01886792480945587	0.07352941483259201	0.014705882407724857	0.375	864	939	939	964	1475
1.4661713999246047	1.4661713999246047	1	0	1	30	0.0075	0.028320643367047607	840.9730345880599	915.9730345880599	915.9730345880599	940.9730345880599	0.09333333373069763	0.01886792480945587	0.07352941483259201	0.014705882407724857	0.3125	864	939	939	964	1475
1.4827094143444448	1.482709019604746	1	0	1	30	0.0075	0.028320643367047607	840.9730345880599	915.9730345880599	915.9730345880599	940.9730345880599	0.09333333373069763	0.01886792480945587	0.07352941483259201	0.014705882407724857	0.3125	864	939	939	964	1475
1.4992359813130225	1.4992359813130225	1	0	1	30	0.0075	0.028320643367047607	840.9730345880599	915.9730345880599	915.9730345880599	940.9730345880599	0.09333333373069763	0.01886792480945587	0.07352941483259201	0.014705882407724857	0.375	864	939	939	964	1475
1.5161849197592865	1.5161845250195878	1	0	1	30	0.0075	0.028320643367047607	840.9730345880599	915.9730345880599	915.9730345880599	940.9730345880599	0.09333333373069763	0.01886792480945587	0.07352941483259201	0.014705882407724857	0.3125	864	939	939	964	1475
1.5355753232424707	1.5355753232424707	1	0	1	30	0.0075	0.028320643367047607	840.9730345880599	915.9730345880599	915.9730345880599	940.9730345880599	0.09333333373069763	0.01886792480945587	0.07352941483259201	0.014705882407724857	0.375	841	916	916	941	1475
1.549330817525652	1.5493304227859532	1	0	1	30	0.0075	0.028320643367047607	840.9730345880599	915.9730345880599	915.9730345880599	940.9730345880599	0.09333333373069763	0.01886792480945587	0.07352941483259201	0.014705882407724857	0.375	841	916	916	941	1475
1.566394230484562	1.566394230484562	1	0	1	30	0.0075	0.028320643367047607	840.9730345880599	915.9730345880599	915.9730345880599	940.9730345880599	0.09333333373069763	0.01886792480945587	0.07352941483259201	0.014705882407724857	0.375	850	925	925	950	1475
1.582946455533559	1.582946455533559	1	0	1	30	0.0075	0.028320643367047607	840.9730345880599	915.9730345880599	915.9730345880599	940.9730345880599	0.09333333373069763	0.01886792480945587	0.07352941483259201	0.014705882407724857	0.3125	840	915	915	940	1475
1.599149335949141	1.5991489412094424	1	0	1	30	0.0075	0.028320643367047607	840.9730345880599	915.9730345880599	915.9730345880599	940.9730345880599	0.09333333373069763	0.01886792480945587	0.07352941483259201	0.014705882407724857	0.375	850	925	925	950	1475
1.6162151173462433	1.6162147226065446	1	0	1	30	0.0075	0.028320643367047607	840.9730345880599	915.9730345880599	915.9730345880599	940.9730345880599	0.09333333373069763	0.01886792480945587	0.07352941483259201	0.014705882407724857	0.3125	840	915	915	940	1475
1.6328680010184282	1.6328680010184282	1	0	1	30	0.0075	0.028320643367047607	840.9730345880599	915.9730345880599	915.9730345880599	940.9730345880599	0.09333333373069763	0.01886792480945587	0.07352941483259201	0.014705882407724857	0.3125	850	925	925	950	1475
1.6491762769335825	1.6491758821938838	1	0	1	30	0.0075	0.028320643367047607	840.9730345880599	915.9730345880599	915.9730345880599	940.9730345880599	0.09333333373069763	0.01886792480945587	0.07352941483259201	0.014705882407724857	0.375	850	925	925	950	1475
1.6661781104994837	1.666177715759785	1	0	1	30	0.0075	0.028320643367047607	840.9730345880599	915.9730345880599	915.9730345880599	940.9730345880599	0.09333333373069763	0.01886792480945587	0.07352941483259201	0.014705882407724857	0.3125	827	902	902	927	1475
1.6822629637451314	1.6822625690054327	1	0	1	30	0.0075	0.028320643367047607	840.9730345880599	915.9730345880599	915.9730345880599	940.9730345880599	0.09333333373069763	0.01886792480945587	0.07352941483259201	0.014705882407724857	0.375	827	902	902	927	1475
1.6993970351101222	1.699397429849821	1	0	1	30	0.0075	0.028320643367047607	840.9730345880599	915.9730345880599	915.9730345880599	940.9730345880599	0.09333333373069763	0.01886792480945587	0.07352941483259201	0.014705882407724857	0.375	827	902	902	927	1475
1.7164332110298162	1.7164336057695149	1	0	1	30	0.0075	0.028320643367047607	840.9730345880599	915.9730345880599	915.9730345880599	940.9730345880599	0.09333333373069763	0.01886792480945587	0.07352941483259201	0.014705882407724857	0.3125	850	925	925	950	1475
1.7323771422030028	1.7323771422030028	1	0	1	30	0.0075	0.028320643367047607	840.9730345880599	915.9730345880599	915.9730345880599	940.9730345880599	0.09333333373069763	0.01886792480945587	0.07352941483259201	0.014705882407724857	0.3125	840	915	915	940	1475
1.7491895007134914	1.7491891059737927	1	0	1	30	0.0075	0.028320643367047607	840.9730345880599	915.9730345880599	915.9730345880599	940.9730345880599	0.09333333373069763	0.01886792480945587	0.07352941483259201	0.014705882407724857	0.3125	840	915	915	940	1475
1.766193702717585	1.7661933079778862	1	0	1	30	0.0075	0.028320643367047607	840.9730345880599	915.9730345880599	915.9730345880599	940.9730345880599	0.09333333373069763	0.01886792480945587	0.07352941483259201	0.014705882407724857	0.3125	840	915	915	940	1475
1.7827573752178463	1.7827573752178463	1	0	1	30	0.0075	0.028320643367047607	840.9730345880599	915.9730345880599	915.9730345880599	940.9730345880599	0.09333333373069763	0.01886792480945587	0.07352941483259201	0.014705882407724857	0.3125	840	915	915	940	1475
1.7992314418064854	1.7992310470667867	1	0	1	30	0.0075	0.028320643367047607	840.9730345880599	915.9730345880599	915.9730345880599	940.9730345880599	0.09333333373069763	0.01886792480945587	0.07352941483259201	0.014705882407724857	0.3125	840	915	915	940	1475
1.8163797238006314	1.8163805132800306	1	0	1	30	0.0075	0.028320643367047607	840.9730345880599	915.9730345880599	915.9730345880599	940.9730345880599	0.09333333373069763	0.01886792480945587	0.07352941483259201	0.014705882407724857	0.375	841	916	916	941	1475
1.8329801070928795	1.8329801070928795	1	0	1	30	0.0075	0.028320643367047607	840.9730345880599	915.9730345880599	915.9730345880599	940.9730345880599	0.09333333373069763	0.01886792480945587	0.07352941483259201	0.014705882407724857	0.3125	841	916	916	941	1475
1.8493424623467654	1.8493424623467671	1	0	1	30	0.0075	0.02837470910797108	841.1944337971415	916.1944337971415	916.1944337971415	941.1944337971415	0.09333333373069763	0.01886792480945587	0.0882352963089943	0.014705882407724857	0.3125	841	916	916	941	1475
1.8664512703710354	1.8664512703710354	1	0	1	30	0.0075	0.02837470910797108	841.1944337971415	916.1944337971415	916.1944337971415	941.1944337971415	0.09333333373069763	0.01886792480945587	0.0882352963089943	0.014705882407724857	0.375	841	916	916	941	1475
1.8828720471003404	1.8828720471003404	1	0	1	30	0.0075	0.028320643367047607	840.9730345880599	915.9730345880599	915.9730345880599	940.9730345880599	0.09333333373069763	0.01886792480945587	0.07352941483259201	0.014705882407724857	0.3125	840	915	915	940	1475
1.8993457189492808	1.8993457189492808	1	0	1	30	0.0075	0.02837470910797108	841.1944337971415	916.1944337971415	916.1944337971415	941.1944337971415	0.09333333373069763	0.01886792480945587	0.0882352963089943	0.014705882407724857	0.3125	840	915	915	940	1475
1.9161395246939286	1.9161391299542299	1	0	1	30	0.0075	0.02837470910797108	841.1944337971415	916.1944337971415	916.1944337971415	941.1944337971415	0.09333333373069763	0.01886792480945587	0.0882352963089943	0.014705882407724857	0.3125	840	915	915	940	1475
1.932180167093314	1.9321797723536154	1	0	1	30	0.0075	0.028320643367047607	840.9730345880599	915.9730345880599	915.9730345880599	940.9730345880599	0.09333333373069763	0.01886792480945587	0.07352941483259201	0.014705882407724857	0.3125	840	915	915	940	1475
1.9492471327095124	1.9492467379698137	1	0	1	30	0.0075	0.028320643367047607	840.9730345880599	915.9730345880599	915.9730345880599	940.9730345880599	0.09333333373069763	0.01886792480945587	0.07352941483259201	0.014705882407724857	0.3125	840	915	915	940	1475
1.9663160720242043	1.9663160720242043	1	0	1	30	0.0075	0.028320643367047607	840.9730345880599	915.9730345880599	915.9730345880599	940.9730345880599	0.09333333373069763	0.01886792480945587	0.07352941483259201	0.014705882407724857	0.3125	840	915	915	940	1462
1.9827700068882077	1.9829713241345814	1	0	1	30	0.0075	0.028320643367047607	840.9730345880599	915.9730345880599	915.9730345880599	940.9730345880599	0.09333333373069763	0.01886792480945587	0.07352941483259201	0.014705882407724857	0.3125	840	915	915	940	1462
1.999306442349253	1.999306442349253	1	0	1	30	0.0075	0.028320643367047607	840.9730345880599	915.9730345880599	915.9730345880599	940.9730345880599	0.09333333373069763	0.01886792480945587	0.07352941483259201	0.014705882407724857	0.3125	840	915	915	940	1475
2.016248670220639	2.0162482754809403	1	0	1	30	0.0075	0.028320643367047607	840.9730345880599	915.9730345880599	915.9730345880599	940.9730345880599	0.09333333373069763	0.01886792480945587	0.07352941483259201	0.014705882407724857	0.3125	840	915	915	940	1462
2.0331980034066035	2.0331980034066035	1	0	1	30	0.0075	0.028320643367047607	840.9730345880599	915.9730345880599	915.9730345880599	940.9730345880599	0.09333333373069763	0.01886792480945587	0.07352941483259201	0.014705882407724857	0.3125	840	915	915	940	1475
2.049201145534605	2.049201145534605	1	0	1	30	0.0075	0.028320643367047607	840.9730345880599	915.9730345880599	915.9730345880599	940.9730345880599	0.09333333373069763	0.01886792480945587	0.07352941483259201	0.014705882407724857	0.3125	840	915	915	940	1475
2.06634666435086	2.06634666435086	1	0	1	30	0.0075	0.028320643367047607	840.9730345880599	915.9730345880599	915.9730345880599	940.9730345880599	0.09333333373069763	0.01886792480945587	0.07352941483259201	0.014705882407724857	0.3125	840	915	915	940	1475
2.0822400688426033	2.0822396741029046	1	0	1	30	0.0075	0.028320643367047607	840.9730345880599	915.9730345880599	915.9730345880599	940.9730345880599	0.09333333373069763	0.01886792480945587	0.07352941483259201	0.014705882407724857	0.3125	840	915	915	940	1462
2.099279007940188	2.099279007940188	1	0	1	30	0.0075	0.028320643367047607	840.9730345880599	915.9730345880599	915.9730345880599	940.9730345880599	0.09333333373069763	0.01886792480945587	0.07352941483259201	0.014705882407724857	0.3125	840	915	915	940	1475
2.1162066304427203	2.1162062357030216	1	0	1	30	0.0075	0.028320643367047607	840.9730345880599	915.9730345880599	915.9730345880599	940.9730345880599	0.09333333373069763	0.01886792480945587	0.07352941483259201	0.014705882407724857	0.3125	840	915	915	940	1462
2.132388984393966	2.132388984393966	1	0	1	30	0.0075	0.028320643367047607	840.9730345880599	915.9730345880599	915.9730345880599	940.9730345880599	0.09333333373069763	0.01886792480945587	0.07352941483259201	0.014705882407724857	0.3125	840	915	915	940	1462
2.150014901423628	2.1500152961633265	1	0	1	30	0.0075	0.028320643367047607	840.9730345880599	915.9730345880599	915.9730345880599	940.9730345880599	0.09333333373069763	0.01886792480945587	0.07352941483259201	0.014705882407724857	0.3125	840	915	915	940	1475
2.1661530445286115	2.1661526497889128	1	0	1	30	0.0075	0.028320643367047607	840.9730345880599	915.9730345880599	915.9730345880599	940.9730345880599	0.09333333373069763	0.01886792480945587	0.07352941483259201	0.014705882407724857	0.3125	840	915	915	940	1462
2.182281319141124	2.1822817138808244	1	0	1	30	0.0075	0.028320643367047607	840.9730345880599	915.9730345880599	915.9730345880599	940.9730345880599	0.09333333373069763	0.01886792480945587	0.07352941483259201	0.014705882407724857	0.3125	840	915	915	940	1475
2.1991809151250425	2.199180520385344	1	0	1	30	0.0075	0.028320643367047607	840.9730345880599	915.9730345880599	915.9730345880599	940.9730345880599	0.09333333373069763	0.01886792480945587	0.07352941483259201	0.014705882407724857	0.3125	840	915	915	940	1475
2.2161574853502213	2.216157485350223	1	0	1	30	0.0075	0.028320643367047607	840.9730345880599	915.9730345880599	915.9730345880599	940.9730345880599	0.09333333373069763	0.01886792480945587	0.07352941483259201	0.014705882407724857	0.3125	840	915	915	940	1462
2.232201680406897	2.232201285667198	1	0	1	30	0.0075	0.028320643367047607	840.9730345880599	915.9730345880599	915.9730345880599	940.9730345880599	0.09333333373069763	0.01886792480945587	0.07352941483259201	0.014705882407724857	0.3125	840	915	915	940	1462
2.249346015004056	2.249346015004056	1	0	1	30	0.0075	0.028320643367047607	840.9730345880599	915.9730345880599	915.9730345880599	940.9730345880599	0.09333333373069763	0.01886792480945587	0.07352941483259201	0.014705882407724857	0.3125	840	915	915	940	1462
2.266124820640149	2.2661244259004505	1	0	1	30	0.0075	0.028320643367047607	840.9730345880599	915.9730345880599	915.9730345880599	940.9730345880599	0.09333333373069763	0.01886792480945587	0.07352941483259201	0.014705882407724857	0.3125	840	915	915	940	1462
2.2822021738315197	2.282201779091821	1	0	1	30	0.0075	0.028320643367047607	840.9730345880599	915.9730345880599	915.9730345880599	940.9730345880599	0.09333333373069763	0.01886792480945587	0.07352941483259201	0.014705882407724857	0.3125	840	915	915	940	1462
2.2991641386878445	2.299163743948146	1	0	1	30	0.0075	0.028320643367047607	840.9730345880599	915.9730345880599	915.9730345880599	940.9730345880599	0.09333333373069763	0.01886792480945587	0.07352941483259201	0.014705882407724857	0.3125	840	915	915	940	1462
2.3161375509954336	2.316137156255735	1	0	1	30	0.0075	0.028320643367047607	840.9730345880599	915.9730345880599	915.9730345880599	940.9730345880599	0.09333333373069763	0.01886792480945587	0.07352941483259201	0.014705882407724857	0.3125	840	915	915	940	1475
2.332290299469271	2.332290299469271	1	0	1	30	0.0075	0.028320643367047607	840.9730345880599	915.9730345880599	915.9730345880599	940.9730345880599	0.09333333373069763	0.01886792480945587	0.07352941483259201	0.014705882407724857	0.3125	840	915	915	940	1462
2.3491330529365673	2.3491326581968686	1	0	1	30	0.0075	0.028320643367047607	840.9730345880599	915.9730345880599	915.9730345880599	940.9730345880599	0.09333333373069763	0.01886792480945587	0.07352941483259201	0.014705882407724857	0.3125	841	916	916	941	1462
2.3663401511458293	2.3663401511458293	1	0	1	30	0.0075	0.028320643367047607	840.9730345880599	915.9730345880599	915.9730345880599	940.9730345880599	0.09333333373069763	0.01886792480945587	0.07352941483259201	0.014705882407724857	0.3125	841	916	916	941	1475
2.3821763183812514	2.3821763183812514	1	0	1	30	0.0075	0.028320643367047607	840.9730345880599	915.9730345880599	915.9730345880599	940.9730345880599	0.09333333373069763	0.01886792480945587	0.07352941483259201	0.014705882407724857	0.3125	840	915	915	940	1462
2.39914933594914	2.399148941209443	1	0	1	30	0.0075	0.028320643367047607	840.9730345880599	915.9730345880599	915.9730345880599	940.9730345880599	0.09333333373069763	0.01886792480945587	0.07352941483259201	0.014705882407724857	0.3125	841	916	916	941	1462
2.4161286693522115	2.416128274612513	1	0	1	30	0.0075	0.028320643367047607	840.9730345880599	915.9730345880599	915.9730345880599	940.9730345880599	0.09333333373069763	0.01886792480945587	0.07352941483259201	0.014705882407724857	0.375	841	916	916	941	1462
2.432143258931479	2.43214286419178	1	0	1	30	0.0075	0.028320643367047607	840.9730345880599	915.9730345880599	915.9730345880599	940.9730345880599	0.09333333373069763	0.01886792480945587	0.07352941483259201	0.014705882407724857	0.375	840	915	915	940	1462
2.449239040545688	2.4492386458059894	1	0	1	30	0.0075	0.028320643367047607	840.9730345880599	915.9730345880599	915.9730345880599	940.9730345880599	0.09333333373069763	0.01886792480945587	0.07352941483259201	0.014705882407724857	0.3125	840	915	915	940	1462
2.4662215318663474	2.4662223213457466	1	0	1	30	0.0075	0.028320643367047607	840.9730345880599	915.9730345880599	915.9730345880599	940.9730345880599	0.09333333373069763	0.01886792480945587	0.07352941483259201	0.014705882407724857	0.3125	840	915	915	940	1462
2.482902047317447	2.482902047317447	1	0	1	30	0.0075	0.028320643367047607	840.9730345880599	915.9730345880599	915.9730345880599	940.9730345880599	0.09333333373069763	0.01886792480945587	0.07352941483259201	0.014705882407724857	0.3125	840	915	915	940	1462
2.4991653229069417	2.499164928167243	1	0	1	30	0.0075	0.028320643367047607	840.9730345880599	915.9730345880599	915.9730345880599	940.9730345880599	0.09333333373069763	0.01886792480945587	0.07352941483259201	0.014705882407724857	0.375	840	915	915	940	1462
2.5165228169414373	2.5165228169414373	1	0	1	30	0.0075	0.028320643367047607	840.9730345880599	915.9730345880599	915.9730345880599	940.9730345880599	0.09333333373069763	0.01886792480945587	0.07352941483259201	0.014705882407724857	0.3125	840	915	915	940	1462
2.5353882166252504	2.535388216625252	1	0	1	30	0.0075	0.028320643367047607	840.9730345880599	915.9730345880599	915.9730345880599	940.9730345880599	0.09333333373069763	0.01886792480945587	0.07352941483259201	0.014705882407724857	0.375	840	915	915	940	1462
2.549192658631082	2.549192263891383	1	0	1	30	0.0075	0.028320643367047607	840.9730345880599	915.9730345880599	915.9730345880599	940.9730345880599	0.09333333373069763	0.01886792480945587	0.07352941483259201	0.014705882407724857	0.3125	840	915	915	940	1462
2.566271466438243	2.566271861177942	1	0	1	30	0.0075	0.028320643367047607	840.9730345880599	915.9730345880599	915.9730345880599	940.9730345880599	0.09333333373069763	0.01886792480945587	0.07352941483259201	0.014705882407724857	0.375	840	915	915	940	1462
2.5821518445199274	2.5821514497802287	1	0	1	30	0.0075	0.028320643367047607	840.9730345880599	915.9730345880599	915.9730345880599	940.9730345880599	0.09333333373069763	0.01886792480945587	0.07352941483259201	0.014705882407724857	0.3125	840	915	915	940	1462
2.599222362793414	2.5992219680537154	1	0	1	30	0.0075	0.028320643367047607	840.9730345880599	915.9730345880599	915.9730345880599	940.9730345880599	0.09333333373069763	0.01886792480945587	0.07352941483259201	0.014705882407724857	0.3125	840	915	915	940	1462
2.6161728801984747	2.6161720907190773	1	0	1	30	0.0075	0.028320643367047607	840.9730345880599	915.9730345880599	915.9730345880599	940.9730345880599	0.09333333373069763	0.01886792480945587	0.07352941483259201	0.014705882407724857	0.3125	840	915	915	940	1462
2.632247864951653	2.6322482596913517	1	0	1	30	0.0075	0.028320643367047607	840.9730345880599	915.9730345880599	915.9730345880599	940.9730345880599	0.09333333373069763	0.01886792480945587	0.07352941483259201	0.014705882407724857	0.3125	840	915	915	940	1462
2.649192461261231	2.6491920665215343	1	0	1	30	0.0075	0.028320643367047607	840.9730345880599	915.9730345880599	915.9730345880599	940.9730345880599	0.09333333373069763	0.01886792480945587	0.07352941483259201	0.014705882407724857	0.3125	840	915	915	940	1462
2.66634350643327	2.666343111693571	1	0	1	30	0.0075	0.028320643367047607	840.9730345880599	915.9730345880599	915.9730345880599	940.9730345880599	0.09333333373069763	0.01886792480945587	0.07352941483259201	0.014705882407724857	0.375	840	915	915	940	1462
2.68255665008102	2.6825570448207188	1	0	1	30	0.0075	0.028320643367047607	840.9730345880599	915.9730345880599	915.9730345880599	940.9730345880599	0.09333333373069763	0.01886792480945587	0.07352941483259201	0.014705882407724857	0.3125	840	915	915	940	1462
2.6991787440566988	2.6991787440567006	1	0	1	30	0.0075	0.028320643367047607	840.9730345880599	915.9730345880599	915.9730345880599	940.9730345880599	0.09333333373069763	0.01886792480945587	0.07352941483259201	0.014705882407724857	0.3125	840	915	915	940	1462
2.716190840854768	2.716190840854768	1	0	1	30	0.0075	0.028320643367047607	840.9730345880599	915.9730345880599	915.9730345880599	940.9730345880599	0.09333333373069763	0.01886792480945587	0.07352941483259201	0.014705882407724857	0.3125	840	915	915	940	1462
2.7355421651077734	2.7355417703680747	1	0	1	30	0.0075	0.028320643367047607	840.9730345880599	915.9730345880599	915.9730345880599	940.9730345880599	0.09333333373069763	0.01886792480945587	0.07352941483259201	0.014705882407724857	0.3125	840	915	915	940	1462
2.7491385792923495	2.749138184552651	1	0	1	30	0.0075	0.028320643367047607	840.9730345880599	915.9730345880599	915.9730345880599	940.9730345880599	0.09333333373069763	0.01886792480945587	0.07352941483259201	0.014705882407724857	0.3125	840	915	915	940	1462
2.7661826500060194	2.7661822552663207	1	0	1	30	0.0075	0.028320643367047607	840.9730345880599	915.9730345880599	915.9730345880599	940.9730345880599	0.09333333373069763	0.01886792480945587	0.07352941483259201	0.014705882407724857	0.3125	840	915	915	940	1462
2.7821340812334814	2.7821336864937827	1	0	1	30	0.0075	0.028320643367047607	840.9730345880599	915.9730345880599	915.9730345880599	940.9730345880599	0.09333333373069763	0.01886792480945587	0.07352941483259201	0.014705882407724857	0.3125	840	915	915	940	1462
2.802585150287271	2.802585150287271	1	0	1	30	0.0075	0.028320643367047607	840.9730345880599	915.9730345880599	915.9730345880599	940.9730345880599	0.09333333373069763	0.01886792480945587	0.07352941483259201	0.014705882407724857	0.3125	840	915	915	940	1462
2.816174459157269	2.81617406441757	1	0	1	30	0.0075	0.028320643367047607	840.9730345880599	915.9730345880599	915.9730345880599	940.9730345880599	0.09333333373069763	0.01886792480945587	0.07352941483259201	0.014705882407724857	0.3125	840	915	915	940	1462
2.8322028646259927	2.832202469886294	1	0	1	30	0.0075	0.028320643367047607	840.9730345880599	915.9730345880599	915.9730345880599	940.9730345880599	0.09333333373069763	0.01886792480945587	0.07352941483259201	0.014705882407724857	0.3125	840	915	915	940	1462
2.8491450924973787	2.84914469775768	1	0	1	30	0.0075	0.028320643367047607	840.9730345880599	915.9730345880599	915.9730345880599	940.9730345880599	0.09333333373069763	0.01886792480945587	0.07352941483259201	0.014705882407724857	0.3125	840	915	915	940	1462
2.866248374165865	2.866248374165865	1	0	1	30	0.0075	0.028320643367047607	840.9730345880599	915.9730345880599	915.9730345880599	940.9730345880599	0.09333333373069763	0.01886792480945587	0.07352941483259201	0.014705882407724857	0.3125	840	915	915	940	1462
2.88254007101367	2.882540071013672	1	0	1	30	0.0075	0.028320643367047607	840.9730345880599	915.9730345880599	915.9730345880599	940.9730345880599	0.09333333373069763	0.01886792480945587	0.07352941483259201	0.014705882407724857	0.3125	840	915	915	940	1462
2.8991175594033898	2.899117164663691	1	0	1	30	0.0075	0.028320643367047607	840.9730345880599	915.9730345880599	915.9730345880599	940.9730345880599	0.09333333373069763	0.01886792480945587	0.07352941483259201	0.014705882407724857	0.3125	840	915	915	940	1462
2.9161564985009747	2.916156103761276	1	0	1	30	0.0075	0.028320643367047607	840.9730345880599	915.9730345880599	915.9730345880599	940.9730345880599	0.09333333373069763	0.01886792480945587	0.07352941483259201	0.014705882407724857	0.3125	840	915	915	940	1475
2.9356819029611394	2.9356819029611394	1	0	1	30	0.0075	0.028320643367047607	840.9730345880599	915.9730345880599	915.9730345880599	940.9730345880599	0.09333333373069763	0.01886792480945587	0.07352941483259201	0.014705882407724857	0.3125	840	915	915	940	1475
2.9492301589024645	2.949229764162766	1	0	1	30	0.0075	0.028320643367047607	840.9730345880599	915.9730345880599	915.9730345880599	940.9730345880599	0.09333333373069763	0.01886792480945587	0.07352941483259201	0.014705882407724857	0.3125	840	915	915	940	1462
2.966273440136737	2.966273440136737	1	0	1	30	0.0075	0.028320643367047607	840.9730345880599	915.9730345880599	915.9730345880599	940.9730345880599	0.09333333373069763	0.01886792480945587	0.07352941483259201	0.014705882407724857	0.3125	840	915	915	940	1462
2.9821214495631203	2.9821210548234216	1	0	1	30	0.0075	0.028320643367047607	840.9730345880599	915.9730345880599	915.9730345880599	940.9730345880599	0.09333333373069763	0.01886792480945587	0.07352941483259201	0.014705882407724857	0.3125	840	915	915	940	1462
3.003031600886585	3.0030319956262836	1	0	1	30	0.0075	0.028320643367047607	840.9730345880599	915.9730345880599	915.9730345880599	940.9730345880599	0.09333333373069763	0.01886792480945587	0.07352941483259201	0.014705882407724857	0.3125	840	915	915	940	1475
3.0161452484195603	3.0161448536798616	1	0	1	30	0.0075	0.028320643367047607	840.9730345880599	915.9730345880599	915.9730345880599	940.9730345880599	0.09333333373069763	0.01886792480945587	0.07352941483259201	0.014705882407724857	0.3125	840	915	915	940	1462
3.0321681275325005	3.032167732792802	1	0	1	30	0.0075	0.028320643367047607	840.9730345880599	915.9730345880599	915.9730345880599	940.9730345880599	0.09333333373069763	0.01886792480945587	0.07352941483259201	0.014705882407724857	0.3125	840	915	915	940	1475
3.049271409200987	3.049271409200987	1	0	1	30	0.0075	0.028320643367047607	840.9730345880599	915.9730345880599	915.9730345880599	940.9730345880599	0.09333333373069763	0.01886792480945587	0.07352941483259201	0.014705882407724857	0.3125	840	915	915	940	1462
3.0662819270402615	3.0662819270402615	1	0	1	30	0.0075	0.028320643367047607	840.9730345880599	915.9730345880599	915.9730345880599	940.9730345880599	0.09333333373069763	0.01886792480945587	0.07352941483259201	0.014705882407724857	0.3125	840	915	915	940	1475
3.082811651926427	3.0828120466661257	1	0	1	30	0.0075	0.028320643367047607	840.9730345880599	915.9730345880599	915.9730345880599	940.9730345880599	0.09333333373069763	0.01886792480945587	0.07352941483259201	0.014705882407724857	0.3125	840	915	915	940	1462
3.1002208568614638	3.1002208568614638	1	0	1	30	0.0075	0.028320643367047607	840.9730345880599	915.9730345880599	915.9730345880599	940.9730345880599	0.09333333373069763	0.01886792480945587	0.07352941483259201	0.014705882407724857	0.3125	840	915	915	940	1462
3.1162101831000086	3.11620978836031	1	0	1	30	0.0075	0.028320643367047607	840.9730345880599	915.9730345880599	915.9730345880599	940.9730345880599	0.09333333373069763	0.01886792480945587	0.07352941483259201	0.014705882407724857	0.3125	840	915	915	940	1462
3.1356297973209006	3.135629402581202	1	0	1	30	0.0075	0.028320643367047607	840.9730345880599	915.9730345880599	915.9730345880599	940.9730345880599	0.09333333373069763	0.01886792480945587	0.07352941483259201	0.014705882407724857	0.3125	840	915	915	940	1462
3.149197000767767	3.1491966060280685	1	0	1	30	0.0075	0.028320643367047607	840.9730345880599	915.9730345880599	915.9730345880599	940.9730345880599	0.09333333373069763	0.01886792480945587	0.07352941483259201	0.014705882407724857	0.3125	840	915	915	940	1462
3.1661455444743343	3.1661451497346356	1	0	1	30	0.0075	0.028320643367047607	840.9730345880599	915.9730345880599	915.9730345880599	940.9730345880599	0.09333333373069763	0.01886792480945587	0.07352941483259201	0.014705882407724857	0.3125	840	915	915	940	1475
3.182227634542091	3.182227634542091	1	0	1	30	0.0075	0.028320643367047607	840.9730345880599	915.9730345880599	915.9730345880599	940.9730345880599	0.09333333373069763	0.01886792480945587	0.07352941483259201	0.014705882407724857	0.3125	840	915	915	940	1462
3.2025965977385358	3.2025965977385358	1	0	1	30	0.0075	0.028320643367047607	840.9730345880599	915.9730345880599	915.9730345880599	940.9730345880599	0.09333333373069763	0.01886792480945587	0.07352941483259201	0.014705882407724857	0.3125	840	915	915	940	1462
3.216139327324079	3.2161389325843803	1	0	1	30	0.0075	0.028320643367047607	840.9730345880599	915.9730345880599	915.9730345880599	940.9730345880599	0.09333333373069763	0.01886792480945587	0.07352941483259201	0.014705882407724857	0.3125	840	915	915	940	1462
3.2321294430420213	3.2321290483023226	1	0	1	30	0.0075	0.028320643367047607	840.9730345880599	915.9730345880599	915.9730345880599	940.9730345880599	0.09333333373069763	0.01886792480945587	0.07352941483259201	0.014705882407724857	0.3125	840	915	915	940	1462
3.2491265397315363	3.2491261449918376	1	0	1	30	0.0075	0.028320643367047607	840.9730345880599	915.9730345880599	915.9730345880599	940.9730345880599	0.09333333373069763	0.01886792480945587	0.07352941483259201	0.014705882407724857	0.3125	840	915	915	940	1462
3.266159162993942	3.2661583735145445	1	0	1	30	0.0075	0.028320643367047607	840.9730345880599	915.9730345880599	915.9730345880599	940.9730345880599	0.09333333373069763	0.01886792480945587	0.07352941483259201	0.014705882407724857	0.3125	840	915	915	940	1462
3.282392043626631	3.282392043626631	1	0	1	30	0.0075	0.028320643367047607	840.9730345880599	915.9730345880599	915.9730345880599	940.9730345880599	0.09333333373069763	0.01886792480945587	0.07352941483259201	0.014705882407724857	0.3125	840	915	915	940	1462
3.2992020336989274	3.2992016389592287	1	0	1	30	0.0075	0.028320643367047607	840.9730345880599	915.9730345880599	915.9730345880599	940.9730345880599	0.09333333373069763	0.01886792480945587	0.07352941483259201	0.014705882407724857	0.3125	840	915	915	940	1462
3.316181367101997	3.3161809723623	1	0	1	30	0.0075	0.028320643367047607	840.9730345880599	915.9730345880599	915.9730345880599	940.9730345880599	0.09333333373069763	0.01886792480945587	0.07352941483259201	0.014705882407724857	0.3125	840	915	915	940	1462
3.3357119031782467	3.335711508438548	1	0	1	30	0.0075	0.028320643367047607	840.9730345880599	915.9730345880599	915.9730345880599	940.9730345880599	0.09333333373069763	0.01886792480945587	0.07352941483259201	0.014705882407724857	0.3125	840	915	915	940	1462
3.3491847638371066	3.349184369097408	1	0	1	30	0.0075	0.028320643367047607	840.9730345880599	915.9730345880599	915.9730345880599	940.9730345880599	0.09333333373069763	0.01886792480945587	0.07352941483259201	0.014705882407724857	0.3125	840	915	915	940	1462
3.36635317755589	3.36635317755589	1	0	1	30	0.0075	0.028320643367047607	840.9730345880599	915.9730345880599	915.9730345880599	940.9730345880599	0.09333333373069763	0.01886792480945587	0.07352941483259201	0.014705882407724857	0.3125	840	915	915	940	1462
3.382226450322994	3.3822260555832973	1	0	1	30	0.0075	0.028320643367047607	840.9730345880599	915.9730345880599	915.9730345880599	940.9730345880599	0.09333333373069763	0.01886792480945587	0.07352941483259201	0.014705882407724857	0.3125	840	915	915	940	1462
3.4030379167217646	3.4030379167217646	1	0	1	30	0.0075	0.028320643367047607	840.9730345880599	915.9730345880599	915.9730345880599	940.9730345880599	0.09333333373069763	0.01886792480945587	0.07352941483259201	0.014705882407724857	0.3125	840	915	915	940	1462
3.4162940652859977	3.4162940652859977	1	0	1	30	0.0075	0.028320643367047607	840.9730345880599	915.9730345880599	915.9730345880599	940.9730345880599	0.09333333373069763	0.01886792480945587	0.07352941483259201	0.014705882407724857	0.3125	840	915	915	940	1462
3.4322770756893632	3.4322770756893632	1	0	1	30	0.0075	0.028320643367047607	840.9730345880599	915.9730345880599	915.9730345880599	940.9730345880599	0.09333333373069763	0.01886792480945587	0.07352941483259201	0.014705882407724857	0.3125	840	915	915	940	1462
3.4491916717818345	3.4491916717818345	1	0	1	30	0.0075	0.028320643367047607	840.9730345880599	915.9730345880599	915.9730345880599	940.9730345880599	0.09333333373069763	0.01886792480945587	0.07352941483259201	0.014705882407724857	0.3125	840	915	915	940	1462
3.4689973414281283	3.4689969466884296	1	0	1	30	0.0075	0.028320643367047607	840.9730345880599	915.9730345880599	915.9730345880599	940.9730345880599	0.09333333373069763	0.01886792480945587	0.07352941483259201	0.014705882407724857	0.3125	840	915	915	940	1462
3.482347832780368	3.482348227520067	1	0	1	30	0.0075	0.028320643367047607	840.9730345880599	915.9730345880599	915.9730345880599	940.9730345880599	0.09333333373069763	0.01886792480945587	0.07352941483259201	0.014705882407724857	0.3125	840	915	915	940	1462
3.4995320360871016	3.4995320360871034	1	0	1	30	0.0075	0.028320643367047607	840.9730345880599	915.9730345880599	915.9730345880599	940.9730345880599	0.09333333373069763	0.01886792480945587	0.07352941483259201	0.014705882407724857	0.3125	840	915	915	940	1462
3.5161584721994696	3.516158077459771	1	1	1	30	0.0075	0.028320643367047607	840.9730345880599	915.9730345880599	915.9730345880599	940.9730345880599	0.09333333373069763	0.01886792480945587	0.07352941483259201	0.014705882407724857	0.3125	840	915	915	940	1462
3.752232154311642	3.752232154311642	1	1	1	30	0.0075	0.028320643367047607	840.9730345880599	915.9730345880599	915.9730345880599	940.9730345880599	0.09333333373069763	0.01886792480945587	0.07352941483259201	0.014705882407724857	0.3125	840	915	915	940	1462
3.753079660444911	3.753079660444911	1	1	1	30	0.0075	0.028320643367047607	840.9730345880599	915.9730345880599	915.9730345880599	940.9730345880599	0.09333333373069763	0.01886792480945587	0.07352941483259201	0.014705882407724857	0.3125	840	915	915	940	1462
3.7537515074122236	3.753751112672525	1	1	1	30	0.0075	0.028320643367047607	840.9730345880599	915.9730345880599	915.9730345880599	940.9730345880599	0.09333333373069763	0.01886792480945587	0.07352941483259201	0.014705882407724857	0.3125	840	915	915	940	1462
3.754426512297128	3.754426117557429	1	1	1	30	0.0075	0.028320643367047607	840.9730345880599	915.9730345880599	915.9730345880599	940.9730345880599	0.09333333373069763	0.01886792480945587	0.07352941483259201	0.014705882407724857	0.3125	840	915	915	940	1462
3.7550592800342617	3.7550588852945648	1	1	1	30	0.0075	0.028320643367047607	840.9730345880599	915.9730345880599	915.9730345880599	940.9730345880599	0.09333333373069763	0.01886792480945587	0.07352941483259201	0.014705882407724857	0.3125	840	915	915	940	1462
3.7756670607484644	3.775667060748466	1	1	1	30	0.0075	0.028320643367047607	840.9730345880599	915.9730345880599	915.9730345880599	940.9730345880599	0.09333333373069763	0.01886792480945587	0.07352941483259201	0.014705882407724857	0.3125	840	915	915	940	1462
3.7821388181098676	3.78213802863047	1	1	1	30	0.0075	0.028320643367047607	840.9730345880599	915.9730345880599	915.9730345880599	940.9730345880599	0.09333333373069763	0.01886792480945587	0.07352941483259201	0.014705882407724857	0.3125	840	915	915	940	1462
3.802322253647887	3.8023226483875856	1	1	1	30	0.0075	0.028320643367047607	840.9730345880599	915.9730345880599	915.9730345880599	940.9730345880599	0.09333333373069763	0.01886792480945587	0.07352941483259201	0.014705882407724857	0.3125	840	915	915	940	1462
3.816427092564485	3.816427092564485	1	1	1	30	0.0075	0.028320643367047607	840.9730345880599	915.9730345880599	915.9730345880599	940.9730345880599	0.09333333373069763	0.01886792480945587	0.07352941483259201	0.014705882407724857	0.3125	840	915	915	940	1462
3.8324322083909816	3.8324322083909816	1	1	1	30	0.0075	0.028320643367047607	840.9730345880599	915.9730345880599	915.9730345880599	940.9730345880599	0.09333333373069763	0.01886792480945587	0.07352941483259201	0.014705882407724857	0.3125	840	915	915	940	1462
3.8492903567065273	3.8492903567065273	1	1	1	30	0.0075	0.028320643367047607	840.9730345880599	915.9730345880599	915.9730345880599	940.9730345880599	0.09333333373069763	0.01886792480945587	0.07352941483259201	0.014705882407724857	0.3125	840	915	915	940	1462
3.8663336379407998	3.866333243201101	1	1	1	30	0.0075	0.028320643367047607	840.9730345880599	915.9730345880599	915.9730345880599	940.9730345880599	0.09333333373069763	0.01886792480945587	0.07352941483259201	0.014705882407724857	0.3125	840	915	915	940	1462
3.8825444131503577	3.8825444131503577	1	1	1	30	0.0075	0.028320643367047607	840.9730345880599	915.9730345880599	915.9730345880599	940.9730345880599	0.09333333373069763	0.01886792480945587	0.07352941483259201	0.014705882407724857	0.3125	840	915	915	940	1462
3.89937808760458	3.89937808760458	1	1	1	30	0.0075	0.028320643367047607	840.9730345880599	915.9730345880599	915.9730345880599	940.9730345880599	0.09333333373069763	0.01886792480945587	0.07352941483259201	0.014705882407724857	0.3125	840	915	915	940	1462
3.9163838685674683	3.91638386856747	1	1	1	30	0.0075	0.028320643367047607	840.9730345880599	915.9730345880599	915.9730345880599	940.9730345880599	0.09333333373069763	0.01886792480945587	0.07352941483259201	0.014705882407724857	0.3125	840	915	915	940	1462
3.9355784811600607	3.9355788758997594	1	1	1	30	0.0075	0.028320643367047607	840.9730345880599	915.9730345880599	915.9730345880599	940.9730345880599	0.09333333373069763	0.01886792480945587	0.07352941483259201	0.014705882407724857	0.3125	840	915	915	940	1462
3.949330028046255	3.949330028046255	1	1	1	30	0.0075	0.028320643367047607	840.9730345880599	915.9730345880599	915.9730345880599	940.9730345880599	0.09333333373069763	0.01886792480945587	0.07352941483259201	0.014705882407724857	0.3125	840	915	915	940	1462
3.9663369932282393	3.9663369932282393	1	1	1	30	0.0075	0.028320643367047607	840.9730345880599	915.9730345880599	915.9730345880599	940.9730345880599	0.09333333373069763	0.01886792480945587	0.07352941483259201	0.014705882407724857	0.3125	840	915	915	940	1462
3.982440004500031	3.9824400045000328	1	1	1	30	0.0075	0.028320643367047607	840.9730345880599	915.9730345880599	915.9730345880599	940.9730345880599	0.09333333373069763	0.01886792480945587	0.07352941483259201	0.014705882407724857	0.3125	840	915	915	940	1462
4.00236962241174	4.00236962241174	1	1	1	30	0.0075	0.028320643367047607	840.9730345880599	915.9730345880599	915.9730345880599	940.9730345880599	0.09333333373069763	0.01886792480945587	0.07352941483259201	0.014705882407724857	0.3125	840	915	915	940	1462
4.016396697607679	4.016397092347379	1	1	1	30	0.0075	0.028320643367047607	840.9730345880599	915.9730345880599	915.9730345880599	940.9730345880599	0.09333333373069763	0.01886792480945587	0.07352941483259201	0.014705882407724857	0.3125	840	915	915	940	1462
4.032393129160802	4.032393129160802	1	1	1	30	0.0075	0.028320643367047607	840.9730345880599	915.9730345880599	915.9730345880599	940.9730345880599	0.09333333373069763	0.01886792480945587	0.07352941483259201	0.014705882407724857	0.3125	840	915	915	940	1462
4.049332988593996	4.049332988593996	1	1	1	30	0.0075	0.028320643367047607	840.9730345880599	915.9730345880599	915.9730345880599	940.9730345880599	0.09333333373069763	0.01886792480945587	0.07352941483259201	0.014705882407724857	0.3125	840	915	915	940	1462
4.066444165056456	4.066444165056456	1	1	1	30	0.0075	0.028320643367047607	840.9730345880599	915.9730345880599	915.9730345880599	940.9730345880599	0.09333333373069763	0.01886792480945587	0.07352941483259201	0.014705882407724857	0.3125	840	915	915	940	1462
4.0823403327260905	4.082340727465791	1	1	1	30	0.0075	0.028320643367047607	840.9730345880599	915.9730345880599	915.9730345880599	940.9730345880599	0.09333333373069763	0.01886792480945587	0.07352941483259201	0.014705882407724857	0.3125	840	915	915	940	1462
4.09940690360259	4.099406903602592	1	1	1	30	0.0075	0.028320643367047607	840.9730345880599	915.9730345880599	915.9730345880599	940.9730345880599	0.09333333373069763	0.01886792480945587	0.07352941483259201	0.014705882407724857	0.3125	840	915	915	940	1462
4.116363342103133	4.116362947363434	1	1	1	30	0.0075	0.028320643367047607	840.9730345880599	915.9730345880599	915.9730345880599	940.9730345880599	0.09333333373069763	0.01886792480945587	0.07352941483259201	0.014705882407724857	0.375	840	915	915	940	1462
4.132369247409027	4.132369247409027	1	1	1	30	0.0075	0.028320643367047607	840.9730345880599	915.9730345880599	915.9730345880599	940.9730345880599	0.09333333373069763	0.01886792480945587	0.07352941483259201	0.014705882407724857	0.3125	840	915	915	940	1462
4.149236079997946	4.149236079997946	1	1	1	30	0.0075	0.028320643367047607	840.9730345880599	915.9730345880599	915.9730345880599	940.9730345880599	0.09333333373069763	0.01886792480945587	0.07352941483259201	0.014705882407724857	0.3125	840	915	915	940	1462
4.166374098759924	4.166374493499623	1	1	1	30	0.0075	0.028320643367047607	840.9730345880599	915.9730345880599	915.9730345880599	940.9730345880599	0.09333333373069763	0.01886792480945587	0.07352941483259201	0.014705882407724857	0.3125	840	915	915	940	1462
4.182359082861783	4.182359872341181	1	1	1	30	0.0075	0.028320643367047607	840.9730345880599	915.9730345880599	915.9730345880599	940.9730345880599	0.09333333373069763	0.01886792480945587	0.07352941483259201	0.014705882407724857	0.3125	840	915	915	940	1462
4.2024576493645664	4.2024576493645664	1	1	1	30	0.0075	0.028320643367047607	840.9730345880599	915.9730345880599	915.9730345880599	940.9730345880599	0.09333333373069763	0.01886792480945587	0.07352941483259201	0.014705882407724857	0.3125	840	915	915	940	1462
4.216455908562496	4.216456303302195	1	1	1	30	0.0075	0.028320643367047607	840.9730345880599	915.9730345880599	915.9730345880599	940.9730345880599	0.09333333373069763	0.01886792480945587	0.07352941483259201	0.014705882407724857	0.3125	840	915	915	940	1462
4.23239707655779	4.232397471297489	1	1	1	30	0.0075	0.028320643367047607	840.9730345880599	915.9730345880599	915.9730345880599	940.9730345880599	0.09333333373069763	0.01886792480945587	0.07352941483259201	0.014705882407724857	0.3125	840	915	915	940	1462
4.249443910449351	4.249443515709652	1	1	1	30	0.0075	0.028320643367047607	840.9730345880599	915.9730345880599	915.9730345880599	940.9730345880599	0.09333333373069763	0.01886792480945587	0.07352941483259201	0.014705882407724857	0.3125	840	915	915	940	1462
4.266328506324715	4.266328111585018	1	1	1	30	0.0075	0.028320643367047607	840.9730345880599	915.9730345880599	915.9730345880599	940.9730345880599	0.09333333373069763	0.01886792480945587	0.07352941483259201	0.014705882407724857	0.3125	840	915	915	940	1462
4.282475728442771	4.282476912661867	1	1	1	30	0.0075	0.028320643367047607	840.9730345880599	915.9730345880599	915.9730345880599	940.9730345880599	0.09333333373069763	0.01886792480945587	0.07352941483259201	0.014705882407724857	0.3125	840	915	915	940	1462
4.2993544032226545	4.2993544032226545	1	1	1	30	0.0075	0.028320643367047607	840.9730345880599	915.9730345880599	915.9730345880599	940.9730345880599	0.09333333373069763	0.01886792480945587	0.07352941483259201	0.014705882407724857	0.3125	840	915	915	940	1462
4.316338078762412	4.316338078762412	1	1	1	30	0.0075	0.028320643367047607	840.9730345880599	915.9730345880599	915.9730345880599	940.9730345880599	0.09333333373069763	0.01886792480945587	0.07352941483259201	0.014705882407724857	0.3125	840	915	915	940	1462
4.332407537159808	4.332407931899507	1	1	1	30	0.0075	0.028320643367047607	840.9730345880599	915.9730345880599	915.9730345880599	940.9730345880599	0.09333333373069763	0.01886792480945587	0.07352941483259201	0.014705882407724857	0.3125	840	915	915	940	1462
4.349317001636194	4.349317001636196	1	1	1	30	0.0075	0.028320643367047607	840.9730345880599	915.9730345880599	915.9730345880599	940.9730345880599	0.09333333373069763	0.01886792480945587	0.07352941483259201	0.014705882407724857	0.3125	840	915	915	940	1462
4.366497257545943	4.366497257545943	1	1	1	30	0.0075	0.028320643367047607	840.9730345880599	915.9730345880599	915.9730345880599	940.9730345880599	0.09333333373069763	0.01886792480945587	0.07352941483259201	0.014705882407724857	0.3125	840	915	915	940	1462
4.38224105569185	4.382240660952151	1	1	1	30	0.0075	0.028320643367047607	840.9730345880599	915.9730345880599	915.9730345880599	940.9730345880599	0.09333333373069763	0.01886792480945587	0.07352941483259201	0.014705882407724857	0.3125	840	915	915	940	1462
4.39921723117733	4.39921723117733	1	1	1	30	0.0075	0.028320643367047607	840.9730345880599	915.9730345880599	915.9730345880599	940.9730345880599	0.09333333373069763	0.01886792480945587	0.07352941483259201	0.014705882407724857	0.3125	840	915	915	940	1462
4.416285381012624	4.416285381012624	1	1	1	30	0.0075	0.028320643367047607	840.9730345880599	915.9730345880599	915.9730345880599	940.9730345880599	0.09333333373069763	0.01886792480945587	0.07352941483259201	0.014705882407724857	0.3125	840	915	915	940	1462
4.4323224707547215	4.43232286549442	1	1	1	30	0.0075	0.028320643367047607	840.9730345880599	915.9730345880599	915.9730345880599	940.9730345880599	0.09333333373069763	0.01886792480945587	0.07352941483259201	0.014705882407724857	0.3125	840	915	915	940	1462
4.449204698191894	4.449204698191894	1	1	1	30	0.0075	0.028320643367047607	840.9730345880599	915.9730345880599	915.9730345880599	940.9730345880599	0.09333333373069763	0.01886792480945587	0.07352941483259201	0.014705882407724857	0.3125	840	915	915	940	1462
4.4664129806202535	4.4664129806202535	1	1	1	30	0.0075	0.028320643367047607	840.9730345880599	915.9730345880599	915.9730345880599	940.9730345880599	0.09333333373069763	0.01886792480945587	0.07352941483259201	0.014705882407724857	0.3125	840	915	915	940	1462
4.482410201652774	4.482410201652774	1	1	1	30	0.0075	0.028320643367047607	840.9730345880599	915.9730345880599	915.9730345880599	940.9730345880599	0.09333333373069763	0.01886792480945587	0.07352941483259201	0.014705882407724857	0.3125	840	915	915	940	1462
4.499386771877953	4.499387166617652	1	1	1	30	0.0075	0.028320643367047607	840.9730345880599	915.9730345880599	915.9730345880599	940.9730345880599	0.09333333373069763	0.01886792480945587	0.07352941483259201	0.014705882407724857	0.3125	840	915	915	940	1462
4.516369657938313	4.516369657938313	1	1	1	30	0.0075	0.028320643367047607	840.9730345880599	915.9730345880599	915.9730345880599	940.9730345880599	0.09333333373069763	0.01886792480945587	0.07352941483259201	0.014705882407724857	0.3125	840	915	915	940	1462
4.535174662448215	4.535174662448215	1	1	1	30	0.0075	0.028320643367047607	840.9730345880599	915.9730345880599	915.9730345880599	940.9730345880599	0.09333333373069763	0.01886792480945587	0.07352941483259201	0.014705882407724857	0.3125	840	915	915	940	1462
4.549384502124685	4.549384107384988	1	1	1	30	0.0075	0.028320643367047607	840.9730345880599	915.9730345880599	915.9730345880599	940.9730345880599	0.09333333373069763	0.01886792480945587	0.07352941483259201	0.014705882407724857	0.3125	840	915	915	940	1462
4.566292782381977	4.566292782381977	1	1	1	30	0.0075	0.028320643367047607	840.9730345880599	915.9730345880599	915.9730345880599	940.9730345880599	0.09333333373069763	0.01886792480945587	0.07352941483259201	0.014705882407724857	0.3125	840	915	915	940	1462
4.5823018456054605	4.582302635084858	1	1	1	30	0.0075	0.028320643367047607	840.9730345880599	915.9730345880599	915.9730345880599	940.9730345880599	0.09333333373069763	0.01886792480945587	0.07352941483259201	0.014705882407724857	0.3125	840	915	915	940	1462
4.599327363553288	4.599327363553288	1	1	1	30	0.0075	0.028320643367047607	840.9730345880599	915.9730345880599	915.9730345880599	940.9730345880599	0.09333333373069763	0.01886792480945587	0.07352941483259201	0.014705882407724857	0.3125	840	915	915	940	1462
4.616290907368407	4.616290907368407	1	1	1	30	0.0075	0.028320643367047607	840.9730345880599	915.9730345880599	915.9730345880599	940.9730345880599	0.09333333373069763	0.01886792480945587	0.07352941483259201	0.014705882407724857	0.3125	840	915	915	940	1475
4.632333128726589	4.632340234041166	1	1	1	30	0.0075	0.028320643367047607	840.9730345880599	915.9730345880599	915.9730345880599	940.9730345880599	0.09333333373069763	0.01886792480945587	0.07352941483259201	0.014705882407724857	0.3125	840	915	915	940	1462
4.649241014244181	4.649240619504482	1	1	1	30	0.0075	0.028320643367047607	840.9730345880599	915.9730345880599	915.9730345880599	940.9730345880599	0.09333333373069763	0.01886792480945587	0.07352941483259201	0.014705882407724857	0.3125	840	915	915	940	1462
4.666250742604058	4.666250347864359	1	1	1	30	0.0075	0.028320643367047607	840.9730345880599	915.9730345880599	915.9730345880599	940.9730345880599	0.09333333373069763	0.01886792480945587	0.07352941483259201	0.014705882407724857	0.3125	840	915	915	940	1462
4.682524281425721	4.68252467616542	1	1	1	30	0.0075	0.028320643367047607	840.9730345880599	915.9730345880599	915.9730345880599	940.9730345880599	0.09333333373069763	0.01886792480945587	0.07352941483259201	0.014705882407724857	0.3125	840	915	915	940	1462
4.699258086736153	4.699258086736153	1	1	1	30	0.0075	0.028320643367047607	840.9730345880599	915.9730345880599	915.9730345880599	940.9730345880599	0.09333333373069763	0.01886792480945587	0.07352941483259201	0.014705882407724857	0.3125	840	915	915	940	1462
4.716366894760421	4.716367289500122	1	1	1	30	0.0075	0.028320643367047607	840.9730345880599	915.9730345880599	915.9730345880599	940.9730345880599	0.09333333373069763	0.01886792480945587	0.07352941483259201	0.014705882407724857	0.3125	840	915	915	940	1462
4.735518480725846	4.735519664944944	1	1	1	30	0.0075	0.028320643367047607	840.9730345880599	915.9730345880599	915.9730345880599	940.9730345880599	0.09333333373069763	0.01886792480945587	0.07352941483259201	0.014705882407724857	0.3125	840	915	915	940	1462
4.749404239109625	4.749404633849323	1	1	1	30	0.0075	0.028320643367047607	840.9730345880599	915.9730345880599	915.9730345880599	940.9730345880599	0.09333333373069763	0.01886792480945587	0.07352941483259201	0.014705882407724857	0.3125	840	915	915	940	1462
4.766379230376009	4.766379230376009	1	1	1	30	0.0075	0.028266577612428206	840.7516353228935	915.7516353228935	915.7516353228935	940.7516353228935	0.09333333373069763	0.01886792480945587	0.05882352963089943	0.014705882407724857	0.3125	840	915	915	940	1462
4.782357503902988	4.782357503902988	1	1	1	30	0.0075	0.028320643367047607	840.9730345880599	915.9730345880599	915.9730345880599	940.9730345880599	0.09333333373069763	0.01886792480945587	0.07352941483259201	0.014705882407724857	0.3125	840	915	915	940	1462
4.799354600592503	4.799354995332202	1	1	1	30	0.0075	0.028320643367047607	840.9730345880599	915.9730345880599	915.9730345880599	940.9730345880599	0.09333333373069763	0.01886792480945587	0.07352941483259201	0.014705882407724857	0.3125	840	915	915	940	1462
4.816293275806601	4.816293275806601	1	1	1	30	0.0075	0.028320643367047607	840.9730345880599	915.9730345880599	915.9730345880599	940.9730345880599	0.09333333373069763	0.01886792480945587	0.07352941483259201	0.014705882407724857	0.3125	840	915	915	940	1462
4.832275101990868	4.832275496730567	1	1	1	30	0.0075	0.028320643367047607	840.9730345880599	915.9730345880599	915.9730345880599	940.9730345880599	0.09333333373069763	0.01886792480945587	0.07352941483259201	0.014705882407724857	0.3125	840	915	915	940	1462
4.849406804917667	4.849406804917667	1	1	1	30	0.0075	0.028320643367047607	840.9730345880599	915.9730345880599	915.9730345880599	940.9730345880599	0.09333333373069763	0.01886792480945587	0.07352941483259201	0.014705882407724857	0.3125	840	915	915	940	1462
4.8662692953699	4.8662692953699	1	1	1	30	0.0075	0.028320643367047607	840.9730345880599	915.9730345880599	915.9730345880599	940.9730345880599	0.09333333373069763	0.01886792480945587	0.07352941483259201	0.014705882407724857	0.3125	840	915	915	940	1462
4.882428359678919	4.882428359678919	1	1	1	30	0.0075	0.028320643367047607	840.9730345880599	915.9730345880599	915.9730345880599	940.9730345880599	0.09333333373069763	0.01886792480945587	0.07352941483259201	0.014705882407724857	0.3125	840	915	915	940	1462
4.899253744599466	4.899253744599466	1	1	1	30	0.0075	0.028320643367047607	840.9730345880599	915.9730345880599	915.9730345880599	940.9730345880599	0.09333333373069763	0.01886792480945587	0.07352941483259201	0.014705882407724857	0.3125	840	915	915	940	1462
4.916317157558376	4.916317157558376	1	1	1	30	0.0075	0.028320643367047607	840.9730345880599	915.9730345880599	915.9730345880599	940.9730345880599	0.09333333373069763	0.01886792480945587	0.07352941483259201	0.014705882407724857	0.3125	840	915	915	940	1462
4.93232622078186	4.932325826042161	1	1	1	30	0.0075	0.028320643367047607	840.9730345880599	915.9730345880599	915.9730345880599	940.9730345880599	0.09333333373069763	0.01886792480945587	0.07352941483259201	0.014705882407724857	0.3125	840	915	915	940	1462
4.949418449738781	4.94941884447848	1	1	1	30	0.0075	0.028320643367047607	840.9730345880599	915.9730345880599	915.9730345880599	940.9730345880599	0.09333333373069763	0.01886792480945587	0.07352941483259201	0.014705882407724857	0.3125	840	915	915	940	1462
4.966400546319742	4.966400941059442	1	1	1	30	0.0075	0.028320643367047607	840.9730345880599	915.9730345880599	915.9730345880599	940.9730345880599	0.09333333373069763	0.01886792480945587	0.07352941483259201	0.014705882407724857	0.3125	840	915	915	940	1462
4.982317635193413	4.982317635193413	1	1	1	30	0.0075	0.028320643367047607	840.9730345880599	915.9730345880599	915.9730345880599	940.9730345880599	0.09333333373069763	0.01886792480945587	0.07352941483259201	0.014705882407724857	0.3125	840	915	915	940	1462
4.999294205418591	4.99929460015829	1	1	1	30	0.0075	0.028320643367047607	840.9730345880599	915.9730345880599	915.9730345880599	940.9730345880599	0.09333333373069763	0.01886792480945587	0.07352941483259201	0.014705882407724857	0.3125	840	915	915	940	1462
5.016361565774488	5.016361565774488	1	1	1	30	0.0075	0.028320643367047607	840.9730345880599	915.9730345880599	915.9730345880599	940.9730345880599	0.09333333373069763	0.01886792480945587	0.07352941483259201	0.014705882407724857	0.3125	840	915	915	940	1462
5.03241681354273	5.03241681354273	1	1	1	30	0.0075	0.028320643367047607	840.9730345880599	915.9730345880599	915.9730345880599	940.9730345880599	0.09333333373069763	0.01886792480945587	0.07352941483259201	0.014705882407724857	0.3125	840	915	915	940	1462
5.055553296767279	5.055553296767279	1	1	1	30	0.0075	0.028320643367047607	840.9730345880599	915.9730345880599	915.9730345880599	940.9730345880599	0.09333333373069763	0.01886792480945587	0.07352941483259201	0.014705882407724857	0.3125	840	915	915	940	1462
5.068758918650069	5.068758918650069	1	1	1	30	0.0075	0.028320643367047607	840.9730345880599	915.9730345880599	915.9730345880599	940.9730345880599	0.09333333373069763	0.01886792480945587	0.07352941483259201	0.014705882407724857	0.3125	840	915	915	940	1462
5.082316648344165	5.082316648344165	1	1	1	30	0.0075	0.028320643367047607	840.9730345880599	915.9730345880599	915.9730345880599	940.9730345880599	0.09333333373069763	0.01886792480945587	0.07352941483259201	0.014705882407724857	0.3125	840	915	915	940	1462
5.099365455934219	5.099365455934221	1	1	1	30	0.0075	0.028320643367047607	840.9730345880599	915.9730345880599	915.9730345880599	940.9730345880599	0.09333333373069763	0.01886792480945587	0.07352941483259201	0.014705882407724857	0.3125	840	915	915	940	1462
5.116194393512057	5.116194393512057	1	1	1	30	0.0075	0.028320643367047607	840.9730345880599	915.9730345880599	915.9730345880599	940.9730345880599	0.09333333373069763	0.01886792480945587	0.07352941483259201	0.014705882407724857	0.3125	840	915	915	940	1462
5.132402405543724	5.132403195023121	1	1	1	30	0.0075	0.028320643367047607	840.9730345880599	915.9730345880599	915.9730345880599	940.9730345880599	0.09333333373069763	0.01886792480945587	0.07352941483259201	0.014705882407724857	0.3125	840	915	915	940	1462
5.149356475606073	5.149356080866374	1	1	1	30	0.0075	0.028320643367047607	840.9730345880599	915.9730345880599	915.9730345880599	940.9730345880599	0.09333333373069763	0.01886792480945587	0.07352941483259201	0.014705882407724857	0.3125	840	915	915	940	1462
5.166418309606188	5.166418309606188	1	1	1	30	0.0075	0.028320643367047607	840.9730345880599	915.9730345880599	915.9730345880599	940.9730345880599	0.09333333373069763	0.01886792480945587	0.07352941483259201	0.014705882407724857	0.3125	840	915	915	940	1462
5.18229592450998	5.18229592450998	1	1	1	30	0.0075	0.028320643367047607	840.9730345880599	915.9730345880599	915.9730345880599	940.9730345880599	0.09333333373069763	0.01886792480945587	0.07352941483259201	0.014705882407724857	0.3125	840	915	915	940	1462
5.199388548206597	5.199388548206599	1	1	1	30	0.0075	0.028320643367047607	840.9730345880599	915.9730345880599	915.9730345880599	940.9730345880599	0.09333333373069763	0.01886792480945587	0.07352941483259201	0.014705882407724857	0.3125	840	915	915	940	1462
5.216356039418706	5.216356039418706	1	1	1	30	0.0075	0.028320643367047607	840.9730345880599	915.9730345880599	915.9730345880599	940.9730345880599	0.09333333373069763	0.01886792480945587	0.07352941483259201	0.014705882407724857	0.3125	840	915	915	940	1462
5.23246812970357	5.23246812970357	1	1	1	30	0.0075	0.028320643367047607	840.9730345880599	915.9730345880599	915.9730345880599	940.9730345880599	0.09333333373069763	0.01886792480945587	0.07352941483259201	0.014705882407724857	0.375	840	915	915	940	1462
5.249416278670436	5.249416278670438	1	1	1	30	0.0075	0.028266577612428206	840.7516353228935	915.7516353228935	915.7516353228935	940.7516353228935	0.09333333373069763	0.01886792480945587	0.05882352963089943	0.014705882407724857	0.3125	840	915	915	940	1462
5.26629495345032	5.266294558710621	1	1	1	30	0.0075	0.028320643367047607	840.9730345880599	915.9730345880599	915.9730345880599	940.9730345880599	0.09333333373069763	0.01886792480945587	0.07352941483259201	0.014705882407724857	0.3125	840	915	915	940	1462
5.2825309920005985	5.2825309920005985	1	1	1	30	0.0075	0.028320643367047607	840.9730345880599	915.9730345880599	915.9730345880599	940.9730345880599	0.09333333373069763	0.01886792480945587	0.07352941483259201	0.014705882407724857	0.3125	840	915	915	940	1462
5.299195323124048	5.299194928384349	1	1	1	30	0.0075	0.028320643367047607	840.9730345880599	915.9730345880599	915.9730345880599	940.9730345880599	0.09333333373069763	0.01886792480945587	0.07352941483259201	0.014705882407724857	0.3125	840	915	915	940	1462
5.316165972253746	5.316165972253746	1	1	1	30	0.0075	0.028320643367047607	840.9730345880599	915.9730345880599	915.9730345880599	940.9730345880599	0.09333333373069763	0.01886792480945587	0.07352941483259201	0.014705882407724857	0.375	840	915	915	940	1462
5.335545323025363	5.335545717765061	1	1	1	30	0.0075	0.028320643367047607	840.9730345880599	915.9730345880599	915.9730345880599	940.9730345880599	0.09333333373069763	0.01886792480945587	0.07352941483259201	0.014705882407724857	0.3125	840	915	915	940	1462
5.349363975660349	5.349363975660349	1	1	1	30	0.0075	0.028266577612428206	840.7516353228935	915.7516353228935	915.7516353228935	940.7516353228935	0.09333333373069763	0.01886792480945587	0.05882352963089943	0.014705882407724857	0.3125	840	915	915	940	1462
5.366400546319742	5.366400546319742	1	1	1	30	0.0075	0.028320643367047607	840.9730345880599	915.9730345880599	915.9730345880599	940.9730345880599	0.09333333373069763	0.01886792480945587	0.07352941483259201	0.014705882407724857	0.3125	840	915	915	940	1462
5.3824135569402145	5.3824135569402145	1	1	1	30	0.0075	0.028320643367047607	840.9730345880599	915.9730345880599	915.9730345880599	940.9730345880599	0.09333333373069763	0.01886792480945587	0.07352941483259201	0.014705882407724857	0.3125	840	915	915	940	1462
5.399237757641666	5.399237362901967	1	1	1	30	0.0075	0.028320643367047607	840.9730345880599	915.9730345880599	915.9730345880599	940.9730345880599	0.09333333373069763	0.01886792480945587	0.07352941483259201	0.014705882407724857	0.3125	840	915	915	940	1462
5.416337881392561	5.416337486652864	1	1	1	30	0.0075	0.028320643367047607	840.9730345880599	915.9730345880599	915.9730345880599	940.9730345880599	0.09333333373069763	0.01886792480945587	0.07352941483259201	0.014705882407724857	0.3125	840	915	915	940	1462
5.432497735180977	5.432497735180977	1	1	1	30	0.0075	0.028320643367047607	840.9730345880599	915.9730345880599	915.9730345880599	940.9730345880599	0.09333333373069763	0.01886792480945587	0.07352941483259201	0.014705882407724857	0.3125	840	915	915	940	1462
5.449464436913688	5.449464831653387	1	1	1	30	0.0075	0.028320643367047607	840.9730345880599	915.9730345880599	915.9730345880599	940.9730345880599	0.09333333373069763	0.01886792480945587	0.07352941483259201	0.014705882407724857	0.3125	840	915	915	940	1462
5.468863919409943	5.468863919409943	1	1	1	30	0.0075	0.028320643367047607	840.9730345880599	915.9730345880599	915.9730345880599	940.9730345880599	0.09333333373069763	0.01886792480945587	0.07352941483259201	0.014705882407724857	0.3125	840	915	915	940	1462
5.482531386740298	5.482532176219696	1	1	1	30	0.0075	0.028320643367047607	840.9730345880599	915.9730345880599	915.9730345880599	940.9730345880599	0.09333333373069763	0.01886792480945587	0.07352941483259201	0.014705882407724857	0.3125	840	915	915	940	1462
5.499324403005547	5.499324403005547	1	1	1	30	0.0075	0.028320643367047607	840.9730345880599	915.9730345880599	915.9730345880599	940.9730345880599	0.09333333373069763	0.01886792480945587	0.07352941483259201	0.014705882407724857	0.3125	840	915	915	940	1462
5.516416631962468	5.516416631962468	1	0	1	30	0.0075	0.028320643367047607	840.9730345880599	915.9730345880599	915.9730345880599	940.9730345880599	0.09333333373069763	0.01886792480945587	0.07352941483259201	0.014705882407724857	0.3125	840	915	915	940	1462
5.535137162176831	5.535137162176831	1	0	1	30	0.0075	0.028320643367047607	840.9730345880599	915.9730345880599	915.9730345880599	940.9730345880599	0.09333333373069763	0.01886792480945587	0.07352941483259201	0.014705882407724857	0.3125	840	915	915	940	1462
5.549319764814086	5.549322133252279	1	0	1	30	0.0075	0.028320643367047607	840.9730345880599	915.9730345880599	915.9730345880599	940.9730345880599	0.09333333373069763	0.01886792480945587	0.07352941483259201	0.014705882407724857	0.3125	840	915	915	940	1462
5.56639778314185	5.566398177881549	1	0	1	30	0.0075	0.028320643367047607	840.9730345880599	915.9730345880599	915.9730345880599	940.9730345880599	0.09333333373069763	0.01886792480945587	0.07352941483259201	0.014705882407724857	0.3125	840	915	915	940	1462
5.582348424889917	5.582348424889917	1	0	1	30	0.0075	0.028320643367047607	840.9730345880599	915.9730345880599	915.9730345880599	940.9730345880599	0.09333333373069763	0.01886792480945587	0.07352941483259201	0.014705882407724857	0.3125	840	915	915	940	1462
5.6023092272378285	5.6023092272378285	1	0	1	30	0.0075	0.028320643367047607	840.9730345880599	915.9730345880599	915.9730345880599	940.9730345880599	0.09333333373069763	0.01886792480945587	0.07352941483259201	0.014705882407724857	0.3125	840	915	915	940	1462
5.616434197879062	5.616434592618761	1	0	1	30	0.0075	0.028320643367047607	840.9730345880599	915.9730345880599	915.9730345880599	940.9730345880599	0.09333333373069763	0.01886792480945587	0.07352941483259201	0.014705882407724857	0.3125	840	915	915	940	1462
5.632347734095443	5.632348128835142	1	0	1	30	0.0075	0.028320643367047607	840.9730345880599	915.9730345880599	915.9730345880599	940.9730345880599	0.09333333373069763	0.01886792480945587	0.07352941483259201	0.014705882407724857	0.3125	840	915	915	940	1462
5.649336541251284	5.649336146511587	1	0	1	30	0.0075	0.028320643367047607	840.9730345880599	915.9730345880599	915.9730345880599	940.9730345880599	0.09333333373069763	0.01886792480945587	0.07352941483259201	0.014705882407724857	0.3125	840	915	915	940	1462
5.666312321997067	5.6663127167367655	1	0	1	30	0.0075	0.028320643367047607	840.9730345880599	915.9730345880599	915.9730345880599	940.9730345880599	0.09333333373069763	0.01886792480945587	0.07352941483259201	0.014705882407724857	0.3125	840	915	915	940	1462
5.682270858539107	5.682270858539107	1	0	1	30	0.0075	0.028320643367047607	840.9730345880599	915.9730345880599	915.9730345880599	940.9730345880599	0.09333333373069763	0.01886792480945587	0.07352941483259201	0.014705882407724857	0.3125	840	915	915	940	1462
5.699360719057834	5.699360719057834	1	0	1	30	0.0075	0.028320643367047607	840.9730345880599	915.9730345880599	915.9730345880599	940.9730345880599	0.09333333373069763	0.01886792480945587	0.07352941483259201	0.014705882407724857	0.3125	840	915	915	940	1462
5.716362552623735	5.716362552623735	1	0	1	30	0.0075	0.028320643367047607	840.9730345880599	915.9730345880599	915.9730345880599	940.9730345880599	0.09333333373069763	0.01886792480945587	0.07352941483259201	0.014705882407724857	0.3125	840	915	915	940	1462
5.732425695185951	5.732426089925649	1	0	1	30	0.0075	0.028320643367047607	840.9730345880599	915.9730345880599	915.9730345880599	940.9730345880599	0.09333333373069763	0.01886792480945587	0.07352941483259201	0.014705882407724857	0.3125	840	915	915	940	1475
5.749407791766913	5.749407791766913	1	0	1	30	0.0075	0.028320643367047607	840.9730345880599	915.9730345880599	915.9730345880599	940.9730345880599	0.09333333373069763	0.01886792480945587	0.07352941483259201	0.014705882407724857	0.3125	840	915	915	940	1462
5.766208308086439	5.76620791334674	1	0	1	30	0.0075	0.028266577612428206	840.7516353228935	915.7516353228935	915.7516353228935	940.7516353228935	0.09333333373069763	0.01886792480945587	0.05882352963089943	0.014705882407724857	0.3125	840	915	915	940	1462
5.782439609760333	5.782440004500032	1	0	1	30	0.0075	0.028320643367047607	840.9730345880599	915.9730345880599	915.9730345880599	940.9730345880599	0.09333333373069763	0.01886792480945587	0.07352941483259201	0.014705882407724857	0.3125	840	915	915	940	1462
5.802347911728308	5.802347911728308	1	0	1	30	0.0075	0.028320643367047607	840.9730345880599	915.9730345880599	915.9730345880599	940.9730345880599	0.09333333373069763	0.01886792480945587	0.07352941483259201	0.014705882407724857	0.3125	840	915	915	940	1462
5.816415645113221	5.816415645113221	1	0	1	30	0.0075	0.028320643367047607	840.9730345880599	915.9730345880599	915.9730345880599	940.9730345880599	0.09333333373069763	0.01886792480945587	0.07352941483259201	0.014705882407724857	0.3125	840	915	915	940	1475
5.8323465498763465	5.8323465498763465	1	0	1	30	0.0075	0.028320643367047607	840.9730345880599	915.9730345880599	915.9730345880599	940.9730345880599	0.09333333373069763	0.01886792480945587	0.07352941483259201	0.014705882407724857	0.3125	840	915	915	940	1462
5.849349567661344	5.849349567661344	1	0	1	30	0.0075	0.028266577612428206	840.7516353228935	915.7516353228935	915.7516353228935	940.7516353228935	0.09333333373069763	0.01886792480945587	0.05882352963089943	0.014705882407724857	0.3125	840	915	915	940	1462
5.868819708563679	5.868819708563679	1	0	1	30	0.0075	0.028320643367047607	840.9730345880599	915.9730345880599	915.9730345880599	940.9730345880599	0.09333333373069763	0.01886792480945587	0.07352941483259201	0.014705882407724857	0.3125	840	915	915	940	1462
5.882461912553314	5.882461912553314	1	0	1	30	0.0075	0.028320643367047607	840.9730345880599	915.9730345880599	915.9730345880599	940.9730345880599	0.09333333373069763	0.01886792480945587	0.07352941483259201	0.014705882407724857	0.3125	840	915	915	940	1462
5.899372955988497	5.899372955988497	1	0	1	30	0.0075	0.028266577612428206	840.7516353228935	915.7516353228935	915.7516353228935	940.7516353228935	0.09333333373069763	0.01886792480945587	0.05882352963089943	0.014705882407724857	0.3125	840	915	915	940	1462
5.916152156364289	5.91615176162459	1	0	1	30	0.0075	0.028320643367047607	840.9730345880599	915.9730345880599	915.9730345880599	940.9730345880599	0.09333333373069763	0.01886792480945587	0.07352941483259201	0.014705882407724857	0.3125	840	915	915	940	1462
5.932328194480354	5.932328194480354	1	0	1	30	0.0075	0.028320643367047607	840.9730345880599	915.9730345880599	915.9730345880599	940.9730345880599	0.09333333373069763	0.01886792480945587	0.07352941483259201	0.014705882407724857	0.3125	840	915	915	940	1462
5.949307133143726	5.949306738404028	1	0	1	30	0.0075	0.028266577612428206	840.7516353228935	915.7516353228935	915.7516353228935	940.7516353228935	0.09333333373069763	0.01886792480945587	0.05882352963089943	0.014705882407724857	0.3125	840	915	915	940	1462
5.966412783250405	5.966412783250405	1	0	1	30	0.0075	0.028266577612428206	840.7516353228935	915.7516353228935	915.7516353228935	940.7516353228935	0.09333333373069763	0.01886792480945587	0.05882352963089943	0.014705882407724857	0.3125	840	915	915	940	1462
5.982138818109867	5.982138818109867	1	0	1	30	0.0075	0.028266577612428206	840.7516353228935	915.7516353228935	915.7516353228935	940.7516353228935	0.09333333373069763	0.01886792480945587	0.05882352963089943	0.014705882407724857	0.3125	840	915	915	940	1462
5.999409074670934	5.999409469410633	1	0	1	30	0.0075	0.028266577612428206	840.7516353228935	915.7516353228935	915.7516353228935	940.7516353228935	0.09333333373069763	0.01886792480945587	0.05882352963089943	0.014705882407724857	0.3125	840	915	915	940	1462
6.01631261805184	6.01631261805184	0	0	1	30	0.0075	0.028266577612428206	840.7516353228935	915.7516353228935	915.7516353228935	940.7516353228935	0.09333333373069763	0.01886792480945587	0.05882352963089943	0.014705882407724857	0.3125	840	915	915	940	1462
6.032318523357734	6.032318523357734	0	0	1	30	0.0074897215106593034	0.028266577612428206	840.7516353228935	915.7516353228935	915.7516353228935	940.7516353228935	0.09333333373069763	0.01886792480945587	0.05882352963089943	0.014705882407724857	0.3125	840	915	915	940	1462
6.055499612168244	6.055499217428547	0	0	1	30	0.007458914215262049	0.028266577612428206	840.7516353228935	915.7516353228935	915.7516353228935	940.7516353228935	0.09333333373069763	0.01886792480945587	0.05882352963089943	0.014705882407724857	0.3125	840	915	915	940	1462
6.068788129387778	6.068788524127477	0	0	1	30	0.007407662554463533	0.028266577612428206	840.7516353228935	915.7516353228935	915.7516353228935	940.7516353228935	0.09333333373069763	0.01886792480945587	0.05882352963089943	0.014705882407724857	0.3125	840	915	915	940	1462
6.082447701924158	6.082447701924158	0	0	1	30	0.007336107005503543	0.028266577612428206	840.7516353228935	915.7516353228935	915.7516353228935	940.7516353228935	0.09333333373069763	0.01886792480945587	0.05882352963089943	0.014705882407724857	0.3125	840	915	915	940	1462
6.099392298233736	6.099391903494038	0	0	1	30	0.007244443697168012	0.028266577612428206	840.7516353228935	915.7516353228935	915.7516353228935	940.7516353228935	0.09333333373069763	0.01886792480945587	0.05882352963089943	0.014705882407724857	0.3125	840	915	915	940	1462
6.122432464971785	6.122432464971785	0	0	1	30	0.007132923872213651	0.028266577612428206	840.7516353228935	915.7516353228935	915.7516353228935	940.7516353228935	0.09333333373069763	0.01886792480945587	0.05882352963089943	0.014705882407724857	0.3125	840	915	915	940	1462
6.132191614544578	6.132191219804879	0	0	1	30	0.007001853198729013	0.030571002472686713	850.1882551256521	925.1882551256521	925.1882551256521	950.1882551256521	0.09333333373069763	0.028301887214183807	0.04411764815449715	0.014705882407724857	0.3125	840	915	915	940	1462
6.149317001636195	6.149317001636195	0	0	1	30	0.006851590932319507	0.036343925576947086	873.8283752375983	948.8283752375983	948.8283752375983	973.8283752375983	0.1066666692495346	0.03773584961891174	0.04411764815449715	0.022058824077248573	0.3125	840	915	915	940	1462
6.166397783141852	6.16639817788155	0	0	1	30	0.006682548931412759	0.05027529523485569	930.877333986734	1005.877333986734	1005.877333986734	1030.8773339867341	0.13333334028720856	0.06603773683309555	0.05882352963089943	0.029411764815449715	0.3125	840	915	915	940	1462
6.188867551015171	6.18886794575487	0	0	1	30	0.006495190528383289	0.06537073460942502	992.6931582255954	1067.6931582255954	1067.6931582255954	1092.6931582255954	0.1733333319425583	0.08490566164255142	0.0882352963089943	0.036764707416296005	0.3125	840	915	915	940	1462
6.199229862847691	6.199229468107992	0	0	1	30	0.0062900292595906805	0.07905714849983325	1048.739023106817	1123.739023106817	1123.739023106817	1148.739023106817	0.18666666746139526	0.12264151126146317	0.11764705926179886	0.05882352963089943	0.3125	840	915	915	940	1462
6.216351697282018	6.21635130254232	0	0	1	30	0.006067627457812106	0.08520853202338863	1073.9289386357764	1148.9289386357764	1148.9289386357764	1173.9289386357764	0.20000000298023224	0.1320754736661911	0.13235294818878174	0.06617647409439087	0.3125	840	915	915	940	1462
6.2324918140854955	6.232492208825194	0	0	1	30	0.005828594710927282	0.08905549046412678	1089.6822334505991	1164.6822334505991	1164.6822334505991	1189.6822334505991	0.2133333384990692	0.1320754736661911	0.14705882966518402	0.07352941483259201	0.3125	840	915	915	940	1462
6.255535928220532	6.255535928220533	0	0	1	30	0.005573586191080457	0.09141397920266361	1099.3402448349075	1174.3402448349075	1174.3402448349075	1199.3402448349075	0.2133333384990692	0.14150942862033844	0.14705882966518402	0.07352941483259201	0.3125	840	915	915	940	1462
6.266186794772857	6.266186400033158	0	0	1	30	0.005303300858899107	0.09141397920266361	1099.3402448349075	1174.3402448349075	1174.3402448349075	1199.3402448349075	0.2133333384990692	0.14150942862033844	0.14705882966518402	0.07352941483259201	0.3125	840	915	915	940	1462
6.282514412933251	6.282514412933251	0	0	1	30	0.0050184795476914375	0.09168430791755294	1100.4472409223793	1175.4472409223793	1175.4472409223793	1200.4472409223793	0.2133333384990692	0.14150942862033844	0.1617647111415863	0.07352941483259201	0.3125	840	915	915	940	1462
6.308924077740036	6.308923683000337	0	0	1	30	0.004719902932873782	0.10032934616690431	1135.848672553473	1210.848672553473	1210.848672553473	1235.848672553473	0.2266666740179062	0.1603773534297943	0.1764705926179886	0.08088235557079315	0.3125	840	915	915	940	1462
6.3162054462236235	6.316205051483925	0	0	1	30	0.00440838939219355	0.10032934616690431	1135.848672553473	1210.848672553473	1210.848672553473	1235.848672553473	0.2266666740179062	0.1603773534297943	0.1764705926179886	0.08088235557079315	0.3125	840	915	915	940	1462
6.335527954478618	6.335527559738919	0	0	1	30	0.004084792762612705	0.10973130107074203	1174.3496778846886	1249.3496778846886	1249.3496778846886	1274.3496778846886	0.23999999463558197	0.17924527823925018	0.20588235557079315	0.09558823704719543	0.3125	840	915	915	940	1462
6.3492451590110175	6.349244764271321	0	0	1	30	0.0037500000000000025	0.10973130107074203	1174.3496778846886	1249.3496778846886	1249.3496778846886	1274.3496778846886	0.23999999463558197	0.17924527823925018	0.20588235557079315	0.09558823704719543	0.3125	840	915	915	940	1462
6.36617870260903	6.3661783078693315	0	0	1	30	0.0034049287480466027	0.11655850798394338	1202.307090194248	1277.307090194248	1277.307090194248	1302.307090194248	0.25333333015441895	0.18867924809455872	0.23529411852359772	0.10294117778539658	0.3125	840	915	915	940	1462
6.388867551015171	6.388867156275472	0	0	1	30	0.003050524823068503	0.13779703844789815	1289.278872444143	1364.278872444143	1364.278872444143	1389.278872444143	0.2933333218097687	0.21698112785816193	0.30882352590560913	0.13235294818878174	0.3125	840	915	915	940	1462
6.3991813098647405	6.399180915125042	0	0	1	30	0.002687759621589753	0.15323561859868184	1352.499858161602	1427.499858161602	1427.499858161602	1452.499858161602	0.3199999928474426	0.2358490526676178	0.3529411852359772	0.1617647111415863	0.375	840	915	915	940	1462
6.4162522228779295	6.416251828138231	0	0	1	30	0.002317627457812106	0.16195346843000102	1388.1994532208541	1463.1994532208541	1463.1994532208541	1488.1994532208541	0.3199999928474426	0.25471699237823486	0.38235294818878174	0.19117647409439087	0.375	840	915	915	940	1462
6.432372207956767	6.432372207956769	0	0	1	30	0.0019411428382689055	0.178581489765675	1456.291200590439	1531.291200590439	1531.291200590439	1556.291200590439	0.3466666638851166	0.27358490228652954	0.4264705777168274	0.22058823704719543	0.375	840	915	915	940	1462
6.455544612493906	6.455544217754207	0	0	1	30	0.0015593376811331942	0.2202630045027778	1626.9770034388753	1701.9770034388753	1701.9770034388753	1726.9770034388753	0.4399999976158142	0.30188679695129395	0.4852941036224365	0.2867647111415863	0.375	840	915	915	940	1462
6.4688169453857896	6.468817340125488	0	0	1	30	0.0011732584878017302	0.2202630045027778	1626.9770034388753	1701.9770034388753	1701.9770034388753	1726.9770034388753	0.4399999976158142	0.30188679695129395	0.4852941036224365	0.2867647111415863	0.375	840	915	915	940	1462
6.482481649538251	6.4824816495382525	0	0	1	30	0.0007839634745073992	0.24181929935788204	1715.250030870527	1790.250030870527	1790.250030870527	1815.250030870527	0.47999998927116394	0.3207547068595886	0.5147058963775635	0.3235294222831726	0.375	840	915	915	940	1462
6.5088739457982925	6.508874340537991	0	0	1	30	0.0003925196718220764	0.2877041716128588	1903.1485827546567	1978.1485827546567	1978.1485827546567	2003.1485827546567	0.5733333230018616	0.3679245412349701	0.5588235259056091	0.375	0.375	840	915	915	940	1462
6.516201893566333	6.516201498826634	0	0	1	30	-2.871426524195212e-18	0.2984224481437239	1947.0399251485492	2022.0399251485492	2022.0399251485492	2047.0399251485492	0.5733333230018616	0.38679245114326477	0.5882353186607361	0.3970588147640228	0.375	840	915	915	940	1462
6.535470717222296	6.535470717222294	0	0	1	30	-0.00039251967182208215	0.3147244130786522	2013.7964715570806	2088.7964715570806	2088.7964715570806	2113.7964715570806	0.5866666436195374	0.4150943458080292	0.6029411554336548	0.4264705777168274	0.375	840	915	915	940	1462
6.549432265628237	6.549432265628239	0	0	1	30	-0.000783963474507405	0.33861052050902973	2111.6100814844767	2186.6100814844767	2186.6100814844767	2211.6100814844767	0.6133333444595337	0.4528301954269409	0.6323529481887817	0.45588234066963196	0.375	840	915	915	940	1462
6.566170018335658	6.56617001833566	0	0	1	30	-0.0011732584878017358	0.35878647943784614	2194.2306332979797	2269.2306332979797	2269.2306332979797	2294.2306332979797	0.6399999856948853	0.4811320900917053	0.6470588445663452	0.4852941036224365	0.375	840	915	915	940	1462
6.58890939342324	6.588909393423242	0	0	1	30	-0.0015593376811331998	0.3764941582591579	2266.7435780712512	2341.7435780712512	2341.7435780712512	2366.7435780712512	0.653333306312561	0.5094339847564697	0.6764705777168274	0.5073529481887817	0.375	840	915	915	940	1462
6.599182099344141	6.599181704604442	0	0	1	30	-0.001941142838268911	0.3946426546065762	2341.06167061393	2416.06167061393	2416.06167061393	2441.06167061393	0.6800000071525574	0.5377358198165894	0.6911764740943909	0.5220588445663452	0.375	840	915	915	940	1462
6.616279065177444	6.616279459917143	0	0	1	30	-0.002317627457812111	0.40552975657592594	2385.6443531784166	2460.6443531784166	2460.6443531784166	2485.6443531784166	0.6800000071525574	0.5660377144813538	0.6911764740943909	0.5441176295280457	0.375	840	915	915	940	1462
6.64238556989557	6.642385569895572	0	0	1	30	-0.002687759621589758	0.4145195964130872	2422.4577473115924	2497.4577473115924	2497.4577473115924	2522.4577473115924	0.6933333277702332	0.5754716992378235	0.7058823704719543	0.5514705777168274	0.375	850	925	925	950	1462
6.650434312353575	6.6504343123535765	0	0	1	30	-0.003050524823068508	0.41687809260220465	2432.1157892060282	2507.1157892060282	2507.1157892060282	2532.1157892060282	0.6933333277702332	0.5849056839942932	0.7058823704719543	0.5514705777168274	0.375	873	948	948	973	1462
6.668822471741571	6.66882326122097	0	0	1	30	-0.003404928748046606	0.4145195964130872	2422.4577473115924	2497.4577473115924	2497.4577473115924	2522.4577473115924	0.6933333277702332	0.5754716992378235	0.7058823704719543	0.5514705777168274	0.375	930	1005	1005	1030	1462
6.682425596501027	6.682425596501028	0	0	1	30	-0.003750000000000004	0.4145195964130872	2422.4577473115924	2497.4577473115924	2497.4577473115924	2522.4577473115924	0.6933333277702332	0.5754716992378235	0.7058823704719543	0.5514705777168274	0.375	992	1067	1067	1092	1462
6.6993717717694	6.699372561248799	0	0	1	30	-0.004084792762612706	0.4145195964130872	2422.4577473115924	2497.4577473115924	2497.4577473115924	2522.4577473115924	0.6933333277702332	0.5754716992378235	0.7058823704719543	0.5514705777168274	0.375	1048	1123	1123	1148	1462
6.7223456222380555	6.722345622238054	0	0	1	30	-0.004408389392193551	0.41687809260220465	2432.1157892060282	2507.1157892060282	2507.1157892060282	2532.1157892060282	0.6933333277702332	0.5849056839942932	0.7058823704719543	0.5514705777168274	0.375	1073	1148	1148	1173	1462
6.732140298383737	6.732139903644038	0	0	1	30	-0.004719902932873782	0.41687809260220465	2432.1157892060282	2507.1157892060282	2507.1157892060282	2532.1157892060282	0.6933333277702332	0.5849056839942932	0.7058823704719543	0.5514705777168274	0.375	1089	1164	1164	1189	1462
6.749326870128666	6.749326870128664	0	0	1	30	-0.005018479547691437	0.41687809260220465	2432.1157892060282	2507.1157892060282	2507.1157892060282	2532.1157892060282	0.6933333277702332	0.5849056839942932	0.7058823704719543	0.5514705777168274	0.375	1099	1174	1174	1199	1462
6.766371730321733	6.7663713355820345	0	0	1	30	-0.005303300858899106	0.4145195964130872	2422.4577473115924	2497.4577473115924	2497.4577473115924	2522.4577473115924	0.6933333277702332	0.5754716992378235	0.7058823704719543	0.5514705777168274	0.375	1099	1174	1174	1199	1462
6.788803208444271	6.7888032084442695	0	0	1	30	-0.005573586191080455	0.4085050398116499	2397.8281380287062	2472.8281380287062	2472.8281380287062	2497.8281380287062	0.6933333277702332	0.5566037893295288	0.7058823704719543	0.5441176295280457	0.375	1100	1175	1175	1200	1462
6.799126046306913	6.7991256515672145	0	0	1	30	-0.00582859471092728	0.4052340592415584	2384.4334725941817	2459.4334725941817	2459.4334725941817	2484.4334725941817	0.6933333277702332	0.5566037893295288	0.6911764740943909	0.5367646813392639	0.375	1135	1210	1210	1235	1462
6.816408539798644	6.816408145058945	0	0	1	30	-0.006067627457812103	0.40484896449816876	2382.856509620001	2457.856509620001	2457.856509620001	2482.856509620001	0.6933333277702332	0.5471698045730591	0.7058823704719543	0.5367646813392639	0.375	1135	1210	1210	1235	1462
6.832531288055375	6.832531288055373	0	0	1	30	-0.006290029259590677	0.402875563052441	2374.775430699746	2449.775430699746	2449.775430699746	2474.775430699746	0.6933333277702332	0.5471698045730591	0.6911764740943909	0.5367646813392639	0.375	1174	1249	1249	1274	1462
6.855516980714992	6.85551698071499	0	0	1	30	-0.006495190528383286	0.40249046830905133	2373.198467725565	2448.198467725565	2448.198467725565	2473.198467725565	0.6933333277702332	0.5377358198165894	0.7058823704719543	0.5367646813392639	0.375	1174	1249	1249	1274	1462
6.866163505130629	6.866163505130627	0	0	1	30	-0.006682548931412756	0.40249046830905133	2373.198467725565	2448.198467725565	2448.198467725565	2473.198467725565	0.6933333277702332	0.5377358198165894	0.7058823704719543	0.5367646813392639	0.375	1202	1277	1277	1302	1462
6.88231783256326	6.8823178325632615	0	0	1	30	-0.006851590932319503	0.40249046830905133	2373.198467725565	2448.198467725565	2448.198467725565	2473.198467725565	0.6933333277702332	0.5377358198165894	0.7058823704719543	0.5367646813392639	0.375	1289	1364	1364	1389	1462
6.899273876324106	6.899273876324104	0	0	1	30	-0.0070018531987290095	0.39688804967386915	2350.256563414494	2425.256563414494	2425.256563414494	2450.256563414494	0.6933333277702332	0.5283018946647644	0.6911764740943909	0.529411792755127	0.375	1352	1427	1427	1452	1475
6.922235489862096	6.922235489862098	0	0	1	30	-0.007132923872213648	0.3875671958415463	2312.0876669711324	2387.0876669711324	2387.0876669711324	2412.0876669711324	0.6800000071525574	0.5094339847564697	0.6911764740943909	0.5220588445663452	0.375	1388	1463	1463	1488	1475
6.932169903861144	6.9321695091214455	0	0	1	30	-0.007244443697168009	0.3875671958415463	2312.0876669711324	2387.0876669711324	2387.0876669711324	2412.0876669711324	0.6800000071525574	0.5094339847564697	0.6911764740943909	0.5220588445663452	0.375	1456	1531	1531	1556	1475
6.949340686018122	6.949340291278423	0	0	1	30	-0.007336107005503539	0.3875671958415463	2312.0876669711324	2387.0876669711324	2387.0876669711324	2412.0876669711324	0.6800000071525574	0.5094339847564697	0.6911764740943909	0.5220588445663452	0.375	1626	1701	1701	1726	1475
6.966142386556744	6.966141991817045	0	0	1	30	-0.00740766255446353	0.3875671958415463	2312.0876669711324	2387.0876669711324	2387.0876669711324	2412.0876669711324	0.6800000071525574	0.5094339847564697	0.6911764740943909	0.5220588445663452	0.375	1626	1701	1701	1726	1475
6.982527241973461	6.982526452494062	0	0	1	30	-0.007458914215262048	0.3875671958415463	2312.0876669711324	2387.0876669711324	2387.0876669711324	2412.0876669711324	0.6800000071525574	0.5094339847564697	0.6911764740943909	0.5220588445663452	0.375	1715	1790	1790	1815	1475
7.002062909665792	7.002062909665794	0	0	1	30	-0.007489721510659303	0.39090052599596525	2325.737653953478	2400.737653953478	2400.737653953478	2425.737653953478	0.6933333277702332	0.5094339847564697	0.6911764740943909	0.5220588445663452	0.375	1903	1978	1978	2003	1475
7.016292881066903	7.016292881066901	0	0	1	30	-0.0075	0.3875671958415463	2312.0876669711324	2387.0876669711324	2387.0876669711324	2412.0876669711324	0.6800000071525574	0.5094339847564697	0.6911764740943909	0.5220588445663452	0.375	1947	2022	2022	2047	1475
7.032357997327612	7.03235799732761	0	0	1	30	-0.007489721510659305	0.3875671958415463	2312.0876669711324	2387.0876669711324	2387.0876669711324	2412.0876669711324	0.6800000071525574	0.5094339847564697	0.6911764740943909	0.5220588445663452	0.375	2013	2088	2088	2113	1475
7.055489743675775	7.055489348936076	0	0	1	30	-0.007458914215262052	0.3815796647130618	2287.568726999988	2362.568726999988	2362.568726999988	2387.568726999988	0.6800000071525574	0.49056604504585266	0.6911764740943909	0.5147058963775635	0.375	2111	2186	2186	2211	1475
7.068757339691274	7.068759708129464	0	0	1	30	-0.0074076625544635365	0.37795062977369476	2272.70782892328	2347.70782892328	2347.70782892328	2372.70782892328	0.6800000071525574	0.4811320900917053	0.6911764740943909	0.5073529481887817	0.375	2194	2269	2269	2294	1475
7.082649413910232	7.082650598129328	0	0	1	30	-0.007336107005503547	0.36888134832071806	2235.5691213733407	2310.5691213733407	2310.5691213733407	2335.5691213733407	0.6800000071525574	0.46226415038108826	0.6764705777168274	0.49264705181121826	0.375	2266	2341	2341	2366	1475
7.09934571894928	7.099345718949282	0	0	1	30	-0.0072444436971680175	0.35065341550715035	2160.9257365017806	2235.9257365017806	2235.9257365017806	2260.9257365017806	0.6666666865348816	0.4245283007621765	0.6617646813392639	0.47058823704719543	0.375	2341	2416	2416	2441	1475
7.122261147942517	7.122261542682216	0	0	1	30	-0.007132923872213658	0.3297762503802364	2075.433745307068	2150.433745307068	2150.433745307068	2175.433745307068	0.653333306312561	0.38679245114326477	0.6323529481887817	0.44117647409439087	0.375	2385	2460	2460	2485	1475
7.132154903752593	7.132154903752591	0	0	1	30	-0.007001853198729022	0.3024282957971818	1963.4438712894594	2038.4438712894594	2038.4438712894594	2063.4438712894594	0.6133333444595337	0.35849055647850037	0.5882353186607361	0.40441176295280457	0.375	2422	2497	2497	2522	1475
7.149391607439263	7.149391607439265	0	0	1	30	-0.006851590932319517	0.27924504317343235	1868.5084517952055	1943.5084517952055	1943.5084517952055	1968.5084517952055	0.5866666436195374	0.3207547068595886	0.5588235259056091	0.375	0.375	2432	2507	2507	2532	1475
7.1662102817849345	7.166209887045236	0	0	1	30	-0.0066825489314127715	0.26454630906606624	1808.3171356255414	1883.3171356255414	1883.3171356255414	1908.3171356255414	0.5866666436195374	0.2924528419971466	0.529411792755127	0.3382352888584137	0.375	2422	2497	2497	2522	1475
7.189085447328896	7.189085052589197	0	0	1	30	-0.006495190528383305	0.22925617361512152	1663.8040309539226	1738.8040309539226	1738.8040309539226	1763.8040309539226	0.5333333611488342	0.24528302252292633	0.47058823704719543	0.29411765933036804	0.375	2422	2497	2497	2522	1475
7.199188809919018	7.19918880991902	0	0	1	30	-0.006290029259590696	0.2119186493603571	1592.8068691306623	1667.8068691306623	1667.8068691306623	1692.8068691306623	0.5066666603088379	0.21698112785816193	0.45588234066963196	0.2720588147640228	0.3125	2422	2497	2497	2522	1475
7.216373013225752	7.216373013225754	0	0	1	30	-0.006067627457812124	0.1961827091872692	1528.3681941218674	1603.3681941218674	1603.3681941218674	1628.3681941218674	0.47999998927116394	0.19811320304870605	0.4264705777168274	0.25	0.375	2432	2507	2507	2532	1475
7.232273523032074	7.232273523032076	0	0	1	30	-0.005828594710927302	0.1717460128030769	1428.2999224286	1503.2999224286	1503.2999224286	1528.2999224286	0.4266666769981384	0.16981132328510284	0.3970588147640228	0.22794117033481598	0.3125	2432	2507	2507	2532	1475
7.257271598676041	7.257271203936343	0	0	1	30	-0.005573586191080479	0.14631737826011793	1324.1696639751829	1399.1696639751829	1399.1696639751829	1424.1696639751829	0.3866666555404663	0.14150942862033844	0.3235294222831726	0.1764705926179886	0.3125	2432	2507	2507	2532	1475
7.266152847158761	7.266152452419062	0	0	1	30	-0.005303300858899131	0.14631737826011793	1324.1696639751829	1399.1696639751829	1399.1696639751829	1424.1696639751829	0.3866666555404663	0.14150942862033844	0.3235294222831726	0.1764705926179886	0.3125	2422	2497	2497	2522	1475
7.283484288373138	7.28348389363344	0	0	1	30	-0.0050184795476914635	0.12811315951346836	1249.623388207653	1324.623388207653	1324.623388207653	1349.623388207653	0.3466666638851166	0.12264151126146317	0.27941176295280457	0.15441176295280457	0.3125	2397	2472	2472	2497	1475
7.299183086193388	7.299182691453689	0	0	1	30	-0.004719902932873809	0.11039553223996323	1177.0697045226493	1252.0697045226493	1252.0697045226493	1277.0697045226493	0.30666667222976685	0.1037735864520073	0.23529411852359772	0.13235294818878174	0.3125	2384	2459	2459	2484	1475
7.316189261895975	7.316188867156276	0	0	1	30	-0.004408389392193576	0.09281306840627612	1105.0695151237007	1180.0695151237007	1180.0695151237007	1205.0695151237007	0.2666666805744171	0.08490566164255142	0.19117647409439087	0.10294117778539658	0.3125	2382	2457	2457	2482	1475
7.3355259807801225	7.335525980780124	0	0	1	30	-0.00408479276261273	0.058290292131859545	963.6987462799648	1038.6987462799648	1038.6987462799648	1063.6987462799648	0.18666666746139526	0.03773584961891174	0.13235294818878174	0.06617647409439087	0.3125	2374	2449	2449	2474	1475
7.3493754231116135	7.349375817851312	0	0	1	30	-0.003750000000000026	0.058290292131859545	963.6987462799648	1038.6987462799648	1038.6987462799648	1063.6987462799648	0.18666666746139526	0.03773584961891174	0.13235294818878174	0.06617647409439087	0.3125	2373	2448	2448	2473	1475
7.3662083080864384	7.36620830808644	0	0	1	30	-0.0034049287480466253	0.04886130040115113	925.0870251427139	1000.0870251427139	1000.0870251427139	1025.0870251427139	0.1733333319425583	0.01886792480945587	0.07352941483259201	0.04411764815449715	0.3125	2373	2448	2448	2473	1475
7.38887070893276	7.388870708932762	0	0	1	30	-0.0030505248230685246	0.041924303892603515	896.6800244402114	971.6800244402114	971.6800244402114	996.6800244402114	0.14666666090488434	0.01886792480945587	0.05882352963089943	0.036764707416296005	0.3125	2373	2448	2448	2473	1475
7.399142230634563	7.399142230634562	0	0	1	30	-0.002687759621589774	0.038455809380739905	882.4765394141299	957.4765394141299	957.4765394141299	982.4765394141299	0.13333334028720856	0.01886792480945587	0.04411764815449715	0.036764707416296005	0.3125	2350	2425	2425	2450	1475
7.416346960405633	7.416346960405635	0	0	1	30	-0.002317627457812126	0.035149506486591375	868.9372290625917	943.9372290625917	943.9372290625917	968.9372290625917	0.11999999731779099	0.01886792480945587	0.05882352963089943	0.029411764815449715	0.3125	2312	2387	2387	2412	1475
7.432278654648158	7.432278259908459	0	0	1	30	-0.0019411428382689242	0.031708042987680325	854.8444360345509	929.8444360345509	929.8444360345509	954.8444360345509	0.1066666692495346	0.01886792480945587	0.05882352963089943	0.022058824077248573	0.3125	2312	2387	2387	2412	1475
7.455552902027581	7.455552507287882	0	0	1	30	-0.0015593376811332115	0.030814298342794155	851.184551713742	926.184551713742	926.184551713742	951.184551713742	0.09333333373069763	0.028301887214183807	0.07352941483259201	0.022058824077248573	0.3125	2312	2387	2387	2412	1475
7.468757734430973	7.468758523910369	0	0	1	30	-0.001173258487801746	0.030733199709153065	850.8524528089818	925.8524528089818	925.8524528089818	950.8524528089818	0.09333333373069763	0.028301887214183807	0.0882352963089943	0.014705882407724857	0.3125	2312	2387	2387	2412	1475
7.48237270138139	7.482373096121089	0	0	1	30	-0.0007839634745074134	0.030787265450076547	851.0738520180635	926.0738520180635	926.0738520180635	951.0738520180635	0.09333333373069763	0.028301887214183807	0.10294117778539658	0.014705882407724857	0.3125	2312	2387	2387	2412	1475
7.499534009785595	7.499534009785597	0	0	1	30	-0.00039251967182208893	0.03314575605125853	860.7318710299037	935.7318710299037	935.7318710299037	960.7318710299037	0.09333333373069763	0.03773584961891174	0.10294117778539658	0.014705882407724857	0.3125	2325	2400	2400	2425	1475
7.5223247010340195	7.522324701034021	0	0	1	30	-8.039065796791711e-18	0.029812422171549287	847.0818687924943	922.0818687924943	922.0818687924943	947.0818687924943	0.07999999821186066	0.03773584961891174	0.10294117778539658	0.014705882407724857	0.3125	2312	2387	2387	2412	1475
7.532164377505364	7.532163982765665	0	0	1	30	0.00039251967182207294	0.02986648791247276	847.3032680015759	922.3032680015759	922.3032680015759	947.3032680015759	0.07999999821186066	0.03773584961891174	0.11764705926179886	0.014705882407724857	0.3125	2312	2387	2387	2412	1475
7.549523845238355	7.549524239978053	0	0	1	30	0.0007839634745073974	0.02986648791247276	847.3032680015759	922.3032680015759	922.3032680015759	947.3032680015759	0.07999999821186066	0.03773584961891174	0.11764705926179886	0.014705882407724857	0.3125	2287	2362	2362	2387	1475
7.566254887370896	7.566254887370894	0	0	1	30	0.00117325848780173	0.02986648791247276	847.3032680015759	922.3032680015759	922.3032680015759	947.3032680015759	0.07999999821186066	0.03773584961891174	0.11764705926179886	0.014705882407724857	0.3125	2272	2347	2347	2372	1475
7.588963867501672	7.588963867501674	0	0	1	30	0.0015593376811331957	0.032224978513654745	856.9612870134162	931.9612870134162	931.9612870134162	956.9612870134162	0.07999999821186066	0.04716981202363968	0.11764705926179886	0.014705882407724857	0.3125	2235	2310	2310	2335	1475
7.599238152381364	7.599237757641665	0	0	1	30	0.0019411428382689084	0.032008715536264915	856.0756901210048	931.0756901210048	931.0756901210048	956.0756901210048	0.07999999821186066	0.04716981202363968	0.11764705926179886	0.007352941203862429	0.3125	2160	2235	2235	2260	1475
7.616373013225754	7.616373013225752	0	0	1	30	0.0023176274578121103	0.032008715536264915	856.0756901210048	931.0756901210048	931.0756901210048	956.0756901210048	0.07999999821186066	0.04716981202363968	0.11764705926179886	0.007352941203862429	0.3125	2075	2150	2150	2175	1475
7.632440103184955	7.6324397084452595	0	0	1	30	0.002687759621589759	0.032224978513654745	856.9612870134162	931.9612870134162	931.9612870134162	956.9612870134162	0.07999999821186066	0.04716981202363968	0.11764705926179886	0.014705882407724857	0.3125	1963	2038	2038	2063	1475
7.655622376214563	7.655621981474864	0	0	1	30	0.0030505248230685103	0.032224978513654745	856.9612870134162	931.9612870134162	931.9612870134162	956.9612870134162	0.07999999821186066	0.04716981202363968	0.11764705926179886	0.014705882407724857	0.3125	1868	1943	1943	1968	1475
7.668826419138558	7.66882641913856	0	0	1	30	0.0034049287480466114	0.032008715536264915	856.0756901210048	931.0756901210048	931.0756901210048	956.0756901210048	0.07999999821186066	0.04716981202363968	0.11764705926179886	0.007352941203862429	0.3125	1808	1883	1883	1908	1475
7.682172173614415	7.682172173614413	0	0	1	30	0.0037500000000000124	0.032008715536264915	856.0756901210048	931.0756901210048	931.0756901210048	956.0756901210048	0.07999999821186066	0.04716981202363968	0.11764705926179886	0.007352941203862429	0.3125	1663	1738	1738	1763	1475
7.6994333511624085	7.69943335116241	0	0	1	30	0.004084792762612716	0.032008715536264915	856.0756901210048	931.0756901210048	931.0756901210048	956.0756901210048	0.07999999821186066	0.04716981202363968	0.11764705926179886	0.007352941203862429	0.3125	1592	1667	1667	1692	1462
7.722128910143429	7.722128910143427	0	0	1	30	0.004408389392193564	0.032008715536264915	856.0756901210048	931.0756901210048	931.0756901210048	956.0756901210048	0.07999999821186066	0.04716981202363968	0.11764705926179886	0.007352941203862429	0.25	1528	1603	1603	1628	1475
7.732249641280298	7.7322496412802995	0	0	1	30	0.004719902932873797	0.032008715536264915	856.0756901210048	931.0756901210048	931.0756901210048	956.0756901210048	0.07999999821186066	0.04716981202363968	0.11764705926179886	0.007352941203862429	0.25	1428	1503	1503	1528	1462
7.749414107602092	7.749414502341791	0	0	1	30	0.005018479547691453	0.032008715536264915	856.0756901210048	931.0756901210048	931.0756901210048	956.0756901210048	0.07999999821186066	0.04716981202363968	0.11764705926179886	0.007352941203862429	0.3125	1324	1399	1399	1424	1462
7.766165676198973	7.7661656761989715	0	0	1	30	0.005303300858899124	0.032008715536264915	856.0756901210048	931.0756901210048	931.0756901210048	956.0756901210048	0.07999999821186066	0.04716981202363968	0.11764705926179886	0.007352941203862429	0.3125	1324	1399	1399	1424	1462
7.7888059716221605	7.788805971622162	0	0	1	30	0.0055735861910804745	0.032008715536264915	856.0756901210048	931.0756901210048	931.0756901210048	956.0756901210048	0.07999999821186066	0.04716981202363968	0.11764705926179886	0.007352941203862429	0.3125	1249	1324	1324	1349	1462
7.7991280200054085	7.79912762526571	0	0	1	30	0.0058285947109273	0.032008715536264915	856.0756901210048	931.0756901210048	931.0756901210048	956.0756901210048	0.07999999821186066	0.04716981202363968	0.11764705926179886	0.007352941203862429	0.3125	1177	1252	1252	1277	1462
7.816391171251897	7.816391565991596	0	0	1	30	0.006067627457812124	0.032008715536264915	856.0756901210048	931.0756901210048	931.0756901210048	956.0756901210048	0.07999999821186066	0.04716981202363968	0.11764705926179886	0.007352941203862429	0.3125	1105	1180	1180	1205	1462
7.83226128610141	7.832260891361715	0	0	1	30	0.006290029259590699	0.02965022493508293	846.4176711091646	921.4176711091646	921.4176711091646	946.4176711091646	0.07999999821186066	0.03773584961891174	0.11764705926179886	0.007352941203862429	0.3125	963	1038	1038	1063	1462
7.855496454250655	7.855496454250654	0	0	1	30	0.006495190528383307	0.02965022493508293	846.4176711091646	921.4176711091646	921.4176711091646	946.4176711091646	0.07999999821186066	0.03773584961891174	0.11764705926179886	0.007352941203862429	0.3125	963	1038	1038	1063	1462
7.868769576621936	7.868769181882238	0	0	1	30	0.006682548931412777	0.02965022493508293	846.4176711091646	921.4176711091646	921.4176711091646	946.4176711091646	0.07999999821186066	0.03773584961891174	0.11764705926179886	0.007352941203862429	0.3125	925	1000	1000	1025	1462
7.882966784628046	7.882966784628048	0	0	1	30	0.006851590932319523	0.02965022493508293	846.4176711091646	921.4176711091646	921.4176711091646	946.4176711091646	0.07999999821186066	0.03773584961891174	0.11764705926179886	0.007352941203862429	0.3125	896	971	971	996	1462
7.899391114014641	7.899391114014639	0	0	1	30	0.007001853198729028	0.02965022493508293	846.4176711091646	921.4176711091646	921.4176711091646	946.4176711091646	0.07999999821186066	0.03773584961891174	0.11764705926179886	0.007352941203862429	0.3125	882	957	957	982	1462
7.922144304991679	7.922144304991681	0	0	1	30	0.007132923872213665	0.02986648791247276	847.3032680015759	922.3032680015759	922.3032680015759	947.3032680015759	0.07999999821186066	0.03773584961891174	0.11764705926179886	0.014705882407724857	0.3125	868	943	943	968	1462
7.932240562267225	7.932240562267227	0	0	1	30	0.0072444436971680235	0.02986648791247276	847.3032680015759	922.3032680015759	922.3032680015759	947.3032680015759	0.07999999821186066	0.03773584961891174	0.11764705926179886	0.014705882407724857	0.3125	854	929	929	954	1462
7.949410160205105	7.949410160205106	0	0	1	30	0.007336107005503552	0.02965022493508293	846.4176711091646	921.4176711091646	921.4176711091646	946.4176711091646	0.07999999821186066	0.03773584961891174	0.11764705926179886	0.007352941203862429	0.3125	851	926	926	951	1462
7.966439230810224	7.966438836070525	0	0	1	30	0.007407662554463541	0.029812422171549287	847.0818687924943	922.0818687924943	922.0818687924943	947.0818687924943	0.07999999821186066	0.03773584961891174	0.10294117778539658	0.014705882407724857	0.3125	850	925	925	950	1462
7.988783471459332	7.9887838661990305	0	0	1	30	0.007458914215262055	0.03067913396822959	850.6310535999002	925.6310535999002	925.6310535999002	950.6310535999002	0.09333333373069763	0.028301887214183807	0.07352941483259201	0.014705882407724857	0.3125	851	926	926	951	1462
7.999176178248657	7.999176178248659	0	0	1	30	0.007489721510659307	0.03642502419004429	874.1604740582313	949.1604740582313	949.1604740582313	974.1604740582313	0.1066666692495346	0.03773584961891174	0.05882352963089943	0.022058824077248573	0.3125	860	935	935	960	1462
8.016379723800632	8.016379329060934	0	0	1	30	0.0075	0.048024936142912505	921.6621135052267	996.6621135052267	996.6621135052267	1021.6621135052267	0.13333334028720856	0.056603774428367615	0.07352941483259201	0.029411764815449715	0.3125	847	922	922	947	1462
8.03224510177376	8.032244707034062	0	0	1	30	0.007489721510659301	0.059028461302395356	966.721549033309	1041.721549033309	1041.721549033309	1066.721549033309	0.14666666090488434	0.08490566164255142	0.0882352963089943	0.05147058889269829	0.3125	847	922	922	947	1462
8.055461717157161	8.055461322417463	0	0	1	30	0.007458914215262044	0.07406817890774575	1028.3091926272189	1103.3091926272189	1103.3091926272189	1128.3091926272189	0.1733333319425583	0.11320754885673523	0.13235294818878174	0.07352941483259201	0.3125	847	922	922	947	1462
8.068689839202783	8.068690233942482	0	0	1	30	0.007407662554463523	0.08991888056228833	1093.2178159025707	1168.2178159025707	1168.2178159025707	1193.2178159025707	0.20000000298023224	0.14150942862033844	0.1764705926179886	0.10294117778539658	0.3125	847	922	922	947	1462
8.082989284790877	8.082989284790875	0	0	1	30	0.007336107005503528	0.11926345727293652	1213.383857532675	1288.383857532675	1288.383857532675	1313.383857532675	0.2666666805744171	0.17924527823925018	0.23529411852359772	0.13235294818878174	0.3125	856	931	931	956	1462
8.099322034567354	8.099322824046753	0	0	1	30	0.007244443697167994	0.12985320415051338	1256.7488709963523	1331.7488709963523	1331.7488709963523	1356.7488709963523	0.2666666805744171	0.2075471729040146	0.27941176295280457	0.1617647111415863	0.3125	856	931	931	956	1462
8.122265884818901	8.122265884818903	0	0	1	30	0.00713292387221363	0.17230323412710202	1430.581743750483	1505.581743750483	1505.581743750483	1530.581743750483	0.3466666638851166	0.2641509473323822	0.36764705181121826	0.2132352888584137	0.3125	856	931	931	956	1462
8.132291878428067	8.132291878428068	0	0	1	30	0.007001853198728986	0.17230323412710202	1430.581743750483	1505.581743750483	1505.581743750483	1530.581743750483	0.3466666638851166	0.2641509473323822	0.36764705181121826	0.2132352888584137	0.3125	856	931	931	956	1462
8.149368317797038	8.149371080974928	0	0	1	30	0.006851590932319475	0.1890664213404678	1499.2269953892155	1574.2269953892155	1574.2269953892155	1599.2269953892155	0.3733333349227905	0.2830188572406769	0.4117647111415863	0.24264705181121826	0.3125	856	931	931	956	1462
8.166425809660463	8.166426204400162	0	0	1	30	0.006682548931412723	0.20230871549836493	1553.4541899658043	1628.4541899658043	1628.4541899658043	1653.4541899658043	0.4000000059604645	0.2924528419971466	0.44117647409439087	0.2647058963775635	0.3125	856	931	931	956	1462
8.188839524496558	8.188839919236257	0	0	1	30	0.006495190528383249	0.23765623307815886	1698.2022744550604	1773.2022744550604	1773.2022744550604	1798.2022744550604	0.47999998927116394	0.3207547068595886	0.4852941036224365	0.30882352590560913	0.3125	856	931	931	956	1462
8.199201836329078	8.199201441589379	0	0	1	30	0.006290029259590635	0.24748243189780972	1738.4405586215307	1813.4405586215307	1813.4405586215307	1838.4405586215307	0.47999998927116394	0.3396226465702057	0.5147058963775635	0.33088234066963196	0.3125	856	931	931	956	1462
8.21641564511322	8.21641880303081	0	0	1	30	0.0060676274578120555	0.26064362186152223	1792.3356315229335	1867.3356315229335	1867.3356315229335	1892.3356315229335	0.5066666603088379	0.349056601524353	0.529411792755127	0.3529411852359772	0.3125	856	931	931	956	1450
8.232172864408888	8.232172864408886	0	0	1	30	0.005828594710927226	0.2753456849604845	1852.540579913184	1927.540579913184	1927.540579913184	1952.540579913184	0.5333333611488342	0.35849055647850037	0.5588235259056091	0.375	0.3125	856	931	931	956	1450
8.255613691941189	8.255614086680891	0	0	1	30	0.0055735861910803965	0.30667409799657896	1980.8304312959908	2055.830431295991	2055.830431295991	2080.830431295991	0.5733333230018616	0.3962264060974121	0.6029411554336548	0.4264705777168274	0.3125	856	931	931	956	1462
8.2661406102281	8.2661402154884	0	0	1	30	0.005303300858899042	0.30667409799657896	1980.8304312959908	2055.830431295991	2055.830431295991	2080.830431295991	0.5733333230018616	0.3962264060974121	0.6029411554336548	0.4264705777168274	0.3125	856	931	931	956	1462
8.282943889725516	8.282943889725518	0	0	1	30	0.005018479547691366	0.31969846618783926	2034.1652190392017	2109.1652190392015	2109.1652190392015	2134.1652190392015	0.5866666436195374	0.4150943458080292	0.6176470518112183	0.4485294222831726	0.3125	856	931	931	956	1462
8.299390719274943	8.299391114014641	0	0	1	30	0.004719902932873706	0.33505595019763934	2097.054116059333	2172.054116059333	2172.054116059333	2197.054116059333	0.6133333444595337	0.43396225571632385	0.6323529481887817	0.4632352888584137	0.3125	856	931	931	956	1462
8.323216812753248	8.323217602232647	0	0	1	30	0.004408389392193469	0.35783204436302185	2190.3222216665745	2265.3222216665745	2265.3222216665745	2290.3222216665745	0.6266666650772095	0.4811320900917053	0.6470588445663452	0.5	0.3125	856	931	931	956	1462
8.332183719750603	8.332183719750605	0	0	1	30	0.004084792762612619	0.37015354229865594	2240.778755712996	2315.778755712996	2315.778755712996	2340.778755712996	0.6399999856948853	0.5	0.6617646813392639	0.5147058963775635	0.3125	846	921	921	946	1462
8.34952463471775	8.349525029457448	0	0	1	30	0.0037499999999999114	0.3806368106376752	2283.7077395612796	2358.7077395612796	2358.7077395612796	2383.7077395612796	0.653333306312561	0.5188679099082947	0.6617646813392639	0.529411792755127	0.3125	846	921	921	946	1462
8.366164491979877	8.366164491979875	0	0	1	30	0.0034049287480465078	0.39312051838605466	2334.8285227908937	2409.8285227908937	2409.8285227908937	2434.8285227908937	0.6666666865348816	0.5377358198165894	0.6764705777168274	0.5441176295280457	0.3125	846	921	921	946	1462
8.38259118980466	8.382591189804662	0	0	1	30	0.003050524823068404	0.4020833252996825	2371.5312171021997	2446.5312171021997	2446.5312171021997	2471.5312171021997	0.6800000071525574	0.5471698045730591	0.6911764740943909	0.5514705777168274	0.3125	846	921	921	946	1462
8.402679098335579	8.40267909833558	0	0	1	30	0.0026877596215896505	0.41140417913200533	2409.700113545562	2484.700113545562	2484.700113545562	2509.700113545562	0.6933333277702332	0.5660377144813538	0.6911764740943909	0.5588235259056091	0.3125	846	921	921	946	1462
8.41615195899444	8.416151564254742	0	0	1	30	0.002317627457812	0.42435407535427583	2462.7299385757597	2537.7299385757597	2537.7299385757597	2562.7299385757597	0.7066666483879089	0.5943396091461182	0.6911764740943909	0.5735294222831726	0.3125	847	922	922	947	1462
8.432215101556654	8.432215101556656	0	0	1	30	0.0019411428382687965	0.4324771980191082	2495.994125888248	2570.994125888248	2570.994125888248	2595.994125888248	0.7066666483879089	0.6132075190544128	0.7058823704719543	0.5808823704719543	0.3125	847	922	922	947	1462
8.455546980932098	8.4555465861924	0	0	1	30	0.001559337681133082	0.43710812219905204	2514.9577604051183	2589.9577604051183	2589.9577604051183	2614.9577604051183	0.7200000286102295	0.6132075190544128	0.7058823704719543	0.5882353186607361	0.3125	846	921	921	946	1462
8.468735629007842	8.468735234268143	0	0	1	30	0.0011732584878016152	0.4427999485425884	2538.2657892818997	2613.2657892818997	2613.2657892818997	2638.2657892818997	0.7333333492279053	0.6226415038108826	0.7058823704719543	0.5882353186607361	0.3125	847	922	922	947	1462
8.482655335005713	8.482655335005715	0	0	1	30	0.0007839634745072818	0.4427999485425884	2538.2657892818997	2613.2657892818997	2613.2657892818997	2638.2657892818997	0.7333333492279053	0.6226415038108826	0.7058823704719543	0.5882353186607361	0.3125	850	925	925	950	1462
8.499202033698928	8.49920163895923	0	0	1	30	0.0003925196718219568	0.4427999485425884	2538.2657892818997	2613.2657892818997	2613.2657892818997	2638.2657892818997	0.7333333492279053	0.6226415038108826	0.7058823704719543	0.5882353186607361	0.3125	874	949	949	974	1462
8.523232207601502	8.523232602341201	0	0	1	30	-1.2426921205886656e-16	0.4475169260196621	2557.5818120505164	2632.5818120505164	2632.5818120505164	2657.5818120505164	0.7333333492279053	0.6415094137191772	0.7058823704719543	0.5882353186607361	0.3125	921	996	996	1021	1462
8.532147403698314	8.532147008958615	0	0	1	30	-0.00039251967182220505	0.4475169260196621	2557.5818120505164	2632.5818120505164	2632.5818120505164	2657.5818120505164	0.7333333492279053	0.6415094137191772	0.7058823704719543	0.5882353186607361	0.3125	966	1041	1041	1066	1462
8.549176474303433	8.549176079563734	0	0	1	30	-0.000783963474507529	0.45450632096909516	2586.203384368445	2661.203384368445	2661.203384368445	2686.203384368445	0.746666669845581	0.650943398475647	0.7058823704719543	0.595588207244873	0.3125	1028	1103	1103	1128	1462
8.56616607093867	8.566165676198972	0	0	1	30	-0.0011732584878018542	0.45450632096909516	2586.203384368445	2661.203384368445	2661.203384368445	2686.203384368445	0.746666669845581	0.650943398475647	0.7058823704719543	0.595588207244873	0.3125	1093	1168	1168	1193	1462
8.588251362345385	8.588251362345384	0	0	1	30	-0.0015593376811333186	0.45450632096909516	2586.203384368445	2661.203384368445	2661.203384368445	2686.203384368445	0.746666669845581	0.650943398475647	0.7058823704719543	0.595588207244873	0.3125	1213	1288	1288	1313	1462
8.601460142145765	8.601459747406066	0	0	1	30	-0.00194114283826903	0.45085025617408103	2571.231799032862	2646.231799032862	2646.231799032862	2671.231799032862	0.746666669845581	0.6415094137191772	0.7058823704719543	0.5882353186607361	0.3125	1256	1331	1331	1356	1462
8.616141301022573	8.616141301022571	0	0	1	30	-0.00231762745781223	0.4484917748861248	2561.573818158681	2636.573818158681	2636.573818158681	2661.573818158681	0.746666669845581	0.6320754885673523	0.7058823704719543	0.5882353186607361	0.3125	1430	1505	1505	1530	1462
8.632410892447247	8.632410892447249	0	0	1	30	-0.002687759621589876	0.4484917748861248	2561.573818158681	2636.573818158681	2636.573818158681	2661.573818158681	0.746666669845581	0.6320754885673523	0.7058823704719543	0.5882353186607361	0.3125	1430	1505	1505	1530	1462
8.654855791719545	8.654855396979846	0	0	1	30	-0.003050524823068625	0.4484917748861248	2561.573818158681	2636.573818158681	2636.573818158681	2661.573818158681	0.746666669845581	0.6320754885673523	0.7058823704719543	0.5882353186607361	0.3125	1499	1574	1574	1599	1462
8.668125756173236	8.668125361433537	0	0	1	30	-0.0034049287480467233	0.4484917748861248	2561.573818158681	2636.573818158681	2636.573818158681	2661.573818158681	0.746666669845581	0.6320754885673523	0.7058823704719543	0.5882353186607361	0.3125	1553	1628	1628	1653	1462
8.682148489232485	8.682148489232487	0	0	1	30	-0.0037500000000001204	0.4484917748861248	2561.573818158681	2636.573818158681	2636.573818158681	2661.573818158681	0.746666669845581	0.6320754885673523	0.7058823704719543	0.5882353186607361	0.3125	1698	1773	1773	1798	1462
8.699218612766277	8.699218218026578	0	0	1	30	-0.004084792762612822	0.44613327869700736	2551.9157762642453	2626.9157762642453	2626.9157762642453	2651.9157762642453	0.746666669845581	0.6226415038108826	0.7058823704719543	0.5882353186607361	0.3125	1738	1813	1813	1838	1462
8.722383122509438	8.72238312250944	0	0	1	30	-0.004408389392193665	0.44613327869700736	2551.9157762642453	2626.9157762642453	2626.9157762642453	2651.9157762642453	0.746666669845581	0.6226415038108826	0.7058823704719543	0.5882353186607361	0.3125	1792	1867	1867	1892	1462
8.732179377613917	8.732178982874219	0	0	1	30	-0.004719902932873894	0.4448356995726437	2546.602189749976	2621.602189749976	2621.602189749976	2646.602189749976	0.746666669845581	0.6226415038108826	0.7058823704719543	0.5808823704719543	0.3125	1852	1927	1927	1952	1462
8.749180026960719	8.749179632221024	0	0	1	30	-0.005018479547691547	0.44034160439659775	2528.198870004068	2603.198870004068	2603.198870004068	2628.198870004068	0.746666669845581	0.6132075190544128	0.6911764740943909	0.5808823704719543	0.3125	1980	2055	2055	2080	1462
8.766427783358957	8.766428178098655	0	0	1	30	-0.005303300858899213	0.44247720338352625	2536.94414785554	2611.94414785554	2611.94414785554	2636.94414785554	0.746666669845581	0.6132075190544128	0.7058823704719543	0.5808823704719543	0.3125	1980	2055	2055	2080	1462
8.788219783169481	8.788219783169483	0	0	1	30	-0.005573586191080559	0.44011872209557	2527.286166981359	2602.286166981359	2602.286166981359	2627.286166981359	0.746666669845581	0.6037735939025879	0.7058823704719543	0.5808823704719543	0.3125	2034	2109	2109	2134	1462
8.801493300280463	8.80149330028046	0	0	1	30	-0.005828594710927379	0.44011872209557	2527.286166981359	2602.286166981359	2602.286166981359	2627.286166981359	0.746666669845581	0.6037735939025879	0.7058823704719543	0.5808823704719543	0.3125	2097	2172	2172	2197	1462
8.816220248962328	8.816219854222629	0	0	1	30	-0.006067627457812198	0.44011872209557	2527.286166981359	2602.286166981359	2602.286166981359	2627.286166981359	0.746666669845581	0.6037735939025879	0.7058823704719543	0.5808823704719543	0.3125	2190	2265	2265	2290	1462
8.832211548899366	8.832211154159667	0	0	1	30	-0.006290029259590766	0.44011872209557	2527.286166981359	2602.286166981359	2602.286166981359	2627.286166981359	0.746666669845581	0.6037735939025879	0.7058823704719543	0.5808823704719543	0.3125	2240	2315	2315	2340	1462
8.854903160483396	8.8549027657437	0	0	1	30	-0.0064951905283833706	0.44011872209557	2527.286166981359	2602.286166981359	2602.286166981359	2627.286166981359	0.746666669845581	0.6037735939025879	0.7058823704719543	0.5808823704719543	0.3125	2283	2358	2358	2383	1462
8.868133256227512	8.868132861487814	0	0	1	30	-0.006682548931412833	0.44011872209557	2527.286166981359	2602.286166981359	2602.286166981359	2627.286166981359	0.746666669845581	0.6037735939025879	0.7058823704719543	0.5808823704719543	0.3125	2334	2409	2409	2434	1462
8.882156778766163	8.882155989286764	0	0	1	30	-0.006851590932319573	0.4379831231086415	2518.540889129887	2593.540889129887	2593.540889129887	2618.540889129887	0.746666669845581	0.6037735939025879	0.6911764740943909	0.5808823704719543	0.3125	2371	2446	2446	2471	1462
8.899232428655733	8.899232428655734	0	0	1	30	-0.007001853198729073	0.44011872209557	2527.286166981359	2602.286166981359	2602.286166981359	2627.286166981359	0.746666669845581	0.6037735939025879	0.7058823704719543	0.5808823704719543	0.3125	2409	2484	2484	2509	1462
8.92151311621334	8.921513116213342	0	0	1	30	-0.007132923872213704	0.43882114297120633	2521.9725804670898	2596.9725804670898	2596.9725804670898	2621.9725804670898	0.746666669845581	0.6037735939025879	0.7058823704719543	0.5735294222831726	0.3125	2462	2537	2537	2562	1462
8.932147798438013	8.932147403698314	0	0	1	30	-0.0072444436971680565	0.4364626467820889	2512.314538572654	2587.314538572654	2587.314538572654	2612.314538572654	0.746666669845581	0.5943396091461182	0.7058823704719543	0.5735294222831726	0.3125	2495	2570	2570	2595	1462
8.949171342687347	8.949170947947648	0	0	1	30	-0.007336107005503578	0.44011872209557	2527.286166981359	2602.286166981359	2602.286166981359	2627.286166981359	0.746666669845581	0.6037735939025879	0.7058823704719543	0.5808823704719543	0.3125	2514	2589	2589	2614	1462
8.966309756189023	8.966309756189025	0	0	1	30	-0.007407662554463561	0.4364626467820889	2512.314538572654	2587.314538572654	2587.314538572654	2612.314538572654	0.746666669845581	0.5943396091461182	0.7058823704719543	0.5735294222831726	0.3125	2538	2613	2613	2638	1462
8.988179519720209	8.988179519720207	0	0	1	30	-0.007458914215262068	0.4377602259064526	2517.6281250869233	2592.6281250869233	2592.6281250869233	2617.6281250869233	0.746666669845581	0.5943396091461182	0.7058823704719543	0.5808823704719543	0.3125	2538	2613	2613	2638	1462
9.001398168013058	9.001397773273359	0	0	1	30	-0.007489721510659314	0.43410416549413267	2502.656557698473	2577.656557698473	2577.656557698473	2602.656557698473	0.746666669845581	0.5849056839942932	0.7058823704719543	0.5735294222831726	0.3125	2538	2613	2613	2638	1462
9.016159853788416	9.016159459048717	0	0	1	30	-0.0075	0.4307708353397137	2489.0065707161275	2564.0065707161275	2564.0065707161275	2589.0065707161275	0.7333333492279053	0.5849056839942932	0.7058823704719543	0.5735294222831726	0.3125	2557	2632	2632	2657	1462
9.03218786451744	9.03218746977774	0	0	1	30	-0.007489721510659294	0.4284123391505963	2479.3485288216916	2554.3485288216916	2554.3485288216916	2579.3485288216916	0.7333333492279053	0.5754716992378235	0.7058823704719543	0.5735294222831726	0.3125	2557	2632	2632	2657	1462
9.054999476969897	9.054999476969899	0	0	1	30	-0.00745891421526203	0.42605384296147886	2469.6904869272557	2544.6904869272557	2544.6904869272557	2569.6904869272557	0.7333333492279053	0.5471698045730591	0.6911764740943909	0.5661764740943909	0.3125	2586	2661	2661	2686	1462
9.068733260569648	9.06873326056965	0	0	1	30	-0.007407662554463503	0.4179577532201799	2436.5369994366365	2511.5369994366365	2511.5369994366365	2536.5369994366365	0.7333333492279053	0.5471698045730591	0.6911764740943909	0.5661764740943909	0.3125	2586	2661	2661	2686	1462
9.08317836510659	9.08317875984629	0	0	1	30	-0.007336107005503502	0.411970229542276	2412.0180899756206	2487.0180899756206	2487.0180899756206	2512.0180899756206	0.7333333492279053	0.5283018946647644	0.6911764740943909	0.5588235259056091	0.3125	2586	2661	2661	2686	1462
9.099604668191677	9.099604273451979	0	0	1	30	-0.007244443697167961	0.39577638567344753	2345.7042993327677	2420.7042993327677	2420.7042993327677	2445.7042993327677	0.7200000286102295	0.5	0.6764705777168274	0.5367646813392639	0.3125	2571	2646	2646	2671	1462
9.122028646259938	9.12202864625994	0	0	1	30	-0.007132923872213591	0.34087299452417863	2120.8749125765116	2195.8749125765116	2195.8749125765116	2220.8749125765116	0.653333306312561	0.40566039085388184	0.6470588445663452	0.47058823704719543	0.3125	2561	2636	2636	2661	1462
9.132160824848075	9.132160430108376	0	0	1	30	-0.007001853198728941	0.34087299452417863	2120.8749125765116	2195.8749125765116	2195.8749125765116	2220.8749125765116	0.653333306312561	0.40566039085388184	0.6470588445663452	0.47058823704719543	0.3125	2561	2636	2636	2661	1462
9.149213974574817	9.149213579835118	0	0	1	30	-0.006851590932319425	0.29760484378075924	1943.691835282209	2018.691835282209	2018.691835282209	2043.691835282209	0.6266666650772095	0.33018869161605835	0.5882353186607361	0.3970588147640228	0.3125	2561	2636	2636	2661	1462
9.166205939648247	9.166205544908548	0	0	1	30	-0.006682548931412667	0.27683416064377475	1858.6358878362576	1933.6358878362576	1933.6358878362576	1958.6358878362576	0.6000000238418579	0.30188679695129395	0.5588235259056091	0.36764705181121826	0.3125	2561	2636	2636	2661	1462
9.18810807183473	9.188107677095031	0	0	1	30	-0.006495190528383187	0.25873971940582186	1784.5391509668405	1859.5391509668405	1859.5391509668405	1884.5391509668405	0.5733333230018616	0.27358490228652954	0.5441176295280457	0.34558823704719543	0.3125	2561	2636	2636	2661	1462
9.199154862304923	9.199154467565224	0	0	1	30	-0.006290029259590567	0.24316599140117745	1720.7647347878217	1795.7647347878217	1795.7647347878217	1820.7647347878217	0.54666668176651	0.25471699237823486	0.529411792755127	0.3235294222831726	0.3125	2551	2626	2626	2651	1462
9.216150774775343	9.216150380035645	0	0	1	30	-0.006067627457811982	0.2266460806131363	1653.1157001107931	1728.1157001107931	1728.1157001107931	1753.1157001107931	0.5199999809265137	0.2358490526676178	0.5	0.3014705777168274	0.3125	2551	2626	2626	2651	1462
9.232253786047135	9.232253391307436	0	0	1	30	-0.005828594710927147	0.19958553847673133	1542.3027800622149	1617.3027800622149	1617.3027800622149	1642.3027800622149	0.4533333480358124	0.21698112785816193	0.47058823704719543	0.2720588147640228	0.3125	2546	2621	2621	2646	1462
9.254952897685442	9.254952502945743	0	0	1	30	-0.005573586191080312	0.1726447265743436	1431.980155321937	1506.980155321937	1506.980155321937	1531.980155321937	0.4266666769981384	0.17924527823925018	0.3970588147640228	0.2132352888584137	0.3125	2528	2603	2603	2628	1462
9.268115887680764	9.268115492941066	0	0	1	30	-0.005303300858898952	0.15127102634305567	1344.454852874813	1419.454852874813	1419.454852874813	1444.454852874813	0.3866666555404663	0.15094339847564697	0.3529411852359772	0.19117647409439087	0.3125	2536	2611	2611	2636	1462
9.28214098917821	9.282140594438511	0	0	1	30	-0.005018479547691274	0.13843423754273299	1291.8882027374916	1366.8882027374916	1366.8882027374916	1391.8882027374916	0.36000001430511475	0.14150942862033844	0.30882352590560913	0.16911764442920685	0.3125	2527	2602	2602	2627	1462
9.299213481150193	9.299213086410495	0	0	1	30	-0.004719902932873609	0.1242662053458573	1233.8701108912855	1308.8701108912855	1308.8701108912855	1333.8701108912855	0.3333333432674408	0.12264151126146317	0.27941176295280457	0.14705882966518402	0.3125	2527	2602	2602	2627	1462
9.321672591051644	9.321672985791343	0	0	1	30	-0.004408389392193368	0.1108821239322424	1179.0622975025326	1254.0622975025326	1254.0622975025326	1279.0622975025326	0.30666667222976685	0.1037735864520073	0.25	0.13235294818878174	0.3125	2527	2602	2602	2627	1462
9.332123719316389	9.33212332457669	0	0	1	30	-0.004084792762612514	0.0939484489759411	1109.7188985564787	1184.7188985564787	1184.7188985564787	1209.7188985564787	0.2666666805744171	0.08490566164255142	0.20588235557079315	0.11764705926179886	0.3125	2527	2602	2602	2627	1462
9.349196211288369	9.34919621128837	0	0	1	30	-0.0037499999999998025	0.08641838555781745	1078.8832888592624	1153.8832888592624	1153.8832888592624	1178.8832888592624	0.25333333015441895	0.07547169923782349	0.1764705926179886	0.09558823704719543	0.3125	2527	2602	2602	2627	1462
9.366172386773851	9.366171992034152	0	0	1	30	-0.003404928748046396	0.080728220998287	1055.5820649879852	1130.5820649879852	1130.5820649879852	1155.5820649879852	0.25333333015441895	0.056603774428367615	0.14705882966518402	0.0882352963089943	0.3125	2527	2602	2602	2627	1462
9.388243467551408	9.38824346755141	0	0	1	30	-0.003050524823068289	0.06780370195544483	1002.6561595075466	1077.6561595075466	1077.6561595075466	1102.6561595075466	0.2266666740179062	0.03773584961891174	0.10294117778539658	0.06617647409439087	0.3125	2518	2593	2593	2618	1462
9.399144993812456	9.399144599072757	0	0	1	30	-0.002687759621589533	0.060731541041516825	973.6956605650114	1048.6956605650114	1048.6956605650114	1073.6956605650114	0.20000000298023224	0.03773584961891174	0.0882352963089943	0.05882352963089943	0.3125	2527	2602	2602	2627	1462
9.41617169597938	9.41617130123968	0	0	1	30	-0.0023176274578118805	0.058021623119196265	962.5985466731087	1037.5985466731088	1037.5985466731088	1062.5985466731088	0.20000000298023224	0.028301887214183807	0.07352941483259201	0.05147058889269829	0.3125	2521	2596	2596	2621	1462
9.43221391733756	9.432213522597861	0	0	1	30	-0.0019411428382686748	0.05135495535977778	935.29854219829	1010.29854219829	1010.29854219829	1035.29854219829	0.1733333319425583	0.028301887214183807	0.07352941483259201	0.05147058889269829	0.3125	2512	2587	2587	2612	1462
9.455008950722668	9.455009345462367	0	0	1	30	-0.0015593376811329591	0.04772425985534169	920.4308441076242	995.4308441076242	995.4308441076242	1020.4308441076242	0.1599999964237213	0.028301887214183807	0.05882352963089943	0.036764707416296005	0.3125	2527	2602	2602	2627	1462
9.468092598038538	9.46809220329884	0	0	1	30	-0.0011732584878014912	0.04761612837349474	919.9880456894609	994.9880456894609	994.9880456894609	1019.9880456894609	0.1599999964237213	0.028301887214183807	0.05882352963089943	0.036764707416296005	0.3125	2512	2587	2587	2612	1462
9.482255463690855	9.482255463690857	0	0	1	30	-0.0007839634745071568	0.041924303892603515	896.6800244402114	971.6800244402114	971.6800244402114	996.6800244402114	0.14666666090488434	0.01886792480945587	0.05882352963089943	0.036764707416296005	0.3125	2517	2592	2592	2617	1462
9.499145980661702	9.4991459806617	0	0	1	30	-0.0003925196718218313	0.041924303892603515	896.6800244402114	971.6800244402114	971.6800244402114	996.6800244402114	0.14666666090488434	0.01886792480945587	0.05882352963089943	0.036764707416296005	0.3125	2502	2577	2577	2602	1462
9.521476405421353	9.521476405421355	0	0	1	30	2.499161517667739e-16	0.03848284222894577	882.5872389275329	957.5872389275329	957.5872389275329	982.5872389275329	0.13333334028720856	0.01886792480945587	0.05882352963089943	0.029411764815449715	0.3125	2489	2564	2564	2589	1462
9.532167140683253	9.532167140683255	0	0	1	30	0.00039251967182233054	0.03848284222894577	882.5872389275329	957.5872389275329	957.5872389275329	982.5872389275329	0.13333334028720856	0.01886792480945587	0.05882352963089943	0.029411764815449715	0.3125	2479	2554	2554	2579	1462
9.549140552990842	9.549140158251143	0	0	1	30	0.0007839634745076539	0.03525763799583018	869.3800275929245	944.3800275929245	944.3800275929245	969.3800275929245	0.11999999731779099	0.01886792480945587	0.07352941483259201	0.029411764815449715	0.3125	2469	2544	2544	2569	1462
9.566426599139863	9.566426993879562	0	0	1	30	0.0011732584878019847	0.037480964239567496	878.4845485610289	953.4845485610289	953.4845485610289	978.4845485610289	0.11999999731779099	0.028301887214183807	0.07352941483259201	0.022058824077248573	0.3125	2436	2511	2511	2536	1462
9.588383994884172	9.588383600144473	0	0	1	30	0.001559337681133448	0.037562062852664696	878.8166473816619	953.8166473816619	953.8166473816619	978.8166473816619	0.11999999731779099	0.028301887214183807	0.0882352963089943	0.022058824077248573	0.3125	2412	2487	2487	2512	1462
9.601501195074437	9.601501195074439	0	0	1	30	0.0019411428382691577	0.0342287308356006	865.1666527717845	940.1666527717845	940.1666527717845	965.1666527717845	0.1066666692495346	0.028301887214183807	0.0882352963089943	0.022058824077248573	0.3125	2345	2420	2420	2445	1462
9.616182353951245	9.616182353951244	0	0	1	30	0.0023176274578123562	0.0342287308356006	865.1666527717845	940.1666527717845	940.1666527717845	965.1666527717845	0.1066666692495346	0.028301887214183807	0.0882352963089943	0.022058824077248573	0.3125	2120	2195	2195	2220	1462
9.632656815279585	9.632656815279583	0	0	1	30	0.0026877596215899996	0.0342287308356006	865.1666527717845	940.1666527717845	940.1666527717845	965.1666527717845	0.1066666692495346	0.028301887214183807	0.0882352963089943	0.022058824077248573	0.3125	2120	2195	2195	2220	1462
9.65492802908442	9.654928029084422	0	0	1	30	0.0030505248230687457	0.034309829448697815	865.4987515924175	940.4987515924175	940.4987515924175	965.4987515924175	0.1066666692495346	0.028301887214183807	0.10294117778539658	0.022058824077248573	0.3125	1943	2018	2018	2043	1462
9.668079176888778	9.66807878214908	0	0	1	30	0.0034049287480468413	0.034309829448697815	865.4987515924175	940.4987515924175	940.4987515924175	965.4987515924175	0.1066666692495346	0.028301887214183807	0.10294117778539658	0.022058824077248573	0.3125	1858	1933	1933	1958	1462
9.682148094492788	9.68214769975309	0	0	1	30	0.0037500000000002353	0.03412059932978579	864.7238542554728	939.7238542554728	939.7238542554728	964.7238542554728	0.1066666692495346	0.028301887214183807	0.10294117778539658	0.014705882407724857	0.3125	1784	1859	1859	1884	1462
9.69960308923288	9.699603089232882	0	0	1	30	0.004084792762612933	0.034309829448697815	865.4987515924175	940.4987515924175	940.4987515924175	965.4987515924175	0.1066666692495346	0.028301887214183807	0.10294117778539658	0.022058824077248573	0.3125	1720	1795	1795	1820	1462
9.721486273913822	9.721486273913824	0	0	1	30	0.004408389392193772	0.034309829448697815	865.4987515924175	940.4987515924175	940.4987515924175	965.4987515924175	0.1066666692495346	0.028301887214183807	0.10294117778539658	0.022058824077248573	0.3125	1653	1728	1728	1753	1462
9.734789396502212	9.734789001762513	0	0	1	30	0.0047199029328739974	0.034309829448697815	865.4987515924175	940.4987515924175	940.4987515924175	965.4987515924175	0.1066666692495346	0.028301887214183807	0.10294117778539658	0.022058824077248573	0.3125	1542	1617	1617	1642	1462
9.749449634174983	9.749449634174985	0	0	1	30	0.005018479547691645	0.0342287308356006	865.1666527717845	940.1666527717845	940.1666527717845	965.1666527717845	0.1066666692495346	0.028301887214183807	0.0882352963089943	0.022058824077248573	0.3125	1431	1506	1506	1531	1462
9.766361467089563	9.766361072349865	0	0	1	30	0.005303300858899306	0.034309829448697815	865.4987515924175	940.4987515924175	940.4987515924175	965.4987515924175	0.1066666692495346	0.028301887214183807	0.10294117778539658	0.022058824077248573	0.3125	1344	1419	1419	1444	1462
9.788144387887016	9.788143993147317	0	0	1	30	0.005573586191080647	0.0342287308356006	865.1666527717845	940.1666527717845	940.1666527717845	965.1666527717845	0.1066666692495346	0.028301887214183807	0.0882352963089943	0.022058824077248573	0.3125	1291	1366	1366	1391	1462
9.801343299194926	9.80134290445523	0	0	1	30	0.005828594710927462	0.03406653358886231	864.5024550463911	939.5024550463911	939.5024550463911	964.5024550463911	0.1066666692495346	0.028301887214183807	0.0882352963089943	0.014705882407724857	0.3125	1233	1308	1308	1333	1462
9.816198538278893	9.816198143539195	0	0	1	30	0.006067627457812276	0.03412059932978579	864.7238542554728	939.7238542554728	939.7238542554728	964.7238542554728	0.1066666692495346	0.028301887214183807	0.10294117778539658	0.014705882407724857	0.3125	1179	1254	1254	1279	1462
9.832202864625994	9.832202864625993	0	0	1	30	0.006290029259590839	0.03412059932978579	864.7238542554728	939.7238542554728	939.7238542554728	964.7238542554728	0.1066666692495346	0.028301887214183807	0.10294117778539658	0.014705882407724857	0.3125	1109	1184	1184	1209	1462
9.854885397196952	9.854885002457253	0	0	1	30	0.0064951905283834365	0.0342287308356006	865.1666527717845	940.1666527717845	940.1666527717845	965.1666527717845	0.1066666692495346	0.028301887214183807	0.0882352963089943	0.022058824077248573	0.3125	1078	1153	1153	1178	1462
9.868067729437517	9.868067334697818	0	0	1	30	0.006682548931412893	0.0342287308356006	865.1666527717845	940.1666527717845	940.1666527717845	965.1666527717845	0.1066666692495346	0.028301887214183807	0.0882352963089943	0.022058824077248573	0.3125	1055	1130	1130	1155	1462
9.882267700621515	9.882268095361217	0	0	1	30	0.006851590932319628	0.03406653358886231	864.5024550463911	939.5024550463911	939.5024550463911	964.5024550463911	0.1066666692495346	0.028301887214183807	0.0882352963089943	0.014705882407724857	0.3125	1002	1077	1077	1102	1462
9.899203217918025	9.899202823178326	0	0	1	30	0.0070018531987291206	0.0342287308356006	865.1666527717845	940.1666527717845	940.1666527717845	965.1666527717845	0.1066666692495346	0.028301887214183807	0.0882352963089943	0.022058824077248573	0.3125	973	1048	1048	1073	1462
9.921504431939969	9.92150403720027	0	0	1	30	0.007132923872213745	0.03406653358886231	864.5024550463911	939.5024550463911	939.5024550463911	964.5024550463911	0.1066666692495346	0.028301887214183807	0.0882352963089943	0.014705882407724857	0.3125	962	1037	1037	1062	1462
9.934769659517272	9.934769264777573	0	0	1	30	0.007244443697168091	0.03406653358886231	864.5024550463911	939.5024550463911	939.5024550463911	964.5024550463911	0.1066666692495346	0.028301887214183807	0.0882352963089943	0.014705882407724857	0.3125	935	1010	1010	1035	1462
9.949368317797035	9.949368317797036	0	0	1	30	0.007336107005503606	0.03406653358886231	864.5024550463911	939.5024550463911	939.5024550463911	964.5024550463911	0.1066666692495346	0.028301887214183807	0.0882352963089943	0.014705882407724857	0.3125	920	995	995	1020	1462
9.966438441330826	9.966438046591128	0	0	1	30	0.007407662554463582	0.0342287308356006	865.1666527717845	940.1666527717845	940.1666527717845	965.1666527717845	0.1066666692495346	0.028301887214183807	0.0882352963089943	0.022058824077248573	0.3125	919	994	994	1019	1462
9.988584127911452	9.98858452265115	0	0	1	30	0.007458914215262083	0.03187024023441862	855.5086337599442	930.5086337599442	930.5086337599442	955.5086337599442	0.1066666692495346	0.01886792480945587	0.0882352963089943	0.022058824077248573	0.3125	896	971	971	996	1462
9.99916591501649	9.999165520276792	0	0	1	30	0.00748972151065932	0.03178914162132142	855.1765349393112	930.1765349393112	930.1765349393112	955.1765349393112	0.1066666692495346	0.01886792480945587	0.07352941483259201	0.022058824077248573	0.3125	896	971	971	996	1462
10.016225380578412	10.016224985838713	0	0	1	30	0.0075	0.03192430597876608	855.7300329830471	930.7300329830471	930.7300329830471	955.7300329830471	0.1066666692495346	0.01886792480945587	0.07352941483259201	0.029411764815449715	0.3125	882	957	957	982	1462
10.032217864734548	10.032217864734546	0	0	1	30	0.007489721510659287	0.03181617446952728	855.2872344527142	930.2872344527142	930.2872344527142	955.2872344527142	0.1066666692495346	0.01886792480945587	0.05882352963089943	0.029411764815449715	0.3125	882	957	957	982	1462
10.05495408190454	10.054954081904539	0	0	1	30	0.007458914215262016	0.03525763799583018	869.3800275929245	944.3800275929245	944.3800275929245	969.3800275929245	0.11999999731779099	0.028301887214183807	0.05882352963089943	0.04411764815449715	0.3125	869	944	944	969	1462
10.068626286111279	10.06862628611128	0	0	1	30	0.007407662554463482	0.03772426007885911	879.4808450229281	954.4808450229281	954.4808450229281	979.4808450229281	0.11999999731779099	0.028301887214183807	0.05882352963089943	0.04411764815449715	0.3125	878	953	953	978	1462
10.08219625273604	10.082195857996341	0	0	1	30	0.007336107005503474	0.04588270850542443	912.8896913297131	987.8896913297131	987.8896913297131	1012.8896913297131	0.13333334028720856	0.04716981202363968	0.05882352963089943	0.05147058889269829	0.3125	878	953	953	978	1462
10.099373745467894	10.099373745467895	0	0	1	30	0.007244443697167927	0.06596379793751792	995.1217525541358	1070.1217525541358	1070.1217525541358	1095.1217525541358	0.1599999964237213	0.09433962404727936	0.11764705926179886	0.08088235557079315	0.3125	865	940	940	965	1462
10.121701407049656	10.121701407049654	0	0	1	30	0.00713292387221355	0.0754198224821924	1033.8441730645777	1108.8441730645777	1108.8441730645777	1133.8441730645777	0.1733333319425583	0.11320754885673523	0.14705882966518402	0.10294117778539658	0.3125	865	940	940	965	1462
10.13229108894867	10.132291088948671	0	0	1	30	0.007001853198728894	0.0856598000973463	1075.7768813986331	1150.7768813986331	1150.7768813986331	1175.7768813986331	0.18666666746139526	0.1320754736661911	0.19117647409439087	0.125	0.3125	865	940	940	965	1462
10.14932489643017	10.149324896430171	0	0	1	30	0.00685159093231937	0.10164566604085395	1141.239002437297	1216.239002437297	1216.239002437297	1241.239002437297	0.2133333384990692	0.1603773534297943	0.23529411852359772	0.13970588147640228	0.3125	865	940	940	965	1462
10.166301071915651	10.166301071915653	0	0	1	30	0.006682548931412607	0.11944439287932274	1214.1247888408266	1289.1247888408266	1289.1247888408266	1314.1247888408266	0.25333333015441895	0.17924527823925018	0.27941176295280457	0.1617647111415863	0.3125	865	940	940	965	1462
10.184111727124339	10.18411133238464	0	0	1	30	0.00649519052838312	0.1455113590955992	1320.8690154964788	1395.8690154964788	1395.8690154964788	1420.8690154964788	0.3199999928474426	0.2075471729040146	0.30882352590560913	0.1764705926179886	0.3125	864	939	939	964	1462
10.201450273653297	10.201449878913598	0	0	1	30	0.006290029259590495	0.16907306229470098	1417.3541900968005	1492.3541900968005	1492.3541900968005	1517.3541900968005	0.3466666638851166	0.24528302252292633	0.38235294818878174	0.22058823704719543	0.3125	865	940	940	965	1462
10.216208012031665	10.216208012031666	0	0	1	30	0.006067627457811904	0.18843969516456127	1496.6605516988784	1571.6605516988784	1571.6605516988784	1596.6605516988784	0.3866666555404663	0.2641509473323822	0.4117647111415863	0.25	0.3125	865	940	940	965	1462
10.232146811588766	10.232146416849067	0	0	1	30	0.005828594710927064	0.20409453311567693	1560.767113108697	1635.767113108697	1635.767113108697	1660.767113108697	0.41333332657814026	0.2830188572406769	0.44117647409439087	0.2720588147640228	0.3125	865	940	940	965	1462
10.254816712489365	10.254816317749667	0	0	1	30	0.005573586191080225	0.21879660136430523	1620.9720825868299	1695.9720825868299	1695.9720825868299	1720.9720825868299	0.4399999976158142	0.2924528419971466	0.4852941036224365	0.29411765933036804	0.3125	865	940	940	965	1462
10.268029439686735	10.268029044947037	0	0	1	30	0.0053033008588988595	0.23401891440153122	1683.3074544742703	1758.3074544742703	1758.3074544742703	1783.3074544742703	0.46666666865348816	0.3113207519054413	0.5	0.31617647409439087	0.3125	865	940	940	965	1462
10.28222822665164	10.282228621391338	0	0	1	30	0.005018479547691176	0.2549551096084208	1769.0411738464834	1844.0411738464834	1844.0411738464834	1869.0411738464834	0.5199999809265137	0.3207547068595886	0.529411792755127	0.3382352888584137	0.3125	865	940	940	965	1462
10.299204796876818	10.29920440213712	0	0	1	30	0.0047199029328735065	0.2648911065902162	1809.7290814869352	1884.7290814869352	1884.7290814869352	1909.7290814869352	0.5333333611488342	0.33018869161605835	0.5441176295280457	0.3602941036224365	0.3125	864	939	939	964	1462
10.321477589640452	10.321477194900753	0	0	1	30	0.00440838939219326	0.2951569573496142	1933.6677403466701	2008.6677403466701	2008.6677403466701	2033.6677403466701	0.5600000023841858	0.3679245412349701	0.6029411554336548	0.41911765933036804	0.3125	864	939	939	964	1462
10.33474755409414	10.33474715935444	0	0	1	30	0.004084792762612402	0.2951569573496142	1933.6677403466701	2008.6677403466701	2008.6677403466701	2033.6677403466701	0.5600000023841858	0.3679245412349701	0.6029411554336548	0.41911765933036804	0.3125	864	939	939	964	1462
10.349143316168735	10.349142921429037	0	0	1	30	0.003749999999999688	0.3138460995674546	2010.1997777287265	2085.1997777287265	2085.1997777287265	2110.1997777287265	0.5866666436195374	0.3962264060974121	0.6176470518112183	0.44117647409439087	0.25	865	940	940	965	1462
10.366216597620113	10.366216597620115	0	0	1	30	0.003404928748046278	0.3281680571824106	2068.848194161971	2143.848194161971	2143.848194161971	2168.848194161971	0.6000000238418579	0.4150943458080292	0.6323529481887817	0.47058823704719543	0.3125	865	940	940	965	1462
10.388351231489175	10.388351626228873	0	0	1	30	0.0030505248230681685	0.360719579893928	2202.146679665635	2277.146679665635	2277.146679665635	2302.146679665635	0.6399999856948853	0.46226415038108826	0.6617646813392639	0.5147058963775635	0.3125	864	939	939	964	1462
10.399247231394437	10.399247231394439	0	0	1	30	0.00268775962158941	0.3731492244248571	2253.0460740197896	2328.0460740197896	2328.0460740197896	2353.0460740197896	0.653333306312561	0.4811320900917053	0.6764705777168274	0.529411792755127	0.3125	865	940	940	965	1462
10.417106044846378	10.417106044846376	0	0	1	30	0.0023176274578117547	0.38362419894641864	2295.941094685584	2370.941094685584	2370.941094685584	2395.941094685584	0.653333306312561	0.5	0.6911764740943909	0.5514705777168274	0.3125	864	939	939	964	1462
10.441588985183444	10.441588590443745	0	0	1	30	0.0019411428382685471	0.40596777893551295	2387.4380547409255	2462.4380547409255	2462.4380547409255	2487.4380547409255	0.6666666865348816	0.5471698045730591	0.7058823704719543	0.5808823704719543	0.3125	864	939	939	964	1462
10.449159303126535	10.449158908386837	0	0	1	30	0.0015593376811328297	0.40596777893551295	2387.4380547409255	2462.4380547409255	2462.4380547409255	2487.4380547409255	0.6666666865348816	0.5471698045730591	0.7058823704719543	0.5808823704719543	0.3125	864	939	939	964	1462
10.468229572714012	10.468229177974314	0	0	1	30	0.0011732584878013604	0.41767416188048667	2435.375692900593	2510.375692900593	2510.375692900593	2535.375692900593	0.6800000071525574	0.5754716992378235	0.7058823704719543	0.5882353186607361	0.3125	865	940	940	965	1462
10.482995205886358	10.48299520588636	0	0	1	30	0.0007839634745070253	0.428177824508154	2478.3881913608907	2553.3881913608907	2553.3881913608907	2578.3881913608907	0.6933333277702332	0.5849056839942932	0.720588207244873	0.6029411554336548	0.3125	855	930	930	955	1462
10.4991791387964	10.499178744056701	0	0	1	30	0.00039251967182169927	0.43519424788885885	2507.120445104877	2582.120445104877	2582.120445104877	2607.120445104877	0.7066666483879089	0.5943396091461182	0.720588207244873	0.6102941036224365	0.3125	855	930	930	955	1462
10.521527326842495	10.521526932102796	0	0	1	30	-3.8222442962243216e-16	0.44692767854895976	2555.1688436579902	2630.1688436579902	2630.1688436579902	2655.1688436579902	0.7200000286102295	0.6226415038108826	0.720588207244873	0.6176470518112183	0.3125	855	930	930	955	1462
10.532188456626987	10.532188061887288	0	0	1	30	-0.00039251967182246265	0.45061078667640686	2570.251171439886	2645.251171439886	2645.251171439886	2670.251171439886	0.7200000286102295	0.6320754885673523	0.720588207244873	0.625	0.3125	855	930	930	955	1462
10.54917726378283	10.549177263782829	0	0	1	30	-0.0007839634745077855	0.45860039442777634	2602.968615181744	2677.968615181744	2677.968615181744	2702.968615181744	0.7333333492279053	0.6415094137191772	0.7352941036224365	0.625	0.3125	869	944	944	969	1462
10.56618225526632	10.566181860526621	0	0	1	30	-0.0011732584878021155	0.45630259811878204	2593.5591392964125	2668.5591392964125	2668.5591392964125	2693.5591392964125	0.7333333492279053	0.6415094137191772	0.720588207244873	0.625	0.3125	879	954	954	979	1462
10.588190177692073	10.588190177692075	0	0	1	30	-0.0015593376811335773	0.46095889061689377	2612.62665707618	2687.62665707618	2687.62665707618	2712.62665707618	0.7333333492279053	0.650943398475647	0.7352941036224365	0.625	0.3125	912	987	987	1012	1462
10.601402115410046	10.601402115410044	0	0	1	30	-0.0019411428382692857	0.4619944244623184	2616.867168173194	2691.867168173194	2691.867168173194	2716.867168173194	0.746666669845581	0.650943398475647	0.720588207244873	0.625	0.3125	995	1070	1070	1095	1462
10.616131432530103	10.616131037790405	0	0	1	30	-0.0023176274578124816	0.459635928273201	2607.209126278758	2682.209126278758	2682.209126278758	2707.209126278758	0.746666669845581	0.6415094137191772	0.720588207244873	0.625	0.3125	1033	1108	1108	1133	1462
10.63219457509232	10.632194575092319	0	0	1	30	-0.002687759621590123	0.459635928273201	2607.209126278758	2682.209126278758	2682.209126278758	2707.209126278758	0.746666669845581	0.6415094137191772	0.720588207244873	0.625	0.3125	1075	1150	1150	1175	1462
10.654909871058276	10.654909871058278	0	0	1	30	-0.0030505248230688667	0.459635928273201	2607.209126278758	2682.209126278758	2682.209126278758	2707.209126278758	0.746666669845581	0.6415094137191772	0.720588207244873	0.625	0.3125	1141	1216	1216	1241	1462
10.66805983464354	10.66805943990384	0	0	1	30	-0.003404928748046959	0.459635928273201	2607.209126278758	2682.209126278758	2682.209126278758	2707.209126278758	0.746666669845581	0.6415094137191772	0.720588207244873	0.625	0.3125	1214	1289	1289	1314	1462
10.68225743738935	10.682257437389348	0	0	1	30	-0.0037500000000003494	0.4583113163348713	2601.784840391298	2676.784840391298	2676.784840391298	2701.784840391298	0.746666669845581	0.6415094137191772	0.720588207244873	0.6176470518112183	0.3125	1320	1395	1395	1420	1462
10.6992430866276	10.699242691887902	0	0	1	30	-0.004084792762613043	0.45727744698524475	2597.5511454045773	2672.5511454045773	2672.5511454045773	2697.5511454045773	0.746666669845581	0.6320754885673523	0.720588207244873	0.625	0.3125	1417	1492	1492	1517	1462
10.721438510410273	10.721438115670574	0	0	1	30	-0.004408389392193879	0.45359433885779765	2582.4688176226814	2657.4688176226814	2657.4688176226814	2682.4688176226814	0.746666669845581	0.6226415038108826	0.720588207244873	0.6176470518112183	0.3125	1496	1571	1571	1596	1462
10.734770843736367	10.734770448996668	0	0	1	30	-0.0047199029328741	0.45359433885779765	2582.4688176226814	2657.4688176226814	2657.4688176226814	2682.4688176226814	0.746666669845581	0.6226415038108826	0.720588207244873	0.6176470518112183	0.3125	1560	1635	1635	1660	1462
10.749168184769758	10.749168184769756	0	0	1	30	-0.005018479547691743	0.45359433885779765	2582.4688176226814	2657.4688176226814	2657.4688176226814	2682.4688176226814	0.746666669845581	0.6226415038108826	0.720588207244873	0.6176470518112183	0.3125	1620	1695	1695	1720	1462
10.766457783576065	10.766457783576064	0	0	1	30	-0.0053033008588994	0.452269726919468	2577.0445317352214	2652.0445317352214	2652.0445317352214	2677.0445317352214	0.746666669845581	0.6226415038108826	0.720588207244873	0.6102941036224365	0.3125	1683	1758	1758	1783	1462
10.788116756108103	10.788116756108101	0	0	1	30	-0.005573586191080736	0.447667509362514	2558.198450839495	2633.198450839495	2633.198450839495	2658.198450839495	0.746666669845581	0.6132075190544128	0.7058823704719543	0.6102941036224365	0.3125	1769	1844	1844	1869	1462
10.80140053645125	10.801400141711552	0	0	1	30	-0.0058285947109275454	0.44991123073035055	2567.3864898407855	2642.3864898407855	2642.3864898407855	2667.3864898407855	0.746666669845581	0.6132075190544128	0.720588207244873	0.6102941036224365	0.3125	1809	1884	1884	1909	1462
10.816155906391426	10.816155511651727	0	0	1	30	-0.006067627457812354	0.44991123073035055	2567.3864898407855	2642.3864898407855	2642.3864898407855	2667.3864898407855	0.746666669845581	0.6132075190544128	0.720588207244873	0.6102941036224365	0.3125	1933	2008	2008	2033	1462
10.832190232955632	10.832189838215934	0	0	1	30	-0.006290029259590911	0.44991123073035055	2567.3864898407855	2642.3864898407855	2642.3864898407855	2667.3864898407855	0.746666669845581	0.6132075190544128	0.720588207244873	0.6102941036224365	0.3125	1933	2008	2008	2033	1462
10.854873949745688	10.85487394974569	0	0	1	30	-0.006495190528383502	0.44991123073035055	2567.3864898407855	2642.3864898407855	2642.3864898407855	2667.3864898407855	0.746666669845581	0.6132075190544128	0.720588207244873	0.6102941036224365	0.3125	2010	2085	2085	2110	1450
10.86808549272396	10.868085097984261	0	0	1	30	-0.006682548931412953	0.44991123073035055	2567.3864898407855	2642.3864898407855	2642.3864898407855	2667.3864898407855	0.746666669845581	0.6132075190544128	0.720588207244873	0.6102941036224365	0.3125	2068	2143	2143	2168	1462
10.882369543463799	10.8823695434638	0	0	1	30	-0.006851590932319682	0.44421941928797537	2544.078521984259	2619.078521984259	2619.078521984259	2644.078521984259	0.7333333492279053	0.6037735939025879	0.720588207244873	0.6102941036224365	0.3125	2202	2277	2277	2302	1462
10.899140849045619	10.89914045430592	0	0	1	30	-0.007001853198729167	0.4475527494423943	2557.7285089666047	2632.7285089666047	2632.7285089666047	2657.7285089666047	0.746666669845581	0.6037735939025879	0.720588207244873	0.6102941036224365	0.3125	2253	2328	2328	2353	1462
10.921472458024365	10.92147206328467	0	0	1	30	-0.007132923872213786	0.44421941928797537	2544.078521984259	2619.078521984259	2619.078521984259	2644.078521984259	0.7333333492279053	0.6037735939025879	0.720588207244873	0.6102941036224365	0.3125	2295	2370	2370	2395	1462
10.934746369875043	10.934745975135344	0	0	1	30	-0.007244443697168125	0.44421941928797537	2544.078521984259	2619.078521984259	2619.078521984259	2644.078521984259	0.7333333492279053	0.6037735939025879	0.720588207244873	0.6102941036224365	0.3125	2387	2462	2462	2487	1462
10.949163447893373	10.949163053153674	0	0	1	30	-0.007336107005503633	0.44421941928797537	2544.078521984259	2619.078521984259	2619.078521984259	2644.078521984259	0.7333333492279053	0.6037735939025879	0.720588207244873	0.6102941036224365	0.3125	2387	2462	2462	2487	1462
10.966215808140717	10.966215413401018	0	0	1	30	-0.007407662554463602	0.44053631116052827	2528.9961942023633	2603.9961942023633	2603.9961942023633	2628.9961942023633	0.7333333492279053	0.5943396091461182	0.720588207244873	0.6029411554336548	0.3125	2435	2510	2510	2535	1462
10.988145572106113	10.988145572106115	0	0	1	30	-0.007458914215262096	0.44053631116052827	2528.9961942023633	2603.9961942023633	2603.9961942023633	2628.9961942023633	0.7333333492279053	0.5943396091461182	0.720588207244873	0.6029411554336548	0.3125	2478	2553	2553	2578	1462
11.001350799249206	11.001350404509507	0	0	1	30	-0.007489721510659327	0.4383196226066577	2519.918854574263	2594.918854574263	2594.918854574263	2619.918854574263	0.7333333492279053	0.5943396091461182	0.7058823704719543	0.6029411554336548	0.3125	2507	2582	2582	2607	1462
11.016223801619617	11.016223801619615	0	0	1	30	-0.0075	0.4383196226066577	2519.918854574263	2594.918854574263	2594.918854574263	2619.918854574263	0.7333333492279053	0.5943396091461182	0.7058823704719543	0.6029411554336548	0.3125	2555	2630	2630	2655	1462
11.032174048627983	11.032173653888284	0	0	1	30	-0.00748972151065928	0.44053631116052827	2528.9961942023633	2603.9961942023633	2603.9961942023633	2628.9961942023633	0.7333333492279053	0.5943396091461182	0.720588207244873	0.6029411554336548	0.3125	2570	2645	2645	2670	1462
11.054800133422017	11.054800133422019	0	0	1	30	-0.007458914215262003	0.43817782987257203	2519.3382133281825	2594.3382133281825	2594.3382133281825	2619.3382133281825	0.7333333492279053	0.5849056839942932	0.720588207244873	0.6029411554336548	0.3125	2602	2677	2677	2702	1462
11.068105624448599	11.0681052297089	0	0	1	30	-0.007407662554463461	0.4358193336834546	2509.6801714337466	2584.6801714337466	2584.6801714337466	2609.6801714337466	0.7333333492279053	0.5754716992378235	0.720588207244873	0.6029411554336548	0.3125	2593	2668	2668	2693	1462
11.082167831477726	11.082167436738027	0	0	1	30	-0.007336107005503446	0.4299465698161029	2485.6312033969416	2560.6312033969416	2560.6312033969416	2585.6312033969416	0.7333333492279053	0.5660377144813538	0.7058823704719543	0.595588207244873	0.3125	2612	2687	2687	2712	1462
11.099215454848686	11.099215060108987	0	0	1	30	-0.007244443697167893	0.4205986935787136	2447.3516502048324	2522.3516502048324	2522.3516502048324	2547.3516502048324	0.7200000286102295	0.5471698045730591	0.7058823704719543	0.5882353186607361	0.3125	2616	2691	2691	2716	1462
11.121510747775147	11.12151074777515	0	0	1	30	-0.007132923872213509	0.41092806166379514	2407.750412513241	2482.750412513241	2482.750412513241	2507.750412513241	0.7200000286102295	0.5188679099082947	0.7058823704719543	0.5735294222831726	0.3125	2607	2682	2682	2707	1462
11.1321841144903	11.132183719750602	0	0	1	30	-0.0070018531987288465	0.37831581935002934	2274.20328023837	2349.20328023837	2349.20328023837	2374.20328023837	0.6800000071525574	0.46226415038108826	0.6911764740943909	0.5367646813392639	0.3125	2607	2682	2682	2707	1462
11.149212000876322	11.14921200087632	0	0	1	30	-0.0068515909323193175	0.34413567930459976	2134.235606752336	2209.235606752336	2209.235606752336	2234.235606752336	0.6399999856948853	0.40566039085388184	0.6617646813392639	0.5	0.3125	2607	2682	2682	2707	1462
11.166231202988968	11.16623120298897	0	0	1	30	-0.006682548931412546	0.31933378234222065	2032.6718386913935	2107.6718386913935	2107.6718386913935	2132.6718386913935	0.6399999856948853	0.349056601524353	0.6323529481887817	0.45588234066963196	0.3125	2607	2682	2682	2707	1462
11.188198861965446	11.188198467225748	0	0	1	30	-0.006495190528383055	0.25873143150500155	1784.5052120129812	1859.5052120129812	1859.5052120129812	1884.5052120129812	0.5600000023841858	0.27358490228652954	0.5588235259056091	0.3602941036224365	0.3125	2601	2676	2676	2701	1462
11.199150914907936	11.199150914907937	0	0	1	30	-0.006290029259590423	0.23084281012415886	1670.3013074584305	1745.3013074584305	1745.3013074584305	1770.3013074584305	0.5199999809265137	0.24528302252292633	0.5	0.31617647409439087	0.3125	2597	2672	2672	2697	1462
11.216153537953236	11.216153143213537	0	0	1	30	-0.0060676274578118266	0.20191865144651966	1551.856877673498	1626.856877673498	1626.856877673498	1651.856877673498	0.46666666865348816	0.21698112785816193	0.45588234066963196	0.2720588147640228	0.3125	2582	2657	2657	2682	1462
11.232170101230995	11.232169706491296	0	0	1	30	-0.005828594710926981	0.17041641833408894	1422.8552330780942	1497.8552330780942	1497.8552330780942	1522.8552330780942	0.3866666555404663	0.19811320304870605	0.4117647111415863	0.23529411852359772	0.3125	2582	2657	2657	2682	1462
11.254792238628042	11.254791843888343	0	0	1	30	-0.005573586191080136	0.14804250705394262	1331.234066385895	1406.234066385895	1406.234066385895	1431.234066385895	0.3466666638851166	0.16981132328510284	0.36764705181121826	0.20588235557079315	0.3125	2582	2657	2657	2682	1462
11.268068124177212	11.268067729437513	0	0	1	30	-0.005303300858898766	0.13927059537476527	1295.3130880596636	1370.3130880596636	1370.3130880596636	1395.3130880596636	0.3466666638851166	0.15094339847564697	0.3235294222831726	0.18382352590560913	0.3125	2577	2652	2652	2677	1462
11.282222700295858	11.282222700295856	0	0	1	30	-0.005018479547691077	0.12491333117921255	1236.5200911788754	1311.5200911788754	1311.5200911788754	1336.5200911788754	0.3199999928474426	0.1320754736661911	0.29411765933036804	0.1617647111415863	0.3125	2558	2633	2633	2658	1462
11.299199665260733	11.299199270521035	0	0	1	30	-0.004719902932873403	0.10703350510448217	1163.3022034028545	1238.3022034028545	1238.3022034028545	1263.3022034028545	0.2800000011920929	0.11320754885673523	0.25	0.13970588147640228	0.3125	2567	2642	2642	2667	1462
11.321440878848463	11.321440484108765	0	0	1	30	-0.004408389392193153	0.08438428940902429	1070.5536651299544	1145.5536651299544	1145.5536651299544	1170.5536651299544	0.25333333015441895	0.06603773683309555	0.1764705926179886	0.10294117778539658	0.3125	2567	2642	2642	2667	1462
11.334715185438842	11.334714790699143	0	0	1	30	-0.004084792762612291	0.08438428940902429	1070.5536651299544	1145.5536651299544	1145.5536651299544	1170.5536651299544	0.25333333015441895	0.06603773683309555	0.1764705926179886	0.10294117778539658	0.3125	2567	2642	2642	2667	1462
11.34937265993372	11.349372659933723	0	0	1	30	-0.0037499999999995736	0.06836973248326758	1004.9740545189807	1079.9740545189807	1079.9740545189807	1104.9740545189807	0.2133333384990692	0.04716981202363968	0.14705882966518402	0.0882352963089943	0.3125	2567	2642	2642	2667	1462
11.366421467523779	11.366421467523777	0	0	1	30	-0.00340492874804616	0.055201913868995534	951.0518372935367	1026.0518372935367	1026.0518372935367	1051.0518372935367	0.18666666746139526	0.028301887214183807	0.0882352963089943	0.06617647409439087	0.3125	2567	2642	2642	2667	1462
11.388154256379487	11.388153861639788	0	0	1	30	-0.0030505248230680475	0.04913162911604046	926.1940212301856	1001.1940212301856	1001.1940212301856	1026.1940212301856	0.1733333319425583	0.01886792480945587	0.07352941483259201	0.05882352963089943	0.3125	2544	2619	2619	2644	1462
11.399196704712995	11.399196309973297	0	0	1	30	-0.002687759621589286	0.04547390073600667	911.2156235139473	986.2156235139473	986.2156235139473	1011.2156235139473	0.1599999964237213	0.01886792480945587	0.05882352963089943	0.05147058889269829	0.3125	2557	2632	2632	2657	1462
11.416163801185402	11.416163011706006	0	0	1	30	-0.0023176274578116285	0.03978207625511544	887.9076022646977	962.9076022646977	962.9076022646977	987.9076022646977	0.14666666090488434	0.009433962404727936	0.05882352963089943	0.05147058889269829	0.3125	2544	2619	2619	2644	1462
11.432285759962735	11.432285759962737	0	0	1	30	-0.0019411428382684192	0.03617841739265512	873.1506192229227	948.1506192229227	948.1506192229227	973.1506192229227	0.13333334028720856	0.009433962404727936	0.04411764815449715	0.04411764815449715	0.3125	2544	2619	2619	2644	1462
11.454867633910506	11.454867633910508	0	0	1	30	-0.0015593376811327004	0.03609731877955792	872.8185204022897	947.8185204022897	947.8185204022897	972.8185204022897	0.11999999731779099	0.009433962404727936	0.04411764815449715	0.036764707416296005	0.3125	2544	2619	2619	2644	1462
11.468081940066671	11.468081545326973	0	0	1	30	-0.0011732584878012297	0.03276398303720353	859.1685105373484	934.1685105373484	934.1685105373484	959.1685105373484	0.11999999731779099	0.009433962404727936	0.04411764815449715	0.036764707416296005	0.3125	2528	2603	2603	2628	1462
11.482165463039536	11.482165068299837	0	0	1	30	-0.0007839634745068937	0.035149506486591375	868.9372290625917	943.9372290625917	943.9372290625917	968.9372290625917	0.11999999731779099	0.01886792480945587	0.05882352963089943	0.029411764815449715	0.3125	2528	2603	2603	2628	1462
11.499222165423564	11.499221770683866	0	0	1	30	-0.0003925196718215671	0.03279101588540939	859.2792100507514	934.2792100507514	934.2792100507514	959.2792100507514	0.11999999731779099	0.009433962404727936	0.05882352963089943	0.029411764815449715	0.3125	2519	2594	2594	2619	1462
11.521769302277846	11.521769302277844	0	0	1	30	5.145327074780904e-16	0.035149506486591375	868.9372290625917	943.9372290625917	943.9372290625917	968.9372290625917	0.11999999731779099	0.01886792480945587	0.05882352963089943	0.029411764815449715	0.3125	2519	2594	2594	2619	1462
11.532160035368676	11.532160035368678	0	0	1	30	0.00039251967182259476	0.03192430597876608	855.7300329830471	930.7300329830471	930.7300329830471	955.7300329830471	0.1066666692495346	0.01886792480945587	0.07352941483259201	0.029411764815449715	0.3125	2528	2603	2603	2628	1462
11.54913502663506	11.549134631895361	0	0	1	30	0.0007839634745079172	0.03178914162132142	855.1765349393112	930.1765349393112	930.1765349393112	955.1765349393112	0.1066666692495346	0.01886792480945587	0.07352941483259201	0.022058824077248573	0.3125	2519	2594	2594	2619	1462
11.566276992794027	11.566276992794025	0	0	1	30	0.0011732584878022462	0.03178914162132142	855.1765349393112	930.1765349393112	930.1765349393112	955.1765349393112	0.1066666692495346	0.01886792480945587	0.07352941483259201	0.022058824077248573	0.3125	2509	2584	2584	2609	1462
11.588087940110093	11.588087545370394	0	0	1	30	0.001559337681133707	0.0341476322225034	864.8345539511514	939.8345539511514	939.8345539511514	964.8345539511514	0.1066666692495346	0.028301887214183807	0.07352941483259201	0.022058824077248573	0.3125	2485	2560	2560	2585	1462
11.60150356351263	11.601503563512631	0	0	1	30	0.0019411428382694134	0.0341476322225034	864.8345539511514	939.8345539511514	939.8345539511514	964.8345539511514	0.1066666692495346	0.028301887214183807	0.07352941483259201	0.022058824077248573	0.3125	2447	2522	2522	2547	1462
11.616195775101001	11.616195775101003	0	0	1	30	0.0023176274578126073	0.0341476322225034	864.8345539511514	939.8345539511514	939.8345539511514	964.8345539511514	0.1066666692495346	0.028301887214183807	0.07352941483259201	0.022058824077248573	0.3125	2407	2482	2482	2507	1462
11.632215891036054	11.632215496296356	0	0	1	30	0.0026877596215902464	0.0342287308356006	865.1666527717845	940.1666527717845	940.1666527717845	965.1666527717845	0.1066666692495346	0.028301887214183807	0.0882352963089943	0.022058824077248573	0.25	2274	2349	2349	2374	1462
11.654940266015082	11.654940266015084	0	0	1	30	0.0030505248230689877	0.03178914162132142	855.1765349393112	930.1765349393112	930.1765349393112	955.1765349393112	0.1066666692495346	0.01886792480945587	0.07352941483259201	0.022058824077248573	0.3125	2134	2209	2209	2234	1462
11.668103650750105	11.668103256010406	0	0	1	30	0.0034049287480470767	0.03187024023441862	855.5086337599442	930.5086337599442	930.5086337599442	955.5086337599442	0.1066666692495346	0.01886792480945587	0.0882352963089943	0.022058824077248573	0.3125	2032	2107	2107	2132	1462
11.682994021667263	11.68299402166726	0	0	1	30	0.0037500000000004643	0.0342287308356006	865.1666527717845	940.1666527717845	940.1666527717845	965.1666527717845	0.1066666692495346	0.028301887214183807	0.0882352963089943	0.022058824077248573	0.3125	1784	1859	1859	1884	1462
11.699140849045616	11.699140454305917	0	0	1	30	0.004084792762613155	0.0342287308356006	865.1666527717845	940.1666527717845	940.1666527717845	965.1666527717845	0.1066666692495346	0.028301887214183807	0.0882352963089943	0.022058824077248573	0.3125	1670	1745	1745	1770	1462
11.721465352709789	11.721465352709787	0	0	1	30	0.004408389392193986	0.0342287308356006	865.1666527717845	940.1666527717845	940.1666527717845	965.1666527717845	0.1066666692495346	0.028301887214183807	0.0882352963089943	0.022058824077248573	0.25	1551	1626	1626	1651	1462
11.734764133161491	11.73476413316149	0	0	1	30	0.004719902932874203	0.0342287308356006	865.1666527717845	940.1666527717845	940.1666527717845	965.1666527717845	0.1066666692495346	0.028301887214183807	0.0882352963089943	0.022058824077248573	0.25	1422	1497	1497	1522	1462
11.749948979893933	11.749949374633632	0	0	1	30	0.005018479547691842	0.0341476322225034	864.8345539511514	939.8345539511514	939.8345539511514	964.8345539511514	0.1066666692495346	0.028301887214183807	0.07352941483259201	0.022058824077248573	0.3125	1331	1406	1406	1431	1462
11.766267519041257	11.766267124301558	0	0	1	30	0.005303300858899494	0.0342287308356006	865.1666527717845	940.1666527717845	940.1666527717845	965.1666527717845	0.1066666692495346	0.028301887214183807	0.0882352963089943	0.022058824077248573	0.3125	1295	1370	1370	1395	1462
11.788112413971415	11.788112413971417	0	0	1	30	0.005573586191080825	0.0342287308356006	865.1666527717845	940.1666527717845	940.1666527717845	965.1666527717845	0.1066666692495346	0.028301887214183807	0.0882352963089943	0.022058824077248573	0.3125	1236	1311	1311	1336	1462
11.801321588511495	11.801321193771797	0	0	1	30	0.005828594710927629	0.0342287308356006	865.1666527717845	940.1666527717845	940.1666527717845	965.1666527717845	0.1066666692495346	0.028301887214183807	0.0882352963089943	0.022058824077248573	0.3125	1163	1238	1238	1263	1462
11.816149195816546	11.816148801076848	0	0	1	30	0.006067627457812431	0.0342287308356006	865.1666527717845	940.1666527717845	940.1666527717845	965.1666527717845	0.1066666692495346	0.028301887214183807	0.0882352963089943	0.022058824077248573	0.3125	1070	1145	1145	1170	1462
11.8321693117516	11.8321689170119	0	0	1	30	0.006290029259590983	0.0342287308356006	865.1666527717845	940.1666527717845	940.1666527717845	965.1666527717845	0.1066666692495346	0.028301887214183807	0.0882352963089943	0.022058824077248573	0.3125	1070	1145	1145	1170	1462
11.854780396437079	11.85478000169738	0	0	1	30	0.006495190528383569	0.0342287308356006	865.1666527717845	940.1666527717845	940.1666527717845	965.1666527717845	0.1066666692495346	0.028301887214183807	0.0882352963089943	0.022058824077248573	0.3125	1004	1079	1079	1104	1462
11.868066150478718	11.86806575573902	0	0	1	30	0.006682548931413013	0.0342287308356006	865.1666527717845	940.1666527717845	940.1666527717845	965.1666527717845	0.1066666692495346	0.028301887214183807	0.0882352963089943	0.022058824077248573	0.3125	951	1026	1026	1051	1462
11.882135068082729	11.88213467334303	0	0	1	30	0.006851590932319736	0.03178914162132142	855.1765349393112	930.1765349393112	930.1765349393112	955.1765349393112	0.1066666692495346	0.01886792480945587	0.07352941483259201	0.022058824077248573	0.3125	926	1001	1001	1026	1462
11.899243876106997	11.899243481367298	0	0	1	30	0.007001853198729215	0.03187024023441862	855.5086337599442	930.5086337599442	930.5086337599442	955.5086337599442	0.1066666692495346	0.01886792480945587	0.0882352963089943	0.022058824077248573	0.3125	911	986	986	1011	1462
11.92253983416985	11.922540228909552	0	0	1	30	0.0071329238722138266	0.03187024023441862	855.5086337599442	930.5086337599442	930.5086337599442	955.5086337599442	0.1066666692495346	0.01886792480945587	0.0882352963089943	0.022058824077248573	0.3125	887	962	962	987	1462
11.932205825173735	11.932205430434037	0	0	1	30	0.00724444369716816	0.03187024023441862	855.5086337599442	930.5086337599442	930.5086337599442	955.5086337599442	0.1066666692495346	0.01886792480945587	0.0882352963089943	0.022058824077248573	0.3125	873	948	948	973	1462
11.949184369097406	11.949183974357707	0	0	1	30	0.007336107005503661	0.03178914162132142	855.1765349393112	930.1765349393112	930.1765349393112	955.1765349393112	0.1066666692495346	0.01886792480945587	0.07352941483259201	0.022058824077248573	0.3125	872	947	947	972	1462
11.966220545017102	11.9662209397568	0	0	1	30	0.007407662554463622	0.03187024023441862	855.5086337599442	930.5086337599442	930.5086337599442	955.5086337599442	0.1066666692495346	0.01886792480945587	0.0882352963089943	0.022058824077248573	0.3125	859	934	934	959	1462
11.988101755999548	11.988101361259849	0	0	1	30	0.00745891421526211	0.03187024023441862	855.5086337599442	930.5086337599442	930.5086337599442	955.5086337599442	0.1066666692495346	0.01886792480945587	0.0882352963089943	0.022058824077248573	0.3125	868	943	943	968	1462
12.001331457003964	12.001331062264265	0	0	1	30	0.007489721510659335	0.03178914162132142	855.1765349393112	930.1765349393112	930.1765349393112	955.1765349393112	0.1066666692495346	0.01886792480945587	0.07352941483259201	0.022058824077248573	0.3125	859	934	934	959	1462
12.016186696087932	12.016186301348233	0	0	1	30	0.0075	0.031708042987680325	854.8444360345509	929.8444360345509	929.8444360345509	954.8444360345509	0.1066666692495346	0.01886792480945587	0.05882352963089943	0.022058824077248573	0.3125	868	943	943	968	1462
12.032179969723465	12.032179969723463	0	0	1	30	0.007489721510659273	0.035149506486591375	868.9372290625917	943.9372290625917	943.9372290625917	968.9372290625917	0.11999999731779099	0.01886792480945587	0.05882352963089943	0.029411764815449715	0.3125	855	930	930	955	1462
12.054803686079307	12.054803291339608	0	0	1	30	0.0074589142152619884	0.04330795494054854	902.3460754815462	977.3460754815462	977.3460754815462	1002.3460754815462	0.13333334028720856	0.03773584961891174	0.05882352963089943	0.036764707416296005	0.3125	855	930	930	955	1462
12.068065360999324	12.068065360999322	0	0	1	30	0.00740766255446344	0.05431148010003139	947.4055110096285	1022.4055110096285	1022.4055110096285	1047.4055110096285	0.14666666090488434	0.06603773683309555	0.0882352963089943	0.05147058889269829	0.3125	855	930	930	955	1462
12.082184805284776	12.082184410545077	0	0	1	30	0.0073361070055034195	0.07908087049266098	1048.8361646674466	1123.8361646674466	1123.8361646674466	1148.8361646674466	0.2133333384990692	0.09433962404727936	0.11764705926179886	0.07352941483259201	0.3125	864	939	939	964	1462
12.099168480824531	12.099168086084832	0	0	1	30	0.007244443697167859	0.09482343894651862	1113.301982485994	1188.301982485994	1188.301982485994	1213.301982485994	0.23999999463558197	0.12264151126146317	0.1617647111415863	0.10294117778539658	0.3125	864	939	939	964	1462
12.122993784823443	12.122994179563142	0	0	1	30	0.007132923872213468	0.12995801480635227	1257.1780706320126	1332.1780706320126	1332.1780706320126	1357.1780706320126	0.2933333218097687	0.17924527823925018	0.27941176295280457	0.16911764442920685	0.3125	864	939	939	964	1462
12.132150561615905	12.132150166876206	0	0	1	30	0.007001853198728799	0.12995801480635227	1257.1780706320126	1332.1780706320126	1332.1780706320126	1357.1780706320126	0.2933333218097687	0.17924527823925018	0.27941176295280457	0.16911764442920685	0.3125	865	940	940	965	1450
12.149214369314514	12.149213974574815	0	0	1	30	0.006851590932319263	0.1526292985446983	1350.0169775405395	1425.0169775405395	1425.0169775405395	1450.0169775405395	0.3333333432674408	0.2075471729040146	0.3382352888584137	0.20588235557079315	0.3125	855	930	930	955	1462
12.166226071372883	12.166226071372884	0	0	1	30	0.006682548931412486	0.17882313095935487	1457.2807212785583	1532.2807212785583	1532.2807212785583	1557.2807212785583	0.3866666555404663	0.2358490526676178	0.38235294818878174	0.24264705181121826	0.3125	855	930	930	955	1462
12.188112413971417	12.188112019231719	0	0	1	30	0.006495190528382989	0.22692635845534737	1654.2634378746475	1729.2634378746475	1729.2634378746475	1754.2634378746475	0.4933333396911621	0.27358490228652954	0.45588234066963196	0.30882352590560913	0.3125	865	940	940	965	1462
12.202671993021003	12.202671993021001	0	0	1	30	0.00629002925959035	0.24303412064909935	1720.2247240580618	1795.2247240580618	1795.2247240580618	1820.2247240580618	0.5199999809265137	0.2830188572406769	0.5	0.3382352888584137	0.3125	865	940	940	965	1462
12.216177617074859	12.216176827595463	0	0	1	30	0.0060676274578117485	0.25413086566958043	1765.6658949169318	1840.6658949169318	1840.6658949169318	1865.6658949169318	0.5199999809265137	0.30188679695129395	0.529411792755127	0.36764705181121826	0.3125	865	940	940	965	1450
12.232266417717497	12.232266417717495	0	0	1	30	0.0058285947109268975	0.2700207188248531	1830.7348435877736	1905.7348435877736	1905.7348435877736	1930.7348435877736	0.5333333611488342	0.3207547068595886	0.5588235259056091	0.40441176295280457	0.3125	865	940	940	965	1450
12.254872765526592	12.254872370786893	0	0	1	30	0.005573586191080047	0.2876219262842694	1902.8117881340831	1977.8117881340831	1977.8117881340831	2002.8117881340831	0.5866666436195374	0.3679245412349701	0.6029411554336548	0.45588234066963196	0.3125	864	939	939	964	1462
12.268040097658602	12.2680400976586	0	0	1	30	0.005303300858898672	0.3073653525199136	1983.6611185690463	2058.6611185690463	2058.6611185690463	2083.6611185690463	0.5866666436195374	0.3679245412349701	0.6029411554336548	0.45588234066963196	0.3125	865	940	940	965	1462
12.282182042106882	12.282182042106884	0	0	1	30	0.005018479547690979	0.32049785974632083	2037.4387356611837	2112.4387356611837	2112.4387356611837	2137.4387356611837	0.6000000238418579	0.38679245114326477	0.6176470518112183	0.4779411852359772	0.3125	865	940	940	965	1462
12.299209533753203	12.299209139013504	0	0	1	30	0.004719902932873301	0.3394843712449074	2115.1885002478957	2190.1885002478957	2190.1885002478957	2215.1885002478957	0.6266666650772095	0.4150943458080292	0.6323529481887817	0.5	0.3125	865	940	940	965	1462
12.321414826028345	12.321414826028347	0	0	1	30	0.004408389392193047	0.3564892022719022	2184.8232833034394	2259.8232833034394	2259.8232833034394	2284.8232833034394	0.6399999856948853	0.4433962404727936	0.6470588445663452	0.529411792755127	0.3125	865	940	940	965	1462
12.334711238041855	12.334710843302156	0	0	1	30	0.004084792762612181	0.3655854914479191	2222.072587479229	2297.072587479229	2297.072587479229	2322.072587479229	0.6399999856948853	0.46226415038108826	0.6617646813392639	0.5441176295280457	0.3125	865	940	940	965	1462
12.349177658522528	12.34917726378283	0	0	1	30	0.0037499999999994586	0.3737102710484015	2255.343559943204	2330.343559943204	2330.343559943204	2355.343559943204	0.653333306312561	0.4716981053352356	0.6617646813392639	0.5588235259056091	0.3125	865	940	940	965	1462
12.366324756297576	12.366324756297578	0	0	1	30	0.003404928748046042	0.3850586145252608	2301.815026480943	2376.815026480943	2376.815026480943	2401.815026480943	0.6666666865348816	0.49056604504585266	0.6764705777168274	0.5661764740943909	0.3125	865	940	940	965	1462
12.388112413971417	12.388112019231718	0	0	1	30	0.0030505248230679265	0.39101911273021184	2326.2232666302175	2401.2232666302175	2401.2232666302175	2426.2232666302175	0.6666666865348816	0.5094339847564697	0.6764705777168274	0.5735294222831726	0.3125	855	930	930	955	1462
12.399193546795402	12.399193152055703	0	0	1	30	0.0026877596215891626	0.4003129336390012	2364.28146325171	2439.28146325171	2439.28146325171	2464.28146325171	0.6800000071525574	0.5283018946647644	0.6764705777168274	0.5808823704719543	0.3125	855	930	930	955	1462
12.416223406879919	12.41622301214022	0	0	1	30	0.0023176274578115027	0.40267141492695746	2373.939444125891	2448.939444125891	2448.939444125891	2473.939444125891	0.6800000071525574	0.5377358198165894	0.6764705777168274	0.5808823704719543	0.3125	855	930	930	955	1462
12.43219733827021	12.432196943530512	0	0	1	30	0.0019411428382682915	0.40836324127049384	2397.2474730026725	2472.2474730026725	2472.2474730026725	2497.2474730026725	0.6933333277702332	0.5471698045730591	0.6764705777168274	0.5808823704719543	0.3125	855	930	930	955	1462
12.454971450451286	12.454971450451284	0	0	1	30	0.001559337681132571	0.41196525073690804	2411.9977017676383	2486.9977017676383	2486.9977017676383	2511.9977017676383	0.6933333277702332	0.5566037893295288	0.6764705777168274	0.5882353186607361	0.3125	855	930	930	955	1462
12.466222321345747	12.466221926606048	0	0	1	30	0.0011732584878010991	0.41648636393532623	2430.511660315161	2505.511660315161	2505.511660315161	2530.511660315161	0.6933333277702332	0.5660377144813538	0.6911764740943909	0.5882353186607361	0.3125	855	930	930	955	1462
12.483015337610993	12.483015337610995	0	0	1	30	0.0007839634745067622	0.42001555836840065	2444.9637115186006	2519.9637115186006	2519.9637115186006	2544.9637115186006	0.7066666483879089	0.5754716992378235	0.6764705777168274	0.5882353186607361	0.3125	855	930	930	955	1462
12.508067492593696	12.508067492593694	0	0	1	30	0.000392519671821435	0.4221781902788626	2453.8196891919424	2528.8196891919424	2528.8196891919424	2553.8196891919424	0.7066666483879089	0.5754716992378235	0.6911764740943909	0.5882353186607361	0.3125	855	930	930	955	1462
12.516133208858747	12.516133208858749	0	0	1	30	-6.468409853337487e-16	0.4221781902788626	2453.8196891919424	2528.8196891919424	2528.8196891919424	2553.8196891919424	0.7066666483879089	0.5754716992378235	0.6911764740943909	0.5882353186607361	0.3125	854	929	929	954	1462
12.535728876985292	12.535728876985294	0	0	1	30	-0.00039251967182272687	0.4221781902788626	2453.8196891919424	2528.8196891919424	2528.8196891919424	2553.8196891919424	0.7066666483879089	0.5754716992378235	0.6911764740943909	0.5882353186607361	0.3125	868	943	943	968	1462
12.549159500496383	12.549159105756685	0	0	1	30	-0.0007839634745080487	0.4221781902788626	2453.8196891919424	2528.8196891919424	2528.8196891919424	2553.8196891919424	0.7066666483879089	0.5754716992378235	0.6911764740943909	0.5882353186607361	0.3125	902	977	977	1002	1462
12.566153439268309	12.56615304452861	0	0	1	30	-0.0011732584878023768	0.42551153533444275	2467.469737194543	2542.469737194543	2542.469737194543	2567.469737194543	0.7200000286102295	0.5754716992378235	0.6911764740943909	0.5882353186607361	0.3125	947	1022	1022	1047	1462
12.588126229860872	12.588125835121174	0	0	1	30	-0.0015593376811338364	0.4233489034239808	2458.6137595212012	2533.6137595212012	2533.6137595212012	2558.6137595212012	0.7200000286102295	0.5754716992378235	0.6764705777168274	0.5882353186607361	0.3125	1048	1123	1123	1148	1462
12.60136816779595	12.601368167795952	0	0	1	30	-0.0019411428382695413	0.42551153533444275	2467.469737194543	2542.469737194543	2542.469737194543	2567.469737194543	0.7200000286102295	0.5754716992378235	0.6911764740943909	0.5882353186607361	0.3125	1113	1188	1188	1213	1462
12.616231301673892	12.616230906934193	0	0	1	30	-0.002317627457812733	0.42551153533444275	2467.469737194543	2542.469737194543	2542.469737194543	2567.469737194543	0.7200000286102295	0.5754716992378235	0.6911764740943909	0.5882353186607361	0.3125	1257	1332	1332	1357	1462
12.632226549007921	12.632226154268222	0	0	1	30	-0.00268775962159037	0.42551153533444275	2467.469737194543	2542.469737194543	2542.469737194543	2567.469737194543	0.7200000286102295	0.5754716992378235	0.6911764740943909	0.5882353186607361	0.3125	1257	1332	1332	1357	1462
12.654901976264302	12.6549019762643	0	0	1	30	-0.0030505248230691083	0.42551153533444275	2467.469737194543	2542.469737194543	2542.469737194543	2567.469737194543	0.7200000286102295	0.5849056839942932	0.6911764740943909	0.5882353186607361	0.3125	1350	1425	1425	1450	1462
12.66801167640029	12.668011281660592	0	0	1	30	-0.003404928748047195	0.4278700315235602	2477.127779088979	2552.127779088979	2552.127779088979	2577.127779088979	0.7200000286102295	0.5849056839942932	0.6911764740943909	0.5882353186607361	0.3125	1457	1532	1532	1557	1462
12.68229572714013	12.68229533240043	0	0	1	30	-0.0037500000000005793	0.4267820712359409	2472.6725817111783	2547.6725817111783	2547.6725817111783	2572.6725817111783	0.7200000286102295	0.5754716992378235	0.6911764740943909	0.595588207244873	0.3125	1654	1729	1729	1754	1462
12.699265981530129	12.69926558679043	0	0	1	30	-0.004084792762613266	0.4267820712359409	2472.6725817111783	2547.6725817111783	2547.6725817111783	2572.6725817111783	0.7200000286102295	0.5754716992378235	0.6911764740943909	0.595588207244873	0.3125	1720	1795	1795	1820	1462
12.721429431397201	12.7214294313972	0	0	1	30	-0.004408389392194093	0.4267820712359409	2472.6725817111783	2547.6725817111783	2547.6725817111783	2572.6725817111783	0.7200000286102295	0.5754716992378235	0.6911764740943909	0.595588207244873	0.3125	1765	1840	1840	1865	1462
12.732219246323492	12.732218851583793	0	0	1	30	-0.004719902932874305	0.4267820712359409	2472.6725817111783	2547.6725817111783	2547.6725817111783	2572.6725817111783	0.7200000286102295	0.5754716992378235	0.6911764740943909	0.595588207244873	0.3125	1830	1905	1905	1930	1462
12.749169763728553	12.749169368988854	0	0	1	30	-0.005018479547691941	0.4267820712359409	2472.6725817111783	2547.6725817111783	2547.6725817111783	2572.6725817111783	0.7200000286102295	0.5754716992378235	0.6911764740943909	0.595588207244873	0.3125	1902	1977	1977	2002	1462
12.766383572512694	12.766383572512696	0	0	1	30	-0.005303300858899587	0.4267820712359409	2472.6725817111783	2547.6725817111783	2547.6725817111783	2572.6725817111783	0.7200000286102295	0.5754716992378235	0.6911764740943909	0.595588207244873	0.3125	1983	2058	2058	2083	1462
12.788228862182553	12.788228467442854	0	0	1	30	-0.0055735861910809125	0.4267820712359409	2472.6725817111783	2547.6725817111783	2547.6725817111783	2572.6725817111783	0.7200000286102295	0.5754716992378235	0.6911764740943909	0.595588207244873	0.3125	2037	2112	2112	2137	1462
12.801494484499557	12.801494484499559	0	0	1	30	-0.005828594710927712	0.4267820712359409	2472.6725817111783	2547.6725817111783	2547.6725817111783	2572.6725817111783	0.7200000286102295	0.5754716992378235	0.6911764740943909	0.595588207244873	0.3125	2115	2190	2190	2215	1462
12.81621630156534	12.816215512085941	0	0	1	30	-0.006067627457812508	0.42914056742505835	2482.330623605614	2557.330623605614	2557.330623605614	2582.330623605614	0.7200000286102295	0.5849056839942932	0.6911764740943909	0.595588207244873	0.3125	2184	2259	2259	2284	1462
12.832322865494419	12.832323260234121	0	0	1	30	-0.006290029259591055	0.42914056742505835	2482.330623605614	2557.330623605614	2557.330623605614	2582.330623605614	0.7200000286102295	0.5849056839942932	0.6911764740943909	0.595588207244873	0.3125	2222	2297	2297	2322	1462
12.854821449365751	12.854821449365753	0	0	1	30	-0.006495190528383635	0.42914056742505835	2482.330623605614	2557.330623605614	2557.330623605614	2582.330623605614	0.7200000286102295	0.5849056839942932	0.6911764740943909	0.595588207244873	0.3125	2255	2330	2330	2355	1462
12.868034966042515	12.868034966042517	0	0	1	30	-0.006682548931413073	0.4304111136258886	2487.5335102980134	2562.5335102980134	2562.5335102980134	2587.5335102980134	0.7200000286102295	0.5849056839942932	0.6911764740943909	0.6029411554336548	0.3125	2301	2376	2376	2401	1462
12.882466649429698	12.8824666494297	0	0	1	30	-0.006851590932319789	0.4304111136258886	2487.5335102980134	2562.5335102980134	2562.5335102980134	2587.5335102980134	0.7200000286102295	0.5849056839942932	0.6911764740943909	0.6029411554336548	0.3125	2326	2401	2401	2426	1462
12.908206440967664	12.908206046227965	0	0	1	30	-0.007001853198729263	0.4326278111642825	2496.610886717737	2571.610886717737	2571.610886717737	2596.610886717737	0.7200000286102295	0.5849056839942932	0.7058823704719543	0.6029411554336548	0.3125	2364	2439	2439	2464	1462
12.916137550995433	12.916137156255735	0	0	1	30	-0.007132923872213867	0.4326278111642825	2496.610886717737	2571.610886717737	2571.610886717737	2596.610886717737	0.7200000286102295	0.5849056839942932	0.7058823704719543	0.6029411554336548	0.3125	2373	2448	2448	2473	1462
12.934832423129379	12.93483202838968	0	0	1	30	-0.0072444436971681936	0.4326278111642825	2496.610886717737	2571.610886717737	2571.610886717737	2596.610886717737	0.7200000286102295	0.5849056839942932	0.7058823704719543	0.6029411554336548	0.3125	2397	2472	2472	2497	1462
12.949198579726563	12.949198184986864	0	0	1	30	-0.007336107005503688	0.4326278111642825	2496.610886717737	2571.610886717737	2571.610886717737	2596.610886717737	0.7200000286102295	0.5849056839942932	0.7058823704719543	0.6029411554336548	0.3125	2411	2486	2486	2511	1462
12.966246203097523	12.966246203097521	0	0	1	30	-0.007407662554463643	0.4326278111642825	2496.610886717737	2571.610886717737	2571.610886717737	2596.610886717737	0.7200000286102295	0.5849056839942932	0.7058823704719543	0.6029411554336548	0.3125	2430	2505	2505	2530	1462
12.988074913700032	12.988074518960333	0	0	1	30	-0.007458914215262124	0.43156689409952875	2492.2664313375703	2567.2664313375703	2567.2664313375703	2592.2664313375703	0.7200000286102295	0.5754716992378235	0.7058823704719543	0.6102941036224365	0.3125	2444	2519	2519	2544	1462
12.999199862630583	12.999199467890884	0	0	1	30	-0.007489721510659341	0.43156689409952875	2492.2664313375703	2567.2664313375703	2567.2664313375703	2592.2664313375703	0.7200000286102295	0.5754716992378235	0.7058823704719543	0.6102941036224365	0.3125	2453	2528	2528	2553	1462
13.016328012900093	13.016328407639792	0	0	1	30	-0.0075	0.42791081878604764	2477.294802928865	2552.294802928865	2552.294802928865	2577.294802928865	0.7200000286102295	0.5660377144813538	0.7058823704719543	0.6029411554336548	0.3125	2453	2528	2528	2553	1462
13.033061423470826	13.033061818210525	0	0	1	30	-0.007489721510659266	0.41856291712903015	2439.0151456433787	2514.0151456433787	2514.0151456433787	2539.0151456433787	0.7066666483879089	0.5471698045730591	0.7058823704719543	0.595588207244873	0.3125	2453	2528	2528	2553	1462
13.054792238628043	13.054791843888344	0	0	1	30	-0.0074589142152619746	0.40555896557815974	2385.763964042564	2460.763964042564	2460.763964042564	2485.763964042564	0.6933333277702332	0.5188679099082947	0.7058823704719543	0.5808823704719543	0.3125	2453	2528	2528	2553	1462
13.067951281226378	13.06795088648668	0	0	1	30	-0.007407662554463419	0.3901777730345932	2322.7779805766595	2397.7779805766595	2397.7779805766595	2422.7779805766595	0.6933333277702332	0.4811320900917053	0.6911764740943909	0.5588235259056091	0.3125	2467	2542	2542	2567	1462
13.082138226000318	13.08213822600032	0	0	1	30	-0.007336107005503392	0.36233162214805503	2208.747992696285	2283.747992696285	2283.747992696285	2308.747992696285	0.6666666865348816	0.4245283007621765	0.6764705777168274	0.529411792755127	0.3125	2458	2533	2533	2558	1462
13.099137296388328	13.09913690164863	0	0	1	30	-0.007244443697167825	0.3361764111166181	2101.642403522551	2176.642403522551	2176.642403522551	2201.642403522551	0.653333306312561	0.37735849618911743	0.6470588445663452	0.4852941036224365	0.3125	2467	2542	2542	2567	1462
13.121415615507743	13.121415220768045	0	0	1	30	-0.0071329238722134276	0.27460253777491594	1849.4973921882809	1924.4973921882809	1924.4973921882809	1949.4973921882809	0.5866666436195374	0.2924528419971466	0.5735294222831726	0.38235294818878174	0.3125	2467	2542	2542	2567	1462
13.134672948291072	13.134672553551374	0	0	1	30	-0.007001853198728752	0.27460253777491594	1849.4973921882809	1924.4973921882809	1924.4973921882809	1949.4973921882809	0.5866666436195374	0.2924528419971466	0.5735294222831726	0.38235294818878174	0.3125	2467	2542	2542	2567	1462
13.149195027069275	13.149194632329577	0	0	1	30	-0.006851590932319209	0.22983265588234048	1666.1647258381843	1741.1647258381843	1741.1647258381843	1766.1647258381843	0.4933333396911621	0.25471699237823486	0.529411792755127	0.3235294222831726	0.3125	2467	2542	2542	2567	1462
13.166290808683485	13.166290808683483	0	0	1	30	-0.006682548931412426	0.17730101381322194	1451.047651565144	1526.047651565144	1526.047651565144	1551.047651565144	0.4266666769981384	0.18867924809455872	0.4117647111415863	0.22794117033481598	0.3125	2477	2552	2552	2577	1462
13.188074913700031	13.188074913700033	0	0	1	30	-0.006495190528382922	0.1486725576743999	1333.8141236766676	1408.8141236766676	1408.8141236766676	1433.8141236766676	0.36000001430511475	0.16981132328510284	0.3529411852359772	0.18382352590560913	0.3125	2472	2547	2547	2572	1462
13.201353957166795	13.201353562427096	0	0	1	30	-0.006290029259590279	0.12006449418071541	1216.6641036700296	1291.6641036700296	1291.6641036700296	1316.6641036700296	0.2933333218097687	0.14150942862033844	0.29411765933036804	0.15441176295280457	0.3125	2472	2547	2547	2572	1462
13.216243933344252	13.216243538604553	0	0	1	30	-0.006067627457811671	0.10180621035397053	1141.8964313995093	1216.8964313995093	1216.8964313995093	1241.8964313995093	0.25333333015441895	0.12264151126146317	0.25	0.125	0.3125	2472	2547	2547	2572	1462
13.232136943096297	13.232136548356598	0	0	1	30	-0.005828594710926814	0.0848201300471918	1072.3384325432503	1147.3384325432503	1147.3384325432503	1172.3384325432503	0.2266666740179062	0.09433962404727936	0.19117647409439087	0.09558823704719543	0.3125	2472	2547	2547	2572	1462
13.254749212000874	13.254749212000876	0	0	1	30	-0.0055735861910799584	0.06311374491525357	983.4507854279634	1058.4507854279634	1058.4507854279634	1083.4507854279634	0.1599999964237213	0.04716981202363968	0.11764705926179886	0.06617647409439087	0.3125	2472	2547	2547	2572	1462
13.2680073342636	13.268006939523906	0	0	1	30	-0.0053033008588985785	0.04858931176490102	923.9732316772697	998.9732316772697	998.9732316772697	1023.9732316772697	0.1599999964237213	0.028301887214183807	0.10294117778539658	0.05882352963089943	0.3125	2472	2547	2547	2572	1462
13.282338753767295	13.282338753767297	0	0	1	30	-0.005018479547690881	0.042329796999177306	898.340518711631	973.340518711631	973.340518711631	998.340518711631	0.14666666090488434	0.01886792480945587	0.07352941483259201	0.05147058889269829	0.3125	2472	2547	2547	2572	1462
13.299204007397421	13.299203612657722	0	0	1	30	-0.004719902932873198	0.03869910522003152	883.4728358760291	958.4728358760291	958.4728358760291	983.4728358760291	0.13333334028720856	0.01886792480945587	0.05882352963089943	0.04411764815449715	0.3125	2472	2547	2547	2572	1462
13.321402983837384	13.321402589097685	0	0	1	30	-0.00440838939219294	0.03525763799583018	869.3800275929245	944.3800275929245	944.3800275929245	969.3800275929245	0.11999999731779099	0.01886792480945587	0.05882352963089943	0.036764707416296005	0.3125	2482	2557	2557	2582	1462
13.334723080232816	13.334722685493118	0	0	1	30	-0.00408479276261207	0.035149506486591375	868.9372290625917	943.9372290625917	943.9372290625917	968.9372290625917	0.11999999731779099	0.01886792480945587	0.05882352963089943	0.029411764815449715	0.3125	2482	2557	2557	2582	1462
13.349157526797889	13.349157132058194	0	0	1	30	-0.003749999999999344	0.03181617446952728	855.2872344527142	930.2872344527142	930.2872344527142	955.2872344527142	0.1066666692495346	0.01886792480945587	0.05882352963089943	0.029411764815449715	0.3125	2482	2557	2557	2582	1462
13.366164886719574	13.366164886719575	0	0	1	30	-0.0034049287480459245	0.02837470910797108	841.1944337971415	916.1944337971415	916.1944337971415	941.1944337971415	0.09333333373069763	0.01886792480945587	0.05882352963089943	0.022058824077248573	0.3125	2487	2562	2562	2587	1462
13.388077676877923	13.388077676877925	0	0	1	30	-0.003050524823067806	0.02845580774161217	841.5265327019018	916.5265327019018	916.5265327019018	941.5265327019018	0.09333333373069763	0.01886792480945587	0.07352941483259201	0.022058824077248573	0.3125	2487	2562	2562	2587	1462
13.401439220941729	13.401439615681427	0	0	1	30	-0.002687759621589039	0.02845580774161217	841.5265327019018	916.5265327019018	916.5265327019018	941.5265327019018	0.09333333373069763	0.01886792480945587	0.07352941483259201	0.022058824077248573	0.3125	2496	2571	2571	2596	1462
13.41624551230305	13.416245512303048	0	0	1	30	-0.0023176274578113774	0.024987309487338363	827.3230323506506	902.3230323506506	902.3230323506506	927.3230323506506	0.07999999821186066	0.01886792480945587	0.07352941483259201	0.014705882407724857	0.3125	2496	2571	2571	2596	1462
13.432151153725453	13.432151153725455	0	0	1	30	-0.0019411428382681635	0.02748096446308491	837.5345494763327	912.5345494763327	912.5345494763327	937.5345494763327	0.07999999821186066	0.028301887214183807	0.07352941483259201	0.022058824077248573	0.3125	2496	2571	2571	2596	1462
13.454769738465213	13.454769343725514	0	0	1	30	-0.0015593376811324415	0.02739986582944382	837.2024505715724	912.2024505715724	912.2024505715724	937.2024505715724	0.07999999821186066	0.028301887214183807	0.0882352963089943	0.014705882407724857	0.3125	2496	2571	2571	2596	1462
13.468025887029444	13.468025097550049	0	0	1	30	-0.0011732584878009686	0.02739986582944382	837.2024505715724	912.2024505715724	912.2024505715724	937.2024505715724	0.07999999821186066	0.028301887214183807	0.0882352963089943	0.014705882407724857	0.3125	2496	2571	2571	2596	1462
13.482393227845726	13.482394412064822	0	0	1	30	-0.0007839634745066304	0.02739986582944382	837.2024505715724	912.2024505715724	912.2024505715724	937.2024505715724	0.07999999821186066	0.028301887214183807	0.0882352963089943	0.014705882407724857	0.3125	2492	2567	2567	2592	1462
13.499183480933084	13.499183086193385	0	0	1	30	-0.0003925196718213029	0.024066533812379727	823.5524559616949	898.5524559616949	898.5524559616949	923.5524559616949	0.06666667014360428	0.028301887214183807	0.0882352963089943	0.014705882407724857	0.3125	2492	2567	2567	2592	1462
13.521523774185209	13.521523774185207	0	0	1	30	7.791492631894069e-16	0.02412059955330321	823.7738551707766	898.7738551707766	898.7738551707766	923.7738551707766	0.06666667014360428	0.028301887214183807	0.10294117778539658	0.014705882407724857	0.3125	2477	2552	2552	2577	1462
13.532163588025966	13.532163193286268	0	0	1	30	0.000392519671822859	0.02412059955330321	823.7738551707766	898.7738551707766	898.7738551707766	923.7738551707766	0.06666667014360428	0.028301887214183807	0.10294117778539658	0.014705882407724857	0.3125	2439	2514	2514	2539	1462
13.54916700055066	13.549167000550662	0	0	1	30	0.0007839634745081803	0.02412059955330321	823.7738551707766	898.7738551707766	898.7738551707766	923.7738551707766	0.06666667014360428	0.028301887214183807	0.10294117778539658	0.014705882407724857	0.3125	2385	2460	2460	2485	1462
13.566325545776976	13.566325151037278	0	0	1	30	0.0011732584878025075	0.02412059955330321	823.7738551707766	898.7738551707766	898.7738551707766	923.7738551707766	0.06666667014360428	0.028301887214183807	0.10294117778539658	0.014705882407724857	0.3125	2322	2397	2397	2422	1462
13.588036229209553	13.588035439730154	0	0	1	30	0.0015593376811339657	0.02412059955330321	823.7738551707766	898.7738551707766	898.7738551707766	923.7738551707766	0.06666667014360428	0.028301887214183807	0.10294117778539658	0.014705882407724857	0.3125	2208	2283	2283	2308	1462
13.601357509824084	13.601357115084385	0	0	1	30	0.001941142838269669	0.02412059955330321	823.7738551707766	898.7738551707766	898.7738551707766	923.7738551707766	0.06666667014360428	0.028301887214183807	0.10294117778539658	0.014705882407724857	0.3125	2101	2176	2176	2201	1462
13.616208012031667	13.616207617291968	0	0	1	30	0.0023176274578128593	0.026479090154485192	833.4318741826169	908.4318741826169	908.4318741826169	933.4318741826169	0.06666667014360428	0.03773584961891174	0.10294117778539658	0.014705882407724857	0.3125	1849	1924	1924	1949	1462
13.632356418368815	13.632356813108514	0	0	1	30	0.002687759621590494	0.026479090154485192	833.4318741826169	908.4318741826169	908.4318741826169	933.4318741826169	0.06666667014360428	0.03773584961891174	0.10294117778539658	0.014705882407724857	0.3125	1849	1924	1924	1949	1462
13.654735790851117	13.654735790851118	0	0	1	30	0.0030505248230692293	0.02412059955330321	823.7738551707766	898.7738551707766	898.7738551707766	923.7738551707766	0.06666667014360428	0.028301887214183807	0.10294117778539658	0.014705882407724857	0.3125	1666	1741	1741	1766	1462
13.667996281552035	13.667995886812337	0	0	1	30	0.0034049287480473127	0.02412059955330321	823.7738551707766	898.7738551707766	898.7738551707766	923.7738551707766	0.06666667014360428	0.028301887214183807	0.10294117778539658	0.014705882407724857	0.3125	1451	1526	1526	1551	1462
13.682206515968208	13.682206121228509	0	0	1	30	0.0037500000000006933	0.02412059955330321	823.7738551707766	898.7738551707766	898.7738551707766	923.7738551707766	0.06666667014360428	0.028301887214183807	0.10294117778539658	0.014705882407724857	0.3125	1333	1408	1408	1433	1462
13.699162954468747	13.699162559729048	0	0	1	30	0.004084792762613376	0.02412059955330321	823.7738551707766	898.7738551707766	898.7738551707766	923.7738551707766	0.06666667014360428	0.028301887214183807	0.10294117778539658	0.014705882407724857	0.3125	1216	1291	1291	1316	1462
13.721492589749005	13.721492984488703	0	0	1	30	0.0044083893921942	0.02412059955330321	823.7738551707766	898.7738551707766	898.7738551707766	923.7738551707766	0.06666667014360428	0.028301887214183807	0.10294117778539658	0.014705882407724857	0.3125	1141	1216	1216	1241	1462
13.734697422152397	13.734697027412698	0	0	1	30	0.004719902932874409	0.02412059955330321	823.7738551707766	898.7738551707766	898.7738551707766	923.7738551707766	0.06666667014360428	0.028301887214183807	0.10294117778539658	0.014705882407724857	0.3125	1072	1147	1147	1172	1462
13.749193448110478	13.74919305337078	0	0	1	30	0.005018479547692039	0.02412059955330321	823.7738551707766	898.7738551707766	898.7738551707766	923.7738551707766	0.06666667014360428	0.028301887214183807	0.10294117778539658	0.014705882407724857	0.3125	983	1058	1058	1083	1462
13.766541468392205	13.766541468392203	0	0	1	30	0.00530330085889968	0.02412059955330321	823.7738551707766	898.7738551707766	898.7738551707766	923.7738551707766	0.06666667014360428	0.028301887214183807	0.10294117778539658	0.014705882407724857	0.3125	923	998	998	1023	1462
13.788014123786422	13.78801412378642	0	0	1	30	0.005573586191081001	0.023931369446375115	822.9989578829061	897.9989578829061	897.9989578829061	922.9989578829061	0.06666667014360428	0.028301887214183807	0.10294117778539658	0.007352941203862429	0.3125	898	973	973	998	1462
13.801534353209135	13.801533958469436	0	0	1	30	0.005828594710927795	0.02412059955330321	823.7738551707766	898.7738551707766	898.7738551707766	923.7738551707766	0.06666667014360428	0.028301887214183807	0.10294117778539658	0.014705882407724857	0.3125	883	958	958	983	1462
13.81619932775829	13.816198933018592	0	0	1	30	0.006067627457812587	0.02412059955330321	823.7738551707766	898.7738551707766	898.7738551707766	923.7738551707766	0.06666667014360428	0.028301887214183807	0.10294117778539658	0.014705882407724857	0.3125	869	944	944	969	1462
13.832202469886294	13.832202075146595	0	0	1	30	0.006290029259591127	0.023931369446375115	822.9989578829061	897.9989578829061	897.9989578829061	922.9989578829061	0.06666667014360428	0.028301887214183807	0.10294117778539658	0.007352941203862429	0.3125	868	943	943	968	1462
13.854719606523467	13.854719211783769	0	0	1	30	0.006495190528383701	0.02412059955330321	823.7738551707766	898.7738551707766	898.7738551707766	923.7738551707766	0.06666667014360428	0.028301887214183807	0.10294117778539658	0.014705882407724857	0.3125	855	930	930	955	1462
13.868015229057576	13.868015229057578	0	0	1	30	0.006682548931413134	0.023931369446375115	822.9989578829061	897.9989578829061	897.9989578829061	922.9989578829061	0.06666667014360428	0.028301887214183807	0.10294117778539658	0.007352941203862429	0.3125	841	916	916	941	1462
13.882225068734048	13.88222467399435	0	0	1	30	0.006851590932319843	0.02412059955330321	823.7738551707766	898.7738551707766	898.7738551707766	923.7738551707766	0.06666667014360428	0.028301887214183807	0.10294117778539658	0.014705882407724857	0.3125	841	916	916	941	1462
13.899166507126036	13.899166507126038	0	0	1	30	0.0070018531987293105	0.02412059955330321	823.7738551707766	898.7738551707766	898.7738551707766	923.7738551707766	0.06666667014360428	0.028301887214183807	0.10294117778539658	0.014705882407724857	0.3125	841	916	916	941	1462
13.921382852112746	13.921382852112744	0	0	1	30	0.007132923872213908	0.02412059955330321	823.7738551707766	898.7738551707766	898.7738551707766	923.7738551707766	0.06666667014360428	0.028301887214183807	0.10294117778539658	0.014705882407724857	0.3125	827	902	902	927	1462
13.934770054256969	13.93477005425697	0	0	1	30	0.007244443697168227	0.02412059955330321	823.7738551707766	898.7738551707766	898.7738551707766	923.7738551707766	0.06666667014360428	0.028301887214183807	0.10294117778539658	0.014705882407724857	0.3125	837	912	912	937	1462
13.949156737318493	13.949156342578794	0	0	1	30	0.007336107005503715	0.021708043211197743	813.8944369498547	888.8944369498547	888.8944369498547	913.8944369498547	0.06666667014360428	0.01886792480945587	0.0882352963089943	0.014705882407724857	0.3125	837	912	912	937	1462
13.966345677501614	13.966345677501613	0	0	1	30	0.007407662554463664	0.025041375228261838	827.5444315597322	902.5444315597322	902.5444315597322	927.5444315597322	0.07999999821186066	0.01886792480945587	0.05882352963089943	0.022058824077248573	0.3125	837	912	912	937	1462
13.988045702962324	13.988045702962323	0	0	1	30	0.007458914215262138	0.046261168743248475	914.4394860036025	989.4394860036025	989.4394860036025	1014.4394860036025	0.13333334028720856	0.04716981202363968	0.0882352963089943	0.05147058889269829	0.3125	837	912	912	937	1462
14.001389878479383	14.001389878479385	0	0	1	30	0.007489721510659348	0.06436388765116928	988.5701199315382	1063.570119931538	1063.570119931538	1088.570119931538	0.1733333319425583	0.07547169923782349	0.11764705926179886	0.07352941483259201	0.3125	823	898	898	923	1462
14.016232485892989	14.01623248589299	0	0	1	30	0.0075	0.07373715365453781	1026.9536442153324	1101.9536442153324	1101.9536442153324	1126.9536442153324	0.1733333319425583	0.1037735864520073	0.1617647111415863	0.11029411852359772	0.3125	823	898	898	923	1462
14.032217469994848	14.032217075255149	0	0	1	30	0.007489721510659259	0.09446206503583177	1111.8221563217312	1186.8221563217312	1186.8221563217312	1211.8221563217312	0.2133333384990692	0.1320754736661911	0.22058823704719543	0.14705882966518402	0.3125	823	898	898	923	1462
14.054764606849126	14.054764212109427	0	0	1	30	0.0074589142152619616	0.11724313362388772	1205.11063218982	1280.11063218982	1280.11063218982	1305.11063218982	0.2666666805744171	0.15094339847564697	0.27941176295280457	0.18382352590560913	0.3125	823	898	898	923	1462
14.06803693974101	14.068036939741011	0	0	1	30	0.007407662554463399	0.13950891249771247	1296.2889966781327	1371.2889966781327	1371.2889966781327	1396.2889966781327	0.30666667222976685	0.17924527823925018	0.3382352888584137	0.2132352888584137	0.3125	823	898	898	923	1462
14.08222506873405	14.082224673994352	0	0	1	30	0.007336107005503364	0.1593891706407895	1377.6986537740331	1452.6986537740331	1452.6986537740331	1477.6986537740331	0.3466666638851166	0.19811320304870605	0.38235294818878174	0.24264705181121826	0.3125	823	898	898	923	1462
14.09926558679043	14.099265586790429	0	0	1	30	0.00724444369716779	0.18991822119041712	1502.715115774758	1577.715115774758	1577.715115774758	1602.715115774758	0.4266666769981384	0.21698112785816193	0.4264705777168274	0.2720588147640228	0.3125	823	898	898	923	1462
14.12147127380527	14.121471273805271	0	0	1	30	0.007132923872213387	0.22354444488883018	1640.4145018197596	1715.4145018197596	1715.4145018197596	1740.4145018197596	0.46666666865348816	0.25471699237823486	0.5	0.34558823704719543	0.3125	833	908	908	933	1462
14.132309246974813	14.132309246974812	0	0	1	30	0.007001853198728705	0.24609929418584464	1732.7766096910339	1807.7766096910339	1807.7766096910339	1832.7766096910339	0.4933333396911621	0.2830188572406769	0.5441176295280457	0.38235294818878174	0.3125	833	908	908	933	1462
14.149182395398913	14.149182395398915	0	0	1	30	0.006851590932319155	0.2596119075536625	1788.110761432248	1863.110761432248	1863.110761432248	1888.110761432248	0.5199999809265137	0.2924528419971466	0.5588235259056091	0.40441176295280457	0.3125	823	898	898	923	1462
14.166231597728668	14.16623120298897	0	0	1	30	0.006682548931412366	0.2749611082644714	1850.9657383430103	1925.9657383430103	1925.9657383430103	1950.9657383430103	0.5333333611488342	0.3113207519054413	0.5882353186607361	0.43382352590560913	0.3125	823	898	898	923	1462
14.188119124546294	14.188118729806595	0	0	1	30	0.006495190528382856	0.29237307857554473	1922.2677567668557	1997.2677567668557	1997.2677567668557	2022.2677567668557	0.5600000023841858	0.33018869161605835	0.6029411554336548	0.4632352888584137	0.3125	823	898	898	923	1462
14.201389088999985	14.201388694260286	0	0	1	30	0.006290029259590206	0.31569314486376143	2017.763428217103	2092.763428217103	2092.763428217103	2117.763428217103	0.6000000238418579	0.35849055647850037	0.6176470518112183	0.49264705181121826	0.3125	823	898	898	923	1462
14.216162222226608	14.216162616966306	0	0	1	30	0.006067627457811592	0.3471263799958164	2146.4825260828684	2221.4825260828684	2221.4825260828684	2246.4825260828684	0.6133333444595337	0.4150943458080292	0.6617646813392639	0.5441176295280457	0.3125	823	898	898	923	1462
14.232219048953642	14.232218654213943	0	0	1	30	0.005828594710926731	0.3596641485511638	2197.824688317016	2272.824688317016	2272.824688317016	2297.824688317016	0.6266666650772095	0.43396225571632385	0.6764705777168274	0.5588235259056091	0.3125	823	898	898	923	1462
14.254725132879251	14.25472513287925	0	0	1	30	0.005573586191079871	0.37593909119059266	2264.470578425477	2339.470578425477	2339.470578425477	2364.470578425477	0.6399999856948853	0.46226415038108826	0.6911764740943909	0.5808823704719543	0.3125	823	898	898	923	1462
14.267990755196255	14.267990755196253	0	0	1	30	0.005303300858898486	0.38653048837499426	2307.8423498956017	2382.8423498956017	2382.8423498956017	2407.8423498956017	0.653333306312561	0.4811320900917053	0.6911764740943909	0.595588207244873	0.3125	823	898	898	923	1462
14.282139410219415	14.282139015479716	0	0	1	30	0.005018479547690782	0.3993656337712359	2360.402270293211	2435.402270293211	2435.402270293211	2460.402270293211	0.6666666865348816	0.5	0.7058823704719543	0.6102941036224365	0.3125	822	897	897	922	1462
14.299222954902962	14.299222560163264	0	0	1	30	0.004719902932873095	0.4123695958405733	2413.6534949671477	2488.6534949671477	2488.6534949671477	2513.6534949671477	0.6800000071525574	0.5283018946647644	0.7058823704719543	0.625	0.3125	823	898	898	923	1462
14.321543511170145	14.321543511170146	0	0	1	30	0.0044083893921928324	0.4327331156982268	2497.0421087842387	2572.0421087842387	2572.0421087842387	2597.0421087842387	0.6933333277702332	0.5660377144813538	0.720588207244873	0.654411792755127	0.3125	823	898	898	923	1462
14.334704922206672	14.334704527466974	0	0	1	30	0.004084792762611958	0.4327331156982268	2497.0421087842387	2572.0421087842387	2572.0421087842387	2597.0421087842387	0.6933333277702332	0.5660377144813538	0.720588207244873	0.654411792755127	0.3125	822	897	897	922	1462
14.349136210854155	14.349135816114456	0	0	1	30	0.0037499999999992296	0.4387747092771903	2521.7824344900946	2596.7824344900946	2596.7824344900946	2621.7824344900946	0.6933333277702332	0.5849056839942932	0.720588207244873	0.6617646813392639	0.3125	823	898	898	923	1462
14.366975287321157	14.366975287321159	0	0	1	30	0.0034049287480458065	0.44825112628895525	2560.5883621532716	2635.5883621532716	2635.5883621532716	2660.5883621532716	0.7200000286102295	0.6132075190544128	0.7352941036224365	0.6838235259056091	0.3125	822	897	897	922	1462
14.388131756216655	14.388131361476956	0	0	1	30	0.003050524823067685	0.46271487959631585	2619.8174319469135	2694.8174319469135	2694.8174319469135	2719.8174319469135	0.7200000286102295	0.6226415038108826	0.7352941036224365	0.6911764740943909	0.3125	823	898	898	923	1462
14.40130698314264	14.40130658840294	0	0	1	30	0.0026877596215889154	0.47232647612690926	2659.1769197396934	2734.1769197396934	2734.1769197396934	2759.1769197396934	0.7333333492279053	0.6320754885673523	0.75	0.6985294222831726	0.3125	823	898	898	923	1462
14.4161969593201	14.416196564580401	0	0	1	30	0.0023176274578112516	0.4746849574148655	2668.834900613874	2743.834900613874	2743.834900613874	2768.834900613874	0.7333333492279053	0.6415094137191772	0.75	0.6985294222831726	0.3125	823	898	898	923	1462
14.432219048953645	14.432218654213946	0	0	1	30	0.0019411428382680358	0.4784221313893795	2684.138628039509	2759.138628039509	2759.138628039509	2784.138628039509	0.7333333492279053	0.650943398475647	0.75	0.7058823704719543	0.3125	823	898	898	923	1462
14.454825002023039	14.45482500202304	0	0	1	30	0.001559337681132312	0.4770434536039829	2678.49294250831	2753.49294250831	2753.49294250831	2778.49294250831	0.7333333492279053	0.650943398475647	0.75	0.6985294222831726	0.3125	813	888	888	913	1462
14.467978518265593	14.467978518265591	0	0	1	30	0.0011732584878008379	0.4770434536039829	2678.49294250831	2753.49294250831	2753.49294250831	2778.49294250831	0.7333333492279053	0.650943398475647	0.75	0.6985294222831726	0.3125	827	902	902	927	1462
14.482266121662722	14.482266121662724	0	0	1	30	0.0007839634745064989	0.48037678375840187	2692.1429294906557	2767.1429294906557	2767.1429294906557	2792.1429294906557	0.746666669845581	0.650943398475647	0.75	0.6985294222831726	0.3125	914	989	989	1014	1462
14.49926598153013	14.49926558679043	0	0	1	30	0.0003925196718211707	0.4827352799475193	2701.8009713850915	2776.8009713850915	2776.8009713850915	2801.8009713850915	0.746666669845581	0.6603773832321167	0.75	0.6985294222831726	0.3125	988	1063	1063	1088	1462
14.521508774076654	14.521509168816353	0	0	1	30	-9.11457541045065e-16	0.4827352799475193	2701.8009713850915	2776.8009713850915	2776.8009713850915	2801.8009713850915	0.746666669845581	0.6603773832321167	0.75	0.6985294222831726	0.3125	1026	1101	1101	1126	1462
14.532243720184816	14.532243720184818	0	0	1	30	-0.00039251967182299115	0.4841139577329159	2707.4466569162905	2782.4466569162905	2782.4466569162905	2807.4466569162905	0.746666669845581	0.6603773832321167	0.75	0.7058823704719543	0.3125	1111	1186	1186	1211	1462
14.550145955003622	14.55014634974332	0	0	1	30	-0.0007839634745083118	0.4841139577329159	2707.4466569162905	2782.4466569162905	2782.4466569162905	2807.4466569162905	0.746666669845581	0.6603773832321167	0.75	0.7058823704719543	0.3125	1205	1280	1280	1305	1462
14.574835738942848	14.57483534420315	0	0	1	30	-0.0011732584878026383	0.48175546154379845	2697.7886150218546	2772.7886150218546	2772.7886150218546	2797.7886150218546	0.746666669845581	0.650943398475647	0.75	0.6985294222831726	0.3125	1296	1371	1371	1396	1462
14.582126581179207	14.582126186439508	0	0	1	30	-0.0015593376811340951	0.48037678375840187	2692.1429294906557	2767.1429294906557	2767.1429294906557	2792.1429294906557	0.746666669845581	0.650943398475647	0.75	0.6985294222831726	0.3125	1377	1452	1452	1477	1462
14.601317246374808	14.60131685163511	0	0	1	30	-0.0019411428382697968	0.48037678375840187	2692.1429294906557	2767.1429294906557	2767.1429294906557	2792.1429294906557	0.746666669845581	0.650943398475647	0.75	0.6985294222831726	0.3125	1502	1577	1577	1602	1462
14.61614524841956	14.616144853679861	0	0	1	30	-0.002317627457812985	0.47780865843320797	2681.626456283987	2756.626456283987	2756.626456283987	2781.626456283987	0.746666669845581	0.650943398475647	0.7352941036224365	0.6985294222831726	0.3125	1640	1715	1715	1740	1462
14.632231285884306	14.632231285884304	0	0	1	30	-0.0026877596215906176	0.48037678375840187	2692.1429294906557	2767.1429294906557	2767.1429294906557	2792.1429294906557	0.746666669845581	0.650943398475647	0.75	0.6985294222831726	0.3125	1732	1807	1807	1832	1462
14.654868028650206	14.654868028650208	0	0	1	30	-0.0030505248230693503	0.47780865843320797	2681.626456283987	2756.626456283987	2756.626456283987	2781.626456283987	0.746666669845581	0.650943398475647	0.7352941036224365	0.6985294222831726	0.3125	1788	1863	1863	1888	1462
14.667956807582158	14.667956412842459	0	0	1	30	-0.0034049287480474306	0.47780865843320797	2681.626456283987	2756.626456283987	2756.626456283987	2781.626456283987	0.746666669845581	0.650943398475647	0.7352941036224365	0.6985294222831726	0.3125	1850	1925	1925	1950	1462
14.682183226325979	14.68218283158628	0	0	1	30	-0.0037500000000008082	0.47801828756928444	2682.48488759622	2757.48488759622	2757.48488759622	2782.48488759622	0.746666669845581	0.6415094137191772	0.75	0.6985294222831726	0.3125	1922	1997	1997	2022	1462
14.699141243785316	14.699140849045618	0	0	1	30	-0.004084792762613487	0.4730916809561343	2662.3104335153703	2737.3104335153703	2737.3104335153703	2762.3104335153703	0.746666669845581	0.6320754885673523	0.7352941036224365	0.6985294222831726	0.3125	2017	2092	2092	2117	1462
14.72138719424943	14.721387194249433	0	0	1	30	-0.004408389392194307	0.4660482097507348	2633.467418929259	2708.467418929259	2708.467418929259	2733.467418929259	0.7333333492279053	0.6226415038108826	0.7352941036224365	0.6911764740943909	0.3125	2146	2221	2221	2246	1462
14.734744790916249	14.73474439617655	0	0	1	30	-0.004719902932874511	0.459979587411798	2608.6164104513127	2683.6164104513127	2683.6164104513127	2708.6164104513127	0.7333333492279053	0.6037735939025879	0.7352941036224365	0.6838235259056091	0.3125	2197	2272	2272	2297	1462
14.74946345006444	14.749463450064441	0	0	1	30	-0.005018479547692137	0.4576210912226806	2598.958368556877	2673.958368556877	2673.958368556877	2698.958368556877	0.7333333492279053	0.5943396091461182	0.7352941036224365	0.6838235259056091	0.3125	2264	2339	2339	2364	1462
14.766156991925598	14.7661569919256	0	0	1	30	-0.005303300858899775	0.4539109650728612	2583.7654019733664	2658.7654019733664	2658.7654019733664	2683.7654019733664	0.7333333492279053	0.5849056839942932	0.7352941036224365	0.6764705777168274	0.3125	2307	2382	2382	2407	1462
14.788055571454791	14.788055176715092	0	0	1	30	-0.00557358619108109	0.4539109650728612	2583.7654019733664	2658.7654019733664	2658.7654019733664	2683.7654019733664	0.7333333492279053	0.5849056839942932	0.7352941036224365	0.6764705777168274	0.3125	2360	2435	2435	2460	1462
14.801282904021015	14.801282509281316	0	0	1	30	-0.0058285947109278785	0.4539109650728612	2583.7654019733664	2658.7654019733664	2658.7654019733664	2683.7654019733664	0.7333333492279053	0.5849056839942932	0.7352941036224365	0.6764705777168274	0.3125	2413	2488	2488	2513	1462
14.816224985838712	14.816224591099013	0	0	1	30	-0.006067627457812664	0.44821913872932484	2560.457373096585	2635.457373096585	2635.457373096585	2660.457373096585	0.7200000286102295	0.5754716992378235	0.7352941036224365	0.6764705777168274	0.3125	2497	2572	2572	2597	1462
14.832232075363702	14.832231680624004	0	0	1	30	-0.006290029259591199	0.44821913872932484	2560.457373096585	2635.457373096585	2635.457373096585	2660.457373096585	0.7200000286102295	0.5754716992378235	0.7352941036224365	0.6764705777168274	0.3125	2497	2572	2572	2597	1462
14.854856975938642	14.854857765418037	0	0	1	30	-0.006495190528383767	0.4458606425402074	2550.799331202149	2625.799331202149	2625.799331202149	2650.799331202149	0.7200000286102295	0.5566037893295288	0.7352941036224365	0.6764705777168274	0.3125	2521	2596	2596	2621	1462
14.867988781497761	14.867988386758062	0	0	1	30	-0.006682548931413194	0.44350216125225117	2541.141350327968	2616.141350327968	2616.141350327968	2641.141350327968	0.7200000286102295	0.5566037893295288	0.7352941036224365	0.6764705777168274	0.3125	2560	2635	2635	2660	1462
14.882264542703926	14.882264542703927	0	0	1	30	-0.006851590932319897	0.44114366506313374	2531.4833084335323	2606.4833084335323	2606.4833084335323	2631.4833084335323	0.7200000286102295	0.5471698045730591	0.7352941036224365	0.6764705777168274	0.3125	2619	2694	2694	2719	1462
14.899162164989352	14.899161770249654	0	0	1	30	-0.007001853198729357	0.44114366506313374	2531.4833084335323	2606.4833084335323	2606.4833084335323	2631.4833084335323	0.7200000286102295	0.5471698045730591	0.7352941036224365	0.6764705777168274	0.3125	2659	2734	2734	2759	1462
14.921492195009304	14.921492195009305	0	0	1	30	-0.00713292387221395	0.43309334253047993	2498.517237662315	2573.517237662315	2573.517237662315	2598.517237662315	0.7066666483879089	0.5283018946647644	0.7352941036224365	0.6764705777168274	0.3125	2668	2743	2743	2768	1462
14.932237009609938	14.932237009609937	0	0	1	30	-0.007244443697168262	0.43309334253047993	2498.517237662315	2573.517237662315	2573.517237662315	2598.517237662315	0.7066666483879089	0.5283018946647644	0.7352941036224365	0.6764705777168274	0.3125	2684	2759	2759	2784	1462
14.949229764162766	14.949229369423067	0	0	1	30	-0.007336107005503743	0.4223077352638889	2454.350175905625	2529.350175905625	2529.350175905625	2554.350175905625	0.7066666483879089	0.49056604504585266	0.7352941036224365	0.6691176295280457	0.3125	2678	2753	2753	2778	1462
14.966336203748842	14.966336203748844	0	0	1	30	-0.007407662554463685	0.40678972467316044	2390.803922536592	2465.803922536592	2465.803922536592	2490.803922536592	0.6933333277702332	0.46226415038108826	0.720588207244873	0.654411792755127	0.3125	2678	2753	2753	2778	1462
14.988011755348229	14.98801136060853	0	0	1	30	-0.0074589142152621515	0.3913732082373542	2327.6732877319655	2402.6732877319655	2402.6732877319655	2427.6732877319655	0.6800000071525574	0.4245283007621765	0.720588207244873	0.6397058963775635	0.3125	2692	2767	2767	2792	1462
15.001301851526556	15.001301851526557	0	0	1	30	-0.0074897215106593555	0.3666694918872988	2226.5115692784884	2301.5115692784884	2301.5115692784884	2326.5115692784884	0.653333306312561	0.37735849618911743	0.7058823704719543	0.6176470518112183	0.3125	2701	2776	2776	2801	1462
15.016196959320098	15.0161965645804	0	0	1	30	-0.0075	0.342296802570921	2126.7054065279217	2201.7054065279217	2201.7054065279217	2226.7054065279217	0.6266666650772095	0.3396226465702057	0.6764705777168274	0.595588207244873	0.3125	2701	2776	2776	2801	1462
15.032247470211956	15.032247864951655	0	0	1	30	-0.007489721510659252	0.3170590789853289	2023.356928444922	2098.3569284449222	2098.3569284449222	2123.3569284449222	0.6000000238418579	0.30188679695129395	0.6470588445663452	0.5661764740943909	0.3125	2707	2782	2782	2807	1462
15.054707369592805	15.054707369592807	0	0	1	30	-0.007458914215261947	0.28473042816593974	1890.9711033395233	1965.9711033395233	1965.9711033395233	1990.9711033395233	0.5600000023841858	0.2641509473323822	0.6029411554336548	0.5220588445663452	0.3125	2707	2782	2782	2807	1462
15.067964702376134	15.067964307636435	0	0	1	30	-0.007407662554463379	0.2725981568601821	1841.2894523424457	1916.2894523424457	1916.2894523424457	1941.2894523424457	0.54666668176651	0.24528302252292633	0.5882353186607361	0.5073529481887817	0.3125	2697	2772	2772	2797	1462
15.08216072616315	15.08216033142345	0	0	1	30	-0.007336107005503337	0.26293249820781206	1801.7085801609903	1876.7085801609903	1876.7085801609903	1901.7085801609903	0.5333333611488342	0.2358490526676178	0.5735294222831726	0.49264705181121826	0.3125	2692	2767	2767	2792	1462
15.099295587007536	15.099295981747234	0	0	1	30	-0.0072444436971677555	0.25101647177343756	1752.9124519122267	1827.9124519122267	1827.9124519122267	1852.9124519122267	0.5199999809265137	0.21698112785816193	0.5588235259056091	0.4779411852359772	0.3125	2692	2767	2767	2792	1462
15.121593248372193	15.121593248372191	0	0	1	30	-0.007132923872213346	0.23458431953738312	1685.622788505584	1760.622788505584	1760.622788505584	1785.622788505584	0.4933333396911621	0.2075471729040146	0.529411792755127	0.4485294222831726	0.3125	2681	2756	2756	2781	1462
15.132407931899508	15.132407537159809	0	0	1	30	-0.007001853198728657	0.2204786315560341	1627.8599962219596	1702.8599962219596	1702.8599962219596	1727.8599962219596	0.47999998927116394	0.18867924809455872	0.5	0.4264705777168274	0.3125	2692	2767	2767	2792	1462
15.149197395507468	15.149197000767769	0	0	1	30	-0.0068515909323191015	0.19163391515161443	1509.740882545861	1584.740882545861	1584.740882545861	1609.740882545861	0.41333332657814026	0.16981132328510284	0.47058823704719543	0.3897058963775635	0.3125	2681	2756	2756	2781	1462
15.166145544474332	15.166145149734637	0	0	1	30	-0.006682548931412306	0.17332985042030424	1434.785737471146	1509.785737471146	1509.785737471146	1534.785737471146	0.3866666555404663	0.15094339847564697	0.44117647409439087	0.3529411852359772	0.3125	2681	2756	2756	2781	1462
15.1881818881584	15.188181888158402	0	0	1	30	-0.006495190528382789	0.1459631506501855	1322.7191019125096	1397.7191019125096	1397.7191019125096	1422.7191019125096	0.36000001430511475	0.12264151126146317	0.3529411852359772	0.2867647111415863	0.3125	2682	2757	2757	2782	1462
15.201473168555825	15.201472773816127	0	0	1	30	-0.006290029259590135	0.12524486519396305	1237.8777229692787	1312.8777229692787	1312.8777229692787	1337.8777229692787	0.3199999928474426	0.1037735864520073	0.30882352590560913	0.25	0.3125	2662	2737	2737	2762	1462
15.21623524907088	15.216234854331182	0	0	1	30	-0.006067627457811515	0.1091574976175611	1171.9999527439127	1246.9999527439127	1246.9999527439127	1271.9999527439127	0.2933333218097687	0.08490566164255142	0.2647058963775635	0.22058823704719543	0.3125	2633	2708	2708	2733	1462
15.232161022217923	15.232160627478224	0	0	1	30	-0.005828594710926648	0.09136043409704131	1099.120977627384	1174.120977627384	1174.120977627384	1199.120977627384	0.2666666805744171	0.056603774428367615	0.22058823704719543	0.19117647409439087	0.3125	2608	2683	2683	2708	1462
15.254764212109428	15.25476421210943	0	0	1	30	-0.005573586191079782	0.07049869880673176	1013.6921716135666	1088.6921716135666	1088.6921716135666	1113.6921716135666	0.2133333384990692	0.03773584961891174	0.19117647409439087	0.1617647111415863	0.3125	2598	2673	2673	2698	1462
15.267958386540954	15.267957991801255	0	0	1	30	-0.005303300858898391	0.058878384525710425	966.1069846327841	1041.1069846327841	1041.1069846327841	1066.1069846327841	0.18666666746139526	0.028301887214183807	0.14705882966518402	0.13970588147640228	0.3125	2583	2658	2658	2683	1462
15.282206515968205	15.282206121228507	0	0	1	30	-0.005018479547690684	0.052701628068462014	940.813166940352	1015.813166940352	1015.813166940352	1040.813166940352	0.18666666746139526	0.009433962404727936	0.11764705926179886	0.125	0.3125	2583	2658	2658	2683	1462
15.299234797093927	15.299234797093925	0	0	1	30	-0.004719902932872991	0.048530275202726875	923.7314769551665	998.7314769551665	998.7314769551665	1023.7314769551665	0.1733333319425583	0.009433962404727936	0.10294117778539658	0.11029411852359772	0.3125	2583	2658	2658	2683	1462
15.323212075876864	15.323211681137165	0	0	1	30	-0.004408389392192726	0.037964243117951914	880.4635755680131	955.4635755680131	955.4635755680131	980.4635755680131	0.14666666090488434	0.0	0.05882352963089943	0.0882352963089943	0.3125	2560	2635	2635	2660	1462
15.332137140466148	15.332137140466147	0	0	1	30	-0.004084792762611848	0.037964243117951914	880.4635755680131	955.4635755680131	955.4635755680131	980.4635755680131	0.14666666090488434	0.0	0.05882352963089943	0.0882352963089943	0.3125	2560	2635	2635	2660	1462
15.349197000767766	15.349197000767768	0	0	1	30	-0.003749999999999115	0.03452278148168601	866.3707901675042	941.3707901675042	941.3707901675042	966.3707901675042	0.13333334028720856	0.0	0.05882352963089943	0.08088235557079315	0.3125	2550	2625	2625	2650	1462
15.366189755320597	15.366189360580899	0	0	1	30	-0.003404928748045688	0.030810985542595336	851.1709857969279	926.1709857969279	926.1709857969279	951.1709857969279	0.11999999731779099	0.0	0.04411764815449715	0.07352941483259201	0.3125	2541	2616	2616	2641	1462
15.388019255402504	15.388018860662806	0	0	1	30	-0.003050524823067564	0.03072988692949813	850.8388869762948	925.8388869762948	925.8388869762948	950.8388869762948	0.11999999731779099	0.0	0.04411764815449715	0.06617647409439087	0.3125	2531	2606	2606	2631	1462
15.40130421996475	15.401303825225051	0	0	1	30	-0.002687759621588792	0.03064878827531316	850.5067879874074	925.5067879874074	925.5067879874074	950.5067879874074	0.11999999731779099	0.0	0.04411764815449715	0.05882352963089943	0.3125	2531	2606	2606	2631	1462
15.416201301456788	15.416201301456786	0	0	1	30	-0.0023176274578111254	0.030432525284227407	849.6211910389112	924.6211910389112	924.6211910389112	949.6211910389112	0.11999999731779099	0.0	0.029411764815449715	0.05882352963089943	0.3125	2498	2573	2573	2598	1462
15.432189443476236	15.432189048736538	0	0	1	30	-0.0019411428382679079	0.030378459543303933	849.3997918298296	924.3997918298296	924.3997918298296	949.3997918298296	0.11999999731779099	0.0	0.029411764815449715	0.05147058889269829	0.3125	2498	2573	2573	2598	1462
15.454694737922445	15.454694343182746	0	0	1	30	-0.0015593376811321826	0.02704512752623984	835.7497972199521	910.7497972199521	910.7497972199521	935.7497972199521	0.1066666692495346	0.0	0.029411764815449715	0.05147058889269829	0.3125	2454	2529	2529	2554	1462
15.467957597061556	15.467957202321857	0	0	1	30	-0.001173258487800707	0.02723435764515186	836.5246945568969	911.5246945568969	911.5246945568969	936.5246945568969	0.1066666692495346	0.0	0.04411764815449715	0.05147058889269829	0.3125	2390	2465	2465	2490	1462
15.48221835815917	15.482218358159171	0	0	1	30	-0.0007839634745063674	0.02723435764515186	836.5246945568969	911.5246945568969	911.5246945568969	936.5246945568969	0.1066666692495346	0.0	0.04411764815449715	0.05147058889269829	0.3125	2327	2402	2402	2427	1462
15.499163349208448	15.49916295446875	0	0	1	30	-0.0003925196718210386	0.02723435764515186	836.5246945568969	911.5246945568969	911.5246945568969	936.5246945568969	0.1066666692495346	0.0	0.04411764815449715	0.05147058889269829	0.3125	2226	2301	2301	2326	1462
15.521338246526785	15.521337851787086	0	0	1	30	1.0437658189007235e-15	0.02723435764515186	836.5246945568969	911.5246945568969	911.5246945568969	936.5246945568969	0.1066666692495346	0.0	0.04411764815449715	0.05147058889269829	0.3125	2126	2201	2201	2226	1462
15.534665053497097	15.534665053497099	0	0	1	30	0.00039251967182312326	0.027153259032054653	836.1925957362638	911.1925957362638	911.1925957362638	936.1925957362638	0.1066666692495346	0.0	0.04411764815449715	0.04411764815449715	0.3125	2023	2098	2098	2123	1462
15.549188711234095	15.549188316494396	0	0	1	30	0.0007839634745084434	0.027153259032054653	836.1925957362638	911.1925957362638	911.1925957362638	936.1925957362638	0.1066666692495346	0.0	0.04411764815449715	0.04411764815449715	0.3125	1890	1965	1965	1990	1462
15.566201202771861	15.566201202771863	0	0	1	30	0.001173258487802769	0.027153259032054653	836.1925957362638	911.1925957362638	911.1925957362638	936.1925957362638	0.1066666692495346	0.0	0.04411764815449715	0.04411764815449715	0.3125	1841	1916	1916	1941	1462
15.588007018471842	15.588006623732143	0	0	1	30	0.0015593376811342246	0.027153259032054653	836.1925957362638	911.1925957362638	911.1925957362638	936.1925957362638	0.1066666692495346	0.0	0.04411764815449715	0.04411764815449715	0.3125	1801	1876	1876	1901	1462
15.601383957383902	15.6013839573839	0	0	1	30	0.0019411428382699247	0.027153259032054653	836.1925957362638	911.1925957362638	911.1925957362638	936.1925957362638	0.1066666692495346	0.0	0.04411764815449715	0.04411764815449715	0.3125	1752	1827	1827	1852	1462
15.616165774883896	15.616165380144198	0	0	1	30	0.002317627457813111	0.027072160418957446	835.8604969156307	910.8604969156307	910.8604969156307	935.8604969156307	0.1066666692495346	0.0	0.04411764815449715	0.036764707416296005	0.3125	1685	1760	1760	1785	1462
15.632139706274188	15.63213970627419	0	0	1	30	0.0026877596215907408	0.027153259032054653	836.1925957362638	911.1925957362638	911.1925957362638	936.1925957362638	0.1066666692495346	0.0	0.04411764815449715	0.04411764815449715	0.3125	1627	1702	1702	1727	1462
15.6547085538119	15.654708159072202	0	0	1	30	0.0030505248230694713	0.027072160418957446	835.8604969156307	910.8604969156307	910.8604969156307	935.8604969156307	0.1066666692495346	0.0	0.04411764815449715	0.036764707416296005	0.3125	1509	1584	1584	1609	1462
15.66795957076005	15.667959176020352	0	0	1	30	0.0034049287480475486	0.027072160418957446	835.8604969156307	910.8604969156307	910.8604969156307	935.8604969156307	0.1066666692495346	0.0	0.04411764815449715	0.036764707416296005	0.3125	1434	1509	1509	1534	1462
15.68232454313814	15.682324937877839	0	0	1	30	0.003750000000000923	0.027072160418957446	835.8604969156307	910.8604969156307	910.8604969156307	935.8604969156307	0.1066666692495346	0.0	0.04411764815449715	0.036764707416296005	0.3125	1322	1397	1397	1422	1462
15.699237955011515	15.699237560271817	0	0	1	30	0.004084792762613599	0.027072160418957446	835.8604969156307	910.8604969156307	910.8604969156307	935.8604969156307	0.1066666692495346	0.0	0.04411764815449715	0.036764707416296005	0.3125	1237	1312	1312	1337	1462
15.721351272936843	15.721350878197144	0	0	1	30	0.0044083893921944145	0.027072160418957446	835.8604969156307	910.8604969156307	910.8604969156307	935.8604969156307	0.1066666692495346	0.0	0.04411764815449715	0.036764707416296005	0.3125	1172	1247	1247	1272	1462
15.734647290210653	15.734646895470954	0	0	1	30	0.004719902932874614	0.027072160418957446	835.8604969156307	910.8604969156307	910.8604969156307	935.8604969156307	0.1066666692495346	0.0	0.04411764815449715	0.036764707416296005	0.3125	1099	1174	1174	1199	1462
15.749508450390099	15.7495084503901	0	0	1	30	0.0050184795476922355	0.027072160418957446	835.8604969156307	910.8604969156307	910.8604969156307	935.8604969156307	0.1066666692495346	0.0	0.04411764815449715	0.036764707416296005	0.3125	1013	1088	1088	1113	1462
15.76639738840215	15.766397388402153	0	0	1	30	0.005303300858899867	0.027153259032054653	836.1925957362638	911.1925957362638	911.1925957362638	936.1925957362638	0.1066666692495346	0.0	0.04411764815449715	0.04411764815449715	0.3125	966	1041	1041	1066	1462
15.788014913265819	15.78801451852612	0	0	1	30	0.005573586191081179	0.027072160418957446	835.8604969156307	910.8604969156307	910.8604969156307	935.8604969156307	0.1066666692495346	0.0	0.04411764815449715	0.036764707416296005	0.3125	940	1015	1015	1040	1462
15.801314088457218	15.801314483196917	0	0	1	30	0.005828594710927962	0.027072160418957446	835.8604969156307	910.8604969156307	910.8604969156307	935.8604969156307	0.1066666692495346	0.0	0.04411764815449715	0.036764707416296005	0.3125	923	998	998	1023	1462
15.816217091044738	15.816217091044736	0	0	1	30	0.0060676274578127425	0.027072160418957446	835.8604969156307	910.8604969156307	910.8604969156307	935.8604969156307	0.1066666692495346	0.0	0.04411764815449715	0.036764707416296005	0.3125	880	955	955	980	1462
15.832168917011899	15.8321689170119	0	0	1	30	0.006290029259591271	0.027153259032054653	836.1925957362638	911.1925957362638	911.1925957362638	936.1925957362638	0.1066666692495346	0.0	0.04411764815449715	0.04411764815449715	0.3125	880	955	955	980	1462
15.854688027347567	15.854688027347565	0	0	1	30	0.006495190528383834	0.027153259032054653	836.1925957362638	911.1925957362638	911.1925957362638	936.1925957362638	0.1066666692495346	0.0	0.04411764815449715	0.04411764815449715	0.3125	866	941	941	966	1462
15.86795641284246	15.867956412842462	0	0	1	30	0.006682548931413254	0.027153259032054653	836.1925957362638	911.1925957362638	911.1925957362638	936.1925957362638	0.1066666692495346	0.0	0.04411764815449715	0.04411764815449715	0.3125	851	926	926	951	1462
15.882329280014524	15.882329280014526	0	0	1	30	0.006851590932319951	0.02723435764515186	836.5246945568969	911.5246945568969	911.5246945568969	936.5246945568969	0.1066666692495346	0.0	0.04411764815449715	0.05147058889269829	0.3125	850	925	925	950	1462
15.899153875455678	15.89915348071598	0	0	1	30	0.007001853198729405	0.03292618026339794	859.8327081786146	934.8327081786146	934.8327081786146	959.8327081786146	0.11999999731779099	0.009433962404727936	0.04411764815449715	0.05147058889269829	0.3125	850	925	925	950	1462
15.921460221093703	15.921460221093705	0	0	1	30	0.0071329238722139905	0.04690995773020165	917.0962769051757	992.0962769051757	992.0962769051757	1017.0962769051757	0.13333334028720856	0.04716981202363968	0.0882352963089943	0.08088235557079315	0.3125	849	924	924	949	1462
15.934610184678967	15.934609789939268	0	0	1	30	0.007244443697168296	0.06189560562623568	978.4625050394351	1053.4625050394352	1053.4625050394352	1078.4625050394352	0.1599999964237213	0.07547169923782349	0.11764705926179886	0.10294117778539658	0.3125	849	924	924	949	1462
15.949237264217043	15.949237264217045	0	0	1	30	0.007336107005503771	0.0751174902930134	1032.60612274989	1107.60612274989	1107.60612274989	1132.60612274989	0.18666666746139526	0.09433962404727936	0.14705882966518402	0.13235294818878174	0.3125	835	910	910	935	1462
15.966168834116562	15.966168439376863	0	0	1	30	0.007407662554463706	0.0895828862100917	1091.8419190303255	1166.8419190303255	1166.8419190303255	1191.8419190303255	0.2133333384990692	0.11320754885673523	0.20588235557079315	0.15441176295280457	0.3125	836	911	911	936	1462
15.987995965760277	15.987995571020578	0	0	1	30	0.007458914215262165	0.10802874079934455	1167.3776935733158	1242.3776935733158	1242.3776935733158	1267.3776935733158	0.23999999463558197	0.14150942862033844	0.2647058963775635	0.19117647409439087	0.3125	836	911	911	936	1462
16.001631459175034	16.00163185391473	0	0	1	30	0.0074897215106593616	0.1428168759226902	1309.8351069034165	1384.8351069034165	1384.8351069034165	1409.8351069034165	0.3333333432674408	0.16981132328510284	0.30882352590560913	0.22058823704719543	0.3125	836	911	911	936	1462
16.016321302325213	16.016321302325217	0	0	1	30	0.0075	0.17709851280744204	1450.2184099464753	1525.2184099464753	1525.2184099464753	1550.2184099464753	0.3733333349227905	0.21698112785816193	0.4117647111415863	0.2867647111415863	0.3125	836	911	911	936	1462
16.0324258925558	16.0324258925558	0	0	1	30	0.007489721510659245	0.1968099436493893	1530.9367192442492	1605.9367192442492	1605.9367192442492	1630.9367192442492	0.41333332657814026	0.22641509771347046	0.45588234066963196	0.3235294222831726	0.3125	836	911	911	936	1462
16.054739343508405	16.05473894876871	0	0	1	30	0.007458914215261934	0.21503290604916003	1605.5597502713103	1680.5597502713103	1680.5597502713103	1705.5597502713103	0.4399999976158142	0.24528302252292633	0.4852941036224365	0.3602941036224365	0.3125	836	911	911	936	1462
16.067905886161018	16.067905886161014	0	0	1	30	0.007407662554463358	0.23049189593758967	1668.8643138644297	1743.8643138644297	1743.8643138644297	1768.8643138644297	0.46666666865348816	0.25471699237823486	0.5147058963775635	0.3897058963775635	0.3125	836	911	911	936	1462
16.08226691114212	16.08226730588182	0	0	1	30	0.007336107005503309	0.24874188731646862	1743.598028560939	1818.598028560939	1818.598028560939	1843.598028560939	0.4933333396911621	0.27358490228652954	0.5441176295280457	0.41911765933036804	0.3125	836	911	911	936	1462
16.099179928275795	16.099179533536095	0	0	1	30	0.007244443697167722	0.27409108605068244	1847.4029973775446	1922.4029973775446	1922.4029973775446	1947.4029973775446	0.54666668176651	0.2924528419971466	0.5735294222831726	0.4485294222831726	0.3125	836	911	911	936	1462
16.122442728203954	16.12244351768335	0	0	1	30	0.007132923872213304	0.31007412599341677	1994.7535459430417	2069.753545943042	2069.753545943042	2094.753545943042	0.5733333230018616	0.349056601524353	0.6176470518112183	0.5147058963775635	0.3125	835	910	910	935	1462
16.13251372213878	16.13251332739908	0	0	1	30	0.00700185319872861	0.31007412599341677	1994.7535459430417	2069.753545943042	2069.753545943042	2094.753545943042	0.5733333230018616	0.349056601524353	0.6176470518112183	0.5147058963775635	0.3125	836	911	911	936	1462
16.149168184769756	16.149168184769756	0	0	1	30	0.006851590932319048	0.3291958121898677	2073.056850917508	2148.056850917508	2148.056850917508	2173.056850917508	0.6000000238418579	0.37735849618911743	0.6323529481887817	0.5367646813392639	0.3125	835	910	910	935	1462
16.166138833899456	16.166138833899453	0	0	1	30	0.006682548931412246	0.34633580761539484	2143.245132185042	2218.245132185042	2218.245132185042	2243.245132185042	0.6133333444595337	0.40566039085388184	0.6470588445663452	0.5661764740943909	0.3125	835	910	910	935	1462
16.187996360499977	16.18799636049998	0	0	1	30	0.0064951905283827235	0.37753402195535735	2271.0018199071883	2346.0018199071883	2346.0018199071883	2371.0018199071883	0.6399999856948853	0.46226415038108826	0.6764705777168274	0.6029411554336548	0.3125	835	910	910	935	1462
16.201365799357756	16.20136579935776	0	0	1	30	0.006290029259590062	0.39730450697243214	2351.9619560521096	2426.9619560521096	2426.9619560521096	2451.9619560521096	0.6666666865348816	0.49056604504585266	0.6911764740943909	0.625	0.3125	835	910	910	935	1462
16.21623564381058	16.216235643810577	0	0	1	30	0.006067627457811438	0.41260625790018324	2414.6226261012503	2489.6226261012503	2489.6226261012503	2514.6226261012503	0.6800000071525574	0.5188679099082947	0.7058823704719543	0.6397058963775635	0.3125	835	910	910	935	1462
16.232221022652137	16.23222062791244	0	0	1	30	0.0058285947109265645	0.4222768898151017	2454.2238637928413	2529.2238637928413	2529.2238637928413	2554.2238637928413	0.6800000071525574	0.5471698045730591	0.7058823704719543	0.654411792755127	0.3125	835	910	910	935	1462
16.25465763239076	16.25465723765106	0	0	1	30	0.005573586191079693	0.43405771689895545	2502.466350701223	2577.466350701223	2577.466350701223	2602.466350701223	0.6933333277702332	0.5660377144813538	0.720588207244873	0.6617646813392639	0.3125	835	910	910	935	1462
16.267945360130895	16.267945360130895	0	0	1	30	0.005303300858898298	0.44142393315384965	2532.6310062650145	2607.6310062650145	2607.6310062650145	2632.6310062650145	0.6933333277702332	0.5849056839942932	0.720588207244873	0.6764705777168274	0.3125	836	911	911	936	1462
16.282339148506995	16.282339543246692	0	0	1	30	0.005018479547690586	0.4509544160126815	2571.6583335719306	2646.6583335719306	2646.6583335719306	2671.6583335719306	0.7066666483879089	0.5943396091461182	0.7352941036224365	0.6838235259056091	0.3125	835	910	910	935	1462
16.299138875347122	16.299138875347126	0	0	1	30	0.004719902932872889	0.4570230383516183	2596.509342049877	2671.509342049877	2671.509342049877	2696.509342049877	0.7066666483879089	0.6132075190544128	0.7352941036224365	0.6911764740943909	0.3125	835	910	910	935	1462
16.32145153682033	16.321451536820334	0	0	1	30	0.004408389392192618	0.47606363520026207	2674.480586145073	2749.480586145073	2749.480586145073	2774.480586145073	0.7333333492279053	0.6415094137191772	0.75	0.7058823704719543	0.3125	835	910	910	935	1462
16.3346322901021	16.3346318953624	0	0	1	30	0.004084792762611737	0.47744231298565865	2680.126271676272	2755.126271676272	2755.126271676272	2780.126271676272	0.7333333492279053	0.6415094137191772	0.75	0.7132353186607361	0.3125	836	911	911	936	1462
16.34918318487831	16.349182790138613	0	0	1	30	0.0037499999999990002	0.4798008091747761	2689.784313570708	2764.784313570708	2764.784313570708	2789.784313570708	0.7333333492279053	0.650943398475647	0.75	0.7132353186607361	0.3125	836	911	911	936	1462
16.366186992142705	16.366186597403008	0	0	1	30	0.0034049287480455706	0.4791603032950711	2687.161441993316	2762.161441993316	2762.161441993316	2787.161441993316	0.746666669845581	0.650943398475647	0.7352941036224365	0.7058823704719543	0.3125	836	911	911	936	1462
16.388011755348227	16.38801136060853	0	0	1	30	0.003050524823067443	0.4805119481569342	2692.6964277026455	2767.6964277026455	2767.6964277026455	2792.6964277026455	0.746666669845581	0.650943398475647	0.7352941036224365	0.7132353186607361	0.3125	836	911	911	936	1462
16.40145816844727	16.40145777370757	0	0	1	30	0.002687759621588668	0.48549263551831245	2713.0923424474895	2788.0923424474895	2788.0923424474895	2813.0923424474895	0.746666669845581	0.6603773832321167	0.75	0.7132353186607361	0.3125	859	934	934	959	1462
16.416197354059797	16.416196959320096	0	0	1	30	0.0023176274578109997	0.48287044434605164	2702.3544695970813	2777.3544695970813	2777.3544695970813	2802.3544695970813	0.746666669845581	0.6603773832321167	0.7352941036224365	0.7132353186607361	0.3125	917	992	992	1017	1462
16.432140890493287	16.432140495753586	0	0	1	30	0.0019411428382677801	0.48287044434605164	2702.3544695970813	2777.3544695970813	2777.3544695970813	2802.3544695970813	0.746666669845581	0.6603773832321167	0.7352941036224365	0.7132353186607361	0.3125	978	1053	1053	1078	1462
16.454719211783768	16.454719211783768	0	0	1	30	0.0015593376811320532	0.4862037745004706	2716.004456579427	2791.004456579427	2791.004456579427	2816.004456579427	0.7599999904632568	0.6603773832321167	0.7352941036224365	0.7132353186607361	0.375	1032	1107	1107	1132	1462
16.467942991692702	16.467942596953	0	0	1	30	0.0011732584878005763	0.48287044434605164	2702.3544695970813	2777.3544695970813	2777.3544695970813	2802.3544695970813	0.746666669845581	0.6603773832321167	0.7352941036224365	0.7132353186607361	0.3125	1091	1166	1166	1191	1462
16.48218993690086	16.48218954216116	0	0	1	30	0.0007839634745062358	0.48249363344949003	2700.811428975662	2775.811428975662	2775.811428975662	2800.811428975662	0.7599999904632568	0.650943398475647	0.7352941036224365	0.7058823704719543	0.3125	1167	1242	1242	1267	1462
16.49915663863357	16.49915624389387	0	0	1	30	0.00039251967182090644	0.4801351372603726	2691.153387081226	2766.153387081226	2766.153387081226	2791.153387081226	0.7599999904632568	0.6415094137191772	0.7352941036224365	0.7058823704719543	0.3125	1309	1384	1384	1409	1462
16.52140337857708	16.521403378577084	0	0	1	30	-1.1760740967563817e-15	0.47680180710595366	2677.5034000988803	2752.5034000988803	2752.5034000988803	2777.5034000988803	0.746666669845581	0.6415094137191772	0.7352941036224365	0.7058823704719543	0.3125	1450	1525	1525	1550	1462
16.534630711143304	16.5346307111433	0	0	1	30	-0.0003925196718232554	0.47680180710595366	2677.5034000988803	2752.5034000988803	2752.5034000988803	2777.5034000988803	0.746666669845581	0.6415094137191772	0.7352941036224365	0.7058823704719543	0.375	1530	1605	1605	1630	1462
16.549175684824036	16.549175684824036	0	0	1	30	-0.000783963474508575	0.47680180710595366	2677.5034000988803	2752.5034000988803	2752.5034000988803	2777.5034000988803	0.746666669845581	0.6415094137191772	0.7352941036224365	0.7058823704719543	0.375	1605	1680	1680	1705	1462
16.56629830873776	16.566298308737757	0	0	1	30	-0.0011732584878028998	0.47680180710595366	2677.5034000988803	2752.5034000988803	2752.5034000988803	2777.5034000988803	0.746666669845581	0.6415094137191772	0.7352941036224365	0.7058823704719543	0.3125	1668	1743	1743	1768	1462
16.58818820399358	16.588188598733282	0	0	1	30	-0.0015593376811343538	0.47680180710595366	2677.5034000988803	2752.5034000988803	2752.5034000988803	2777.5034000988803	0.746666669845581	0.6415094137191772	0.7352941036224365	0.7058823704719543	0.3125	1743	1818	1818	1843	1462
16.599174599289864	16.599174204550167	0	0	1	30	-0.0019411428382700524	0.47680180710595366	2677.5034000988803	2752.5034000988803	2752.5034000988803	2777.5034000988803	0.746666669845581	0.6415094137191772	0.7352941036224365	0.7058823704719543	0.3125	1847	1922	1922	1947	1462
16.616473277109243	16.616473277109243	0	0	1	30	-0.0023176274578132366	0.4744433258179974	2667.8454192246995	2742.8454192246995	2742.8454192246995	2767.8454192246995	0.746666669845581	0.6320754885673523	0.7352941036224365	0.7058823704719543	0.375	1994	2069	2069	2094	1462
16.64142043133207	16.641420431332065	0	0	1	30	-0.0026877596215908644	0.4744433258179974	2667.8454192246995	2742.8454192246995	2742.8454192246995	2767.8454192246995	0.746666669845581	0.6320754885673523	0.7352941036224365	0.7058823704719543	0.375	1994	2069	2069	2094	1462
16.649147460935573	16.649147460935573	0	0	1	30	-0.003050524823069592	0.4744433258179974	2667.8454192246995	2742.8454192246995	2742.8454192246995	2767.8454192246995	0.746666669845581	0.6320754885673523	0.7352941036224365	0.7058823704719543	0.375	2073	2148	2148	2173	1462
16.668002992126915	16.668002597387215	0	0	1	30	-0.003404928748047666	0.4730916809561343	2662.3104335153703	2737.3104335153703	2737.3104335153703	2762.3104335153703	0.746666669845581	0.6320754885673523	0.7352941036224365	0.6985294222831726	0.3125	2143	2218	2218	2243	1462
16.68310020664623	16.68310020664623	0	0	1	30	-0.0037500000000010372	0.4744433258179974	2667.8454192246995	2742.8454192246995	2742.8454192246995	2767.8454192246995	0.746666669845581	0.6320754885673523	0.7352941036224365	0.7058823704719543	0.375	2271	2346	2346	2371	1462
16.699412824698072	16.699412824698072	0	0	1	30	-0.0040847927626137094	0.4730916809561343	2662.3104335153703	2737.3104335153703	2737.3104335153703	2762.3104335153703	0.746666669845581	0.6320754885673523	0.7352941036224365	0.6985294222831726	0.375	2351	2426	2426	2451	1462
16.721260482806123	16.721260482806123	0	0	1	30	-0.004408389392194521	0.4744433258179974	2667.8454192246995	2742.8454192246995	2742.8454192246995	2767.8454192246995	0.746666669845581	0.6320754885673523	0.7352941036224365	0.7058823704719543	0.3125	2414	2489	2489	2514	1462
16.73455413164174	16.734553736902043	0	0	1	30	-0.004719902932874717	0.4744433258179974	2667.8454192246995	2742.8454192246995	2742.8454192246995	2767.8454192246995	0.746666669845581	0.6320754885673523	0.7352941036224365	0.7058823704719543	0.3125	2454	2529	2529	2554	1462
16.749480818611186	16.749481213350883	0	0	1	30	-0.0050184795476923335	0.47073318476701687	2652.6523916209344	2727.6523916209344	2727.6523916209344	2752.6523916209344	0.746666669845581	0.6226415038108826	0.7352941036224365	0.6985294222831726	0.375	2502	2577	2577	2602	1462
16.76619251849849	16.766192518498485	0	0	1	30	-0.005303300858899961	0.47073318476701687	2652.6523916209344	2727.6523916209344	2727.6523916209344	2752.6523916209344	0.746666669845581	0.6226415038108826	0.7352941036224365	0.6985294222831726	0.375	2532	2607	2607	2632	1462
16.787990834144193	16.787990834144196	0	0	1	30	-0.005573586191081266	0.4744433258179974	2667.8454192246995	2742.8454192246995	2742.8454192246995	2767.8454192246995	0.746666669845581	0.6320754885673523	0.7352941036224365	0.7058823704719543	0.375	2571	2646	2646	2671	1462
16.799177757207453	16.799177362467752	0	0	1	30	-0.005828594710928045	0.47073318476701687	2652.6523916209344	2727.6523916209344	2727.6523916209344	2752.6523916209344	0.746666669845581	0.6226415038108826	0.7352941036224365	0.6985294222831726	0.3125	2596	2671	2671	2696	1462
16.816223801619618	16.816223801619614	0	0	1	30	-0.00606762745781282	0.47208482962888	2658.1873773302636	2733.1873773302636	2733.1873773302636	2758.1873773302636	0.746666669845581	0.6226415038108826	0.7352941036224365	0.7058823704719543	0.375	2674	2749	2749	2774	1462
16.83229997059189	16.83229997059189	0	0	1	30	-0.006290029259591343	0.47073318476701687	2652.6523916209344	2727.6523916209344	2727.6523916209344	2752.6523916209344	0.746666669845581	0.6226415038108826	0.7352941036224365	0.6985294222831726	0.3125	2680	2755	2755	2780	1462
16.854617368941486	16.854617368941483	0	0	1	30	-0.0064951905283839	0.46837468857789943	2642.9943497264985	2717.9943497264985	2717.9943497264985	2742.9943497264985	0.746666669845581	0.6132075190544128	0.7352941036224365	0.6985294222831726	0.3125	2689	2764	2764	2789	1462
16.86786049109566	16.86786009635596	0	0	1	30	-0.006682548931413314	0.4646645624280801	2627.801383142988	2702.801383142988	2702.801383142988	2727.801383142988	0.746666669845581	0.6037735939025879	0.7352941036224365	0.6911764740943909	0.3125	2687	2762	2762	2787	1462
16.882311121988383	16.88231151672808	0	0	1	30	-0.0068515909323200045	0.4584403618989725	2602.3132819762923	2677.3132819762923	2677.3132819762923	2702.3132819762923	0.746666669845581	0.5943396091461182	0.720588207244873	0.6838235259056091	0.3125	2692	2767	2767	2792	1462
16.899197296822543	16.899196902082842	0	0	1	30	-0.007001853198729453	0.44906544232915024	2563.9229863378705	2638.9229863378705	2638.9229863378705	2663.9229863378705	0.7333333492279053	0.5754716992378235	0.720588207244873	0.6764705777168274	0.375	2713	2788	2788	2813	1462
16.921237982643294	16.921237587903597	0	0	1	30	-0.007132923872214031	0.44169924097541724	2533.758391794334	2608.758391794334	2608.758391794334	2633.758391794334	0.7333333492279053	0.5566037893295288	0.720588207244873	0.6617646813392639	0.375	2702	2777	2777	2802	1462
16.934540315752283	16.934540315752287	0	0	1	30	-0.00724444369716833	0.42260626326460127	2455.572648068542	2530.572648068542	2530.572648068542	2555.572648068542	0.7200000286102295	0.5188679099082947	0.7058823704719543	0.6397058963775635	0.375	2702	2777	2777	2802	1462
16.949224237806984	16.949223843067287	0	0	1	30	-0.0073361070055037985	0.3967130899519553	2349.540103353257	2424.540103353257	2424.540103353257	2449.540103353257	0.6933333277702332	0.4716981053352356	0.6911764740943909	0.6102941036224365	0.3125	2716	2791	2791	2816	1475
16.96626554534276	16.966265150603064	0	0	1	30	-0.007407662554463726	0.3764593520404764	2266.601046605751	2341.601046605751	2341.601046605751	2366.601046605751	0.6933333277702332	0.4245283007621765	0.6764705777168274	0.5735294222831726	0.3125	2702	2777	2777	2802	1462
16.9878929386989	16.987892543959198	0	0	1	30	-0.007458914215262179	0.3374066638879505	2106.680288621157	2181.680288621157	2181.680288621157	2206.680288621157	0.653333306312561	0.35849055647850037	0.6470588445663452	0.5220588445663452	0.3125	2700	2775	2775	2800	1462
17.0011913244109	17.001190929671203	0	0	1	30	-0.0074897215106593685	0.3227873619736066	2046.814247281919	2121.814247281919	2121.814247281919	2146.814247281919	0.6399999856948853	0.3396226465702057	0.6323529481887817	0.49264705181121826	0.3125	2691	2766	2766	2791	1462
17.016200511977388	17.016200117237688	0	0	1	30	-0.0075	0.30951970229150927	1992.4831808837305	2067.4831808837307	2067.4831808837307	2092.4831808837307	0.6266666650772095	0.3207547068595886	0.6176470518112183	0.47058823704719543	0.3125	2677	2752	2752	2777	1462
17.032301944290385	17.03230194429039	0	0	1	30	-0.007489721510659238	0.2936839313088404	1927.6356987097015	2002.6356987097015	2002.6356987097015	2027.6356987097015	0.6133333444595337	0.30188679695129395	0.5882353186607361	0.44117647409439087	0.3125	2677	2752	2752	2777	1475
17.05473144871443	17.054731448714428	0	0	1	30	-0.00745891421526192	0.270586746883382	1833.0527284874495	1908.0527284874495	1908.0527284874495	1933.0527284874495	0.5733333230018616	0.2830188572406769	0.5588235259056091	0.40441176295280457	0.3125	2677	2752	2752	2777	1475
17.067987597278663	17.067987597278666	0	0	1	30	-0.007407662554463337	0.24234008274740404	1717.3826388506195	1792.3826388506195	1792.3826388506195	1817.3826388506195	0.5333333611488342	0.24528302252292633	0.529411792755127	0.3602941036224365	0.3125	2677	2752	2752	2777	1462
17.082135857562125	17.08213546282243	0	0	1	30	-0.0073361070055032816	0.22593826689728402	1650.2172029443782	1725.2172029443782	1725.2172029443782	1750.2172029443782	0.5333333611488342	0.21698112785816193	0.4852941036224365	0.31617647409439087	0.3125	2677	2752	2752	2777	1462
17.099209928492904	17.099209533753204	0	0	1	30	-0.007244443697167687	0.20132062104643422	1549.4079431851483	1624.4079431851483	1624.4079431851483	1649.4079431851483	0.4933333396911621	0.18867924809455872	0.44117647409439087	0.27941176295280457	0.3125	2677	2752	2752	2777	1462
17.121995488125243	17.121995882864944	0	0	1	30	-0.007132923872213263	0.14980628276984997	1338.4567279425355	1413.4567279425355	1413.4567279425355	1438.4567279425355	0.4000000059604645	0.1320754736661911	0.3382352888584137	0.1985294073820114	0.3125	2667	2742	2742	2767	1475
17.13226464138885	17.13226464138885	0	0	1	30	-0.007001853198728562	0.14980628276984997	1338.4567279425355	1413.4567279425355	1413.4567279425355	1438.4567279425355	0.4000000059604645	0.1320754736661911	0.3382352888584137	0.1985294073820114	0.3125	2667	2742	2742	2767	1475
17.149240027394935	17.14924002739493	0	0	1	30	-0.006851590932318994	0.1274036746182089	1246.7180475615655	1321.7180475615655	1321.7180475615655	1346.7180475615655	0.3466666638851166	0.11320754885673523	0.29411765933036804	0.16911764442920685	0.3125	2667	2742	2742	2767	1475
17.16619883433367	17.16619843959397	0	0	1	30	-0.006682548931412186	0.09944275300949812	1132.2180735738948	1207.2180735738948	1207.2180735738948	1232.2180735738948	0.2666666805744171	0.09433962404727936	0.25	0.14705882966518402	0.3125	2662	2737	2737	2762	1462
17.187995965760276	17.18799557102058	0	0	1	30	-0.006495190528382658	0.07831400473824474	1045.6958494031123	1120.6958494031123	1120.6958494031123	1145.6958494031123	0.23999999463558197	0.056603774428367615	0.1617647111415863	0.10294117778539658	0.3125	2667	2742	2742	2767	1475
17.201188561233007	17.20118816649331	0	0	1	30	-0.00629002925958999	0.06568684742969677	993.9876402246083	1068.9876402246082	1068.9876402246082	1093.9876402246082	0.2133333384990692	0.03773584961891174	0.13235294818878174	0.0882352963089943	0.25	2662	2737	2737	2762	1475
17.21619103822462	17.216191038224615	0	0	1	30	-0.00606762745781136	0.05327594920889729	943.1650120104343	1018.1650120104343	1018.1650120104343	1043.1650120104343	0.18666666746139526	0.01886792480945587	0.10294117778539658	0.07352941483259201	0.3125	2667	2742	2742	2767	1462
17.232213127858163	17.232212733118466	0	0	1	30	-0.005828594710926481	0.04715159878692232	918.0857970324469	993.0857970324469	993.0857970324469	1018.0857970324469	0.1733333319425583	0.009433962404727936	0.0882352963089943	0.06617647409439087	0.3125	2667	2742	2742	2767	1462
17.254673421978712	17.254673027239015	0	0	1	30	-0.0055735861910796046	0.041216478459891515	893.7814792932558	968.7814792932558	968.7814792932558	993.7814792932558	0.1599999964237213	0.0	0.07352941483259201	0.06617647409439087	0.3125	2652	2727	2727	2752	1475
17.267926412625354	17.267926412625357	0	0	1	30	-0.005303300858898205	0.03419838698136146	865.0423946886751	940.0423946886751	940.0423946886751	965.0423946886751	0.13333334028720856	0.0	0.05882352963089943	0.05882352963089943	0.3125	2652	2727	2727	2752	1475
17.282219937117965	17.282219542378265	0	0	1	30	-0.005018479547690488	0.03381992679147314	863.4926002110825	938.4926002110825	938.4926002110825	963.4926002110825	0.13333334028720856	0.0	0.04411764815449715	0.04411764815449715	0.3125	2667	2742	2742	2767	1475
17.29950677274638	17.299506772746383	0	0	1	30	-0.004719902932872786	0.030486591049118748	849.8425903461413	924.8425903461413	924.8425903461413	949.8425903461413	0.11999999731779099	0.0	0.04411764815449715	0.04411764815449715	0.3125	2652	2727	2727	2752	1462
17.32132285167853	17.32132245693883	0	0	1	30	-0.004408389392192511	0.030486591049118748	849.8425903461413	924.8425903461413	924.8425903461413	949.8425903461413	0.11999999731779099	0.0	0.04411764815449715	0.04411764815449715	0.3125	2658	2733	2733	2758	1475
17.33460347410409	17.334603474104085	0	0	1	30	-0.004084792762611626	0.03040549243602154	849.5104915255082	924.5104915255082	924.5104915255082	949.5104915255082	0.11999999731779099	0.0	0.04411764815449715	0.036764707416296005	0.3125	2652	2727	2727	2752	1462
17.349185158576805	17.3491851585768	0	0	1	30	-0.0037499999999988857	0.027072160418957446	835.8604969156307	910.8604969156307	910.8604969156307	935.8604969156307	0.1066666692495346	0.0	0.04411764815449715	0.036764707416296005	0.3125	2642	2717	2717	2742	1462
17.366425020181065	17.36642502018107	0	0	1	30	-0.0034049287480454526	0.027072160418957446	835.8604969156307	910.8604969156307	910.8604969156307	935.8604969156307	0.1066666692495346	0.0	0.04411764815449715	0.036764707416296005	0.3125	2627	2702	2702	2727	1462
17.387941096942146	17.38794070220245	0	0	1	30	-0.0030505248230673224	0.027072160418957446	835.8604969156307	910.8604969156307	910.8604969156307	935.8604969156307	0.1066666692495346	0.0	0.04411764815449715	0.036764707416296005	0.3125	2602	2677	2677	2702	1462
17.401293561992883	17.40129395673258	0	0	1	30	-0.002687759621588545	0.026991061785316357	835.5283980108704	910.5283980108704	910.5283980108704	935.5283980108704	0.1066666692495346	0.0	0.04411764815449715	0.029411764815449715	0.3125	2563	2638	2638	2663	1475
17.416155906391428	17.41615551165173	0	0	1	30	-0.002317627457810874	0.027099193267163313	835.9711964290337	910.9711964290337	910.9711964290337	935.9711964290337	0.1066666692495346	0.0	0.05882352963089943	0.029411764815449715	0.3125	2533	2608	2608	2633	1475
17.432286154702435	17.43228615470243	0	0	1	30	-0.0019411428382676522	0.02376585938745407	822.3211941916244	897.3211941916244	897.3211941916244	922.3211941916244	0.09333333373069763	0.0	0.05882352963089943	0.029411764815449715	0.3125	2455	2530	2530	2555	1475
17.454727896057143	17.454727501317443	0	0	1	30	-0.0015593376811319237	0.027099193267163313	835.9711964290337	910.9711964290337	910.9711964290337	935.9711964290337	0.1066666692495346	0.0	0.05882352963089943	0.029411764815449715	0.3125	2349	2424	2424	2449	1462
17.4679106230374	17.467910623037405	0	0	1	30	-0.0011732584878004458	0.02376585938745407	822.3211941916244	897.3211941916244	897.3211941916244	922.3211941916244	0.09333333373069763	0.0	0.05882352963089943	0.029411764815449715	0.3125	2266	2341	2341	2366	1462
17.482345464342174	17.482345859081875	0	0	1	30	-0.0007839634745061043	0.023657727905607114	821.8783957734611	896.8783957734611	896.8783957734611	921.8783957734611	0.09333333373069763	0.0	0.04411764815449715	0.029411764815449715	0.3125	2106	2181	2181	2206	1462
17.49920716531501	17.499206770575313	0	0	1	30	-0.00039251967182077433	0.023657727905607114	821.8783957734611	896.8783957734611	896.8783957734611	921.8783957734611	0.09333333373069763	0.0	0.04411764815449715	0.029411764815449715	0.3125	2046	2121	2121	2146	1462
17.52129758833781	17.52129719359811	0	0	1	30	1.30838237461204e-15	0.02376585938745407	822.3211941916244	897.3211941916244	897.3211941916244	922.3211941916244	0.09333333373069763	0.0	0.05882352963089943	0.029411764815449715	0.3125	1992	2067	2067	2092	1462
17.5346003161865	17.534599921446798	0	0	1	30	0.00039251967182338753	0.02376585938745407	822.3211941916244	897.3211941916244	897.3211941916244	922.3211941916244	0.09333333373069763	0.0	0.05882352963089943	0.029411764815449715	0.3125	1927	2002	2002	2027	1462
17.549185158576805	17.549184763837104	0	0	1	30	0.0007839634745087067	0.027099193267163313	835.9711964290337	910.9711964290337	910.9711964290337	935.9711964290337	0.1066666692495346	0.0	0.05882352963089943	0.029411764815449715	0.3125	1833	1908	1908	1933	1462
17.56636620396595	17.566365809226248	0	0	1	30	0.0011732584878030303	0.02376585938745407	822.3211941916244	897.3211941916244	897.3211941916244	922.3211941916244	0.09333333373069763	0.0	0.05882352963089943	0.029411764815449715	0.3125	1717	1792	1792	1817	1462
17.587930438970282	17.587930044230582	0	0	1	30	0.0015593376811344833	0.02376585938745407	822.3211941916244	897.3211941916244	897.3211941916244	922.3211941916244	0.09333333373069763	0.0	0.05882352963089943	0.029411764815449715	0.3125	1650	1725	1725	1750	1462
17.602375543507222	17.602375543507222	0	0	1	30	0.0019411428382701804	0.02376585938745407	822.3211941916244	897.3211941916244	897.3211941916244	922.3211941916244	0.09333333373069763	0.0	0.05882352963089943	0.029411764815449715	0.3125	1549	1624	1624	1649	1462
17.61618038025275	17.61617998551305	0	0	1	30	0.002317627457813363	0.027099193267163313	835.9711964290337	910.9711964290337	910.9711964290337	935.9711964290337	0.1066666692495346	0.0	0.05882352963089943	0.029411764815449715	0.3125	1338	1413	1413	1438	1462
17.632292470537614	17.632292865277314	0	0	1	30	0.002687759621590988	0.026991061785316357	835.5283980108704	910.5283980108704	910.5283980108704	935.5283980108704	0.1066666692495346	0.0	0.04411764815449715	0.029411764815449715	0.3125	1338	1413	1413	1438	1462
17.65463276378974	17.65463236905004	0	0	1	30	0.003050524823069713	0.026991061785316357	835.5283980108704	910.5283980108704	910.5283980108704	935.5283980108704	0.1066666692495346	0.0	0.04411764815449715	0.029411764815449715	0.3125	1246	1321	1321	1346	1462
17.66792443892686	17.66792404418716	0	0	1	30	0.003404928748047784	0.027099193267163313	835.9711964290337	910.9711964290337	910.9711964290337	935.9711964290337	0.1066666692495346	0.0	0.05882352963089943	0.029411764815449715	0.3125	1132	1207	1207	1232	1462
17.682229410870736	17.68222901613104	0	0	1	30	0.003750000000001152	0.027099193267163313	835.9711964290337	910.9711964290337	910.9711964290337	935.9711964290337	0.1066666692495346	0.0	0.05882352963089943	0.029411764815449715	0.3125	1045	1120	1120	1145	1462
17.699172822961216	17.699172822961216	0	0	1	30	0.0040847927626138205	0.026991061785316357	835.5283980108704	910.5283980108704	910.5283980108704	935.5283980108704	0.1066666692495346	0.0	0.04411764815449715	0.029411764815449715	0.3125	993	1068	1068	1093	1450
17.7213323254313	17.721331930691605	0	0	1	30	0.004408389392194629	0.023657727905607114	821.8783957734611	896.8783957734611	896.8783957734611	921.8783957734611	0.09333333373069763	0.0	0.04411764815449715	0.029411764815449715	0.3125	943	1018	1018	1043	1462
17.734598737227703	17.734598342488006	0	0	1	30	0.00471990293287482	0.026991061785316357	835.5283980108704	910.5283980108704	910.5283980108704	935.5283980108704	0.1066666692495346	0.0	0.04411764815449715	0.029411764815449715	0.3125	918	993	993	1018	1462
17.750067796543263	17.750068191282963	0	0	1	30	0.0050184795476924315	0.023657727905607114	821.8783957734611	896.8783957734611	896.8783957734611	921.8783957734611	0.09333333373069763	0.0	0.04411764815449715	0.029411764815449715	0.3125	893	968	968	993	1462
17.774666790351773	17.774666790351773	0	0	1	30	0.005303300858900055	0.026991061785316357	835.5283980108704	910.5283980108704	910.5283980108704	935.5283980108704	0.1066666692495346	0.0	0.04411764815449715	0.029411764815449715	0.3125	865	940	940	965	1462
17.782153818218422	17.782153423478725	0	0	1	30	0.005573586191081356	0.023657727905607114	821.8783957734611	896.8783957734611	896.8783957734611	921.8783957734611	0.09333333373069763	0.0	0.04411764815449715	0.029411764815449715	0.3125	863	938	938	963	1462
17.80123592999686	17.801235140517463	0	0	1	30	0.005828594710928128	0.023657727905607114	821.8783957734611	896.8783957734611	896.8783957734611	921.8783957734611	0.09333333373069763	0.0	0.04411764815449715	0.029411764815449715	0.3125	849	924	924	949	1462
17.816198538278893	17.81619893301859	0	0	1	30	0.006067627457812898	0.023657727905607114	821.8783957734611	896.8783957734611	896.8783957734611	921.8783957734611	0.09333333373069763	0.0	0.04411764815449715	0.029411764815449715	0.3125	849	924	924	949	1462
17.832240364897377	17.832240759637074	0	0	1	30	0.006290029259591415	0.02354959641006424	821.4355972992131	896.4355972992131	896.4355972992131	921.4355972992131	0.09333333373069763	0.0	0.029411764815449715	0.029411764815449715	0.3125	849	924	924	949	1462
17.85462171107817	17.854621711078174	0	0	1	30	0.006495190528383966	0.025962152765865623	831.3150155762197	906.3150155762197	906.3150155762197	931.3150155762197	0.09333333373069763	0.009433962404727936	0.029411764815449715	0.036764707416296005	0.3125	835	910	910	935	1462
17.867920491529873	17.867920096790172	0	0	1	30	0.0066825489314133735	0.03187024023441862	855.5086337599442	930.5086337599442	930.5086337599442	955.5086337599442	0.1066666692495346	0.01886792480945587	0.04411764815449715	0.04411764815449715	0.3125	835	910	910	935	1462
17.88213072594604	17.88213033120634	0	0	1	30	0.006851590932320058	0.04065044108813687	891.4635562559205	966.4635562559205	966.4635562559205	991.4635562559205	0.11999999731779099	0.03773584961891174	0.07352941483259201	0.06617647409439087	0.3125	835	910	910	935	1462
17.899193744165252	17.899193349425552	0	0	1	30	0.0070018531987295	0.059104589097665874	967.0332923549418	1042.0332923549418	1042.0332923549418	1067.0332923549418	0.1599999964237213	0.06603773683309555	0.11764705926179886	0.0882352963089943	0.3125	835	910	910	935	1462
17.92138087841425	17.921380878414254	0	0	1	30	0.007132923872214073	0.09017594983949484	1094.2705145927314	1169.2705145927314	1169.2705145927314	1194.2705145927314	0.20000000298023224	0.12264151126146317	0.23529411852359772	0.1617647111415863	0.3125	835	910	910	935	1462
17.934601105665894	17.934600710926198	0	0	1	30	0.007244443697168365	0.09017594983949484	1094.2705145927314	1169.2705145927314	1169.2705145927314	1194.2705145927314	0.20000000298023224	0.12264151126146317	0.23529411852359772	0.1617647111415863	0.3125	822	897	897	922	1462
17.94916779003006	17.94916739529036	0	0	1	30	0.007336107005503826	0.10873159472943383	1170.2558804170317	1245.2558804170317	1245.2558804170317	1270.2558804170317	0.23999999463558197	0.14150942862033844	0.27941176295280457	0.19117647409439087	0.3125	835	910	910	935	1462
17.966181465786924	17.966181465786924	0	0	1	30	0.007407662554463747	0.12936877555320214	1254.7651358903627	1329.7651358903627	1329.7651358903627	1354.7651358903627	0.2800000011920929	0.1603773534297943	0.3382352888584137	0.22794117033481598	0.3125	822	897	897	922	1462
17.987954123352207	17.98795372861251	0	0	1	30	0.007458914215262192	0.16411329625387094	1397.0439481596015	1472.0439481596015	1472.0439481596015	1497.0439481596015	0.3466666638851166	0.18867924809455872	0.4117647111415863	0.29411765933036804	0.3125	821	896	896	921	1462
18.001244614270234	18.001244614270234	0	0	1	30	0.007489721510659376	0.18773403791485155	1493.770885261317	1568.770885261317	1568.770885261317	1593.770885261317	0.41333332657814026	0.19811320304870605	0.44117647409439087	0.31617647409439087	0.3125	821	896	896	921	1462
18.016185906608534	18.016185511868834	0	0	1	30	0.0075	0.20674262277034328	1571.6110402445556	1646.6110402445556	1646.6110402445556	1671.6110402445556	0.4533333480358124	0.2075471729040146	0.47058823704719543	0.3529411852359772	0.3125	822	897	897	922	1462
18.0322648387587	18.0322648387587	0	0	1	30	0.0074897215106592314	0.21913694066984846	1622.3657720430294	1697.3657720430294	1697.3657720430294	1722.3657720430294	0.4533333480358124	0.22641509771347046	0.5147058963775635	0.38235294818878174	0.3125	822	897	897	922	1462
18.05465447447317	18.054654079733474	0	0	1	30	0.007458914215261905	0.22915401943930291	1663.3857096039455	1738.3857096039455	1738.3857096039455	1763.3857096039455	0.46666666865348816	0.2358490526676178	0.529411792755127	0.40441176295280457	0.3125	835	910	910	935	1462
18.067939439035413	18.067939044295713	0	0	1	30	0.007407662554463316	0.24659303100102914	1734.7984619492145	1809.7984619492145	1809.7984619492145	1834.7984619492145	0.4933333396911621	0.25471699237823486	0.5588235259056091	0.4264705777168274	0.3125	822	897	897	922	1462
18.082213226543086	18.08221322654309	0	0	1	30	0.007336107005503255	0.26376170467159943	1805.1041806301996	1880.1041806301996	1880.1041806301996	1905.1041806301996	0.5199999809265137	0.27358490228652954	0.5735294222831726	0.45588234066963196	0.3125	822	897	897	922	1462
18.09915624389387	18.099156243893873	0	0	1	30	0.007244443697167653	0.27673202213608894	1858.2176306472843	1933.2176306472843	1933.2176306472843	1958.2176306472843	0.5333333611488342	0.2924528419971466	0.5882353186607361	0.4779411852359772	0.3125	822	897	897	922	1462
18.121417194466538	18.12141758920624	0	0	1	30	0.007132923872213222	0.30869047867076205	1989.0875101567706	2064.087510156771	2064.087510156771	2089.087510156771	0.5866666436195374	0.33018869161605835	0.6176470518112183	0.5147058963775635	0.3125	835	910	910	935	1462
18.134582947639753	18.134582552900056	0	0	1	30	0.007001853198728515	0.3231188836523611	2048.1718285564184	2123.1718285564184	2123.1718285564184	2148.1718285564184	0.5866666436195374	0.35849055647850037	0.6470588445663452	0.5367646813392639	0.3125	835	910	910	935	1462
18.149171737427046	18.149171737427046	0	0	1	30	0.00685159093231894	0.339150536882733	2113.8214485347917	2188.8214485347917	2188.8214485347917	2213.8214485347917	0.6000000238418579	0.38679245114326477	0.6617646813392639	0.5588235259056091	0.3125	835	910	910	935	1462
18.16619212375879	18.16619212375879	0	0	1	30	0.006682548931412125	0.3553443807515615	2180.1352391776445	2255.1352391776445	2255.1352391776445	2280.1352391776445	0.6133333444595337	0.4150943458080292	0.6764705777168274	0.5808823704719543	0.3125	835	910	910	935	1462
18.187923333655704	18.187922938916003	0	0	1	30	0.006495190528382592	0.37042986566142844	2241.9102998835497	2316.9102998835497	2316.9102998835497	2341.9102998835497	0.6266666650772095	0.4433962404727936	0.6911764740943909	0.595588207244873	0.3125	835	910	910	935	1462
18.20162238016196	18.201622380161965	0	0	1	30	0.006290029259589918	0.3810212656945815	2285.2820830193114	2360.2820830193114	2360.2820830193114	2385.2820830193114	0.6399999856948853	0.46226415038108826	0.6911764740943909	0.6102941036224365	0.3125	835	910	910	935	1462
18.216421960948402	18.216422355688103	0	0	1	30	0.006067627457811282	0.39960230328142643	2361.3714319374412	2436.3714319374412	2436.3714319374412	2461.3714319374412	0.6666666865348816	0.49056604504585266	0.7058823704719543	0.625	0.3125	821	896	896	921	1462
18.241392010073756	18.24139201007376	0	0	1	30	0.005828594710926398	0.41864121865133086	2439.3357903772	2514.3357903772	2514.3357903772	2539.3357903772	0.6800000071525574	0.5283018946647644	0.720588207244873	0.6470588445663452	0.3125	835	910	910	935	1462
18.249112723842078	18.24911232910238	0	0	1	30	0.005573586191079517	0.4246828080667342	2464.0760990332765	2539.0760990332765	2539.0760990332765	2564.0760990332765	0.6800000071525574	0.5471698045730591	0.720588207244873	0.654411792755127	0.3125	821	896	896	921	1462
18.268047992452576	18.26804759771288	0	0	1	30	0.005303300858898111	0.44020081865746263	2527.6223524023094	2602.6223524023094	2602.6223524023094	2627.6223524023094	0.6933333277702332	0.5754716992378235	0.7352941036224365	0.6691176295280457	0.3125	835	910	910	935	1462
18.28220296331092	18.282202963310915	0	0	1	30	0.005018479547690389	0.44724428986286213	2556.46536698842	2631.46536698842	2631.46536698842	2656.46536698842	0.7066666483879089	0.5849056839942932	0.7352941036224365	0.6764705777168274	0.3125	821	896	896	921	1462
18.299391903494037	18.29939190349404	0	0	1	30	0.004719902932872683	0.4533129122017989	2581.3163754663665	2656.3163754663665	2656.3163754663665	2681.3163754663665	0.7066666483879089	0.6037735939025879	0.7352941036224365	0.6838235259056091	0.3125	821	896	896	921	1462
18.321367062524793	18.321367062524793	0	0	1	30	0.004408389392192404	0.45529461239551594	2589.4314377596374	2664.4314377596374	2664.4314377596374	2689.4314377596374	0.7200000286102295	0.6037735939025879	0.7352941036224365	0.6764705777168274	0.375	821	896	896	921	1462
18.334720711794624	18.334720317054924	0	0	1	30	0.004084792762611515	0.46233806869975425	2618.2743913254935	2693.2743913254935	2693.2743913254935	2718.2743913254935	0.7333333492279053	0.6226415038108826	0.7352941036224365	0.6838235259056091	0.3125	821	896	896	921	1462
18.34914450038783	18.34914410564813	0	0	1	30	0.0037499999999987712	0.4646965648888717	2627.9324332199294	2702.9324332199294	2702.9324332199294	2727.9324332199294	0.7333333492279053	0.6226415038108826	0.7352941036224365	0.6838235259056091	0.3125	831	906	906	931	1462
18.366151465569814	18.36615107083012	0	0	1	30	0.0034049287480453347	0.4646965648888717	2627.9324332199294	2702.9324332199294	2702.9324332199294	2727.9324332199294	0.7333333492279053	0.6226415038108826	0.7352941036224365	0.6838235259056091	0.375	855	930	930	955	1462
18.387951360174316	18.38795096543462	0	0	1	30	0.0030505248230672014	0.4670550610779891	2637.5904751143653	2712.5904751143653	2712.5904751143653	2737.5904751143653	0.7333333492279053	0.6320754885673523	0.7352941036224365	0.6838235259056091	0.375	891	966	966	991	1462
18.401530800551846	18.401530800551846	0	0	1	30	0.0026877596215884214	0.4670550610779891	2637.5904751143653	2712.5904751143653	2712.5904751143653	2737.5904751143653	0.7333333492279053	0.6320754885673523	0.7352941036224365	0.6838235259056091	0.3125	967	1042	1042	1067	1462
18.416197354059797	18.416196959320096	0	0	1	30	0.002317627457810748	0.4670550610779891	2637.5904751143653	2712.5904751143653	2712.5904751143653	2737.5904751143653	0.7333333492279053	0.6320754885673523	0.7352941036224365	0.6838235259056091	0.375	1094	1169	1169	1194	1462
18.432294838975807	18.432294838975807	0	0	1	30	0.0019411428382675245	0.4670550610779891	2637.5904751143653	2712.5904751143653	2712.5904751143653	2737.5904751143653	0.7333333492279053	0.6320754885673523	0.7352941036224365	0.6838235259056091	0.375	1094	1169	1169	1194	1462
18.454671843019916	18.454671448280216	0	0	1	30	0.0015593376811317945	0.4670550610779891	2637.5904751143653	2712.5904751143653	2712.5904751143653	2737.5904751143653	0.7333333492279053	0.6320754885673523	0.7352941036224365	0.6838235259056091	0.375	1170	1245	1245	1270	1462
18.467882991258488	18.46788299125849	0	0	1	30	0.001173258487800315	0.46334492002700856	2622.3974475105997	2697.3974475105997	2697.3974475105997	2722.3974475105997	0.7333333492279053	0.6226415038108826	0.7352941036224365	0.6764705777168274	0.375	1254	1329	1329	1354	1462
18.482172173614412	18.482171778874715	0	0	1	30	0.0007839634745059725	0.46334492002700856	2622.3974475105997	2697.3974475105997	2697.3974475105997	2722.3974475105997	0.7333333492279053	0.6226415038108826	0.7352941036224365	0.6764705777168274	0.3125	1397	1472	1472	1497	1462
18.499156243893868	18.49915584915417	0	0	1	30	0.0003925196718206422	0.4666782501814275	2636.0474344929453	2711.0474344929453	2711.0474344929453	2736.0474344929453	0.746666669845581	0.6226415038108826	0.7352941036224365	0.6764705777168274	0.375	1493	1568	1568	1593	1462
18.521253377491547	18.521252982751847	0	0	1	30	-1.4406906524676981e-15	0.4666782501814275	2636.0474344929453	2711.0474344929453	2711.0474344929453	2736.0474344929453	0.746666669845581	0.6226415038108826	0.7352941036224365	0.6764705777168274	0.375	1571	1646	1646	1671	1462
18.53457742128397	18.53457702654427	0	0	1	30	-0.00039251967182351964	0.4666782501814275	2636.0474344929453	2711.0474344929453	2711.0474344929453	2736.0474344929453	0.746666669845581	0.6226415038108826	0.7352941036224365	0.6764705777168274	0.375	1622	1697	1697	1722	1462
18.54919581654867	18.549195421808975	0	0	1	30	-0.0007839634745088382	0.46431975399231007	2626.3893925985094	2701.3893925985094	2701.3893925985094	2726.3893925985094	0.746666669845581	0.6132075190544128	0.7352941036224365	0.6764705777168274	0.375	1663	1738	1738	1763	1462
18.566740811940086	18.56674278563858	0	0	1	30	-0.0011732584878031609	0.4609864238378911	2612.739405616164	2687.739405616164	2687.739405616164	2712.739405616164	0.7333333492279053	0.6132075190544128	0.7352941036224365	0.6764705777168274	0.375	1734	1809	1809	1834	1462
18.587910701985344	18.587910307245643	0	0	1	30	-0.0015593376811346127	0.4609864238378911	2612.739405616164	2687.739405616164	2687.739405616164	2712.739405616164	0.7333333492279053	0.6132075190544128	0.7352941036224365	0.6764705777168274	0.375	1805	1880	1880	1905	1462
18.60121737723102	18.601216982491323	0	0	1	30	-0.001941142838270308	0.4609864238378911	2612.739405616164	2687.739405616164	2687.739405616164	2712.739405616164	0.7333333492279053	0.6132075190544128	0.7352941036224365	0.6764705777168274	0.375	1858	1933	1933	1958	1462
18.61618393291004	18.61618353817034	0	0	1	30	-0.0023176274578134886	0.4609864238378911	2612.739405616164	2687.739405616164	2687.739405616164	2712.739405616164	0.7333333492279053	0.6132075190544128	0.7352941036224365	0.6764705777168274	0.375	1989	2064	2064	2089	1462
18.63225852292352	18.63225852292352	0	0	1	30	-0.002687759621591111	0.45727629768807176	2597.546439032654	2672.546439032654	2672.546439032654	2697.546439032654	0.7333333492279053	0.6037735939025879	0.7352941036224365	0.6691176295280457	0.375	2048	2123	2123	2148	1462
18.654814738790872	18.654814738790876	0	0	1	30	-0.003050524823069834	0.4586279425499349	2603.081424741983	2678.081424741983	2678.081424741983	2703.081424741983	0.7333333492279053	0.6037735939025879	0.7352941036224365	0.6764705777168274	0.3125	2113	2188	2188	2213	1462
18.666152452419063	18.666152452419063	0	0	1	30	-0.003404928748047902	0.45727629768807176	2597.546439032654	2672.546439032654	2672.546439032654	2697.546439032654	0.7333333492279053	0.6037735939025879	0.7352941036224365	0.6691176295280457	0.375	2180	2255	2255	2280	1462
18.683277050031283	18.68327705003128	0	0	1	30	-0.003750000000001266	0.45727629768807176	2597.546439032654	2672.546439032654	2672.546439032654	2697.546439032654	0.7333333492279053	0.6037735939025879	0.7352941036224365	0.6691176295280457	0.3125	2241	2316	2316	2341	1462
18.708043018732372	18.708042623992675	0	0	1	30	-0.0040847927626139315	0.45727629768807176	2597.546439032654	2672.546439032654	2672.546439032654	2697.546439032654	0.7333333492279053	0.6037735939025879	0.7352941036224365	0.6691176295280457	0.375	2285	2360	2360	2385	1462
18.716178209184406	18.716177814444713	0	0	1	30	-0.0044083893921947346	0.45491780149895433	2587.888397138218	2662.888397138218	2662.888397138218	2687.888397138218	0.7333333492279053	0.5943396091461182	0.7352941036224365	0.6691176295280457	0.375	2361	2436	2436	2461	1462
18.734652421826738	18.734652027087037	0	0	1	30	-0.004719902932874923	0.45491780149895433	2587.888397138218	2662.888397138218	2662.888397138218	2687.888397138218	0.7333333492279053	0.5943396091461182	0.7352941036224365	0.6691176295280457	0.375	2439	2514	2514	2539	1462
18.749131079238072	18.749130684498375	0	0	1	30	-0.0050184795476925295	0.4525593202109981	2578.230416264037	2653.230416264037	2653.230416264037	2678.230416264037	0.7333333492279053	0.5849056839942932	0.7352941036224365	0.6691176295280457	0.375	2464	2539	2539	2564	1462
18.766206729127646	18.766206334387945	0	0	1	30	-0.005303300858900148	0.451207675349135	2572.695430554708	2647.695430554708	2647.695430554708	2672.695430554708	0.7333333492279053	0.5849056839942932	0.7352941036224365	0.6617646813392639	0.375	2527	2602	2602	2627	1462
18.788000307896965	18.787999913157265	0	0	1	30	-0.005573586191081444	0.451207675349135	2572.695430554708	2647.695430554708	2647.695430554708	2672.695430554708	0.7333333492279053	0.5849056839942932	0.7352941036224365	0.6617646813392639	0.375	2556	2631	2631	2656	1462
18.80117514008325	18.801174745343552	0	0	1	30	-0.005828594710928212	0.451207675349135	2572.695430554708	2647.695430554708	2647.695430554708	2672.695430554708	0.7333333492279053	0.5849056839942932	0.7352941036224365	0.6617646813392639	0.375	2581	2656	2656	2681	1462
18.816159064309016	18.81615866956932	0	0	1	30	-0.006067627457812976	0.451207675349135	2572.695430554708	2647.695430554708	2647.695430554708	2672.695430554708	0.7333333492279053	0.5849056839942932	0.7352941036224365	0.6617646813392639	0.375	2589	2664	2664	2689	1475
18.832220627912438	18.83222023317274	0	0	1	30	-0.006290029259591488	0.44884917916001754	2563.037388660272	2638.037388660272	2638.037388660272	2663.037388660272	0.7333333492279053	0.5754716992378235	0.7352941036224365	0.6617646813392639	0.3125	2618	2693	2693	2718	1462
18.854632763789738	18.854632369050037	0	0	1	30	-0.006495190528384032	0.44273312106264484	2537.9921307515306	2612.9921307515306	2612.9921307515306	2637.9921307515306	0.7333333492279053	0.5660377144813538	0.720588207244873	0.654411792755127	0.3125	2627	2702	2702	2727	1462
18.867873517505718	18.86787312276602	0	0	1	30	-0.006682548931413433	0.43905002783635894	2522.90986398989	2597.90986398989	2597.90986398989	2622.90986398989	0.7333333492279053	0.5566037893295288	0.720588207244873	0.6470588445663452	0.3125	2627	2702	2702	2727	1475
18.882215989720976	18.882215989720976	0	0	1	30	-0.006851590932320112	0.42599200013908955	2469.4372405695717	2544.4372405695717	2544.4372405695717	2569.4372405695717	0.7200000286102295	0.5283018946647644	0.720588207244873	0.6323529481887817	0.375	2637	2712	2712	2737	1475
18.899142033264713	18.899141638525016	0	0	1	30	-0.007001853198729547	0.40570955637159223	2386.38063334167	2461.38063334167	2461.38063334167	2486.38063334167	0.7066666483879089	0.49056604504585266	0.7058823704719543	0.6029411554336548	0.3125	2637	2712	2712	2737	1462
18.921346536060458	18.921347325539855	0	0	1	30	-0.007132923872214114	0.3478154826097217	2149.3044012868104	2224.3044012868104	2224.3044012868104	2249.3044012868104	0.6666666865348816	0.38679245114326477	0.6470588445663452	0.5220588445663452	0.3125	2637	2712	2712	2737	1475
18.934636632238785	18.934636237499085	0	0	1	30	-0.007244443697168399	0.3478154826097217	2149.3044012868104	2224.3044012868104	2224.3044012868104	2249.3044012868104	0.6666666865348816	0.38679245114326477	0.6470588445663452	0.4779411852359772	0.3125	2637	2712	2712	2737	1475
18.949120816005905	18.9491208160059	0	0	1	30	-0.007336107005503854	0.3161543658821744	2019.6521282875042	2094.652128287504	2094.652128287504	2119.652128287504	0.6133333444595337	0.349056601524353	0.6323529481887817	0.4779411852359772	0.3125	2637	2712	2712	2737	1475
18.966364625007152	18.966364625007152	0	0	1	30	-0.007407662554463767	0.2695070922464957	1828.6315427494	1903.6315427494	1903.6315427494	1928.6315427494	0.5866666436195374	0.27358490228652954	0.5588235259056091	0.3897058963775635	0.3125	2622	2697	2697	2722	1475
18.98793478110697	18.98793438636727	0	0	1	30	-0.007458914215262207	0.24234174001175646	1717.3894253481426	1792.3894253481426	1792.3894253481426	1817.3894253481426	0.54666668176651	0.2358490526676178	0.529411792755127	0.3529411852359772	0.3125	2622	2697	2697	2722	1462
19.00118579805512	19.001185403315418	0	0	1	30	-0.007489721510659382	0.22135312482714653	1631.441046167165	1706.441046167165	1706.441046167165	1731.441046167165	0.5066666603088379	0.21698112785816193	0.5	0.3235294222831726	0.3125	2636	2711	2711	2736	1475
19.016220643702027	19.016220643702027	0	0	1	30	-0.0075	0.20699585712543822	1572.6480349286694	1647.6480349286694	1647.6480349286694	1672.6480349286694	0.47999998927116394	0.19811320304870605	0.4852941036224365	0.30882352590560913	0.3125	2636	2711	2711	2736	1475
19.032223785830027	19.032223785830027	0	0	1	30	-0.007489721510659225	0.19608006442036596	1527.9478638013986	1602.9478638013986	1602.9478638013986	1627.9478638013986	0.46666666865348816	0.17924527823925018	0.47058823704719543	0.29411765933036804	0.3125	2636	2711	2711	2736	1475
19.05459368455956	19.054593289819863	0	0	1	30	-0.007458914215261892	0.18846890976439812	1496.7801854852103	1571.7801854852103	1571.7801854852103	1596.7801854852103	0.4533333480358124	0.16981132328510284	0.45588234066963196	0.2867647111415863	0.3125	2626	2701	2701	2726	1475
19.06787588594391	19.067875491204212	0	0	1	30	-0.007407662554463295	0.18007545660420687	1462.408994794227	1537.408994794227	1537.408994794227	1562.408994794227	0.4533333480358124	0.15094339847564697	0.4264705777168274	0.2720588147640228	0.3125	2612	2687	2687	2712	1475
19.082184015805378	19.082184015805375	0	0	1	30	-0.007336107005503227	0.16783504374325275	1412.28450412862	1487.28450412862	1487.28450412862	1512.28450412862	0.4399999976158142	0.1320754736661911	0.3970588147640228	0.25	0.3125	2612	2687	2687	2712	1475
19.099232823395432	19.099232823395432	0	0	1	30	-0.007244443697167619	0.1589533443108304	1375.9139449528507	1450.9139449528507	1450.9139449528507	1475.9139449528507	0.4266666769981384	0.12264151126146317	0.36764705181121826	0.23529411852359772	0.3125	2612	2687	2687	2712	1475
19.121269167079497	19.121268772339796	0	0	1	30	-0.007132923872213181	0.14554886115798693	1321.0225864419565	1396.0225864419565	1396.0225864419565	1421.0225864419565	0.4000000059604645	0.11320754885673523	0.3235294222831726	0.2132352888584137	0.3125	2612	2687	2687	2712	1475
19.132327799740654	19.132327799740658	0	0	1	30	-0.007001853198728467	0.13151599089437804	1263.557982712478	1338.557982712478	1338.557982712478	1363.557982712478	0.3733333349227905	0.09433962404727936	0.29411765933036804	0.1985294073820114	0.3125	2597	2672	2672	2697	1475
19.149192263891383	19.149191869151686	0	0	1	30	-0.0068515909323188864	0.12103272118576669	1220.6289932557147	1295.6289932557147	1295.6289932557147	1320.6289932557147	0.36000001430511475	0.07547169923782349	0.2647058963775635	0.18382352590560913	0.3125	2603	2678	2678	2703	1462
19.166194492196983	19.166194097457286	0	0	1	30	-0.0066825489314120655	0.1003331829436046	1135.8643841540609	1210.8643841540609	1210.8643841540609	1235.8643841540609	0.30666667222976685	0.056603774428367615	0.23529411852359772	0.1617647111415863	0.3125	2597	2672	2672	2697	1475
19.187898070314983	19.187897675575286	0	0	1	30	-0.006495190528382525	0.08559745762684096	1075.5215889819137	1150.5215889819137	1150.5215889819137	1175.5215889819137	0.2800000011920929	0.03773584961891174	0.1764705926179886	0.13970588147640228	0.3125	2597	2672	2672	2697	1462
19.2012236930662	19.201224087805898	0	0	1	30	-0.006290029259589846	0.07310546096414328	1024.3668626481667	1099.3668626481667	1099.3668626481667	1124.3668626481667	0.25333333015441895	0.01886792480945587	0.1617647111415863	0.125	0.3125	2597	2672	2672	2697	1475
19.216208406771365	19.216208012031665	0	0	1	30	-0.006067627457811204	0.06625122304483733	996.2987583686088	1071.2987583686088	1071.2987583686088	1096.2987583686088	0.23999999463558197	0.009433962404727936	0.13235294818878174	0.11764705926179886	0.3125	2587	2662	2662	2687	1475
19.241301614682737	19.24130121994304	0	0	1	30	-0.005828594710926315	0.056361016335616784	955.7983618943507	1030.7983618943508	1030.7983618943508	1055.7983618943508	0.2133333384990692	0.0	0.11764705926179886	0.10294117778539658	0.3125	2587	2662	2662	2687	1475
19.249129697649128	19.24912930290943	0	0	1	30	-0.005573586191079428	0.052459992171075054	939.8236679405524	1014.8236679405524	1014.8236679405524	1039.8236679405522	0.20000000298023224	0.0	0.10294117778539658	0.09558823704719543	0.3125	2578	2653	2653	2678	1475
19.26797220243041	19.267971807690714	0	0	1	30	-0.005303300858898017	0.04893742819642165	925.3987684643466	1000.3987684643466	1000.3987684643466	1025.3987684643466	0.18666666746139526	0.0	0.10294117778539658	0.0882352963089943	0.25	2572	2647	2647	2672	1475
19.282294937660733	19.28229493766073	0	0	1	30	-0.00501847954769029	0.04845083651783841	923.4061755405482	998.4061755405482	998.4061755405482	1023.4061755405482	0.18666666746139526	0.0	0.0882352963089943	0.08088235557079315	0.25	2572	2647	2647	2672	1475
19.299182691453687	19.299182296713987	0	0	1	30	-0.00471990293287258	0.045117502638129164	909.7561733031389	984.7561733031389	984.7561733031389	1009.7561733031389	0.1733333319425583	0.0	0.0882352963089943	0.08088235557079315	0.3125	2572	2647	2647	2672	1475
19.32135127293684	19.321350878197144	0	0	1	30	-0.004408389392192297	0.04468497669704542	907.984979574401	982.984979574401	982.984979574401	1007.984979574401	0.1733333319425583	0.0	0.07352941483259201	0.07352941483259201	0.3125	2572	2647	2647	2672	1475
19.33458571081764	19.33458531607794	0	0	1	30	-0.004084792762611404	0.04468497669704542	907.984979574401	982.984979574401	982.984979574401	1007.984979574401	0.1733333319425583	0.0	0.07352941483259201	0.07352941483259201	0.3125	2563	2638	2638	2663	1462
19.349155947839094	19.349155553099394	0	0	1	30	-0.0037499999999986568	0.04454981233960076	907.4314815306651	982.4314815306651	982.4314815306651	1007.4314815306651	0.1733333319425583	0.0	0.07352941483259201	0.06617647409439087	0.3125	2537	2612	2612	2637	1462
19.36620751860704	19.36620712386734	0	0	1	30	-0.003404928748045217	0.04097318255212029	892.7851825509326	967.7851825509326	967.7851825509326	992.7851825509326	0.1599999964237213	0.0	0.05882352963089943	0.06617647409439087	0.3125	2522	2597	2597	2622	1462
19.38798570252811	19.387985307788412	0	0	1	30	-0.0030505248230670804	0.04086505101548965	892.3423839084301	967.3423839084301	967.3423839084301	992.3423839084301	0.1599999964237213	0.0	0.05882352963089943	0.05882352963089943	0.3125	2469	2544	2544	2569	1475
19.401189350712407	19.401188955972707	0	0	1	30	-0.002687759621588298	0.04086505101548965	892.3423839084301	967.3423839084301	967.3423839084301	992.3423839084301	0.1599999964237213	0.0	0.05882352963089943	0.05882352963089943	0.3125	2386	2461	2461	2486	1462
19.416142485241668	19.41614248524167	0	0	1	30	-0.002317627457810622	0.04086505101548965	892.3423839084301	967.3423839084301	967.3423839084301	992.3423839084301	0.1599999964237213	0.0	0.05882352963089943	0.05882352963089943	0.3125	2149	2224	2224	2249	1462
19.432237996459182	19.432238391198887	0	0	1	30	-0.0019411428382673972	0.04086505101548965	892.3423839084301	967.3423839084301	967.3423839084301	992.3423839084301	0.1599999964237213	0.0	0.05882352963089943	0.05882352963089943	0.3125	2149	2224	2224	2249	1462
19.454611053106305	19.454610658366605	0	0	1	30	-0.001559337681131665	0.0407569195336427	891.8995854902669	966.8995854902669	966.8995854902669	991.8995854902669	0.1599999964237213	0.0	0.05882352963089943	0.05147058889269829	0.25	2019	2094	2094	2119	1462
19.46786562271174	19.46786522797204	0	0	1	30	-0.0011732584878001843	0.0407569195336427	891.8995854902669	966.8995854902669	966.8995854902669	991.8995854902669	0.1599999964237213	0.0	0.05882352963089943	0.05147058889269829	0.3125	1828	1903	1903	1928	1462
19.482229016131036	19.482229410870737	0	0	1	30	-0.000783963474505841	0.04086505101548965	892.3423839084301	967.3423839084301	967.3423839084301	992.3423839084301	0.1599999964237213	0.0	0.05882352963089943	0.05882352963089943	0.25	1717	1792	1792	1817	1462
19.499260455174348	19.499260455174344	0	0	1	30	-0.0003925196718205101	0.0407569195336427	891.8995854902669	966.8995854902669	966.8995854902669	991.8995854902669	0.1599999964237213	0.0	0.05882352963089943	0.05147058889269829	0.3125	1631	1706	1706	1731	1462
19.521285746146845	19.521285746146845	0	0	1	30	1.5729989303233564e-15	0.0407569195336427	891.8995854902669	966.8995854902669	966.8995854902669	991.8995854902669	0.1599999964237213	0.0	0.05882352963089943	0.05147058889269829	0.25	1572	1647	1647	1672	1462
19.534552157943246	19.534551763203552	0	0	1	30	0.00039251967182365175	0.0407569195336427	891.8995854902669	966.8995854902669	966.8995854902669	991.8995854902669	0.1599999964237213	0.0	0.05882352963089943	0.05147058889269829	0.3125	1527	1602	1602	1627	1462
19.549214764054213	19.549214764054213	0	0	1	30	0.0007839634745089697	0.0407569195336427	891.8995854902669	966.8995854902669	966.8995854902669	991.8995854902669	0.1599999964237213	0.0	0.05882352963089943	0.05147058889269829	0.3125	1496	1571	1571	1596	1462
19.566200413292464	19.566200018552763	0	0	1	30	0.0011732584878032916	0.0407569195336427	891.8995854902669	966.8995854902669	966.8995854902669	991.8995854902669	0.1599999964237213	0.0	0.05882352963089943	0.05147058889269829	0.25	1462	1537	1537	1562	1462
19.587930438970282	19.587930438970282	0	0	1	30	0.0015593376811347424	0.03742358565393346	878.2495832528575	953.2495832528575	953.2495832528575	978.2495832528575	0.14666666090488434	0.0	0.05882352963089943	0.05147058889269829	0.25	1412	1487	1487	1512	1462
19.601183824356625	19.601183429616924	0	0	1	30	0.0019411428382704356	0.03742358565393346	878.2495832528575	953.2495832528575	953.2495832528575	978.2495832528575	0.14666666090488434	0.0	0.05882352963089943	0.05147058889269829	0.3125	1375	1450	1450	1475	1462
19.616185117129135	19.61618472238944	0	0	1	30	0.0023176274578136143	0.0407569195336427	891.8995854902669	966.8995854902669	966.8995854902669	991.8995854902669	0.1599999964237213	0.0	0.05882352963089943	0.05147058889269829	0.3125	1321	1396	1396	1421	1462
19.632288917880327	19.632289312620024	0	0	1	30	0.0026877596215912347	0.03753171713578041	878.6923816710207	953.6923816710207	953.6923816710207	978.6923816710207	0.14666666090488434	0.0	0.05882352963089943	0.05882352963089943	0.3125	1263	1338	1338	1363	1462
19.65459092138167	19.65459092138167	0	0	1	30	0.0030505248230699544	0.037747980154258	879.5779787316865	954.5779787316865	954.5779787316865	979.5779787316865	0.14666666090488434	0.0	0.07352941483259201	0.05882352963089943	0.3125	1220	1295	1295	1320	1462
19.6678474646856	19.6678470699459	0	0	1	30	0.00340492874804802	0.04086505101548965	892.3423839084301	967.3423839084301	967.3423839084301	992.3423839084301	0.1599999964237213	0.0	0.05882352963089943	0.05882352963089943	0.3125	1135	1210	1210	1235	1462
19.682162699861642	19.682162305121942	0	0	1	30	0.003750000000001381	0.041081314033967246	893.2279809690958	968.2279809690958	968.2279809690958	993.2279809690958	0.1599999964237213	0.0	0.07352941483259201	0.05882352963089943	0.25	1075	1150	1150	1175	1462
19.69920084947983	19.69920045474013	0	0	1	30	0.0040847927626140425	0.03753171713578041	878.6923816710207	953.6923816710207	953.6923816710207	978.6923816710207	0.14666666090488434	0.0	0.05882352963089943	0.05882352963089943	0.3125	1024	1099	1099	1124	1462
19.721236798424197	19.7212367984242	0	0	1	30	0.004408389392194842	0.04086505101548965	892.3423839084301	967.3423839084301	967.3423839084301	992.3423839084301	0.1599999964237213	0.0	0.05882352963089943	0.05882352963089943	0.25	996	1071	1071	1096	1462
19.734518210329153	19.734517815589456	0	0	1	30	0.004719902932875025	0.04086505101548965	892.3423839084301	967.3423839084301	967.3423839084301	992.3423839084301	0.1599999964237213	0.0	0.05882352963089943	0.05882352963089943	0.25	955	1030	1030	1055	1462
19.749213974574815	19.749213974574815	0	0	1	30	0.005018479547692628	0.041081314033967246	893.2279809690958	968.2279809690958	968.2279809690958	993.2279809690958	0.1599999964237213	0.0	0.07352941483259201	0.05882352963089943	0.3125	939	1014	1014	1039	1462
19.76624107148144	19.76624107148144	0	0	1	30	0.005303300858900241	0.041081314033967246	893.2279809690958	968.2279809690958	968.2279809690958	993.2279809690958	0.1599999964237213	0.0	0.07352941483259201	0.05882352963089943	0.3125	925	1000	1000	1025	1450
19.787928860011487	19.787928860011483	0	0	1	30	0.005573586191081533	0.04086505101548965	892.3423839084301	967.3423839084301	967.3423839084301	992.3423839084301	0.1599999964237213	0.0	0.05882352963089943	0.05882352963089943	0.3125	923	998	998	1023	1450
19.801156587317408	19.801156192577707	0	0	1	30	0.005828594710928295	0.04086505101548965	892.3423839084301	967.3423839084301	967.3423839084301	992.3423839084301	0.1599999964237213	0.0	0.05882352963089943	0.05882352963089943	0.3125	909	984	984	1009	1462
19.816146827378354	19.816146432638654	0	0	1	30	0.006067627457813053	0.04086505101548965	892.3423839084301	967.3423839084301	967.3423839084301	992.3423839084301	0.1599999964237213	0.0	0.05882352963089943	0.05882352963089943	0.3125	907	982	982	1007	1462
19.832262470320508	19.83226286506021	0	0	1	30	0.006290029259591559	0.03753171713578041	878.6923816710207	953.6923816710207	953.6923816710207	978.6923816710207	0.14666666090488434	0.0	0.05882352963089943	0.05882352963089943	0.3125	907	982	982	1007	1462
19.854555789548478	19.854555394808777	0	0	1	30	0.006495190528384097	0.03753171713578041	878.6923816710207	953.6923816710207	953.6923816710207	978.6923816710207	0.14666666090488434	0.0	0.05882352963089943	0.05882352963089943	0.3125	907	982	982	1007	1462
19.867881807039392	19.867881807039396	0	0	1	30	0.006682548931413494	0.04086505101548965	892.3423839084301	967.3423839084301	967.3423839084301	992.3423839084301	0.1599999964237213	0.0	0.05882352963089943	0.05882352963089943	0.3125	892	967	967	992	1462
19.882277963853685	19.88227796385369	0	0	1	30	0.006851590932320166	0.04086505101548965	892.3423839084301	967.3423839084301	967.3423839084301	992.3423839084301	0.1599999964237213	0.0	0.05882352963089943	0.05882352963089943	0.3125	892	967	967	992	1462
19.899302692322113	19.899302692322117	0	0	1	30	0.007001853198729595	0.04097318255212029	892.7851825509326	967.7851825509326	967.7851825509326	992.7851825509326	0.1599999964237213	0.0	0.05882352963089943	0.06617647409439087	0.3125	892	967	967	992	1462
19.921240745821187	19.921240351081487	0	0	1	30	0.007132923872214154	0.052490336025314194	939.9479260236617	1014.9479260236617	1014.9479260236617	1039.9479260236617	0.1733333319425583	0.028301887214183807	0.10294117778539658	0.08088235557079315	0.3125	892	967	967	992	1462
19.9345355788759	19.9345351841362	0	0	1	30	0.007244443697168434	0.061486801582108216	976.7884524787331	1051.7884524787332	1051.7884524787332	1076.7884524787332	0.18666666746139526	0.04716981202363968	0.11764705926179886	0.10294117778539658	0.3125	892	967	967	992	1462
19.949212000876322	19.949212000876322	0	0	1	30	0.007336107005503881	0.07679684786126018	1039.4830919918604	1114.4830919918604	1114.4830919918604	1139.4830919918604	0.2133333384990692	0.07547169923782349	0.14705882966518402	0.125	0.3125	891	966	966	991	1450
19.966190150060296	19.9661901500603	0	0	1	30	0.007407662554463788	0.0876315486163004	1083.8511915837503	1158.8511915837503	1158.8511915837503	1183.8511915837503	0.2266666740179062	0.09433962404727936	0.19117647409439087	0.15441176295280457	0.3125	891	966	966	991	1462
19.98801175534823	19.98801136060853	0	0	1	30	0.007458914215262221	0.10534918049163472	1156.4048941132442	1231.4048941132442	1231.4048941132442	1256.4048941132442	0.2666666805744171	0.11320754885673523	0.23529411852359772	0.1764705926179886	0.3125	892	967	967	992	1450
19.9992263101904	19.9992259154507	0	0	1	30	0.007489721510659389	0.13257855590059064	1267.9091864129186	1342.9091864129186	1342.9091864129186	1367.9091864129186	0.3333333432674408	0.14150942862033844	0.27941176295280457	0.1985294073820114	0.3125	891	966	966	991	1462
20.01643182944087	20.01643182944087	0	0	1	30	0.0075	0.1698420983851987	1420.5033928873886	1495.5033928873886	1495.5033928873886	1520.5033928873886	0.3866666555404663	0.18867924809455872	0.38235294818878174	0.2720588147640228	0.3125	891	966	966	991	1450
20.032297602153697	20.032297207413997	0	0	1	30	0.007489721510659218	0.19147949935191644	1509.108549846098	1584.108549846098	1584.108549846098	1609.108549846098	0.4266666769981384	0.2075471729040146	0.4264705777168274	0.30882352590560913	0.3125	891	966	966	991	1462
20.054616184722388	20.05461578998269	0	0	1	30	0.007458914215261878	0.2105945512413927	1587.3846873335033	1662.3846873335033	1662.3846873335033	1687.3846873335033	0.4533333480358124	0.22641509771347046	0.47058823704719543	0.34558823704719543	0.3125	891	966	966	991	1462
20.067915754653487	20.067915754653484	0	0	1	30	0.0074076625544632745	0.22911487147212029	1663.2253986783326	1738.2253986783326	1738.2253986783326	1763.2253986783326	0.47999998927116394	0.24528302252292633	0.5	0.38235294818878174	0.3125	891	966	966	991	1450
20.0822092791461	20.0822092791461	0	0	1	30	0.007336107005503199	0.250536005544415	1750.9449427043794	1825.9449427043794	1825.9449427043794	1850.9449427043794	0.5199999809265137	0.2641509473323822	0.529411792755127	0.4117647111415863	0.3125	878	953	953	978	1450
20.099144401702905	20.099144006963208	0	0	1	30	0.007244443697167585	0.27474815929534113	1850.093712314422	1925.093712314422	1925.093712314422	1950.093712314422	0.5600000023841858	0.2924528419971466	0.5588235259056091	0.44117647409439087	0.3125	878	953	953	978	1462
20.12135877299112	20.121359167730816	0	0	1	30	0.0071329238722131405	0.30360663682222366	1968.269177787006	2043.269177787006	2043.269177787006	2068.269177787006	0.5733333230018616	0.3396226465702057	0.6029411554336548	0.5	0.3125	891	966	966	991	1462
20.132138324685243	20.132137929945543	0	0	1	30	0.00700185319872842	0.30360663682222366	1968.269177787006	2043.269177787006	2043.269177787006	2068.269177787006	0.5733333230018616	0.3396226465702057	0.6029411554336548	0.5	0.3125	878	953	953	978	1462
20.14917726378283	20.149177263782832	0	0	1	30	0.006851590932318833	0.31998307701316264	2035.330700368901	2110.330700368901	2110.330700368901	2135.330700368901	0.5866666436195374	0.35849055647850037	0.6323529481887817	0.529411792755127	0.3125	879	954	954	979	1462
20.166230018769873	20.166230018769873	0	0	1	30	0.006682548931412006	0.3404089688068854	2118.9747272641957	2193.9747272641957	2193.9747272641957	2218.9747272641957	0.6133333444595337	0.3962264060974121	0.6470588445663452	0.5441176295280457	0.3125	892	967	967	992	1462
20.187884254425526	20.187884254425526	0	0	1	30	0.006495190528382459	0.36580889990430787	2222.9874451081405	2297.9874451081405	2297.9874451081405	2322.9874451081405	0.6399999856948853	0.43396225571632385	0.6617646813392639	0.5882353186607361	0.3125	893	968	968	993	1450
20.201177508521443	20.201177113781746	0	0	1	30	0.006290029259589774	0.37850886337123946	2274.9937955052255	2349.9937955052255	2349.9937955052255	2374.9937955052255	0.653333306312561	0.4528301954269409	0.6764705777168274	0.6029411554336548	0.3125	878	953	953	978	1462
20.216490250916287	20.216490645655988	0	0	1	30	0.006067627457811127	0.3936754720330651	2337.1010579754015	2412.1010579754015	2412.1010579754015	2437.1010579754015	0.6666666865348816	0.4811320900917053	0.6911764740943909	0.6176470518112183	0.3125	892	967	967	992	1450
20.232322076015024	20.232322076015024	0	0	1	30	0.005828594710926231	0.4029963258653879	2375.2699544187635	2450.2699544187635	2450.2699544187635	2475.2699544187635	0.6800000071525574	0.5	0.6911764740943909	0.625	0.3125	892	967	967	992	1450
20.254564473821848	20.254564868561545	0	0	1	30	0.005573586191079339	0.41496475408930067	2424.280667995686	2499.280667995686	2499.280667995686	2524.280667995686	0.6800000071525574	0.5283018946647644	0.7058823704719543	0.6397058963775635	0.3125	893	968	968	993	1462
20.267906675640415	20.26790667564042	0	0	1	30	0.005303300858897924	0.42195414465603953	2452.902222366482	2527.902222366482	2527.902222366482	2552.902222366482	0.6933333277702332	0.5377358198165894	0.7058823704719543	0.6470588445663452	0.375	893	968	968	993	1462
20.28219862117423	20.28219822643453	0	0	1	30	0.005018479547690192	0.4279687161586381	2477.5318926696227	2552.5318926696227	2552.5318926696227	2577.5318926696227	0.6933333277702332	0.5566037893295288	0.7058823704719543	0.654411792755127	0.375	892	967	967	992	1462
20.299145980661702	20.299145585922005	0	0	1	30	0.004719902932872478	0.43366052760101326	2500.839860526149	2575.839860526149	2575.839860526149	2600.839860526149	0.7066666483879089	0.5660377144813538	0.7058823704719543	0.654411792755127	0.375	892	967	967	992	1462
20.321192587577936	20.321192587577933	0	0	1	30	0.004408389392192191	0.44300843364072495	2539.1195357587685	2614.1195357587685	2614.1195357587685	2639.1195357587685	0.7200000286102295	0.5849056839942932	0.7058823704719543	0.6617646813392639	0.375	892	967	967	992	1462
20.3345028154809	20.334502420741202	0	0	1	30	0.004084792762611293	0.44300843364072495	2539.1195357587685	2614.1195357587685	2614.1195357587685	2639.1195357587685	0.7200000286102295	0.5849056839942932	0.7058823704719543	0.6617646813392639	0.375	878	953	953	978	1462
20.349149237264218	20.349149237264214	0	0	1	30	0.0037499999999985423	0.4491244777134753	2564.164736236681	2639.164736236681	2639.164736236681	2664.164736236681	0.7200000286102295	0.5943396091461182	0.720588207244873	0.6691176295280457	0.375	878	953	953	978	1462
20.36623357142716	20.366233176687466	0	0	1	30	0.003404928748045099	0.4584993972832976	2602.555031875104	2677.555031875104	2677.555031875104	2702.555031875104	0.7333333492279053	0.6132075190544128	0.720588207244873	0.6764705777168274	0.375	892	967	967	992	1462
20.38820162514334	20.388201230403638	0	0	1	30	0.00305052482306696	0.4584993972832976	2602.555031875104	2677.555031875104	2677.555031875104	2702.555031875104	0.7333333492279053	0.6132075190544128	0.720588207244873	0.6764705777168274	0.375	892	967	967	992	1462
20.39915288860643	20.39915249386673	0	0	1	30	0.0026877596215881742	0.4584993972832976	2602.555031875104	2677.555031875104	2677.555031875104	2702.555031875104	0.7333333492279053	0.6132075190544128	0.720588207244873	0.6764705777168274	0.3125	892	967	967	992	1462
20.416397092347378	20.41639709234738	0	0	1	30	0.002317627457810496	0.4571747853449679	2597.1307459876434	2672.1307459876434	2672.1307459876434	2697.1307459876434	0.7333333492279053	0.6132075190544128	0.720588207244873	0.6691176295280457	0.375	939	1014	1014	1039	1462
20.432614183392115	20.432614578131812	0	0	1	30	0.0019411428382672693	0.4547148016845375	2587.057112898181	2662.057112898181	2662.057112898181	2687.057112898181	0.7333333492279053	0.6132075190544128	0.7058823704719543	0.6691176295280457	0.375	976	1051	1051	1076	1462
20.45475750153455	20.45475750153455	0	0	1	30	0.0015593376811315356	0.45235632039658125	2577.399132024	2652.399132024	2652.399132024	2677.399132024	0.7333333492279053	0.6037735939025879	0.7058823704719543	0.6691176295280457	0.375	1039	1114	1114	1139	1462
20.468038123960106	20.468037729220406	0	0	1	30	0.0011732584878000535	0.45804813183895643	2600.7070998805266	2675.7070998805266	2675.7070998805266	2700.7070998805266	0.746666669845581	0.6132075190544128	0.7058823704719543	0.6691176295280457	0.375	1083	1158	1158	1183	1462
20.482339543246695	20.482339148506995	0	0	1	30	0.0007839634745057094	0.4547148016845375	2587.057112898181	2662.057112898181	2662.057112898181	2687.057112898181	0.7333333492279053	0.6132075190544128	0.7058823704719543	0.6691176295280457	0.375	1156	1231	1231	1256	1462
20.499176770358204	20.499176375618504	0	0	1	30	0.00039251967182037795	0.45804813183895643	2600.7070998805266	2675.7070998805266	2675.7070998805266	2700.7070998805266	0.746666669845581	0.6132075190544128	0.7058823704719543	0.6691176295280457	0.375	1267	1342	1342	1367	1462
20.521344562361964	20.521344167622267	0	0	1	30	-1.7053072081790148e-15	0.4547148016845375	2587.057112898181	2662.057112898181	2662.057112898181	2687.057112898181	0.7333333492279053	0.6132075190544128	0.7058823704719543	0.6691176295280457	0.375	1420	1495	1495	1520	1462
20.534669000894084	20.534669000894084	0	0	1	30	-0.0003925196718237839	0.4556896505510002	2591.049119006346	2666.049119006346	2666.049119006346	2691.049119006346	0.746666669845581	0.6037735939025879	0.7058823704719543	0.6691176295280457	0.375	1509	1584	1584	1609	1462
20.54920884295873	20.549208448219034	0	0	1	30	-0.0007839634745091013	0.4543920714266365	2585.7355324920763	2660.7355324920763	2660.7355324920763	2685.7355324920763	0.746666669845581	0.6037735939025879	0.7058823704719543	0.6617646813392639	0.375	1587	1662	1662	1687	1462
20.56616567619897	20.56616528145927	0	0	1	30	-0.0011732584878034224	0.4543920714266365	2585.7355324920763	2660.7355324920763	2660.7355324920763	2685.7355324920763	0.746666669845581	0.6037735939025879	0.7058823704719543	0.6617646813392639	0.375	1663	1738	1738	1763	1462
20.588069387344248	20.588069387344248	0	0	1	30	-0.0015593376811348716	0.45105874127221757	2572.0855455097308	2647.0855455097308	2647.0855455097308	2672.0855455097308	0.7333333492279053	0.6037735939025879	0.7058823704719543	0.6617646813392639	0.375	1750	1825	1825	1850	1462
20.60161606432678	20.601615669587083	0	0	1	30	-0.0019411428382705633	0.4543920714266365	2585.7355324920763	2660.7355324920763	2660.7355324920763	2685.7355324920763	0.746666669845581	0.6037735939025879	0.7058823704719543	0.6617646813392639	0.375	1850	1925	1925	1950	1462
20.61616814332209	20.61616774858239	0	0	1	30	-0.00231762745781374	0.4543920714266365	2585.7355324920763	2660.7355324920763	2660.7355324920763	2685.7355324920763	0.746666669845581	0.6037735939025879	0.7058823704719543	0.6617646813392639	0.375	1968	2043	2043	2068	1462
20.632332339247192	20.632332339247192	0	0	1	30	-0.0026877596215913587	0.45105874127221757	2572.0855455097308	2647.0855455097308	2647.0855455097308	2672.0855455097308	0.7333333492279053	0.6037735939025879	0.7058823704719543	0.6617646813392639	0.375	1968	2043	2043	2068	1462
20.654595658258053	20.654595658258053	0	0	1	30	-0.0030505248230700754	0.4543920714266365	2585.7355324920763	2660.7355324920763	2660.7355324920763	2685.7355324920763	0.746666669845581	0.6037735939025879	0.7058823704719543	0.6617646813392639	0.375	2035	2110	2110	2135	1462
20.66783088561825	20.66783049087855	0	0	1	30	-0.003404928748048138	0.4543920714266365	2585.7355324920763	2660.7355324920763	2660.7355324920763	2685.7355324920763	0.746666669845581	0.6037735939025879	0.7058823704719543	0.6617646813392639	0.375	2118	2193	2193	2218	1462
20.68230243771501	20.68230283245471	0	0	1	30	-0.003750000000001496	0.45105874127221757	2572.0855455097308	2647.0855455097308	2647.0855455097308	2672.0855455097308	0.7333333492279053	0.6037735939025879	0.7058823704719543	0.6617646813392639	0.3125	2222	2297	2297	2322	1462
20.69915940181146	20.699159007071763	0	0	1	30	-0.0040847927626141535	0.44870024508310014	2562.427503615295	2637.427503615295	2637.427503615295	2662.427503615295	0.7333333492279053	0.5943396091461182	0.7058823704719543	0.6617646813392639	0.375	2274	2349	2349	2374	1462
20.721547458567134	20.72154785330683	0	0	1	30	-0.00440838939219495	0.44870024508310014	2562.427503615295	2637.427503615295	2637.427503615295	2662.427503615295	0.7333333492279053	0.5943396091461182	0.7058823704719543	0.6617646813392639	0.375	2337	2412	2412	2437	1462
20.732225956898372	20.73222595689837	0	0	1	30	-0.0047199029328751285	0.44870024508310014	2562.427503615295	2637.427503615295	2637.427503615295	2662.427503615295	0.7333333492279053	0.5943396091461182	0.7058823704719543	0.6617646813392639	0.375	2375	2450	2450	2475	1462
20.74968292533696	20.749683320076656	0	0	1	30	-0.005018479547692726	0.44740267647720344	2557.113960174148	2632.113960174148	2632.113960174148	2657.113960174148	0.7333333492279053	0.5943396091461182	0.7058823704719543	0.654411792755127	0.375	2424	2499	2499	2524	1462
20.774633237477374	20.774632842737674	0	0	1	30	-0.005303300858900336	0.4450441951892472	2547.455979299967	2622.455979299967	2622.455979299967	2647.455979299967	0.7333333492279053	0.5849056839942932	0.7058823704719543	0.654411792755127	0.375	2452	2527	2527	2552	1475
20.78217000254607	20.782170002546067	0	0	1	30	-0.005573586191081621	0.4450441951892472	2547.455979299967	2622.455979299967	2622.455979299967	2647.455979299967	0.7333333492279053	0.5849056839942932	0.7058823704719543	0.654411792755127	0.375	2477	2552	2552	2577	1475
20.801154218879216	20.80115382413952	0	0	1	30	-0.005828594710928378	0.44740267647720344	2557.113960174148	2632.113960174148	2632.113960174148	2657.113960174148	0.7333333492279053	0.5943396091461182	0.7058823704719543	0.654411792755127	0.375	2500	2575	2575	2600	1475
20.816136958885885	20.816136564146184	0	0	1	30	-0.006067627457813132	0.4450441951892472	2547.455979299967	2622.455979299967	2622.455979299967	2647.455979299967	0.7333333492279053	0.5849056839942932	0.7058823704719543	0.654411792755127	0.375	2539	2614	2614	2639	1475
20.832136548356598	20.8321361536169	0	0	1	30	-0.006290029259591632	0.4450441951892472	2547.455979299967	2622.455979299967	2622.455979299967	2647.455979299967	0.7333333492279053	0.5849056839942932	0.7058823704719543	0.654411792755127	0.375	2539	2614	2614	2639	1475
20.854610658366607	20.85461026362691	0	0	1	30	-0.006495190528384164	0.4450441951892472	2547.455979299967	2622.455979299967	2622.455979299967	2647.455979299967	0.7333333492279053	0.5849056839942932	0.7058823704719543	0.654411792755127	0.375	2564	2639	2639	2664	1475
20.867829306659456	20.867829306659452	0	0	1	30	-0.006682548931413554	0.4450441951892472	2547.455979299967	2622.455979299967	2622.455979299967	2647.455979299967	0.7333333492279053	0.5849056839942932	0.7058823704719543	0.654411792755127	0.375	2602	2677	2677	2702	1475
20.882137041781224	20.882136647041527	0	0	1	30	-0.00685159093232022	0.4413881198757661	2532.4843508912622	2607.4843508912622	2607.4843508912622	2632.4843508912622	0.7333333492279053	0.5754716992378235	0.7058823704719543	0.6470588445663452	0.375	2602	2677	2677	2702	1475
20.899161770249652	20.899161375509955	0	0	1	30	-0.007001853198729643	0.4353801824062238	2507.8818469534863	2582.8818469534863	2582.8818469534863	2607.8818469534863	0.7333333492279053	0.5660377144813538	0.6911764740943909	0.6397058963775635	0.375	2602	2677	2677	2702	1462
20.92149772136509	20.921498116104786	0	0	1	30	-0.007132923872214195	0.42605932857390094	2469.7129505101243	2544.7129505101243	2544.7129505101243	2569.7129505101243	0.7200000286102295	0.5471698045730591	0.6911764740943909	0.6323529481887817	0.3125	2597	2672	2672	2697	1475
20.93218135131241	20.932180956572708	0	0	1	30	-0.007244443697168468	0.4129284858432918	2415.9421495282795	2490.9421495282795	2490.9421495282795	2515.9421495282795	0.7200000286102295	0.5188679099082947	0.6764705777168274	0.6102941036224365	0.375	2587	2662	2662	2687	1475
20.94919621128837	20.949195816548674	0	0	1	30	-0.007336107005503909	0.3840263873196905	2297.5880560741325	2372.5880560741325	2372.5880560741325	2397.5880560741325	0.6800000071525574	0.4716981053352356	0.6617646813392639	0.5808823704719543	0.3125	2577	2652	2652	2677	1475
20.966318045722698	20.9663180457227	0	0	1	30	-0.007407662554463809	0.35076702108999847	2161.3909513635435	2236.3909513635435	2236.3909513635435	2261.3909513635435	0.653333306312561	0.40566039085388184	0.6323529481887817	0.5441176295280457	0.375	2600	2675	2675	2700	1475
20.987894122917993	20.987893728178292	0	0	1	30	-0.007458914215262234	0.29547472920101203	1934.9690160781443	2009.9690160781443	2009.9690160781443	2034.9690160781443	0.6133333444595337	0.3113207519054413	0.5735294222831726	0.4485294222831726	0.3125	2587	2662	2662	2687	1475
21.001140797729455	21.001140402989755	0	0	1	30	-0.007489721510659397	0.2676147912148785	1820.8825700249276	1895.8825700249276	1895.8825700249276	1920.8825700249276	0.5866666436195374	0.27358490228652954	0.529411792755127	0.3970588147640228	0.3125	2600	2675	2675	2700	1475
21.016395118648884	21.016395118648887	0	0	1	30	-0.0075	0.23882746323943138	1702.9984619654715	1777.9984619654715	1777.9984619654715	1802.9984619654715	0.54666668176651	0.2358490526676178	0.5	0.34558823704719543	0.3125	2587	2662	2662	2687	1475
21.03235562888942	21.03235562888942	0	0	1	30	-0.007489721510659211	0.2161087450026744	1609.9653107859517	1684.9653107859517	1684.9653107859517	1709.9653107859517	0.5066666603088379	0.21698112785816193	0.45588234066963196	0.30882352590560913	0.3125	2591	2666	2666	2691	1475
21.054740132987803	21.054739738248102	0	0	1	30	-0.0074589142152618635	0.17775228040802027	1452.8955882708428	1527.8955882708428	1527.8955882708428	1552.8955882708428	0.41333332657814026	0.18867924809455872	0.4117647111415863	0.2647058963775635	0.3125	2585	2660	2660	2685	1475
21.067993123634448	21.067993123634444	0	0	1	30	-0.007407662554463255	0.15104481674872572	1343.5285245860318	1418.5285245860318	1418.5285245860318	1443.5285245860318	0.36000001430511475	0.1603773534297943	0.36764705181121826	0.22794117033481598	0.3125	2585	2660	2660	2685	1475
21.082260595306938	21.08226059530694	0	0	1	30	-0.007336107005503172	0.141434886850494	1304.175861652773	1379.175861652773	1379.175861652773	1404.175861652773	0.36000001430511475	0.14150942862033844	0.3235294222831726	0.1985294073820114	0.3125	2572	2647	2647	2672	1475
21.099202823178324	21.099202428438623	0	0	1	30	-0.007244443697167551	0.11998008702685059	1216.3184563749533	1291.3184563749533	1291.3184563749533	1316.3184563749533	0.3199999928474426	0.11320754885673523	0.2647058963775635	0.1764705926179886	0.3125	2585	2660	2660	2685	1475
21.12143495775298	21.12143495775298	0	0	1	30	-0.0071329238722131	0.08202413888648152	1060.8888487401418	1135.8888487401418	1135.8888487401418	1160.8888487401418	0.23999999463558197	0.06603773683309555	0.1764705926179886	0.125	0.3125	2585	2660	2660	2685	1475
21.13230095744114	21.13230095744114	0	0	1	30	-0.007001853198728373	0.08202413888648152	1060.8888487401418	1135.8888487401418	1135.8888487401418	1160.8888487401418	0.23999999463558197	0.06603773683309555	0.1764705926179886	0.125	0.3125	2572	2647	2647	2672	1475
21.149213185095416	21.14921279035572	0	0	1	30	-0.006851590932318779	0.0687752255692975	1006.6345487062732	1081.634548706273	1081.634548706273	1106.634548706273	0.2133333384990692	0.04716981202363968	0.13235294818878174	0.11029411852359772	0.3125	2585	2660	2660	2685	1475
21.166138833899456	21.166138833899453	0	0	1	30	-0.006682548931411946	0.052679566120258356	940.722823262458	1015.722823262458	1015.722823262458	1040.722823262458	0.1733333319425583	0.028301887214183807	0.10294117778539658	0.0882352963089943	0.3125	2585	2660	2660	2685	1475
21.18803425551106	21.188033860771363	0	0	1	30	-0.006495190528382392	0.04343980463514923	902.885999980936	977.885999980936	977.885999980936	1002.885999980936	0.1599999964237213	0.009433962404727936	0.05882352963089943	0.07352941483259201	0.3125	2572	2647	2647	2672	1462
21.199142230634564	21.199141835894864	0	0	1	30	-0.006290029259589702	0.03975504342745345	887.7969028354219	962.7969028354219	962.7969028354219	987.7969028354219	0.14666666090488434	0.009433962404727936	0.04411764815449715	0.06617647409439087	0.3125	2562	2637	2637	2662	1475
21.21614801159745	21.216148011597454	0	0	1	30	-0.006067627457811049	0.0337658610265818	863.2712009038524	938.2712009038524	938.2712009038524	963.2712009038524	0.13333334028720856	0.0	0.029411764815449715	0.05882352963089943	0.3125	2562	2637	2637	2662	1475
21.232343786698454	21.23234418143815	0	0	1	30	-0.005828594710926148	0.0337658610265818	863.2712009038524	938.2712009038524	938.2712009038524	963.2712009038524	0.13333334028720856	0.0	0.029411764815449715	0.05882352963089943	0.3125	2562	2637	2637	2662	1475
21.25469592214154	21.254695922141543	0	0	1	30	-0.005573586191079251	0.03018922943637584	848.6248945419591	923.6248945419591	923.6248945419591	948.6248945419591	0.11999999731779099	0.0	0.014705882407724857	0.05147058889269829	0.3125	2557	2632	2632	2657	1475
21.26805272932896	21.268052334589264	0	0	1	30	-0.00530330085889783	0.03018922943637584	848.6248945419591	923.6248945419591	923.6248945419591	948.6248945419591	0.11999999731779099	0.0	0.014705882407724857	0.05147058889269829	0.3125	2547	2622	2622	2647	1475
21.282532176219696	21.282532176219696	0	0	1	30	-0.005018479547690093	0.026828864548850005	834.8642003275407	909.8642003275407	909.8642003275407	934.8642003275407	0.1066666692495346	0.0	0.014705882407724857	0.04411764815449715	0.3125	2547	2622	2622	2647	1475
21.299340587333198	21.299340587333198	0	0	1	30	-0.004719902932872375	0.026801831678388267	834.753500723	909.753500723	909.753500723	934.753500723	0.1066666692495346	0.0	0.014705882407724857	0.036764707416296005	0.3125	2557	2632	2632	2657	1475
21.321457852655513	21.321458247395213	0	0	1	30	-0.004408389392192083	0.026801831678388267	834.753500723	909.753500723	909.753500723	934.753500723	0.1066666692495346	0.0	0.014705882407724857	0.036764707416296005	0.3125	2547	2622	2622	2647	1475
21.332173851258133	21.332173456518433	0	0	1	30	-0.004084792762611183	0.026801831678388267	834.753500723	909.753500723	909.753500723	934.753500723	0.1066666692495346	0.0	0.014705882407724857	0.036764707416296005	0.3125	2547	2622	2622	2647	1475
21.349165816331563	21.349165816331563	0	0	1	30	-0.0037499999999984273	0.026801831678388267	834.753500723	909.753500723	909.753500723	934.753500723	0.1066666692495346	0.0	0.014705882407724857	0.036764707416296005	0.3125	2547	2622	2622	2647	1475
21.366153044528613	21.366152649788916	0	0	1	30	-0.003404928748044981	0.023468497798679024	821.1034984855906	896.1034984855906	896.1034984855906	921.1034984855906	0.09333333373069763	0.0	0.014705882407724857	0.036764707416296005	0.3125	2547	2622	2622	2647	1475
21.38807254526184	21.38807215052214	0	0	1	30	-0.0030505248230668384	0.026936996044392883	835.3069988017888	910.3069988017888	910.3069988017888	935.3069988017888	0.1066666692495346	0.0	0.029411764815449715	0.036764707416296005	0.3125	2532	2607	2607	2632	1475
21.401217771970718	21.40121737723102	0	0	1	30	-0.0026877596215880506	0.02360366216468364	821.6569965643795	896.6569965643795	896.6569965643795	921.6569965643795	0.09333333373069763	0.0	0.029411764815449715	0.036764707416296005	0.3125	2507	2582	2582	2607	1475
21.416405381881052	21.416405381881056	0	0	1	30	-0.0023176274578103704	0.02360366216468364	821.6569965643795	896.6569965643795	896.6569965643795	921.6569965643795	0.09333333373069763	0.0	0.029411764815449715	0.036764707416296005	0.3125	2469	2544	2544	2569	1462
21.432446813759835	21.43244681375984	0	0	1	30	-0.0019411428382671415	0.026936996044392883	835.3069988017888	910.3069988017888	910.3069988017888	935.3069988017888	0.1066666692495346	0.0	0.029411764815449715	0.036764707416296005	0.3125	2415	2490	2490	2515	1475
21.45474842252148	21.454748027781783	0	0	1	30	-0.0015593376811314063	0.026936996044392883	835.3069988017888	910.3069988017888	910.3069988017888	935.3069988017888	0.1066666692495346	0.0	0.029411764815449715	0.036764707416296005	0.3125	2297	2372	2372	2397	1462
21.46788338599819	21.467883385998185	0	0	1	30	-0.001173258487799923	0.026882930289773482	835.0855995366225	910.0855995366225	910.0855995366225	935.0855995366225	0.1066666692495346	0.0	0.029411764815449715	0.029411764815449715	0.3125	2161	2236	2236	2261	1475
21.482226252953147	21.482225858213447	0	0	1	30	-0.0007839634745055779	0.02360366216468364	821.6569965643795	896.6569965643795	896.6569965643795	921.6569965643795	0.09333333373069763	0.0	0.029411764815449715	0.036764707416296005	0.3125	1934	2009	2009	2034	1462
21.49918821780947	21.499187823069775	0	0	1	30	-0.00039251967182024584	0.02360366216468364	821.6569965643795	896.6569965643795	896.6569965643795	921.6569965643795	0.09333333373069763	0.0	0.029411764815449715	0.036764707416296005	0.3125	1820	1895	1895	1920	1462
21.52118192960607	21.521181534866372	0	0	1	30	1.8376154860346732e-15	0.02360366216468364	821.6569965643795	896.6569965643795	896.6569965643795	921.6569965643795	0.09333333373069763	0.0	0.029411764815449715	0.036764707416296005	0.3125	1702	1777	1777	1802	1462
21.53471873809613	21.53471873809613	0	0	1	30	0.000392519671823916	0.02360366216468364	821.6569965643795	896.6569965643795	896.6569965643795	921.6569965643795	0.1066666692495346	0.0	0.029411764815449715	0.029411764815449715	0.3125	1609	1684	1684	1709	1462
21.549224632546682	21.549224237806982	0	0	1	30	0.000783963474509233	0.026882930289773482	835.0855995366225	910.0855995366225	910.0855995366225	935.0855995366225	0.1066666692495346	0.0	0.029411764815449715	0.029411764815449715	0.3125	1452	1527	1527	1552	1462
21.56619843959397	21.566198044854268	0	0	1	30	0.001173258487803553	0.026882930289773482	835.0855995366225	910.0855995366225	910.0855995366225	935.0855995366225	0.1066666692495346	0.0	0.029411764815449715	0.029411764815449715	0.3125	1343	1418	1418	1443	1462
21.587846754154143	21.587846359414442	0	0	1	30	0.001559337681135001	0.026936996044392883	835.3069988017888	910.3069988017888	910.3069988017888	935.3069988017888	0.1066666692495346	0.0	0.029411764815449715	0.036764707416296005	0.3125	1304	1379	1379	1404	1462
21.601140797729457	21.601140797729457	0	0	1	30	0.0019411428382706912	0.026936996044392883	835.3069988017888	910.3069988017888	910.3069988017888	935.3069988017888	0.1066666692495346	0.0	0.029411764815449715	0.036764707416296005	0.3125	1216	1291	1291	1316	1462
21.616137353625586	21.616137353625582	0	0	1	30	0.002317627457813866	0.026936996044392883	835.3069988017888	910.3069988017888	910.3069988017888	935.3069988017888	0.1066666692495346	0.0	0.029411764815449715	0.036764707416296005	0.3125	1060	1135	1135	1160	1462
21.632282602045144	21.632282602045144	0	0	1	30	0.002687759621591482	0.026936996044392883	835.3069988017888	910.3069988017888	910.3069988017888	935.3069988017888	0.1066666692495346	0.0	0.029411764815449715	0.036764707416296005	0.3125	1060	1135	1135	1160	1462
21.65461855316058	21.654618947900282	0	0	1	30	0.0030505248230701964	0.026936996044392883	835.3069988017888	910.3069988017888	910.3069988017888	935.3069988017888	0.1066666692495346	0.0	0.029411764815449715	0.036764707416296005	0.3125	1006	1081	1081	1106	1462
21.667803648579035	21.667803253839338	0	0	1	30	0.003404928748048256	0.026936996044392883	835.3069988017888	910.3069988017888	910.3069988017888	935.3069988017888	0.1066666692495346	0.0	0.029411764815449715	0.036764707416296005	0.3125	940	1015	1015	1040	1462
21.68256020273831	21.68256059747801	0	0	1	30	0.00375000000000161	0.030270328061456978	848.9569934116663	923.9569934116663	923.9569934116663	948.9569934116663	0.11999999731779099	0.0	0.029411764815449715	0.036764707416296005	0.3125	902	977	977	1002	1462
21.69922413912206	21.69922374438236	0	0	1	30	0.0040847927626142646	0.030567689662215954	850.1746891667743	925.1746891667743	925.1746891667743	950.1746891667743	0.11999999731779099	0.0	0.04411764815449715	0.05147058889269829	0.3125	887	962	962	987	1462
21.721196929714623	21.721196929714623	0	0	1	30	0.004408389392195056	0.03989020773696239	888.3504006828609	963.3504006828609	963.3504006828609	988.3504006828609	0.14666666090488434	0.009433962404727936	0.05882352963089943	0.05882352963089943	0.3125	863	938	938	963	1462
21.73225240445819	21.732252009718493	0	0	1	30	0.004719902932875231	0.04260012578254624	899.4475150795269	974.4475150795269	974.4475150795269	999.4475150795269	0.14666666090488434	0.01886792480945587	0.07352941483259201	0.06617647409439087	0.3125	863	938	938	963	1462
21.749136210854157	21.74913581611446	0	0	1	30	0.005018479547692824	0.05438760789530191	947.7172543312613	1022.7172543312613	1022.7172543312613	1047.7172543312613	0.1599999964237213	0.04716981202363968	0.11764705926179886	0.0882352963089943	0.3125	848	923	923	948	1462
21.766186597403006	21.766186597403006	0	0	1	30	0.005303300858900429	0.0699950157307011	1011.629589417221	1086.629589417221	1086.629589417221	1111.629589417221	0.18666666746139526	0.07547169923782349	0.1617647111415863	0.11029411852359772	0.3125	848	923	923	948	1462
21.78781478023854	21.78781438549884	0	0	1	30	0.00557358619108171	0.09410898254178851	1110.376283508624	1185.376283508624	1185.376283508624	1210.376283508624	0.25333333015441895	0.09433962404727936	0.20588235557079315	0.13970588147640228	0.3125	834	909	909	934	1462
21.801089876308314	21.801089876308318	0	0	1	30	0.005828594710928461	0.11834650661048696	1209.628944569944	1284.628944569944	1284.628944569944	1309.628944569944	0.2800000011920929	0.1320754736661911	0.30882352590560913	0.1985294073820114	0.3125	834	909	909	934	1462
21.81623288063269	21.81623248589299	0	0	1	30	0.006067627457813209	0.14020679327482066	1299.1468184603905	1374.1468184603905	1374.1468184603905	1399.1468184603905	0.3199999928474426	0.1603773534297943	0.3529411852359772	0.22794117033481598	0.3125	834	909	909	934	1462
21.83236391842309	21.83236391842309	0	0	1	30	0.006290029259591703	0.16108727550527213	1384.6523931940894	1459.6523931940894	1459.6523931940894	1484.6523931940894	0.36000001430511475	0.17924527823925018	0.3970588147640228	0.2647058963775635	0.3125	834	909	909	934	1462
21.854510789222815	21.854510789222815	0	0	1	30	0.00649519052838423	0.17960926149182255	1460.4999258090133	1535.4999258090133	1535.4999258090133	1560.4999258090133	0.4000000059604645	0.18867924809455872	0.44117647409439087	0.29411765933036804	0.3125	834	909	909	934	1462
21.867802859099637	21.86780246435994	0	0	1	30	0.006682548931413614	0.19994907774624116	1543.7914733708576	1618.7914733708576	1618.7914733708576	1643.7914733708576	0.4399999976158142	0.2075471729040146	0.47058823704719543	0.3235294222831726	0.3125	821	896	896	921	1462
21.882235726705915	21.882235726705915	0	0	1	30	0.006851590932320274	0.2196318164828739	1624.3922884973686	1699.3922884973686	1699.3922884973686	1724.3922884973686	0.46666666865348816	0.22641509771347046	0.5147058963775635	0.3602941036224365	0.3125	835	910	910	935	1462
21.8992099284929	21.8992099284929	0	0	1	30	0.0070018531987296895	0.2500240505192828	1748.848486876463	1823.848486876463	1823.848486876463	1848.848486876463	0.5333333611488342	0.25471699237823486	0.5441176295280457	0.3897058963775635	0.3125	821	896	896	921	1462
21.921260482806126	21.921260482806126	0	0	1	30	0.007132923872214236	0.28529760490935363	1893.293692103803	1968.293692103803	1968.293692103803	1993.293692103803	0.5600000023841858	0.30188679695129395	0.6029411554336548	0.4632352888584137	0.3125	821	896	896	921	1462
21.93449413120753	21.93449373646783	0	0	1	30	0.0072444436971685015	0.28529760490935363	1893.293692103803	1968.293692103803	1968.293692103803	1993.293692103803	0.5600000023841858	0.30188679695129395	0.6029411554336548	0.4632352888584137	0.3125	835	910	910	935	1462
21.94917094794765	21.94917094794765	0	0	1	30	0.007336107005503936	0.3076428223311076	1984.7973574458856	2059.7973574458856	2059.7973574458856	2084.7973574458856	0.5866666436195374	0.3396226465702057	0.6176470518112183	0.49264705181121826	0.3125	835	910	910	935	1462
21.966219755537704	21.966219360798007	0	0	1	30	0.00740766255446383	0.32643183945939214	2061.7383825862107	2136.7383825862107	2136.7383825862107	2161.7383825862107	0.6000000238418579	0.3679245412349701	0.6470588445663452	0.5220588445663452	0.3125	835	910	910	935	1462
21.98787596489185	21.98787557015215	0	0	1	30	0.007458914215262249	0.36312601652163945	2212.0010376561136	2287.0010376561136	2287.0010376561136	2312.0010376561136	0.6399999856948853	0.4245283007621765	0.6764705777168274	0.5735294222831726	0.3125	821	896	896	921	1462
22.00111948178572	22.00111948178572	0	0	1	30	0.007489721510659403	0.38514684850292014	2302.176344619458	2377.176344619458	2377.176344619458	2402.176344619458	0.6666666865348816	0.46226415038108826	0.6911764740943909	0.595588207244873	0.3125	821	896	896	921	1462
22.016237617509073	22.01623801224877	0	0	1	30	0.0075	0.3959462354185259	2346.3998340388634	2421.3998340388634	2421.3998340388634	2446.3998340388634	0.6666666865348816	0.4811320900917053	0.7058823704719543	0.6176470518112183	0.3125	821	896	896	921	1462
22.03221628577575	22.032216285775753	0	0	1	30	0.0074897215106592046	0.4079416871431789	2395.5212088513176	2470.5212088513176	2470.5212088513176	2495.5212088513176	0.6666666865348816	0.5094339847564697	0.720588207244873	0.6323529481887817	0.3125	821	896	896	921	1462
22.054538815741427	22.05453842100173	0	0	1	30	0.0074589142152618505	0.41864121865133086	2439.3357903772	2514.3357903772	2514.3357903772	2539.3357903772	0.6800000071525574	0.5283018946647644	0.720588207244873	0.6470588445663452	0.3125	835	910	910	935	1462
22.067809964414216	22.067809964414216	0	0	1	30	0.007407662554463234	0.4317737001294084	2493.1133020299276	2568.1133020299276	2568.1133020299276	2593.1133020299276	0.6933333277702332	0.5471698045730591	0.7352941036224365	0.6617646813392639	0.3125	835	910	910	935	1462
22.08235375387585	22.08235375387585	0	0	1	30	0.0073361070055031445	0.43312534499127153	2498.648287739257	2573.648287739257	2573.648287739257	2598.648287739257	0.6933333277702332	0.5471698045730591	0.7352941036224365	0.6691176295280457	0.375	835	910	910	935	1462
22.099445588093072	22.099445193353375	0	0	1	30	0.007244443697167517	0.4378423224683452	2517.9643105078735	2592.9643105078735	2592.9643105078735	2617.9643105078735	0.6933333277702332	0.5660377144813538	0.7352941036224365	0.6691176295280457	0.3125	835	910	910	935	1462
22.1213642993469	22.1213646940866	0	0	1	30	0.007132923872213059	0.44117565262276415	2531.614297490219	2606.614297490219	2606.614297490219	2631.614297490219	0.7066666483879089	0.5660377144813538	0.7352941036224365	0.6691176295280457	0.3125	835	910	910	935	1462
22.132211746269217	22.13221135152952	0	0	1	30	0.007001853198728325	0.4448857936737447	2546.807325093984	2621.807325093984	2621.807325093984	2646.807325093984	0.7066666483879089	0.5754716992378235	0.7352941036224365	0.6764705777168274	0.3125	835	910	910	935	1462
22.149158711016987	22.149158316277287	0	0	1	30	0.006851590932318725	0.44724428986286213	2556.46536698842	2631.46536698842	2631.46536698842	2656.46536698842	0.7066666483879089	0.5849056839942932	0.7352941036224365	0.6764705777168274	0.3125	835	910	910	935	1462
22.166128965406987	22.166128965406983	0	0	1	30	0.006682548931411886	0.4519292797803054	2575.6504007003505	2650.6504007003505	2650.6504007003505	2675.6504007003505	0.7200000286102295	0.5849056839942932	0.7352941036224365	0.6838235259056091	0.3125	835	910	910	935	1462
22.187815569717937	22.18781556971794	0	0	1	30	0.006495190528382326	0.45428776106826163	2585.3083815745313	2660.3083815745313	2660.3083815745313	2685.3083815745313	0.7200000286102295	0.5943396091461182	0.7352941036224365	0.6838235259056091	0.3125	848	923	923	948	1462
22.201048033900246	22.20104763916055	0	0	1	30	0.00629002925958963	0.4519292797803054	2575.6504007003505	2650.6504007003505	2650.6504007003505	2675.6504007003505	0.7200000286102295	0.5849056839942932	0.7352941036224365	0.6838235259056091	0.3125	850	925	925	950	1462
22.216406566100147	22.216406566100147	0	0	1	30	0.0060676274578109705	0.4519292797803054	2575.6504007003505	2650.6504007003505	2650.6504007003505	2675.6504007003505	0.7200000286102295	0.5849056839942932	0.7352941036224365	0.6838235259056091	0.375	888	963	963	988	1462
22.232424708336705	22.2324247083367	0	0	1	30	0.005828594710926065	0.45057763491844227	2570.1154149910208	2645.1154149910208	2645.1154149910208	2670.1154149910208	0.7200000286102295	0.5849056839942932	0.7352941036224365	0.6764705777168274	0.375	899	974	974	999	1462
22.25450328916854	22.25450368390824	0	0	1	30	0.005573586191079162	0.45057763491844227	2570.1154149910208	2645.1154149910208	2645.1154149910208	2670.1154149910208	0.7200000286102295	0.5849056839942932	0.7352941036224365	0.6764705777168274	0.375	947	1022	1022	1047	1462
22.267777595758915	22.267777201019214	0	0	1	30	0.005303300858897737	0.44821913872932484	2560.457373096585	2635.457373096585	2635.457373096585	2660.457373096585	0.7200000286102295	0.5754716992378235	0.7352941036224365	0.6764705777168274	0.3125	1011	1086	1086	1111	1462
22.28218993690086	22.282190331640557	0	0	1	30	0.005018479547689995	0.44821913872932484	2560.457373096585	2635.457373096585	2635.457373096585	2660.457373096585	0.7200000286102295	0.5754716992378235	0.7352941036224365	0.6764705777168274	0.3125	1110	1185	1185	1210	1462
22.29970335311637	22.29970374785607	0	0	1	30	0.004719902932872272	0.4468674938674617	2554.9223873872556	2629.9223873872556	2629.9223873872556	2654.9223873872556	0.7200000286102295	0.5754716992378235	0.7352941036224365	0.6691176295280457	0.3125	1209	1284	1284	1309	1462
22.321315746363954	22.32131574636395	0	0	1	30	0.004408389392191976	0.44821913872932484	2560.457373096585	2635.457373096585	2635.457373096585	2660.457373096585	0.7200000286102295	0.5754716992378235	0.7352941036224365	0.6764705777168274	0.3125	1299	1374	1374	1399	1462
22.334485841673853	22.334485446934153	0	0	1	30	0.004084792762611071	0.44440750023640163	2544.8487134680645	2619.8487134680645	2619.8487134680645	2644.8487134680645	0.7200000286102295	0.5754716992378235	0.720588207244873	0.6691176295280457	0.375	1384	1459	1459	1484	1462
22.349249501147703	22.349249106408003	0	0	1	30	0.003749999999998313	0.4468674938674617	2554.9223873872556	2629.9223873872556	2629.9223873872556	2654.9223873872556	0.7200000286102295	0.5754716992378235	0.7352941036224365	0.6691176295280457	0.375	1460	1535	1535	1560	1462
22.36634251958402	22.366342519584023	0	0	1	30	0.0034049287480448632	0.44440750023640163	2544.8487134680645	2619.8487134680645	2619.8487134680645	2644.8487134680645	0.7200000286102295	0.5754716992378235	0.720588207244873	0.6691176295280457	0.3125	1543	1618	1618	1643	1462
22.38788899130191	22.387888991301907	0	0	1	30	0.003050524823066718	0.4468674938674617	2554.9223873872556	2629.9223873872556	2629.9223873872556	2654.9223873872556	0.7200000286102295	0.5754716992378235	0.7352941036224365	0.6691176295280457	0.375	1624	1699	1699	1724	1462
22.399145388552153	22.399144993812456	0	0	1	30	0.002687759621587927	0.4468674938674617	2554.9223873872556	2629.9223873872556	2629.9223873872556	2654.9223873872556	0.7200000286102295	0.5754716992378235	0.7352941036224365	0.6691176295280457	0.375	1748	1823	1823	1848	1462
22.416175248636666	22.41617485389697	0	0	1	30	0.0023176274578102446	0.4468674938674617	2554.9223873872556	2629.9223873872556	2629.9223873872556	2654.9223873872556	0.7200000286102295	0.5754716992378235	0.7352941036224365	0.6691176295280457	0.3125	1893	1968	1968	1993	1462
22.432154706382743	22.43215431164304	0	0	1	30	0.0019411428382670136	0.4468674938674617	2554.9223873872556	2629.9223873872556	2629.9223873872556	2654.9223873872556	0.7200000286102295	0.5754716992378235	0.7352941036224365	0.6691176295280457	0.375	1893	1968	1968	1993	1462
22.454616184722386	22.45461618472239	0	0	1	30	0.0015593376811312766	0.44440750023640163	2544.8487134680645	2619.8487134680645	2619.8487134680645	2644.8487134680645	0.7200000286102295	0.5754716992378235	0.720588207244873	0.6691176295280457	0.375	1984	2059	2059	2084	1462
22.46796391289674	22.467963518157035	0	0	1	30	0.0011732584877997925	0.4468674938674617	2554.9223873872556	2629.9223873872556	2629.9223873872556	2654.9223873872556	0.7200000286102295	0.5754716992378235	0.7352941036224365	0.6691176295280457	0.3125	2061	2136	2136	2161	1462
22.4822088844064	22.482208489666696	0	0	1	30	0.0007839634745054463	0.44440750023640163	2544.8487134680645	2619.8487134680645	2619.8487134680645	2644.8487134680645	0.7200000286102295	0.5754716992378235	0.720588207244873	0.6691176295280457	0.3125	2212	2287	2287	2312	1462
22.4992107179723	22.499210323232603	0	0	1	30	0.00039251967182011373	0.4468674938674617	2554.9223873872556	2629.9223873872556	2629.9223873872556	2654.9223873872556	0.7200000286102295	0.5754716992378235	0.7352941036224365	0.6691176295280457	0.3125	2302	2377	2377	2402	1462
22.521476405421357	22.521476405421353	0	0	1	30	-1.9699237638903314e-15	0.4420490040472842	2535.1906715736286	2610.1906715736286	2610.1906715736286	2635.1906715736286	0.7200000286102295	0.5660377144813538	0.720588207244873	0.6691176295280457	0.3125	2346	2421	2421	2446	1462
22.532199114598857	22.532198719859153	0	0	1	30	-0.00039251967182404813	0.4420490040472842	2535.1906715736286	2610.1906715736286	2610.1906715736286	2635.1906715736286	0.7200000286102295	0.5660377144813538	0.720588207244873	0.6691176295280457	0.3125	2395	2470	2470	2495	1462
22.549146079346624	22.549146079346627	0	0	1	30	-0.0007839634745093646	0.4445089976783443	2545.2643454928198	2620.2643454928198	2620.2643454928198	2645.2643454928198	0.7200000286102295	0.5660377144813538	0.7352941036224365	0.6691176295280457	0.3125	2439	2514	2514	2539	1462
22.566157781404993	22.566156991925595	0	0	1	30	-0.0011732584878036837	0.43503256576541816	2506.4583568093876	2581.4583568093876	2581.4583568093876	2606.4583568093876	0.7066666483879089	0.5566037893295288	0.720588207244873	0.6617646813392639	0.375	2493	2568	2568	2593	1462
22.58801807118341	22.588017676443705	0	0	1	30	-0.0015593376811351306	0.4326740695763007	2496.8003149149517	2571.8003149149517	2571.8003149149517	2596.8003149149517	0.7066666483879089	0.5471698045730591	0.720588207244873	0.6617646813392639	0.375	2498	2573	2573	2598	1475
22.601419483956793	22.60141987869649	0	0	1	30	-0.001941142838270819	0.4303155733871833	2487.142273020516	2562.142273020516	2562.142273020516	2587.142273020516	0.7066666483879089	0.5377358198165894	0.720588207244873	0.6617646813392639	0.3125	2517	2592	2592	2617	1462
22.616228538496	22.616228143756302	0	0	1	30	-0.0023176274578139916	0.4266324908984984	2472.060050229351	2547.060050229351	2547.060050229351	2572.060050229351	0.7066666483879089	0.5283018946647644	0.720588207244873	0.654411792755127	0.375	2531	2606	2606	2631	1462
22.632224180569725	22.63222418056973	0	0	1	30	-0.0026877596215916055	0.4205909014830951	2447.3197415732743	2522.3197415732743	2522.3197415732743	2547.3197415732743	0.7066666483879089	0.5094339847564697	0.720588207244873	0.6470588445663452	0.3125	2546	2621	2621	2646	1462
22.654725527618947	22.654725922358644	0	0	1	30	-0.003050524823070317	0.41357446320122904	2418.587426809033	2493.587426809033	2493.587426809033	2518.587426809033	0.6933333277702332	0.49056604504585266	0.7058823704719543	0.6323529481887817	0.3125	2556	2631	2631	2656	1462
22.6677815431559	22.667781148416204	0	0	1	30	-0.0034049287480483735	0.40520805397609116	2384.3269810320935	2459.3269810320935	2459.3269810320935	2484.3269810320935	0.6933333277702332	0.4811320900917053	0.7058823704719543	0.6323529481887817	0.3125	2575	2650	2650	2675	1462
22.68232099048085	22.682320990480846	0	0	1	30	-0.003750000000001725	0.3945625806452906	2340.733767742465	2415.733767742465	2415.733767742465	2440.733767742465	0.6800000071525574	0.46226415038108826	0.7058823704719543	0.6176470518112183	0.375	2585	2660	2660	2685	1462
22.699287692213563	22.69928729747386	0	0	1	30	-0.004084792762614376	0.38503374738109564	2301.7131955255863	2376.7131955255863	2376.7131955255863	2401.7131955255863	0.6800000071525574	0.4433962404727936	0.6911764740943909	0.6029411554336548	0.3125	2575	2650	2650	2675	1462
22.7212036402895	22.721203640289502	0	0	1	30	-0.004408389392195164	0.36631922753186164	2225.0772367429736	2300.0772367429736	2300.0772367429736	2325.0772367429736	0.6666666865348816	0.40566039085388184	0.6764705777168274	0.5808823704719543	0.3125	2575	2650	2650	2675	1475
22.734462946771327	22.734462552031623	0	0	1	30	-0.004719902932875334	0.34890888840810863	2153.781898031205	2228.781898031205	2228.781898031205	2253.781898031205	0.653333306312561	0.37735849618911743	0.6617646813392639	0.5514705777168274	0.3125	2570	2645	2645	2670	1475
22.74993082186779	22.749931216607486	0	0	1	30	-0.005018479547692923	0.32150024840782265	2041.5435172300338	2116.543517230034	2116.543517230034	2141.543517230034	0.6133333444595337	0.3396226465702057	0.6470588445663452	0.5147058963775635	0.3125	2570	2645	2645	2670	1475
22.77464034279195	22.774640737531648	0	0	1	30	-0.005303300858900523	0.27886046647741924	1866.9336102250318	1941.9336102250318	1941.9336102250318	1966.9336102250318	0.5866666436195374	0.27358490228652954	0.5882353186607361	0.43382352590560913	0.3125	2560	2635	2635	2660	1462
22.78227934544263	22.782279345442632	0	0	1	30	-0.005573586191081798	0.27886046647741924	1866.9336102250318	1941.9336102250318	1941.9336102250318	1966.9336102250318	0.5866666436195374	0.27358490228652954	0.5882353186607361	0.43382352590560913	0.3125	2560	2635	2635	2660	1462
22.80122606150439	22.801226456244088	0	0	1	30	-0.005828594710928545	0.2433066312223673	1721.340654855594	1796.340654855594	1796.340654855594	1821.340654855594	0.5333333611488342	0.2358490526676178	0.5441176295280457	0.375	0.3125	2554	2629	2629	2654	1462
22.816227354276908	22.816226959537204	0	0	1	30	-0.006067627457813286	0.2309580835993934	1670.773352339516	1745.773352339516	1745.773352339516	1770.773352339516	0.5199999809265137	0.21698112785816193	0.529411792755127	0.3529411852359772	0.3125	2560	2635	2635	2660	1462
22.832300760071288	22.832300760071284	0	0	1	30	-0.006290029259591776	0.22113023124068043	1630.5282969305863	1705.5282969305863	1705.5282969305863	1730.5282969305863	0.5066666603088379	0.2075471729040146	0.5147058963775635	0.33088234066963196	0.3125	2544	2619	2619	2644	1475
22.85453763152233	22.854537236782633	0	0	1	30	-0.006495190528384297	0.20463736838690139	1562.990023544361	1637.990023544361	1637.990023544361	1662.990023544361	0.47999998927116394	0.18867924809455872	0.4852941036224365	0.30882352590560913	0.3125	2554	2629	2629	2654	1475
22.86620140014171	22.86620100540201	0	0	1	30	-0.0066825489314136744	0.19082739850293495	1506.4381968695186	1581.4381968695186	1581.4381968695186	1606.4381968695186	0.4533333480358124	0.17924527823925018	0.45588234066963196	0.2867647111415863	0.3125	2544	2619	2619	2644	1462
22.882301253495914	22.88230164823561	0	0	1	30	-0.006851590932320327	0.1816499945046992	1468.8567274967431	1543.8567274967431	1543.8567274967431	1568.8567274967431	0.4533333480358124	0.1603773534297943	0.4264705777168274	0.2647058963775635	0.3125	2554	2629	2629	2654	1475
22.89916453342754	22.899164533427545	0	0	1	30	-0.007001853198729737	0.1661303141041559	1405.3036362565185	1480.3036362565185	1480.3036362565185	1505.3036362565185	0.4266666769981384	0.14150942862033844	0.3970588147640228	0.24264705181121826	0.3125	2554	2629	2629	2654	1475
22.921386010030336	22.921386404770033	0	0	1	30	-0.007132923872214277	0.13533425646283015	1279.1937802152895	1354.1937802152895	1354.1937802152895	1379.1937802152895	0.3733333349227905	0.1037735864520073	0.3235294222831726	0.1985294073820114	0.3125	2554	2629	2629	2654	1462
22.93448899959144	22.934488604851744	0	0	1	30	-0.007244443697168536	0.13533425646283015	1279.1937802152895	1354.1937802152895	1354.1937802152895	1379.1937802152895	0.3733333349227905	0.1037735864520073	0.3235294222831726	0.1985294073820114	0.3125	2554	2629	2629	2654	1475
22.949180026960722	22.94918002696072	0	0	1	30	-0.007336107005503963	0.12257856183127858	1226.9592106990858	1301.9592106990858	1301.9592106990858	1326.9592106990858	0.3466666638851166	0.09433962404727936	0.27941176295280457	0.1764705926179886	0.3125	2544	2619	2619	2644	1475
22.966189755320595	22.9661893605809	0	0	1	30	-0.0074076625544638505	0.08800835774206012	1085.3942249537363	1160.3942249537363	1160.3942249537363	1185.3942249537363	0.2666666805744171	0.056603774428367615	0.20588235557079315	0.13970588147640228	0.3125	2554	2629	2629	2654	1462
22.98781438549884	22.987813990759143	0	0	1	30	-0.007458914215262262	0.07494866708293557	1031.9147917046212	1106.9147917046212	1106.9147917046212	1131.9147917046212	0.23999999463558197	0.03773584961891174	0.1764705926179886	0.125	0.3125	2544	2619	2619	2644	1462
23.00103737592838	23.001036981188676	0	0	1	30	-0.00748972151065941	0.062105246824389615	979.3209857458755	1054.3209857458755	1054.3209857458755	1079.3209857458755	0.2133333384990692	0.01886792480945587	0.14705882966518402	0.11029411852359772	0.3125	2554	2629	2629	2654	1462
23.016164590664797	23.0161641959251	0	0	1	30	-0.0075	0.055386173057089524	951.8063786687816	1026.8063786687817	1026.8063786687817	1051.8063786687817	0.20000000298023224	0.009433962404727936	0.11764705926179886	0.10294117778539658	0.3125	2535	2610	2610	2635	1462
23.032234443801894	23.03223444380189	0	0	1	30	-0.007489721510659197	0.050971524345214805	933.7283921936546	1008.7283921936546	1008.7283921936546	1033.7283921936546	0.18666666746139526	0.009433962404727936	0.0882352963089943	0.0882352963089943	0.3125	2535	2610	2610	2635	1462
23.054498947031856	23.054498552292152	0	0	1	30	-0.007458914215261837	0.04148680717478084	894.8884753807275	969.8884753807275	969.8884753807275	994.8884753807275	0.1599999964237213	0.0	0.07352941483259201	0.08088235557079315	0.3125	2545	2620	2620	2645	1462
23.0677823326353	23.067781937895603	0	0	1	30	-0.007407662554463213	0.03763984867241105	879.1351803135233	954.1351803135233	954.1351803135233	979.1351803135233	0.14666666090488434	0.0	0.05882352963089943	0.06617647409439087	0.3125	2506	2581	2581	2606	1475
23.082322964179344	23.08232335891904	0	0	1	30	-0.007336107005503117	0.03739655282627147	878.1388838235816	953.1388838235816	953.1388838235816	978.1388838235816	0.14666666090488434	0.0	0.04411764815449715	0.06617647409439087	0.3125	2496	2571	2571	2596	1475
23.09918663885068	23.099186638850675	0	0	1	30	-0.0072444436971674814	0.03406322267185252	864.488896841236	939.488896841236	939.488896841236	964.488896841236	0.13333334028720856	0.0	0.04411764815449715	0.06617647409439087	0.3125	2487	2562	2562	2587	1462
23.121213114042273	23.12121271930257	0	0	1	30	-0.007132923872213018	0.03398212401766755	864.1567978523486	939.1567978523486	939.1567978523486	964.1567978523486	0.13333334028720856	0.0	0.04411764815449715	0.05882352963089943	0.3125	2472	2547	2547	2572	1475
23.13298662029791	23.132987015037607	0	0	1	30	-0.0070018531987282775	0.03398212401766755	864.1567978523486	939.1567978523486	939.1567978523486	964.1567978523486	0.13333334028720856	0.0	0.04411764815449715	0.05882352963089943	0.3125	2447	2522	2522	2547	1462
23.149139763511446	23.149139763511442	0	0	1	30	-0.006851590932318671	0.030567689662215954	850.1746891667743	925.1746891667743	925.1746891667743	950.1746891667743	0.11999999731779099	0.0	0.04411764815449715	0.05147058889269829	0.3125	2418	2493	2493	2518	1462
23.166151860309515	23.16615146556981	0	0	1	30	-0.006682548931411825	0.030378459543303933	849.3997918298296	924.3997918298296	924.3997918298296	949.3997918298296	0.11999999731779099	0.0	0.029411764815449715	0.05147058889269829	0.3125	2384	2459	2459	2484	1462
23.187790306377213	23.187790306377217	0	0	1	30	-0.006495190528382261	0.030378459543303933	849.3997918298296	924.3997918298296	924.3997918298296	949.3997918298296	0.11999999731779099	0.0	0.029411764815449715	0.05147058889269829	0.3125	2340	2415	2415	2440	1475
23.20124382479084	23.201243824790836	0	0	1	30	-0.006290029259589558	0.030324393802380452	849.1783926207479	924.1783926207479	924.1783926207479	949.1783926207479	0.11999999731779099	0.0	0.029411764815449715	0.04411764815449715	0.3125	2301	2376	2376	2401	1462
23.216152748473835	23.216152353734138	0	0	1	30	-0.006067627457810893	0.030324393802380452	849.1783926207479	924.1783926207479	924.1783926207479	949.1783926207479	0.11999999731779099	0.0	0.029411764815449715	0.04411764815449715	0.3125	2225	2300	2300	2325	1462
23.232241154376776	23.232241154376773	0	0	1	30	-0.005828594710925982	0.030378459543303933	849.3997918298296	924.3997918298296	924.3997918298296	949.3997918298296	0.11999999731779099	0.0	0.029411764815449715	0.05147058889269829	0.3125	2153	2228	2228	2253	1462
23.25454157891932	23.254541184179622	0	0	1	30	-0.005573586191079074	0.030324393802380452	849.1783926207479	924.1783926207479	924.1783926207479	949.1783926207479	0.11999999731779099	0.0	0.029411764815449715	0.04411764815449715	0.3125	2041	2116	2116	2141	1462
23.267772464142833	23.26777246414283	0	0	1	30	-0.005303300858897643	0.030486591049118748	849.8425903461413	924.8425903461413	924.8425903461413	949.8425903461413	0.11999999731779099	0.0	0.04411764815449715	0.04411764815449715	0.3125	1866	1941	1941	1966	1462
23.28234072746579	23.282341122205487	0	0	1	30	-0.005018479547689897	0.030324393802380452	849.1783926207479	924.1783926207479	924.1783926207479	949.1783926207479	0.11999999731779099	0.0	0.029411764815449715	0.04411764815449715	0.3125	1866	1941	1941	1966	1462
23.29921900750597	23.299218612766275	0	0	1	30	-0.004719902932872169	0.030486591049118748	849.8425903461413	924.8425903461413	924.8425903461413	949.8425903461413	0.11999999731779099	0.0	0.04411764815449715	0.04411764815449715	0.3125	1721	1796	1796	1821	1462
23.321312193706664	23.32131219370666	0	0	1	30	-0.004408389392191869	0.030486591049118748	849.8425903461413	924.8425903461413	924.8425903461413	949.8425903461413	0.11999999731779099	0.0	0.04411764815449715	0.04411764815449715	0.3125	1670	1745	1745	1770	1462
23.334467288908012	23.334466894168308	0	0	1	30	-0.00408479276261096	0.030486591049118748	849.8425903461413	924.8425903461413	924.8425903461413	949.8425903461413	0.11999999731779099	0.0	0.04411764815449715	0.04411764815449715	0.3125	1630	1705	1705	1730	1462
23.3491871322753	23.349186737535597	0	0	1	30	-0.0037499999999981984	0.030486591049118748	849.8425903461413	924.8425903461413	924.8425903461413	949.8425903461413	0.11999999731779099	0.0	0.04411764815449715	0.04411764815449715	0.3125	1562	1637	1637	1662	1462
23.366358703911676	23.366358703911672	0	0	1	30	-0.0034049287480447453	0.030486591049118748	849.8425903461413	924.8425903461413	924.8425903461413	949.8425903461413	0.11999999731779099	0.0	0.04411764815449715	0.04411764815449715	0.3125	1506	1581	1581	1606	1462
23.387819911854624	23.38781991185462	0	0	1	30	-0.0030505248230665973	0.030486591049118748	849.8425903461413	924.8425903461413	924.8425903461413	949.8425903461413	0.11999999731779099	0.0	0.04411764815449715	0.04411764815449715	0.3125	1468	1543	1543	1568	1462
23.40250264969023	23.402502649690227	0	0	1	30	-0.002687759621587804	0.030486591049118748	849.8425903461413	924.8425903461413	924.8425903461413	949.8425903461413	0.11999999731779099	0.0	0.04411764815449715	0.04411764815449715	0.3125	1405	1480	1480	1505	1462
23.416144853679864	23.41614445894016	0	0	1	30	-0.0023176274578101184	0.030486591049118748	849.8425903461413	924.8425903461413	924.8425903461413	949.8425903461413	0.11999999731779099	0.0	0.04411764815449715	0.04411764815449715	0.3125	1279	1354	1354	1379	1462
23.43214010101389	23.432139706274185	0	0	1	30	-0.001941142838266886	0.030486591049118748	849.8425903461413	924.8425903461413	924.8425903461413	949.8425903461413	0.11999999731779099	0.0	0.04411764815449715	0.04411764815449715	0.3125	1279	1354	1354	1379	1462
23.454703816935517	23.454703816935513	0	0	1	30	-0.0015593376811311472	0.030486591049118748	849.8425903461413	924.8425903461413	924.8425903461413	949.8425903461413	0.11999999731779099	0.0	0.04411764815449715	0.04411764815449715	0.25	1226	1301	1301	1326	1462
23.46777049044434	23.467770095704637	0	0	1	30	-0.0011732584877996617	0.030486591049118748	849.8425903461413	924.8425903461413	924.8425903461413	949.8425903461413	0.11999999731779099	0.0	0.04411764815449715	0.04411764815449715	0.25	1085	1160	1160	1185	1462
23.48227954281248	23.482279542812478	0	0	1	30	-0.0007839634745053146	0.030324393802380452	849.1783926207479	924.1783926207479	924.1783926207479	949.1783926207479	0.11999999731779099	0.0	0.029411764815449715	0.04411764815449715	0.3125	1031	1106	1106	1131	1462
23.49936506119452	23.499365061194517	0	0	1	30	-0.00039251967181998156	0.030486591049118748	849.8425903461413	924.8425903461413	924.8425903461413	949.8425903461413	0.11999999731779099	0.0	0.04411764815449715	0.04411764815449715	0.3125	979	1054	1054	1079	1462
23.521144824074387	23.521144429334683	0	0	1	30	2.1022320417459897e-15	0.030486591049118748	849.8425903461413	924.8425903461413	924.8425903461413	949.8425903461413	0.11999999731779099	0.0	0.04411764815449715	0.04411764815449715	0.25	951	1026	1026	1051	1462
23.53446215729193	23.534461762552226	0	0	1	30	0.0003925196718241803	0.030486591049118748	849.8425903461413	924.8425903461413	924.8425903461413	949.8425903461413	0.11999999731779099	0.0	0.04411764815449715	0.04411764815449715	0.3125	933	1008	1008	1033	1462
23.549190290192886	23.54918989545319	0	0	1	30	0.0007839634745094961	0.030486591049118748	849.8425903461413	924.8425903461413	924.8425903461413	949.8425903461413	0.11999999731779099	0.0	0.04411764815449715	0.04411764815449715	0.3125	894	969	969	994	1462
23.566192913238186	23.56619251849849	0	0	1	30	0.0011732584878038144	0.030486591049118748	849.8425903461413	924.8425903461413	924.8425903461413	949.8425903461413	0.11999999731779099	0.0	0.04411764815449715	0.04411764815449715	0.3125	879	954	954	979	1462
23.587854648948113	23.587854254208416	0	0	1	30	0.0015593376811352598	0.030486591049118748	849.8425903461413	924.8425903461413	924.8425903461413	949.8425903461413	0.11999999731779099	0.0	0.04411764815449715	0.04411764815449715	0.3125	878	953	953	978	1462
23.60113369241488	23.601133692414876	0	0	1	30	0.0019411428382709467	0.030486591049118748	849.8425903461413	924.8425903461413	924.8425903461413	949.8425903461413	0.11999999731779099	0.0	0.04411764815449715	0.04411764815449715	0.3125	864	939	939	964	1462
23.616209985730162	23.616209590990458	0	0	1	30	0.0023176274578141174	0.030486591049118748	849.8425903461413	924.8425903461413	924.8425903461413	949.8425903461413	0.11999999731779099	0.0	0.04411764815449715	0.04411764815449715	0.3125	864	939	939	964	1462
23.632324839192915	23.63232483919291	0	0	1	30	0.002687759621591729	0.030486591049118748	849.8425903461413	924.8425903461413	924.8425903461413	949.8425903461413	0.11999999731779099	0.0	0.04411764815449715	0.04411764815449715	0.3125	864	939	939	964	1462
23.654506841825825	23.654506447086128	0	0	1	30	0.0030505248230704384	0.030486591049118748	849.8425903461413	924.8425903461413	924.8425903461413	949.8425903461413	0.11999999731779099	0.0	0.04411764815449715	0.04411764815449715	0.3125	850	925	925	950	1462
23.6677819378956	23.667781937895597	0	0	1	30	0.0034049287480484914	0.030486591049118748	849.8425903461413	924.8425903461413	924.8425903461413	949.8425903461413	0.11999999731779099	0.0	0.04411764815449715	0.04411764815449715	0.3125	849	924	924	949	1462
23.682292569222536	23.68229256922254	0	0	1	30	0.003750000000001839	0.030486591049118748	849.8425903461413	924.8425903461413	924.8425903461413	949.8425903461413	0.11999999731779099	0.0	0.04411764815449715	0.04411764815449715	0.3125	849	924	924	949	1462
23.699415193136264	23.69941519313626	0	0	1	30	0.004084792762614487	0.030486591049118748	849.8425903461413	924.8425903461413	924.8425903461413	949.8425903461413	0.11999999731779099	0.0	0.04411764815449715	0.04411764815449715	0.3125	849	924	924	949	1462
23.72117403481209	23.721173640072394	0	0	1	30	0.004408389392195271	0.030486591049118748	849.8425903461413	924.8425903461413	924.8425903461413	949.8425903461413	0.11999999731779099	0.0	0.04411764815449715	0.04411764815449715	0.3125	849	924	924	949	1462
23.734505973398488	23.73450557865879	0	0	1	30	0.004719902932875436	0.030486591049118748	849.8425903461413	924.8425903461413	924.8425903461413	949.8425903461413	0.11999999731779099	0.0	0.04411764815449715	0.04411764815449715	0.3125	849	924	924	949	1462
23.75001450668393	23.750014506683925	0	0	1	30	0.005018479547693022	0.030486591049118748	849.8425903461413	924.8425903461413	924.8425903461413	949.8425903461413	0.11999999731779099	0.0	0.04411764815449715	0.04411764815449715	0.3125	849	924	924	949	1462
23.766175149951746	23.766175149951742	0	0	1	30	0.005303300858900616	0.030567689662215954	850.1746891667743	925.1746891667743	925.1746891667743	950.1746891667743	0.11999999731779099	0.0	0.04411764815449715	0.05147058889269829	0.3125	849	924	924	949	1462
23.787793859034505	23.787793464294808	0	0	1	30	0.0055735861910818875	0.04010647075543999	889.2359977435267	964.2359977435267	964.2359977435267	989.2359977435267	0.14666666090488434	0.009433962404727936	0.07352941483259201	0.05882352963089943	0.3125	849	924	924	949	1462
23.80107487619976	23.801074481460063	0	0	1	30	0.005828594710928628	0.05230110593037003	939.1730287848652	1014.1730287848652	1014.1730287848652	1039.1730287848652	0.1733333319425583	0.028301887214183807	0.10294117778539658	0.07352941483259201	0.3125	849	924	924	949	1462
23.8161977487995	23.816197354059796	0	0	1	30	0.006067627457813364	0.060890418685212166	974.3462645159439	1049.3462645159439	1049.3462645159439	1074.3462645159439	0.1733333319425583	0.056603774428367615	0.13235294818878174	0.10294117778539658	0.3125	849	924	924	949	1462
23.83223839119888	23.832237996459185	0	0	1	30	0.006290029259591848	0.07674112217500806	1039.254895306658	1114.254895306658	1114.254895306658	1139.254895306658	0.20000000298023224	0.08490566164255142	0.1764705926179886	0.125	0.3125	849	924	924	949	1462
23.854493420676068	23.85449302593637	0	0	1	30	0.006495190528384363	0.09112541975975552	1098.158593916199	1173.158593916199	1173.158593916199	1198.158593916199	0.2266666740179062	0.1037735864520073	0.22058823704719543	0.15441176295280457	0.3125	849	924	924	949	1462
23.867758648253375	23.86775864825337	0	0	1	30	0.006682548931413734	0.10615850315400266	1159.719070415641	1234.719070415641	1234.719070415641	1259.719070415641	0.25333333015441895	0.12264151126146317	0.2647058963775635	0.18382352590560913	0.3125	849	924	924	949	1462
23.882274016456694	23.882273621716998	0	0	1	30	0.006851590932320382	0.12595766006121378	1240.7966179506705	1315.7966179506705	1315.7966179506705	1340.7966179506705	0.2933333218097687	0.14150942862033844	0.3235294222831726	0.2132352888584137	0.3125	849	924	924	949	1462
23.89921427062959	23.89921387588989	0	0	1	30	0.007001853198729785	0.15719619906704008	1368.718435179529	1443.718435179529	1443.718435179529	1468.718435179529	0.3733333349227905	0.16981132328510284	0.3529411852359772	0.24264705181121826	0.3125	849	924	924	949	1462
23.921147587252275	23.92114758725227	0	0	1	30	0.0071329238722143175	0.18928154343964732	1500.1079203853558	1575.1079203853558	1575.1079203853558	1600.1079203853558	0.41333332657814026	0.2075471729040146	0.44117647409439087	0.30882352590560913	0.3125	849	924	924	949	1462
23.934447946662768	23.93444755192307	0	0	1	30	0.00724444369716857	0.21097300926732565	1588.9344729496984	1663.9344729496984	1663.9344729496984	1688.9344729496984	0.4533333480358124	0.22641509771347046	0.4852941036224365	0.3382352888584137	0.3125	849	924	924	949	1462
23.949190684932585	23.949190290192888	0	0	1	30	0.007336107005503991	0.22862827928678797	1661.2328036793967	1736.2328036793967	1736.2328036793967	1761.2328036793967	0.47999998927116394	0.24528302252292633	0.5147058963775635	0.36764705181121826	0.3125	849	924	924	949	1462
23.96616488671957	23.966164491979875	0	0	1	30	0.007407662554463871	0.24571586404782053	1731.2064632758252	1806.2064632758252	1806.2064632758252	1831.2064632758252	0.5066666603088379	0.2641509473323822	0.5441176295280457	0.3897058963775635	0.3125	849	924	924	949	1450
23.987796227472696	23.987795832733	0	0	1	30	0.0074589142152622755	0.26190306555647336	1797.4930534537584	1872.4930534537584	1872.4930534537584	1897.4930534537584	0.5199999809265137	0.2830188572406769	0.5735294222831726	0.4264705777168274	0.3125	849	924	924	949	1462
24.001121455484213	24.00112185022391	0	0	1	30	0.007489721510659418	0.2814319117452344	1877.463678596735	1952.463678596735	1952.463678596735	1977.463678596735	0.5600000023841858	0.30188679695129395	0.5882353186607361	0.4485294222831726	0.3125	849	924	924	949	1462
24.016190643484922	24.016190248745218	0	0	1	30	0.0075	0.3129749298095703	2006.6323375701904	2081.6323375701904	2081.6323375701904	2106.6323375701904	0.5866666436195374	0.349056601524353	0.6323529481887817	0.5	0.3125	849	924	924	949	1450
24.032252601828038	24.03225220708834	0	0	1	30	0.00748972151065919	0.3252423919195948	2056.867594910741	2131.867594910741	2131.867594910741	2156.867594910741	0.6000000238418579	0.3679245412349701	0.6470588445663452	0.5147058963775635	0.3125	849	924	924	949	1462
24.05448039426601	24.054479999526308	0	0	1	30	0.007458914215261823	0.33686103252855126	2104.445928204417	2179.445928204417	2179.445928204417	2204.445928204417	0.6133333444595337	0.38679245114326477	0.6470588445663452	0.5367646813392639	0.3125	849	924	924	949	1462
24.06775233241819	24.067751937678494	0	0	1	30	0.007407662554463192	0.3481012214116985	2150.4745016809056	2225.4745016809056	2225.4745016809056	2250.4745016809056	0.6266666650772095	0.40566039085388184	0.6617646813392639	0.5441176295280457	0.3125	849	924	924	949	1462
24.082289411304952	24.08228941130495	0	0	1	30	0.007336107005503089	0.3552511595962988	2179.7534985468437	2254.7534985468437	2254.7534985468437	2279.7534985468437	0.6266666650772095	0.4245283007621765	0.6617646813392639	0.5588235259056091	0.3125	849	924	924	949	1462
24.099190586247662	24.099190191507965	0	0	1	30	0.007244443697167448	0.3722913070649527	2249.5329024309813	2324.5329024309813	2324.5329024309813	2349.5329024309813	0.653333306312561	0.4528301954269409	0.6764705777168274	0.5661764740943909	0.3125	849	924	924	949	1462
24.121143245115586	24.12114324511559	0	0	1	30	0.007132923872212977	0.3807388243739167	2284.125485811189	2359.125485811189	2359.125485811189	2384.125485811189	0.653333306312561	0.4716981053352356	0.6764705777168274	0.5882353186607361	0.3125	849	924	924	949	1462
24.13483992318365	24.134839528443955	0	0	1	30	0.00700185319872823	0.3807388243739167	2284.125485811189	2359.125485811189	2359.125485811189	2384.125485811189	0.6666666865348816	0.49056604504585266	0.6911764740943909	0.5882353186607361	0.3125	849	924	924	949	1462
24.149186737535597	24.1491867375356	0	0	1	30	0.006851590932318617	0.39095178626761307	2325.9475647658755	2400.9475647658755	2400.9475647658755	2425.9475647658755	0.6666666865348816	0.49056604504585266	0.6911764740943909	0.5882353186607361	0.3125	849	924	924	949	1462
24.16617712365024	24.166176728910536	0	0	1	30	0.006682548931411765	0.39095178626761307	2325.9475647658755	2400.9475647658755	2400.9475647658755	2425.9475647658755	0.6666666865348816	0.49056604504585266	0.6911764740943909	0.5882353186607361	0.3125	849	924	924	949	1462
24.187794253774204	24.187793859034507	0	0	1	30	0.006495190528382194	0.4015431834520147	2369.319336236	2444.319336236	2444.319336236	2469.319336236	0.6800000071525574	0.5094339847564697	0.6911764740943909	0.6029411554336548	0.3125	849	924	924	949	1462
24.20105000759874	24.201049612859038	0	0	1	30	0.006290029259589486	0.4039016647399709	2378.9773171101806	2453.9773171101806	2453.9773171101806	2478.9773171101806	0.6800000071525574	0.5188679099082947	0.6911764740943909	0.6029411554336548	0.3125	849	924	924	949	1462
24.216169722280885	24.21616972228088	0	0	1	30	0.006067627457810815	0.40517221094080114	2384.1802038025808	2459.1802038025808	2459.1802038025808	2484.1802038025808	0.6800000071525574	0.5188679099082947	0.6911764740943909	0.6102941036224365	0.3125	849	924	924	949	1462
24.232222996350632	24.23222299635063	0	0	1	30	0.005828594710925898	0.40753070712991857	2393.8382456970166	2468.8382456970166	2468.8382456970166	2493.8382456970166	0.6800000071525574	0.5283018946647644	0.6911764740943909	0.6102941036224365	0.3125	849	924	924	949	1462
24.25447802582782	24.254477631088115	0	0	1	30	0.005573586191078985	0.4108640372843375	2407.488232679362	2482.488232679362	2482.488232679362	2507.488232679362	0.6933333277702332	0.5283018946647644	0.6911764740943909	0.6102941036224365	0.3125	849	924	924	949	1462
24.267849043644393	24.267848648904696	0	0	1	30	0.00530330085889755	0.4108640372843375	2407.488232679362	2482.488232679362	2482.488232679362	2507.488232679362	0.6933333277702332	0.5283018946647644	0.6911764740943909	0.6102941036224365	0.3125	850	925	925	950	1462
24.28216309460134	24.282163094601337	0	0	1	30	0.005018479547689799	0.4108640372843375	2407.488232679362	2482.488232679362	2482.488232679362	2507.488232679362	0.6933333277702332	0.5283018946647644	0.6911764740943909	0.6102941036224365	0.3125	889	964	964	989	1462
24.299136112169233	24.29913611216923	0	0	1	30	0.004719902932872067	0.41322251857229375	2417.146213553543	2492.146213553543	2492.146213553543	2517.146213553543	0.6933333277702332	0.5377358198165894	0.6911764740943909	0.6102941036224365	0.3125	939	1014	1014	1039	1462
24.321080086763782	24.321079692024085	0	0	1	30	0.004408389392191762	0.41322251857229375	2417.146213553543	2492.146213553543	2492.146213553543	2517.146213553543	0.6933333277702332	0.5377358198165894	0.6911764740943909	0.6102941036224365	0.3125	974	1049	1049	1074	1462
24.33444636770398	24.334445972964275	0	0	1	30	0.00408479276261085	0.41322251857229375	2417.146213553543	2492.146213553543	2492.146213553543	2517.146213553543	0.6933333277702332	0.5377358198165894	0.6911764740943909	0.6102941036224365	0.3125	1039	1114	1114	1139	1462
24.349187527014994	24.349187132275297	0	0	1	30	0.003749999999998084	0.41322251857229375	2417.146213553543	2492.146213553543	2492.146213553543	2517.146213553543	0.6933333277702332	0.5377358198165894	0.6911764740943909	0.6102941036224365	0.3125	1098	1173	1173	1198	1462
24.366216202880413	24.366215808140716	0	0	1	30	0.0034049287480446273	0.41322251857229375	2417.146213553543	2492.146213553543	2492.146213553543	2517.146213553543	0.6933333277702332	0.5377358198165894	0.6911764740943909	0.6102941036224365	0.3125	1159	1234	1234	1259	1462
24.387911096725045	24.38791109672504	0	0	1	30	0.0030505248230664763	0.4108640372843375	2407.488232679362	2482.488232679362	2482.488232679362	2507.488232679362	0.6933333277702332	0.5283018946647644	0.6911764740943909	0.6102941036224365	0.3125	1240	1315	1315	1340	1462
24.40115500835861	24.401155008358607	0	0	1	30	0.0026877596215876803	0.4108640372843375	2407.488232679362	2482.488232679362	2482.488232679362	2507.488232679362	0.6933333277702332	0.5283018946647644	0.6911764740943909	0.6102941036224365	0.3125	1368	1443	1443	1468	1462
24.416133800968293	24.416133406228596	0	0	1	30	0.002317627457809993	0.4108640372843375	2407.488232679362	2482.488232679362	2482.488232679362	2507.488232679362	0.6933333277702332	0.5283018946647644	0.6911764740943909	0.6102941036224365	0.3125	1500	1575	1575	1600	1462
24.43225102286924	24.432250628129545	0	0	1	30	0.001941142838266758	0.4119519723714635	2411.943326861143	2486.943326861143	2486.943326861143	2511.943326861143	0.6933333277702332	0.5377358198165894	0.6911764740943909	0.6029411554336548	0.3125	1588	1663	1663	1688	1462
24.454521447194683	24.454521052454986	0	0	1	30	0.0015593376811310177	0.4108640372843375	2407.488232679362	2482.488232679362	2482.488232679362	2507.488232679362	0.6933333277702332	0.5283018946647644	0.6911764740943909	0.6102941036224365	0.375	1661	1736	1736	1761	1462
24.4677503587197	24.467750358719698	0	0	1	30	0.001173258487799531	0.41322251857229375	2417.146213553543	2492.146213553543	2492.146213553543	2517.146213553543	0.6933333277702332	0.5377358198165894	0.6911764740943909	0.6102941036224365	0.3125	1731	1806	1806	1831	1462
24.482180857887787	24.482180463148083	0	0	1	30	0.0007839634745051831	0.4095934910835073	2402.285345986962	2477.285345986962	2477.285345986962	2502.285345986962	0.6933333277702332	0.5283018946647644	0.6911764740943909	0.6029411554336548	0.3125	1797	1872	1872	1897	1462
24.499155454414474	24.49915505967477	0	0	1	30	0.00039251967181984945	0.4095934910835073	2402.285345986962	2477.285345986962	2477.285345986962	2502.285345986962	0.6933333277702332	0.5283018946647644	0.6911764740943909	0.6029411554336548	0.3125	1877	1952	1952	1977	1462
24.521305088392086	24.521305483131783	0	0	1	30	-2.234540319601648e-15	0.4095934910835073	2402.285345986962	2477.285345986962	2477.285345986962	2502.285345986962	0.6933333277702332	0.5283018946647644	0.6911764740943909	0.6029411554336548	0.3125	2006	2081	2081	2106	1462
24.534399393679823	24.53439899894012	0	0	1	30	-0.0003925196718243124	0.4095934910835073	2402.285345986962	2477.285345986962	2477.285345986962	2502.285345986962	0.6933333277702332	0.5283018946647644	0.6911764740943909	0.6029411554336548	0.375	2056	2131	2131	2156	1462
24.54920963243813	24.549209237698427	0	0	1	30	-0.0007839634745096277	0.4095934910835073	2402.285345986962	2477.285345986962	2477.285345986962	2502.285345986962	0.6933333277702332	0.5283018946647644	0.6911764740943909	0.6029411554336548	0.375	2104	2179	2179	2204	1462
24.566188176361802	24.5661881763618	0	0	1	30	-0.0011732584878039452	0.4095934910835073	2402.285345986962	2477.285345986962	2477.285345986962	2502.285345986962	0.6933333277702332	0.5283018946647644	0.6911764740943909	0.6029411554336548	0.3125	2150	2225	2225	2250	1462
24.587800964349082	24.587800569609385	0	0	1	30	-0.0015593376811353892	0.4095934910835073	2402.285345986962	2477.285345986962	2477.285345986962	2502.285345986962	0.6933333277702332	0.5283018946647644	0.6911764740943909	0.6029411554336548	0.3125	2179	2254	2254	2279	1462
24.60109698162289	24.60109737636259	0	0	1	30	-0.0019411428382710746	0.4095934910835073	2402.285345986962	2477.285345986962	2477.285345986962	2502.285345986962	0.6933333277702332	0.5283018946647644	0.6911764740943909	0.6029411554336548	0.3125	2249	2324	2324	2349	1462
24.61621630156534	24.616216301565338	0	0	1	30	-0.002317627457814243	0.40723499489438986	2392.627304092526	2467.627304092526	2467.627304092526	2492.627304092526	0.6933333277702332	0.5188679099082947	0.6911764740943909	0.6029411554336548	0.3125	2284	2359	2359	2384	1462
24.63226286506021	24.632262865060206	0	0	1	30	-0.0026877596215918523	0.40723499489438986	2392.627304092526	2467.627304092526	2467.627304092526	2492.627304092526	0.6933333277702332	0.5188679099082947	0.6911764740943909	0.6029411554336548	0.3125	2284	2359	2359	2384	1462
24.654590921381665	24.65459092138167	0	0	1	30	-0.003050524823070559	0.40723499489438986	2392.627304092526	2467.627304092526	2467.627304092526	2492.627304092526	0.6933333277702332	0.5188679099082947	0.6911764740943909	0.6029411554336548	0.3125	2325	2400	2400	2425	1462
24.667750358719697	24.6677503587197	0	0	1	30	-0.0034049287480486094	0.40723499489438986	2392.627304092526	2467.627304092526	2467.627304092526	2492.627304092526	0.6933333277702332	0.5188679099082947	0.6911764740943909	0.6029411554336548	0.3125	2325	2400	2400	2425	1462
24.68219704221544	24.682196647475735	0	0	1	30	-0.003750000000001954	0.40723499489438986	2392.627304092526	2467.627304092526	2467.627304092526	2492.627304092526	0.6933333277702332	0.5188679099082947	0.6911764740943909	0.6029411554336548	0.3125	2369	2444	2444	2469	1462
24.699147954360196	24.699147954360193	0	0	1	30	-0.004084792762614598	0.40723499489438986	2392.627304092526	2467.627304092526	2467.627304092526	2492.627304092526	0.6933333277702332	0.5188679099082947	0.6911764740943909	0.6029411554336548	0.3125	2378	2453	2453	2478	1462
24.721099034269326	24.72109863952963	0	0	1	30	-0.004408389392195378	0.40723499489438986	2392.627304092526	2467.627304092526	2467.627304092526	2492.627304092526	0.6933333277702332	0.5188679099082947	0.6911764740943909	0.6029411554336548	0.3125	2384	2459	2459	2484	1462
24.734419130664758	24.73441913066476	0	0	1	30	-0.00471990293287554	0.40723499489438986	2392.627304092526	2467.627304092526	2467.627304092526	2492.627304092526	0.6933333277702332	0.5188679099082947	0.6911764740943909	0.6029411554336548	0.3125	2393	2468	2468	2493	1462
24.750036217367363	24.75003700684676	0	0	1	30	-0.00501847954769312	0.40723499489438986	2392.627304092526	2467.627304092526	2467.627304092526	2492.627304092526	0.6933333277702332	0.5188679099082947	0.6911764740943909	0.6029411554336548	0.3125	2407	2482	2482	2507	1462
24.774495473322506	24.774495473322503	0	0	1	30	-0.00530330085890071	0.40723499489438986	2392.627304092526	2467.627304092526	2467.627304092526	2492.627304092526	0.6933333277702332	0.5188679099082947	0.6911764740943909	0.6029411554336548	0.3125	2407	2482	2482	2507	1462
24.782210660735043	24.78221066073504	0	0	1	30	-0.005573586191081975	0.40723499489438986	2392.627304092526	2467.627304092526	2467.627304092526	2492.627304092526	0.6933333277702332	0.5188679099082947	0.6911764740943909	0.6029411554336548	0.3125	2407	2482	2482	2507	1462
24.801350404509503	24.8013507992492	0	0	1	30	-0.005828594710928711	0.4048765136064336	2382.9693232183454	2457.9693232183454	2457.9693232183454	2482.9693232183454	0.6933333277702332	0.5094339847564697	0.6911764740943909	0.6029411554336548	0.3125	2417	2492	2492	2517	1462
24.81618432764974	24.816183932910036	0	0	1	30	-0.0060676274578134425	0.4048765136064336	2382.9693232183454	2457.9693232183454	2457.9693232183454	2482.9693232183454	0.6933333277702332	0.5094339847564697	0.6911764740943909	0.6029411554336548	0.3125	2417	2492	2492	2517	1462
24.832240759637077	24.832240759637074	0	0	1	30	-0.00629002925959192	0.4048765136064336	2382.9693232183454	2457.9693232183454	2457.9693232183454	2482.9693232183454	0.6933333277702332	0.5094339847564697	0.6911764740943909	0.6029411554336548	0.3125	2417	2492	2492	2517	1462
24.854689606306362	24.85469000104606	0	0	1	30	-0.006495190528384429	0.4048765136064336	2382.9693232183454	2457.9693232183454	2457.9693232183454	2482.9693232183454	0.6933333277702332	0.5094339847564697	0.6911764740943909	0.6029411554336548	0.3125	2417	2492	2492	2517	1462
24.8662357424955	24.866235347755804	0	0	1	30	-0.006682548931413794	0.39888898247794913	2358.450383247202	2433.450383247202	2433.450383247202	2458.450383247202	0.6933333277702332	0.49056604504585266	0.6911764740943909	0.595588207244873	0.3125	2417	2492	2492	2517	1462
24.882368359244705	24.8823687539844	0	0	1	30	-0.006851590932320435	0.38852048249573645	2315.991375820041	2390.991375820041	2390.991375820041	2415.991375820041	0.6800000071525574	0.4811320900917053	0.6764705777168274	0.5808823704719543	0.3125	2407	2482	2482	2507	1462
24.89935242952416	24.899352429524157	0	0	1	30	-0.007001853198729832	0.3825599842907854	2291.5831356707663	2366.5831356707663	2366.5831356707663	2391.5831356707663	0.6800000071525574	0.46226415038108826	0.6764705777168274	0.5735294222831726	0.3125	2407	2482	2482	2507	1462
24.92105166550547	24.921051270765773	0	0	1	30	-0.007132923872214358	0.3676096536992537	2230.361531898444	2305.361531898444	2305.361531898444	2330.361531898444	0.6666666865348816	0.43396225571632385	0.6617646813392639	0.5588235259056091	0.3125	2407	2482	2482	2507	1462
24.934386367269763	24.93438597253006	0	0	1	30	-0.007244443697168604	0.35610080051483983	2183.232778108269	2258.232778108269	2258.232778108269	2283.232778108269	0.6666666865348816	0.40566039085388184	0.6470588445663452	0.5441176295280457	0.3125	2411	2486	2486	2511	1462
24.949217132492404	24.949216737752707	0	0	1	30	-0.007336107005504019	0.3456715850939389	2140.52514095968	2215.52514095968	2215.52514095968	2240.52514095968	0.653333306312561	0.38679245114326477	0.6470588445663452	0.529411792755127	0.3125	2407	2482	2482	2507	1475
24.96621541340102	24.966215018661316	0	0	1	30	-0.007407662554463892	0.3333500794885893	2090.068575505773	2165.068575505773	2165.068575505773	2190.068575505773	0.6399999856948853	0.3679245412349701	0.6323529481887817	0.5147058963775635	0.3125	2417	2492	2492	2517	1462
24.98780846440336	24.987808464403358	0	0	1	30	-0.00745891421526229	0.3175700173735825	2025.4492211448203	2100.4492211448205	2100.4492211448205	2125.4492211448205	0.6399999856948853	0.3396226465702057	0.6176470518112183	0.47058823704719543	0.3125	2402	2477	2477	2502	1462
25.001147113564638	25.001147113564635	0	0	1	30	-0.007489721510659424	0.2982944342465652	1946.5157082396845	2021.5157082396845	2021.5157082396845	2046.5157082396845	0.6266666650772095	0.3113207519054413	0.5882353186607361	0.43382352590560913	0.3125	2402	2477	2477	2502	1462
25.016174853896967	25.016174853896963	0	0	1	30	-0.0075	0.2737661824081492	1846.072516961371	1921.072516961371	1921.072516961371	1946.072516961371	0.6000000238418579	0.2830188572406769	0.5441176295280457	0.3897058963775635	0.3125	2402	2477	2477	2502	1462
25.03247799819604	25.032477998196036	0	0	1	30	-0.007489721510659184	0.24543840438127518	1730.0702659413218	1805.0702659413218	1805.0702659413218	1830.0702659413218	0.5600000023841858	0.24528302252292633	0.5	0.3529411852359772	0.3125	2402	2477	2477	2502	1475
25.05451276292131	25.054512762921306	0	0	1	30	-0.007458914215261809	0.21057745893598634	1587.3146943428642	1662.3146943428642	1662.3146943428642	1687.3146943428642	0.47999998927116394	0.21698112785816193	0.47058823704719543	0.30882352590560913	0.3125	2402	2477	2477	2502	1475
25.067737332309644	25.06773693756994	0	0	1	30	-0.007407662554463171	0.1895094190089348	1501.041070841588	1576.041070841588	1576.041070841588	1601.041070841588	0.4533333480358124	0.18867924809455872	0.4264705777168274	0.2720588147640228	0.3125	2402	2477	2477	2502	1462
25.082340332726094	25.08234033272609	0	0	1	30	-0.007336107005503062	0.18060234375298023	1464.566597668454	1539.566597668454	1539.566597668454	1564.566597668454	0.4533333480358124	0.16981132328510284	0.3970588147640228	0.25	0.3125	2402	2477	2477	2502	1462
25.099250981421573	25.099250981421577	0	0	1	30	-0.007244443697167414	0.15817435725775764	1372.7239929705174	1447.7239929705174	1447.7239929705174	1472.7239929705174	0.41333332657814026	0.14150942862033844	0.3529411852359772	0.22058823704719543	0.3125	2402	2477	2477	2502	1462
25.121122718651254	25.12112232391155	0	0	1	30	-0.007132923872212937	0.12380167199975478	1231.967846838996	1306.967846838996	1306.967846838996	1331.967846838996	0.3466666638851166	0.1037735864520073	0.2647058963775635	0.16911764442920685	0.3125	2392	2467	2467	2492	1462
25.134450315100967	25.134450315100963	0	0	1	30	-0.007001853198728183	0.12380167199975478	1231.967846838996	1306.967846838996	1306.967846838996	1331.967846838996	0.3466666638851166	0.1037735864520073	0.2647058963775635	0.16911764442920685	0.3125	2392	2467	2467	2492	1462
25.14919463232958	25.149194632329575	0	0	1	30	-0.006851590932318564	0.1087669287115387	1170.400573073751	1245.400573073751	1245.400573073751	1270.400573073751	0.30666667222976685	0.09433962404727936	0.22058823704719543	0.15441176295280457	0.3125	2392	2467	2467	2492	1462
25.166157781404994	25.166157781404998	0	0	1	30	-0.006682548931411705	0.08470702426875443	1071.8752643805494	1146.8752643805494	1146.8752643805494	1171.8752643805494	0.23999999463558197	0.07547169923782349	0.1764705926179886	0.13235294818878174	0.3125	2392	2467	2467	2492	1462
25.187784385281734	25.187783990542037	0	0	1	30	-0.0064951905283821285	0.06912831262005396	1008.080440179121	1083.080440179121	1083.080440179121	1108.080440179121	0.2266666740179062	0.03773584961891174	0.11764705926179886	0.10294117778539658	0.3125	2392	2467	2467	2492	1462
25.201048428639947	25.201048823379644	0	0	1	30	-0.006290029259589413	0.056825546052300446	957.7006110841703	1032.7006110841703	1032.7006110841703	1057.7006110841703	0.20000000298023224	0.01886792480945587	0.0882352963089943	0.09558823704719543	0.3125	2392	2467	2467	2492	1462
25.216172880198474	25.216172485458777	0	0	1	30	-0.006067627457810738	0.04717863165567207	918.1964966299771	993.1964966299771	993.1964966299771	1018.1964966299771	0.1733333319425583	0.009433962404727936	0.07352941483259201	0.08088235557079315	0.3125	2392	2467	2467	2492	1462
[truncated: 25,968 more rows]
