# Supplementary material for: Active inference under visuo-proprioceptive conflict: Simulation and empirical results
Source: Sci Rep. 2020 Mar 4;10:4010. doi: 10.1038/s41598-020-61097-w (PMC7055248; doi:10.1038/s41598-020-61097-w)
Supplement: Supplementary file 1 — Supplementary Information. [file 41598_2020_61097_MOESM1_ESM.zip › log_sj14_run1_20190514-162659.csv]

0	0	1	0	0	0	999	0.033124313642854675	860.6440643674899	935.6440643674899	935.6440643674899	960.6440643674899	0.095238097012043	0.036363635212183	0.05999999865889549	0.014925372786819935	0.59375	860	935	935	960	1518
0.013247859030558473	0.013248253770257179	1	0	2	0	0.004052267294011048	0.033124313642854675	860.6440643674899	935.6440643674899	935.6440643674899	960.6440643674899	0.095238097012043	0.036363635212183	0.05999999865889549	0.014925372786819935	0.59375	860	935	935	960	1518
0.02631769045697041	0.02631769045697041	1	0	2	0	0.0075	0.044954449838416566	909.0884720883158	984.0884720883158	984.0884720883158	1009.0884720883158	0.1428571492433548	0.036363635212183	0.03999999910593033	0.014925372786819935	0.625	909	984	984	1009	1525
0.043043995713127	0.043043995713127	1	0	2	0	0.0075	0.033049686780588616	860.3384673665104	935.3384673665104	935.3384673665104	960.3384673665104	0.095238097012043	0.036363635212183	0.03999999910593033	0.014925372786819935	0.59375	860	935	935	960	1518
0.06012438247908314	0.060124382479084915	1	0	2	0	0.0075	0.02850423237906574	841.7248315922742	916.7248315922742	916.7248315922742	941.7248315922742	0.095238097012043	0.0181818176060915	0.03999999910593033	0.014925372786819935	0.59375	841	916	916	941	1518
0.07598699727432212	0.07598660253462342	1	0	2	0	0.0075	0.02850423237906574	841.7248315922742	916.7248315922742	916.7248315922742	941.7248315922742	0.095238097012043	0.0181818176060915	0.03999999910593033	0.014925372786819935	0.59375	841	916	916	941	1518
0.09303383116588293	0.09303343642618422	1	0	2	0	0.0075	0.02850423237906574	841.7248315922742	916.7248315922742	916.7248315922742	941.7248315922742	0.095238097012043	0.0181818176060915	0.03999999910593033	0.014925372786819935	0.59375	841	916	916	941	1518
0.11000290133678625	0.11000290133678625	1	0	2	0	0.0075	0.02850423237906574	841.7248315922742	916.7248315922742	916.7248315922742	941.7248315922742	0.095238097012043	0.0181818176060915	0.03999999910593033	0.014925372786819935	0.59375	841	916	916	941	1518
0.12598038538436818	0.12598038538436818	1	0	2	0	0.0075	0.011979388988771433	774.0555979090191	849.0555979090191	849.0555979090191	874.0555979090191	0.0476190485060215	0.0	0.019999999552965164	0.014925372786819935	0.59375	774	849	849	874	1518
0.1432115627152566	0.1432115627152566	1	0	2	0	0.0075	0.028429605516799683	841.4192345912948	916.4192345912948	916.4192345912948	941.4192345912948	0.095238097012043	0.0181818176060915	0.019999999552965164	0.014925372786819935	0.59375	841	916	916	941	1518
0.1599532628196645	0.15995326281966626	1	0	2	0	0.0075	0.023884151115276808	822.8055988170586	897.8055988170586	897.8055988170586	922.8055988170586	0.095238097012043	0.0	0.019999999552965164	0.014925372786819935	0.59375	822	897	897	922	1518
0.17596469448134222	0.17596469448134222	1	0	2	0	0.0075	0.011979388988771433	774.0555979090191	849.0555979090191	849.0555979090191	874.0555979090191	0.0476190485060215	0.0	0.019999999552965164	0.014925372786819935	0.59375	774	849	849	874	1518
0.19316942425241201	0.19316942425241201	1	0	2	0	0.0075	0.023884151115276808	822.8055988170586	897.8055988170586	897.8055988170586	922.8055988170586	0.095238097012043	0.0	0.019999999552965164	0.014925372786819935	0.59375	822	897	897	922	1518
0.21025889003144194	0.21025928477114064	1	0	2	0	0.0075	0.011979388988771433	774.0555979090191	849.0555979090191	849.0555979090191	874.0555979090191	0.0476190485060215	0.0	0.019999999552965164	0.014925372786819935	0.59375	774	849	849	874	1518
0.2265099286902732	0.2265095339505745	1	0	2	0	0.0075	0.011979388988771433	774.0555979090191	849.0555979090191	849.0555979090191	874.0555979090191	0.0476190485060215	0.0	0.019999999552965164	0.014925372786819935	0.59375	774	849	849	874	1518
0.24303333774125946	0.24303333774125946	1	0	2	0	0.0075	0.023884151115276808	822.8055988170586	897.8055988170586	897.8055988170586	922.8055988170586	0.095238097012043	0.0	0.019999999552965164	0.014925372786819935	0.59375	822	897	897	922	1518
0.2599578023262019	0.2599578023262019	1	0	2	0	0.0075	0.023884151115276808	822.8055988170586	897.8055988170586	897.8055988170586	922.8055988170586	0.095238097012043	0.0	0.019999999552965164	0.014925372786819935	0.59375	822	897	897	922	1518
0.27616147222118137	0.2761618669608801	1	0	2	0	0.0075	0.023884151115276808	822.8055988170586	897.8055988170586	897.8055988170586	922.8055988170586	0.095238097012043	0.0	0.019999999552965164	0.014925372786819935	0.59375	822	897	897	922	1518
0.2931546215137093	0.2931546215137093	1	0	2	0	0.0075	0.023884151115276808	822.8055988170586	897.8055988170586	897.8055988170586	922.8055988170586	0.095238097012043	0.0	0.019999999552965164	0.014925372786819935	0.59375	822	897	897	922	1518
0.3100163224865451	0.3100159277468464	1	0	2	0	0.0075	0.011979388988771433	774.0555979090191	849.0555979090191	849.0555979090191	874.0555979090191	0.0476190485060215	0.0	0.019999999552965164	0.014925372786819935	0.59375	774	849	849	874	1518
0.32602775414822105	0.32602735940852234	1	0	2	0	0.0075	0.011979388988771433	774.0555979090191	849.0555979090191	849.0555979090191	874.0555979090191	0.0476190485060215	0.0	0.019999999552965164	0.014925372786819935	0.59375	774	849	849	874	1518
0.343151167541345	0.3431515622810437	1	0	2	0	0.0075	0.011979388988771433	774.0555979090191	849.0555979090191	849.0555979090191	874.0555979090191	0.0476190485060215	0.0	0.019999999552965164	0.014925372786819935	0.59375	774	849	849	874	1518
0.35999944736442124	0.35999944736442124	1	0	2	0	0.0075	0.011979388988771433	774.0555979090191	849.0555979090191	849.0555979090191	874.0555979090191	0.0476190485060215	0.0	0.019999999552965164	0.014925372786819935	0.59375	774	849	849	874	1518
0.37599232626025625	0.37599232626025625	1	0	2	0	0.0075	0.011979388988771433	774.0555979090191	849.0555979090191	849.0555979090191	874.0555979090191	0.0476190485060215	0.0	0.019999999552965164	0.014925372786819935	0.59375	774	849	849	874	1518
0.39295942273266427	0.39295942273266427	1	0	2	0	0.0075	0.011979388988771433	774.0555979090191	849.0555979090191	849.0555979090191	874.0555979090191	0.0476190485060215	0.0	0.019999999552965164	0.014925372786819935	0.59375	774	849	849	874	1518
0.41027665331788654	0.41027665331788654	1	0	2	0	0.0075	0.011979388988771433	774.0555979090191	849.0555979090191	849.0555979090191	874.0555979090191	0.0476190485060215	0.0	0.019999999552965164	0.014925372786819935	0.59375	774	849	849	874	1518
0.426441243982687	0.4264408492429883	1	0	2	0	0.0075	0.011979388988771433	774.0555979090191	849.0555979090191	849.0555979090191	874.0555979090191	0.0476190485060215	0.0	0.019999999552965164	0.014925372786819935	0.59375	774	849	849	874	1518
0.44305702212318643	0.44305702212318643	1	0	2	0	0.0075	0.011979388988771433	774.0555979090191	849.0555979090191	849.0555979090191	874.0555979090191	0.0476190485060215	0.0	0.019999999552965164	0.014925372786819935	0.59375	774	849	849	874	1518
0.46000122369306595	0.46000122369306595	1	0	2	0	0.0075	0.011979388988771433	774.0555979090191	849.0555979090191	849.0555979090191	874.0555979090191	0.0476190485060215	0.0	0.019999999552965164	0.014925372786819935	0.59375	774	849	849	874	1518
0.4761504195096151	0.4761504195096151	1	0	2	0	0.0075	0.011979388988771433	774.0555979090191	849.0555979090191	849.0555979090191	874.0555979090191	0.0476190485060215	0.0	0.019999999552965164	0.014925372786819935	0.59375	774	849	849	874	1518
0.4931798848544293	0.4931798848544293	1	0	2	0	0.0075	0.011979388988771433	774.0555979090191	849.0555979090191	849.0555979090191	874.0555979090191	0.0476190485060215	0.0	0.019999999552965164	0.014925372786819935	0.59375	774	849	849	874	1518
0.5100467174433501	0.5100467174433501	1	0	2	0	0.0075	0.011979388988771433	774.0555979090191	849.0555979090191	849.0555979090191	874.0555979090191	0.0476190485060215	0.0	0.019999999552965164	0.014925372786819935	0.59375	774	849	849	874	1518
0.5260040697662944	0.5260040697662944	1	0	2	0	0.0075	0.011979388988771433	774.0555979090191	849.0555979090191	849.0555979090191	874.0555979090191	0.0476190485060215	0.0	0.019999999552965164	0.014925372786819935	0.59375	774	849	849	874	1518
0.5431941941685103	0.543194588908209	1	0	2	0	0.0075	0.012054015851037493	774.3611949099985	849.3611949099985	849.3611949099985	874.3611949099985	0.0476190485060215	0.0	0.019999999552965164	0.02985074557363987	0.59375	774	849	849	874	1518
0.560318002301333	0.5603176075616343	1	0	2	0	0.0075	0.011979388988771433	774.0555979090191	849.0555979090191	849.0555979090191	874.0555979090191	0.0476190485060215	0.0	0.019999999552965164	0.014925372786819935	0.59375	774	849	849	874	1518
0.5759560102079693	0.5759560102079693	1	0	2	0	0.0075	0.023884151115276808	822.8055988170586	897.8055988170586	897.8055988170586	922.8055988170586	0.095238097012043	0.0	0.019999999552965164	0.014925372786819935	0.59375	822	897	897	922	1518
0.5929969230040477	0.5929969230040477	1	0	2	0	0.0075	0.023884151115276808	822.8055988170586	897.8055988170586	897.8055988170586	922.8055988170586	0.095238097012043	0.0	0.019999999552965164	0.014925372786819935	0.59375	822	897	897	922	1518
0.6102766533178858	0.6102766533178858	1	0	2	0	0.0075	0.011979388988771433	774.0555979090191	849.0555979090191	849.0555979090191	874.0555979090191	0.0476190485060215	0.0	0.019999999552965164	0.014925372786819935	0.59375	774	849	849	874	1518
0.6269611161659725	0.6269611161659725	1	0	2	0	0.0075	0.023884151115276808	822.8055988170586	897.8055988170586	897.8055988170586	922.8055988170586	0.095238097012043	0.0	0.019999999552965164	0.014925372786819935	0.59375	822	897	897	922	1518
0.6430021533050567	0.6430021533050567	1	0	2	0	0.0075	0.023884151115276808	822.8055988170586	897.8055988170586	897.8055988170586	922.8055988170586	0.095238097012043	0.0	0.019999999552965164	0.014925372786819935	0.59375	822	897	897	922	1518
0.660086092728303	0.6600864874680017	1	0	2	0	0.0075	0.023884151115276808	822.8055988170586	897.8055988170586	897.8055988170586	922.8055988170586	0.095238097012043	0.0	0.019999999552965164	0.014925372786819935	0.59375	822	897	897	922	1518
0.6759637076320946	0.6759633128923959	1	0	2	0	0.0075	0.023884151115276808	822.8055988170586	897.8055988170586	897.8055988170586	922.8055988170586	0.095238097012043	0.0	0.019999999552965164	0.014925372786819935	0.59375	822	897	897	922	1518
0.6937056781331972	0.6937056781331972	1	0	2	0	0.0075	0.023958777977542867	823.111195818038	898.111195818038	898.111195818038	923.111195818038	0.095238097012043	0.0	0.019999999552965164	0.02985074557363987	0.59375	823	898	898	923	1518
0.7099780327357639	0.7099776379960652	1	0	2	0	0.0075	0.023958777977542867	823.111195818038	898.111195818038	898.111195818038	923.111195818038	0.095238097012043	0.0	0.019999999552965164	0.02985074557363987	0.59375	823	898	898	923	1518
0.7260352542024968	0.7260348594627999	1	0	2	0	0.0075	0.023884151115276808	822.8055988170586	897.8055988170586	897.8055988170586	922.8055988170586	0.095238097012043	0.0	0.019999999552965164	0.014925372786819935	0.59375	822	897	897	922	1518
0.7429577450889457	0.7429577450889457	1	0	2	0	0.0075	0.023958777977542867	823.111195818038	898.111195818038	898.111195818038	923.111195818038	0.095238097012043	0.0	0.019999999552965164	0.02985074557363987	0.59375	823	898	898	923	1518
0.7602268174309152	0.7602268174309152	1	0	2	0	0.0075	0.023884151115276808	822.8055988170586	897.8055988170586	897.8055988170586	922.8055988170586	0.095238097012043	0.0	0.019999999552965164	0.014925372786819935	0.59375	822	897	897	922	1518
0.7759710103165229	0.7759706155768242	1	0	2	0	0.0075	0.023884151115276808	822.8055988170586	897.8055988170586	897.8055988170586	922.8055988170586	0.095238097012043	0.0	0.019999999552965164	0.014925372786819935	0.59375	822	897	897	922	1518
0.793081397299586	0.793081397299586	1	0	2	0	0.0075	0.023884151115276808	822.8055988170586	897.8055988170586	897.8055988170586	922.8055988170586	0.095238097012043	0.0	0.019999999552965164	0.014925372786819935	0.59375	822	897	897	922	1518
0.8099971776111534	0.8099967828714547	1	0	2	0	0.0075	0.023884151115276808	822.8055988170586	897.8055988170586	897.8055988170586	922.8055988170586	0.095238097012043	0.0	0.019999999552965164	0.014925372786819935	0.59375	822	897	897	922	1518
0.8271012487590372	0.8271016434987359	1	0	2	0	0.0075	0.023958777977542867	823.111195818038	898.111195818038	898.111195818038	923.111195818038	0.095238097012043	0.0	0.019999999552965164	0.02985074557363987	0.59375	823	898	898	923	1518
0.8430274166457785	0.8430274166457785	1	0	2	0	0.0075	0.023958777977542867	823.111195818038	898.111195818038	898.111195818038	923.111195818038	0.095238097012043	0.0	0.019999999552965164	0.02985074557363987	0.59375	823	898	898	923	1518
0.8601954356248633	0.860195830364562	1	0	2	0	0.0075	0.012054015851037493	774.3611949099985	849.3611949099985	849.3611949099985	874.3611949099985	0.0476190485060215	0.0	0.019999999552965164	0.02985074557363987	0.59375	774	849	849	874	1518
0.8762155515599126	0.8762155515599126	1	0	2	0	0.0075	0.012054015851037493	774.3611949099985	849.3611949099985	849.3611949099985	874.3611949099985	0.0476190485060215	0.0	0.019999999552965164	0.02985074557363987	0.59375	774	849	849	874	1518
0.8936077826879014	0.8936073879482027	1	0	2	0	0.0075	0.023884151115276808	822.8055988170586	897.8055988170586	897.8055988170586	922.8055988170586	0.095238097012043	0.0	0.019999999552965164	0.014925372786819935	0.59375	822	897	897	922	1518
0.9107454067101806	0.910746196189578	1	0	2	0	0.0075	0.023884151115276808	822.8055988170586	897.8055988170586	897.8055988170586	922.8055988170586	0.095238097012043	0.0	0.019999999552965164	0.014925372786819935	0.59375	822	897	897	922	1518
0.9261505181945395	0.9261509129342382	1	0	2	0	0.0075	0.012054015851037493	774.3611949099985	849.3611949099985	849.3611949099985	874.3611949099985	0.0476190485060215	0.0	0.019999999552965164	0.02985074557363987	0.59375	774	849	849	874	1518
0.9437389349528189	0.9437385402131202	1	0	2	0	0.0075	0.012054015851037493	774.3611949099985	849.3611949099985	849.3611949099985	874.3611949099985	0.0476190485060215	0.0	0.019999999552965164	0.02985074557363987	0.59375	774	849	849	874	1518
0.9602540544701306	0.9602540544701306	1	0	2	0	0.0075	0.012054015851037493	774.3611949099985	849.3611949099985	849.3611949099985	874.3611949099985	0.0476190485060215	0.0	0.019999999552965164	0.02985074557363987	0.59375	774	849	849	874	1518
0.9759879841235701	0.9759879841235701	1	0	2	0	0.0075	0.012054015851037493	774.3611949099985	849.3611949099985	849.3611949099985	874.3611949099985	0.0476190485060215	0.0	0.019999999552965164	0.02985074557363987	0.59375	774	849	849	874	1518
0.9930115283729037	0.9930115283729037	1	0	2	0	0.0075	0.012054015851037493	774.3611949099985	849.3611949099985	849.3611949099985	874.3611949099985	0.0476190485060215	0.0	0.019999999552965164	0.02985074557363987	0.59375	774	849	849	874	1518
1.0100907309197638	1.0100907309197638	1	0	2	0	0.0075	0.012054015851037493	774.3611949099985	849.3611949099985	849.3611949099985	874.3611949099985	0.0476190485060215	0.0	0.019999999552965164	0.02985074557363987	0.59375	774	849	849	874	1518
1.0269058526081434	1.0269058526081434	1	0	2	0	0.0075	0.012054015851037493	774.3611949099985	849.3611949099985	849.3611949099985	874.3611949099985	0.0476190485060215	0.0	0.019999999552965164	0.02985074557363987	0.59375	774	849	849	874	1518
1.043011232318129	1.0430108375784304	1	0	2	0	0.0075	0.012054015851037493	774.3611949099985	849.3611949099985	849.3611949099985	874.3611949099985	0.0476190485060215	0.0	0.019999999552965164	0.02985074557363987	0.59375	774	849	849	874	1518
1.060125566698181	1.060125566698181	1	0	2	0	0.0075	0.012054015851037493	774.3611949099985	849.3611949099985	849.3611949099985	874.3611949099985	0.0476190485060215	0.0	0.019999999552965164	0.02985074557363987	0.59375	774	849	849	874	1518
1.0761993672322632	1.0761997619719619	1	0	2	0	0.0075	0.012054015851037493	774.3611949099985	849.3611949099985	849.3611949099985	874.3611949099985	0.0476190485060215	0.0	0.019999999552965164	0.02985074557363987	0.59375	774	849	849	874	1518
1.093513439899894	1.093513439899894	1	0	2	0	0.0075	0.012054015851037493	774.3611949099985	849.3611949099985	849.3611949099985	874.3611949099985	0.0476190485060215	0.0	0.019999999552965164	0.02985074557363987	0.59375	774	849	849	874	1518
1.1103230352324918	1.1103234299721905	1	0	2	0	0.0075	0.012054015851037493	774.3611949099985	849.3611949099985	849.3611949099985	874.3611949099985	0.0476190485060215	0.0	0.019999999552965164	0.02985074557363987	0.625	774	849	849	874	1525
1.1259930170547285	1.1259930170547285	1	0	2	0	0.0075	0.012054015851037493	774.3611949099985	849.3611949099985	849.3611949099985	874.3611949099985	0.0476190485060215	0.0	0.019999999552965164	0.02985074557363987	0.59375	774	849	849	874	1518
1.1432103784961605	1.1432103784961605	1	0	2	0	0.0075	0.012054015851037493	774.3611949099985	849.3611949099985	849.3611949099985	874.3611949099985	0.0476190485060215	0.0	0.019999999552965164	0.02985074557363987	0.59375	774	849	849	874	1518
1.160227606910313	1.1602272121706143	1	0	2	0	0.0075	0.012054015851037493	774.3611949099985	849.3611949099985	849.3611949099985	874.3611949099985	0.0476190485060215	0.0	0.019999999552965164	0.02985074557363987	0.59375	774	849	849	874	1518
1.1759895630823642	1.1759895630823642	1	0	2	0	0.0075	0.012054015851037493	774.3611949099985	849.3611949099985	849.3611949099985	874.3611949099985	0.0476190485060215	0.0	0.019999999552965164	0.02985074557363987	0.59375	774	849	849	874	1518
1.193225477289639	1.1932258720293376	1	0	2	0	0.0075	0.012054015851037493	774.3611949099985	849.3611949099985	849.3611949099985	874.3611949099985	0.0476190485060215	0.0	0.019999999552965164	0.02985074557363987	0.59375	774	849	849	874	1518
1.2102659953460186	1.2102659953460186	1	0	2	0	0.0075	0.012054015851037493	774.3611949099985	849.3611949099985	849.3611949099985	874.3611949099985	0.0476190485060215	0.0	0.019999999552965164	0.02985074557363987	0.59375	774	849	849	874	1518
1.2269200632372996	1.2269200632372996	1	0	2	0	0.0075	0.012054015851037493	774.3611949099985	849.3611949099985	849.3611949099985	874.3611949099985	0.0476190485060215	0.0	0.019999999552965164	0.02985074557363987	0.59375	774	849	849	874	1518
1.243006495441744	1.243006495441744	1	0	2	0	0.0075	0.012054015851037493	774.3611949099985	849.3611949099985	849.3611949099985	874.3611949099985	0.0476190485060215	0.0	0.019999999552965164	0.02985074557363987	0.59375	774	849	849	874	1518
1.260110566589626	1.2601109613293264	1	0	2	0	0.0075	0.012054015851037493	774.3611949099985	849.3611949099985	849.3611949099985	874.3611949099985	0.0476190485060215	0.0	0.019999999552965164	0.02985074557363987	0.59375	774	849	849	874	1518
1.276046208229138	1.276046208229138	1	0	2	0	0.0075	0.012054015851037493	774.3611949099985	849.3611949099985	849.3611949099985	874.3611949099985	0.0476190485060215	0.0	0.019999999552965164	0.02985074557363987	0.59375	774	849	849	874	1518
1.293578966689891	1.293578966689891	1	0	2	0	0.0075	0.012054015851037493	774.3611949099985	849.3611949099985	849.3611949099985	874.3611949099985	0.0476190485060215	0.0	0.019999999552965164	0.02985074557363987	0.59375	774	849	849	874	1518
1.3099492167377527	1.3099492167377527	1	0	2	0	0.0075	0.012054015851037493	774.3611949099985	849.3611949099985	849.3611949099985	874.3611949099985	0.0476190485060215	0.0	0.019999999552965164	0.02985074557363987	0.59375	774	849	849	874	1518
1.3259953854929218	1.3259953854929218	1	0	2	0	0.0075	0.012054015851037493	774.3611949099985	849.3611949099985	849.3611949099985	874.3611949099985	0.0476190485060215	0.0	0.019999999552965164	0.02985074557363987	0.59375	774	849	849	874	1518
1.3431037987774914	1.3431041935171901	1	0	2	0	0.0075	0.012054015851037493	774.3611949099985	849.3611949099985	849.3611949099985	874.3611949099985	0.0476190485060215	0.0	0.019999999552965164	0.02985074557363987	0.59375	774	849	849	874	1518
1.360161290640919	1.360161290640919	1	0	2	0	0.0075	0.012054015851037493	774.3611949099985	849.3611949099985	849.3611949099985	874.3611949099985	0.0476190485060215	0.0	0.019999999552965164	0.02985074557363987	0.59375	774	849	849	874	1518
1.3759662734401363	1.3759658787004376	1	0	2	0	0.0075	0.012054015851037493	774.3611949099985	849.3611949099985	849.3611949099985	874.3611949099985	0.0476190485060215	0.0	0.019999999552965164	0.02985074557363987	0.59375	774	849	849	874	1518
1.393135871378016	1.393135871378016	1	0	2	0	0.0075	0.012054015851037493	774.3611949099985	849.3611949099985	849.3611949099985	874.3611949099985	0.0476190485060215	0.0	0.019999999552965164	0.02985074557363987	0.59375	774	849	849	874	1518
1.410195336939939	1.4101957316796376	1	0	2	0	0.0075	0.012054015851037493	774.3611949099985	849.3611949099985	849.3611949099985	874.3611949099985	0.0476190485060215	0.0	0.019999999552965164	0.02985074557363987	0.59375	774	849	849	874	1518
1.4268280888874862	1.4268276941477875	1	0	2	0	0.0075	0.012054015851037493	774.3611949099985	849.3611949099985	849.3611949099985	874.3611949099985	0.0476190485060215	0.0	0.019999999552965164	0.02985074557363987	0.59375	774	849	849	874	1518
1.4430175481533087	1.4430175481533087	1	0	2	0	0.0075	0.012054015851037493	774.3611949099985	849.3611949099985	849.3611949099985	874.3611949099985	0.0476190485060215	0.0	0.019999999552965164	0.02985074557363987	0.59375	774	849	849	874	1518
1.4600979349192666	1.4600979349192666	1	0	2	0	0.0075	0.012054015851037493	774.3611949099985	849.3611949099985	849.3611949099985	874.3611949099985	0.0476190485060215	0.0	0.019999999552965164	0.02985074557363987	0.59375	774	849	849	874	1518
1.476167393316663	1.4761677880563617	1	0	2	0	0.0075	0.012054015851037493	774.3611949099985	849.3611949099985	849.3611949099985	874.3611949099985	0.0476190485060215	0.0	0.019999999552965164	0.02985074557363987	0.59375	774	849	849	874	1518
1.4935750192929031	1.4935750192929031	1	0	2	0	0.0075	0.011904762126505375	773.7500009080395	848.7500009080395	848.7500009080395	873.7500009080395	0.0476190485060215	0.0	0.0	0.02985074557363987	0.59375	773	848	848	873	1518
1.5101659288323805	1.5101663235720792	1	0	2	0	0.0075	0.012054015851037493	774.3611949099985	849.3611949099985	849.3611949099985	874.3611949099985	0.0476190485060215	0.0	0.019999999552965164	0.02985074557363987	0.59375	774	849	849	874	1518
1.5260092013823794	1.5260088066426807	1	0	2	0	0.0075	0.012054015851037493	774.3611949099985	849.3611949099985	849.3611949099985	874.3611949099985	0.0476190485060215	0.0	0.019999999552965164	0.02985074557363987	0.59375	774	849	849	874	1518
1.5430955092438179	1.5430955092438179	1	0	2	0	0.0075	0.012054015851037493	774.3611949099985	849.3611949099985	849.3611949099985	874.3611949099985	0.0476190485060215	0.0	0.019999999552965164	0.02985074557363987	0.59375	774	849	849	874	1518
1.5603606341888003	1.560361028928499	1	0	2	0	0.0075	0.012054015851037493	774.3611949099985	849.3611949099985	849.3611949099985	874.3611949099985	0.0476190485060215	0.0	0.019999999552965164	0.02985074557363987	0.59375	774	849	849	874	1518
1.5759899578220633	1.5759899578220633	1	0	2	0	0.0075	0.012054015851037493	774.3611949099985	849.3611949099985	849.3611949099985	874.3611949099985	0.0476190485060215	0.0	0.019999999552965164	0.02985074557363987	0.59375	774	849	849	874	1518
1.593300083092707	1.593300083092707	1	0	2	0	0.0075	0.012054015851037493	774.3611949099985	849.3611949099985	849.3611949099985	874.3611949099985	0.0476190485060215	0.0	0.019999999552965164	0.02985074557363987	0.59375	774	849	849	874	1518
1.610213889705781	1.610213889705781	1	0	2	0	0.0075	0.012054015851037493	774.3611949099985	849.3611949099985	849.3611949099985	874.3611949099985	0.0476190485060215	0.0	0.019999999552965164	0.02985074557363987	0.59375	774	849	849	874	1518
1.626874273432243	1.626874273432243	1	0	2	0	0.0075	0.012054015851037493	774.3611949099985	849.3611949099985	849.3611949099985	874.3611949099985	0.0476190485060215	0.0	0.019999999552965164	0.02985074557363987	0.59375	774	849	849	874	1518
1.6430092586196352	1.6430092586196352	1	0	2	0	0.0075	0.012054015851037493	774.3611949099985	849.3611949099985	849.3611949099985	874.3611949099985	0.0476190485060215	0.0	0.019999999552965164	0.02985074557363987	0.59375	774	849	849	874	1518
1.6601145139866151	1.6601145139866151	1	0	2	0	0.0075	0.012054015851037493	774.3611949099985	849.3611949099985	849.3611949099985	874.3611949099985	0.0476190485060215	0.0	0.019999999552965164	0.02985074557363987	0.59375	774	849	849	874	1518
1.6761133139779307	1.6761137087176294	1	0	2	0	0.0075	0.012054015851037493	774.3611949099985	849.3611949099985	849.3611949099985	874.3611949099985	0.0476190485060215	0.0	0.019999999552965164	0.02985074557363987	0.59375	774	849	849	874	1518
1.6935087030235092	1.6935087030235092	1	0	2	0	0.0075	0.012054015851037493	774.3611949099985	849.3611949099985	849.3611949099985	874.3611949099985	0.0476190485060215	0.0	0.019999999552965164	0.02985074557363987	0.59375	774	849	849	874	1518
1.7099606641890173	1.7099606641890173	1	0	2	0	0.0075	0.012054015851037493	774.3611949099985	849.3611949099985	849.3611949099985	874.3611949099985	0.0476190485060215	0.0	0.019999999552965164	0.02985074557363987	0.59375	774	849	849	874	1518
1.7260005171090054	1.7260005171090054	1	0	2	0	0.0075	0.012054015851037493	774.3611949099985	849.3611949099985	849.3611949099985	874.3611949099985	0.0476190485060215	0.0	0.019999999552965164	0.02985074557363987	0.59375	774	849	849	874	1518
1.743060377410627	1.743060377410627	1	0	2	0	0.0075	0.012054015851037493	774.3611949099985	849.3611949099985	849.3611949099985	874.3611949099985	0.0476190485060215	0.0	0.019999999552965164	0.02985074557363987	0.59375	774	849	849	874	1518
1.760221685814832	1.760221685814832	1	0	2	0	0.0075	0.012054015851037493	774.3611949099985	849.3611949099985	849.3611949099985	874.3611949099985	0.0476190485060215	0.0	0.019999999552965164	0.02985074557363987	0.59375	774	849	849	874	1518
1.7761099586904905	1.7761099586904905	1	0	2	0	0.0075	0.012054015851037493	774.3611949099985	849.3611949099985	849.3611949099985	874.3611949099985	0.0476190485060215	0.0	0.019999999552965164	0.02985074557363987	0.59375	774	849	849	874	1518
1.7932306089057217	1.7932310036454222	1	0	2	0	0.0075	0.012054015851037493	774.3611949099985	849.3611949099985	849.3611949099985	874.3611949099985	0.0476190485060215	0.0	0.019999999552965164	0.02985074557363987	0.59375	774	849	849	874	1518
1.8099750721880223	1.8099750721880223	1	0	2	0	0.0075	0.012054015851037493	774.3611949099985	849.3611949099985	849.3611949099985	874.3611949099985	0.0476190485060215	0.0	0.019999999552965164	0.02985074557363987	0.59375	774	849	849	874	1518
1.826899536772963	1.8268999315126617	1	0	2	0	0.0075	0.011904762126505375	773.7500009080395	848.7500009080395	848.7500009080395	873.7500009080395	0.0476190485060215	0.0	0.0	0.02985074557363987	0.59375	773	848	848	873	1518
1.8429611003763853	1.8429611003763853	1	0	2	0	0.0075	0.012054015851037493	774.3611949099985	849.3611949099985	849.3611949099985	874.3611949099985	0.0476190485060215	0.0	0.019999999552965164	0.02985074557363987	0.59375	774	849	849	874	1518
1.8601650406680577	1.8601654354077564	1	0	2	0	0.0075	0.012054015851037493	774.3611949099985	849.3611949099985	849.3611949099985	874.3611949099985	0.0476190485060215	0.0	0.019999999552965164	0.02985074557363987	0.59375	774	849	849	874	1518
1.8760268659838992	1.8760268659838992	1	0	2	0	0.0075	0.012054015851037493	774.3611949099985	849.3611949099985	849.3611949099985	874.3611949099985	0.0476190485060215	0.0	0.019999999552965164	0.02985074557363987	0.59375	774	849	849	874	1518
1.8936756779160895	1.89367607265579	1	0	2	0	0.0075	0.012054015851037493	774.3611949099985	849.3611949099985	849.3611949099985	874.3611949099985	0.0476190485060215	0.0	0.019999999552965164	0.02985074557363987	0.59375	774	849	849	874	1518
1.9104173780204992	1.9104173780204992	1	0	2	0	0.0075	0.012054015851037493	774.3611949099985	849.3611949099985	849.3611949099985	874.3611949099985	0.0476190485060215	0.0	0.019999999552965164	0.02985074557363987	0.59375	774	849	849	874	1518
1.9260044645059935	1.9260044645059935	1	0	2	0	0.0075	0.012054015851037493	774.3611949099985	849.3611949099985	849.3611949099985	874.3611949099985	0.0476190485060215	0.0	0.019999999552965164	0.02985074557363987	0.59375	774	849	849	874	1518
1.9431780098408602	1.943178404580559	1	0	2	0	0.0075	0.012054015851037493	774.3611949099985	849.3611949099985	849.3611949099985	874.3611949099985	0.0476190485060215	0.0	0.019999999552965164	0.02985074557363987	0.59375	774	849	849	874	1518
1.9602331332660956	1.9602335280057943	1	0	2	0	0.0075	0.012054015851037493	774.3611949099985	849.3611949099985	849.3611949099985	874.3611949099985	0.0476190485060215	0.0	0.019999999552965164	0.02985074557363987	0.59375	774	849	849	874	1518
1.9760215369979655	1.9760211422582667	1	0	2	0	0.0075	0.011904762126505375	773.7500009080395	848.7500009080395	848.7500009080395	873.7500009080395	0.0476190485060215	0.0	0.0	0.02985074557363987	0.59375	773	848	848	873	1518
1.9929752123206157	1.9929752123206157	1	0	2	0	0.0075	0.012054015851037493	774.3611949099985	849.3611949099985	849.3611949099985	874.3611949099985	0.0476190485060215	0.0	0.019999999552965164	0.02985074557363987	0.59375	774	849	849	874	1518
2.010013361938803	2.0100129671991045	1	0	2	0	0.0075	0.012054015851037493	774.3611949099985	849.3611949099985	849.3611949099985	874.3611949099985	0.0476190485060215	0.0	0.019999999552965164	0.02985074557363987	0.59375	774	849	849	874	1518
2.026821773052305	2.026821773052305	1	0	2	0	0.0075	0.012054015851037493	774.3611949099985	849.3611949099985	849.3611949099985	874.3611949099985	0.0476190485060215	0.0	0.019999999552965164	0.02985074557363987	0.59375	774	849	849	874	1518
2.0430207060709	2.0430207060709	1	0	2	0	0.0075	0.012054015851037493	774.3611949099985	849.3611949099985	849.3611949099985	874.3611949099985	0.0476190485060215	0.0	0.019999999552965164	0.02985074557363987	0.59375	774	849	849	874	1518
2.0601303035745655	2.060130698314264	1	0	2	0	0.0075	0.012054015851037493	774.3611949099985	849.3611949099985	849.3611949099985	874.3611949099985	0.0476190485060215	0.0	0.019999999552965164	0.02985074557363987	0.59375	774	849	849	874	1518
2.0761298930452785	2.0761298930452785	1	0	2	0	0.0075	0.012054015851037493	774.3611949099985	849.3611949099985	849.3611949099985	874.3611949099985	0.0476190485060215	0.0	0.019999999552965164	0.02985074557363987	0.59375	774	849	849	874	1518
2.0934056759621296	2.0934056759621296	1	0	2	0	0.0075	0.012054015851037493	774.3611949099985	849.3611949099985	849.3611949099985	874.3611949099985	0.0476190485060215	0.0	0.019999999552965164	0.02985074557363987	0.59375	774	849	849	874	1518
2.1100064539940746	2.1100068487337733	1	0	2	0	0.0075	0.012054015851037493	774.3611949099985	849.3611949099985	849.3611949099985	874.3611949099985	0.0476190485060215	0.0	0.019999999552965164	0.02985074557363987	0.59375	774	849	849	874	1518
2.1261442023593595	2.1261445970990582	1	0	2	0	0.0075	0.012054015851037493	774.3611949099985	849.3611949099985	849.3611949099985	874.3611949099985	0.0476190485060215	0.0	0.019999999552965164	0.02985074557363987	0.59375	774	849	849	874	1518
2.1430177455231583	2.1430177455231583	1	0	2	0	0.0075	0.012054015851037493	774.3611949099985	849.3611949099985	849.3611949099985	874.3611949099985	0.0476190485060215	0.0	0.019999999552965164	0.02985074557363987	0.59375	774	849	849	874	1518
2.1602820809887433	2.160282080988745	1	0	2	0	0.0075	0.012054015851037493	774.3611949099985	849.3611949099985	849.3611949099985	874.3611949099985	0.0476190485060215	0.0	0.019999999552965164	0.02985074557363987	0.59375	774	849	849	874	1518
2.1759816682883883	2.17598166828839	1	0	2	0	0.0075	0.012054015851037493	774.3611949099985	849.3611949099985	849.3611949099985	874.3611949099985	0.0476190485060215	0.0	0.019999999552965164	0.02985074557363987	0.59375	774	849	849	874	1518
2.192962185910556	2.192961791170857	1	0	2	0	0.0075	0.012054015851037493	774.3611949099985	849.3611949099985	849.3611949099985	874.3611949099985	0.0476190485060215	0.0	0.019999999552965164	0.02985074557363987	0.59375	774	849	849	874	1518
2.2100184935548874	2.2100184935548874	1	0	2	0	0.0075	0.012054015851037493	774.3611949099985	849.3611949099985	849.3611949099985	874.3611949099985	0.0476190485060215	0.0	0.019999999552965164	0.02985074557363987	0.59375	774	849	849	874	1518
2.2267479567286337	2.226748351468334	1	0	2	0	0.0075	0.012054015851037493	774.3611949099985	849.3611949099985	849.3611949099985	874.3611949099985	0.0476190485060215	0.0	0.019999999552965164	0.02985074557363987	0.59375	774	849	849	874	1518
2.242944916048735	2.2429445213090364	1	0	2	0	0.0075	0.012054015851037493	774.3611949099985	849.3611949099985	849.3611949099985	874.3611949099985	0.0476190485060215	0.0	0.019999999552965164	0.02985074557363987	0.59375	774	849	849	874	1518
2.260038723964449	2.260038329224752	1	0	2	0	0.0075	0.012054015851037493	774.3611949099985	849.3611949099985	849.3611949099985	874.3611949099985	0.0476190485060215	0.0	0.019999999552965164	0.02985074557363987	0.59375	774	849	849	874	1518
2.2761847618634086	2.27618436712371	1	0	2	0	0.0075	0.012054015851037493	774.3611949099985	849.3611949099985	849.3611949099985	874.3611949099985	0.0476190485060215	0.0	0.019999999552965164	0.02985074557363987	0.59375	774	849	849	874	1518
2.293461728999354	2.2934617289993557	1	0	2	0	0.0075	0.012054015851037493	774.3611949099985	849.3611949099985	849.3611949099985	874.3611949099985	0.0476190485060215	0.0	0.019999999552965164	0.02985074557363987	0.59375	774	849	849	874	1518
2.309968164243294	2.309968558982993	1	0	2	0	0.0075	0.012054015851037493	774.3611949099985	849.3611949099985	849.3611949099985	874.3611949099985	0.0476190485060215	0.0	0.019999999552965164	0.02985074557363987	0.59375	774	849	849	874	1518
2.3260822282266513	2.3260822282266513	1	0	2	0	0.0075	0.012054015851037493	774.3611949099985	849.3611949099985	849.3611949099985	874.3611949099985	0.0476190485060215	0.0	0.019999999552965164	0.02985074557363987	0.59375	774	849	849	874	1518
2.3430161665643627	2.3430161665643627	1	0	2	0	0.0075	0.012054015851037493	774.3611949099985	849.3611949099985	849.3611949099985	874.3611949099985	0.0476190485060215	0.0	0.019999999552965164	0.02985074557363987	0.59375	774	849	849	874	1518
2.360222475294229	2.3602220805545304	1	0	2	0	0.0075	0.012054015851037493	774.3611949099985	849.3611949099985	849.3611949099985	874.3611949099985	0.0476190485060215	0.0	0.019999999552965164	0.02985074557363987	0.59375	774	849	849	874	1518
2.375970615576824	2.375970615576824	1	0	2	0	0.0075	0.012054015851037493	774.3611949099985	849.3611949099985	849.3611949099985	874.3611949099985	0.0476190485060215	0.0	0.019999999552965164	0.02985074557363987	0.59375	774	849	849	874	1518
2.3931560031026535	2.3931563978423522	1	0	2	0	0.0075	0.012054015851037493	774.3611949099985	849.3611949099985	849.3611949099985	874.3611949099985	0.0476190485060215	0.0	0.019999999552965164	0.02985074557363987	0.59375	774	849	849	874	1518
2.4100330989237424	2.4100330989237424	1	0	2	0	0.0075	0.012054015851037493	774.3611949099985	849.3611949099985	849.3611949099985	874.3611949099985	0.0476190485060215	0.0	0.019999999552965164	0.02985074557363987	0.59375	774	849	849	874	1518
2.426864799679471	2.4268644049397725	1	0	2	0	0.0075	0.012054015851037493	774.3611949099985	849.3611949099985	849.3611949099985	874.3611949099985	0.0476190485060215	0.0	0.019999999552965164	0.02985074557363987	0.59375	774	849	849	874	1518
2.4429512318839155	2.442950837144217	1	0	2	0	0.0075	0.012054015851037493	774.3611949099985	849.3611949099985	849.3611949099985	874.3611949099985	0.0476190485060215	0.0	0.019999999552965164	0.02985074557363987	0.59375	774	849	849	874	1518
2.459998460515175	2.459998460515175	1	0	2	0	0.0075	0.012054015851037493	774.3611949099985	849.3611949099985	849.3611949099985	874.3611949099985	0.0476190485060215	0.0	0.019999999552965164	0.02985074557363987	0.59375	774	849	849	874	1518
2.4760169974914294	2.4760169974914294	1	0	2	0	0.0075	0.012054015851037493	774.3611949099985	849.3611949099985	849.3611949099985	874.3611949099985	0.0476190485060215	0.0	0.019999999552965164	0.02985074557363987	0.59375	774	849	849	874	1518
2.493528440008447	2.4935280452687483	1	0	2	0	0.0075	0.012054015851037493	774.3611949099985	849.3611949099985	849.3611949099985	874.3611949099985	0.0476190485060215	0.0	0.019999999552965164	0.02985074557363987	0.59375	774	849	849	874	1518
2.5100107961307625	2.5100107961307625	1	0	2	0	0.0075	0.012054015851037493	774.3611949099985	849.3611949099985	849.3611949099985	874.3611949099985	0.0476190485060215	0.0	0.019999999552965164	0.02985074557363987	0.59375	774	849	849	874	1518
2.526006043464788	2.526006043464788	1	0	2	0	0.0075	0.012054015851037493	774.3611949099985	849.3611949099985	849.3611949099985	874.3611949099985	0.0476190485060215	0.0	0.019999999552965164	0.02985074557363987	0.59375	774	849	849	874	1518
2.5429735346768965	2.5429735346768965	1	0	2	0	0.0075	0.012054015851037493	774.3611949099985	849.3611949099985	849.3611949099985	874.3611949099985	0.0476190485060215	0.0	0.019999999552965164	0.02985074557363987	0.59375	774	849	849	874	1518
2.560475898180842	2.560475898180842	1	0	2	0	0.0075	0.012054015851037493	774.3611949099985	849.3611949099985	849.3611949099985	874.3611949099985	0.0476190485060215	0.0	0.019999999552965164	0.02985074557363987	0.59375	774	849	849	874	1518
2.5759832472471835	2.575982852507485	1	0	2	0	0.0075	0.00014925372453211856	725.611194001959	800.611194001959	800.611194001959	825.611194001959	0.0	0.0	0.019999999552965164	0.02985074557363987	0.59375	725	800	800	825	1518
2.593048633904587	2.593048633904587	1	0	2	0	0.0075	0.012054015851037493	774.3611949099985	849.3611949099985	849.3611949099985	874.3611949099985	0.0476190485060215	0.0	0.019999999552965164	0.02985074557363987	0.59375	774	849	849	874	1518
2.6100216514724774	2.6100216514724774	1	0	2	0	0.0075	0.012054015851037493	774.3611949099985	849.3611949099985	849.3611949099985	874.3611949099985	0.0476190485060215	0.0	0.019999999552965164	0.02985074557363987	0.59375	774	849	849	874	1518
2.6268205888332083	2.6268205888332083	1	0	2	0	0.0075	0.012054015851037493	774.3611949099985	849.3611949099985	849.3611949099985	874.3611949099985	0.0476190485060215	0.0	0.019999999552965164	0.02985074557363987	0.59375	774	849	849	874	1518
2.6429646530336726	2.6429642582939756	1	0	2	0	0.0075	0.012054015851037493	774.3611949099985	849.3611949099985	849.3611949099985	874.3611949099985	0.0476190485060215	0.0	0.019999999552965164	0.02985074557363987	0.59375	774	849	849	874	1518
2.6600071447885476	2.6600071447885476	1	0	2	0	0.0075	0.00014925372453211856	725.611194001959	800.611194001959	800.611194001959	825.611194001959	0.0	0.0	0.019999999552965164	0.02985074557363987	0.59375	725	800	800	825	1518
2.675982655137636	2.675982655137636	1	0	2	0	0.0075	0.012054015851037493	774.3611949099985	849.3611949099985	849.3611949099985	874.3611949099985	0.0476190485060215	0.0	0.019999999552965164	0.02985074557363987	0.59375	774	849	849	874	1518
2.6934719922315224	2.6934719922315224	1	0	2	0	0.0075	0.012054015851037493	774.3611949099985	849.3611949099985	849.3611949099985	874.3611949099985	0.0476190485060215	0.0	0.019999999552965164	0.02985074557363987	0.59375	774	849	849	874	1518
2.709966190544801	2.709965795805102	1	0	2	0	0.0075	0.00014925372453211856	725.611194001959	800.611194001959	800.611194001959	825.611194001959	0.0	0.0	0.019999999552965164	0.02985074557363987	0.59375	725	800	800	825	1518
2.725993017054728	2.7259926223150295	1	0	2	0	0.0075	0.012054015851037493	774.3611949099985	849.3611949099985	849.3611949099985	874.3611949099985	0.0476190485060215	0.0	0.019999999552965164	0.02985074557363987	0.59375	774	849	849	874	1518
2.742949455555271	2.742949455555271	1	0	2	0	0.0075	0.00014925372453211856	725.611194001959	800.611194001959	800.611194001959	825.611194001959	0.0	0.0	0.019999999552965164	0.02985074557363987	0.59375	725	800	800	825	1518
2.7604352399918692	2.7604352399918692	1	0	2	0	0.0075	0.012054015851037493	774.3611949099985	849.3611949099985	849.3611949099985	874.3611949099985	0.0476190485060215	0.0	0.019999999552965164	0.02985074557363987	0.59375	774	849	849	874	1518
2.775987984123569	2.775987984123569	1	0	2	0	0.0075	0.012054015851037493	774.3611949099985	849.3611949099985	849.3611949099985	874.3611949099985	0.0476190485060215	0.0	0.019999999552965164	0.02985074557363987	0.59375	774	849	849	874	1518
2.7930300811387454	2.7930296863990467	1	0	2	0	0.0075	0.012054015851037493	774.3611949099985	849.3611949099985	849.3611949099985	874.3611949099985	0.0476190485060215	0.0	0.019999999552965164	0.02985074557363987	0.59375	774	849	849	874	1518
2.8099723090101314	2.8099723090101314	1	0	2	0	0.0075	0.012203269575569612	774.9723889119575	849.9723889119575	849.9723889119575	874.9723889119575	0.0476190485060215	0.0	0.03999999910593033	0.02985074557363987	0.59375	774	849	849	874	1518
2.826761377878393	2.826761377878393	1	0	2	0	0.0075	0.016748723977092487	793.5860246861937	868.5860246861937	868.5860246861937	893.5860246861937	0.0476190485060215	0.0181818176060915	0.03999999910593033	0.02985074557363987	0.59375	793	868	868	893	1518
2.843013600756322	2.843013600756322	1	0	2	0	0.0075	0.016748723977092487	793.5860246861937	868.5860246861937	868.5860246861937	893.5860246861937	0.0476190485060215	0.0181818176060915	0.03999999910593033	0.02985074557363987	0.59375	793	868	868	893	1518
2.8600087237473435	2.8600087237473435	1	0	2	0	0.0075	0.016748723977092487	793.5860246861937	868.5860246861937	868.5860246861937	893.5860246861937	0.0476190485060215	0.0181818176060915	0.03999999910593033	0.02985074557363987	0.59375	793	868	868	893	1518
2.8760146290532376	2.8760146290532376	1	0	2	0	0.0075	0.016748723977092487	793.5860246861937	868.5860246861937	868.5860246861937	893.5860246861937	0.0476190485060215	0.0181818176060915	0.03999999910593033	0.02985074557363987	0.59375	793	868	868	893	1518
2.8937952840448187	2.8937952840448187	1	0	2	0	0.0075	0.016748723977092487	793.5860246861937	868.5860246861937	868.5860246861937	893.5860246861937	0.0476190485060215	0.0181818176060915	0.03999999910593033	0.02985074557363987	0.59375	793	868	868	893	1518
2.9099579010111256	2.909957506271427	1	0	2	0	0.0075	0.016748723977092487	793.5860246861937	868.5860246861937	868.5860246861937	893.5860246861937	0.0476190485060215	0.0181818176060915	0.03999999910593033	0.02985074557363987	0.59375	793	868	868	893	1518
2.926005253985391	2.926005253985391	1	0	2	0	0.0075	0.016748723977092487	793.5860246861937	868.5860246861937	868.5860246861937	893.5860246861937	0.0476190485060215	0.0181818176060915	0.03999999910593033	0.02985074557363987	0.59375	793	868	868	893	1518
2.9430276140156284	2.943028008755327	1	0	2	0	0.0075	0.016748723977092487	793.5860246861937	868.5860246861937	868.5860246861937	893.5860246861937	0.0476190485060215	0.0181818176060915	0.03999999910593033	0.02985074557363987	0.59375	793	868	868	893	1518
2.9601447115735713	2.9601447115735713	1	0	2	0	0.0075	0.016599470252560367	792.9748306842347	867.9748306842347	867.9748306842347	892.9748306842347	0.0476190485060215	0.0181818176060915	0.019999999552965164	0.02985074557363987	0.59375	792	867	867	892	1518
2.975996273657243	2.9759962736572447	1	0	2	0	0.0075	0.016599470252560367	792.9748306842347	867.9748306842347	867.9748306842347	892.9748306842347	0.0476190485060215	0.0181818176060915	0.019999999552965164	0.02985074557363987	0.59375	792	867	867	892	1518
2.9929558700753756	2.9929558700753756	1	0	2	0	0.0075	0.016599470252560367	792.9748306842347	867.9748306842347	867.9748306842347	892.9748306842347	0.0476190485060215	0.0181818176060915	0.019999999552965164	0.02985074557363987	0.59375	792	867	867	892	1518
3.010197705378131	3.0101981001178295	1	0	2	0	0.0075	0.004694708126054993	744.2248297761952	819.2248297761952	819.2248297761952	844.2248297761952	0.0	0.0181818176060915	0.019999999552965164	0.02985074557363987	0.59375	744	819	819	844	1518
3.0267195354703222	3.0267195354703222	1	0	2	0	0.0075	0.016599470252560367	792.9748306842347	867.9748306842347	867.9748306842347	892.9748306842347	0.0476190485060215	0.0181818176060915	0.019999999552965164	0.02985074557363987	0.59375	792	867	867	892	1518
3.0429954427301773	3.0429954427301773	1	0	2	0	0.0075	0.016599470252560367	792.9748306842347	867.9748306842347	867.9748306842347	892.9748306842347	0.0476190485060215	0.0181818176060915	0.019999999552965164	0.02985074557363987	0.59375	792	867	867	892	1518
3.0599712234759604	3.0599712234759604	1	0	2	0	0.0075	0.016599470252560367	792.9748306842347	867.9748306842347	867.9748306842347	892.9748306842347	0.0476190485060215	0.0181818176060915	0.019999999552965164	0.02985074557363987	0.59375	792	867	867	892	1518
3.0759333126752892	3.0759329179355905	1	0	2	0	0.0075	0.016599470252560367	792.9748306842347	867.9748306842347	867.9748306842347	892.9748306842347	0.0476190485060215	0.0181818176060915	0.019999999552965164	0.02985074557363987	0.59375	792	867	867	892	1518
3.0934163339339964	3.093416728673695	1	0	2	0	0.0075	0.016599470252560367	792.9748306842347	867.9748306842347	867.9748306842347	892.9748306842347	0.0476190485060215	0.0181818176060915	0.019999999552965164	0.02985074557363987	0.59375	792	867	867	892	1518
3.109974480078474	3.109974480078474	1	0	2	0	0.0075	0.016599470252560367	792.9748306842347	867.9748306842347	867.9748306842347	892.9748306842347	0.0476190485060215	0.0181818176060915	0.019999999552965164	0.02985074557363987	0.59375	792	867	867	892	1518
3.126152491893034	3.126152886632733	1	0	2	0	0.0075	0.016599470252560367	792.9748306842347	867.9748306842347	867.9748306842347	892.9748306842347	0.0476190485060215	0.0181818176060915	0.019999999552965164	0.02985074557363987	0.59375	792	867	867	892	1518
3.1429612977462345	3.1429612977462345	1	0	2	0	0.0075	0.016599470252560367	792.9748306842347	867.9748306842347	867.9748306842347	892.9748306842347	0.0476190485060215	0.0181818176060915	0.019999999552965164	0.02985074557363987	0.59375	792	867	867	892	1518
3.1601435273544745	3.1601435273544745	1	0	2	0	0.0075	0.016599470252560367	792.9748306842347	867.9748306842347	867.9748306842347	892.9748306842347	0.0476190485060215	0.0181818176060915	0.019999999552965164	0.02985074557363987	0.59375	792	867	867	892	1518
3.1760164053818816	3.1760164053818816	1	0	2	0	0.0075	0.016599470252560367	792.9748306842347	867.9748306842347	867.9748306842347	892.9748306842347	0.0476190485060215	0.0181818176060915	0.019999999552965164	0.02985074557363987	0.59375	792	867	867	892	1518
3.1929602122120624	3.1929602122120624	1	0	2	0	0.0075	0.016599470252560367	792.9748306842347	867.9748306842347	867.9748306842347	892.9748306842347	0.0476190485060215	0.0181818176060915	0.019999999552965164	0.02985074557363987	0.625	792	867	867	892	1525
3.210025993609163	3.210025993609163	1	0	2	0	0.0075	0.012054015851037493	774.3611949099985	849.3611949099985	849.3611949099985	874.3611949099985	0.0476190485060215	0.0	0.019999999552965164	0.02985074557363987	0.625	774	849	849	874	1525
3.2268000623688717	3.2268000623688717	1	0	2	0	0.0075	0.012054015851037493	774.3611949099985	849.3611949099985	849.3611949099985	874.3611949099985	0.0476190485060215	0.0	0.019999999552965164	0.02985074557363987	0.625	774	849	849	874	1525
3.2429922848125887	3.2429918900728882	1	0	2	0	0.0075	0.016599470252560367	792.9748306842347	867.9748306842347	867.9748306842347	892.9748306842347	0.0476190485060215	0.0181818176060915	0.019999999552965164	0.02985074557363987	0.625	792	867	867	892	1525
3.2600091184870426	3.260008723747342	1	0	2	0	0.0075	0.00014925372453211856	725.611194001959	800.611194001959	800.611194001959	825.611194001959	0.0	0.0	0.019999999552965164	0.02985074557363987	0.625	725	800	800	825	1525
3.2760296291617887	3.2760296291617887	1	0	2	0	0.0075	0.012054015851037493	774.3611949099985	849.3611949099985	849.3611949099985	874.3611949099985	0.0476190485060215	0.0	0.019999999552965164	0.02985074557363987	0.625	774	849	849	874	1525
3.293464492177245	3.293464097437548	1	0	2	0	0.0075	0.004694708126054993	744.2248297761952	819.2248297761952	819.2248297761952	844.2248297761952	0.0	0.0181818176060915	0.019999999552965164	0.02985074557363987	0.59375	744	819	819	844	1518
3.3100329015538943	3.3100329015538943	1	0	2	0	0.0075	0.016599470252560367	792.9748306842347	867.9748306842347	867.9748306842347	892.9748306842347	0.0476190485060215	0.0181818176060915	0.019999999552965164	0.02985074557363987	0.625	792	867	867	892	1525
3.326005648725088	3.326005648725088	1	0	2	0	0.0075	0.012054015851037493	774.3611949099985	849.3611949099985	849.3611949099985	874.3611949099985	0.0476190485060215	0.0	0.019999999552965164	0.02985074557363987	0.625	774	849	849	874	1525
3.3429865610869545	3.3429865610869545	1	0	2	0	0.0075	0.012054015851037493	774.3611949099985	849.3611949099985	849.3611949099985	874.3611949099985	0.0476190485060215	0.0	0.019999999552965164	0.02985074557363987	0.59375	774	849	849	874	1518
3.3600633951956222	3.3600630004559253	1	0	2	0	0.0075	0.012054015851037493	774.3611949099985	849.3611949099985	849.3611949099985	874.3611949099985	0.0476190485060215	0.0	0.019999999552965164	0.02985074557363987	0.625	774	849	849	874	1525
3.3760128527245907	3.3760128527245907	1	0	2	0	0.0075	0.012054015851037493	774.3611949099985	849.3611949099985	849.3611949099985	874.3611949099985	0.0476190485060215	0.0	0.019999999552965164	0.02985074557363987	0.625	774	849	849	874	1525
3.3932471879730723	3.3932475827127693	1	0	2	0	0.0075	0.012054015851037493	774.3611949099985	849.3611949099985	849.3611949099985	874.3611949099985	0.0476190485060215	0.0	0.019999999552965164	0.02985074557363987	0.625	774	849	849	874	1525
3.4100058618845264	3.4100054671448294	1	0	2	0	0.0075	0.012054015851037493	774.3611949099985	849.3611949099985	849.3611949099985	874.3611949099985	0.0476190485060215	0.0	0.019999999552965164	0.02985074557363987	0.625	774	849	849	874	1525
3.426927168551879	3.426927168551879	1	0	2	0	0.0075	0.012054015851037493	774.3611949099985	849.3611949099985	849.3611949099985	874.3611949099985	0.0476190485060215	0.0	0.019999999552965164	0.02985074557363987	0.625	774	849	849	874	1525
3.4430009690859595	3.4430009690859595	1	0	2	0	0.0075	0.016599470252560367	792.9748306842347	867.9748306842347	867.9748306842347	892.9748306842347	0.0476190485060215	0.0181818176060915	0.019999999552965164	0.02985074557363987	0.625	792	867	867	892	1525
3.460084513769507	3.460084513769507	1	0	2	0	0.0075	0.012054015851037493	774.3611949099985	849.3611949099985	849.3611949099985	874.3611949099985	0.0476190485060215	0.0	0.019999999552965164	0.02985074557363987	0.625	774	849	849	874	1525
3.4759802866994445	3.4759802866994445	1	0	2	0	0.0075	0.012054015851037493	774.3611949099985	849.3611949099985	849.3611949099985	874.3611949099985	0.0476190485060215	0.0	0.019999999552965164	0.02985074557363987	0.625	774	849	849	874	1525
3.493511071461702	3.493511071461702	1	0	2	0	0.0075	0.016599470252560367	792.9748306842347	867.9748306842347	867.9748306842347	892.9748306842347	0.0476190485060215	0.0181818176060915	0.019999999552965164	0.02985074557363987	0.625	792	867	867	892	1525
3.509984743310641	3.5099847433106444	1	1	2	0	0.0075	0.00014925372453211856	725.611194001959	800.611194001959	800.611194001959	825.611194001959	0.0	0.0	0.019999999552965164	0.02985074557363987	0.625	725	800	800	825	1525
3.7523047864162162	3.7523047864162162	1	1	2	0	0.0075	0.012128642717960166	774.6667919300469	849.6667919300469	849.6667919300469	874.6667919300469	0.0476190485060215	0.0	0.019999999552965164	0.04477611929178238	0.625	774	849	849	874	1525
3.7528957117452837	3.7528957117452837	1	1	2	0	0.0075	0.012128642717960166	774.6667919300469	849.6667919300469	849.6667919300469	874.6667919300469	0.0476190485060215	0.0	0.019999999552965164	0.04477611929178238	0.625	774	849	849	874	1525
3.75332834645514	3.75332834645514	1	1	2	0	0.0075	0.012128642717960166	774.6667919300469	849.6667919300469	849.6667919300469	874.6667919300469	0.0476190485060215	0.0	0.019999999552965164	0.04477611929178238	0.625	774	849	849	874	1525
3.7538217710786075	3.7538217710786075	1	1	2	0	0.0075	0.012128642717960166	774.6667919300469	849.6667919300469	849.6667919300469	874.6667919300469	0.0476190485060215	0.0	0.019999999552965164	0.04477611929178238	0.625	774	849	849	874	1525
3.7542417741181016	3.7542413793784046	1	1	2	0	0.0075	0.012128642717960166	774.6667919300469	849.6667919300469	849.6667919300469	874.6667919300469	0.0476190485060215	0.0	0.019999999552965164	0.04477611929178238	0.625	774	849	849	874	1525
3.760223264773627	3.760223264773627	1	1	2	0	0.0075	0.012128642717960166	774.6667919300469	849.6667919300469	849.6667919300469	874.6667919300469	0.0476190485060215	0.0	0.019999999552965164	0.04477611929178238	0.625	774	849	849	874	1525
3.776044037160796	3.776044037160796	1	1	2	0	0.0075	0.012203269575569612	774.9723889119575	849.9723889119575	849.9723889119575	874.9723889119575	0.0476190485060215	0.0	0.03999999910593033	0.02985074557363987	0.625	774	849	849	874	1525
3.800108948156863	3.800108948156863	1	1	2	0	0.0075	0.016599470252560367	792.9748306842347	867.9748306842347	867.9748306842347	892.9748306842347	0.0476190485060215	0.0181818176060915	0.019999999552965164	0.02985074557363987	0.625	792	867	867	892	1525
3.8134523341945243	3.8134523341945243	1	1	2	0	0.0075	0.012054015851037493	774.3611949099985	849.3611949099985	849.3611949099985	874.3611949099985	0.0476190485060215	0.0	0.019999999552965164	0.02985074557363987	0.625	774	849	849	874	1525
3.826806772943753	3.8268063782040525	1	1	2	0	0.0075	0.016599470252560367	792.9748306842347	867.9748306842347	867.9748306842347	892.9748306842347	0.0476190485060215	0.0181818176060915	0.019999999552965164	0.02985074557363987	0.625	792	867	867	892	1525
3.84297491626584	3.84297491626584	1	1	2	0	0.0075	0.016599470252560367	792.9748306842347	867.9748306842347	867.9748306842347	892.9748306842347	0.0476190485060215	0.0181818176060915	0.019999999552965164	0.02985074557363987	0.625	792	867	867	892	1525
3.860154382696189	3.8601543826961926	1	1	2	0	0.0075	0.016599470252560367	792.9748306842347	867.9748306842347	867.9748306842347	892.9748306842347	0.0476190485060215	0.0181818176060915	0.019999999552965164	0.02985074557363987	0.625	792	867	867	892	1525
3.876003576341672	3.876003971081369	1	1	2	0	0.0075	0.012203269575569612	774.9723889119575	849.9723889119575	849.9723889119575	874.9723889119575	0.0476190485060215	0.0	0.03999999910593033	0.02985074557363987	0.625	774	849	849	874	1525
3.8938316000971067	3.8938319948368036	1	1	2	0	0.0075	0.016748723977092487	793.5860246861937	868.5860246861937	868.5860246861937	893.5860246861937	0.0476190485060215	0.0181818176060915	0.03999999910593033	0.02985074557363987	0.625	793	868	868	893	1525
3.9099784274754636	3.9099784274754636	1	1	2	0	0.0075	0.016599470252560367	792.9748306842347	867.9748306842347	867.9748306842347	892.9748306842347	0.0476190485060215	0.0181818176060915	0.019999999552965164	0.02985074557363987	0.625	792	867	867	892	1525
3.9262326240518863	3.9262326240518863	1	1	2	0	0.0075	0.016748723977092487	793.5860246861937	868.5860246861937	868.5860246861937	893.5860246861937	0.0476190485060215	0.0181818176060915	0.03999999910593033	0.02985074557363987	0.625	793	868	868	893	1525
3.9430485352196616	3.943048929959362	1	1	2	0	0.0075	0.016748723977092487	793.5860246861937	868.5860246861937	868.5860246861937	893.5860246861937	0.0476190485060215	0.0181818176060915	0.03999999910593033	0.02985074557363987	0.625	793	868	868	893	1525
3.9603097127676588	3.9603101075073557	1	1	2	0	0.0075	0.016599470252560367	792.9748306842347	867.9748306842347	867.9748306842347	892.9748306842347	0.0476190485060215	0.0181818176060915	0.019999999552965164	0.02985074557363987	0.625	792	867	867	892	1525
3.9760029842321227	3.976002589492426	1	1	2	0	0.0075	0.016748723977092487	793.5860246861937	868.5860246861937	868.5860246861937	893.5860246861937	0.0476190485060215	0.0181818176060915	0.03999999910593033	0.02985074557363987	0.625	793	868	868	893	1525
3.993239687918793	3.9932400826584935	1	1	2	0	0.0075	0.016599470252560367	792.9748306842347	867.9748306842347	867.9748306842347	892.9748306842347	0.0476190485060215	0.0181818176060915	0.019999999552965164	0.02985074557363987	0.625	792	867	867	892	1525
4.010205994911805	4.010205994911805	1	1	2	0	0.0075	0.016748723977092487	793.5860246861937	868.5860246861937	868.5860246861937	893.5860246861937	0.0476190485060215	0.0181818176060915	0.03999999910593033	0.02985074557363987	0.625	793	868	868	893	1525
4.026891641978986	4.026892036718687	1	1	2	0	0.0075	0.016748723977092487	793.5860246861937	868.5860246861937	868.5860246861937	893.5860246861937	0.0476190485060215	0.0181818176060915	0.03999999910593033	0.02985074557363987	0.625	793	868	868	893	1525
4.043019521851802	4.043019521851802	1	1	2	0	0.0075	0.016748723977092487	793.5860246861937	868.5860246861937	868.5860246861937	893.5860246861937	0.0476190485060215	0.0181818176060915	0.03999999910593033	0.02985074557363987	0.625	793	868	868	893	1525
4.060027276513184	4.060027276513187	1	1	2	0	0.0075	0.016748723977092487	793.5860246861937	868.5860246861937	868.5860246861937	893.5860246861937	0.0476190485060215	0.0181818176060915	0.03999999910593033	0.02985074557363987	0.625	793	868	868	893	1525
4.076139761537748	4.076140156277448	1	1	2	0	0.0075	0.016748723977092487	793.5860246861937	868.5860246861937	868.5860246861937	893.5860246861937	0.0476190485060215	0.0181818176060915	0.03999999910593033	0.02985074557363987	0.625	793	868	868	893	1525
4.093467650094835	4.093467650094835	1	1	2	0	0.0075	0.016748723977092487	793.5860246861937	868.5860246861937	868.5860246861937	893.5860246861937	0.0476190485060215	0.0181818176060915	0.03999999910593033	0.02985074557363987	0.625	793	868	868	893	1525
4.110007638213171	4.110007638213171	1	1	2	0	0.0075	0.016748723977092487	793.5860246861937	868.5860246861937	868.5860246861937	893.5860246861937	0.0476190485060215	0.0181818176060915	0.03999999910593033	0.02985074557363987	0.625	793	868	868	893	1525
4.126026569929126	4.126026569929126	1	1	2	0	0.0075	0.016748723977092487	793.5860246861937	868.5860246861937	868.5860246861937	893.5860246861937	0.0476190485060215	0.0181818176060915	0.03999999910593033	0.02985074557363987	0.625	793	868	868	893	1525
4.142987350566353	4.142987350566353	1	1	2	0	0.0075	0.016748723977092487	793.5860246861937	868.5860246861937	868.5860246861937	893.5860246861937	0.0476190485060215	0.0181818176060915	0.03999999910593033	0.02985074557363987	0.625	793	868	868	893	1525
4.160149053710258	4.160149053710258	1	1	2	0	0.0075	0.016748723977092487	793.5860246861937	868.5860246861937	868.5860246861937	893.5860246861937	0.0476190485060215	0.0181818176060915	0.03999999910593033	0.02985074557363987	0.625	793	868	868	893	1525
4.175974168234111	4.175973773494414	1	1	2	0	0.0075	0.016748723977092487	793.5860246861937	868.5860246861937	868.5860246861937	893.5860246861937	0.0476190485060215	0.0181818176060915	0.03999999910593033	0.02985074557363987	0.625	793	868	868	893	1525
4.193009159934709	4.193008765195012	1	1	2	0	0.0075	0.016748723977092487	793.5860246861937	868.5860246861937	868.5860246861937	893.5860246861937	0.0476190485060215	0.0181818176060915	0.03999999910593033	0.02985074557363987	0.625	793	868	868	893	1525
4.210027967307658	4.210027967307658	1	1	2	0	0.0075	0.016748723977092487	793.5860246861937	868.5860246861937	868.5860246861937	893.5860246861937	0.0476190485060215	0.0181818176060915	0.03999999910593033	0.02985074557363987	0.625	793	868	868	893	1525
4.226865589158868	4.226865983898568	1	1	2	0	0.0075	0.016748723977092487	793.5860246861937	868.5860246861937	868.5860246861937	893.5860246861937	0.0476190485060215	0.0181818176060915	0.03999999910593033	0.02985074557363987	0.625	793	868	868	893	1525
4.243178207210709	4.24317860195041	1	1	2	0	0.0075	0.028653486103597862	842.3360255942332	917.3360255942332	917.3360255942332	942.3360255942332	0.095238097012043	0.0181818176060915	0.03999999910593033	0.02985074557363987	0.625	842	917	917	942	1525
4.2600328028689685	4.2600328028689685	1	1	2	0	0.0075	0.016748723977092487	793.5860246861937	868.5860246861937	868.5860246861937	893.5860246861937	0.0476190485060215	0.0181818176060915	0.03999999910593033	0.02985074557363987	0.625	793	868	868	893	1525
4.276035550257271	4.276035550257271	1	1	2	0	0.0075	0.028653486103597862	842.3360255942332	917.3360255942332	917.3360255942332	942.3360255942332	0.095238097012043	0.0181818176060915	0.03999999910593033	0.02985074557363987	0.625	842	917	917	942	1525
4.293499229270738	4.293499229270738	1	1	2	0	0.0075	0.021443432112460706	812.8108545005266	887.8108545005266	887.8108545005266	912.8108545005266	0.0476190485060215	0.036363635212183	0.03999999910593033	0.04477611929178238	0.625	812	887	887	912	1525
4.309968558982993	4.309968164243296	1	1	2	0	0.0075	0.03334819423896608	861.5608554085661	936.5608554085661	936.5608554085661	961.5608554085661	0.095238097012043	0.036363635212183	0.03999999910593033	0.04477611929178238	0.625	861	936	936	961	1525
4.32607354395328	4.32607354395328	1	1	2	0	0.0075	0.03334819423896608	861.5608554085661	936.5608554085661	936.5608554085661	961.5608554085661	0.095238097012043	0.036363635212183	0.03999999910593033	0.04477611929178238	0.625	861	936	936	961	1525
4.342975508375391	4.342975508375391	1	1	2	0	0.0075	0.021443432112460706	812.8108545005266	887.8108545005266	887.8108545005266	912.8108545005266	0.0476190485060215	0.036363635212183	0.03999999910593033	0.04477611929178238	0.625	812	887	887	912	1525
4.3601395799574885	4.3601395799574885	1	1	2	0	0.0075	0.021443432112460706	812.8108545005266	887.8108545005266	887.8108545005266	912.8108545005266	0.0476190485060215	0.036363635212183	0.03999999910593033	0.04477611929178238	0.625	812	887	887	912	1525
4.376092195404047	4.376092195404047	1	1	2	0	0.0075	0.03334819423896608	861.5608554085661	936.5608554085661	936.5608554085661	961.5608554085661	0.095238097012043	0.036363635212183	0.03999999910593033	0.04477611929178238	0.625	861	936	936	961	1525
4.393124423926752	4.393125213406149	1	1	2	0	0.0075	0.03357207483042087	862.4776464305735	937.4776464305735	937.4776464305735	962.4776464305735	0.095238097012043	0.036363635212183	0.05999999865889549	0.04477611929178238	0.59375	862	937	937	962	1518
4.410070599195125	4.410070599195125	1	1	2	0	0.0075	0.03357207483042087	862.4776464305735	937.4776464305735	937.4776464305735	962.4776464305735	0.095238097012043	0.036363635212183	0.05999999865889549	0.04477611929178238	0.59375	862	937	937	962	1518
4.426774009548753	4.426773614809056	1	1	2	0	0.0075	0.03334819423896608	861.5608554085661	936.5608554085661	936.5608554085661	961.5608554085661	0.095238097012043	0.036363635212183	0.03999999910593033	0.04477611929178238	0.59375	861	936	936	961	1518
4.443021890289996	4.443021890289996	1	1	2	0	0.0075	0.03334819423896608	861.5608554085661	936.5608554085661	936.5608554085661	961.5608554085661	0.095238097012043	0.036363635212183	0.03999999910593033	0.04477611929178238	0.59375	861	936	936	961	1518
4.460035960786557	4.460036355526258	1	1	2	0	0.0075	0.03357207483042087	862.4776464305735	937.4776464305735	937.4776464305735	962.4776464305735	0.095238097012043	0.036363635212183	0.05999999865889549	0.04477611929178238	0.59375	862	937	937	962	1518
4.476009497437152	4.476009497437152	1	1	2	0	0.0075	0.03334819423896608	861.5608554085661	936.5608554085661	936.5608554085661	961.5608554085661	0.095238097012043	0.036363635212183	0.03999999910593033	0.04477611929178238	0.59375	861	936	936	961	1518
4.4934064654415256	4.4934064654415256	1	1	2	0	0.0075	0.021443432112460706	812.8108545005266	887.8108545005266	887.8108545005266	912.8108545005266	0.0476190485060215	0.036363635212183	0.03999999910593033	0.04477611929178238	0.625	812	887	887	912	1525
4.510020269883531	4.5100198751438345	1	1	2	0	0.0075	0.03334819423896608	861.5608554085661	936.5608554085661	936.5608554085661	961.5608554085661	0.095238097012043	0.036363635212183	0.03999999910593033	0.04477611929178238	0.59375	861	936	936	961	1518
4.526002096067801	4.526002096067801	1	1	2	0	0.0075	0.03334819423896608	861.5608554085661	936.5608554085661	936.5608554085661	961.5608554085661	0.095238097012043	0.036363635212183	0.03999999910593033	0.04477611929178238	0.59375	861	936	936	961	1518
4.543264063095192	4.543264457834892	1	1	2	0	0.0075	0.03319894050512073	860.9496613684694	935.9496613684694	935.9496613684694	960.9496613684694	0.095238097012043	0.036363635212183	0.03999999910593033	0.02985074557363987	0.625	860	935	935	960	1525
4.560043658210686	4.560043658210686	1	1	2	0	0.0075	0.03334819423896608	861.5608554085661	936.5608554085661	936.5608554085661	961.5608554085661	0.095238097012043	0.036363635212183	0.03999999910593033	0.04477611929178238	0.59375	861	936	936	961	1518
4.576001800013026	4.576001405273329	1	1	2	0	0.0075	0.03334819423896608	861.5608554085661	936.5608554085661	936.5608554085661	961.5608554085661	0.095238097012043	0.036363635212183	0.03999999910593033	0.04477611929178238	0.625	861	936	936	961	1525
4.593019028427181	4.59301863368748	1	1	2	0	0.0075	0.03334819423896608	861.5608554085661	936.5608554085661	936.5608554085661	961.5608554085661	0.095238097012043	0.036363635212183	0.03999999910593033	0.04477611929178238	0.625	861	936	936	961	1525
4.6100216514724774	4.610022046212178	1	1	2	0	0.0075	0.03319894050512073	860.9496613684694	935.9496613684694	935.9496613684694	960.9496613684694	0.095238097012043	0.036363635212183	0.03999999910593033	0.02985074557363987	0.59375	860	935	935	960	1518
4.626839536338752	4.626839536338752	1	1	2	0	0.0075	0.03334819423896608	861.5608554085661	936.5608554085661	936.5608554085661	961.5608554085661	0.095238097012043	0.036363635212183	0.03999999910593033	0.04477611929178238	0.59375	861	936	936	961	1518
4.643000969085962	4.643000969085962	1	1	2	0	0.0075	0.03319894050512073	860.9496613684694	935.9496613684694	935.9496613684694	960.9496613684694	0.095238097012043	0.036363635212183	0.03999999910593033	0.02985074557363987	0.625	860	935	935	960	1525
4.660069118921255	4.660069513660956	1	1	2	0	0.0075	0.037744395372304895	879.5632990495885	954.5632990495885	954.5632990495885	979.5632990495885	0.095238097012043	0.05454545468091965	0.03999999910593033	0.02985074557363987	0.625	879	954	954	979	1525
4.676070682090463	4.67607107683016	1	1	2	0	0.0075	0.037744395372304895	879.5632990495885	954.5632990495885	954.5632990495885	979.5632990495885	0.095238097012043	0.05454545468091965	0.03999999910593033	0.02985074557363987	0.59375	879	954	954	979	1518
4.69346054478026	4.69346054478026	1	1	2	0	0.0075	0.037744395372304895	879.5632990495885	954.5632990495885	954.5632990495885	979.5632990495885	0.095238097012043	0.05454545468091965	0.03999999910593033	0.02985074557363987	0.625	879	954	954	979	1525
4.70995987470962	4.70996026944932	1	1	2	0	0.0075	0.037744395372304895	879.5632990495885	954.5632990495885	954.5632990495885	979.5632990495885	0.095238097012043	0.05454545468091965	0.03999999910593033	0.02985074557363987	0.625	879	954	954	979	1525
4.727945004865168	4.727945004865168	1	1	2	0	0.0075	0.037744395372304895	879.5632990495885	954.5632990495885	954.5632990495885	979.5632990495885	0.095238097012043	0.05454545468091965	0.03999999910593033	0.02985074557363987	0.625	879	954	954	979	1525
4.746783167509767	4.746782772770066	1	1	2	0	0.0075	0.03789364910615024	880.1744930896853	955.1744930896853	955.1744930896853	980.1744930896853	0.095238097012043	0.05454545468091965	0.03999999910593033	0.04477611929178238	0.625	880	955	955	980	1525
4.760026684403636	4.760026289663939	1	1	2	0	0.0075	0.03789364910615024	880.1744930896853	955.1744930896853	955.1744930896853	980.1744930896853	0.095238097012043	0.05454545468091965	0.03999999910593033	0.04477611929178238	0.625	880	955	955	980	1525
4.775956799687366	4.7759571944270665	1	1	2	0	0.0075	0.037744395372304895	879.5632990495885	954.5632990495885	954.5632990495885	979.5632990495885	0.095238097012043	0.05454545468091965	0.03999999910593033	0.02985074557363987	0.625	879	954	954	979	1525
4.79305060760308	4.79305060760308	1	1	2	0	0.0075	0.03789364909683702	880.1744930515476	955.1744930515476	955.1744930515476	980.1744930515476	0.095238097012043	0.05454545468091965	0.05999999865889549	0.02985074557363987	0.625	880	955	955	980	1525
4.80997941432471	4.809979019585009	1	1	2	0	0.0075	0.03789364910615024	880.1744930896853	955.1744930896853	955.1744930896853	980.1744930896853	0.095238097012043	0.05454545468091965	0.03999999910593033	0.04477611929178238	0.625	880	955	955	980	1525
4.826735719797972	4.826735325058275	1	1	2	0	0.0075	0.03319894050512073	860.9496613684694	935.9496613684694	935.9496613684694	960.9496613684694	0.095238097012043	0.036363635212183	0.03999999910593033	0.02985074557363987	0.625	860	935	935	960	1525
4.842991495333189	4.842991495333189	1	1	2	0	0.0075	0.03334819423896608	861.5608554085661	936.5608554085661	936.5608554085661	961.5608554085661	0.095238097012043	0.036363635212183	0.03999999910593033	0.04477611929178238	0.625	861	936	936	961	1525
4.860011092185536	4.860011486925236	1	1	2	0	0.0075	0.03334819423896608	861.5608554085661	936.5608554085661	936.5608554085661	961.5608554085661	0.095238097012043	0.036363635212183	0.03999999910593033	0.04477611929178238	0.59375	861	936	936	961	1518
4.880104132332535	4.880103737592838	1	1	2	0	0.0075	0.03334819423896608	861.5608554085661	936.5608554085661	936.5608554085661	961.5608554085661	0.095238097012043	0.036363635212183	0.03999999910593033	0.04477611929178238	0.59375	861	936	936	961	1518
4.8933756757450215	4.8933756757450215	1	1	2	0	0.0075	0.03334819423896608	861.5608554085661	936.5608554085661	936.5608554085661	961.5608554085661	0.095238097012043	0.036363635212183	0.03999999910593033	0.04477611929178238	0.59375	861	936	936	961	1518
4.9100305331157	4.9100305331157	1	1	2	0	0.0075	0.03312431364751129	860.6440643865587	935.6440643865587	935.6440643865587	960.6440643865587	0.095238097012043	0.036363635212183	0.019999999552965164	0.04477611929178238	0.59375	860	935	935	960	1518
4.926024596230631	4.926024596230631	1	1	2	0	0.0075	0.03334819423896608	861.5608554085661	936.5608554085661	936.5608554085661	961.5608554085661	0.095238097012043	0.036363635212183	0.03999999910593033	0.04477611929178238	0.59375	861	936	936	961	1518
4.9432230101665215	4.9432230101665215	1	1	2	0	0.0075	0.03312431364751129	860.6440643865587	935.6440643865587	935.6440643865587	960.6440643865587	0.095238097012043	0.036363635212183	0.019999999552965164	0.04477611929178238	0.59375	860	935	935	960	1518
4.960146685272063	4.960146685272063	1	1	2	0	0.0075	0.021219551521005915	811.8940634785192	886.8940634785192	886.8940634785192	911.8940634785192	0.0476190485060215	0.036363635212183	0.019999999552965164	0.04477611929178238	0.59375	811	886	886	911	1518
4.975959562865258	4.975959562865258	1	1	2	0	0.0075	0.03312431364751129	860.6440643865587	935.6440643865587	935.6440643865587	960.6440643865587	0.095238097012043	0.036363635212183	0.019999999552965164	0.04477611929178238	0.59375	860	935	935	960	1518
4.993022975824166	4.993022975824166	1	1	2	0	0.0075	0.028802739837443206	842.9472196343299	917.9472196343299	917.9472196343299	942.9472196343299	0.095238097012043	0.0181818176060915	0.03999999910593033	0.04477611929178238	0.59375	842	917	917	942	1518
5.01016573146253	5.01016573146253	1	1	2	0	0.0075	0.028802739837443206	842.9472196343299	917.9472196343299	917.9472196343299	942.9472196343299	0.095238097012043	0.0181818176060915	0.03999999910593033	0.04477611929178238	0.59375	842	917	917	942	1518
5.0267815096030315	5.026781114863331	1	1	2	0	0.0075	0.028802739837443206	842.9472196343299	917.9472196343299	917.9472196343299	942.9472196343299	0.095238097012043	0.0181818176060915	0.03999999910593033	0.04477611929178238	0.59375	842	917	917	942	1518
5.042961495116083	5.042961495116083	1	1	2	0	0.0075	0.029026620428897996	843.8640106563373	918.8640106563373	918.8640106563373	943.8640106563373	0.095238097012043	0.0181818176060915	0.05999999865889549	0.04477611929178238	0.59375	843	918	918	943	1518
5.0600229343765	5.0600229343765	1	1	2	0	0.0075	0.029026620428897996	843.8640106563373	918.8640106563373	918.8640106563373	943.8640106563373	0.095238097012043	0.0181818176060915	0.05999999865889549	0.04477611929178238	0.59375	843	918	918	943	1518
5.080159790630065	5.080159790630065	1	1	2	0	0.0075	0.029026620428897996	843.8640106563373	918.8640106563373	918.8640106563373	943.8640106563373	0.095238097012043	0.0181818176060915	0.05999999865889549	0.04477611929178238	0.5625	843	918	918	943	1512
5.093406860181224	5.093406860181224	1	1	2	0	0.0075	0.029026620428897996	843.8640106563373	918.8640106563373	918.8640106563373	943.8640106563373	0.095238097012043	0.0181818176060915	0.05999999865889549	0.04477611929178238	0.53125	843	918	918	943	1506
5.110122507465514	5.110122507465514	1	1	2	0	0.0075	0.04115526407818074	893.5308064001501	968.5308064001501	968.5308064001501	993.5308064001501	0.1428571492433548	0.0181818176060915	0.07999999821186066	0.04477611929178238	0.53125	893	968	968	993	1506
5.126014332998464	5.126014332998464	1	1	2	0	0.0075	0.04115526407818074	893.5308064001501	968.5308064001501	968.5308064001501	993.5308064001501	0.1428571492433548	0.0181818176060915	0.07999999821186066	0.04477611929178238	0.5	893	968	968	993	1500
5.1430066928115945	5.1430066928115945	1	1	2	0	0.0075	0.04115526407818074	893.5308064001501	968.5308064001501	968.5308064001501	993.5308064001501	0.1428571492433548	0.0181818176060915	0.07999999821186066	0.04477611929178238	0.5	893	968	968	993	1500
5.160240633320372	5.160240633320372	1	1	2	0	0.0075	0.04570071847970361	912.1444421743863	987.1444421743863	987.1444421743863	1012.1444421743863	0.1428571492433548	0.036363635212183	0.07999999821186066	0.04477611929178238	0.5	912	987	987	1012	1500
5.176021142258266	5.176021142258266	1	1	2	0	0.0075	0.04570071847970361	912.1444421743863	987.1444421743863	987.1444421743863	1012.1444421743863	0.1428571492433548	0.036363635212183	0.07999999821186066	0.04477611929178238	0.5	912	987	987	1012	1500
5.192978370238206	5.192978370238206	1	1	2	0	0.0075	0.0459992259101414	913.366830102029	988.366830102029	988.366830102029	1013.366830102029	0.1428571492433548	0.036363635212183	0.07999999821186066	0.05970149114727974	0.5	913	988	988	1013	1500
5.209980598543806	5.209980598543806	1	1	2	0	0.0075	0.03409446285231345	864.6168253802235	939.6168253802235	939.6168253802235	964.6168253802235	0.095238097012043	0.036363635212183	0.07999999821186066	0.05970149114727974	0.46875	864	939	939	964	1493
5.226776377986946	5.226776377986946	1	1	2	0	0.0075	0.03409446285231345	864.6168253802235	939.6168253802235	939.6168253802235	964.6168253802235	0.095238097012043	0.036363635212183	0.07999999821186066	0.05970149114727974	0.5	864	939	939	964	1500
5.243280839532391	5.243281234272091	1	1	2	0	0.0075	0.03409446285231345	864.6168253802235	939.6168253802235	939.6168253802235	964.6168253802235	0.095238097012043	0.036363635212183	0.07999999821186066	0.05970149114727974	0.5	864	939	939	964	1500
5.26000675004885	5.26000675004885	1	1	2	0	0.0075	0.03409446285231345	864.6168253802235	939.6168253802235	939.6168253802235	964.6168253802235	0.095238097012043	0.036363635212183	0.07999999821186066	0.05970149114727974	0.5	864	939	939	964	1500
5.28010294811344	5.28010294811344	1	1	2	0	0.0075	0.03409446285231345	864.6168253802235	939.6168253802235	939.6168253802235	964.6168253802235	0.095238097012043	0.036363635212183	0.07999999821186066	0.05970149114727974	0.5	864	939	939	964	1500
5.2933946232505615	5.2933946232505615	1	1	2	0	0.0075	0.03409446285231345	864.6168253802235	939.6168253802235	939.6168253802235	964.6168253802235	0.095238097012043	0.036363635212183	0.07999999821186066	0.05970149114727974	0.5	864	939	939	964	1500
5.310013559308652	5.310013559308652	1	1	2	0	0.0075	0.03409446285231345	864.6168253802235	939.6168253802235	939.6168253802235	964.6168253802235	0.095238097012043	0.036363635212183	0.07999999821186066	0.05970149114727974	0.53125	864	939	939	964	1506
5.326090912500026	5.326091307239723	1	1	2	0	0.0075	0.03409446285231345	864.6168253802235	939.6168253802235	939.6168253802235	964.6168253802235	0.095238097012043	0.036363635212183	0.07999999821186066	0.05970149114727974	0.53125	864	939	939	964	1506
5.343006298071893	5.343006298071893	1	1	2	0	0.0075	0.03409446285231345	864.6168253802235	939.6168253802235	939.6168253802235	964.6168253802235	0.095238097012043	0.036363635212183	0.07999999821186066	0.05970149114727974	0.53125	864	939	939	964	1506
5.36019365929622	5.36019365929622	1	1	2	0	0.0075	0.021891193276743836	814.644436468266	889.644436468266	889.644436468266	914.644436468266	0.0476190485060215	0.036363635212183	0.05999999865889549	0.05970149114727974	0.53125	814	889	889	914	1506
5.375969431357726	5.375969431357726	1	1	2	0	0.0075	0.033795955403249214	863.3944373763055	938.3944373763055	938.3944373763055	963.3944373763055	0.095238097012043	0.036363635212183	0.05999999865889549	0.05970149114727974	0.53125	863	938	938	963	1506
5.393180476963979	5.3931808717036755	1	1	2	0	0.0075	0.021891193276743836	814.644436468266	889.644436468266	889.644436468266	914.644436468266	0.0476190485060215	0.036363635212183	0.05999999865889549	0.05970149114727974	0.53125	814	889	889	914	1506
5.410041388457417	5.410041388457417	1	1	2	0	0.0075	0.021891193276743836	814.644436468266	889.644436468266	889.644436468266	914.644436468266	0.0476190485060215	0.036363635212183	0.05999999865889549	0.05970149114727974	0.53125	814	889	889	914	1506
5.4267953254924866	5.4267953254924866	1	1	2	0	0.0075	0.01734573887522096	796.0308006940298	871.0308006940298	871.0308006940298	896.0308006940298	0.0476190485060215	0.0181818176060915	0.05999999865889549	0.05970149114727974	0.53125	796	871	871	896	1506
5.443014784975416	5.443014390235719	1	1	2	0	0.0075	0.01734573887522096	796.0308006940298	871.0308006940298	871.0308006940298	896.0308006940298	0.0476190485060215	0.0181818176060915	0.05999999865889549	0.05970149114727974	0.53125	796	871	871	896	1506
5.460090040125289	5.460090040125289	1	1	2	0	0.0075	0.01734573887522096	796.0308006940298	871.0308006940298	871.0308006940298	896.0308006940298	0.0476190485060215	0.0181818176060915	0.05999999865889549	0.05970149114727974	0.53125	796	871	871	896	1506
5.475963312892395	5.475963312892395	1	1	2	0	0.0075	0.01734573887522096	796.0308006940298	871.0308006940298	871.0308006940298	896.0308006940298	0.0476190485060215	0.0181818176060915	0.05999999865889549	0.05970149114727974	0.53125	796	871	871	896	1506
5.4934388340968265	5.4934388340968265	1	1	2	0	0.0075	0.01734573887522096	796.0308006940298	871.0308006940298	871.0308006940298	896.0308006940298	0.0476190485060215	0.0181818176060915	0.05999999865889549	0.05970149114727974	0.53125	796	871	871	896	1506
5.509999743419195	5.509999348679498	1	0	2	0	0.0075	0.01734573887522096	796.0308006940298	871.0308006940298	871.0308006940298	896.0308006940298	0.0476190485060215	0.0181818176060915	0.05999999865889549	0.05970149114727974	0.53125	796	871	871	896	1506
5.525959464180334	5.525959464180334	1	0	2	0	0.0075	0.01734573887522096	796.0308006940298	871.0308006940298	871.0308006940298	896.0308006940298	0.0476190485060215	0.0181818176060915	0.05999999865889549	0.05970149114727974	0.53125	796	871	871	896	1506
5.542958929308041	5.542958929308041	1	0	2	0	0.0075	0.01734573887522096	796.0308006940298	871.0308006940298	871.0308006940298	896.0308006940298	0.0476190485060215	0.0181818176060915	0.05999999865889549	0.05970149114727974	0.53125	796	871	871	896	1506
5.560020763308154	5.560020763308154	1	0	2	0	0.0075	0.01734573887522096	796.0308006940298	871.0308006940298	871.0308006940298	896.0308006940298	0.0476190485060215	0.0181818176060915	0.05999999865889549	0.05970149114727974	0.53125	796	871	871	896	1506
5.575948904893393	5.575948904893393	1	0	2	0	0.0075	0.01734573887522096	796.0308006940298	871.0308006940298	871.0308006940298	896.0308006940298	0.0476190485060215	0.0181818176060915	0.05999999865889549	0.05970149114727974	0.53125	796	871	871	896	1506
5.592989422949772	5.592989422949772	1	0	2	0	0.0075	0.021891193276743836	814.644436468266	889.644436468266	889.644436468266	914.644436468266	0.0476190485060215	0.036363635212183	0.05999999865889549	0.05970149114727974	0.53125	814	889	889	914	1506
5.610153889271567	5.610153889271567	1	0	2	0	0.0075	0.021891193276743836	814.644436468266	889.644436468266	889.644436468266	914.644436468266	0.0476190485060215	0.036363635212183	0.05999999865889549	0.05970149114727974	0.53125	814	889	889	914	1506
5.6266844036371335	5.6266844036371335	1	0	2	0	0.0075	0.021891193276743836	814.644436468266	889.644436468266	889.644436468266	914.644436468266	0.0476190485060215	0.036363635212183	0.05999999865889549	0.05970149114727974	0.53125	814	889	889	914	1506
5.6430270219060805	5.6430270219060805	1	0	2	0	0.0075	0.021891193276743836	814.644436468266	889.644436468266	889.644436468266	914.644436468266	0.0476190485060215	0.036363635212183	0.05999999865889549	0.05970149114727974	0.53125	814	889	889	914	1506
5.660012671144331	5.660012671144331	1	0	2	0	0.0075	0.021891193276743836	814.644436468266	889.644436468266	889.644436468266	914.644436468266	0.0476190485060215	0.036363635212183	0.05999999865889549	0.05970149114727974	0.53125	814	889	889	914	1506
5.676023313326608	5.676023313326612	1	0	2	0	0.0075	0.021891193276743836	814.644436468266	889.644436468266	889.644436468266	914.644436468266	0.0476190485060215	0.036363635212183	0.05999999865889549	0.05970149114727974	0.53125	814	889	889	914	1506
5.693317649009304	5.693317649009304	1	0	2	0	0.0075	0.021891193276743836	814.644436468266	889.644436468266	889.644436468266	914.644436468266	0.0476190485060215	0.036363635212183	0.05999999865889549	0.05970149114727974	0.53125	814	889	889	914	1506
5.7100088224322665	5.7100088224322665	1	0	2	0	0.0075	0.021891193276743836	814.644436468266	889.644436468266	889.644436468266	914.644436468266	0.0476190485060215	0.036363635212183	0.05999999865889549	0.05970149114727974	0.53125	814	889	889	914	1506
5.726237755667968	5.726238150407669	1	0	2	0	0.0075	0.021891193276743836	814.644436468266	889.644436468266	889.644436468266	914.644436468266	0.0476190485060215	0.036363635212183	0.05999999865889549	0.05970149114727974	0.53125	814	889	889	914	1506
5.743006298071895	5.743005903332195	1	0	2	0	0.0075	0.021891193276743836	814.644436468266	889.644436468266	889.644436468266	914.644436468266	0.0476190485060215	0.036363635212183	0.05999999865889549	0.05970149114727974	0.53125	814	889	889	914	1506
5.760009315856893	5.760009315856893	1	0	2	0	0.0075	0.021891193276743836	814.644436468266	889.644436468266	889.644436468266	914.644436468266	0.0476190485060215	0.036363635212183	0.05999999865889549	0.05970149114727974	0.53125	814	889	889	914	1506
5.775956404947669	5.775956404947669	1	0	2	0	0.0075	0.021891193276743836	814.644436468266	889.644436468266	889.644436468266	914.644436468266	0.0476190485060215	0.036363635212183	0.05999999865889549	0.05970149114727974	0.53125	814	889	889	914	1506
5.792970080704533	5.792970080704533	1	0	2	0	0.0075	0.021891193276743836	814.644436468266	889.644436468266	889.644436468266	914.644436468266	0.0476190485060215	0.036363635212183	0.05999999865889549	0.05970149114727974	0.53125	814	889	889	914	1506
5.810032704184044	5.810032309444344	1	0	2	0	0.0075	0.021891193276743836	814.644436468266	889.644436468266	889.644436468266	914.644436468266	0.0476190485060215	0.036363635212183	0.05999999865889549	0.05970149114727974	0.53125	814	889	889	914	1506
5.826650456023037	5.826650456023037	1	0	2	0	0.0075	0.021891193276743836	814.644436468266	889.644436468266	889.644436468266	914.644436468266	0.0476190485060215	0.036363635212183	0.05999999865889549	0.05970149114727974	0.53125	814	889	889	914	1506
5.84297846892313	5.84297846892313	1	0	2	0	0.0075	0.021891193276743836	814.644436468266	889.644436468266	889.644436468266	914.644436468266	0.0476190485060215	0.036363635212183	0.05999999865889549	0.05970149114727974	0.53125	814	889	889	914	1506
5.860006355309151	5.860006355309151	1	0	2	0	0.0075	0.021891193276743836	814.644436468266	889.644436468266	889.644436468266	914.644436468266	0.0476190485060215	0.036363635212183	0.05999999865889549	0.05970149114727974	0.53125	814	889	889	914	1506
5.875993313109502	5.875992918369805	1	0	2	0	0.0075	0.021891193276743836	814.644436468266	889.644436468266	889.644436468266	914.644436468266	0.0476190485060215	0.036363635212183	0.05999999865889549	0.05970149114727974	0.53125	814	889	889	914	1506
5.893336991254541	5.893336991254541	1	0	2	0	0.0075	0.021891193276743836	814.644436468266	889.644436468266	889.644436468266	914.644436468266	0.0476190485060215	0.036363635212183	0.05999999865889549	0.05970149114727974	0.53125	814	889	889	914	1506
5.909968558982994	5.909968558982994	1	0	2	0	0.0075	0.021891193276743836	814.644436468266	889.644436468266	889.644436468266	914.644436468266	0.0476190485060215	0.036363635212183	0.05999999865889549	0.05970149114727974	0.53125	814	889	889	914	1506
5.92600564872509	5.92600564872509	1	0	2	0	0.0075	0.021891193276743836	814.644436468266	889.644436468266	889.644436468266	914.644436468266	0.0476190485060215	0.036363635212183	0.05999999865889549	0.05970149114727974	0.53125	814	889	889	914	1506
5.943009061249784	5.943009061249784	1	0	2	0	0.0075	0.021891193276743836	814.644436468266	889.644436468266	889.644436468266	914.644436468266	0.0476190485060215	0.036363635212183	0.05999999865889549	0.05970149114727974	0.53125	814	889	889	914	1506
5.960021158047853	5.960021158047853	1	0	2	0	0.0075	0.021891193276743836	814.644436468266	889.644436468266	889.644436468266	914.644436468266	0.0476190485060215	0.036363635212183	0.05999999865889549	0.05970149114727974	0.53125	814	889	889	914	1506
5.975967457659232	5.975967457659232	1	0	2	0	0.0075	0.021891193276743836	814.644436468266	889.644436468266	889.644436468266	914.644436468266	0.0476190485060215	0.036363635212183	0.05999999865889549	0.05970149114727974	0.53125	814	889	889	914	1506
5.99299929144224	5.99299929144224	1	0	2	0	0.0075	0.021891193276743836	814.644436468266	889.644436468266	889.644436468266	914.644436468266	0.0476190485060215	0.036363635212183	0.05999999865889549	0.05970149114727974	0.53125	814	889	889	914	1506
6.010037046320731	6.010037046320731	0	0	2	0	0.0075	0.021891193276743836	814.644436468266	889.644436468266	889.644436468266	914.644436468266	0.0476190485060215	0.036363635212183	0.05999999865889549	0.05970149114727974	0.5625	814	889	889	914	1512
6.02674558829044	6.02674558829044	0	0	2	0	0.0074897215106593034	0.021891193276743836	814.644436468266	889.644436468266	889.644436468266	914.644436468266	0.0476190485060215	0.036363635212183	0.05999999865889549	0.05970149114727974	0.53125	814	889	889	914	1506
6.043024653467887	6.04302425872819	0	0	2	0	0.007458914215262049	0.021891193276743836	814.644436468266	889.644436468266	889.644436468266	914.644436468266	0.0476190485060215	0.036363635212183	0.05999999865889549	0.05970149114727974	0.53125	814	889	889	914	1506
6.060168198585648	6.060168198585648	0	0	2	0	0.007407662554463533	0.021891193276743836	814.644436468266	889.644436468266	889.644436468266	914.644436468266	0.0476190485060215	0.036363635212183	0.05999999865889549	0.05970149114727974	0.53125	814	889	889	914	1506
6.08005755304808	6.08005755304808	0	0	2	0	0.007336107005503543	0.021891193276743836	814.644436468266	889.644436468266	889.644436468266	914.644436468266	0.0476190485060215	0.036363635212183	0.05999999865889549	0.05970149114727974	0.53125	814	889	889	914	1506
6.093271859204245	6.093271464464545	0	0	2	0	0.007244443697168012	0.021891193276743836	814.644436468266	889.644436468266	889.644436468266	914.644436468266	0.0476190485060215	0.036363635212183	0.05999999865889549	0.05970149114727974	0.53125	814	889	889	914	1506
6.110002111857389	6.110002111857389	0	0	2	0	0.007132923872213651	0.021891193276743836	814.644436468266	889.644436468266	889.644436468266	914.644436468266	0.0476190485060215	0.036363635212183	0.05999999865889549	0.05970149114727974	0.53125	814	889	889	914	1506
6.133425570842947	6.133425570842947	0	0	2	0	0.007001853198729013	0.021891193276743836	814.644436468266	889.644436468266	889.644436468266	914.644436468266	0.0476190485060215	0.036363635212183	0.05999999865889549	0.05970149114727974	0.53125	814	889	889	914	1506
6.14658185026339	6.146581455523693	0	0	2	0	0.006851590932319507	0.021891193276743836	814.644436468266	889.644436468266	889.644436468266	914.644436468266	0.0476190485060215	0.036363635212183	0.05999999865889549	0.05970149114727974	0.5625	814	889	889	914	1512
6.160020763308156	6.160020763308156	0	0	2	0	0.006682548931412759	0.021891193276743836	814.644436468266	889.644436468266	889.644436468266	914.644436468266	0.0476190485060215	0.036363635212183	0.05999999865889549	0.05970149114727974	0.5625	814	889	889	914	1512
6.175968247138632	6.175968247138632	0	0	2	0	0.006495190528383289	0.022189700725808073	815.866824472184	890.866824472184	890.866824472184	915.866824472184	0.0476190485060215	0.036363635212183	0.07999999821186066	0.05970149114727974	0.53125	815	890	890	915	1506
6.193033633796036	6.193033633796036	0	0	2	0	0.0062900292595906805	0.022189700725808073	815.866824472184	890.866824472184	890.866824472184	915.866824472184	0.0476190485060215	0.036363635212183	0.07999999821186066	0.05970149114727974	0.53125	815	890	890	915	1506
6.21338957058242	6.213389175842719	0	0	2	0	0.006067627457812106	0.022189700725808073	815.866824472184	890.866824472184	890.866824472184	915.866824472184	0.0476190485060215	0.036363635212183	0.07999999821186066	0.05970149114727974	0.53125	815	890	890	915	1506
6.226662692953701	6.226662692953701	0	0	2	0	0.005828594710927282	0.021891193276743836	814.644436468266	889.644436468266	889.644436468266	914.644436468266	0.0476190485060215	0.036363635212183	0.05999999865889549	0.05970149114727974	0.53125	814	889	889	914	1506
6.243019916591502	6.243019916591502	0	0	2	0	0.005573586191080457	0.021891193276743836	814.644436468266	889.644436468266	889.644436468266	914.644436468266	0.0476190485060215	0.036363635212183	0.05999999865889549	0.05970149114727974	0.53125	814	889	889	914	1506
6.260002013172462	6.260002013172462	0	0	2	0	0.005303300858899107	0.022189700725808073	815.866824472184	890.866824472184	890.866824472184	915.866824472184	0.0476190485060215	0.036363635212183	0.07999999821186066	0.05970149114727974	0.53125	815	890	890	915	1506
6.280032684447059	6.280032684447059	0	0	2	0	0.0050184795476914375	0.022189700725808073	815.866824472184	890.866824472184	890.866824472184	915.866824472184	0.0476190485060215	0.036363635212183	0.07999999821186066	0.05970149114727974	0.53125	815	890	890	915	1506
6.29330896473593	6.29330896473593	0	0	2	0	0.004719902932873782	0.022189700725808073	815.866824472184	890.866824472184	890.866824472184	915.866824472184	0.0476190485060215	0.036363635212183	0.07999999821186066	0.05970149114727974	0.53125	815	890	890	915	1506
6.310385798844598	6.310385798844598	0	0	2	0	0.00440838939219355	0.027406797399605387	837.230835351384	912.230835351384	912.230835351384	937.230835351384	0.0476190485060215	0.05454545468091965	0.10000000149011612	0.0746268630027771	0.5625	837	912	912	937	1512
6.334100575727851	6.334100575727851	0	0	2	0	0.004084792762612705	0.027406797399605387	837.230835351384	912.230835351384	912.230835351384	937.230835351384	0.0476190485060215	0.05454545468091965	0.10000000149011612	0.0746268630027771	0.53125	837	912	912	937	1506
6.342955376650751	6.342955376650751	0	0	2	0	0.0037500000000000025	0.028227692894192774	840.5924024017194	915.5924024017194	915.5924024017194	940.5924024017194	0.0476190485060215	0.05454545468091965	0.11999999731779099	0.08955223858356476	0.5625	840	915	915	940	1512
6.360307344329465	6.360307344329465	0	0	2	0	0.0034049287480466027	0.028227692894192774	840.5924024017194	915.5924024017194	915.5924024017194	940.5924024017194	0.0476190485060215	0.05454545468091965	0.11999999731779099	0.08955223858356476	0.53125	840	915	915	940	1506
6.376041273982905	6.376041273982905	0	0	2	0	0.003050524823068503	0.033743296243917587	863.1787981188425	938.1787981188425	938.1787981188425	963.1787981188425	0.0476190485060215	0.072727270424366	0.14000000059604645	0.10447761416435242	0.5625	863	938	938	963	1512
6.392998501962845	6.392998501962845	0	0	2	0	0.002687759621589753	0.026906377877762067	835.1816174094356	910.1816174094356	910.1816174094356	935.1816174094356	0.0	0.09090909361839294	0.1599999964237213	0.10447761416435242	0.5625	835	910	910	935	1512
6.41344680783874	6.41344680783874	0	0	2	0	0.002317627457812106	0.050439361769205604	931.5491864448969	1006.5491864448969	1006.5491864448969	1031.549186444897	0.0476190485060215	0.12727272510528564	0.20000000298023224	0.13432836532592773	0.5625	931	1006	1006	1031	1512
6.42661729788834	6.42661729788834	0	0	2	0	0.0019411428382689055	0.05647735222451278	956.2747573593798	1031.27475735938	1031.27475735938	1056.27475735938	0.0476190485060215	0.145454540848732	0.2199999988079071	0.1492537260055542	0.5625	956	1031	1031	1056	1512
6.44295281084271	6.44295281084271	0	0	2	0	0.0015593376811331942	0.0634854924862287	984.9730917311065	1059.9730917311065	1059.9730917311065	1084.9730917311065	0.0476190485060215	0.16363635659217834	0.25999999046325684	0.16417910158634186	0.5625	984	1059	1059	1084	1512
6.466781667498909	6.466781667498909	0	0	2	0	0.0011732584878017302	0.0707921452570095	1014.8938348274539	1089.893834827454	1089.893834827454	1114.893834827454	0.0476190485060215	0.1818181872367859	0.30000001192092896	0.17910447716712952	0.59375	1014	1089	1089	1114	1518
6.47616107748148	6.476161077481484	0	0	2	0	0.0007839634745073992	0.09127221243928618	1098.759709938877	1173.759709938877	1173.759709938877	1198.759709938877	0.095238097012043	0.20000000298023224	0.36000001430511475	0.19402985274791718	0.59375	1098	1173	1173	1198	1518
6.493410412838513	6.493410412838513	0	0	2	0	0.0003925196718220764	0.12760548026704077	1247.544441693532	1322.544441693532	1322.544441693532	1347.544441693532	0.190476194024086	0.23636363446712494	0.4000000059604645	0.20895522832870483	0.59375	1247	1322	1322	1347	1518
6.510145797107741	6.510145797107741	0	0	2	0	-2.871426524195212e-18	0.14942882821631076	1336.9110515457926	1411.9110515457926	1411.9110515457926	1436.9110515457926	0.2380952388048172	0.2545454502105713	0.4399999976158142	0.23880596458911896	0.625	1336	1411	1411	1436	1525
6.533416097090177	6.533416097090177	0	0	2	0	-0.00039251967182208215	0.1790812187497295	1458.3375907801424	1533.3375907801424	1533.3375907801424	1558.3375907801424	0.2857142984867096	0.290909081697464	0.5199999809265137	0.26865673065185547	0.625	1458	1533	1533	1558	1525
6.546664745600134	6.546664350860434	0	0	2	0	-0.000783963474507405	0.18698488655819823	1490.7031104558218	1565.7031104558218	1565.7031104558218	1590.7031104558218	0.2857142984867096	0.30909091234207153	0.5400000214576721	0.28358209133148193	0.625	1490	1565	1565	1590	1525
6.560053131963455	6.560053131963455	0	0	2	0	-0.0011732584878017358	0.18698488655819823	1490.7031104558218	1565.7031104558218	1565.7031104558218	1590.7031104558218	0.2857142984867096	0.30909091234207153	0.5400000214576721	0.28358209133148193	0.625	1490	1565	1565	1590	1525
6.5761186429638645	6.5761186429638645	0	0	2	0	-0.0015593376811331998	0.20694255757242885	1572.4297732590962	1647.4297732590962	1647.4297732590962	1672.4297732590962	0.3333333432674408	0.3272727131843567	0.5600000023841858	0.2985074520111084	0.625	1572	1647	1647	1672	1525
6.600339081401247	6.600339081401247	0	0	2	0	-0.001941142838268911	0.2234961618683231	1640.2167828507831	1715.2167828507831	1715.2167828507831	1740.2167828507831	0.3333333432674408	0.3636363744735718	0.6000000238418579	0.3283582031726837	0.625	1640	1715	1715	1740	1525
6.60997901958501	6.60997901958501	0	0	2	0	-0.002317627457812111	0.23028042074014898	1667.99832293091	1742.99832293091	1742.99832293091	1767.99832293091	0.3333333432674408	0.38181817531585693	0.6000000238418579	0.34328359365463257	0.625	1667	1742	1742	1767	1525
6.626861247022182	6.626860852282485	0	0	2	0	-0.002687759621589758	0.23431026799465293	1684.5005474381037	1759.5005474381037	1759.5005474381037	1784.5005474381037	0.3333333432674408	0.38181817531585693	0.6200000047683716	0.35820895433425903	0.625	1684	1759	1759	1784	1525
6.643000969085962	6.643000969085962	0	0	2	0	-0.003050524823068508	0.2430348263747657	1720.2276140046656	1795.2276140046656	1795.2276140046656	1820.2276140046656	0.3333333432674408	0.4000000059604645	0.6399999856948853	0.3731343150138855	0.625	1720	1795	1795	1820	1525
6.6600426713614365	6.6600426713614365	0	0	2	0	-0.003404928748046606	0.2594850377805198	1787.5912297112286	1862.5912297112286	1862.5912297112286	1887.5912297112286	0.380952388048172	0.41818180680274963	0.6399999856948853	0.3731343150138855	0.65625	1787	1862	1862	1887	1531
6.680069789978743	6.680069789978743	0	0	2	0	-0.003750000000000004	0.2638134026638608	1805.31588390851	1880.31588390851	1880.31588390851	1905.31588390851	0.380952388048172	0.41818180680274963	0.6600000262260437	0.38805970549583435	0.65625	1805	1880	1880	1905	1531
6.6933456755279135	6.693345675527917	0	0	2	0	-0.004084792762612706	0.2728364683443041	1842.2653378699251	1917.2653378699251	1917.2653378699251	1942.2653378699251	0.380952388048172	0.4363636374473572	0.6800000071525574	0.4029850661754608	0.65625	1842	1917	1917	1942	1531
6.7100226383217265	6.7100226383217265	0	0	2	0	-0.004408389392193551	0.27738192600545597	1860.878986992342	1935.878986992342	1935.878986992342	1960.878986992342	0.380952388048172	0.4545454680919647	0.6800000071525574	0.4029850661754608	0.65625	1860	1935	1935	1960	1531
6.733391623228853	6.733391623228853	0	0	2	0	-0.004719902932873782	0.31501260392256647	2014.9766130629098	2089.9766130629096	2089.9766130629096	2114.9766130629096	0.4285714328289032	0.5090909004211426	0.7200000286102295	0.447761207818985	0.65625	2014	2089	2089	2114	1531
6.743013798126169	6.743013798126173	0	0	2	0	-0.005018479547691437	0.34138141049822757	2122.956875990242	2197.956875990242	2197.956875990242	2222.956875990242	0.4761904776096344	0.5454545617103577	0.7200000286102295	0.4776119291782379	0.65625	2122	2197	2197	2222	1531
6.760082737440863	6.760082737440863	0	0	2	0	-0.005303300858899106	0.35838275732389135	2192.577391241335	2267.577391241335	2267.577391241335	2292.577391241335	0.4761904776096344	0.581818163394928	0.7400000095367432	0.5074626803398132	0.65625	2192	2267	2267	2292	1531
6.776026273874349	6.776025879134652	0	0	2	0	-0.005573586191080455	0.3875874005858577	2312.1704053990875	2387.1704053990875	2387.1704053990875	2412.1704053990875	0.523809552192688	0.6181818246841431	0.7599999904632568	0.5373134613037109	0.6875	2312	2387	2387	2412	1537
6.793055344479468	6.793055344479468	0	0	2	0	-0.00582859471092728	0.3995141195005445	2361.0103193547297	2436.0103193547297	2436.0103193547297	2461.0103193547297	0.523809552192688	0.6545454263687134	0.7599999904632568	0.5522388219833374	0.6875	2361	2436	2436	2461	1537
6.813576677199636	6.813576677199636	0	0	2	0	-0.006067627457812103	0.4216359825098692	2451.599348377915	2526.599348377915	2526.599348377915	2551.599348377915	0.5714285969734192	0.6727272868156433	0.7799999713897705	0.5671641826629639	0.6875	2451	2526	2526	2551	1537
6.826760983138692	6.8267605883989955	0	0	2	0	-0.006290029259590677	0.46533340011514834	2630.5402734715326	2705.5402734715326	2705.5402734715326	2730.5402734715326	0.5714285969734192	0.7636363506317139	0.8199999928474426	0.641791045665741	0.6875	2630	2705	2705	2730	1537
6.843031758782464	6.843031364042767	0	0	2	0	-0.006495190528383286	0.4969939246684758	2760.1901215174084	2835.1901215174084	2835.1901215174084	2860.1901215174084	0.6190476417541504	0.8181818127632141	0.8199999928474426	0.6716417670249939	0.6875	2760	2835	2835	2860	1537
6.8667390356114435	6.8667390356114435	0	0	2	0	-0.006682548931412756	0.5307507962700146	2898.4245107257098	2973.4245107257098	2973.4245107257098	2998.4245107257098	0.6666666865348816	0.8545454740524292	0.8399999737739563	0.7164179086685181	0.6875	2898	2973	2973	2998	1537
6.876016997491428	6.876016602751731	0	0	2	0	-0.006851590932319503	0.5498416986928056	2976.601756147039	3051.601756147039	3051.601756147039	3076.601756147039	0.6666666865348816	0.8909090757369995	0.8600000143051147	0.746268630027771	0.71875	2976	3051	3051	3076	1543
6.893479887025498	6.893479887025498	0	0	2	0	-0.0070018531987290095	0.5811358865784175	3104.7514555386197	3179.7514555386197	3179.7514555386197	3204.7514555386197	0.7142857313156128	0.9272727370262146	0.8799999952316284	0.7761194109916687	0.71875	3104	3179	3179	3204	1543
6.910030138376003	6.910030138376003	0	0	2	0	-0.007132923872213648	0.6119822861899191	3231.0674619477186	3306.0674619477186	3306.0674619477186	3331.0674619477186	0.761904776096344	0.9636363387107849	0.8799999952316284	0.8208954930305481	0.71875	3231	3306	3306	3331	1543
6.933443334129391	6.933443334129391	0	0	2	0	-0.007244443697168009	0.6617839475710001	3435.0052653032453	3510.0052653032453	3510.0052653032453	3535.0052653032453	0.8095238208770752	1.0	0.9200000166893005	0.9104477763175964	0.71875	3435	3510	3510	3535	1543
6.943028403495026	6.943028403495026	0	0	2	0	-0.007336107005503539	0.6617839475710001	3435.0052653032453	3510.0052653032453	3510.0052653032453	3535.0052653032453	0.8095238208770752	1.0	0.9200000166893005	0.9104477763175964	0.71875	3435	3510	3510	3535	1543
6.96015773798363	6.96015773798363	0	0	2	0	-0.00740766255446353	0.6733511016128668	3482.3727611046897	3557.3727611046897	3557.3727611046897	3582.3727611046897	0.8095238208770752	1.0	0.9399999976158142	0.9402984976768494	0.71875	3482	3557	3557	3582	1543
6.975965878700437	6.975965878700437	0	0	2	0	-0.007458914215262048	0.6887633225588656	3545.485805878555	3620.485805878555	3620.485805878555	3645.485805878555	0.8571428656578064	1.0	0.9399999976158142	0.9552238583564758	0.75	3545	3620	3620	3645	1550
7.0001077639377645	7.0001073691980675	0	0	2	0	-0.007489721510659303	0.7007036245669891	3594.3813426018205	3669.3813426018205	3669.3813426018205	3694.3813426018205	0.8571428656578064	1.0	0.9599999785423279	0.9850746393203735	0.75	3594	3669	3669	3694	1550
7.010104546809222	7.010104941548919	0	0	2	0	-0.0075	0.7007036245669891	3594.3813426018205	3669.3813426018205	3669.3813426018205	3694.3813426018205	0.8571428656578064	1.0	0.9599999785423279	0.9850746393203735	0.71875	3594	3669	3669	3694	1543
7.026787825438211	7.026787825438211	0	0	2	0	-0.007489721510659305	0.6971215380839446	3579.712698453753	3654.712698453753	3654.712698453753	3679.712698453753	0.8571428656578064	1.0	0.9599999785423279	0.9701492786407471	0.75	3579	3654	3654	3679	1550
7.042981232101022	7.042981232101022	0	0	2	0	-0.007458914215262052	0.6971215380839446	3579.712698453753	3654.712698453753	3654.712698453753	3679.712698453753	0.8571428656578064	1.0	0.9599999785423279	0.9701492786407471	0.75	3579	3654	3654	3679	1550
7.0669608793221546	7.0669612740618515	0	0	2	0	-0.0074076625544635365	0.6816346761006029	3516.293998631969	3591.293998631969	3591.293998631969	3616.293998631969	0.8095238208770752	1.0	0.9599999785423279	0.9552238583564758	0.75	3516	3591	3591	3616	1550
7.076022129107512	7.076022129107512	0	0	2	0	-0.007336107005503547	0.6816346761006029	3516.293998631969	3591.293998631969	3591.293998631969	3616.293998631969	0.8095238208770752	1.0	0.9599999785423279	0.9552238583564758	0.75	3516	3591	3591	3616	1550
7.093526071570254	7.093526071570254	0	0	2	0	-0.0072444436971680175	0.6816346761006029	3516.293998631969	3591.293998631969	3591.293998631969	3616.293998631969	0.8095238208770752	1.0	0.9599999785423279	0.9552238583564758	0.71875	3516	3591	3591	3616	1543
7.109998953939799	7.109998559200099	0	0	2	0	-0.007132923872213658	0.6816346761006029	3516.293998631969	3591.293998631969	3591.293998631969	3616.293998631969	0.8095238208770752	1.0	0.9599999785423279	0.9552238583564758	0.71875	3516	3591	3591	3616	1543
7.133553466505349	7.1335538612450495	0	0	2	0	-0.007001853198729022	0.6935394372957857	3565.0439957262424	3640.0439957262424	3640.0439957262424	3665.0439957262424	0.8571428656578064	1.0	0.9599999785423279	0.9552238583564758	0.71875	3565	3640	3640	3665	1543
7.142994455880929	7.142994061141232	0	0	2	0	-0.006851590932319517	0.6935394372957857	3565.0439957262424	3640.0439957262424	3640.0439957262424	3665.0439957262424	0.8571428656578064	1.0	0.9599999785423279	0.9552238583564758	0.71875	3565	3640	3640	3665	1543
7.1600949743715265	7.160094579631826	0	0	2	0	-0.0066825489314127715	0.6780525896175584	3501.625354483902	3576.625354483902	3576.625354483902	3601.625354483902	0.8095238208770752	1.0	0.9599999785423279	0.9402984976768494	0.71875	3501	3576	3576	3601	1543
7.176174301261392	7.176174696001089	0	0	2	0	-0.006495190528383305	0.6899573508127412	3550.3753515781755	3625.3753515781755	3625.3753515781755	3650.3753515781755	0.8571428656578064	1.0	0.9599999785423279	0.9402984976768494	0.75	3550	3625	3625	3650	1550
7.201725407223341	7.201725012483644	0	0	2	0	-0.006290029259590696	0.6899573508127412	3550.3753515781755	3625.3753515781755	3625.3753515781755	3650.3753515781755	0.8571428656578064	1.0	0.9599999785423279	0.9402984976768494	0.71875	3550	3625	3625	3650	1543
7.209986519639289	7.209986519639289	0	0	2	0	-0.006067627457812124	0.674470503134514	3486.9567103358345	3561.9567103358345	3561.9567103358345	3586.9567103358345	0.8095238208770752	1.0	0.9599999785423279	0.9253731369972229	0.71875	3486	3561	3561	3586	1543
7.228698365580277	7.228699155059674	0	0	2	0	-0.005828594710927302	0.6780525896175584	3501.625354483902	3576.625354483902	3576.625354483902	3601.625354483902	0.8095238208770752	1.0	0.9599999785423279	0.9402984976768494	0.71875	3501	3576	3576	3601	1543
7.254362761835777	7.254362761835777	0	0	2	0	-0.005573586191080479	0.6733511016128668	3482.3727611046897	3557.3727611046897	3557.3727611046897	3582.3727611046897	0.8095238208770752	1.0	0.9399999976158142	0.9402984976768494	0.71875	3482	3557	3557	3582	1543
7.26053412228641	7.26053412228641	0	0	2	0	-0.005303300858899131	0.674470503134514	3486.9567103358345	3561.9567103358345	3561.9567103358345	3586.9567103358345	0.8095238208770752	1.0	0.9599999785423279	0.9253731369972229	0.71875	3486	3561	3561	3586	1543
7.280055184609887	7.28005478987019	0	0	2	0	-0.0050184795476914635	0.674470503134514	3486.9567103358345	3561.9567103358345	3561.9567103358345	3586.9567103358345	0.8095238208770752	1.0	0.9599999785423279	0.9253731369972229	0.71875	3486	3561	3561	3586	1543
7.293577387731096	7.293577387731096	0	0	2	0	-0.004719902932873809	0.6698436418620508	3468.009713425098	3543.009713425098	3543.009713425098	3568.009713425098	0.8095238208770752	1.0	0.9399999976158142	0.9253731369972229	0.71875	3468	3543	3543	3568	1543
7.31001474352775	7.31001474352775	0	0	2	0	-0.004408389392193576	0.6663361821112348	3453.6466657455067	3528.6466657455067	3528.6466657455067	3553.6466657455067	0.8095238208770752	1.0	0.9399999976158142	0.9104477763175964	0.71875	3453	3528	3528	3553	1543
7.333558598121433	7.333558598121433	0	0	2	0	-0.00408479276261273	0.6339225913072699	3320.9130114032705	3395.9130114032705	3395.9130114032705	3420.9130114032705	0.761904776096344	0.9636363387107849	0.9200000166893005	0.8805969953536987	0.71875	3320	3395	3395	3420	1543
7.343017350783461	7.343017350783461	0	0	2	0	-0.003750000000000026	0.6061749782135237	3207.28653578438	3282.28653578438	3282.28653578438	3307.28653578438	0.761904776096344	0.9272727370262146	0.8799999952316284	0.8358209133148193	0.71875	3207	3282	3282	3307	1543
7.360064974154417	7.360064974154417	0	0	2	0	-0.0034049287480466253	0.5709782386760214	3063.1558873783074	3138.1558873783074	3138.1558873783074	3163.1558873783074	0.761904776096344	0.8545454740524292	0.8600000143051147	0.7761194109916687	0.71875	3063	3138	3138	3163	1543
7.3761616695910295	7.3761616695910295	0	0	2	0	-0.0030505248230685246	0.5102267926575532	2814.3787159326803	2889.3787159326803	2889.3787159326803	2914.3787159326803	0.7142857313156128	0.7636363506317139	0.8199999928474426	0.6865671873092651	0.71875	2814	2889	2889	2914	1543
7.400090790130717	7.400090790130717	0	0	2	0	-0.002687759621589774	0.40238063467082696	2372.7486989770364	2447.7486989770364	2447.7486989770364	2472.7486989770364	0.6190476417541504	0.581818163394928	0.7400000095367432	0.5522388219833374	0.6875	2372	2447	2447	2472	1537
7.413326017490915	7.413326017490915	0	0	2	0	-0.002317627457812126	0.3589358418957511	2194.842272563101	2269.842272563101	2269.842272563101	2294.842272563101	0.5714285969734192	0.5090909004211426	0.699999988079071	0.5074626803398132	0.6875	2194	2269	2269	2294	1537
7.426729798702491	7.426729403962794	0	0	2	0	-0.0019411428382689242	0.3209320419070436	2039.2167116093435	2114.2167116093433	2114.2167116093433	2139.2167116093433	0.523809552192688	0.4545454680919647	0.6600000262260437	0.46268656849861145	0.65625	2039	2114	2114	2139	1531
7.4429603108969875	7.442959916157287	0	0	2	0	-0.0015593376811332115	0.2928468003290803	1924.2076473475838	1999.2076473475838	1999.2076473475838	2024.2076473475838	0.4761904776096344	0.41818180680274963	0.6399999856948853	0.43283581733703613	0.65625	1924	1999	1999	2024	1531
7.459968855037767	7.459969249777467	0	0	2	0	-0.001173258487801746	0.2749499255596701	1850.9199451668492	1925.9199451668492	1925.9199451668492	1950.9199451668492	0.4761904776096344	0.38181817531585693	0.6000000238418579	0.4029850661754608	0.65625	1850	1925	1925	1950	1531
7.4800247896530845	7.4800247896530845	0	0	2	0	-0.0007839634745074134	0.26406118714097726	1806.330561342302	1881.330561342302	1881.330561342302	1906.330561342302	0.4761904776096344	0.3636363744735718	0.5799999833106995	0.3731343150138855	0.65625	1806	1881	1881	1906	1531
7.493310148955027	7.493310148955027	0	0	2	0	-0.00039251967182208893	0.2537694661163572	1764.1859637464827	1839.1859637464827	1839.1859637464827	1864.1859637464827	0.4761904776096344	0.34545454382896423	0.5400000214576721	0.35820895433425903	0.65625	1764	1839	1839	1864	1531
7.510076717660455	7.510076717660459	0	0	2	0	-8.039065796791711e-18	0.22546036168932915	1648.2601811178029	1723.2601811178029	1723.2601811178029	1748.2601811178029	0.4285714328289032	0.30909091234207153	0.5	0.3283582031726837	0.65625	1648	1723	1723	1748	1531
7.526225123997607	7.5262255187373075	0	0	2	0	0.00039251967182207294	0.21419848623560434	1602.1428011347998	1677.1428011347998	1677.1428011347998	1702.1428011347998	0.4285714328289032	0.290909081697464	0.46000000834465027	0.2985074520111084	0.65625	1602	1677	1677	1702	1531
7.546741325101694	7.546741719841394	0	0	2	0	0.0007839634745073974	0.17107417538317282	1425.5487481940927	1500.5487481940927	1500.5487481940927	1525.5487481940927	0.3333333432674408	0.2545454502105713	0.3799999952316284	0.2537313401699066	0.625	1425	1500	1500	1525	1525
7.560401687117471	7.560401687117475	0	0	2	0	0.00117325848780173	0.15578923841020953	1362.956931289808	1437.956931289808	1437.956931289808	1462.956931289808	0.3333333432674408	0.2181818187236786	0.3199999928474426	0.2238806039094925	0.625	1362	1437	1437	1462	1525
7.576001800013026	7.576001800013026	0	0	2	0	0.0015593376811331957	0.1350106647099132	1277.8686719870943	1352.8686719870943	1352.8686719870943	1377.8686719870943	0.2857142984867096	0.20000000298023224	0.25999999046325684	0.20895522832870483	0.625	1277	1352	1352	1377	1525
7.593016659988988	7.593016659988988	0	0	2	0	0.0019411428382689084	0.12300930561303203	1228.723106485366	1303.723106485366	1303.723106485366	1328.723106485366	0.2857142984867096	0.16363635659217834	0.2199999988079071	0.19402985274791718	0.625	1228	1303	1303	1328	1525
7.613465755344281	7.613465755344281	0	0	2	0	0.0023176274578121103	0.10409640011502735	1151.2747584710369	1226.2747584710369	1226.2747584710369	1251.2747584710369	0.2380952388048172	0.145454540848732	0.20000000298023224	0.16417910158634186	0.625	1151	1226	1226	1251	1525
7.6267850622603195	7.6267850622603195	0	0	2	0	0.002687759621589759	0.10185759382016624	1142.1068466935808	1217.1068466935808	1217.1068466935808	1242.1068466935808	0.2380952388048172	0.145454540848732	0.1599999964237213	0.1492537260055542	0.625	1142	1217	1217	1242	1525
7.643050311548306	7.643050311548306	0	0	2	0	0.0030505248230685103	0.08413872258876687	1069.5480690010004	1144.5480690010004	1144.5480690010004	1169.5480690010004	0.190476194024086	0.12727272510528564	0.14000000059604645	0.13432836532592773	0.625	1069	1144	1144	1169	1525
7.660159514312275	7.660159909051975	0	0	2	0	0.0034049287480466114	0.07847386523525217	1046.3504781383576	1121.3504781383576	1121.3504781383576	1146.3504781383576	0.190476194024086	0.1090909093618393	0.11999999731779099	0.11940298229455948	0.625	1046	1121	1121	1146	1525
7.680088342744584	7.680087948004887	0	0	2	0	0.0037500000000000124	0.0733313965124648	1025.2920687185433	1100.2920687185433	1100.2920687185433	1125.2920687185433	0.190476194024086	0.09090909361839294	0.10000000149011612	0.11940298229455948	0.625	1025	1100	1100	1125	1525
7.693311727913821	7.693312122653518	0	0	2	0	0.004084792762612716	0.07295826230364949	1023.7640841334446	1098.7640841334446	1098.7640841334446	1123.7640841334446	0.190476194024086	0.09090909361839294	0.10000000149011612	0.10447761416435242	0.59375	1023	1098	1098	1123	1518
7.7100135593086545	7.7100135593086545	0	0	2	0	0.004408389392193564	0.07213736664225806	1020.4025164000468	1095.4025164000468	1095.4025164000468	1120.4025164000468	0.190476194024086	0.09090909361839294	0.07999999821186066	0.08955223858356476	0.59375	1020	1095	1095	1120	1518
7.726007622423582	7.726008017163283	0	0	2	0	0.004719902932873797	0.06759191084375132	1001.7888749051617	1076.7888749051617	1076.7888749051617	1101.7888749051617	0.190476194024086	0.072727270424366	0.07999999821186066	0.08955223858356476	0.59375	1001	1076	1076	1101	1518
7.746659219244348	7.746659219244352	0	0	2	0	0.005018479547691453	0.06729340333880773	1000.5664866724177	1075.5664866724178	1075.5664866724178	1100.5664866724178	0.190476194024086	0.072727270424366	0.07999999821186066	0.0746268630027771	0.59375	1000	1075	1075	1100	1518
7.760046026648878	7.760045631909177	0	0	2	0	0.005303300858899124	0.06692026903213405	999.0385016865889	1074.038501686589	1074.038501686589	1099.038501686589	0.190476194024086	0.072727270424366	0.05999999865889549	0.0746268630027771	0.59375	999	1074	1074	1099	1518
7.7759702208371255	7.7759702208371255	0	0	2	0	0.0055735861910804745	0.06692026903213405	999.0385016865889	1074.038501686589	1074.038501686589	1099.038501686589	0.190476194024086	0.072727270424366	0.05999999865889549	0.0746268630027771	0.59375	999	1074	1074	1099	1518
7.7929906071688695	7.7929906071688695	0	0	2	0	0.0058285947109273	0.061852427074379886	978.2856888695857	1053.2856888695856	1053.2856888695856	1078.2856888695856	0.190476194024086	0.05454545468091965	0.03999999910593033	0.05970149114727974	0.59375	978	1053	1053	1078	1518
7.813350886091937	7.813350886091937	0	0	2	0	0.006067627457812124	0.061553919625315645	977.0633008656675	1052.0633008656675	1052.0633008656675	1077.0633008656675	0.190476194024086	0.05454545468091965	0.019999999552965164	0.05970149114727974	0.59375	977	1052	1052	1077	1518
7.8265951924652075	7.8265951924652075	0	0	2	0	0.006290029259590699	0.06609937356117723	995.6769347330207	1070.6769347330207	1070.6769347330207	1095.6769347330207	0.190476194024086	0.072727270424366	0.019999999552965164	0.05970149114727974	0.59375	995	1070	1070	1095	1518
7.842986758456805	7.842986758456805	0	0	2	0	0.006495190528383307	0.06609937356117723	995.6769347330207	1070.6769347330207	1070.6769347330207	1095.6769347330207	0.190476194024086	0.072727270424366	0.019999999552965164	0.05970149114727974	0.59375	995	1070	1070	1095	1518
7.860160698531372	7.860161093271069	0	0	2	0	0.006682548931412777	0.05419461236599443	946.9269376387472	1021.9269376387472	1021.9269376387472	1046.9269376387472	0.1428571492433548	0.072727270424366	0.019999999552965164	0.05970149114727974	0.59375	946	1021	1021	1046	1518
7.880044131898321	7.880044131898325	0	0	2	0	0.006851590932319523	0.05411998550838499	946.6213406568365	1021.6213406568365	1021.6213406568365	1046.6213406568365	0.1428571492433548	0.072727270424366	0.019999999552965164	0.04477611929178238	0.59375	946	1021	1021	1046	1518
7.89323435893286	7.89323435893286	0	0	2	0	0.007001853198729028	0.0614792927677062	976.7577038837569	1051.757703883757	1051.757703883757	1076.757703883757	0.190476194024086	0.05454545468091965	0.019999999552965164	0.04477611929178238	0.59375	976	1051	1051	1076	1518
7.910041191087567	7.910041585827267	0	0	2	0	0.007132923872213665	0.049649158430132845	928.313303771394	1003.313303771394	1003.313303771394	1028.313303771394	0.1428571492433548	0.05454545468091965	0.019999999552965164	0.05970149114727974	0.59375	928	1003	1003	1028	1518
7.925968148453707	7.925968148453707	0	0	2	0	0.0072444436971680235	0.049649158430132845	928.313303771394	1003.313303771394	1003.313303771394	1028.313303771394	0.1428571492433548	0.05454545468091965	0.019999999552965164	0.05970149114727974	0.59375	928	1003	1003	1028	1518
7.946643824396096	7.946643429656399	0	0	2	0	0.007336107005503552	0.050246173328261326	930.7580797792301	1005.7580797792301	1005.7580797792301	1030.7580797792302	0.1428571492433548	0.05454545468091965	0.05999999865889549	0.05970149114727974	0.59375	930	1005	1005	1030	1518
7.959957604956353	7.959957604956353	0	0	2	0	0.007407662554463541	0.050246173328261326	930.7580797792301	1005.7580797792301	1005.7580797792301	1030.7580797792302	0.1428571492433548	0.05454545468091965	0.05999999865889549	0.05970149114727974	0.59375	930	1005	1005	1030	1518
7.9762706177478915	7.976271012487592	0	0	2	0	0.007458914215262055	0.06729340341303552	1000.5664869763805	1075.5664869763805	1075.5664869763805	1100.5664869763805	0.190476194024086	0.072727270424366	0.10000000149011612	0.05970149114727974	0.59375	1000	1075	1075	1100	1518
8.000063553091502	8.000063158351805	0	0	2	0	0.007489721510659307	0.0722339614113765	1020.7980719795868	1095.798071979587	1095.798071979587	1120.798071979587	0.1428571492433548	0.12727272510528564	0.18000000715255737	0.10447761416435242	0.59375	1020	1095	1095	1120	1518
8.01327312237128	8.01327312237128	0	0	2	0	0.0075	0.07350261779085024	1025.9932198535316	1100.9932198535316	1100.9932198535316	1125.9932198535316	0.1428571492433548	0.12727272510528564	0.20000000298023224	0.11940298229455948	0.59375	1025	1100	1100	1125	1518
8.026609797834064	8.026609403094364	0	0	2	0	0.007489721510659301	0.07946598257591475	1050.4131986483708	1125.4131986483708	1125.4131986483708	1150.4131986483708	0.1428571492433548	0.145454540848732	0.2199999988079071	0.13432836532592773	0.59375	1050	1125	1125	1150	1518
8.043018337632708	8.043018337632708	0	0	2	0	0.007458914215262044	0.08177941435753411	1059.8867017941022	1134.8867017941022	1134.8867017941022	1159.8867017941022	0.1428571492433548	0.145454540848732	0.25999999046325684	0.1492537260055542	0.59375	1059	1134	1134	1159	1518
8.06002609229409	8.060026487033786	0	0	2	0	0.007407662554463523	0.0881159136188564	1085.834666269217	1160.834666269217	1160.834666269217	1185.834666269217	0.1428571492433548	0.16363635659217834	0.2800000011920929	0.16417910158634186	0.625	1085	1160	1160	1185	1525
8.080108474469222	8.080108869208923	0	0	2	0	0.007336107005503528	0.10196097397537374	1142.5301884291555	1217.5301884291555	1217.5301884291555	1242.5301884291555	0.190476194024086	0.16363635659217834	0.30000001192092896	0.17910447716712952	0.625	1142	1217	1217	1242	1525
8.093805152537287	8.093805152537287	0	0	2	0	0.007244443697167994	0.10956613297226714	1173.673314521434	1248.673314521434	1248.673314521434	1273.673314521434	0.190476194024086	0.1818181872367859	0.3400000035762787	0.19402985274791718	0.625	1173	1248	1248	1273	1525
8.121092718434147	8.121093113173847	0	0	2	0	0.00713292387221363	0.12832978174312792	1250.5104562381089	1325.5104562381089	1325.5104562381089	1350.5104562381089	0.2380952388048172	0.20000000298023224	0.36000001430511475	0.20895522832870483	0.625	1250	1325	1325	1350	1525
8.128551325042485	8.128551325042485	0	0	2	0	0.007001853198728986	0.13079246755077767	1260.5951546204346	1335.5951546204346	1335.5951546204346	1360.5951546204346	0.2380952388048172	0.20000000298023224	0.3799999952316284	0.2238806039094925	0.625	1260	1335	1335	1360	1525
8.146673035133807	8.146673035133807	0	0	2	0	0.006851590932319475	0.14985462611735756	1338.6546939505793	1413.6546939505793	1413.6546939505793	1438.6546939505793	0.2857142984867096	0.2181818187236786	0.4000000059604645	0.23880596458911896	0.625	1338	1413	1413	1438	1525
8.159995105227734	8.159994710488037	0	0	2	0	0.006682548931412723	0.15716127312450268	1368.5754134448384	1443.5754134448384	1443.5754134448384	1468.5754134448384	0.2857142984867096	0.23636363446712494	0.41999998688697815	0.2537313401699066	0.625	1368	1443	1443	1468	1525
8.175993510479353	8.175993510479353	0	0	2	0	0.006495190528383249	0.17197648464521365	1429.2437046221498	1504.2437046221498	1504.2437046221498	1529.2437046221498	0.3333333432674408	0.23636363446712494	0.4399999976158142	0.26865673065185547	0.625	1429	1504	1504	1529	1525
8.193032054837238	8.193032054837238	0	0	2	0	0.006290029259590635	0.18976998415011082	1502.1080850947037	1577.1080850947037	1577.1080850947037	1602.1080850947037	0.380952388048172	0.2545454502105713	0.46000000834465027	0.26865673065185547	0.625	1502	1577	1577	1602	1525
8.21351825572422	8.21351825572422	0	0	2	0	0.0060676274578120555	0.20527879893779755	1565.616681650281	1640.616681650281	1640.616681650281	1665.616681650281	0.380952388048172	0.290909081697464	0.5	0.2985074520111084	0.625	1565	1640	1640	1665	1525
8.226647298105446	8.226647298105446	0	0	2	0	0.005828594710927226	0.22061639666112498	1628.4241443273067	1703.4241443273067	1703.4241443273067	1728.4241443273067	0.4285714328289032	0.290909081697464	0.5199999809265137	0.31343284249305725	0.625	1628	1703	1703	1728	1525
8.243149785952399	8.243150180692096	0	0	2	0	0.0055735861910803965	0.22710215113945864	1654.9833089160832	1729.9833089160832	1729.9833089160832	1754.9833089160832	0.4285714328289032	0.30909091234207153	0.5199999809265137	0.3283582031726837	0.625	1654	1729	1729	1754	1525
8.266780878019512	8.266780878019512	0	0	2	0	0.005303300858899042	0.24720908468338987	1737.3212017784815	1812.3212017784815	1812.3212017784815	1837.3212017784815	0.4761904776096344	0.3272727131843567	0.5400000214576721	0.34328359365463257	0.625	1737	1812	1812	1837	1525
8.276003181601974	8.276002786862273	0	0	2	0	0.005018479547691366	0.2674652778257185	1820.2703126963172	1895.2703126963172	1895.2703126963172	1920.2703126963172	0.523809552192688	0.34545454382896423	0.5600000023841858	0.35820895433425903	0.65625	1820	1895	1895	1920	1531
8.293377649443515	8.293377649443515	0	0	2	0	0.004719902932873706	0.2741002859909143	1847.440671132794	1922.440671132794	1922.440671132794	1947.440671132794	0.523809552192688	0.3636363744735718	0.5600000023841858	0.3731343150138855	0.65625	1847	1922	1922	1947	1531
8.31000132237799	8.31000132237799	0	0	2	0	0.004408389392193469	0.28267558755492095	1882.5565310374013	1957.5565310374013	1957.5565310374013	1982.5565310374013	0.523809552192688	0.38181817531585693	0.5799999833106995	0.38805970549583435	0.65625	1882	1957	1957	1982	1531
8.326280782295134	8.326280782295134	0	0	2	0	0.004084792762612619	0.3033049130617682	1967.0336189879408	2042.0336189879408	2042.0336189879408	2067.033618987941	0.5714285969734192	0.4000000059604645	0.6000000238418579	0.4029850661754608	0.65625	1967	2042	2042	2067	1531
8.346678166749891	8.346678166749891	0	0	2	0	0.0037499999999999114	0.3378012652072444	2108.2961810236657	2183.2961810236657	2183.2961810236657	2208.2961810236657	0.6190476417541504	0.4545454680919647	0.6200000047683716	0.447761207818985	0.65625	2108	2183	2183	2208	1531
8.359973394544303	8.359972999804603	0	0	2	0	0.0034049287480465078	0.3378012652072444	2108.2961810236657	2183.2961810236657	2183.2961810236657	2208.2961810236657	0.6190476417541504	0.4545454680919647	0.6200000047683716	0.447761207818985	0.65625	2108	2183	2183	2208	1531
8.376033773928627	8.376033379188927	0	0	2	0	0.003050524823068404	0.36342379583351647	2213.22044393825	2288.22044393825	2288.22044393825	2313.22044393825	0.6666666865348816	0.4909090995788574	0.6399999856948853	0.46268656849861145	0.65625	2213	2288	2288	2313	1531
8.39303797593272	8.39303797593272	0	0	2	0	0.0026877596215896505	0.38226206489463355	2290.3631557435247	2365.3631557435247	2365.3631557435247	2390.3631557435247	0.7142857313156128	0.5090909004211426	0.6399999856948853	0.4776119291782379	0.65625	2290	2365	2365	2390	1531
8.413432597209587	8.413432597209587	0	0	2	0	0.002317627457812	0.40120372982167485	2367.9292736197585	2442.9292736197585	2442.9292736197585	2467.9292736197585	0.7142857313156128	0.5454545617103577	0.6800000071525574	0.5074626803398132	0.65625	2367	2442	2442	2467	1531
8.426614534710447	8.42661413997075	0	0	2	0	0.0019411428382687965	0.42019125256965406	2445.6831792727335	2520.6831792727335	2520.6831792727335	2545.6831792727335	0.761904776096344	0.5636363625526428	0.6800000071525574	0.5223880410194397	0.65625	2445	2520	2520	2545	1531
8.443061758999571	8.443061758999571	0	0	2	0	0.001559337681133082	0.4325725270741021	2496.384498368448	2571.384498368448	2571.384498368448	2596.384498368448	0.761904776096344	0.581818163394928	0.699999988079071	0.5522388219833374	0.6875	2496	2571	2571	2596	1537
8.459963723421682	8.459963723421682	0	0	2	0	0.0011732584878016152	0.4590159683263124	2604.670390296249	2679.670390296249	2679.670390296249	2704.670390296249	0.8095238208770752	0.6181818246841431	0.7200000286102295	0.5671641826629639	0.65625	2604	2679	2679	2704	1531
8.479996763134471	8.479996763134471	0	0	2	0	0.0007839634745072818	0.48083930979024103	2694.036973591037	2769.036973591037	2769.036973591037	2794.036973591037	0.8571428656578064	0.6363636255264282	0.7200000286102295	0.5970149040222168	0.6875	2694	2769	2769	2794	1537
8.493225674659486	8.493225674659486	0	0	2	0	0.0003925196718219568	0.48807133575873607	2723.652119932024	2798.652119932024	2798.652119932024	2823.652119932024	0.8571428656578064	0.6545454263687134	0.7200000286102295	0.611940324306488	0.6875	2723	2798	2798	2823	1537
8.510027769937809	8.510028164677509	0	0	2	0	-1.2426921205886656e-16	0.49843769133535787	2766.1023460182905	2841.1023460182905	2841.1023460182905	2866.1023460182905	0.8571428656578064	0.6727272868156433	0.7400000095367432	0.6268656849861145	0.6875	2766	2841	2841	2866	1537
8.532817671706836	8.532817671706836	0	0	2	0	-0.00039251967182220505	0.5029831415459292	2784.71596463058	2859.71596463058	2859.71596463058	2884.71596463058	0.8571428656578064	0.6909090876579285	0.7400000095367432	0.6268656849861145	0.6875	2784	2859	2859	2884	1537
8.546059609641913	8.546059609641913	0	0	2	0	-0.000783963474507529	0.5061174669817312	2797.5510272901893	2872.5510272901893	2872.5510272901893	2897.5510272901893	0.8571428656578064	0.6909090876579285	0.7599999904632568	0.6268656849861145	0.6875	2797	2872	2872	2897	1537
8.559997473665929	8.559997078926228	0	0	2	0	-0.0011732584878018542	0.5254034968810295	2876.5273197278157	2951.5273197278157	2951.5273197278157	2976.5273197278157	0.9047619104385376	0.7090908885002136	0.7599999904632568	0.641791045665741	0.6875	2876	2951	2951	2976	1537
8.575975747192908	8.575975352453208	0	0	2	0	-0.0015593376811333186	0.5254034968810295	2876.5273197278157	2951.5273197278157	2951.5273197278157	2976.5273197278157	0.9047619104385376	0.7090908885002136	0.7599999904632568	0.641791045665741	0.6875	2876	2951	2951	2976	1537
8.593046660206094	8.593046660206094	0	0	2	0	-0.00194114283826903	0.5254034968810295	2876.5273197278157	2951.5273197278157	2951.5273197278157	2976.5273197278157	0.9047619104385376	0.7090908885002136	0.7599999904632568	0.641791045665741	0.6875	2876	2951	2951	2976	1537
8.612842461359916	8.61284246135992	0	0	2	0	-0.00231762745781223	0.5254034968810295	2876.5273197278157	2951.5273197278157	2951.5273197278157	2976.5273197278157	0.9047619104385376	0.7090908885002136	0.7599999904632568	0.641791045665741	0.6875	2876	2951	2951	2976	1537
8.626109662635718	8.626109662635718	0	0	2	0	-0.002687759621589876	0.5254034968810295	2876.5273197278157	2951.5273197278157	2951.5273197278157	2976.5273197278157	0.9047619104385376	0.7090908885002136	0.7599999904632568	0.641791045665741	0.6875	2876	2951	2951	2976	1537
8.643128470008664	8.643128470008664	0	0	2	0	-0.003050524823068625	0.5254034968810295	2876.5273197278157	2951.5273197278157	2951.5273197278157	2976.5273197278157	0.9047619104385376	0.7090908885002136	0.7599999904632568	0.641791045665741	0.6875	2876	2951	2951	2976	1537
8.666212847592975	8.666212847592975	0	0	2	0	-0.0034049287480467233	0.5208580466704582	2857.9137011155262	2932.9137011155262	2932.9137011155262	2957.9137011155262	0.9047619104385376	0.6909090876579285	0.7599999904632568	0.641791045665741	0.6875	2857	2932	2932	2957	1537
8.675977523521551	8.675977523521551	0	0	2	0	-0.0037500000000001204	0.5208580466704582	2857.9137011155262	2932.9137011155262	2932.9137011155262	2957.9137011155262	0.9047619104385376	0.6909090876579285	0.7599999904632568	0.641791045665741	0.6875	2857	2932	2932	2957	1537
8.69312856869359	8.69312856869359	0	0	2	0	-0.004084792762612822	0.5208580466704582	2857.9137011155262	2932.9137011155262	2932.9137011155262	2957.9137011155262	0.9047619104385376	0.6909090876579285	0.7599999904632568	0.641791045665741	0.6875	2857	2932	2932	2957	1537
8.710013164568954	8.710013164568954	0	0	2	0	-0.004408389392193665	0.5163125964598869	2839.300082503237	2914.300082503237	2914.300082503237	2939.300082503237	0.9047619104385376	0.6727272868156433	0.7599999904632568	0.641791045665741	0.6875	2839	2914	2914	2939	1537
8.732879251099844	8.732879251099844	0	0	2	0	-0.004719902932873894	0.5163125964598869	2839.300082503237	2914.300082503237	2914.300082503237	2939.300082503237	0.9047619104385376	0.6727272868156433	0.7599999904632568	0.641791045665741	0.6875	2839	2914	2914	2939	1537
8.746084478242937	8.746084478242937	0	0	2	0	-0.005018479547691547	0.5134767779663427	2827.6874057721734	2902.6874057721734	2902.6874057721734	2927.6874057721734	0.9047619104385376	0.6727272868156433	0.7599999904632568	0.6268656849861145	0.6875	2827	2902	2902	2927	1537
8.759971815585507	8.759972210325207	0	0	2	0	-0.005303300858899213	0.5134767779663427	2827.6874057721734	2902.6874057721734	2902.6874057721734	2927.6874057721734	0.9047619104385376	0.6727272868156433	0.7599999904632568	0.6268656849861145	0.6875	2827	2902	2902	2927	1537
8.77602311595676	8.77602311595676	0	0	2	0	-0.005573586191080559	0.5134767779663427	2827.6874057721734	2902.6874057721734	2902.6874057721734	2927.6874057721734	0.9047619104385376	0.6727272868156433	0.7599999904632568	0.6268656849861145	0.6875	2827	2902	2902	2927	1537
8.793003238839228	8.793003238839228	0	0	2	0	-0.005828594710927379	0.5134767779663427	2827.6874057721734	2902.6874057721734	2902.6874057721734	2927.6874057721734	0.9047619104385376	0.6727272868156433	0.7599999904632568	0.6268656849861145	0.6875	2827	2902	2902	2927	1537
8.812845224537808	8.812845224537808	0	0	2	0	-0.006067627457812198	0.5134767779663427	2827.6874057721734	2902.6874057721734	2902.6874057721734	2927.6874057721734	0.9047619104385376	0.6727272868156433	0.7599999904632568	0.6268656849861145	0.6875	2827	2902	2902	2927	1537
8.826078872939211	8.826078872939211	0	0	2	0	-0.006290029259590766	0.5134767779663427	2827.6874057721734	2902.6874057721734	2902.6874057721734	2927.6874057721734	0.9047619104385376	0.6727272868156433	0.7599999904632568	0.6268656849861145	0.6875	2827	2902	2902	2927	1537
8.842991100593492	8.842991100593492	0	0	2	0	-0.0064951905283833706	0.5134767779663427	2827.6874057721734	2902.6874057721734	2902.6874057721734	2927.6874057721734	0.9047619104385376	0.6727272868156433	0.7599999904632568	0.6268656849861145	0.6875	2827	2902	2902	2927	1537
8.86010622445294	8.86010622445294	0	0	2	0	-0.006682548931412833	0.5134767779663427	2827.6874057721734	2902.6874057721734	2902.6874057721734	2927.6874057721734	0.9047619104385376	0.6727272868156433	0.7599999904632568	0.6268656849861145	0.6875	2827	2902	2902	2927	1537
8.879558996808528	8.879558602068832	0	0	2	0	-0.006851590932319573	0.49702655165942744	2760.3237290453553	2835.3237290453553	2835.3237290453553	2860.3237290453553	0.8571428656578064	0.6545454263687134	0.7599999904632568	0.6268656849861145	0.6875	2760	2835	2835	2860	1537
8.893033831165882	8.893033831165885	0	0	2	0	-0.007001853198729073	0.4938922262236254	2747.488666385746	2822.488666385746	2822.488666385746	2847.488666385746	0.8571428656578064	0.6545454263687134	0.7400000095367432	0.6268656849861145	0.6875	2747	2822	2822	2847	1537
8.90998869070763	8.90998869070763	0	0	2	0	-0.007132923872213704	0.48658558425173837	2717.5679675108686	2792.5679675108686	2792.5679675108686	2817.5679675108686	0.8571428656578064	0.6363636255264282	0.7400000095367432	0.611940324306488	0.6875	2717	2792	2792	2817	1537
8.932839382390268	8.932839382390268	0	0	2	0	-0.0072444436971680565	0.4371706465820768	2515.213797753605	2590.213797753605	2590.213797753605	2615.213797753605	0.8095238208770752	0.5636363625526428	0.6800000071525574	0.5522388219833374	0.6875	2515	2590	2590	2615	1537
8.946097899392692	8.946097899392692	0	0	2	0	-0.007336107005503578	0.4084883995331934	2397.759996088427	2472.759996088427	2472.759996088427	2497.759996088427	0.761904776096344	0.5272727012634277	0.6600000262260437	0.5223880410194397	0.6875	2397	2472	2472	2497	1537
8.959964315531233	8.959964315531233	0	0	2	0	-0.007407662554463561	0.37309653519694486	2252.830311631489	2327.830311631489	2327.830311631489	2352.830311631489	0.7142857313156128	0.4727272689342499	0.6200000047683716	0.49253731966018677	0.6875	2252	2327	2327	2352	1537
8.976219301587053	8.976219301587053	0	0	2	0	-0.007458914215262068	0.3406829542611072	2120.096697699234	2195.096697699234	2195.096697699234	2220.096697699234	0.6666666865348816	0.4363636374473572	0.5799999833106995	0.447761207818985	0.65625	2120	2195	2195	2220	1531
8.999564602112253	8.999564602112253	0	0	2	0	-0.007489721510659314	0.3111798258192504	1999.2813867298305	2074.2813867298305	2074.2813867298305	2099.2813867298305	0.6190476417541504	0.4000000059604645	0.5400000214576721	0.41791045665740967	0.65625	1999	2074	2074	2099	1531
9.0128479877157	9.012847592976003	0	0	2	0	-0.0075	0.2887594529363646	1907.4699597744132	1982.4699597744132	1982.4699597744132	2007.4699597744132	0.5714285969734192	0.38181817531585693	0.5199999809265137	0.38805970549583435	0.65625	1907	1982	1982	2007	1531
9.026177952603605	9.026177952603605	0	0	2	0	-0.007489721510659294	0.25851005450113496	1783.5986731821476	1858.5986731821476	1858.5986731821476	1883.5986731821476	0.523809552192688	0.34545454382896423	0.46000000834465027	0.35820895433425903	0.65625	1783	1858	1858	1883	1531
9.042999784866863	9.042999784866863	0	0	2	0	-0.00745891421526203	0.2386269927958944	1702.1775354991876	1777.1775354991876	1777.1775354991876	1802.1775354991876	0.4761904776096344	0.3272727131843567	0.4399999976158142	0.34328359365463257	0.65625	1702	1777	1777	1802	1531
9.059958197065901	9.059958197065901	0	0	2	0	-0.007407662554463503	0.22923079492218457	1663.7001052063458	1738.7001052063458	1738.7001052063458	1763.7001052063458	0.4761904776096344	0.30909091234207153	0.41999998688697815	0.31343284249305725	0.625	1663	1738	1738	1763	1525
9.079577549574372	9.079577549574372	0	0	2	0	-0.007336107005503502	0.2097208742775134	1583.8069801664174	1658.8069801664174	1658.8069801664174	1683.8069801664174	0.4285714328289032	0.290909081697464	0.4000000059604645	0.2985074520111084	0.625	1583	1658	1658	1683	1525
9.093532387405434	9.093532782145134	0	0	2	0	-0.007244443697167961	0.2022649767594551	1553.2750798299685	1628.2750798299685	1628.2750798299685	1653.2750798299685	0.4285714328289032	0.27272728085517883	0.3799999952316284	0.28358209133148193	0.625	1553	1628	1628	1653	1525
9.109984348570945	9.109984348570945	0	0	2	0	-0.007132923872213591	0.18894230645983967	1498.7187449530434	1573.7187449530434	1573.7187449530434	1598.7187449530434	0.380952388048172	0.27272728085517883	0.36000001430511475	0.28358209133148193	0.625	1498	1573	1573	1598	1525
9.125987490698945	9.125987490698945	0	0	2	0	-0.007001853198728941	0.18171028191029137	1469.103604422643	1544.103604422643	1544.103604422643	1569.103604422643	0.380952388048172	0.2545454502105713	0.3400000035762787	0.26865673065185547	0.625	1469	1544	1544	1569	1525
9.14608566246203	9.146085662462033	0	0	2	0	-0.006851590932319425	0.1722394536847054	1430.3205628388687	1505.3205628388687	1505.3205628388687	1530.3205628388687	0.380952388048172	0.23636363446712494	0.30000001192092896	0.23880596458911896	0.625	1430	1505	1505	1530	1525
9.160036552896107	9.160036552896107	0	0	2	0	-0.006682548931412667	0.1722394536847054	1430.3205628388687	1505.3205628388687	1505.3205628388687	1530.3205628388687	0.380952388048172	0.23636363446712494	0.30000001192092896	0.23880596458911896	0.625	1430	1505	1505	1530	1525
9.17602272121706	9.17602272121706	0	0	2	0	-0.006495190528383187	0.1545952080901879	1358.0673771293195	1433.0673771293195	1433.0673771293195	1458.0673771293195	0.3333333432674408	0.2181818187236786	0.2800000011920929	0.23880596458911896	0.625	1358	1433	1433	1458	1525
9.192962975389955	9.192962975389955	0	0	2	0	-0.006290029259590567	0.14788557528226232	1330.5914307808641	1405.5914307808641	1405.5914307808641	1430.5914307808641	0.3333333432674408	0.20000000298023224	0.25999999046325684	0.2238806039094925	0.625	1330	1405	1405	1430	1525
9.212844435058413	9.212844435058413	0	0	2	0	-0.006067627457811982	0.122785425341841	1227.806316774839	1302.806316774839	1302.806316774839	1327.806316774839	0.2857142984867096	0.16363635659217834	0.20000000298023224	0.20895522832870483	0.625	1227	1302	1302	1327	1525
9.226125452223668	9.226125452223668	0	0	2	0	-0.005828594710927147	0.12203915655168135	1224.7503460791352	1299.7503460791352	1299.7503460791352	1324.7503460791352	0.2857142984867096	0.16363635659217834	0.20000000298023224	0.19402985274791718	0.625	1224	1299	1299	1324	1525
9.243014784975417	9.243014784975417	0	0	2	0	-0.005573586191080312	0.11585191162664499	1199.4135781111113	1274.4135781111113	1274.4135781111113	1299.4135781111113	0.2857142984867096	0.145454540848732	0.18000000715255737	0.17910447716712952	0.625	1199	1274	1274	1299	1525
9.260050566155412	9.260050171415715	0	0	2	0	-0.005303300858898952	0.09790915489419183	1125.9379892917154	1200.9379892917154	1200.9379892917154	1225.9379892917154	0.2380952388048172	0.12727272510528564	0.1599999964237213	0.16417910158634186	0.625	1125	1200	1200	1225	1525
9.280530056467514	9.280530451207214	0	0	2	0	-0.005018479547691274	0.09731213988430465	1123.4932128262276	1198.4932128262276	1198.4932128262276	1223.4932128262276	0.2380952388048172	0.12727272510528564	0.1599999964237213	0.1492537260055542	0.59375	1123	1198	1198	1223	1518
9.293051594452328	9.293051594452328	0	0	2	0	-0.004719902932873609	0.09656587140996065	1120.437243423789	1195.437243423789	1195.437243423789	1220.437243423789	0.2380952388048172	0.12727272510528564	0.14000000059604645	0.1492537260055542	0.59375	1120	1195	1195	1220	1518
9.309997374981004	9.309997374981004	0	0	2	0	-0.004408389392193368	0.09082638791136777	1096.934058497051	1171.934058497051	1171.934058497051	1196.934058497051	0.2380952388048172	0.1090909093618393	0.11999999731779099	0.13432836532592773	0.59375	1096	1171	1171	1196	1518
9.326045122694966	9.326045517434666	0	0	2	0	-0.004084792762612514	0.0852361577076476	1074.0420658128169	1149.0420658128169	1149.0420658128169	1174.0420658128169	0.2380952388048172	0.09090909361839294	0.10000000149011612	0.11940298229455948	0.59375	1074	1149	1149	1174	1518
9.346186715824919	9.346186715824919	0	0	2	0	-0.0037499999999998025	0.06789041834869491	1003.0112631379056	1078.0112631379056	1078.0112631379056	1103.0112631379056	0.190476194024086	0.072727270424366	0.07999999821186066	0.10447761416435242	0.59375	1003	1078	1078	1103	1518
9.360031026540325	9.360031026540325	0	0	2	0	-0.003404928748046396	0.06789041834869491	1003.0112631379056	1078.0112631379056	1078.0112631379056	1103.0112631379056	0.190476194024086	0.072727270424366	0.07999999821186066	0.10447761416435242	0.59375	1003	1078	1078	1103	1518
9.3768153585322	9.3768153585322	0	0	2	0	-0.003050524823068289	0.06736803028954944	1000.8720840357049	1075.872084035705	1075.872084035705	1100.872084035705	0.190476194024086	0.072727270424366	0.05999999865889549	0.10447761416435242	0.59375	1000	1075	1075	1100	1518
9.399567760029841	9.399567365290144	0	0	2	0	-0.002687759621589533	0.06736803028954944	1000.8720840357049	1075.872084035705	1075.872084035705	1100.872084035705	0.190476194024086	0.072727270424366	0.05999999865889549	0.10447761416435242	0.59375	1000	1075	1075	1100	1518
9.412806145307632	9.412806145307632	0	0	2	0	-0.0023176274578118805	0.062150934542070574	979.508076949779	1054.508076949779	1054.508076949779	1079.508076949779	0.190476194024086	0.05454545468091965	0.03999999910593033	0.08955223858356476	0.59375	979	1054	1054	1079	1518
9.42607610976132	9.42607610976132	0	0	2	0	-0.0019411428382686748	0.062150934542070574	979.508076949779	1054.508076949779	1054.508076949779	1079.508076949779	0.190476194024086	0.05454545468091965	0.03999999910593033	0.08955223858356476	0.59375	979	1054	1054	1079	1518
9.443218075920287	9.443218075920287	0	0	2	0	-0.0015593376811329591	0.062150934542070574	979.508076949779	1054.508076949779	1054.508076949779	1079.508076949779	0.190476194024086	0.05454545468091965	0.03999999910593033	0.08955223858356476	0.59375	979	1054	1054	1079	1518
9.466332453721703	9.466332453721703	0	0	2	0	-0.0011732584878014912	0.06170317335916099	977.6744949057643	1052.6744949057643	1052.6744949057643	1077.6744949057643	0.190476194024086	0.05454545468091965	0.019999999552965164	0.08955223858356476	0.59375	977	1052	1052	1077	1518
9.479677418718163	9.479677023978462	0	0	2	0	-0.0007839634745071568	0.061628546482925095	977.3688978475783	1052.3688978475782	1052.3688978475782	1077.3688978475782	0.190476194024086	0.05454545468091965	0.019999999552965164	0.0746268630027771	0.59375	977	1052	1052	1077	1518
9.49309935795588	9.49309935795588	0	0	2	0	-0.0003925196718218313	0.061628546482925095	977.3688978475783	1052.3688978475782	1052.3688978475782	1077.3688978475782	0.190476194024086	0.05454545468091965	0.019999999552965164	0.0746268630027771	0.59375	977	1052	1052	1077	1518
9.510064085990097	9.510064085990097	0	0	2	0	2.499161517667739e-16	0.061628546482925095	977.3688978475783	1052.3688978475782	1052.3688978475782	1077.3688978475782	0.190476194024086	0.05454545468091965	0.019999999552965164	0.0746268630027771	0.59375	977	1052	1052	1077	1518
9.532879251099844	9.532879251099844	0	0	2	0	0.00039251967182233054	0.05708309161574093	958.7552601664592	1033.755260166459	1033.755260166459	1058.755260166459	0.190476194024086	0.036363635212183	0.019999999552965164	0.0746268630027771	0.59375	958	1033	1033	1058	1518
9.546070662353477	9.546070662353477	0	0	2	0	0.0007839634745076539	0.05708309161574093	958.7552601664592	1033.755260166459	1033.755260166459	1058.755260166459	0.190476194024086	0.036363635212183	0.019999999552965164	0.0746268630027771	0.59375	958	1033	1033	1058	1518
9.560020763308154	9.560020763308154	0	0	2	0	0.0011732584878019847	0.05708309161574093	958.7552601664592	1033.755260166459	1033.755260166459	1058.755260166459	0.190476194024086	0.036363635212183	0.019999999552965164	0.0746268630027771	0.59375	958	1033	1033	1058	1518
9.576118248224164	9.576118642963865	0	0	2	0	0.001559337681133448	0.05708309161574093	958.7552601664592	1033.755260166459	1033.755260166459	1058.755260166459	0.190476194024086	0.036363635212183	0.019999999552965164	0.0746268630027771	0.59375	958	1033	1033	1058	1518
9.599600523424842	9.599600523424842	0	0	2	0	0.0019411428382691577	0.05745622592241462	960.2832451522879	1035.283245152288	1035.283245152288	1060.283245152288	0.190476194024086	0.036363635212183	0.03999999910593033	0.0746268630027771	0.59375	960	1035	1035	1060	1518
9.612737460600043	9.612737065860346	0	0	2	0	0.0023176274578123562	0.05745622592241462	960.2832451522879	1035.283245152288	1035.283245152288	1060.283245152288	0.190476194024086	0.036363635212183	0.03999999910593033	0.0746268630027771	0.59375	960	1035	1035	1060	1518
9.6262122949574	9.6262119002177	0	0	2	0	0.0026877596215899996	0.05745622592241462	960.2832451522879	1035.283245152288	1035.283245152288	1060.283245152288	0.190476194024086	0.036363635212183	0.03999999910593033	0.0746268630027771	0.59375	960	1035	1035	1060	1518
9.643034127220657	9.64303373248096	0	0	2	0	0.0030505248230687457	0.05745622592241462	960.2832451522879	1035.283245152288	1035.283245152288	1060.283245152288	0.190476194024086	0.036363635212183	0.03999999910593033	0.0746268630027771	0.59375	960	1035	1035	1060	1518
9.659975565612646	9.659975170872949	0	0	2	0	0.0034049287480468413	0.05745622592241462	960.2832451522879	1035.283245152288	1035.283245152288	1060.283245152288	0.190476194024086	0.036363635212183	0.03999999910593033	0.0746268630027771	0.59375	960	1035	1035	1060	1518
9.679495443717029	9.679495443717029	0	0	2	0	0.0037500000000002353	0.05745622592241462	960.2832451522879	1035.283245152288	1035.283245152288	1060.283245152288	0.190476194024086	0.036363635212183	0.03999999910593033	0.0746268630027771	0.59375	960	1035	1035	1060	1518
9.693033041686485	9.693033041686485	0	0	2	0	0.004084792762612933	0.05745622592241462	960.2832451522879	1035.283245152288	1035.283245152288	1060.283245152288	0.190476194024086	0.036363635212183	0.03999999910593033	0.0746268630027771	0.59375	960	1035	1035	1060	1518
9.710027769937808	9.710027769937808	0	0	2	0	0.004408389392193772	0.05745622592241462	960.2832451522879	1035.283245152288	1035.283245152288	1060.283245152288	0.190476194024086	0.036363635212183	0.03999999910593033	0.0746268630027771	0.59375	960	1035	1035	1060	1518
9.726215650244837	9.726215650244837	0	0	2	0	0.0047199029328739974	0.05745622592241462	960.2832451522879	1035.283245152288	1035.283245152288	1060.283245152288	0.190476194024086	0.036363635212183	0.03999999910593033	0.0746268630027771	0.59375	960	1035	1035	1060	1518
9.746117636377631	9.746117636377631	0	0	2	0	0.005018479547691645	0.05745622592241462	960.2832451522879	1035.283245152288	1035.283245152288	1060.283245152288	0.190476194024086	0.036363635212183	0.03999999910593033	0.0746268630027771	0.59375	960	1035	1035	1060	1518
9.760007736898094	9.760007342158397	0	0	2	0	0.005303300858899306	0.05745622592241462	960.2832451522879	1035.283245152288	1035.283245152288	1060.283245152288	0.190476194024086	0.036363635212183	0.03999999910593033	0.0746268630027771	0.59375	960	1035	1035	1060	1518
9.77603693184622	9.77603693184622	0	0	2	0	0.005573586191080647	0.0578293602290883	961.8112301381166	1036.8112301381166	1036.8112301381166	1061.8112301381166	0.190476194024086	0.036363635212183	0.05999999865889549	0.0746268630027771	0.59375	961	1036	1036	1061	1518
9.79299573878495	9.79299573878495	0	0	2	0	0.005828594710927462	0.0578293602290883	961.8112301381166	1036.8112301381166	1036.8112301381166	1061.8112301381166	0.190476194024086	0.036363635212183	0.05999999865889549	0.0746268630027771	0.59375	961	1036	1036	1061	1518
9.812776145090522	9.812775750350825	0	0	2	0	0.006067627457812276	0.06312108377912151	983.4808380755026	1058.4808380755026	1058.4808380755026	1083.4808380755026	0.190476194024086	0.05454545468091965	0.10000000149011612	0.0746268630027771	0.59375	983	1058	1058	1083	1518
9.826048477982406	9.826048477982406	0	0	2	0	0.006290029259590839	0.0680396719521551	1003.6224566440751	1078.622456644075	1078.622456644075	1103.622456644075	0.190476194024086	0.072727270424366	0.11999999731779099	0.0746268630027771	0.59375	1003	1078	1078	1103	1518
9.843039258836741	9.843039258836741	0	0	2	0	0.0064951905283834365	0.07392841137389639	1027.7368445761058	1102.7368445761058	1102.7368445761058	1127.7368445761058	0.190476194024086	0.09090909361839294	0.1599999964237213	0.08955223858356476	0.59375	1027	1102	1102	1127	1518
9.860140566806733	9.860140566806733	0	0	2	0	0.006682548931412893	0.07959326867069771	1050.9344352065073	1125.9344352065073	1125.9344352065073	1150.9344352065073	0.190476194024086	0.1090909093618393	0.18000000715255737	0.10447761416435242	0.59375	1050	1125	1125	1150	1518
9.879534128207508	9.879534128207508	0	0	2	0	0.006851590932319628	0.09790915496814162	1125.9379895945399	1200.9379895945399	1200.9379895945399	1225.9379895945399	0.2380952388048172	0.12727272510528564	0.2199999988079071	0.11940298229455948	0.59375	1125	1200	1200	1225	1518
9.893030673248292	9.893030673248292	0	0	2	0	0.0070018531987291206	0.10007333440344723	1134.8003043821163	1209.8003043821163	1209.8003043821163	1234.8003043821163	0.2380952388048172	0.12727272510528564	0.25999999046325684	0.13432836532592773	0.59375	1134	1209	1209	1234	1518
9.910000927638292	9.910000927638292	0	0	2	0	0.007132923872213745	0.10633520577825717	1160.4426676619632	1235.4426676619632	1235.4426676619632	1260.4426676619632	0.2380952388048172	0.145454540848732	0.2800000011920929	0.1492537260055542	0.59375	1160	1235	1235	1260	1518
9.926001306588402	9.926001306588402	0	0	2	0	0.007244443697168091	0.12353169366494932	1230.8622855579674	1305.8622855579674	1305.8622855579674	1330.8622855579674	0.2857142984867096	0.16363635659217834	0.30000001192092896	0.1492537260055542	0.59375	1230	1305	1305	1330	1518
9.946101057310285	9.946101057310285	0	0	2	0	0.007336107005503606	0.1262928875513486	1242.1693745227726	1317.1693745227726	1317.1693745227726	1342.1693745227726	0.2857142984867096	0.16363635659217834	0.3400000035762787	0.16417910158634186	0.59375	1242	1317	1317	1342	1518
9.960034184457912	9.960033789718215	0	0	2	0	0.007407662554463582	0.1458028077434248	1322.0624977093246	1397.0624977093246	1397.0624977093246	1422.0624977093246	0.3333333432674408	0.1818181872367859	0.3799999952316284	0.17910447716712952	0.59375	1322	1397	1397	1422	1518
9.976044826640193	9.976044431900496	0	0	2	0	0.007458914215262083	0.152736322125837	1350.4552391053026	1425.4552391053026	1425.4552391053026	1450.4552391053026	0.3333333432674408	0.20000000298023224	0.4000000059604645	0.19402985274791718	0.59375	1350	1425	1425	1450	1518
9.993024554782961	9.993024554782961	0	0	2	0	0.00748972151065932	0.15981908878728524	1379.4591685839332	1454.4591685839332	1454.4591685839332	1479.4591685839332	0.3333333432674408	0.2181818187236786	0.41999998688697815	0.20895522832870483	0.59375	1379	1454	1454	1479	1518
10.012831013908654	10.012830619168954	0	0	2	0	0.0075	0.18514311552714946	1483.161058083677	1558.161058083677	1558.161058083677	1583.161058083677	0.380952388048172	0.2545454502105713	0.4399999976158142	0.23880596458911896	0.625	1483	1558	1558	1583	1525
10.02609268882867	10.02609229408897	0	0	2	0	0.007489721510659287	0.18678490683213989	1489.8841934776128	1564.8841934776128	1564.8841934776128	1589.8841934776128	0.380952388048172	0.2545454502105713	0.4399999976158142	0.2537313401699066	0.625	1489	1564	1564	1589	1525
10.042995047990479	10.042995442730179	0	0	2	0	0.007458914215262016	0.2107656532170168	1588.0853499236837	1663.0853499236837	1663.0853499236837	1688.0853499236837	0.4285714328289032	0.290909081697464	0.46000000834465027	0.26865673065185547	0.625	1588	1663	1663	1688	1525
10.060033197608666	10.060033197608666	0	0	2	0	0.007407662554463482	0.225804740025926	1649.6704104061669	1724.6704104061669	1724.6704104061669	1749.6704104061669	0.4761904776096344	0.290909081697464	0.47999998927116394	0.28358209133148193	0.625	1649	1724	1724	1749	1525
10.079553865192446	10.079553865192446	0	0	2	0	0.007336107005503474	0.2500839978456497	1749.0939711779356	1824.0939711779356	1824.0939711779356	1849.0939711779356	0.523809552192688	0.3272727131843567	0.5	0.2985074520111084	0.625	1749	1824	1824	1849	1525
10.093029094289497	10.0930286995498	0	0	2	0	0.007244443697167927	0.2564951293170452	1775.3475545533001	1850.3475545533001	1850.3475545533001	1875.3475545533001	0.523809552192688	0.34545454382896423	0.5	0.31343284249305725	0.625	1775	1850	1850	1875	1525
10.10998553279004	10.10998553279004	0	0	2	0	0.00713292387221355	0.2645480465132799	1808.3242504718812	1883.3242504718812	1883.3242504718812	1908.3242504718812	0.523809552192688	0.3636363744735718	0.5199999809265137	0.3283582031726837	0.625	1808	1883	1883	1908	1525
10.126061701762316	10.126062096502013	0	0	2	0	0.007001853198728894	0.28637139638858056	1897.6908682112373	1972.6908682112373	1972.6908682112373	1997.6908682112373	0.5714285969734192	0.38181817531585693	0.5600000023841858	0.34328359365463257	0.625	1897	1972	1972	1997	1525
10.146178821030942	10.146178821030942	0	0	2	0	0.00685159093231937	0.31751632027661625	2025.2293315327436	2100.2293315327433	2100.2293315327433	2125.2293315327433	0.6190476417541504	0.41818180680274963	0.6000000238418579	0.38805970549583435	0.625	2025	2100	2100	2125	1525
10.161105113260687	10.161105902740085	0	0	2	0	0.006682548931412607	0.31751632027661625	2025.2293315327436	2100.2293315327433	2100.2293315327433	2125.2293315327433	0.6190476417541504	0.41818180680274963	0.6000000238418579	0.38805970549583435	0.625	2025	2100	2100	2125	1525
10.176930227784544	10.176931412003638	0	0	2	0	0.00649519052838312	0.35907347142251567	2195.4058654752016	2270.4058654752016	2270.4058654752016	2295.4058654752016	0.7142857313156128	0.4545454680919647	0.6399999856948853	0.41791045665740967	0.625	2195	2270	2270	2295	1525
10.199470259324245	10.199470259324245	0	0	2	0	0.006290029259590495	0.38450087540630085	2299.531084788802	2374.531084788802	2374.531084788802	2399.531084788802	0.7142857313156128	0.5090909004211426	0.6800000071525574	0.46268656849861145	0.625	2299	2374	2374	2399	1525
10.212685354959804	10.212685354959804	0	0	2	0	0.006067627457811904	0.4084883988126	2397.759993137597	2472.759993137597	2472.759993137597	2497.759993137597	0.761904776096344	0.5272727012634277	0.699999988079071	0.49253731966018677	0.65625	2397	2472	2472	2497	1531
10.226042556886926	10.226042556886926	0	0	2	0	0.005828594710927064	0.422728570753069	2456.0734972338178	2531.0734972338178	2531.0734972338178	2556.0734972338178	0.761904776096344	0.5636363625526428	0.7200000286102295	0.5074626803398132	0.65625	2456	2531	2531	2556	1531
10.242985574237709	10.242985179498008	0	0	2	0	0.005573586191080225	0.44269303747967115	2537.8279884792532	2612.8279884792532	2612.8279884792532	2637.8279884792532	0.8095238208770752	0.5636363625526428	0.7400000095367432	0.5373134613037109	0.65625	2537	2612	2612	2637	1531
10.266247979426167	10.26624758468647	0	0	2	0	0.0053033008588988595	0.49133294534327376	2737.0084111807064	2812.0084111807064	2812.0084111807064	2837.0084111807064	0.9047619104385376	0.6181818246841431	0.7799999713897705	0.5671641826629639	0.65625	2737	2812	2812	2837	1531
10.276045024010044	10.276044629270343	0	0	2	0	0.005018479547691176	0.49133294534327376	2737.0084111807064	2812.0084111807064	2812.0084111807064	2837.0084111807064	0.9047619104385376	0.6181818246841431	0.7799999713897705	0.5671641826629639	0.65625	2737	2812	2812	2837	1531
10.293300675202255	10.293300675202255	0	0	2	0	0.0047199029328735065	0.5197454381789735	2853.357569342896	2928.357569342896	2928.357569342896	2953.357569342896	0.9047619104385376	0.6727272868156433	0.800000011920929	0.6268656849861145	0.65625	2853	2928	2928	2953	1531
10.310002506597089	10.310002901336786	0	0	2	0	0.00440838939219326	0.5350303629485529	2915.949336274324	2990.949336274324	2990.949336274324	3015.949336274324	0.9047619104385376	0.7090908885002136	0.8199999928474426	0.641791045665741	0.65625	2915	2990	2990	3015	1531
10.332966093833575	10.332966488573271	0	0	2	0	0.004084792762612402	0.557823867068362	3009.2887356449423	3084.2887356449423	3084.2887356449423	3109.2887356449423	0.9523809552192688	0.7272727489471436	0.8399999737739563	0.6567164063453674	0.65625	3009	3084	3084	3109	1531
10.346052899067034	10.346052899067034	0	0	2	0	0.003749999999999688	0.5686379810856348	3053.5725325456747	3128.5725325456747	3128.5725325456747	3153.5725325456747	0.9523809552192688	0.7454545497894287	0.8399999737739563	0.6865671873092651	0.6875	3053	3128	3128	3153	1537
10.360199580391699	10.3601999751314	0	0	2	0	0.003404928748046278	0.5927679832479846	3152.384891400497	3227.384891400497	3227.384891400497	3252.384891400497	1.0	0.7818182110786438	0.8399999737739563	0.7014925479888916	0.6875	3152	3227	3227	3252	1537
10.376059037269348	10.376059037269348	0	0	2	0	0.0030505248230681685	0.6026933582949994	3193.0293022180226	3268.0293022180226	3268.0293022180226	3293.0293022180226	1.0	0.7818182110786438	0.8600000143051147	0.7313432693481445	0.6875	3193	3268	3268	3293	1537
10.393046265466394	10.393046265466394	0	0	2	0	0.00268775962158941	0.6104477611050676	3224.7835817252517	3299.7835817252517	3299.7835817252517	3324.7835817252517	1.0	0.800000011920929	0.8600000143051147	0.746268630027771	0.6875	3224	3299	3299	3324	1537
10.412857066728774	10.412857066728774	0	0	2	0	0.0023176274578117547	0.6265535935626101	3290.7369656388883	3365.7369656388883	3365.7369656388883	3390.7369656388883	1.0	0.8363636136054993	0.8799999952316284	0.7611940503120422	0.6875	3290	3365	3365	3390	1537
10.426186636876979	10.426186636876979	0	0	2	0	0.0019411428382685471	0.6265535935626101	3290.7369656388883	3365.7369656388883	3365.7369656388883	3390.7369656388883	1.0	0.8363636136054993	0.8799999952316284	0.7611940503120422	0.6875	3290	3365	3365	3390	1537
10.442974916265841	10.442975311005542	0	0	2	0	0.0015593376811328297	0.6265535935626101	3290.7369656388883	3365.7369656388883	3365.7369656388883	3390.7369656388883	1.0	0.8363636136054993	0.8799999952316284	0.7611940503120422	0.6875	3290	3365	3365	3390	1537
10.460104645494146	10.460104645494146	0	0	2	0	0.0011732584878013604	0.6265535935626101	3290.7369656388883	3365.7369656388883	3365.7369656388883	3390.7369656388883	1.0	0.8363636136054993	0.8799999952316284	0.7611940503120422	0.6875	3290	3365	3365	3390	1537
10.479518338619554	10.479517943879857	0	0	2	0	0.0007839634745070253	0.6220081433520388	3272.123347026599	3347.123347026599	3347.123347026599	3372.123347026599	1.0	0.8181818127632141	0.8799999952316284	0.7611940503120422	0.6875	3272	3347	3347	3372	1537
10.49301922579703	10.49301922579703	0	0	2	0	0.00039251967182169927	0.6220081433520388	3272.123347026599	3347.123347026599	3347.123347026599	3372.123347026599	1.0	0.8181818127632141	0.8799999952316284	0.7611940503120422	0.6875	3272	3347	3347	3372	1537
10.510008822432267	10.510008822432267	0	0	2	0	-3.8222442962243216e-16	0.6220081433520388	3272.123347026599	3347.123347026599	3347.123347026599	3372.123347026599	1.0	0.8181818127632141	0.8799999952316284	0.7611940503120422	0.6875	3272	3347	3347	3372	1537
10.532811355871653	10.532810961131956	0	0	2	0	-0.00039251967182246265	0.6141791006967203	3240.06341735307	3315.06341735307	3315.06341735307	3340.06341735307	1.0	0.800000011920929	0.8799999952316284	0.746268630027771	0.6875	3240	3315	3315	3340	1537
10.545984609099145	10.545984609099145	0	0	2	0	-0.0007839634745077855	0.6141791006967203	3240.06341735307	3315.06341735307	3315.06341735307	3340.06341735307	1.0	0.800000011920929	0.8799999952316284	0.746268630027771	0.6875	3240	3315	3315	3340	1537
10.560020368568457	10.560020368568457	0	0	2	0	-0.0011732584878021155	0.6141791006967203	3240.06341735307	3315.06341735307	3315.06341735307	3340.06341735307	1.0	0.800000011920929	0.8799999952316284	0.746268630027771	0.6875	3240	3315	3315	3340	1537
10.576094169102541	10.576094169102541	0	0	2	0	-0.0015593376811335773	0.6141791006967203	3240.06341735307	3315.06341735307	3315.06341735307	3340.06341735307	1.0	0.800000011920929	0.8799999952316284	0.746268630027771	0.6875	3240	3315	3315	3340	1537
10.593029291659347	10.593029291659347	0	0	2	0	-0.0019411428382692857	0.6141791006967203	3240.06341735307	3315.06341735307	3315.06341735307	3340.06341735307	1.0	0.800000011920929	0.8799999952316284	0.746268630027771	0.6875	3240	3315	3315	3340	1537
10.61286732996094	10.61286732996094	0	0	2	0	-0.0023176274578124816	0.6141791006967203	3240.06341735307	3315.06341735307	3315.06341735307	3340.06341735307	1.0	0.800000011920929	0.8799999952316284	0.746268630027771	0.6875	3240	3315	3315	3340	1537
10.626076899240717	10.626076899240717	0	0	2	0	-0.002687759621590123	0.6072388085055707	3211.642920830312	3286.642920830312	3286.642920830312	3311.642920830312	1.0	0.800000011920929	0.8600000143051147	0.7313432693481445	0.6875	3211	3286	3286	3311	1537
10.643058995821681	10.643058995821681	0	0	2	0	-0.0030505248230688667	0.6108955213649949	3226.6171599896543	3301.6171599896543	3301.6171599896543	3326.6171599896543	1.0	0.800000011920929	0.8799999952316284	0.7313432693481445	0.6875	3226	3301	3301	3326	1537
10.666094820423043	10.666096794121538	0	0	2	0	-0.003404928748046959	0.6072388085055707	3211.642920830312	3286.642920830312	3286.642920830312	3311.642920830312	1.0	0.800000011920929	0.8600000143051147	0.7313432693481445	0.6875	3211	3286	3286	3311	1537
10.679444127556186	10.67944373281649	0	0	2	0	-0.0037500000000003494	0.6072388085055707	3211.642920830312	3286.642920830312	3286.642920830312	3311.642920830312	1.0	0.800000011920929	0.8600000143051147	0.7313432693481445	0.6875	3211	3286	3286	3311	1537
10.69304448913775	10.693044094398052	0	0	2	0	-0.004084792762613043	0.6108955213649949	3226.6171599896543	3301.6171599896543	3301.6171599896543	3326.6171599896543	1.0	0.800000011920929	0.8799999952316284	0.7313432693481445	0.6875	3226	3301	3301	3326	1537
10.710240929375148	10.710240929375148	0	0	2	0	-0.004408389392193879	0.6072388085055707	3211.642920830312	3286.642920830312	3286.642920830312	3311.642920830312	1.0	0.800000011920929	0.8600000143051147	0.7313432693481445	0.6875	3211	3286	3286	3311	1537
10.7328291191581	10.7328291191581	0	0	2	0	-0.0047199029328741	0.6063500711544236	3208.003541377365	3283.003541377365	3283.003541377365	3308.003541377365	1.0	0.7818182110786438	0.8799999952316284	0.7313432693481445	0.6875	3208	3283	3283	3308	1537
10.746006714522276	10.746006714522276	0	0	2	0	-0.005018479547691743	0.6026933582949994	3193.0293022180226	3268.0293022180226	3268.0293022180226	3293.0293022180226	1.0	0.7818182110786438	0.8600000143051147	0.7313432693481445	0.6875	3193	3268	3268	3293	1537
10.759988394652856	10.759988394652856	0	0	2	0	-0.0053033008588994	0.6026933582949994	3193.0293022180226	3268.0293022180226	3268.0293022180226	3293.0293022180226	1.0	0.7818182110786438	0.8600000143051147	0.7313432693481445	0.6875	3193	3268	3268	3293	1537
10.775979694589894	10.775979694589894	0	0	2	0	-0.005573586191080736	0.6026933582949994	3193.0293022180226	3268.0293022180226	3268.0293022180226	3293.0293022180226	1.0	0.7818182110786438	0.8600000143051147	0.7313432693481445	0.6875	3193	3268	3268	3293	1537
10.79301547576989	10.79301547576989	0	0	2	0	-0.0058285947109275454	0.5994844056955024	3179.8886413230825	3254.8886413230825	3254.8886413230825	3279.8886413230825	1.0	0.7818182110786438	0.8600000143051147	0.7164179086685181	0.6875	3179	3254	3254	3279	1537
10.812868908919734	10.812868908919738	0	0	2	0	-0.006067627457812354	0.5763177569410693	3085.021214673679	3160.021214673679	3160.021214673679	3185.021214673679	0.9523809552192688	0.7636363506317139	0.8399999737739563	0.7014925479888916	0.6875	3085	3160	3160	3185	1537
10.82603466209295	10.826035451572347	0	0	2	0	-0.006290029259590911	0.5499948230563705	2977.228800415837	3052.228800415837	3052.228800415837	3077.228800415837	0.9523809552192688	0.7090908885002136	0.8199999928474426	0.6567164063453674	0.65625	2977	3052	3052	3077	1531
10.843151364911195	10.843151759650892	0	0	2	0	-0.006495190528383502	0.5256054193715549	2877.3541923265175	2952.3541923265175	2952.3541923265175	2977.3541923265175	0.9523809552192688	0.6727272868156433	0.7799999713897705	0.611940324306488	0.65625	2877	2952	2952	2977	1531
10.866091662505452	10.866091662505452	0	0	2	0	-0.006682548931412953	0.48566130892554327	2713.7830600500997	2788.7830600500997	2788.7830600500997	2813.7830600500997	0.9047619104385376	0.6181818246841431	0.7400000095367432	0.5671641826629639	0.65625	2713	2788	2788	2813	1531
10.879505312209497	10.879505312209497	0	0	2	0	-0.006851590932319682	0.44661271267417657	2553.879058400753	2628.879058400753	2628.879058400753	2653.879058400753	0.8571428656578064	0.5636363625526428	0.699999988079071	0.5223880410194397	0.65625	2553	2628	2628	2653	1531
10.893029489029198	10.893029489029198	0	0	2	0	-0.007001853198729167	0.39655489057524873	2348.8922769056435	2423.8922769056435	2423.8922769056435	2448.8922769056435	0.761904776096344	0.5090909004211426	0.6600000262260437	0.4776119291782379	0.65625	2348	2423	2423	2448	1531
10.910113823192143	10.910113823192143	0	0	2	0	-0.007132923872213786	0.3473925908599327	2147.572659571424	2222.572659571424	2222.572659571424	2247.572659571424	0.6666666865348816	0.4545454680919647	0.6200000047683716	0.43283581733703613	0.65625	2147	2222	2222	2247	1531
10.932829119158098	10.932829119158098	0	0	2	0	-0.007244443697168125	0.2868191522448811	1899.5244284427881	1974.5244284427881	1974.5244284427881	1999.5244284427881	0.5714285969734192	0.38181817531585693	0.5199999809265137	0.3731343150138855	0.65625	1899	1974	1974	1999	1531
10.945983819619746	10.945983819619746	0	0	2	0	-0.007336107005503633	0.2585100543232106	1783.5986724535474	1858.5986724535474	1858.5986724535474	1883.5986724535474	0.523809552192688	0.34545454382896423	0.47999998927116394	0.34328359365463257	0.625	1783	1858	1858	1883	1525
10.95995484177846	10.95995484177846	0	0	2	0	-0.007407662554463602	0.2585100543232106	1783.5986724535474	1858.5986724535474	1858.5986724535474	1883.5986724535474	0.523809552192688	0.34545454382896423	0.47999998927116394	0.34328359365463257	0.625	1783	1858	1858	1883	1525
10.976060616228144	10.976060616228144	0	0	2	0	-0.007458914215262096	0.23534341018591354	1688.7312647113158	1763.7312647113158	1763.7312647113158	1788.7312647113158	0.4761904776096344	0.3272727131843567	0.4399999976158142	0.31343284249305725	0.625	1688	1763	1763	1788	1525
10.992952712157786	10.992952712157786	0	0	2	0	-0.007489721510659327	0.2097208742775134	1583.8069801664174	1658.8069801664174	1658.8069801664174	1683.8069801664174	0.4285714328289032	0.290909081697464	0.4000000059604645	0.2985074520111084	0.625	1583	1658	1658	1683	1525
11.012842066620218	11.012842066620218	0	0	2	0	-0.0075	0.17917296632457136	1458.7132970991197	1533.7132970991197	1533.7132970991197	1558.7132970991197	0.380952388048172	0.2545454502105713	0.3199999928474426	0.2537313401699066	0.625	1458	1533	1533	1558	1525
11.026044135845721	11.026044135845721	0	0	2	0	-0.00748972151065928	0.1603346924895226	1381.5705657445951	1456.5705657445951	1456.5705657445951	1481.5705657445951	0.3333333432674408	0.23636363446712494	0.30000001192092896	0.23880596458911896	0.625	1381	1456	1456	1481	1525
11.042985968977407	11.042985968977407	0	0	2	0	-0.007458914215262003	0.15355043283816594	1353.7890224722896	1428.7890224722896	1428.7890224722896	1453.7890224722896	0.3333333432674408	0.2181818187236786	0.2800000011920929	0.2238806039094925	0.625	1353	1428	1428	1453	1525
11.059959776024696	11.059959776024696	0	0	2	0	-0.007407662554463461	0.14900497890230435	1335.1753886049364	1410.1753886049364	1410.1753886049364	1435.1753886049364	0.3333333432674408	0.20000000298023224	0.2800000011920929	0.2238806039094925	0.625	1335	1410	1410	1435	1525
11.079502549031604	11.079502549031604	0	0	2	0	-0.007336107005503446	0.1423699719692344	1308.0050352140147	1383.0050352140147	1383.0050352140147	1408.0050352140147	0.3333333432674408	0.1818181872367859	0.25999999046325684	0.20895522832870483	0.59375	1308	1383	1383	1408	1518
11.092999094072391	11.092999094072391	0	0	2	0	-0.007244443697167893	0.12942043485036536	1254.9766807122462	1329.9766807122462	1329.9766807122462	1354.9766807122462	0.2857142984867096	0.1818181872367859	0.23999999463558197	0.20895522832870483	0.59375	1254	1329	1329	1354	1518
11.110030138376002	11.110030138376002	0	0	2	0	-0.007132923872213509	0.12942043485036536	1254.9766807122462	1329.9766807122462	1329.9766807122462	1354.9766807122462	0.2857142984867096	0.1818181872367859	0.23999999463558197	0.20895522832870483	0.59375	1254	1329	1329	1354	1518
11.126007622423584	11.126007622423584	0	0	2	0	-0.0070018531987288465	0.12942043485036536	1254.9766807122462	1329.9766807122462	1329.9766807122462	1354.9766807122462	0.2857142984867096	0.1818181872367859	0.23999999463558197	0.20895522832870483	0.59375	1254	1329	1329	1354	1518
11.14639592786527	11.14639592786527	0	0	2	0	-0.0068515909323193175	0.12942043485036536	1254.9766807122462	1329.9766807122462	1329.9766807122462	1354.9766807122462	0.2857142984867096	0.1818181872367859	0.23999999463558197	0.20895522832870483	0.59375	1254	1329	1329	1354	1518
11.159989973611653	11.159989973611653	0	0	2	0	-0.006682548931412546	0.1239794546743827	1232.6958668915972	1307.6958668915972	1307.6958668915972	1332.6958668915972	0.2857142984867096	0.16363635659217834	0.23999999463558197	0.19402985274791718	0.59375	1232	1307	1307	1332	1518
11.176021142258266	11.176021142258266	0	0	2	0	-0.006495190528383055	0.1239794546743827	1232.6958668915972	1307.6958668915972	1307.6958668915972	1332.6958668915972	0.2857142984867096	0.16363635659217834	0.23999999463558197	0.19402985274791718	0.59375	1232	1307	1307	1332	1518
11.192993765086458	11.19299337034676	0	0	2	0	-0.006290029259590423	0.12487497718921348	1236.3630315898292	1311.3630315898292	1311.3630315898292	1336.3630315898292	0.2857142984867096	0.16363635659217834	0.23999999463558197	0.20895522832870483	0.59375	1236	1311	1311	1336	1518
11.212832198127751	11.21283180338805	0	0	2	0	-0.0060676274578118266	0.1239794546743827	1232.6958668915972	1307.6958668915972	1307.6958668915972	1332.6958668915972	0.2857142984867096	0.16363635659217834	0.23999999463558197	0.19402985274791718	0.59375	1232	1307	1307	1332	1518
11.226031898915059	11.226031898915059	0	0	2	0	-0.005828594710926981	0.1239794546743827	1232.6958668915972	1307.6958668915972	1307.6958668915972	1332.6958668915972	0.2857142984867096	0.16363635659217834	0.23999999463558197	0.19402985274791718	0.59375	1232	1307	1307	1332	1518
11.24301083757843	11.24301083757843	0	0	2	0	-0.005573586191080136	0.12300930561303203	1228.723106485366	1303.723106485366	1303.723106485366	1328.723106485366	0.2857142984867096	0.16363635659217834	0.2199999988079071	0.19402985274791718	0.59375	1228	1303	1303	1328	1518
11.260044645059933	11.260044250320233	0	0	2	0	-0.005303300858898766	0.12300930561303203	1228.723106485366	1303.723106485366	1303.723106485366	1328.723106485366	0.2857142984867096	0.16363635659217834	0.2199999988079071	0.19402985274791718	0.59375	1228	1303	1303	1328	1518
11.279598076038708	11.279598076038708	0	0	2	0	-0.005018479547691077	0.12300930561303203	1228.723106485366	1303.723106485366	1303.723106485366	1328.723106485366	0.2857142984867096	0.16363635659217834	0.2199999988079071	0.19402985274791718	0.59375	1228	1303	1303	1328	1518
11.293027120591004	11.293027120591004	0	0	2	0	-0.004719902932873403	0.12300930561303203	1228.723106485366	1303.723106485366	1303.723106485366	1328.723106485366	0.2857142984867096	0.16363635659217834	0.2199999988079071	0.19402985274791718	0.59375	1228	1303	1303	1328	1518
11.309974085338775	11.309974085338775	0	0	2	0	-0.004408389392193153	0.12203915655168135	1224.7503460791352	1299.7503460791352	1299.7503460791352	1324.7503460791352	0.2857142984867096	0.16363635659217834	0.20000000298023224	0.19402985274791718	0.59375	1224	1299	1299	1324	1518
11.326458020419883	11.326458020419883	0	0	2	0	-0.004084792762612291	0.1212928877615217	1221.6943753834314	1296.6943753834314	1296.6943753834314	1321.6943753834314	0.2857142984867096	0.16363635659217834	0.20000000298023224	0.17910447716712952	0.59375	1221	1296	1296	1321	1518
11.346056846464021	11.346056846464021	0	0	2	0	-0.0037499999999995736	0.11674743382566011	1203.0807415160782	1278.0807415160782	1278.0807415160782	1303.0807415160782	0.2857142984867096	0.145454540848732	0.20000000298023224	0.17910447716712952	0.59375	1203	1278	1278	1303	1518
11.360006157939301	11.360006157939301	0	0	2	0	-0.00340492874804616	0.11674743382566011	1203.0807415160782	1278.0807415160782	1278.0807415160782	1303.0807415160782	0.2857142984867096	0.145454540848732	0.20000000298023224	0.17910447716712952	0.59375	1203	1278	1278	1303	1518
11.375974562973811	11.375974562973811	0	0	2	0	-0.0030505248230680475	0.11585191162664499	1199.4135781111113	1274.4135781111113	1274.4135781111113	1299.4135781111113	0.2857142984867096	0.145454540848732	0.18000000715255737	0.17910447716712952	0.59375	1199	1274	1274	1299	1518
11.392992580867363	11.392992580867363	0	0	2	0	-0.002687759621589286	0.11585191162664499	1199.4135781111113	1274.4135781111113	1274.4135781111113	1299.4135781111113	0.2857142984867096	0.145454540848732	0.18000000715255737	0.17910447716712952	0.59375	1199	1274	1274	1299	1518
11.412822329635281	11.412822329635281	0	0	2	0	-0.0023176274578116285	0.11585191162664499	1199.4135781111113	1274.4135781111113	1274.4135781111113	1299.4135781111113	0.2857142984867096	0.145454540848732	0.18000000715255737	0.17910447716712952	0.59375	1199	1274	1274	1299	1518
11.426025188340178	11.426025188340178	0	0	2	0	-0.0019411428382684192	0.11585191162664499	1199.4135781111113	1274.4135781111113	1274.4135781111113	1299.4135781111113	0.2857142984867096	0.145454540848732	0.18000000715255737	0.17910447716712952	0.59375	1199	1274	1274	1299	1518
11.44316518080065	11.44316518080065	0	0	2	0	-0.0015593376811327004	0.11674743382566011	1203.0807415160782	1278.0807415160782	1278.0807415160782	1303.0807415160782	0.2857142984867096	0.145454540848732	0.20000000298023224	0.17910447716712952	0.59375	1203	1278	1278	1303	1518
11.466347453830258	11.466347848569958	0	0	2	0	-0.0011732584878012297	0.11674743382566011	1203.0807415160782	1278.0807415160782	1278.0807415160782	1303.0807415160782	0.2857142984867096	0.145454540848732	0.20000000298023224	0.17910447716712952	0.59375	1203	1278	1278	1303	1518
11.475988181493419	11.475988181493419	0	0	2	0	-0.0007839634745068937	0.11674743382566011	1203.0807415160782	1278.0807415160782	1278.0807415160782	1303.0807415160782	0.2857142984867096	0.145454540848732	0.20000000298023224	0.17910447716712952	0.59375	1203	1278	1278	1303	1518
11.493461728999355	11.493461728999355	0	0	2	0	-0.0003925196718215671	0.11674743382566011	1203.0807415160782	1278.0807415160782	1278.0807415160782	1303.0807415160782	0.2857142984867096	0.145454540848732	0.20000000298023224	0.17910447716712952	0.59375	1203	1278	1278	1303	1518
11.510263824277677	11.510263824277677	0	0	2	0	5.145327074780904e-16	0.11674743382566011	1203.0807415160782	1278.0807415160782	1278.0807415160782	1303.0807415160782	0.2857142984867096	0.145454540848732	0.20000000298023224	0.17910447716712952	0.59375	1203	1278	1278	1303	1518
11.533013462597426	11.533013857337126	0	0	2	0	0.00039251967182259476	0.11674743382566011	1203.0807415160782	1278.0807415160782	1278.0807415160782	1303.0807415160782	0.2857142984867096	0.145454540848732	0.20000000298023224	0.17910447716712952	0.59375	1203	1278	1278	1303	1518
11.542986166347257	11.542986166347257	0	0	2	0	0.0007839634745079172	0.11674743382566011	1203.0807415160782	1278.0807415160782	1278.0807415160782	1303.0807415160782	0.2857142984867096	0.145454540848732	0.20000000298023224	0.17910447716712952	0.59375	1203	1278	1278	1303	1518
11.560100500727307	11.560100500727307	0	0	2	0	0.0011732584878022462	0.11674743382566011	1203.0807415160782	1278.0807415160782	1278.0807415160782	1303.0807415160782	0.2857142984867096	0.145454540848732	0.20000000298023224	0.17910447716712952	0.59375	1203	1278	1278	1303	1518
11.576141143126693	11.576141537866393	0	0	2	0	0.001559337681133707	0.11674743382566011	1203.0807415160782	1278.0807415160782	1278.0807415160782	1303.0807415160782	0.2857142984867096	0.145454540848732	0.20000000298023224	0.17910447716712952	0.59375	1203	1278	1278	1303	1518
11.599569733728336	11.599569733728336	0	0	2	0	0.0019411428382694134	0.11674743382566011	1203.0807415160782	1278.0807415160782	1278.0807415160782	1303.0807415160782	0.2857142984867096	0.145454540848732	0.20000000298023224	0.17910447716712952	0.59375	1203	1278	1278	1303	1518
11.60997270374983	11.60997270374983	0	0	2	0	0.0023176274578126073	0.11764295602467523	1206.7479049210451	1281.7479049210451	1281.7479049210451	1306.7479049210451	0.2857142984867096	0.145454540848732	0.2199999988079071	0.17910447716712952	0.59375	1206	1281	1281	1306	1518
11.626157820878968	11.626158215618664	0	0	2	0	0.0026877596215902464	0.11764295602467523	1206.7479049210451	1281.7479049210451	1281.7479049210451	1306.7479049210451	0.2857142984867096	0.145454540848732	0.2199999988079071	0.17910447716712952	0.59375	1206	1281	1281	1306	1518
11.643103206667943	11.643103601407644	0	0	2	0	0.0030505248230689877	0.11764295602467523	1206.7479049210451	1281.7479049210451	1281.7479049210451	1306.7479049210451	0.2857142984867096	0.145454540848732	0.2199999988079071	0.17910447716712952	0.59375	1206	1281	1281	1306	1518
11.666238505673396	11.666238505673396	0	0	2	0	0.0034049287480470767	0.11764295602467523	1206.7479049210451	1281.7479049210451	1281.7479049210451	1306.7479049210451	0.2857142984867096	0.145454540848732	0.2199999988079071	0.17910447716712952	0.59375	1206	1281	1281	1306	1518
11.676004760560767	11.676004760560767	0	0	2	0	0.0037500000000004643	0.11764295602467523	1206.7479049210451	1281.7479049210451	1281.7479049210451	1306.7479049210451	0.2857142984867096	0.145454540848732	0.2199999988079071	0.17910447716712952	0.59375	1206	1281	1281	1306	1518
11.693209885071537	11.693210279811234	0	0	2	0	0.004084792762613155	0.11853847822369035	1210.415068326012	1285.415068326012	1285.415068326012	1310.415068326012	0.2857142984867096	0.145454540848732	0.23999999463558197	0.17910447716712952	0.59375	1210	1285	1285	1310	1518
11.710266982195266	11.710267376934963	0	0	2	0	0.004408389392193986	0.11853847822369035	1210.415068326012	1285.415068326012	1285.415068326012	1310.415068326012	0.2857142984867096	0.145454540848732	0.23999999463558197	0.17910447716712952	0.59375	1210	1285	1285	1310	1518
11.73312438445278	11.733124779192481	0	0	2	0	0.004719902932874203	0.11853847822369035	1210.415068326012	1285.415068326012	1285.415068326012	1310.415068326012	0.2857142984867096	0.145454540848732	0.23999999463558197	0.17910447716712952	0.59375	1210	1285	1285	1310	1518
11.742979850512077	11.742979455772376	0	0	2	0	0.005018479547691842	0.13588421555374985	1281.4458626926057	1356.4458626926057	1356.4458626926057	1381.4458626926057	0.3333333432674408	0.16363635659217834	0.25999999046325684	0.17910447716712952	0.59375	1281	1356	1356	1381	1518
11.760143922094175	11.760143922094175	0	0	2	0	0.005303300858899494	0.13677973841998115	1285.1130288298227	1360.1130288298227	1360.1130288298227	1385.1130288298227	0.3333333432674408	0.16363635659217834	0.2800000011920929	0.17910447716712952	0.59375	1285	1360	1360	1385	1518
11.776197196163919	11.77619759090362	0	0	2	0	0.005573586191080825	0.13677973841998115	1285.1130288298227	1360.1130288298227	1360.1130288298227	1385.1130288298227	0.3333333432674408	0.16363635659217834	0.2800000011920929	0.17910447716712952	0.59375	1285	1360	1360	1385	1518
11.79967552396761	11.799675918707306	0	0	2	0	0.005828594710927629	0.15718518147828864	1368.673318153592	1443.673318153592	1443.673318153592	1468.673318153592	0.380952388048172	0.1818181872367859	0.3400000035762787	0.19402985274791718	0.59375	1368	1443	1443	1468	1518
11.810038230539826	11.810038230539826	0	0	2	0	0.006067627457812431	0.16508884419923398	1401.0388169958633	1476.0388169958633	1476.0388169958633	1501.0388169958633	0.380952388048172	0.20000000298023224	0.3799999952316284	0.20895522832870483	0.59375	1401	1476	1476	1501	1518
11.826589666109426	11.826590060849126	0	0	2	0	0.006290029259590983	0.17329101436952155	1434.6267038431906	1509.6267038431906	1509.6267038431906	1534.6267038431906	0.380952388048172	0.2181818187236786	0.41999998688697815	0.2238806039094925	0.59375	1434	1509	1509	1534	1518
11.843179786169506	11.843179786169506	0	0	2	0	0.006495190528383569	0.20440718398165347	1562.047418404871	1637.047418404871	1637.047418404871	1662.047418404871	0.4761904776096344	0.23636363446712494	0.4399999976158142	0.23880596458911896	0.59375	1562	1637	1637	1662	1518
11.866238505673396	11.866238505673396	0	0	2	0	0.006682548931413013	0.21894585713744164	1621.5832849778235	1696.5832849778235	1696.5832849778235	1721.5832849778235	0.4761904776096344	0.27272728085517883	0.5	0.2537313401699066	0.59375	1621	1696	1696	1721	1518
11.875998839465284	11.875998444725587	0	0	2	0	0.006851590932319736	0.21894585713744164	1621.5832849778235	1696.5832849778235	1696.5832849778235	1721.5832849778235	0.4761904776096344	0.27272728085517883	0.5	0.2537313401699066	0.59375	1621	1696	1696	1721	1518
11.893050804972932	11.893050410233231	0	0	2	0	0.007001853198729215	0.2267002635304607	1653.3375791572366	1728.3375791572366	1728.3375791572366	1753.3375791572366	0.4761904776096344	0.290909081697464	0.5199999809265137	0.26865673065185547	0.59375	1653	1728	1728	1753	1518
11.910246060991232	11.910246060991232	0	0	2	0	0.0071329238722138266	0.24054532899340586	1710.033122227997	1785.033122227997	1785.033122227997	1810.033122227997	0.523809552192688	0.290909081697464	0.5199999809265137	0.28358209133148193	0.625	1710	1785	1785	1810	1525
11.93289701438629	11.93289701438629	0	0	2	0	0.00724444369716816	0.25306907396707956	1761.3178578951909	1836.3178578951909	1836.3178578951909	1861.3178578951909	0.523809552192688	0.3272727131843567	0.5400000214576721	0.2985074520111084	0.625	1761	1836	1836	1861	1525
11.942967613581414	11.942967613581414	0	0	2	0	0.007336107005503661	0.25306907396707956	1761.3178578951909	1836.3178578951909	1836.3178578951909	1861.3178578951909	0.523809552192688	0.3272727131843567	0.5400000214576721	0.2985074520111084	0.625	1761	1836	1836	1861	1525
11.960097737549416	11.960098132289117	0	0	2	0	0.007407662554463622	0.2731013833364444	1843.3501647627397	1918.3501647627397	1918.3501647627397	1943.3501647627397	0.5714285969734192	0.34545454382896423	0.5600000023841858	0.31343284249305725	0.625	1843	1918	1918	1943	1525
11.976257591337832	11.976382723822345	0	0	2	0	0.00745891421526211	0.2932829421469525	1925.9936480917704	2000.9936480917704	2000.9936480917704	2025.9936480917704	0.6190476417541504	0.3636363744735718	0.5799999833106995	0.3283582031726837	0.625	1925	2000	2000	2025	1525
11.999576444303214	11.999576839042915	0	0	2	0	0.007489721510659335	0.3203980184090671	2037.0298853851298	2112.02988538513	2112.02988538513	2137.02988538513	0.6666666865348816	0.4000000059604645	0.6000000238418579	0.35820895433425903	0.625	2037	2112	2112	2137	1525
12.00996954583224	12.009969151092543	0	0	2	0	0.0075	0.33136137814886535	2081.9248435196037	2156.9248435196037	2156.9248435196037	2181.9248435196037	0.6666666865348816	0.41818180680274963	0.6200000047683716	0.38805970549583435	0.625	2081	2156	2156	2181	1525
12.026166899892038	12.026166899892038	0	0	2	0	0.007489721510659273	0.34781159700520003	2149.288489736294	2224.288489736294	2224.288489736294	2249.288489736294	0.7142857313156128	0.4363636374473572	0.6200000047683716	0.38805970549583435	0.625	2149	2224	2224	2249	1525
12.043103601407642	12.043103601407642	0	0	2	0	0.0074589142152619884	0.3566854089987812	2185.626749850009	2260.626749850009	2260.626749850009	2285.626749850009	0.7142857313156128	0.4545454680919647	0.6399999856948853	0.4029850661754608	0.625	2185	2260	2260	2285	1525
12.066258637398034	12.066258637398034	0	0	2	0	0.00740766255446344	0.3846213816173041	2300.02455772286	2375.02455772286	2375.02455772286	2400.02455772286	0.761904776096344	0.4909090995788574	0.6600000262260437	0.43283581733703613	0.625	2300	2375	2375	2400	1525
12.079534917686905	12.079535312426602	0	0	2	0	0.0073361070055034195	0.3846213816173041	2300.02455772286	2375.02455772286	2375.02455772286	2400.02455772286	0.761904776096344	0.4909090995788574	0.6600000262260437	0.43283581733703613	0.625	2300	2375	2375	2400	1525
12.093065410341785	12.093065410341785	0	0	2	0	0.007244443697167859	0.4057730864544413	2386.6407890309374	2461.6407890309374	2461.6407890309374	2486.6407890309374	0.8095238208770752	0.5090909004211426	0.6800000071525574	0.447761207818985	0.625	2386	2461	2461	2486	1525
12.110170270969066	12.11017184992786	0	0	2	0	0.007132923872213468	0.40831039779666645	2397.0310789773494	2472.0310789773494	2472.0310789773494	2497.0310789773494	0.8095238208770752	0.5090909004211426	0.6800000071525574	0.46268656849861145	0.65625	2397	2472	2472	2497	1531
12.132895435427494	12.132895830167191	0	0	2	0	0.007001853198728799	0.4151692786434693	2425.1181960450067	2500.1181960450067	2500.1181960450067	2525.1181960450067	0.8095238208770752	0.5272727012634277	0.699999988079071	0.46268656849861145	0.625	2425	2500	2500	2525	1525
12.143081298614662	12.14308169335436	0	0	2	0	0.006851590932319263	0.4177812167179229	2435.814082459894	2510.814082459894	2510.814082459894	2535.814082459894	0.8095238208770752	0.5272727012634277	0.699999988079071	0.4776119291782379	0.625	2435	2510	2510	2535	1525
12.160138395738391	12.160138395738391	0	0	2	0	0.006682548931412486	0.4342314430248382	2503.177759186712	2578.177759186712	2578.177759186712	2603.177759186712	0.8571428656578064	0.5454545617103577	0.699999988079071	0.4776119291782379	0.625	2503	2578	2578	2603	1525
12.176175485480487	12.176175485480487	0	0	2	0	0.006495190528382989	0.4368433863146981	2513.873666958689	2588.873666958689	2588.873666958689	2613.873666958689	0.8571428656578064	0.5454545617103577	0.699999988079071	0.49253731966018677	0.625	2513	2588	2588	2613	1525
12.199563417893154	12.199563812632855	0	0	2	0	0.00629002925959035	0.4510835433540059	2572.1871100346543	2647.1871100346543	2647.1871100346543	2672.1871100346543	0.8571428656578064	0.581818163394928	0.7200000286102295	0.5074626803398132	0.65625	2572	2647	2647	2672	1531
12.212808119006125	12.212808119006125	0	0	2	0	0.0060676274578117485	0.465674869578276	2631.93859092304	2706.93859092304	2706.93859092304	2731.93859092304	0.9047619104385376	0.581818163394928	0.7200000286102295	0.5223880410194397	0.625	2631	2706	2706	2731	1525
12.226072951843731	12.226072951843731	0	0	2	0	0.0058285947109268975	0.4755934751923405	2672.5552809126343	2747.5552809126343	2747.5552809126343	2772.5552809126343	0.9047619104385376	0.6000000238418579	0.7400000095367432	0.5373134613037109	0.65625	2672	2747	2747	2772	1531
12.243104390887039	12.24310478562674	0	0	2	0	0.005573586191080047	0.4801389254029118	2691.1688995249237	2766.1688995249237	2766.1688995249237	2791.1688995249237	0.9047619104385376	0.6181818246841431	0.7400000095367432	0.5373134613037109	0.65625	2691	2766	2766	2791	1531
12.26652429721531	12.266658508712892	0	0	2	0	0.005303300858898672	0.48290011716422754	2702.4759797875117	2777.4759797875117	2777.4759797875117	2802.4759797875117	0.9047619104385376	0.6181818246841431	0.7400000095367432	0.5522388219833374	0.65625	2702	2777	2777	2802	1531
12.276005155300465	12.276005550040166	0	0	2	0	0.005018479547690979	0.4902067588514356	2732.396677496629	2807.396677496629	2807.396677496629	2832.396677496629	0.9047619104385376	0.6363636255264282	0.7599999904632568	0.5522388219833374	0.65625	2732	2807	2807	2832	1531
12.293381202100806	12.293381202100806	0	0	2	0	0.004719902932873301	0.4930425773449798	2744.0093542276923	2819.0093542276923	2819.0093542276923	2844.0093542276923	0.9047619104385376	0.6363636255264282	0.7599999904632568	0.5671641826629639	0.65625	2744	2819	2819	2844	1531
12.310060138593107	12.31006013859311	0	0	2	0	0.004408389392193047	0.4975880275555511	2762.6229728399817	2837.6229728399817	2837.6229728399817	2862.6229728399817	0.9047619104385376	0.6545454263687134	0.7599999904632568	0.5671641826629639	0.65625	2762	2837	2837	2862	1531
12.333229779952356	12.333230174692053	0	0	2	0	0.004084792762612181	0.5004238460490953	2774.235649571045	2849.235649571045	2849.235649571045	2874.235649571045	0.9047619104385376	0.6545454263687134	0.7599999904632568	0.5820895433425903	0.65625	2774	2849	2849	2874	1531
12.34320801005797	12.343208404797666	0	0	2	0	0.0037499999999994586	0.5004238460490953	2774.235649571045	2849.235649571045	2849.235649571045	2874.235649571045	0.9047619104385376	0.6545454263687134	0.7599999904632568	0.5820895433425903	0.65625	2774	2849	2849	2874	1531
12.360340502464163	12.36034089720386	0	0	2	0	0.003404928748046042	0.5049693111608278	2792.8493292035896	2867.8493292035896	2867.8493292035896	2892.8493292035896	0.9047619104385376	0.6727272868156433	0.7599999904632568	0.5820895433425903	0.65625	2792	2867	2867	2892	1531
12.376171143343802	12.376171143343802	0	0	2	0	0.0030505248230679265	0.5049693111608278	2792.8493292035896	2867.8493292035896	2867.8493292035896	2892.8493292035896	0.9047619104385376	0.6727272868156433	0.7599999904632568	0.5820895433425903	0.65625	2792	2867	2867	2892	1531
12.399557496797675	12.399557496797675	0	0	2	0	0.0026877596215891626	0.5049693111608278	2792.8493292035896	2867.8493292035896	2867.8493292035896	2892.8493292035896	0.9047619104385376	0.6727272868156433	0.7599999904632568	0.5820895433425903	0.65625	2792	2867	2867	2892	1531
12.410023230431273	12.410023230431273	0	0	2	0	0.0023176274578115027	0.5049693111608278	2792.8493292035896	2867.8493292035896	2867.8493292035896	2892.8493292035896	0.9047619104385376	0.6727272868156433	0.7599999904632568	0.5820895433425903	0.65625	2792	2867	2867	2892	1531
12.42612150482668	12.42612150482668	0	0	2	0	0.0019411428382682915	0.5004238460490953	2774.235649571045	2849.235649571045	2849.235649571045	2874.235649571045	0.9047619104385376	0.6545454263687134	0.7599999904632568	0.5820895433425903	0.65625	2774	2849	2849	2874	1531
12.4430850486418	12.443085443381497	0	0	2	0	0.001559337681132571	0.4975880275555511	2762.6229728399817	2837.6229728399817	2837.6229728399817	2862.6229728399817	0.9047619104385376	0.6545454263687134	0.7599999904632568	0.5671641826629639	0.65625	2762	2837	2837	2862	1531
12.466416533277544	12.466416533277544	0	0	2	0	0.0011732584878010991	0.4930425773449798	2744.0093542276923	2819.0093542276923	2819.0093542276923	2844.0093542276923	0.9047619104385376	0.6363636255264282	0.7599999904632568	0.5671641826629639	0.65625	2744	2819	2819	2844	1531
12.475992918369803	12.475992523630106	0	0	2	0	0.0007839634745067622	0.4930425773449798	2744.0093542276923	2819.0093542276923	2819.0093542276923	2844.0093542276923	0.9047619104385376	0.6363636255264282	0.7599999904632568	0.5671641826629639	0.65625	2744	2819	2819	2844	1531
12.493128963433287	12.493128963433287	0	0	2	0	0.000392519671821435	0.4765923659392257	2676.6457385211293	2751.6457385211293	2751.6457385211293	2776.6457385211293	0.8571428656578064	0.6181818246841431	0.7599999904632568	0.5671641826629639	0.65625	2676	2751	2751	2776	1531
12.510276850687736	12.510277245427433	0	0	2	0	-6.468409853337487e-16	0.46921109723511023	2646.4194431777764	2721.4194431777764	2721.4194431777764	2746.4194431777764	0.8571428656578064	0.6000000238418579	0.7599999904632568	0.5522388219833374	0.65625	2646	2721	2721	2746	1531
12.533020962651703	12.533021357391403	0	0	2	0	-0.00039251967182272687	0.45730633603992743	2597.669446083503	2672.669446083503	2672.669446083503	2697.669446083503	0.8095238208770752	0.6000000238418579	0.7599999904632568	0.5522388219833374	0.65625	2597	2672	2672	2697	1531
12.543007877030691	12.543007877030691	0	0	2	0	-0.0007839634745080487	0.45276087092819495	2579.0557664509583	2654.0557664509583	2654.0557664509583	2679.0557664509583	0.8095238208770752	0.581818163394928	0.7599999904632568	0.5522388219833374	0.65625	2579	2654	2654	2679	1531
12.560205896226881	12.560205896226881	0	0	2	0	-0.0011732584878023768	0.44269303747967115	2537.8279884792532	2612.8279884792532	2612.8279884792532	2637.8279884792532	0.8095238208770752	0.5636363625526428	0.7400000095367432	0.5373134613037109	0.625	2537	2612	2612	2637	1525
12.576038510805011	12.576038905544712	0	0	2	0	-0.0015593376811338364	0.43078827628448835	2489.0779913849797	2564.0779913849797	2564.0779913849797	2589.0779913849797	0.761904776096344	0.5636363625526428	0.7400000095367432	0.5373134613037109	0.625	2489	2564	2564	2589	1525
12.593232582604218	12.593232977343915	0	0	2	0	-0.0019411428382695413	0.4234816232857419	2459.157247355113	2534.157247355113	2534.157247355113	2559.157247355113	0.761904776096344	0.5454545617103577	0.7400000095367432	0.5223880410194397	0.65625	2459	2534	2534	2559	1531
12.612943909462503	12.612945093681601	0	0	2	0	-0.002317627457812733	0.410951090401678	2407.8447151948712	2482.8447151948712	2482.8447151948712	2507.8447151948712	0.761904776096344	0.5272727012634277	0.7200000286102295	0.49253731966018677	0.625	2407	2482	2482	2507	1525
12.626084794034695	12.626084794034695	0	0	2	0	-0.00268775962159037	0.4058764555227401	2387.0640853656205	2462.0640853656205	2462.0640853656205	2487.0640853656205	0.7142857313156128	0.5090909004211426	0.699999988079071	0.4776119291782379	0.625	2387	2462	2462	2487	1525
12.643077548587522	12.643077943327222	0	0	2	0	-0.0030505248230691083	0.37995542519572956	2280.917466176513	2355.917466176513	2355.917466176513	2380.917466176513	0.7142857313156128	0.4909090995788574	0.6800000071525574	0.46268656849861145	0.625	2280	2355	2355	2380	1525
12.666187189512558	12.666187584252254	0	0	2	0	-0.003404928748047195	0.3681711627609694	2232.6609115061697	2307.6609115061697	2307.6609115061697	2332.6609115061697	0.7142857313156128	0.4727272689342499	0.6600000262260437	0.43283581733703613	0.625	2232	2307	2307	2332	1525
12.675964497111492	12.675964497111492	0	0	2	0	-0.0037500000000005793	0.34716871022733287	2146.655868380928	2221.655868380928	2221.655868380928	2246.655868380928	0.6666666865348816	0.4545454680919647	0.6399999856948853	0.41791045665740967	0.625	2146	2221	2221	2246	1525
12.693751467938254	12.693752257417652	0	0	2	0	-0.004084792762613266	0.33367480907199987	2091.3983431498395	2166.3983431498395	2166.3983431498395	2191.3983431498395	0.6666666865348816	0.41818180680274963	0.6200000047683716	0.4029850661754608	0.625	2091	2166	2166	2191	1525
12.710177376283644	12.710177376283644	0	0	2	0	-0.004408389392194093	0.31297087006604496	2006.6157129204541	2081.615712920454	2081.615712920454	2106.615712920454	0.6190476417541504	0.4000000059604645	0.6000000238418579	0.38805970549583435	0.625	2006	2081	2081	2106	1525
12.732803461077678	12.732803461077678	0	0	2	0	-0.004719902932874305	0.28010952984663984	1872.0485247219901	1947.0485247219901	1947.0485247219901	1972.0485247219901	0.5714285969734192	0.3636363744735718	0.5400000214576721	0.34328359365463257	0.625	1872	1947	1947	1972	1525
12.746070662353477	12.746070662353477	0	0	2	0	-0.005018479547691941	0.27384765073879436	1846.4061297753628	1921.4061297753628	1921.4061297753628	1946.4061297753628	0.5714285969734192	0.34545454382896423	0.5199999809265137	0.34328359365463257	0.625	1846	1921	1921	1946	1525
12.760040500293096	12.760040500293096	0	0	2	0	-0.005303300858899587	0.27384765073879436	1846.4061297753628	1921.4061297753628	1921.4061297753628	1946.4061297753628	0.5714285969734192	0.34545454382896423	0.5199999809265137	0.34328359365463257	0.625	1846	1921	1921	1946	1525
12.776027852833147	12.776028247572844	0	0	2	0	-0.0055735861910809125	0.2702655605971813	1831.7374706454575	1906.7374706454575	1906.7374706454575	1931.7374706454575	0.5714285969734192	0.34545454382896423	0.5	0.3283582031726837	0.625	1831	1906	1906	1931	1525
12.793044686507601	12.793044686507601	0	0	2	0	-0.005828594710927712	0.2519496716558933	1756.7339054308832	1831.7339054308832	1831.7339054308832	1856.7339054308832	0.523809552192688	0.3272727131843567	0.5	0.31343284249305725	0.625	1756	1831	1831	1856	1525
12.812771408214138	12.812771408214138	0	0	2	0	-0.006067627457812508	0.2440460095743635	1724.3684092070184	1799.3684092070184	1799.3684092070184	1824.3684092070184	0.523809552192688	0.30909091234207153	0.47999998927116394	0.2985074520111084	0.59375	1724	1799	1799	1824	1518
12.826001503958251	12.826001109218554	0	0	2	0	-0.006290029259591055	0.2321412409286001	1675.6183816026173	1750.6183816026173	1750.6183816026173	1775.6183816026173	0.4761904776096344	0.30909091234207153	0.47999998927116394	0.2985074520111084	0.625	1675	1750	1750	1775	1525
12.843317550324377	12.843317945064078	0	0	2	0	-0.006495190528383635	0.23064870509193902	1669.5064473514904	1744.5064473514904	1744.5064473514904	1769.5064473514904	0.4761904776096344	0.30909091234207153	0.46000000834465027	0.2985074520111084	0.625	1669	1744	1744	1769	1525
12.866242847810083	12.866242847810083	0	0	2	0	-0.006682548931413073	0.22438683092149336	1643.8640726235153	1718.8640726235153	1718.8640726235153	1743.8640726235153	0.4761904776096344	0.290909081697464	0.46000000834465027	0.28358209133148193	0.59375	1643	1718	1718	1743	1518
12.879541233522085	12.879540838782388	0	0	2	0	-0.006851590932319789	0.22438683092149336	1643.8640726235153	1718.8640726235153	1718.8640726235153	1743.8640726235153	0.4761904776096344	0.290909081697464	0.46000000834465027	0.28358209133148193	0.59375	1643	1718	1718	1743	1518
12.892957251664322	12.892956856924622	0	0	2	0	-0.007001853198729263	0.2229689197042095	1638.057726188738	1713.057726188738	1713.057726188738	1738.057726188738	0.4761904776096344	0.290909081697464	0.4399999976158142	0.28358209133148193	0.59375	1638	1713	1713	1738	1518
12.91000882243227	12.91000882243227	0	0	2	0	-0.007132923872213867	0.2229689197042095	1638.057726188738	1713.057726188738	1713.057726188738	1738.057726188738	0.4761904776096344	0.290909081697464	0.4399999976158142	0.28358209133148193	0.59375	1638	1713	1713	1738	1518
12.932887935373218	12.932887540633518	0	0	2	0	-0.0072444436971681936	0.21864056329228987	1620.333106681927	1695.333106681927	1695.333106681927	1720.333106681927	0.4761904776096344	0.290909081697464	0.4000000059604645	0.26865673065185547	0.59375	1620	1695	1695	1720	1518
12.946144873416847	12.946144873416847	0	0	2	0	-0.007336107005503688	0.2113339166298731	1590.4123885993304	1665.4123885993304	1665.4123885993304	1690.4123885993304	0.4761904776096344	0.27272728085517883	0.3799999952316284	0.2537313401699066	0.59375	1590	1665	1665	1690	1518
12.959982078817676	12.959982078817676	0	0	2	0	-0.007407662554463643	0.2100652611389089	1585.217244363832	1660.217244363832	1660.217244363832	1685.217244363832	0.4761904776096344	0.27272728085517883	0.36000001430511475	0.2537313401699066	0.59375	1585	1660	1660	1685	1518
12.975971405056223	12.975971405056223	0	0	2	0	-0.007458914215262124	0.192271758426926	1512.3528507582619	1587.3528507582619	1587.3528507582619	1612.3528507582619	0.4285714328289032	0.2545454502105713	0.36000001430511475	0.23880596458911896	0.59375	1512	1587	1587	1612	1518
12.993231398385118	12.993231793124819	0	0	2	0	-0.007489721510659341	0.1910777279634529	1507.4632960103395	1582.4632960103395	1582.4632960103395	1607.4632960103395	0.4285714328289032	0.2545454502105713	0.3400000035762787	0.23880596458911896	0.59375	1507	1582	1582	1607	1518
13.012743381695527	13.012743381695527	0	0	2	0	-0.0075	0.18302481278443516	1474.486608352262	1549.486608352262	1549.486608352262	1574.486608352262	0.4285714328289032	0.23636363446712494	0.30000001192092896	0.2238806039094925	0.59375	1474	1549	1549	1574	1518
13.025983740671807	13.025983740671807	0	0	2	0	-0.007489721510659266	0.1644104177382455	1398.2606606381153	1473.2606606381153	1473.2606606381153	1498.2606606381153	0.380952388048172	0.2181818187236786	0.2800000011920929	0.20895522832870483	0.59375	1398	1473	1473	1498	1518
13.042979653142227	13.042979653142227	0	0	2	0	-0.0074589142152619746	0.15687988866176178	1367.4231440699145	1442.4231440699145	1442.4231440699145	1467.4231440699145	0.380952388048172	0.20000000298023224	0.23999999463558197	0.19402985274791718	0.59375	1367	1442	1442	1467	1518
13.060327673423954	13.06032806816365	0	0	2	0	-0.007407662554463419	0.1386386288168715	1292.7251850050889	1367.7251850050889	1367.7251850050889	1392.7251850050889	0.3333333432674408	0.1818181872367859	0.2199999988079071	0.17910447716712952	0.59375	1292	1367	1367	1392	1518
13.07946623297932	13.07946623297932	0	0	2	0	-0.007336107005503392	0.13774310661785638	1289.0580216001217	1364.0580216001217	1364.0580216001217	1389.0580216001217	0.3333333432674408	0.1818181872367859	0.20000000298023224	0.17910447716712952	0.59375	1289	1364	1364	1389	1518
13.093032646946787	13.093032646946787	0	0	2	0	-0.007244443697167825	0.13163048482986528	1264.0268353782983	1339.0268353782983	1339.0268353782983	1364.0268353782983	0.3333333432674408	0.16363635659217834	0.18000000715255737	0.16417910158634186	0.59375	1264	1339	1339	1364	1518
13.109980401173955	13.109980006434258	0	0	2	0	-0.0071329238722134276	0.1270850308940037	1245.413201510945	1320.413201510945	1320.413201510945	1345.413201510945	0.3333333432674408	0.145454540848732	0.18000000715255737	0.16417910158634186	0.59375	1245	1320	1320	1345	1518
13.125961832618527	13.125961832618527	0	0	2	0	-0.007001853198728752	0.12566711993582214	1239.6068561371917	1314.6068561371917	1314.6068561371917	1339.6068561371917	0.3333333432674408	0.145454540848732	0.1599999964237213	0.1492537260055542	0.59375	1239	1314	1314	1339	1518
13.146093162516307	13.146093162516307	0	0	2	0	-0.006851590932319209	0.12439846383546715	1234.411709406238	1309.411709406238	1309.411709406238	1334.411709406238	0.3333333432674408	0.145454540848732	0.14000000059604645	0.13432836532592773	0.59375	1234	1309	1309	1334	1518
13.159965499750326	13.15996510501063	0	0	2	0	-0.006682548931412426	0.12439846383546715	1234.411709406238	1309.411709406238	1309.411709406238	1334.411709406238	0.3333333432674408	0.145454540848732	0.14000000059604645	0.13432836532592773	0.59375	1234	1309	1309	1334	1518
13.17603574762712	13.17603574762712	0	0	2	0	-0.006495190528382922	0.11918136796288525	1213.047701808015	1288.047701808015	1288.047701808015	1313.047701808015	0.3333333432674408	0.12727272510528564	0.11999999731779099	0.13432836532592773	0.59375	1213	1288	1288	1313	1518
13.192980738676399	13.192980738676399	0	0	2	0	-0.006290029259590279	0.10727660676770245	1164.2977047137415	1239.2977047137415	1239.2977047137415	1264.2977047137415	0.2857142984867096	0.12727272510528564	0.11999999731779099	0.13432836532592773	0.59375	1164	1239	1239	1264	1518
13.212768250296547	13.21276825029655	0	0	2	0	-0.006067627457811671	0.10794824870442277	1167.0480784446113	1242.0480784446113	1242.0480784446113	1267.0480784446113	0.2857142984867096	0.12727272510528564	0.14000000059604645	0.13432836532592773	0.5625	1167	1242	1242	1267	1512
13.226029925216563	13.226029925216563	0	0	2	0	-0.005828594710926814	0.10794824870442277	1167.0480784446113	1242.0480784446113	1242.0480784446113	1267.0480784446113	0.2857142984867096	0.12727272510528564	0.14000000059604645	0.13432836532592773	0.59375	1167	1242	1242	1267	1518
13.243023469248792	13.243023074509091	0	0	2	0	-0.0055735861910799584	0.10794824870442277	1167.0480784446113	1242.0480784446113	1242.0480784446113	1267.0480784446113	0.2857142984867096	0.12727272510528564	0.14000000059604645	0.13432836532592773	0.59375	1167	1242	1242	1267	1518
13.260171751242938	13.260171751242938	0	0	2	0	-0.0053033008588985785	0.10742586029610082	1164.908897912533	1239.908897912533	1239.908897912533	1264.908897912533	0.2857142984867096	0.12727272510528564	0.14000000059604645	0.11940298229455948	0.59375	1164	1239	1239	1264	1518
13.280445187432276	13.280445976911674	0	0	2	0	-0.005018479547690881	0.10742586029610082	1164.908897912533	1239.908897912533	1239.908897912533	1264.908897912533	0.2857142984867096	0.12727272510528564	0.14000000059604645	0.11940298229455948	0.59375	1164	1239	1239	1264	1518
13.293023567933714	13.293023567933714	0	0	2	0	-0.004719902932873198	0.10228339135090807	1143.8504875819685	1218.8504875819685	1218.8504875819685	1243.8504875819685	0.2857142984867096	0.1090909093618393	0.11999999731779099	0.11940298229455948	0.59375	1143	1218	1218	1243	1518
13.310179744721838	13.310180139461535	0	0	2	0	-0.00440838939219294	0.10228339135090807	1143.8504875819685	1218.8504875819685	1218.8504875819685	1243.8504875819685	0.2857142984867096	0.1090909093618393	0.11999999731779099	0.11940298229455948	0.5625	1143	1218	1218	1243	1512
13.332839382390267	13.332839382390267	0	0	2	0	-0.00408479276261207	0.10168637656398229	1141.4057120295074	1216.4057120295074	1216.4057120295074	1241.4057120295074	0.2857142984867096	0.1090909093618393	0.10000000149011612	0.11940298229455948	0.59375	1141	1216	1216	1241	1518
13.34598934597553	13.34598934597553	0	0	2	0	-0.003749999999999344	0.09676778841930539	1121.2640935770555	1196.2640935770555	1196.2640935770555	1221.2640935770555	0.2857142984867096	0.09090909361839294	0.10000000149011612	0.10447761416435242	0.59375	1121	1196	1196	1221	1518
13.35998049985888	13.359980105119183	0	0	2	0	-0.0034049287480459245	0.09624540026285755	1119.1249140764016	1194.1249140764016	1194.1249140764016	1219.1249140764016	0.2857142984867096	0.09090909361839294	0.07999999821186066	0.10447761416435242	0.59375	1119	1194	1194	1219	1518
13.375978115631101	13.375978115631101	0	0	2	0	-0.003050524823067806	0.09624540026285755	1119.1249140764016	1194.1249140764016	1194.1249140764016	1219.1249140764016	0.2857142984867096	0.09090909361839294	0.07999999821186066	0.10447761416435242	0.5625	1119	1194	1194	1219	1512
13.393113765954885	13.393113765954885	0	0	2	0	-0.002687759621589039	0.09572301220371207	1116.985734974201	1191.985734974201	1191.985734974201	1216.985734974201	0.2857142984867096	0.09090909361839294	0.05999999865889549	0.10447761416435242	0.5625	1116	1191	1191	1216	1512
13.412746934352816	13.412746934352816	0	0	2	0	-0.0023176274578113774	0.08359436665453128	1067.3189314503056	1142.3189314503056	1142.3189314503056	1167.3189314503056	0.2380952388048172	0.09090909361839294	0.05999999865889549	0.08955223858356476	0.5625	1067	1142	1142	1167	1512
13.425993609164278	13.425993609164278	0	0	2	0	-0.0019411428382681635	0.07904891085602454	1048.7052899554205	1123.7052899554205	1123.7052899554205	1148.7052899554205	0.2380952388048172	0.072727270424366	0.05999999865889549	0.08955223858356476	0.5625	1048	1123	1123	1148	1512
13.44325241827408	13.44325281301378	0	0	2	0	-0.0015593376811324415	0.07904891085602454	1048.7052899554205	1123.7052899554205	1123.7052899554205	1148.7052899554205	0.2380952388048172	0.072727270424366	0.05999999865889549	0.08955223858356476	0.5625	1048	1123	1123	1148	1512
13.46605337275467	13.46605337275467	0	0	2	0	-0.0011732584878009686	0.07904891085602454	1048.7052899554205	1123.7052899554205	1123.7052899554205	1148.7052899554205	0.2380952388048172	0.072727270424366	0.05999999865889549	0.08955223858356476	0.5625	1048	1123	1123	1148	1512
13.479419258955163	13.479419258955163	0	0	2	0	-0.0007839634745066304	0.07949667203893412	1050.5388719994353	1125.5388719994353	1125.5388719994353	1150.5388719994353	0.2380952388048172	0.072727270424366	0.07999999821186066	0.08955223858356476	0.5625	1050	1125	1125	1150	1512
13.492941856816069	13.492941856816069	0	0	2	0	-0.0003925196718213029	0.08031756770032555	1053.900439732833	1128.900439732833	1128.900439732833	1153.900439732833	0.2380952388048172	0.072727270424366	0.10000000149011612	0.10447761416435242	0.5625	1053	1128	1128	1153	1512
13.510054612237324	13.510054612237324	0	0	2	0	7.791492631894069e-16	0.08083995566216867	1056.0396184365807	1131.0396184365807	1131.0396184365807	1156.0396184365807	0.2380952388048172	0.072727270424366	0.11999999731779099	0.10447761416435242	0.5625	1056	1131	1131	1156	1512
13.532748986999247	13.53274898699925	0	0	2	0	0.000392519671822859	0.08643018757896637	1078.9316181358672	1153.9316181358672	1153.9316181358672	1178.9316181358672	0.2380952388048172	0.09090909361839294	0.1599999964237213	0.10447761416435242	0.5625	1078	1153	1153	1178	1512
13.543036693028698	13.543036693028698	0	0	2	0	0.0007839634745081803	0.10407443637890157	1151.184816971602	1226.184816971602	1226.184816971602	1251.184816971602	0.2857142984867096	0.1090909093618393	0.18000000715255737	0.11940298229455948	0.5625	1151	1226	1226	1251	1512
13.559961947093038	13.559961947093038	0	0	2	0	0.0011732584878025075	0.11063481595089186	1178.049571318902	1253.049571318902	1253.049571318902	1278.049571318902	0.2857142984867096	0.12727272510528564	0.2199999988079071	0.13432836532592773	0.5625	1178	1253	1253	1278	1512
13.576052326694471	13.576052326694471	0	0	2	0	0.0015593376811339657	0.1167474331940288	1203.080738929548	1278.080738929548	1278.080738929548	1303.080738929548	0.2857142984867096	0.145454540848732	0.23999999463558197	0.1492537260055542	0.5625	1203	1278	1278	1303	1512
13.593010738893506	13.593010738893506	0	0	2	0	0.001941142838269669	0.12278542463459186	1227.8063138786538	1302.8063138786538	1302.8063138786538	1327.8063138786538	0.2857142984867096	0.16363635659217834	0.2800000011920929	0.1492537260055542	0.5625	1227	1302	1302	1327	1512
13.612771408214138	13.612771408214138	0	0	2	0	0.0023176274578128593	0.1419222104593889	1306.1714518311976	1381.1714518311976	1381.1714518311976	1406.1714518311976	0.3333333432674408	0.1818181872367859	0.3199999928474426	0.16417910158634186	0.5625	1306	1381	1381	1406	1512
13.626232031942335	13.626232031942338	0	0	2	0	0.002687759621590494	0.14945274014748744	1337.0089709039612	1412.0089709039612	1412.0089709039612	1437.0089709039612	0.3333333432674408	0.20000000298023224	0.36000001430511475	0.17910447716712952	0.5625	1337	1412	1412	1437	1512
13.64295952141759	13.64295952141759	0	0	2	0	0.0030505248230692293	0.15176617234166878	1346.4824757391336	1421.4824757391336	1421.4824757391336	1446.4824757391336	0.3333333432674408	0.20000000298023224	0.3799999952316284	0.19402985274791718	0.5625	1346	1421	1421	1446	1512
13.659978328790539	13.659978328790539	0	0	2	0	0.0034049287480473127	0.16918653725688138	1417.8188700669293	1492.8188700669293	1492.8188700669293	1517.8188700669293	0.380952388048172	0.2181818187236786	0.4000000059604645	0.19402985274791718	0.59375	1417	1492	1492	1517	1518
13.679379784985285	13.679379784985285	0	0	2	0	0.0037500000000006933	0.17172384998246804	1428.2091656782068	1503.2091656782068	1503.2091656782068	1528.2091656782068	0.380952388048172	0.2181818187236786	0.41999998688697815	0.20895522832870483	0.59375	1428	1503	1503	1528	1518
13.693072120916666	13.693072120916666	0	0	2	0	0.004084792762613376	0.17731408062043474	1451.1011601406803	1526.1011601406803	1526.1011601406803	1551.1011601406803	0.380952388048172	0.23636363446712494	0.4399999976158142	0.20895522832870483	0.59375	1451	1526	1526	1551	1518
13.710002506597087	13.710002506597087	0	0	2	0	0.0044083893921942	0.1965254906765116	1529.771884320315	1604.771884320315	1604.771884320315	1629.771884320315	0.4285714328289032	0.2545454502105713	0.46000000834465027	0.2238806039094925	0.59375	1529	1604	1604	1629	1518
13.726433941298259	13.726434730777656	0	0	2	0	0.004719902932874409	0.19764489262851315	1534.3558353137614	1609.3558353137614	1609.3558353137614	1634.3558353137614	0.4285714328289032	0.2545454502105713	0.47999998927116394	0.2238806039094925	0.59375	1534	1609	1609	1634	1518
13.7461275048701	13.7461275048701	0	0	2	0	0.005018479547692039	0.22475996283897715	1645.3920478256114	1720.3920478256114	1720.3920478256114	1745.3920478256114	0.4761904776096344	0.290909081697464	0.5199999809265137	0.2537313401699066	0.59375	1645	1720	1720	1745	1518
13.760021552787554	13.760021552787554	0	0	2	0	0.00530330085889968	0.22475996283897715	1645.3920478256114	1720.3920478256114	1720.3920478256114	1745.3920478256114	0.4761904776096344	0.290909081697464	0.5199999809265137	0.2537313401699066	0.59375	1645	1720	1720	1745	1518
13.776280880980059	13.776280880980059	0	0	2	0	0.005573586191081001	0.24792660908912545	1740.2594642199688	1815.2594642199688	1815.2594642199688	1840.2594642199688	0.523809552192688	0.30909091234207153	0.5600000023841858	0.28358209133148193	0.59375	1740	1815	1815	1840	1518
13.799431180094066	13.799431180094066	0	0	2	0	0.005828594710927795	0.25456160980374065	1767.429792146318	1842.429792146318	1842.429792146318	1867.429792146318	0.523809552192688	0.3272727131843567	0.5600000023841858	0.2985074520111084	0.59375	1767	1842	1842	1867	1518
13.812654960003	13.812654565263303	0	0	2	0	0.006067627457812587	0.27466854605434543	1849.7676960925446	1924.7676960925446	1924.7676960925446	1949.7676960925446	0.5714285969734192	0.34545454382896423	0.5799999833106995	0.31343284249305725	0.59375	1849	1924	1924	1949	1518
13.825978214316025	13.825978609055722	0	0	2	0	0.006290029259591127	0.2830199752948177	1883.9667988322785	1958.9667988322785	1958.9667988322785	1983.9667988322785	0.5714285969734192	0.3636363744735718	0.6000000238418579	0.3283582031726837	0.59375	1883	1958	1958	1983	1518
13.84301399549602	13.84301399549602	0	0	2	0	0.006495190528383701	0.3017089953618264	1960.498336006679	2035.498336006679	2035.498336006679	2060.498336006679	0.6190476417541504	0.38181817531585693	0.6000000238418579	0.34328359365463257	0.59375	1960	2035	2035	2060	1518
13.866098767820029	13.86609916255973	0	0	2	0	0.006682548931413134	0.3239801045362629	2051.6985280759964	2126.6985280759964	2126.6985280759964	2151.6985280759964	0.6666666865348816	0.4000000059604645	0.6399999856948853	0.35820895433425903	0.59375	2051	2126	2126	2151	1518
13.879409785202393	13.879409785202393	0	0	2	0	0.006851590932319843	0.3239801045362629	2051.6985280759964	2126.6985280759964	2126.6985280759964	2151.6985280759964	0.6666666865348816	0.4000000059604645	0.6399999856948853	0.35820895433425903	0.59375	2051	2126	2126	2151	1518
13.892971462293476	13.892971067553779	0	0	2	0	0.0070018531987293105	0.33732474541931	2106.3448324920746	2181.3448324920746	2181.3448324920746	2206.3448324920746	0.6666666865348816	0.4363636374473572	0.6600000262260437	0.3731343150138855	0.59375	2106	2181	2181	2206	1518
13.91002421728052	13.91002421728052	0	0	2	0	0.007132923872213908	0.35169219614187286	2165.1795432009694	2240.1795432009694	2240.1795432009694	2265.1795432009694	0.7142857313156128	0.4363636374473572	0.6600000262260437	0.38805970549583435	0.59375	2165	2240	2240	2265	1518
13.925961832618524	13.925961832618524	0	0	2	0	0.007244443697168227	0.36071526182231617	2202.1289971623846	2277.1289971623846	2277.1289971623846	2302.1289971623846	0.7142857313156128	0.4545454680919647	0.6800000071525574	0.4029850661754608	0.59375	2202	2277	2277	2302	1518
13.946055267505225	13.946055267505225	0	0	2	0	0.007336107005503715	0.36779802844150744	2231.132926467973	2306.132926467973	2306.132926467973	2331.132926467973	0.7142857313156128	0.4727272689342499	0.6800000071525574	0.41791045665740967	0.59375	2231	2306	2306	2331	1518
13.96002865810213	13.96002865810213	0	0	2	0	0.007407662554463664	0.36779802844150744	2231.132926467973	2306.132926467973	2306.132926467973	2331.132926467973	0.7142857313156128	0.4727272689342499	0.6800000071525574	0.41791045665740967	0.59375	2231	2306	2306	2331	1518
13.97596508922104	13.97596508922104	0	0	2	0	0.007458914215262138	0.3889497356628304	2317.7491675392903	2392.7491675392903	2392.7491675392903	2417.7491675392903	0.761904776096344	0.4909090995788574	0.699999988079071	0.43283581733703613	0.625	2317	2392	2392	2417	1525
13.99326376704042	13.99326416178012	0	0	2	0	0.007489721510659348	0.39610712916326163	2347.0586939235563	2422.0586939235563	2422.0586939235563	2447.0586939235563	0.761904776096344	0.5090909004211426	0.699999988079071	0.447761207818985	0.59375	2347	2422	2422	2447	1518
14.012737065860344	14.012737065860344	0	0	2	0	0.0075	0.4055779549790852	2385.841725639354	2460.841725639354	2460.841725639354	2485.841725639354	0.761904776096344	0.5272727012634277	0.7200000286102295	0.46268656849861145	0.59375	2385	2460	2460	2485	1518
14.026241110955409	14.026241505695106	0	0	2	0	0.007489721510659259	0.42471474631508777	2464.2068861602847	2539.2068861602847	2539.2068861602847	2564.2068861602847	0.8095238208770752	0.5454545617103577	0.7200000286102295	0.4776119291782379	0.625	2464	2539	2539	2564	1525
14.043029390344271	14.043028995604574	0	0	2	0	0.0074589142152619616	0.4316482538941191	2492.5995996964175	2567.5995996964175	2567.5995996964175	2592.5995996964175	0.8095238208770752	0.5636363625526428	0.7400000095367432	0.4776119291782379	0.59375	2492	2567	2567	2592	1518
14.059967276078973	14.059967276078973	0	0	2	0	0.007407662554463399	0.43440945116886454	2503.9067025365002	2578.9067025365002	2578.9067025365002	2603.9067025365002	0.8095238208770752	0.5636363625526428	0.7400000095367432	0.49253731966018677	0.625	2503	2578	2578	2603	1525
14.079562549465818	14.079562549465818	0	0	2	0	0.007336107005503364	0.4561581653178628	2592.967686976648	2667.967686976648	2667.967686976648	2692.967686976648	0.8571428656578064	0.581818163394928	0.7599999904632568	0.5074626803398132	0.625	2592	2667	2667	2692	1525
14.0931577794313	14.093158174170997	0	0	2	0	0.00724444369716779	0.4635394489231395	2623.194043340256	2698.194043340256	2698.194043340256	2723.194043340256	0.8571428656578064	0.6000000238418579	0.7599999904632568	0.5223880410194397	0.625	2623	2698	2698	2723	1525
14.110002901336786	14.110002506597086	0	0	2	0	0.007132923872213387	0.46808489913371076	2641.8076619525455	2716.8076619525455	2716.8076619525455	2741.8076619525455	0.8571428656578064	0.6181818246841431	0.7599999904632568	0.5223880410194397	0.625	2641	2716	2716	2741	1525
14.132773855600272	14.132773855600272	0	0	2	0	0.007001853198728705	0.47815274390711693	2683.0354862996437	2758.0354862996437	2758.0354862996437	2783.0354862996437	0.8571428656578064	0.6363636255264282	0.7799999713897705	0.5373134613037109	0.625	2683	2758	2758	2783	1525
14.145992898632818	14.145992898632818	0	0	2	0	0.006851590932319155	0.4929679503280724	2743.7037565934565	2818.7037565934565	2818.7037565934565	2843.7037565934565	0.9047619104385376	0.6363636255264282	0.7799999713897705	0.5522388219833374	0.625	2743	2818	2818	2843	1525
14.160075632126285	14.160075632126285	0	0	2	0	0.006682548931412366	0.4929679503280724	2743.7037565934565	2818.7037565934565	2818.7037565934565	2843.7037565934565	0.9047619104385376	0.6363636255264282	0.7799999713897705	0.5522388219833374	0.625	2743	2818	2818	2843	1525
14.17596903661803	14.17596903661803	0	0	2	0	0.006495190528382856	0.4975134005386437	2762.317375205746	2837.317375205746	2837.317375205746	2862.317375205746	0.9047619104385376	0.6545454263687134	0.7799999713897705	0.5522388219833374	0.625	2762	2837	2837	2862	1525
14.1929795544573	14.1929795544573	0	0	2	0	0.006290029259590206	0.4975134005386437	2762.317375205746	2837.317375205746	2837.317375205746	2862.317375205746	0.9047619104385376	0.6545454263687134	0.7799999713897705	0.5522388219833374	0.625	2762	2837	2837	2862	1525
14.212717723615105	14.212717723615105	0	0	2	0	0.006067627457811592	0.4975134005386437	2762.317375205746	2837.317375205746	2837.317375205746	2862.317375205746	0.9047619104385376	0.6545454263687134	0.7799999713897705	0.5522388219833374	0.625	2762	2837	2837	2862	1525
14.225991240726083	14.225991240726083	0	0	2	0	0.005828594710926731	0.4975134005386437	2762.317375205746	2837.317375205746	2837.317375205746	2862.317375205746	0.9047619104385376	0.6545454263687134	0.7799999713897705	0.5522388219833374	0.625	2762	2837	2837	2862	1525
14.242985574237709	14.242985574237709	0	0	2	0	0.005573586191079871	0.4975134005386437	2762.317375205746	2837.317375205746	2837.317375205746	2862.317375205746	0.9047619104385376	0.6545454263687134	0.7799999713897705	0.5522388219833374	0.625	2762	2837	2837	2862	1525
14.260046224018728	14.260046224018728	0	0	2	0	0.005303300858898486	0.4975134005386437	2762.317375205746	2837.317375205746	2837.317375205746	2862.317375205746	0.9047619104385376	0.6545454263687134	0.7799999713897705	0.5522388219833374	0.625	2762	2837	2837	2862	1525
14.279573602177384	14.279573602177384	0	0	2	0	0.005018479547690782	0.4975134005386437	2762.317375205746	2837.317375205746	2837.317375205746	2862.317375205746	0.9047619104385376	0.6545454263687134	0.7799999713897705	0.5522388219833374	0.625	2762	2837	2837	2862	1525
14.293005015167873	14.293005015167873	0	0	2	0	0.004719902932873095	0.4975134005386437	2762.317375205746	2837.317375205746	2837.317375205746	2862.317375205746	0.9047619104385376	0.6545454263687134	0.7799999713897705	0.5522388219833374	0.625	2762	2837	2837	2862	1525
14.310095665165997	14.310095665165997	0	0	2	0	0.0044083893921928324	0.4975134005386437	2762.317375205746	2837.317375205746	2837.317375205746	2862.317375205746	0.9047619104385376	0.6545454263687134	0.7799999713897705	0.5522388219833374	0.625	2762	2837	2837	2862	1525
14.332990962434598	14.332990962434598	0	0	2	0	0.004084792762611958	0.4975134005386437	2762.317375205746	2837.317375205746	2837.317375205746	2862.317375205746	0.9047619104385376	0.6545454263687134	0.7799999713897705	0.5522388219833374	0.625	2762	2837	2837	2862	1525
14.343005903332196	14.343005903332196	0	0	2	0	0.0037499999999992296	0.4975134005386437	2762.317375205746	2837.317375205746	2837.317375205746	2862.317375205746	0.9047619104385376	0.6545454263687134	0.7799999713897705	0.5522388219833374	0.625	2762	2837	2837	2862	1525
14.359987999913157	14.359987999913157	0	0	2	0	0.0034049287480458065	0.4975134005386437	2762.317375205746	2837.317375205746	2837.317375205746	2862.317375205746	0.9047619104385376	0.6545454263687134	0.7799999713897705	0.5522388219833374	0.625	2762	2837	2837	2862	1525
14.375992326260254	14.375992326260254	0	0	2	0	0.003050524823067685	0.4975134005386437	2762.317375205746	2837.317375205746	2837.317375205746	2862.317375205746	0.9047619104385376	0.6545454263687134	0.7799999713897705	0.5522388219833374	0.625	2762	2837	2837	2862	1525
14.393030475878446	14.393030475878446	0	0	2	0	0.0026877596215889154	0.4975134005386437	2762.317375205746	2837.317375205746	2837.317375205746	2862.317375205746	0.9047619104385376	0.6545454263687134	0.7799999713897705	0.5522388219833374	0.625	2762	2837	2837	2862	1525
14.412691670794986	14.412691670794986	0	0	2	0	0.0023176274578112516	0.4975134005386437	2762.317375205746	2837.317375205746	2837.317375205746	2862.317375205746	0.9047619104385376	0.6545454263687134	0.7799999713897705	0.5522388219833374	0.625	2762	2837	2837	2862	1525
14.426276242788598	14.426276637528298	0	0	2	0	0.0019411428382680358	0.4975134005386437	2762.317375205746	2837.317375205746	2837.317375205746	2862.317375205746	0.9047619104385376	0.6545454263687134	0.7799999713897705	0.5522388219833374	0.625	2762	2837	2837	2862	1525
14.442996626949276	14.442996626949276	0	0	2	0	0.001559337681132312	0.4975134005386437	2762.317375205746	2837.317375205746	2837.317375205746	2862.317375205746	0.9047619104385376	0.6545454263687134	0.7799999713897705	0.5522388219833374	0.625	2762	2837	2837	2862	1525
14.459972802434754	14.459972802434754	0	0	2	0	0.0011732584878008379	0.4975134005386437	2762.317375205746	2837.317375205746	2837.317375205746	2862.317375205746	0.9047619104385376	0.6545454263687134	0.7799999713897705	0.5522388219833374	0.625	2762	2837	2837	2862	1525
14.479466232979318	14.479466232979318	0	0	2	0	0.0007839634745064989	0.4975134005386437	2762.317375205746	2837.317375205746	2837.317375205746	2862.317375205746	0.9047619104385376	0.6545454263687134	0.7799999713897705	0.5522388219833374	0.625	2762	2837	2837	2862	1525
14.493027910070401	14.493027910070401	0	0	2	0	0.0003925196718211707	0.4975134005386437	2762.317375205746	2837.317375205746	2837.317375205746	2862.317375205746	0.9047619104385376	0.6545454263687134	0.7799999713897705	0.5522388219833374	0.625	2762	2837	2837	2862	1525
14.510195139570088	14.510195139570088	0	0	2	0	-9.11457541045065e-16	0.4975134005386437	2762.317375205746	2837.317375205746	2837.317375205746	2862.317375205746	0.9047619104385376	0.6545454263687134	0.7799999713897705	0.5522388219833374	0.625	2762	2837	2837	2862	1525
14.532692539222323	14.532692539222323	0	0	2	0	-0.00039251967182299115	0.4975134005386437	2762.317375205746	2837.317375205746	2837.317375205746	2862.317375205746	0.9047619104385376	0.6545454263687134	0.7799999713897705	0.5522388219833374	0.625	2762	2837	2837	2862	1525
14.546130268047994	14.546130268047994	0	0	2	0	-0.0007839634745083118	0.4975134005386437	2762.317375205746	2837.317375205746	2837.317375205746	2862.317375205746	0.9047619104385376	0.6545454263687134	0.7799999713897705	0.5522388219833374	0.625	2762	2837	2837	2862	1525
14.559991157830746	14.55999115783075	0	0	2	0	-0.0011732584878026383	0.4975134005386437	2762.317375205746	2837.317375205746	2837.317375205746	2862.317375205746	0.9047619104385376	0.6545454263687134	0.7799999713897705	0.5522388219833374	0.625	2762	2837	2837	2862	1525
14.575997063136642	14.575997063136642	0	0	2	0	-0.0015593376811340951	0.4975134005386437	2762.317375205746	2837.317375205746	2837.317375205746	2862.317375205746	0.9047619104385376	0.6545454263687134	0.7799999713897705	0.5522388219833374	0.625	2762	2837	2837	2862	1525
14.592978370238205	14.592978370238205	0	0	2	0	-0.0019411428382697968	0.4975134005386437	2762.317375205746	2837.317375205746	2837.317375205746	2862.317375205746	0.9047619104385376	0.6545454263687134	0.7799999713897705	0.5522388219833374	0.625	2762	2837	2837	2862	1525
14.612749697530704	14.612749697530708	0	0	2	0	-0.002317627457812985	0.4975134005386437	2762.317375205746	2837.317375205746	2837.317375205746	2862.317375205746	0.9047619104385376	0.6545454263687134	0.7799999713897705	0.5522388219833374	0.625	2762	2837	2837	2862	1525
14.626033083134155	14.626033083134155	0	0	2	0	-0.0026877596215906176	0.5020588656503762	2780.9310548382905	2855.9310548382905	2855.9310548382905	2880.9310548382905	0.9047619104385376	0.6727272868156433	0.7799999713897705	0.5522388219833374	0.625	2780	2855	2855	2880	1525
14.643031364042765	14.643030969303068	0	0	2	0	-0.0030505248230693503	0.5048200653560126	2792.238167632872	2867.238167632872	2867.238167632872	2892.238167632872	0.9047619104385376	0.6727272868156433	0.800000011920929	0.5522388219833374	0.625	2792	2867	2867	2892	1525
14.659991355200598	14.659990960460897	0	0	2	0	-0.0034049287480474306	0.507805137536419	2804.462038211636	2879.462038211636	2879.462038211636	2904.462038211636	0.9047619104385376	0.6727272868156433	0.800000011920929	0.5671641826629639	0.625	2804	2879	2879	2904	1525
14.679364784876734	14.679364784876734	0	0	2	0	-0.0037500000000008082	0.507805137536419	2804.462038211636	2879.462038211636	2879.462038211636	2904.462038211636	0.9047619104385376	0.6727272868156433	0.800000011920929	0.5671641826629639	0.625	2804	2879	2879	2904	1525
14.69298962031962	14.69298962031962	0	0	2	0	-0.004084792762613487	0.507805137536419	2804.462038211636	2879.462038211636	2879.462038211636	2904.462038211636	0.9047619104385376	0.6727272868156433	0.800000011920929	0.5671641826629639	0.625	2804	2879	2879	2904	1525
14.710150139244428	14.710150139244428	0	0	2	0	-0.004408389392194307	0.5020588656503762	2780.9310548382905	2855.9310548382905	2855.9310548382905	2880.9310548382905	0.9047619104385376	0.6727272868156433	0.7799999713897705	0.5522388219833374	0.625	2780	2855	2855	2880	1525
14.732713855166056	14.732713855166056	0	0	2	0	-0.004719902932874511	0.5048200653560126	2792.238167632872	2867.238167632872	2867.238167632872	2892.238167632872	0.9047619104385376	0.6727272868156433	0.800000011920929	0.5522388219833374	0.625	2792	2867	2867	2892	1525
14.74596960899059	14.74596960899059	0	0	2	0	-0.005018479547692137	0.5002746002442802	2773.6244880003273	2848.6244880003273	2848.6244880003273	2873.6244880003273	0.9047619104385376	0.6545454263687134	0.800000011920929	0.5522388219833374	0.625	2773	2848	2848	2873	1525
14.760355502572716	14.760356292052114	0	0	2	0	-0.005303300858899775	0.48836983904909737	2724.874490906054	2799.874490906054	2799.874490906054	2824.874490906054	0.8571428656578064	0.6545454263687134	0.800000011920929	0.5522388219833374	0.625	2724	2799	2799	2824	1525
14.776005352670316	14.776004957930615	0	0	2	0	-0.00557358619108109	0.4810631891328896	2694.953759499183	2769.953759499183	2769.953759499183	2794.953759499183	0.8571428656578064	0.6363636255264282	0.7799999713897705	0.5522388219833374	0.625	2694	2769	2769	2794	1525
14.793033633796034	14.793033633796034	0	0	2	0	-0.0058285947109278785	0.4810631891328896	2694.953759499183	2769.953759499183	2769.953759499183	2794.953759499183	0.8571428656578064	0.6363636255264282	0.7799999713897705	0.5522388219833374	0.625	2694	2769	2769	2794	1525
14.812670749590952	14.812670749590952	0	0	2	0	-0.006067627457812664	0.4810631891328896	2694.953759499183	2769.953759499183	2769.953759499183	2794.953759499183	0.8571428656578064	0.6363636255264282	0.7799999713897705	0.5522388219833374	0.625	2694	2769	2769	2794	1525
14.826152294523185	14.826152689262882	0	0	2	0	-0.006290029259591199	0.47815274390711693	2683.0354862996437	2758.0354862996437	2758.0354862996437	2783.0354862996437	0.8571428656578064	0.6363636255264282	0.7799999713897705	0.5373134613037109	0.625	2683	2758	2758	2783	1525
14.843231102330344	14.843231497070045	0	0	2	0	-0.006495190528383767	0.47815274390711693	2683.0354862996437	2758.0354862996437	2758.0354862996437	2783.0354862996437	0.8571428656578064	0.6363636255264282	0.7799999713897705	0.5373134613037109	0.625	2683	2758	2758	2783	1525
14.866111794230092	14.866111794230092	0	0	2	0	-0.006682548931413194	0.47360729369654564	2664.4218676873543	2739.4218676873543	2739.4218676873543	2764.4218676873543	0.8571428656578064	0.6181818246841431	0.7799999713897705	0.5373134613037109	0.625	2664	2739	2739	2764	1525
14.876027260723598	14.876027260723598	0	0	2	0	-0.006851590932319897	0.47360729369654564	2664.4218676873543	2739.4218676873543	2739.4218676873543	2764.4218676873543	0.8571428656578064	0.6181818246841431	0.7799999713897705	0.5373134613037109	0.625	2664	2739	2739	2764	1525
14.893029883768895	14.893029883768895	0	0	2	0	-0.007001853198729357	0.47360729369654564	2664.4218676873543	2739.4218676873543	2739.4218676873543	2764.4218676873543	0.8571428656578064	0.6181818246841431	0.7799999713897705	0.5373134613037109	0.625	2664	2739	2739	2764	1525
14.910027769937807	14.91002776993781	0	0	2	0	-0.00713292387221395	0.46170253250136284	2615.6718705930807	2690.6718705930807	2690.6718705930807	2715.6718705930807	0.8095238208770752	0.6181818246841431	0.7799999713897705	0.5373134613037109	0.625	2615	2690	2690	2715	1525
14.932749776478646	14.932749776478646	0	0	2	0	-0.007244443697168262	0.44171609314075155	2533.8274014113777	2608.8274014113777	2608.8274014113777	2633.8274014113777	0.8095238208770752	0.581818163394928	0.7400000095367432	0.5074626803398132	0.625	2533	2608	2608	2633	1525
14.945955793101133	14.945955793101133	0	0	2	0	-0.007336107005503743	0.43440945116886454	2503.9067025365002	2578.9067025365002	2578.9067025365002	2603.9067025365002	0.8095238208770752	0.5636363625526428	0.7400000095367432	0.49253731966018677	0.625	2503	2578	2578	2603	1525
14.959985236735266	14.959985236735266	0	0	2	0	-0.007407662554463685	0.43440945116886454	2503.9067025365002	2578.9067025365002	2578.9067025365002	2603.9067025365002	0.8095238208770752	0.5636363625526428	0.7400000095367432	0.49253731966018677	0.625	2503	2578	2578	2603	1525
14.975989168342666	14.975989168342666	0	0	2	0	-0.0074589142152621515	0.4223266818296554	2454.4277620924386	2529.4277620924386	2529.4277620924386	2554.4277620924386	0.8095238208770752	0.5454545617103577	0.699999988079071	0.4776119291782379	0.625	2454	2529	2529	2554	1525
14.992969291225135	14.992968896485435	0	0	2	0	-0.0074897215106593555	0.3984137754698298	2356.5044105489533	2431.5044105489533	2431.5044105489533	2456.5044105489533	0.761904776096344	0.5272727012634277	0.6800000071525574	0.447761207818985	0.625	2356	2431	2431	2456	1525
15.012756802845283	15.012756802845283	0	0	2	0	-0.0075	0.36361892163308696	2214.019484087491	2289.019484087491	2289.019484087491	2314.019484087491	0.7142857313156128	0.4727272689342499	0.6399999856948853	0.41791045665740967	0.625	2214	2289	2289	2314	1525
15.02600821453313	15.026008214533134	0	0	2	0	-0.007489721510659252	0.34276572439430364	2128.6256413946735	2203.6256413946735	2203.6256413946735	2228.6256413946735	0.6666666865348816	0.4545454680919647	0.6200000047683716	0.4029850661754608	0.59375	2128	2203	2203	2228	1518
15.04300767966084	15.04300767966084	0	0	2	0	-0.007458914215261947	0.33590683581001723	2100.5384926420206	2175.5384926420206	2175.5384926420206	2200.5384926420206	0.6666666865348816	0.4363636374473572	0.6200000047683716	0.38805970549583435	0.59375	2100	2175	2175	2200	1518
15.060010697445838	15.060010697445838	0	0	2	0	-0.007407662554463379	0.32718227281054446	2064.81140715918	2139.81140715918	2139.81140715918	2164.81140715918	0.6666666865348816	0.41818180680274963	0.6000000238418579	0.3731343150138855	0.59375	2064	2139	2139	2164	1518
15.079384916601372	15.079384916601372	0	0	2	0	-0.007336107005503337	0.32263682259997317	2046.1977885468903	2121.1977885468905	2121.1977885468905	2146.1977885468905	0.6666666865348816	0.4000000059604645	0.6000000238418579	0.3731343150138855	0.59375	2046	2121	2121	2146	1518
15.0930610682051	15.0930606734654	0	0	2	0	-0.0072444436971677555	0.30670220881255705	1980.9455450874211	2055.945545087421	2055.945545087421	2080.945545087421	0.6190476417541504	0.4000000059604645	0.5799999833106995	0.35820895433425903	0.59375	1980	2055	2055	2080	1518
15.109999743419197	15.109999348679496	0	0	2	0	-0.007132923872213346	0.29827615758376336	1946.440865305511	2021.440865305511	2021.440865305511	2046.440865305511	0.6190476417541504	0.38181817531585693	0.5600000023841858	0.34328359365463257	0.59375	1946	2021	2021	2046	1518
15.125966569494912	15.125966569494912	0	0	2	0	-0.007001853198728657	0.28010952984663984	1872.0485247219901	1947.0485247219901	1947.0485247219901	1972.0485247219901	0.5714285969734192	0.3636363744735718	0.5400000214576721	0.34328359365463257	0.59375	1872	1947	1947	1972	1518
15.146033556821793	15.146033556821793	0	0	2	0	-0.0068515909323191015	0.26996705323012904	1830.5150829773784	1905.5150829773784	1905.5150829773784	1930.5150829773784	0.5714285969734192	0.34545454382896423	0.5199999809265137	0.31343284249305725	0.59375	1830	1905	1905	1930	1518
15.159978920900086	15.159978920900086	0	0	2	0	-0.006682548931412306	0.268399890512228	1824.0975516475737	1899.0975516475737	1899.0975516475737	1924.0975516475737	0.5714285969734192	0.34545454382896423	0.5	0.31343284249305725	0.59375	1824	1899	1899	1924	1518
15.175980878808991	15.175980484069294	0	0	2	0	-0.006495190528382789	0.2485914597849348	1742.9820278193079	1817.9820278193079	1817.9820278193079	1842.9820278193079	0.523809552192688	0.3272727131843567	0.47999998927116394	0.2985074520111084	0.59375	1742	1817	1817	1842	1518
15.193018633687482	15.193018633687482	0	0	2	0	-0.006290029259590135	0.2485914597849348	1742.9820278193079	1817.9820278193079	1817.9820278193079	1842.9820278193079	0.523809552192688	0.3272727131843567	0.47999998927116394	0.2985074520111084	0.59375	1742	1817	1817	1842	1518
15.21272601314878	15.21272561840908	0	0	2	0	-0.006067627457811515	0.2470989239482737	1736.870093568181	1811.870093568181	1811.870093568181	1836.870093568181	0.523809552192688	0.3272727131843567	0.46000000834465027	0.2985074520111084	0.59375	1736	1811	1811	1836	1518
15.225968740563255	15.225969135302952	0	0	2	0	-0.005828594710926648	0.24538250743897994	1729.8413679626228	1804.8413679626228	1804.8413679626228	1829.8413679626228	0.523809552192688	0.3272727131843567	0.46000000834465027	0.28358209133148193	0.59375	1729	1804	1804	1829	1518
15.242986758456803	15.242986758456803	0	0	2	0	-0.005573586191079782	0.2394191460111248	1705.421402915556	1780.421402915556	1780.421402915556	1805.421402915556	0.523809552192688	0.30909091234207153	0.4399999976158142	0.28358209133148193	0.59375	1705	1780	1780	1805	1518
15.260325304985761	15.260325304985761	0	0	2	0	-0.005303300858898391	0.2394191460111248	1705.421402915556	1780.421402915556	1780.421402915556	1805.421402915556	0.523809552192688	0.30909091234207153	0.4399999976158142	0.28358209133148193	0.59375	1705	1780	1780	1805	1518
15.279602023435695	15.279602418175395	0	0	2	0	-0.005018479547690684	0.2394191460111248	1705.421402915556	1780.421402915556	1780.421402915556	1805.421402915556	0.523809552192688	0.30909091234207153	0.4399999976158142	0.28358209133148193	0.59375	1705	1780	1780	1805	1518
15.293046462836246	15.293046462836246	0	0	2	0	-0.004719902932872991	0.2258725876994987	1649.948246629447	1724.948246629447	1724.948246629447	1749.948246629447	0.4761904776096344	0.30909091234207153	0.4399999976158142	0.26865673065185547	0.59375	1649	1724	1724	1749	1518
15.31027250855105	15.31027250855105	0	0	2	0	-0.004408389392192726	0.2213271300383468	1631.3345975070301	1706.3345975070301	1706.3345975070301	1731.3345975070301	0.4761904776096344	0.290909081697464	0.4399999976158142	0.26865673065185547	0.59375	1631	1706	1706	1731	1518
15.332696091879614	15.332696091879614	0	0	2	0	-0.004084792762611848	0.21998384566449403	1625.833847996103	1700.833847996103	1700.833847996103	1725.833847996103	0.4761904776096344	0.290909081697464	0.41999998688697815	0.26865673065185547	0.59375	1625	1700	1700	1725	1518
15.34596408263481	15.34596368789511	0	0	2	0	-0.003749999999999115	0.21998384566449403	1625.833847996103	1700.833847996103	1700.833847996103	1725.833847996103	0.4761904776096344	0.290909081697464	0.41999998688697815	0.26865673065185547	0.59375	1625	1700	1700	1725	1518
15.35999747366593	15.359997078926229	0	0	2	0	-0.003404928748045688	0.21998384566449403	1625.833847996103	1700.833847996103	1700.833847996103	1725.833847996103	0.4761904776096344	0.290909081697464	0.41999998688697815	0.26865673065185547	0.59375	1625	1700	1700	1725	1518
15.376027458093448	15.376027852833145	0	0	2	0	-0.003050524823067564	0.21409511308171858	1601.7194880696375	1676.7194880696375	1676.7194880696375	1701.7194880696375	0.4761904776096344	0.27272728085517883	0.4000000059604645	0.26865673065185547	0.59375	1601	1676	1676	1701	1518
15.39332495169373	15.393325346433427	0	0	2	0	-0.002687759621588792	0.21260257401128313	1595.6075405762044	1670.6075405762044	1670.6075405762044	1695.6075405762044	0.4761904776096344	0.27272728085517883	0.4000000059604645	0.2537313401699066	0.59375	1595	1670	1670	1695	1518
15.412933646230334	15.412934040970034	0	0	2	0	-0.0023176274578111254	0.2113339166298731	1590.4123885993304	1665.4123885993304	1665.4123885993304	1690.4123885993304	0.4761904776096344	0.27272728085517883	0.3799999952316284	0.2537313401699066	0.59375	1590	1665	1665	1690	1518
15.426071767624633	15.426071767624636	0	0	2	0	-0.0019411428382679079	0.192271758426926	1512.3528507582619	1587.3528507582619	1587.3528507582619	1612.3528507582619	0.4285714328289032	0.2545454502105713	0.36000001430511475	0.23880596458911896	0.59375	1512	1587	1587	1612	1518
15.442977679443734	15.442977679443734	0	0	2	0	-0.0015593376811321826	0.1910777279634529	1507.4632960103395	1582.4632960103395	1582.4632960103395	1607.4632960103395	0.4285714328289032	0.2545454502105713	0.3400000035762787	0.23880596458911896	0.59375	1507	1582	1582	1607	1518
15.460015039582524	15.460015039582524	0	0	2	0	-0.001173258487800707	0.1853382435641182	1483.960107395064	1558.960107395064	1558.960107395064	1583.960107395064	0.4285714328289032	0.23636363446712494	0.3199999928474426	0.23880596458911896	0.59375	1483	1558	1558	1583	1518
15.479470969855702	15.479470969855702	0	0	2	0	-0.0007839634745063674	0.18414421473643672	1479.0705593457083	1554.0705593457083	1554.0705593457083	1579.0705593457083	0.4285714328289032	0.23636363446712494	0.3199999928474426	0.2238806039094925	0.59375	1479	1554	1554	1579	1518
15.492978567608054	15.492978567608054	0	0	2	0	-0.0003925196718210386	0.17847935884857358	1455.8729744849088	1530.8729744849088	1530.8729744849088	1555.8729744849088	0.4285714328289032	0.2181818187236786	0.30000001192092896	0.2238806039094925	0.59375	1455	1530	1530	1555	1518
15.510208165980147	15.510208165980147	0	0	2	0	1.0437658189007235e-15	0.17847935884857358	1455.8729744849088	1530.8729744849088	1530.8729744849088	1555.8729744849088	0.4285714328289032	0.2181818187236786	0.30000001192092896	0.2238806039094925	0.59375	1455	1530	1530	1555	1518
15.532750565958045	15.532750960697742	0	0	2	0	0.00039251967182312326	0.1763151789334283	1447.0106577323888	1522.0106577323888	1522.0106577323888	1547.0106577323888	0.4285714328289032	0.2181818187236786	0.2800000011920929	0.20895522832870483	0.59375	1447	1522	1522	1547	1518
15.54632803263708	15.546328427376777	0	0	2	0	0.0007839634745084434	0.1763151789334283	1447.0106577323888	1522.0106577323888	1522.0106577323888	1547.0106577323888	0.4285714328289032	0.2181818187236786	0.2800000011920929	0.20895522832870483	0.59375	1447	1522	1522	1547	1518
15.559992736789544	15.559992736789544	0	0	2	0	0.001173258487802769	0.1717697249975667	1428.3970238650356	1503.3970238650356	1503.3970238650356	1528.3970238650356	0.4285714328289032	0.20000000298023224	0.2800000011920929	0.20895522832870483	0.59375	1428	1503	1503	1528	1518
15.576288381034336	15.576288775774037	0	0	2	0	0.0015593376811342246	0.1707249482954616	1424.118663269915	1499.118663269915	1499.118663269915	1524.118663269915	0.4285714328289032	0.20000000298023224	0.25999999046325684	0.20895522832870483	0.59375	1424	1499	1499	1524	1518
15.593026133741757	15.593026133741757	0	0	2	0	0.0019411428382699247	0.1598649638023839	1379.647026770762	1454.647026770762	1454.647026770762	1479.647026770762	0.380952388048172	0.20000000298023224	0.2800000011920929	0.20895522832870483	0.59375	1379	1454	1454	1479	1518
15.612672723289444	15.612672723289444	0	0	2	0	0.002317627457813111	0.1588201871002788	1375.3686661756415	1450.3686661756415	1450.3686661756415	1475.3686661756415	0.380952388048172	0.20000000298023224	0.25999999046325684	0.20895522832870483	0.59375	1375	1450	1450	1475	1518
15.626054399077889	15.626054004338188	0	0	2	0	0.0026877596215907408	0.1542747331644172	1356.7550323082883	1431.7550323082883	1431.7550323082883	1456.7550323082883	0.380952388048172	0.1818181872367859	0.25999999046325684	0.20895522832870483	0.59375	1356	1431	1431	1456	1518
15.642998600647767	15.642998600647767	0	0	2	0	0.0030505248230694713	0.1542747331644172	1356.7550323082883	1431.7550323082883	1431.7550323082883	1456.7550323082883	0.380952388048172	0.1818181872367859	0.25999999046325684	0.20895522832870483	0.59375	1356	1431	1431	1456	1518
15.66602534623606	15.66602534623606	0	0	2	0	0.0034049287480475486	0.15330458378725087	1352.7822706087923	1427.7822706087923	1427.7822706087923	1452.7822706087923	0.380952388048172	0.1818181872367859	0.25999999046325684	0.19402985274791718	0.59375	1352	1427	1427	1452	1518
15.679373074410409	15.679372679670708	0	0	2	0	0.003750000000000923	0.15330458378725087	1352.7822706087923	1427.7822706087923	1427.7822706087923	1452.7822706087923	0.380952388048172	0.1818181872367859	0.25999999046325684	0.19402985274791718	0.59375	1352	1427	1427	1452	1518
15.693046068096544	15.693046068096544	0	0	2	0	0.004084792762613599	0.1523344347259002	1348.8095102025613	1423.8095102025613	1423.8095102025613	1448.8095102025613	0.380952388048172	0.1818181872367859	0.23999999463558197	0.19402985274791718	0.59375	1348	1423	1423	1448	1518
15.710223955568098	15.710223955568098	0	0	2	0	0.0044083893921944145	0.1477889770647483	1330.1958610801444	1405.1958610801444	1405.1958610801444	1430.1958610801444	0.380952388048172	0.16363635659217834	0.23999999463558197	0.19402985274791718	0.59375	1330	1405	1405	1430	1518
15.732738329027383	15.732738329027383	0	0	2	0	0.004719902932874614	0.14681882800339763	1326.2231006739135	1401.2231006739135	1401.2231006739135	1426.2231006739135	0.380952388048172	0.16363635659217834	0.2199999988079071	0.19402985274791718	0.59375	1326	1401	1401	1426	1518
15.745986977537337	15.745986977537337	0	0	2	0	0.0050184795476922355	0.14599793235090242	1322.8615329769455	1397.8615329769455	1397.8615329769455	1422.8615329769455	0.380952388048172	0.16363635659217834	0.2199999988079071	0.17910447716712952	0.59375	1322	1397	1397	1422	1518
15.759966289229725	15.759966289229725	0	0	2	0	0.005303300858899867	0.1331976489567045	1270.4443724777047	1345.4443724777047	1345.4443724777047	1370.4443724777047	0.3333333432674408	0.16363635659217834	0.20000000298023224	0.17910447716712952	0.59375	1270	1345	1345	1370	1518
15.77597140505622	15.775971010316523	0	0	2	0	0.005573586191081179	0.12790592623068325	1248.7747679146478	1323.7747679146478	1323.7747679146478	1348.7747679146478	0.3333333432674408	0.145454540848732	0.20000000298023224	0.16417910158634186	0.59375	1248	1323	1323	1348	1518
15.793016265249287	15.793016265249287	0	0	2	0	0.005828594710927962	0.1270850308940037	1245.413201510945	1320.413201510945	1320.413201510945	1345.413201510945	0.3333333432674408	0.145454540848732	0.18000000715255737	0.16417910158634186	0.59375	1245	1320	1320	1345	1518
15.812687328658301	15.812687328658301	0	0	2	0	0.0060676274578127425	0.12112166599996055	1220.9932222698385	1295.9932222698385	1295.9932222698385	1320.9932222698385	0.3333333432674408	0.12727272510528564	0.1599999964237213	0.1492537260055542	0.59375	1220	1295	1295	1320	1518
15.826419138559556	15.826419928038954	0	0	2	0	0.006290029259591271	0.12112166599996055	1220.9932222698385	1295.9932222698385	1295.9932222698385	1320.9932222698385	0.3333333432674408	0.12727272510528564	0.1599999964237213	0.1492537260055542	0.59375	1220	1295	1295	1320	1518
15.8429887321553	15.8429883374156	0	0	2	0	0.006495190528383834	0.12112166599996055	1220.9932222698385	1295.9932222698385	1295.9932222698385	1320.9932222698385	0.3333333432674408	0.12727272510528564	0.1599999964237213	0.1492537260055542	0.59375	1220	1295	1295	1320	1518
15.860045039799632	15.860045039799632	0	0	2	0	0.006682548931413254	0.12112166599996055	1220.9932222698385	1295.9932222698385	1295.9932222698385	1320.9932222698385	0.3333333432674408	0.12727272510528564	0.1599999964237213	0.1492537260055542	0.59375	1220	1295	1295	1320	1518
15.87941689051697	15.87941728525667	0	0	2	0	0.006851590932319951	0.12112166599996055	1220.9932222698385	1295.9932222698385	1295.9932222698385	1320.9932222698385	0.3333333432674408	0.12727272510528564	0.1599999964237213	0.1492537260055542	0.5625	1220	1295	1295	1320	1512
15.892993962456307	15.892993962456307	0	0	2	0	0.007001853198729405	0.12186793503031801	1224.0491939491521	1299.0491939491521	1299.0491939491521	1324.0491939491521	0.3333333432674408	0.12727272510528564	0.18000000715255737	0.1492537260055542	0.5625	1224	1299	1299	1324	1512
15.909966585284499	15.909966585284499	0	0	2	0	0.0071329238722139905	0.12186793503031801	1224.0491939491521	1299.0491939491521	1299.0491939491521	1324.0491939491521	0.3333333432674408	0.12727272510528564	0.18000000715255737	0.1492537260055542	0.59375	1224	1299	1299	1324	1518
15.926042359517075	15.926042359517075	0	0	2	0	0.007244443697168296	0.12186793503031801	1224.0491939491521	1299.0491939491521	1299.0491939491521	1324.0491939491521	0.3333333432674408	0.12727272510528564	0.18000000715255737	0.1492537260055542	0.59375	1224	1299	1299	1324	1518
15.94601895145294	15.94601895145294	0	0	2	0	0.007336107005503771	0.12261420350466201	1227.1051633515908	1302.1051633515908	1302.1051633515908	1327.1051633515908	0.3333333432674408	0.12727272510528564	0.20000000298023224	0.1492537260055542	0.59375	1227	1302	1302	1327	1518
15.959979710379484	15.959979710379484	0	0	2	0	0.007407662554463706	0.12261420350466201	1227.1051633515908	1302.1051633515908	1302.1051633515908	1327.1051633515908	0.3333333432674408	0.12727272510528564	0.20000000298023224	0.1492537260055542	0.59375	1227	1302	1302	1327	1518
15.976014431683387	15.976014431683387	0	0	2	0	0.007458914215262165	0.12261420350466201	1227.1051633515908	1302.1051633515908	1302.1051633515908	1327.1051633515908	0.3333333432674408	0.12727272510528564	0.20000000298023224	0.1492537260055542	0.59375	1227	1302	1302	1327	1518
15.992962975389952	15.992962975389952	0	0	2	0	0.0074897215106593616	0.12336047197900601	1230.1611327540295	1305.1611327540295	1305.1611327540295	1330.1611327540295	0.3333333432674408	0.12727272510528564	0.2199999988079071	0.1492537260055542	0.59375	1230	1305	1305	1330	1518
16.012658117920587	16.012658117920587	0	0	2	0	0.0075	0.1286521943892116	1251.8307360238214	1326.8307360238214	1326.8307360238214	1351.8307360238214	0.3333333432674408	0.145454540848732	0.23999999463558197	0.1492537260055542	0.59375	1251	1326	1326	1351	1518
16.026001503958256	16.026001503958256	0	0	2	0	0.007489721510659245	0.13036861224072194	1258.8594671257563	1333.8594671257563	1333.8594671257563	1358.8594671257563	0.3333333432674408	0.145454540848732	0.25999999046325684	0.16417910158634186	0.59375	1258	1333	1333	1358	1518
16.043054258945297	16.043054258945297	0	0	2	0	0.007458914215261934	0.1357349621248779	1280.834669901375	1355.834669901375	1355.834669901375	1380.834669901375	0.3333333432674408	0.16363635659217834	0.2800000011920929	0.16417910158634186	0.59375	1280	1355	1355	1380	1518
16.060229777978655	16.060230172718356	0	0	2	0	0.007407662554463358	0.13655585807317228	1284.1962388096404	1359.1962388096404	1359.1962388096404	1384.1962388096404	0.3333333432674408	0.16363635659217834	0.30000001192092896	0.16417910158634186	0.59375	1284	1359	1359	1384	1518
16.079399127230523	16.079399127230523	0	0	2	0	0.007336107005503309	0.14110131573432416	1302.8098879320573	1377.8098879320573	1377.8098879320573	1402.8098879320573	0.3333333432674408	0.1818181872367859	0.30000001192092896	0.16417910158634186	0.59375	1302	1377	1377	1402	1518
16.092960804321613	16.092960804321613	0	0	2	0	0.007244443697167722	0.14401176334539456	1314.7281708993908	1389.7281708993908	1389.7281708993908	1414.7281708993908	0.3333333432674408	0.1818181872367859	0.3400000035762787	0.17910447716712952	0.59375	1314	1389	1389	1414	1518
16.110230666142982	16.110231455622376	0	0	2	0	0.007132923872213304	0.14855721728125615	1333.341804766744	1408.341804766744	1408.341804766744	1433.341804766744	0.3333333432674408	0.20000000298023224	0.3400000035762787	0.17910447716712952	0.59375	1333	1408	1408	1433	1518
16.132662933744918	16.132662933744918	0	0	2	0	0.00700185319872861	0.14945274014748744	1337.0089709039612	1412.0089709039612	1412.0089709039612	1437.0089709039612	0.3333333432674408	0.20000000298023224	0.36000001430511475	0.17910447716712952	0.59375	1337	1412	1412	1437	1518
16.14591552965186	16.14591552965186	0	0	2	0	0.006851590932319048	0.16679847681033078	1408.0397625383046	1483.0397625383046	1483.0397625383046	1508.0397625383046	0.380952388048172	0.2181818187236786	0.3799999952316284	0.17910447716712952	0.59375	1408	1483	1483	1508	1518
16.159993921008642	16.159993921008642	0	0	2	0	0.006682548931412246	0.16679847681033078	1408.0397625383046	1483.0397625383046	1483.0397625383046	1508.0397625383046	0.380952388048172	0.2181818187236786	0.3799999952316284	0.17910447716712952	0.59375	1408	1483	1483	1508	1518
16.17603969502411	16.17603969502411	0	0	2	0	0.0064951905283827235	0.18466660260375756	1481.2097376623872	1556.2097376623872	1556.2097376623872	1581.2097376623872	0.4285714328289032	0.23636363446712494	0.3799999952316284	0.19402985274791718	0.59375	1481	1556	1556	1581	1518
16.193097976366936	16.193097976366936	0	0	2	0	0.006290029259590062	0.18563675238792576	1485.182501028556	1560.182501028556	1560.182501028556	1585.182501028556	0.4285714328289032	0.23636363446712494	0.4000000059604645	0.19402985274791718	0.59375	1485	1560	1560	1585	1518
16.21265851266029	16.21265851266029	0	0	2	0	0.006067627457811438	0.192719519049374	1514.1864305071867	1589.1864305071867	1589.1864305071867	1614.1864305071867	0.4285714328289032	0.2545454502105713	0.41999998688697815	0.20895522832870483	0.59375	1514	1589	1589	1614	1518
16.225984135411508	16.225984135411508	0	0	2	0	0.0058285947109265645	0.2046242802445568	1562.9364276014603	1637.9364276014603	1637.9364276014603	1662.9364276014603	0.4761904776096344	0.2545454502105713	0.41999998688697815	0.20895522832870483	0.59375	1562	1637	1637	1662	1518
16.2429567582397	16.2429567582397	0	0	2	0	0.005573586191079693	0.21021451460781382	1585.8284373189977	1660.8284373189977	1660.8284373189977	1685.8284373189977	0.4761904776096344	0.27272728085517883	0.4399999976158142	0.20895522832870483	0.59375	1585	1660	1660	1685	1518
16.260003986870956	16.260003986870956	0	0	2	0	0.005303300858898298	0.21021451460781382	1585.8284373189977	1660.8284373189977	1660.8284373189977	1685.8284373189977	0.4761904776096344	0.27272728085517883	0.4399999976158142	0.20895522832870483	0.59375	1585	1660	1660	1685	1518
16.280437687378004	16.280438082117698	0	0	2	0	0.005018479547690586	0.22942592838918097	1664.499176753696	1739.499176753696	1739.499176753696	1764.499176753696	0.523809552192688	0.290909081697464	0.46000000834465027	0.2238806039094925	0.59375	1664	1739	1739	1764	1518
16.293002646729683	16.293002251989982	0	0	2	0	0.004719902932872889	0.23233637358270476	1676.417449821176	1751.417449821176	1751.417449821176	1776.417449821176	0.523809552192688	0.290909081697464	0.47999998927116394	0.23880596458911896	0.59375	1676	1751	1751	1776	1518
16.31003724369058	16.31003724369058	0	0	2	0	0.004408389392192618	0.23688183124385664	1695.031098943593	1770.031098943593	1770.031098943593	1795.031098943593	0.523809552192688	0.30909091234207153	0.47999998927116394	0.23880596458911896	0.59375	1695	1770	1770	1795	1518
16.32604472795527	16.326045122694964	0	0	2	0	0.004084792762611737	0.2399415336549282	1707.560580316931	1782.560580316931	1782.560580316931	1807.560580316931	0.523809552192688	0.30909091234207153	0.5	0.2537313401699066	0.59375	1707	1782	1782	1807	1518
16.346084478242936	16.346084872982637	0	0	2	0	0.0037499999999990002	0.26414615890428195	1806.6785207130347	1881.6785207130347	1881.6785207130347	1906.6785207130347	0.5714285969734192	0.34545454382896423	0.5199999809265137	0.26865673065185547	0.59375	1806	1881	1881	1906	1518
16.36149274764488	16.361493537124282	0	0	2	0	0.0034049287480455706	0.26414615890428195	1806.6785207130347	1881.6785207130347	1881.6785207130347	1906.6785207130347	0.5714285969734192	0.34545454382896423	0.5199999809265137	0.28358209133148193	0.59375	1806	1881	1881	1906	1518
16.386135952299654	16.386136347039354	0	0	2	0	0.003050524823067443	0.2905149618903202	1914.6587689408614	1989.6587689408614	1989.6587689408614	2014.6587689408614	0.6190476417541504	0.38181817531585693	0.5400000214576721	0.2985074520111084	0.59375	1914	1989	1989	2014	1518
16.392947185802	16.392946791062307	0	0	2	0	0.002687759621588668	0.2905149618903202	1914.6587689408614	1989.6587689408614	1989.6587689408614	2014.6587689408614	0.6190476417541504	0.38181817531585693	0.5400000214576721	0.2985074520111084	0.59375	1914	1989	1989	2014	1518
16.4126237755668	16.4126237755668	0	0	2	0	0.0023176274578109997	0.3007320605685462	1956.4977880281965	2031.4977880281965	2031.4977880281965	2056.4977880281967	0.6190476417541504	0.4000000059604645	0.5600000023841858	0.3283582031726837	0.59375	1956	2031	2031	2056	1518
16.425984135411504	16.425984135411504	0	0	2	0	0.0019411428382677801	0.31927182665066933	2032.4181301344909	2107.4181301344906	2107.4181301344906	2132.4181301344906	0.6666666865348816	0.41818180680274963	0.5600000023841858	0.34328359365463257	0.625	2032	2107	2107	2132	1525
16.44306886431415	16.44306886431415	0	0	2	0	0.0015593376811320532	0.32769787787946303	2066.922809916401	2141.922809916401	2141.922809916401	2166.922809916401	0.6666666865348816	0.4363636374473572	0.5799999833106995	0.35820895433425903	0.625	2066	2141	2141	2166	1525
16.460134250971556	16.460134250971556	0	0	2	0	0.0011732584878005763	0.3344075127768873	2094.3987648213533	2169.3987648213533	2169.3987648213533	2194.3987648213533	0.6666666865348816	0.4545454680919647	0.5799999833106995	0.3731343150138855	0.625	2094	2169	2169	2194	1525
16.47944610125468	16.47944610125468	0	0	2	0	0.0007839634745062358	0.34817794932803103	2150.7887024982874	2225.7887024982874	2225.7887024982874	2250.7887024982874	0.7142857313156128	0.4545454680919647	0.6000000238418579	0.3731343150138855	0.625	2150	2225	2225	2250	1525
16.493039752261367	16.493039752261367	0	0	2	0	0.00039251967182090644	0.3549622081998569	2178.570242578414	2253.570242578414	2253.570242578414	2278.570242578414	0.7142857313156128	0.4727272689342499	0.6000000238418579	0.38805970549583435	0.625	2178	2253	2253	2278	1525
16.510430009690857	16.510430404430558	0	0	2	0	-1.1760740967563817e-15	0.3637613934612096	2214.6029062236535	2289.6029062236535	2289.6029062236535	2314.6029062236535	0.7142857313156128	0.4909090995788574	0.6200000047683716	0.4029850661754608	0.625	2214	2289	2289	2314	1525
16.533003594104954	16.53300319936526	0	0	2	0	-0.0003925196718232554	0.3706202792142754	2242.6900433824576	2317.6900433824576	2317.6900433824576	2342.6900433824576	0.7142857313156128	0.5090909004211426	0.6200000047683716	0.41791045665740967	0.625	2242	2317	2317	2342	1525
16.546085662462033	16.546085662462033	0	0	2	0	-0.000783963474508575	0.3915480985659272	2328.3894636274717	2403.3894636274717	2403.3894636274717	2428.3894636274717	0.761904776096344	0.5272727012634277	0.6399999856948853	0.43283581733703613	0.625	2328	2403	2403	2428	1525
16.560022737006648	16.560022737006648	0	0	2	0	-0.0011732584878028998	0.3960935636776597	2347.0031432600163	2422.0031432600163	2422.0031432600163	2447.0031432600163	0.761904776096344	0.5454545617103577	0.6399999856948853	0.43283581733703613	0.625	2347	2422	2422	2447	1525
16.57600772110851	16.57600772110851	0	0	2	0	-0.0015593376811343538	0.4007204366775592	2365.950188194605	2440.950188194605	2440.950188194605	2465.950188194605	0.761904776096344	0.5454545617103577	0.6600000262260437	0.447761207818985	0.625	2365	2440	2440	2465	1525
16.59301902842718	16.59301902842718	0	0	2	0	-0.0019411428382700524	0.40772857149812713	2394.6485002848303	2469.6485002848303	2469.6485002848303	2494.6485002848303	0.761904776096344	0.5636363625526428	0.6600000262260437	0.46268656849861145	0.625	2394	2469	2469	2494	1525
16.612807329526724	16.61280693478703	0	0	2	0	-0.0023176274578132366	0.4171247636871551	2433.1259072989005	2508.1259072989005	2508.1259072989005	2533.1259072989005	0.761904776096344	0.581818163394928	0.6800000071525574	0.4776119291782379	0.625	2433	2508	2508	2533	1525
16.626170847289025	16.626170847289025	0	0	2	0	-0.0026877596215908644	0.4196620800957751	2443.516217992199	2518.516217992199	2518.516217992199	2543.516217992199	0.761904776096344	0.581818163394928	0.6800000071525574	0.49253731966018677	0.625	2443	2518	2518	2543	1525
16.64302346924879	16.64302346924879	0	0	2	0	-0.003050524823069592	0.4361123064026904	2510.879894719017	2585.879894719017	2585.879894719017	2610.879894719017	0.8095238208770752	0.6000000238418579	0.6800000071525574	0.49253731966018677	0.625	2510	2585	2585	2610	1525
16.665998109196842	16.665998109196842	0	0	2	0	-0.003404928748047666	0.4431950679554868	2539.8838032777185	2614.8838032777185	2614.8838032777185	2639.8838032777185	0.8095238208770752	0.6181818246841431	0.6800000071525574	0.5074626803398132	0.625	2539	2614	2614	2639	1525
16.675960944454204	16.675960944454204	0	0	2	0	-0.0037500000000010372	0.44573237893741524	2550.2740917487154	2625.2740917487154	2625.2740917487154	2650.2740917487154	0.8095238208770752	0.6181818246841431	0.699999988079071	0.5074626803398132	0.625	2550	2625	2625	2650	1525
16.692969488594983	16.692969488594983	0	0	2	0	-0.0040847927626137094	0.4528897672224401	2579.583596775892	2654.583596775892	2654.583596775892	2679.583596775892	0.8095238208770752	0.6363636255264282	0.699999988079071	0.5223880410194397	0.625	2579	2654	2654	2679	1525
16.709982769612147	16.709982769612147	0	0	2	0	-0.004408389392194521	0.45550171272078543	2590.2795135916163	2665.2795135916163	2665.2795135916163	2690.2795135916163	0.8095238208770752	0.6363636255264282	0.7200000286102295	0.5223880410194397	0.625	2590	2665	2665	2690	1525
16.732674381196183	16.732674381196183	0	0	2	0	-0.004719902932874717	0.46727920380101295	2638.508339565148	2713.508339565148	2713.508339565148	2738.508339565148	0.8095238208770752	0.6727272868156433	0.7200000286102295	0.5373134613037109	0.625	2638	2713	2713	2738	1525
16.74593171397951	16.74593131923981	0	0	2	0	-0.0050184795476923335	0.481870530025283	2698.259820453534	2773.259820453534	2773.259820453534	2798.259820453534	0.8571428656578064	0.6727272868156433	0.7200000286102295	0.5522388219833374	0.625	2698	2773	2773	2798	1525
16.7600381318549	16.760038131854905	0	0	2	0	-0.005303300858899961	0.481870530025283	2698.259820453534	2773.259820453534	2773.259820453534	2798.259820453534	0.8571428656578064	0.6727272868156433	0.7200000286102295	0.5522388219833374	0.625	2698	2773	2773	2798	1525
16.776174696001092	16.776174696001092	0	0	2	0	-0.005573586191081266	0.481870530025283	2698.259820453534	2773.259820453534	2773.259820453534	2798.259820453534	0.8571428656578064	0.6727272868156433	0.7200000286102295	0.5522388219833374	0.625	2698	2773	2773	2798	1525
16.799415390506113	16.799415390506113	0	0	2	0	-0.005828594710928045	0.4919383634738068	2739.487598425239	2814.487598425239	2814.487598425239	2839.487598425239	0.8571428656578064	0.6909090876579285	0.7400000095367432	0.5671641826629639	0.625	2739	2814	2814	2839	1525
16.812739829038236	16.812740223777936	0	0	2	0	-0.00606762745781282	0.4919383634738068	2739.487598425239	2814.487598425239	2814.487598425239	2839.487598425239	0.8571428656578064	0.6909090876579285	0.7400000095367432	0.5671641826629639	0.625	2739	2814	2814	2839	1525
16.82603071469596	16.82603071469596	0	0	2	0	-0.006290029259591343	0.4919383634738068	2739.487598425239	2814.487598425239	2814.487598425239	2839.487598425239	0.8571428656578064	0.6909090876579285	0.7400000095367432	0.5671641826629639	0.625	2739	2814	2814	2839	1525
16.842993074291982	16.842993074291982	0	0	2	0	-0.0064951905283839	0.4964838136843781	2758.1012170375284	2833.1012170375284	2833.1012170375284	2858.1012170375284	0.8571428656578064	0.7090908885002136	0.7400000095367432	0.5671641826629639	0.625	2758	2833	2833	2858	1525
16.866006793470213	16.866006793470213	0	0	2	0	-0.006682548931413314	0.4964838136843781	2758.1012170375284	2833.1012170375284	2833.1012170375284	2858.1012170375284	0.8571428656578064	0.7090908885002136	0.7400000095367432	0.5671641826629639	0.625	2758	2833	2833	2858	1525
16.879263336774144	16.879263336774144	0	0	2	0	-0.0068515909323200045	0.4964838136843781	2758.1012170375284	2833.1012170375284	2833.1012170375284	2858.1012170375284	0.8571428656578064	0.7090908885002136	0.7400000095367432	0.5671641826629639	0.625	2758	2833	2833	2858	1525
16.893004620428172	16.893004620428172	0	0	2	0	-0.007001853198729453	0.4964838136843781	2758.1012170375284	2833.1012170375284	2833.1012170375284	2858.1012170375284	0.8571428656578064	0.7090908885002136	0.7400000095367432	0.5671641826629639	0.625	2758	2833	2833	2858	1525
16.90999579602221	16.90999579602221	0	0	2	0	-0.007132923872214031	0.4919383634738068	2739.487598425239	2814.487598425239	2814.487598425239	2839.487598425239	0.8571428656578064	0.6909090876579285	0.7400000095367432	0.5671641826629639	0.625	2739	2814	2814	2839	1525
16.933048199690916	16.933048594430616	0	0	2	0	-0.00724444369716833	0.4919383634738068	2739.487598425239	2814.487598425239	2814.487598425239	2839.487598425239	0.8571428656578064	0.6909090876579285	0.7400000095367432	0.5671641826629639	0.625	2739	2814	2814	2839	1525
16.943018140262858	16.943018140262858	0	0	2	0	-0.0073361070055037985	0.4919383634738068	2739.487598425239	2814.487598425239	2814.487598425239	2839.487598425239	0.8571428656578064	0.6909090876579285	0.7400000095367432	0.5671641826629639	0.625	2739	2814	2814	2839	1525
16.960012868514177	16.960012868514177	0	0	2	0	-0.007407662554463726	0.4919383634738068	2739.487598425239	2814.487598425239	2814.487598425239	2839.487598425239	0.8571428656578064	0.6909090876579285	0.7400000095367432	0.5671641826629639	0.625	2739	2814	2814	2839	1525
16.97599114204116	16.97599114204116	0	0	2	0	-0.007458914215262179	0.4919383634738068	2739.487598425239	2814.487598425239	2814.487598425239	2839.487598425239	0.8571428656578064	0.6909090876579285	0.7400000095367432	0.5671641826629639	0.625	2739	2814	2814	2839	1525
16.9993230214166	16.9993230214166	0	0	2	0	-0.0074897215106593685	0.4919383634738068	2739.487598425239	2814.487598425239	2814.487598425239	2839.487598425239	0.8571428656578064	0.6909090876579285	0.7400000095367432	0.5671641826629639	0.625	2739	2814	2814	2839	1525
17.012543248668244	17.012543248668244	0	0	2	0	-0.0075	0.4919383634738068	2739.487598425239	2814.487598425239	2814.487598425239	2839.487598425239	0.8571428656578064	0.6909090876579285	0.7400000095367432	0.5671641826629639	0.625	2739	2814	2814	2839	1525
17.025960056289883	17.025960056289883	0	0	2	0	-0.007489721510659238	0.4919383634738068	2739.487598425239	2814.487598425239	2814.487598425239	2839.487598425239	0.8571428656578064	0.6909090876579285	0.7400000095367432	0.5671641826629639	0.625	2739	2814	2814	2839	1525
17.043041232535238	17.043041232535238	0	0	2	0	-0.00745891421526192	0.4919383634738068	2739.487598425239	2814.487598425239	2814.487598425239	2839.487598425239	0.8571428656578064	0.6909090876579285	0.7400000095367432	0.5671641826629639	0.625	2739	2814	2814	2839	1525
17.06597797747221	17.065977582732508	0	0	2	0	-0.007407662554463337	0.4873929132632355	2720.8739798129495	2795.8739798129495	2795.8739798129495	2820.8739798129495	0.8571428656578064	0.6727272868156433	0.7400000095367432	0.5671641826629639	0.625	2720	2795	2795	2820	1525
17.076009102697455	17.076008707957754	0	0	2	0	-0.0073361070055032816	0.4891771717124911	2728.180518162651	2803.180518162651	2803.180518162651	2828.180518162651	0.8571428656578064	0.6909090876579285	0.7400000095367432	0.5522388219833374	0.625	2728	2803	2803	2828	1525
17.09301922579703	17.09301922579703	0	0	2	0	-0.007244443697167687	0.4891771717124911	2728.180518162651	2803.180518162651	2803.180518162651	2828.180518162651	0.8571428656578064	0.6909090876579285	0.7400000095367432	0.5522388219833374	0.625	2728	2803	2803	2828	1525
17.110006453994075	17.110006453994075	0	0	2	0	-0.007132923872213263	0.4846317215019198	2709.5668995503615	2784.5668995503615	2784.5668995503615	2809.5668995503615	0.8571428656578064	0.6727272868156433	0.7400000095367432	0.5522388219833374	0.625	2709	2784	2784	2809	1525
17.132759644971117	17.132759644971117	0	0	2	0	-0.007001853198728562	0.4846317215019198	2709.5668995503615	2784.5668995503615	2784.5668995503615	2809.5668995503615	0.8571428656578064	0.6727272868156433	0.7400000095367432	0.5522388219833374	0.625	2709	2784	2784	2809	1525
17.142952613472858	17.142952613472858	0	0	2	0	-0.006851590932318994	0.4846317215019198	2709.5668995503615	2784.5668995503615	2784.5668995503615	2809.5668995503615	0.8571428656578064	0.6727272868156433	0.7400000095367432	0.5522388219833374	0.625	2709	2784	2784	2809	1525
17.16001602643177	17.16001602643177	0	0	2	0	-0.006682548931412186	0.4846317215019198	2709.5668995503615	2784.5668995503615	2784.5668995503615	2809.5668995503615	0.8571428656578064	0.6727272868156433	0.7400000095367432	0.5522388219833374	0.625	2709	2784	2784	2809	1525
17.176086274308567	17.176086274308567	0	0	2	0	-0.006495190528382658	0.481870530025283	2698.259820453534	2773.259820453534	2773.259820453534	2798.259820453534	0.8571428656578064	0.6727272868156433	0.7200000286102295	0.5522388219833374	0.625	2698	2773	2773	2798	1525
17.199440259107135	17.199440259107142	0	0	2	0	-0.00629002925958999	0.4581882884787092	2601.281041320314	2676.281041320314	2676.281041320314	2701.281041320314	0.8095238208770752	0.6363636255264282	0.7200000286102295	0.5373134613037109	0.625	2601	2676	2676	2701	1525
17.212562985653186	17.212563380392886	0	0	2	0	-0.00606762745781136	0.4581882884787092	2601.281041320314	2676.281041320314	2676.281041320314	2701.281041320314	0.8095238208770752	0.6363636255264282	0.7200000286102295	0.5373134613037109	0.625	2601	2676	2676	2701	1525
17.225959661550185	17.225959661550185	0	0	2	0	-0.005828594710926481	0.45095626251021415	2571.665894979327	2646.665894979327	2646.665894979327	2671.665894979327	0.8095238208770752	0.6181818246841431	0.7200000286102295	0.5223880410194397	0.625	2571	2646	2646	2671	1525
17.24303373248096	17.24303373248096	0	0	2	0	-0.0055735861910796046	0.43189410560611474	2493.6063624570397	2568.6063624570397	2568.6063624570397	2593.6063624570397	0.761904776096344	0.6000000238418579	0.699999988079071	0.5223880410194397	0.625	2493	2568	2568	2593	1525
17.26003872396445	17.26003872396445	0	0	2	0	-0.005303300858898205	0.42473670241992867	2464.296796409608	2539.296796409608	2539.296796409608	2564.296796409608	0.761904776096344	0.581818163394928	0.699999988079071	0.5074626803398132	0.625	2464	2539	2539	2564	1525
17.28031808124927	17.28031887072867	0	0	2	0	-0.005018479547690488	0.4175793141349038	2434.987291382431	2509.987291382431	2509.987291382431	2534.987291382431	0.761904776096344	0.5636363625526428	0.699999988079071	0.49253731966018677	0.625	2434	2509	2509	2534	1525
17.292993962456308	17.292993962456308	0	0	2	0	-0.004719902932872786	0.40803386326601254	2395.8986700743217	2470.8986700743217	2470.8986700743217	2495.8986700743217	0.761904776096344	0.5454545617103577	0.6800000071525574	0.4776119291782379	0.625	2395	2470	2470	2495	1525
17.309985927529738	17.309985927529738	0	0	2	0	-0.004408389392192511	0.4054965519237874	2385.5083801279097	2460.5083801279097	2460.5083801279097	2485.5083801279097	0.761904776096344	0.5454545617103577	0.6800000071525574	0.46268656849861145	0.625	2385	2460	2460	2485	1525
17.326135912825684	17.326135912825684	0	0	2	0	-0.004084792762611626	0.3961749715658267	2347.3365085620603	2422.3365085620603	2422.3365085620603	2447.3365085620603	0.761904776096344	0.5272727012634277	0.6600000262260437	0.447761207818985	0.625	2347	2422	2422	2447	1525
17.346040662136367	17.346040267396674	0	0	2	0	-0.0037499999999988857	0.3727166204221213	2251.2745606285866	2326.2745606285866	2326.2745606285866	2351.2745606285866	0.7142857313156128	0.4909090995788574	0.6600000262260437	0.43283581733703613	0.625	2251	2326	2326	2351	1525
17.359980105119185	17.359980105119185	0	0	2	0	-0.0034049287480454526	0.36361892163308696	2214.019484087491	2289.019484087491	2289.019484087491	2314.019484087491	0.7142857313156128	0.4727272689342499	0.6399999856948853	0.41791045665740967	0.625	2214	2289	2289	2314	1525
17.37605587935176	17.37605587935176	0	0	2	0	-0.0030505248230673224	0.3612308592093525	2204.2403684622986	2279.2403684622986	2279.2403684622986	2304.2403684622986	0.7142857313156128	0.4727272689342499	0.6399999856948853	0.4029850661754608	0.625	2204	2279	2279	2304	1525
17.39303521275483	17.39303521275483	0	0	2	0	-0.002687759621588545	0.3404522934711691	2119.1521417644376	2194.1521417644376	2194.1521417644376	2219.1521417644376	0.6666666865348816	0.4545454680919647	0.6200000047683716	0.38805970549583435	0.625	2119	2194	2194	2219	1525
17.4126873286583	17.4126873286583	0	0	2	0	-0.002317627457810874	0.33590683581001723	2100.5384926420206	2175.5384926420206	2175.5384926420206	2200.5384926420206	0.6666666865348816	0.4363636374473572	0.6200000047683716	0.38805970549583435	0.625	2100	2175	2175	2200	1525
17.42600347765675	17.42600308291705	0	0	2	0	-0.0019411428382676522	0.33172773047169635	2083.425056281597	2158.425056281597	2158.425056281597	2183.425056281597	0.6666666865348816	0.4363636374473572	0.6000000238418579	0.3731343150138855	0.625	2083	2158	2158	2183	1525
17.442999784866863	17.442999784866863	0	0	2	0	-0.0015593376811319237	0.32718227281054446	2064.81140715918	2139.81140715918	2139.81140715918	2164.81140715918	0.6666666865348816	0.41818180680274963	0.6000000238418579	0.3731343150138855	0.59375	2064	2139	2139	2164	1518
17.466024951496358	17.466024951496358	0	0	2	0	-0.0011732584878004458	0.3130387074244556	2006.8935069031456	2081.893506903146	2081.893506903146	2106.893506903146	0.6190476417541504	0.41818180680274963	0.6000000238418579	0.35820895433425903	0.59375	2006	2081	2081	2106	1518
17.47601778697083	17.47601778697083	0	0	2	0	-0.0007839634745061043	0.3249434686196384	2055.6435039974194	2130.6435039974194	2130.6435039974194	2155.6435039974194	0.6666666865348816	0.41818180680274963	0.6000000238418579	0.35820895433425903	0.59375	2055	2130	2130	2155	1518
17.49299948881209	17.49299948881209	0	0	2	0	-0.00039251967182077433	0.3084932572138843	1988.2798882908562	2063.2798882908564	2063.2798882908564	2088.2798882908564	0.6190476417541504	0.4000000059604645	0.6000000238418579	0.35820895433425903	0.59375	1988	2063	2063	2088	1518
17.510006848733774	17.510007243473474	0	0	2	0	1.30838237461204e-15	0.30670220881255705	1980.9455450874211	2055.945545087421	2055.945545087421	2080.945545087421	0.6190476417541504	0.4000000059604645	0.5799999833106995	0.35820895433425903	0.59375	1980	2055	2055	2080	1518
17.525984332781356	17.525984727521056	0	0	2	0	0.00039251967182338753	0.30670220881255705	1980.9455450874211	2055.945545087421	2055.945545087421	2080.945545087421	0.6190476417541504	0.4000000059604645	0.5799999833106995	0.35820895433425903	0.59375	1980	2055	2055	2080	1518
17.54625184787521	17.546252242614912	0	0	2	0	0.0007839634745087067	0.2999925739151328	1953.4695901824687	2028.4695901824687	2028.4695901824687	2053.469590182469	0.6190476417541504	0.38181817531585693	0.5799999833106995	0.34328359365463257	0.59375	1953	2028	2028	2053	1518
17.560129711465017	17.560130106204717	0	0	2	0	0.0011732584878030303	0.29827615758376336	1946.440865305511	2021.440865305511	2021.440865305511	2046.440865305511	0.6190476417541504	0.38181817531585693	0.5600000023841858	0.34328359365463257	0.59375	1946	2021	2021	2046	1518
17.576103248115615	17.57610364285531	0	0	2	0	0.0015593376811344833	0.291641152696823	1919.27052029349	1994.27052029349	1994.27052029349	2019.27052029349	0.6190476417541504	0.3636363744735718	0.5600000023841858	0.3283582031726837	0.59375	1919	1994	1994	2019	1518
17.59943710118955	17.59943670644985	0	0	2	0	0.0019411428382701804	0.2735491443903588	1845.1837462785193	1920.1837462785193	1920.1837462785193	1945.1837462785193	0.5714285969734192	0.34545454382896423	0.5400000214576721	0.3283582031726837	0.59375	1845	1920	1920	1945	1518
17.612661275838178	17.612660881098485	0	0	2	0	0.002317627457813363	0.26996705323012904	1830.5150829773784	1905.5150829773784	1905.5150829773784	1930.5150829773784	0.5714285969734192	0.34545454382896423	0.5199999809265137	0.31343284249305725	0.59375	1830	1905	1905	1930	1518
17.62602834625777	17.62602834625777	0	0	2	0	0.002687759621590988	0.26996705323012904	1830.5150829773784	1905.5150829773784	1905.5150829773784	1930.5150829773784	0.5714285969734192	0.34545454382896423	0.5199999809265137	0.31343284249305725	0.59375	1830	1905	1905	1930	1518
17.64300452174325	17.64300452174325	0	0	2	0	0.003050524823069713	0.2638544328510761	1805.4839025251567	1880.4839025251567	1880.4839025251567	1905.4839025251567	0.5714285969734192	0.3272727131843567	0.5	0.31343284249305725	0.59375	1805	1880	1880	1905	1518
17.665962582623955	17.665962582623955	0	0	2	0	0.003404928748047784	0.2500839978456497	1749.0939711779356	1824.0939711779356	1824.0939711779356	1849.0939711779356	0.523809552192688	0.3272727131843567	0.5	0.2985074520111084	0.59375	1749	1824	1824	1849	1518
17.679487154183356	17.67948754892305	0	0	2	0	0.003750000000001152	0.2500839978456497	1749.0939711779356	1824.0939711779356	1824.0939711779356	1849.0939711779356	0.523809552192688	0.3272727131843567	0.5	0.2985074520111084	0.59375	1749	1824	1824	1849	1518
17.693033831165884	17.693033831165884	0	0	2	0	0.0040847927626138205	0.2440460095743635	1724.3684092070184	1799.3684092070184	1799.3684092070184	1824.3684092070184	0.523809552192688	0.30909091234207153	0.47999998927116394	0.2985074520111084	0.59375	1724	1799	1799	1824	1518
17.710075928181062	17.710075928181062	0	0	2	0	0.004408389392194629	0.24083705722840865	1711.2277493503334	1786.2277493503334	1786.2277493503334	1811.2277493503334	0.523809552192688	0.30909091234207153	0.46000000834465027	0.28358209133148193	0.59375	1711	1786	1786	1811	1518
17.725987490698948	17.725987095959248	0	0	2	0	0.00471990293287482	0.2394191460111248	1705.421402915556	1780.421402915556	1780.421402915556	1805.421402915556	0.523809552192688	0.30909091234207153	0.4399999976158142	0.28358209133148193	0.59375	1705	1780	1780	1805	1518
17.746308295652142	17.746308690391835	0	0	2	0	0.0050184795476924315	0.21409511308171858	1601.7194880696375	1676.7194880696375	1676.7194880696375	1701.7194880696375	0.4761904776096344	0.27272728085517883	0.4000000059604645	0.26865673065185547	0.59375	1601	1676	1676	1701	1518
17.76005194774436	17.76005194774436	0	0	2	0	0.005303300858900055	0.21409511308171858	1601.7194880696375	1676.7194880696375	1676.7194880696375	1701.7194880696375	0.4761904776096344	0.27272728085517883	0.4000000059604645	0.26865673065185547	0.59375	1601	1676	1676	1701	1518
17.775967457659235	17.775967457659235	0	0	2	0	0.005573586191081356	0.2113339166298731	1590.4123885993304	1665.4123885993304	1665.4123885993304	1690.4123885993304	0.4761904776096344	0.27272728085517883	0.3799999952316284	0.2537313401699066	0.59375	1590	1665	1665	1690	1518
17.79299455456586	17.79299455456586	0	0	2	0	0.005828594710928128	0.20678845896872122	1571.7987394769134	1646.7987394769134	1646.7987394769134	1671.7987394769134	0.4761904776096344	0.2545454502105713	0.3799999952316284	0.2537313401699066	0.59375	1571	1646	1646	1671	1518
17.812606012280355	17.812606012280355	0	0	2	0	0.006067627457812898	0.205519803477757	1566.603595241415	1641.603595241415	1641.603595241415	1666.603595241415	0.4761904776096344	0.2545454502105713	0.36000001430511475	0.2537313401699066	0.59375	1566	1641	1641	1666	1518
17.826038609489935	17.826038609489935	0	0	2	0	0.006290029259591415	0.19843703522277412	1537.5996592372599	1612.5996592372599	1612.5996592372599	1637.5996592372599	0.4761904776096344	0.23636363446712494	0.3400000035762787	0.23880596458911896	0.59375	1537	1612	1612	1637	1518
17.843001363825657	17.843001363825657	0	0	2	0	0.006495190528383966	0.197243004759301	1532.7101044893375	1607.7101044893375	1607.7101044893375	1632.7101044893375	0.4761904776096344	0.23636363446712494	0.3199999928474426	0.23880596458911896	0.59375	1532	1607	1607	1632	1518
17.86001543432222	17.86001543432222	0	0	2	0	0.0066825489314133735	0.18414421473643672	1479.0705593457083	1554.0705593457083	1554.0705593457083	1579.0705593457083	0.4285714328289032	0.23636363446712494	0.3199999928474426	0.2238806039094925	0.59375	1479	1554	1554	1579	1518
17.879304389702817	17.879304389702817	0	0	2	0	0.006851590932320058	0.17847935884857358	1455.8729744849088	1530.8729744849088	1530.8729744849088	1555.8729744849088	0.4285714328289032	0.2181818187236786	0.30000001192092896	0.2238806039094925	0.59375	1455	1530	1530	1555	1518
17.893011725742753	17.893011725742753	0	0	2	0	0.0070018531987295	0.17735995522853154	1451.2890166608368	1526.2890166608368	1526.2890166608368	1551.2890166608368	0.4285714328289032	0.2181818187236786	0.2800000011920929	0.2238806039094925	0.59375	1451	1526	1526	1551	1518
17.910306456165145	17.910306456165145	0	0	2	0	0.007132923872214073	0.1717697249975667	1428.3970238650356	1503.3970238650356	1503.3970238650356	1528.3970238650356	0.4285714328289032	0.20000000298023224	0.2800000011920929	0.20895522832870483	0.59375	1428	1503	1503	1528	1518
17.93264872311576	17.93264872311576	0	0	2	0	0.007244443697168365	0.1717697249975667	1428.3970238650356	1503.3970238650356	1503.3970238650356	1528.3970238650356	0.4285714328289032	0.20000000298023224	0.2800000011920929	0.20895522832870483	0.59375	1428	1503	1503	1528	1518
17.94588987157144	17.94588987157144	0	0	2	0	0.007336107005503826	0.1661794943596	1405.5050294025618	1480.5050294025618	1480.5050294025618	1505.5050294025618	0.4285714328289032	0.1818181872367859	0.25999999046325684	0.20895522832870483	0.59375	1405	1480	1480	1505	1518
17.960062605716224	17.960062605716224	0	0	2	0	0.007407662554463747	0.16520934498243367	1401.5322677030658	1476.5322677030658	1476.5322677030658	1501.5322677030658	0.4285714328289032	0.1818181872367859	0.25999999046325684	0.19402985274791718	0.59375	1401	1476	1476	1501	1518
17.97606140570754	17.97606140570754	0	0	2	0	0.007458914215262192	0.1477889770647483	1330.1958610801444	1405.1958610801444	1405.1958610801444	1430.1958610801444	0.380952388048172	0.16363635659217834	0.23999999463558197	0.19402985274791718	0.59375	1330	1405	1405	1430	1518
17.993384162648546	17.993384557388246	0	0	2	0	0.007489721510659376	0.1477889770647483	1330.1958610801444	1405.1958610801444	1405.1958610801444	1430.1958610801444	0.380952388048172	0.16363635659217834	0.23999999463558197	0.19402985274791718	0.59375	1330	1405	1405	1430	1518
18.012742592216128	18.012742592216128	0	0	2	0	0.0075	0.14599793235090242	1322.8615329769455	1397.8615329769455	1397.8615329769455	1422.8615329769455	0.380952388048172	0.16363635659217834	0.2199999988079071	0.17910447716712952	0.59375	1322	1397	1397	1422	1518
18.025961635248677	18.025961635248677	0	0	2	0	0.0074897215106592314	0.14681882800339763	1326.2231006739135	1401.2231006739135	1401.2231006739135	1426.2231006739135	0.380952388048172	0.16363635659217834	0.2199999988079071	0.19402985274791718	0.59375	1326	1401	1401	1426	1518
18.042967021471867	18.042967021471867	0	0	2	0	0.007458914215261905	0.14599793235090242	1322.8615329769455	1397.8615329769455	1397.8615329769455	1422.8615329769455	0.380952388048172	0.16363635659217834	0.2199999988079071	0.17910447716712952	0.59375	1322	1397	1397	1422	1518
18.066013504045095	18.066013504045095	0	0	2	0	0.007407662554463316	0.14681882800339763	1326.2231006739135	1401.2231006739135	1401.2231006739135	1426.2231006739135	0.380952388048172	0.16363635659217834	0.2199999988079071	0.19402985274791718	0.59375	1326	1401	1401	1426	1518
18.079259784116857	18.079259784116857	0	0	2	0	0.007336107005503255	0.14681882800339763	1326.2231006739135	1401.2231006739135	1401.2231006739135	1426.2231006739135	0.380952388048172	0.16363635659217834	0.2199999988079071	0.19402985274791718	0.59375	1326	1401	1401	1426	1518
18.0929627780201	18.0929627780201	0	0	2	0	0.007244443697167653	0.1477889770647483	1330.1958610801444	1405.1958610801444	1405.1958610801444	1430.1958610801444	0.380952388048172	0.16363635659217834	0.23999999463558197	0.19402985274791718	0.59375	1330	1405	1405	1430	1518
18.110050270100636	18.110050270100636	0	0	2	0	0.007132923872213222	0.15330458378725087	1352.7822706087923	1427.7822706087923	1427.7822706087923	1452.7822706087923	0.380952388048172	0.1818181872367859	0.25999999046325684	0.19402985274791718	0.59375	1352	1427	1427	1452	1518
18.125976437987383	18.125976437987383	0	0	2	0	0.007001853198728515	0.15330458378725087	1352.7822706087923	1427.7822706087923	1427.7822706087923	1452.7822706087923	0.380952388048172	0.1818181872367859	0.25999999046325684	0.19402985274791718	0.5625	1352	1427	1427	1452	1512
18.14598263540065	18.14598263540065	0	0	2	0	0.00685159093231894	0.16195451564975638	1388.2037415857524	1463.2037415857524	1463.2037415857524	1488.2037415857524	0.380952388048172	0.20000000298023224	0.3199999928474426	0.20895522832870483	0.59375	1388	1463	1463	1488	1518
18.160007342158394	18.160007342158394	0	0	2	0	0.006682548931412125	0.16195451564975638	1388.2037415857524	1463.2037415857524	1463.2037415857524	1488.2037415857524	0.380952388048172	0.20000000298023224	0.3199999928474426	0.20895522832870483	0.59375	1388	1463	1463	1488	1518
18.175993905219052	18.175993905219052	0	0	2	0	0.006495190528382592	0.180494284185011	1464.1240937376201	1539.1240937376201	1539.1240937376201	1564.1240937376201	0.4285714328289032	0.2181818187236786	0.36000001430511475	0.20895522832870483	0.59375	1464	1539	1539	1564	1518
18.19301942316688	18.19301942316688	0	0	2	0	0.006290029259589918	0.18712928996824507	1491.2944424199636	1566.2944424199636	1566.2944424199636	1591.2944424199636	0.4285714328289032	0.23636363446712494	0.4000000059604645	0.20895522832870483	0.59375	1491	1566	1566	1591	1518
18.21260127540397	18.21260127540397	0	0	2	0	0.006067627457811282	0.21469212604214005	1604.1642561425635	1679.1642561425635	1679.1642561425635	1704.1642561425635	0.4761904776096344	0.27272728085517883	0.46000000834465027	0.23880596458911896	0.59375	1604	1679	1679	1704	1518
18.226076504501023	18.226076109761323	0	0	2	0	0.005828594710926398	0.2222226499666029	1635.0017516132389	1710.0017516132389	1710.0017516132389	1735.0017516132389	0.4761904776096344	0.290909081697464	0.47999998927116394	0.2537313401699066	0.59375	1635	1710	1710	1735	1518
18.24299346903168	18.242993074291988	0	0	2	0	0.005573586191079517	0.24046392309131903	1709.6997650589515	1784.6997650589515	1784.6997650589515	1809.6997650589515	0.523809552192688	0.30909091234207153	0.47999998927116394	0.26865673065185547	0.59375	1709	1784	1784	1809	1518
18.260088461166497	18.260088461166497	0	0	2	0	0.005303300858898111	0.24180720746517181	1715.2005145698786	1790.2005145698786	1790.2005145698786	1815.2005145698786	0.523809552192688	0.30909091234207153	0.5	0.26865673065185547	0.59375	1715	1790	1790	1815	1518
18.27934623211089	18.27934662685059	0	0	2	0	0.005018479547690389	0.24963623686512904	1747.2603899627034	1822.2603899627034	1822.2603899627034	1847.2603899627034	0.523809552192688	0.3272727131843567	0.5199999809265137	0.28358209133148193	0.59375	1747	1822	1822	1847	1518
18.293003041469376	18.293003041469376	0	0	2	0	0.004719902932872683	0.2515765336823108	1755.2059054290628	1830.2059054290628	1830.2059054290628	1855.2059054290628	0.523809552192688	0.3272727131843567	0.5199999809265137	0.2985074520111084	0.59375	1755	1830	1830	1855	1518
18.310119744287626	18.310119744287626	0	0	2	0	0.004408389392192404	0.27406475048456613	1847.2951532342984	1922.2951532342984	1922.2951532342984	1947.2951532342984	0.5714285969734192	0.3636363744735718	0.5400000214576721	0.2985074520111084	0.59375	1847	1922	1922	1947	1518
18.332754118615334	18.332754118615334	0	0	2	0	0.004084792762611515	0.27607967827969526	1855.546282555352	1930.546282555352	1930.546282555352	1955.546282555352	0.5714285969734192	0.3636363744735718	0.5400000214576721	0.31343284249305725	0.59375	1855	1930	1930	1955	1518
18.34602131989113	18.346020925151436	0	0	2	0	0.0037499999999987712	0.2776468409975963	1861.9638138851567	1936.9638138851567	1936.9638138851567	1961.9638138851567	0.5714285969734192	0.3636363744735718	0.5600000023841858	0.31343284249305725	0.59375	1861	1936	1936	1961	1518
18.35998760517346	18.35998760517346	0	0	2	0	0.0034049287480453347	0.2842818417122115	1889.134141811506	1964.134141811506	1964.134141811506	1989.134141811506	0.5714285969734192	0.38181817531585693	0.5600000023841858	0.3283582031726837	0.59375	1889	1964	1964	1989	1518
18.375982852507484	18.375982852507484	0	0	2	0	0.0030505248230672014	0.285923631162341	1895.8572696097863	1970.8572696097863	1970.8572696097863	1995.8572696097863	0.5714285969734192	0.38181817531585693	0.5799999833106995	0.3283582031726837	0.59375	1895	1970	1970	1995	1518
18.39313784507651	18.39313784507651	0	0	2	0	0.0026877596215884214	0.3045380315762847	1972.0832393048856	2047.0832393048856	2047.0832393048856	2072.083239304886	0.6190476417541504	0.4000000059604645	0.5799999833106995	0.34328359365463257	0.59375	1972	2047	2047	2072	1518
18.412869303659434	18.412869698399135	0	0	2	0	0.002317627457810748	0.30625445302297827	1979.111985129096	2054.111985129096	2054.111985129096	2079.111985129096	0.6190476417541504	0.4000000059604645	0.6000000238418579	0.34328359365463257	0.59375	1979	2054	2054	2079	1518
18.426049267461806	18.426049267461806	0	0	2	0	0.0019411428382675245	0.3130387074244556	2006.8935069031456	2081.893506903146	2081.893506903146	2106.893506903146	0.6190476417541504	0.41818180680274963	0.6000000238418579	0.35820895433425903	0.59375	2006	2081	2081	2106	1518
18.443036495658852	18.443036890398552	0	0	2	0	0.0015593376811317945	0.3130387074244556	2006.8935069031456	2081.893506903146	2081.893506903146	2106.893506903146	0.6190476417541504	0.41818180680274963	0.6000000238418579	0.35820895433425903	0.59375	2006	2081	2081	2106	1518
18.46594126668022	18.46594126668022	0	0	2	0	0.001173258487800315	0.3335934002675227	2091.0649740955055	2166.0649740955055	2166.0649740955055	2191.0649740955055	0.6666666865348816	0.4363636374473572	0.6200000047683716	0.3731343150138855	0.59375	2091	2166	2166	2191	1518
18.479206099517825	18.479206099517825	0	0	2	0	0.0007839634745059725	0.3335934002675227	2091.0649740955055	2166.0649740955055	2166.0649740955055	2191.0649740955055	0.6666666865348816	0.4363636374473572	0.6200000047683716	0.3731343150138855	0.59375	2091	2166	2166	2191	1518
18.49295330426733	18.49295330426733	0	0	2	0	0.0003925196718206422	0.3404522934711691	2119.1521417644376	2194.1521417644376	2194.1521417644376	2219.1521417644376	0.6666666865348816	0.4545454680919647	0.6200000047683716	0.38805970549583435	0.59375	2119	2194	2194	2219	1518
18.510058559634317	18.510058559634317	0	0	2	0	-1.4406906524676981e-15	0.3493260980141697	2155.490371368025	2230.490371368025	2230.490371368025	2255.490371368025	0.6666666865348816	0.4727272689342499	0.6399999856948853	0.4029850661754608	0.59375	2155	2230	2230	2255	1518
18.526035648942198	18.526035648942198	0	0	2	0	-0.00039251967182351964	0.3493260980141697	2155.490371368025	2230.490371368025	2230.490371368025	2255.490371368025	0.6666666865348816	0.4727272689342499	0.6399999856948853	0.4029850661754608	0.59375	2155	2230	2230	2255	1518
18.545923819185532	18.545923819185532	0	0	2	0	-0.0007839634745088382	0.3702539358121246	2241.1898671506506	2316.1898671506506	2316.1898671506506	2341.1898671506506	0.7142857313156128	0.4909090995788574	0.6600000262260437	0.41791045665740967	0.59375	2241	2316	2316	2341	1518
18.560008921117195	18.560008526377494	0	0	2	0	-0.0011732584878031609	0.3702539358121246	2241.1898671506506	2316.1898671506506	2316.1898671506506	2341.1898671506506	0.7142857313156128	0.4909090995788574	0.6600000262260437	0.41791045665740967	0.59375	2241	2316	2316	2341	1518
18.57605074773567	18.576050747735678	0	0	2	0	-0.0015593376811346127	0.37726207063269257	2269.888179240876	2344.888179240876	2344.888179240876	2369.888179240876	0.7142857313156128	0.5090909004211426	0.6600000262260437	0.43283581733703613	0.625	2269	2344	2344	2369	1525
18.592975607060318	18.592975607060318	0	0	2	0	-0.001941142838270308	0.3842702103706439	2298.5865114677867	2373.5865114677867	2373.5865114677867	2398.5865114677867	0.7142857313156128	0.5272727012634277	0.6600000262260437	0.447761207818985	0.625	2298	2373	2373	2398	1525
18.612681802302518	18.612681802302518	0	0	2	0	-0.0023176274578134886	0.3935917907286046	2336.758383033636	2411.758383033636	2411.758383033636	2436.758383033636	0.7142857313156128	0.5454545617103577	0.6800000071525574	0.46268656849861145	0.625	2336	2411	2411	2436	1525
18.626040188448734	18.626040188448734	0	0	2	0	-0.002687759621591111	0.3935917907286046	2336.758383033636	2411.758383033636	2411.758383033636	2436.758383033636	0.7142857313156128	0.5454545617103577	0.6800000071525574	0.46268656849861145	0.625	2336	2411	2411	2436	1525
18.642985179498012	18.642985179498012	0	0	2	0	-0.003050524823069834	0.41257931347658383	2414.512288686611	2489.512288686611	2489.512288686611	2514.512288686611	0.761904776096344	0.5636363625526428	0.6800000071525574	0.4776119291782379	0.625	2414	2489	2489	2514	1525
18.660030829170474	18.660030829170474	0	0	2	0	-0.003404928748047902	0.4151166298852038	2424.9025993799096	2499.9025993799096	2499.9025993799096	2524.9025993799096	0.761904776096344	0.5636363625526428	0.6800000071525574	0.49253731966018677	0.625	2424	2499	2499	2524	1525
18.679291363292762	18.679291363292762	0	0	2	0	-0.003750000000001266	0.4221247643454751	2453.6009099947205	2528.6009099947205	2528.6009099947205	2553.6009099947205	0.761904776096344	0.581818163394928	0.699999988079071	0.49253731966018677	0.625	2453	2528	2528	2553	1525
18.693051199712627	18.693051199712627	0	0	2	0	-0.0040847927626139315	0.42928216753166115	2482.9104760421524	2557.9104760421524	2557.9104760421524	2582.9104760421524	0.761904776096344	0.6000000238418579	0.699999988079071	0.5074626803398132	0.625	2482	2557	2557	2582	1525
18.710049480621244	18.710049480621244	0	0	2	0	-0.0044083893921947346	0.4437242472705556	2542.0507925729253	2617.0507925729253	2617.0507925729253	2642.0507925729253	0.8095238208770752	0.6000000238418579	0.7200000286102295	0.5074626803398132	0.625	2542	2617	2617	2642	1525
18.732618328158956	18.732617933419256	0	0	2	0	-0.004719902932874923	0.4581882884787092	2601.281041320314	2676.281041320314	2676.281041320314	2701.281041320314	0.8095238208770752	0.6363636255264282	0.7200000286102295	0.5373134613037109	0.625	2601	2676	2676	2701	1525
18.745883160996563	18.745883160996563	0	0	2	0	-0.0050184795476925295	0.4581882884787092	2601.281041320314	2676.281041320314	2676.281041320314	2701.281041320314	0.8095238208770752	0.6363636255264282	0.7200000286102295	0.5373134613037109	0.625	2601	2676	2676	2701	1525
18.76017352757158	18.76017352757158	0	0	2	0	-0.005303300858900148	0.46542030371836773	2630.8961437267158	2705.8961437267158	2705.8961437267158	2730.8961437267158	0.8095238208770752	0.6545454263687134	0.7200000286102295	0.5522388219833374	0.625	2630	2705	2705	2730	1525
18.776286407335846	18.77628680207554	0	0	2	0	-0.005573586191081444	0.472726960306737	2660.816902456088	2735.816902456088	2735.816902456088	2760.816902456088	0.8095238208770752	0.6727272868156433	0.7400000095367432	0.5522388219833374	0.625	2660	2735	2735	2760	1525
18.799332100429673	18.799332100429673	0	0	2	0	-0.005828594710928212	0.4754881520680527	2672.123982718676	2747.123982718676	2747.123982718676	2772.123982718676	0.8095238208770752	0.6727272868156433	0.7400000095367432	0.5671641826629639	0.625	2672	2747	2747	2772	1525
18.81250969579385	18.812509301054156	0	0	2	0	-0.006067627457812976	0.49469955523512255	2750.7946786878265	2825.7946786878265	2825.7946786878265	2850.7946786878265	0.8571428656578064	0.6909090876579285	0.7400000095367432	0.5820895433425903	0.625	2750	2825	2825	2850	1525
18.826009398752227	18.826009398752227	0	0	2	0	-0.006290029259591488	0.49469955523512255	2750.7946786878265	2825.7946786878265	2825.7946786878265	2850.7946786878265	0.8571428656578064	0.6909090876579285	0.7400000095367432	0.5820895433425903	0.625	2750	2825	2825	2850	1525
18.84297886366283	18.84297886366283	0	0	2	0	-0.006495190528384032	0.5049912688803317	2792.9392460649583	2867.9392460649583	2867.9392460649583	2892.9392460649583	0.8571428656578064	0.7090908885002136	0.7599999904632568	0.5970149040222168	0.625	2792	2867	2867	2892	1525
18.8661070573537	18.8661070573537	0	0	2	0	-0.006682548931413433	0.5049912688803317	2792.9392460649583	2867.9392460649583	2867.9392460649583	2892.9392460649583	0.8571428656578064	0.7090908885002136	0.7599999904632568	0.5970149040222168	0.625	2792	2867	2867	2892	1525
18.876016208012032	18.876016208012032	0	0	2	0	-0.006851590932320112	0.5049912688803317	2792.9392460649583	2867.9392460649583	2867.9392460649583	2892.9392460649583	0.8571428656578064	0.7090908885002136	0.7599999904632568	0.5970149040222168	0.625	2792	2867	2867	2892	1525
18.892966330677396	18.892966330677396	0	0	2	0	-0.007001853198729547	0.5049912688803317	2792.9392460649583	2867.9392460649583	2867.9392460649583	2892.9392460649583	0.8571428656578064	0.7090908885002136	0.7599999904632568	0.5970149040222168	0.625	2792	2867	2867	2892	1525
18.91020145540527	18.91020145540527	0	0	2	0	-0.007132923872214114	0.5049912688803317	2792.9392460649583	2867.9392460649583	2867.9392460649583	2892.9392460649583	0.8571428656578064	0.7090908885002136	0.7599999904632568	0.5970149040222168	0.625	2792	2867	2867	2892	1525
18.932609643885584	18.932609643885584	0	0	2	0	-0.007244443697168399	0.5049912688803317	2792.9392460649583	2867.9392460649583	2867.9392460649583	2892.9392460649583	0.8571428656578064	0.7090908885002136	0.7599999904632568	0.5970149040222168	0.625	2792	2867	2867	2892	1525
18.94586066083373	18.94586066083373	0	0	2	0	-0.007336107005503854	0.5049912688803317	2792.9392460649583	2867.9392460649583	2867.9392460649583	2892.9392460649583	0.8571428656578064	0.7090908885002136	0.7599999904632568	0.5970149040222168	0.625	2792	2867	2867	2892	1525
18.960088658536343	18.960088658536343	0	0	2	0	-0.007407662554463767	0.5049912688803317	2792.9392460649583	2867.9392460649583	2867.9392460649583	2892.9392460649583	0.8571428656578064	0.7090908885002136	0.7599999904632568	0.5970149040222168	0.625	2792	2867	2867	2892	1525
18.976256407118733	18.976256407118733	0	0	2	0	-0.007458914215262207	0.5095367339920642	2811.552925697503	2886.552925697503	2886.552925697503	2911.552925697503	0.8571428656578064	0.7272727489471436	0.7599999904632568	0.5970149040222168	0.625	2811	2886	2886	2911	1525
18.999301705472867	18.999301705472867	0	0	2	0	-0.007489721510659382	0.521441495187247	2860.3029227917764	2935.3029227917764	2935.3029227917764	2960.3029227917764	0.9047619104385376	0.7272727489471436	0.7599999904632568	0.5970149040222168	0.625	2860	2935	2935	2960	1525
19.012550353982824	19.012550353982824	0	0	2	0	-0.0075	0.5123725638104908	2823.16564880396	2898.16564880396	2898.16564880396	2923.16564880396	0.8571428656578064	0.7272727489471436	0.7599999904632568	0.611940324306488	0.625	2823	2898	2898	2923	1525
19.026029925216562	19.026029925216562	0	0	2	0	-0.007489721510659225	0.5123725638104908	2823.16564880396	2898.16564880396	2898.16564880396	2923.16564880396	0.8571428656578064	0.7272727489471436	0.7599999904632568	0.611940324306488	0.625	2823	2898	2898	2923	1525
19.0429887321553	19.0429887321553	0	0	2	0	-0.007458914215261892	0.5123725638104908	2823.16564880396	2898.16564880396	2898.16564880396	2923.16564880396	0.8571428656578064	0.7272727489471436	0.7599999904632568	0.611940324306488	0.625	2823	2898	2898	2923	1525
19.066017451442086	19.066017451442086	0	0	2	0	-0.007407662554463295	0.5242773250056736	2871.9156458982334	2946.9156458982334	2946.9156458982334	2971.9156458982334	0.9047619104385376	0.7272727489471436	0.7599999904632568	0.611940324306488	0.625	2871	2946	2946	2971	1525
19.07599094467131	19.07599094467131	0	0	2	0	-0.007336107005503227	0.5242773250056736	2871.9156458982334	2946.9156458982334	2946.9156458982334	2971.9156458982334	0.9047619104385376	0.7272727489471436	0.7599999904632568	0.611940324306488	0.625	2871	2946	2946	2971	1525
19.093029883768892	19.0930298837689	0	0	2	0	-0.007244443697167619	0.5123725638104908	2823.16564880396	2898.16564880396	2898.16564880396	2923.16564880396	0.8571428656578064	0.7272727489471436	0.7599999904632568	0.611940324306488	0.625	2823	2898	2898	2923	1525
19.1102563242234	19.1102567189631	0	0	2	0	-0.007132923872213181	0.5123725638104908	2823.16564880396	2898.16564880396	2898.16564880396	2923.16564880396	0.8571428656578064	0.7272727489471436	0.7599999904632568	0.611940324306488	0.625	2823	2898	2898	2923	1525
19.132701618235394	19.132701618235394	0	0	2	0	-0.007001853198728467	0.5095367339920642	2811.552925697503	2886.552925697503	2886.552925697503	2911.552925697503	0.8571428656578064	0.7272727489471436	0.7599999904632568	0.5970149040222168	0.625	2811	2886	2886	2911	1525
19.14579947618042	19.14579947618042	0	0	2	0	-0.0068515909323188864	0.5095367339920642	2811.552925697503	2886.552925697503	2886.552925697503	2911.552925697503	0.8571428656578064	0.7272727489471436	0.7599999904632568	0.5970149040222168	0.625	2811	2886	2886	2911	1525
19.159969052407618	19.159969052407618	0	0	2	0	-0.0066825489314120655	0.5049912688803317	2792.9392460649583	2867.9392460649583	2867.9392460649583	2892.9392460649583	0.8571428656578064	0.7090908885002136	0.7599999904632568	0.5970149040222168	0.625	2792	2867	2867	2892	1525
19.17595640494767	19.17595601020797	0	0	2	0	-0.006495190528382525	0.5004458186697605	2774.325627452669	2849.325627452669	2849.325627452669	2874.325627452669	0.8571428656578064	0.6909090876579285	0.7599999904632568	0.5970149040222168	0.625	2774	2849	2849	2874	1525
19.199302494952263	19.199302494952263	0	0	2	0	-0.006290029259589846	0.48279479403993975	2702.044681593553	2777.044681593553	2777.044681593553	2802.044681593553	0.8095238208770752	0.6909090876579285	0.7400000095367432	0.5820895433425903	0.625	2702	2777	2777	2802	1525
19.21248048505614	19.212480485056147	0	0	2	0	-0.006067627457811204	0.47094268695632024	2653.5103030861314	2728.5103030861314	2728.5103030861314	2753.5103030861314	0.8095238208770752	0.6545454263687134	0.7400000095367432	0.5671641826629639	0.625	2653	2728	2728	2753	1525
19.226042556886924	19.226042556886924	0	0	2	0	-0.005828594710926315	0.46087485350779644	2612.2825251144263	2687.2825251144263	2687.2825251144263	2712.2825251144263	0.8095238208770752	0.6363636255264282	0.7200000286102295	0.5522388219833374	0.625	2612	2687	2687	2712	1525
19.242958731938188	19.242958731938195	0	0	2	0	-0.005573586191079428	0.43905150131503135	2522.9158978850533	2597.9158978850533	2597.9158978850533	2622.9158978850533	0.761904776096344	0.6181818246841431	0.7200000286102295	0.5223880410194397	0.625	2522	2597	2597	2622	1525
19.26594995095359	19.265949950953598	0	0	2	0	-0.005303300858898017	0.4151166298852038	2424.9025993799096	2499.9025993799096	2499.9025993799096	2524.9025993799096	0.761904776096344	0.5636363625526428	0.6800000071525574	0.49253731966018677	0.625	2424	2499	2499	2524	1525
19.27946781193811	19.27946781193811	0	0	2	0	-0.00501847954769029	0.4151166298852038	2424.9025993799096	2499.9025993799096	2499.9025993799096	2524.9025993799096	0.761904776096344	0.5636363625526428	0.6800000071525574	0.49253731966018677	0.625	2424	2499	2499	2524	1525
19.29298093604625	19.29298093604625	0	0	2	0	-0.00471990293287258	0.39612910207082974	2347.148672980048	2422.148672980048	2422.148672980048	2447.148672980048	0.7142857313156128	0.5454545617103577	0.6800000071525574	0.4776119291782379	0.59375	2347	2422	2422	2447	1518
19.310024612020214	19.310025006759922	0	0	2	0	-0.004408389392192297	0.38904632561687214	2318.1447034010916	2393.1447034010916	2393.1447034010916	2418.1447034010916	0.7142857313156128	0.5272727012634277	0.6800000071525574	0.46268656849861145	0.59375	2318	2393	2393	2418	1518
19.3325713541348	19.3325713541348	0	0	2	0	-0.004084792762611404	0.38904632561687214	2318.1447034010916	2393.1447034010916	2393.1447034010916	2418.1447034010916	0.7142857313156128	0.5272727012634277	0.6800000071525574	0.46268656849861145	0.59375	2318	2393	2393	2418	1518
19.345879608339267	19.345879608339274	0	0	2	0	-0.0037499999999986568	0.38450087540630085	2299.531084788802	2374.531084788802	2374.531084788802	2399.531084788802	0.7142857313156128	0.5090909004211426	0.6800000071525574	0.46268656849861145	0.59375	2299	2374	2374	2399	1518
19.359978526160383	19.35997852616039	0	0	2	0	-0.003404928748045217	0.3678199989648898	2231.2228957612238	2306.2228957612238	2306.2228957612238	2331.2228957612238	0.6666666865348816	0.5090909004211426	0.6600000262260437	0.447761207818985	0.59375	2231	2306	2306	2331	1518
19.376153774797054	19.376154169536754	0	0	2	0	-0.0030505248230670804	0.3632745487543185	2212.6092771489343	2287.6092771489343	2287.6092771489343	2312.6092771489343	0.6666666865348816	0.4909090995788574	0.6600000262260437	0.447761207818985	0.59375	2212	2287	2287	2312	1518
19.399311179225634	19.39931078448594	0	0	2	0	-0.002687759621588298	0.35171416043790416	2165.2694869932175	2240.2694869932175	2240.2694869932175	2265.2694869932175	0.6666666865348816	0.4727272689342499	0.6399999856948853	0.41791045665740967	0.59375	2165	2240	2240	2265	1518
19.41251995902602	19.41251995902602	0	0	2	0	-0.002317627457810622	0.34507915993679816	2138.099159941188	2213.099159941188	2213.099159941188	2238.099159941188	0.6666666865348816	0.4545454680919647	0.6200000047683716	0.41791045665740967	0.59375	2138	2213	2213	2238	1518
19.426016898806502	19.42601689880651	0	0	2	0	-0.0019411428382673972	0.3243005821286742	2053.010883816921	2128.010883816921	2128.010883816921	2153.010883816921	0.6190476417541504	0.4363636374473572	0.6000000238418579	0.4029850661754608	0.59375	2053	2128	2128	2153	1518
19.44299110059349	19.442991100593495	0	0	2	0	-0.001559337681131665	0.3155760178170097	2017.2837929606549	2092.283792960655	2092.283792960655	2117.283792960655	0.6190476417541504	0.41818180680274963	0.5799999833106995	0.38805970549583435	0.59375	2017	2092	2092	2117	1518
19.460058855689084	19.46005885568909	0	0	2	0	-0.0011732584878001843	0.29509595505782027	1933.417935961774	2008.417935961774	2008.417935961774	2033.417935961774	0.5714285969734192	0.4000000059604645	0.5600000023841858	0.3731343150138855	0.59375	1933	2008	2008	2033	1518
19.47926175781535	19.479261757815358	0	0	2	0	-0.000783963474505841	0.29121536149017846	1917.5269053022807	1992.5269053022807	1992.5269053022807	2017.5269053022807	0.5714285969734192	0.4000000059604645	0.5400000214576721	0.35820895433425903	0.59375	1917	1992	1992	2017	1518
19.492974620211065	19.492974620211072	0	0	2	0	-0.0003925196718205101	0.2846549800572111	1890.6621433342796	1965.6621433342796	1965.6621433342796	1990.6621433342796	0.5714285969734192	0.38181817531585693	0.5400000214576721	0.34328359365463257	0.59375	1890	1965	1965	1990	1518
19.510257508442493	19.510258297921894	0	0	2	0	1.5729989303233564e-15	0.27839310839994624	1865.0197788977798	1940.0197788977798	1940.0197788977798	1965.0197788977798	0.5714285969734192	0.3636363744735718	0.5199999809265137	0.34328359365463257	0.59375	1865	1940	1940	1965	1518
19.53312991080856	19.53312991080857	0	0	2	0	0.00039251967182365175	0.2702655605971813	1831.7374706454575	1906.7374706454575	1906.7374706454575	1931.7374706454575	0.5714285969734192	0.34545454382896423	0.5	0.3283582031726837	0.59375	1831	1906	1906	1931	1518
19.54588276625686	19.54588395047596	0	0	2	0	0.0007839634745089697	0.2583607994019985	1782.987473551184	1857.987473551184	1857.987473551184	1882.987473551184	0.523809552192688	0.34545454382896423	0.5	0.3283582031726837	0.59375	1782	1857	1857	1882	1518
19.5599729998046	19.559972605064907	0	0	2	0	0.0011732584878032916	0.2583607994019985	1782.987473551184	1857.987473551184	1857.987473551184	1882.987473551184	0.523809552192688	0.34545454382896423	0.5	0.3283582031726837	0.59375	1782	1857	1857	1882	1518
19.57615456427645	19.576154564276457	0	0	2	0	0.0015593376811347424	0.25492796426388753	1768.9300136606194	1843.9300136606194	1843.9300136606194	1868.9300136606194	0.523809552192688	0.34545454382896423	0.47999998927116394	0.31343284249305725	0.59375	1768	1843	1843	1868	1518
19.599787235302358	19.599787235302365	0	0	2	0	0.0019411428382704356	0.25038250660273564	1750.3163645382024	1825.3163645382024	1825.3163645382024	1850.3163645382024	0.523809552192688	0.3272727131843567	0.47999998927116394	0.31343284249305725	0.59375	1750	1825	1825	1850	1518
19.61253890653156	19.61253890653156	0	0	2	0	0.0023176274578136143	0.2485914597849348	1742.9820278193079	1817.9820278193079	1817.9820278193079	1842.9820278193079	0.523809552192688	0.3272727131843567	0.47999998927116394	0.2985074520111084	0.59375	1742	1817	1817	1842	1518
19.626308611443896	19.626309006183597	0	0	2	0	0.0026877596215912347	0.2470989239482737	1736.870093568181	1811.870093568181	1811.870093568181	1836.870093568181	0.523809552192688	0.3272727131843567	0.46000000834465027	0.2985074520111084	0.59375	1736	1811	1811	1836	1518
19.642995047990475	19.642995047990482	0	0	2	0	0.0030505248230699544	0.2410609356769875	1712.1445315972637	1787.1445315972637	1787.1445315972637	1812.1445315972637	0.523809552192688	0.30909091234207153	0.4399999976158142	0.2985074520111084	0.59375	1712	1787	1787	1812	1518
19.666437849221275	19.66643745448158	0	0	2	0	0.00340492874804802	0.2275143773653614	1656.6713753111549	1731.6713753111549	1731.6713753111549	1756.6713753111549	0.4761904776096344	0.30909091234207153	0.4399999976158142	0.28358209133148193	0.59375	1656	1731	1731	1756	1518
19.679202546860537	19.679202152120837	0	0	2	0	0.003750000000001381	0.22609646614807755	1650.8650288763774	1725.8650288763774	1725.8650288763774	1750.8650288763774	0.4761904776096344	0.30909091234207153	0.41999998688697815	0.28358209133148193	0.59375	1650	1725	1725	1750	1518
19.69301448892064	19.693014094180946	0	0	2	0	0.0040847927626140425	0.22155100848692566	1632.2513797539605	1707.2513797539605	1707.2513797539605	1732.2513797539605	0.4761904776096344	0.290909081697464	0.41999998688697815	0.28358209133148193	0.59375	1632	1707	1707	1732	1518
19.71017500784545	19.71017540258515	0	0	2	0	0.004408389392194842	0.21864056329228987	1620.333106681927	1695.333106681927	1695.333106681927	1720.333106681927	0.4761904776096344	0.290909081697464	0.4000000059604645	0.26865673065185547	0.59375	1620	1695	1695	1720	1518
19.733129516068864	19.73312951606887	0	0	2	0	0.004719902932875025	0.2127518287078658	1596.2187385587104	1671.2187385587104	1671.2187385587104	1696.2187385587104	0.4761904776096344	0.27272728085517883	0.3799999952316284	0.26865673065185547	0.59375	1596	1671	1671	1696	1518
19.74582710795933	19.745827107959336	0	0	2	0	0.005018479547692628	0.2100652611389089	1585.217244363832	1660.217244363832	1660.217244363832	1685.217244363832	0.4761904776096344	0.27272728085517883	0.36000001430511475	0.2537313401699066	0.59375	1585	1660	1660	1685	1518
19.76001800013026	19.760018000130266	0	0	2	0	0.005303300858900241	0.1981604999437261	1536.4672472695584	1611.4672472695584	1611.4672472695584	1636.4672472695584	0.4285714328289032	0.27272728085517883	0.36000001430511475	0.2537313401699066	0.59375	1536	1611	1611	1636	1518
19.77601995803917	19.77601995803917	0	0	2	0	0.005573586191081533	0.19234638490116418	1512.6584461702673	1587.6584461702673	1587.6584461702673	1612.6584461702673	0.4285714328289032	0.2545454502105713	0.3400000035762787	0.2537313401699066	0.59375	1512	1587	1587	1612	1518
19.799775787851097	19.799775787851097	0	0	2	0	0.005828594710928295	0.1898836974999798	1502.5737412624171	1577.5737412624171	1577.5737412624171	1602.5737412624171	0.4285714328289032	0.2545454502105713	0.3199999928474426	0.23880596458911896	0.59375	1502	1577	1577	1602	1518
19.812555090859206	19.812555090859213	0	0	2	0	0.006067627457813053	0.1853382435641182	1483.960107395064	1558.960107395064	1558.960107395064	1583.960107395064	0.4285714328289032	0.23636363446712494	0.3199999928474426	0.23880596458911896	0.59375	1483	1558	1558	1583	1518
19.826373743494194	19.826374138233895	0	0	2	0	0.006290029259591559	0.1841442148798882	1479.0705599331422	1554.0705599331422	1554.0705599331422	1579.0705599331422	0.4285714328289032	0.23636363446712494	0.30000001192092896	0.23880596458911896	0.59375	1479	1554	1554	1579	1518
19.843024258728185	19.843024258728192	0	0	2	0	0.006495190528384097	0.18302481278443516	1474.486608352262	1549.486608352262	1549.486608352262	1574.486608352262	0.4285714328289032	0.23636363446712494	0.30000001192092896	0.2238806039094925	0.59375	1474	1549	1549	1574	1518
19.860003986870957	19.860003986870957	0	0	2	0	0.006682548931413494	0.17847935884857358	1455.8729744849088	1530.8729744849088	1530.8729744849088	1555.8729744849088	0.4285714328289032	0.2181818187236786	0.30000001192092896	0.2238806039094925	0.59375	1455	1530	1530	1555	1518
19.879763471972495	19.879763077232795	0	0	2	0	0.006851590932320166	0.16657459765339078	1407.1229773906352	1482.1229773906352	1482.1229773906352	1507.1229773906352	0.380952388048172	0.2181818187236786	0.30000001192092896	0.2238806039094925	0.59375	1407	1482	1482	1507	1518
19.89297738338896	19.89297738338896	0	0	2	0	0.007001853198729595	0.16545519403334874	1402.5390195665632	1477.5390195665632	1477.5390195665632	1502.5390195665632	0.380952388048172	0.2181818187236786	0.2800000011920929	0.2238806039094925	0.59375	1402	1477	1477	1502	1518
19.909970532681484	19.90997053268149	0	0	2	0	0.007132923872214154	0.17735995522853154	1451.2890166608368	1526.2890166608368	1526.2890166608368	1551.2890166608368	0.4285714328289032	0.2181818187236786	0.2800000011920929	0.2238806039094925	0.59375	1451	1526	1526	1551	1518
19.92604393847587	19.92604393847587	0	0	2	0	0.007244443697168434	0.1707249482954616	1424.118663269915	1499.118663269915	1499.118663269915	1524.118663269915	0.4285714328289032	0.20000000298023224	0.25999999046325684	0.20895522832870483	0.59375	1424	1499	1499	1524	1518
19.946412506932617	19.946412901672318	0	0	2	0	0.007336107005503881	0.1588201871002788	1375.3686661756415	1450.3686661756415	1450.3686661756415	1475.3686661756415	0.380952388048172	0.20000000298023224	0.25999999046325684	0.20895522832870483	0.59375	1375	1450	1450	1475	1518
19.959979315639785	19.959979315639785	0	0	2	0	0.007407662554463788	0.1588201871002788	1375.3686661756415	1450.3686661756415	1450.3686661756415	1475.3686661756415	0.380952388048172	0.20000000298023224	0.25999999046325684	0.20895522832870483	0.59375	1375	1450	1450	1475	1518
19.976015221162783	19.976015615902483	0	0	2	0	0.007458914215262221	0.15777541117659255	1371.0903087681465	1446.0903087681465	1446.0903087681465	1471.0903087681465	0.380952388048172	0.20000000298023224	0.23999999463558197	0.20895522832870483	0.59375	1371	1446	1446	1471	1518
19.992958633253266	19.992958633253266	0	0	2	0	0.007489721510659389	0.15687988866176178	1367.4231440699145	1442.4231440699145	1442.4231440699145	1467.4231440699145	0.380952388048172	0.20000000298023224	0.23999999463558197	0.19402985274791718	0.59375	1367	1442	1442	1467	1518
20.013050094441475	20.013050489181175	0	0	2	0	0.0075	0.1523344347259002	1348.8095102025613	1423.8095102025613	1423.8095102025613	1448.8095102025613	0.380952388048172	0.1818181872367859	0.23999999463558197	0.19402985274791718	0.59375	1348	1423	1423	1448	1518
20.026037820010536	20.026037820010544	0	0	2	0	0.007489721510659218	0.1523344347259002	1348.8095102025613	1423.8095102025613	1423.8095102025613	1448.8095102025613	0.380952388048172	0.1818181872367859	0.23999999463558197	0.19402985274791718	0.59375	1348	1423	1423	1448	1518
20.042989126894994	20.042989126895	0	0	2	0	0.007458914215261878	0.1523344347259002	1348.8095102025613	1423.8095102025613	1423.8095102025613	1448.8095102025613	0.380952388048172	0.1818181872367859	0.23999999463558197	0.19402985274791718	0.59375	1348	1423	1423	1448	1518
20.066412585880556	20.066412585880556	0	0	2	0	0.0074076625544632745	0.1513642856645495	1344.8367497963304	1419.8367497963304	1419.8367497963304	1444.8367497963304	0.380952388048172	0.1818181872367859	0.2199999988079071	0.19402985274791718	0.5625	1344	1419	1419	1444	1512
20.07597712878185	20.075977128781858	0	0	2	0	0.007336107005503199	0.1513642856645495	1344.8367497963304	1419.8367497963304	1419.8367497963304	1444.8367497963304	0.380952388048172	0.1818181872367859	0.2199999988079071	0.19402985274791718	0.5625	1344	1419	1419	1444	1512
20.09303935752166	20.09303935752167	0	0	2	0	0.007244443697167585	0.14964786781303918	1337.8080186943953	1412.8080186943953	1412.8080186943953	1437.8080186943953	0.380952388048172	0.1818181872367859	0.20000000298023224	0.17910447716712952	0.5625	1337	1412	1412	1437	1512
20.109980401173956	20.109980401173956	0	0	2	0	0.0071329238722131405	0.14964786781303918	1337.8080186943953	1412.8080186943953	1412.8080186943953	1437.8080186943953	0.380952388048172	0.1818181872367859	0.20000000298023224	0.17910447716712952	0.5625	1337	1412	1412	1437	1512
20.126194729040797	20.126195123780505	0	0	2	0	0.00700185319872842	0.14964786781303918	1337.8080186943953	1412.8080186943953	1412.8080186943953	1437.8080186943953	0.380952388048172	0.1818181872367859	0.20000000298023224	0.17910447716712952	0.5625	1337	1412	1412	1437	1512
20.14640855953563	20.14640855953563	0	0	2	0	0.006851590932318833	0.14808070368619997	1331.3904815949888	1406.3904815949888	1406.3904815949888	1431.3904815949888	0.380952388048172	0.1818181872367859	0.18000000715255737	0.16417910158634186	0.5625	1331	1406	1406	1431	1512
20.16001326325388	20.16001326325388	0	0	2	0	0.006682548931412006	0.14808070368619997	1331.3904815949888	1406.3904815949888	1406.3904815949888	1431.3904815949888	0.380952388048172	0.1818181872367859	0.18000000715255737	0.16417910158634186	0.59375	1331	1406	1406	1431	1518
20.17601245798489	20.176012457984896	0	0	2	0	0.006495190528382459	0.14353524602504808	1312.7768324725719	1387.7768324725719	1387.7768324725719	1412.7768324725719	0.380952388048172	0.16363635659217834	0.18000000715255737	0.16417910158634186	0.5625	1312	1387	1387	1412	1512
20.192984291333687	20.192984291333687	0	0	2	0	0.006290029259589774	0.14353524602504808	1312.7768324725719	1387.7768324725719	1387.7768324725719	1412.7768324725719	0.380952388048172	0.16363635659217834	0.18000000715255737	0.16417910158634186	0.5625	1312	1387	1387	1412	1512
20.213022067922857	20.213022067922864	0	0	2	0	0.006067627457811127	0.14420688795287218	1315.5272061670116	1390.5272061670116	1390.5272061670116	1415.5272061670116	0.380952388048172	0.16363635659217834	0.18000000715255737	0.17910447716712952	0.5625	1315	1390	1390	1415	1512
20.2260180830256	20.2260180830256	0	0	2	0	0.005828594710926231	0.14964786781303918	1337.8080186943953	1412.8080186943953	1412.8080186943953	1437.8080186943953	0.380952388048172	0.1818181872367859	0.20000000298023224	0.17910447716712952	0.5625	1337	1412	1412	1437	1512
20.243011627057825	20.243011627057832	0	0	2	0	0.005573586191079339	0.1505433900120543	1341.4751820993624	1416.4751820993624	1416.4751820993624	1441.4751820993624	0.380952388048172	0.1818181872367859	0.2199999988079071	0.17910447716712952	0.5625	1341	1416	1416	1441	1512
20.259999644734272	20.259999644734272	0	0	2	0	0.005303300858897924	0.15233443441008454	1348.8095089092963	1423.8095089092963	1423.8095089092963	1448.8095089092963	0.380952388048172	0.1818181872367859	0.25999999046325684	0.17910447716712952	0.5625	1348	1423	1423	1448	1512
20.280162159068254	20.28016215906826	0	0	2	0	0.005018479547690192	0.15979033729144887	1379.341431208483	1454.341431208483	1454.341431208483	1479.341431208483	0.380952388048172	0.20000000298023224	0.30000001192092896	0.19402985274791718	0.5625	1379	1454	1454	1479	1512
20.29297462021107	20.29297462021107	0	0	2	0	0.004719902932872478	0.1913542686780887	1508.5957302367733	1583.5957302367733	1583.5957302367733	1608.5957302367733	0.4761904776096344	0.2181818187236786	0.3400000035762787	0.20895522832870483	0.5625	1508	1583	1583	1608	1512
20.309997769720702	20.309997769720702	0	0	2	0	0.004408389392192191	0.20052658874374718	1546.1563809056447	1621.1563809056447	1621.1563809056447	1646.1563809056447	0.4761904776096344	0.23636363446712494	0.4000000059604645	0.2238806039094925	0.5625	1546	1621	1621	1646	1512
20.326266176926282	20.326266571665982	0	0	2	0	0.004084792762611293	0.21513988688365737	1605.997836788577	1680.997836788577	1680.997836788577	1705.997836788577	0.4761904776096344	0.27272728085517883	0.4399999976158142	0.2537313401699066	0.5625	1605	1680	1680	1705	1512
20.346555797443273	20.346555797443273	0	0	2	0	0.0037499999999985423	0.25744330883026123	1779.2303496599197	1854.2303496599197	1854.2303496599197	1879.2303496599197	0.5714285969734192	0.30909091234207153	0.5	0.2985074520111084	0.59375	1779	1854	1854	1879	1518
20.360065368894112	20.36006497415442	0	0	2	0	0.003404928748045099	0.25744330883026123	1779.2303496599197	1854.2303496599197	1854.2303496599197	1879.2303496599197	0.5714285969734192	0.30909091234207153	0.5	0.2985074520111084	0.59375	1779	1854	1854	1879	1518
20.375976141932604	20.37597614193261	0	0	2	0	0.00305052482306696	0.28090844792438974	1875.3200942503759	1950.3200942503759	1950.3200942503759	1975.3200942503759	0.6190476417541504	0.3272727131843567	0.5400000214576721	0.3283582031726837	0.59375	1875	1950	1950	1975	1518
20.393029686399046	20.393029686399046	0	0	2	0	0.0026877596215881742	0.29201429104182264	1920.7985218162637	1995.7985218162637	1995.7985218162637	2020.7985218162637	0.6190476417541504	0.3636363744735718	0.5400000214576721	0.34328359365463257	0.59375	1920	1995	1995	2020	1518
20.41308601575406	20.41308601575406	0	0	2	0	0.002317627457810496	0.33267590843919503	2087.3078450585035	2162.3078450585035	2162.3078450585035	2187.3078450585035	0.7142857313156128	0.4000000059604645	0.5799999833106995	0.3731343150138855	0.59375	2087	2162	2162	2187	1518
20.42603308313415	20.426033083134158	0	0	2	0	0.0019411428382672693	0.34132584266698185	2122.7293257212905	2197.7293257212905	2197.7293257212905	2222.7293257212905	0.7142857313156128	0.41818180680274963	0.6000000238418579	0.38805970549583435	0.59375	2122	2197	2197	2222	1518
20.442997021688974	20.442997021688974	0	0	2	0	0.0015593376811315356	0.3481101045190398	2150.510878005468	2225.510878005468	2225.510878005468	2250.510878005468	0.7142857313156128	0.4363636374473572	0.6000000238418579	0.4029850661754608	0.59375	2150	2225	2225	2250	1518
20.460069513660954	20.460069513660954	0	0	2	0	0.0011732584878000535	0.35698392113198096	2186.8491570354618	2261.8491570354618	2261.8491570354618	2286.8491570354618	0.7142857313156128	0.4545454680919647	0.6200000047683716	0.41791045665740967	0.59375	2186	2261	2261	2286	1518
20.479872814869054	20.479873209608755	0	0	2	0	0.0007839634745057094	0.37574756346086957	2263.6862723722606	2338.6862723722606	2338.6862723722606	2363.6862723722606	0.761904776096344	0.4727272689342499	0.6200000047683716	0.43283581733703613	0.625	2263	2338	2338	2363	1525
20.49305712080811	20.49305751554781	0	0	2	0	0.00039251967182037795	0.3848452605685191	2300.9413420280857	2375.9413420280857	2375.9413420280857	2400.9413420280857	0.761904776096344	0.4909090995788574	0.6399999856948853	0.447761207818985	0.59375	2300	2375	2375	2400	1518
20.510314745698814	20.51031514043852	0	0	2	0	-1.7053072081790148e-15	0.39177876843445336	2329.3340567390865	2404.3340567390865	2404.3340567390865	2429.3340567390865	0.761904776096344	0.5090909004211426	0.6399999856948853	0.46268656849861145	0.59375	2329	2404	2404	2429	1518
20.53255003819106	20.53255003819107	0	0	2	0	-0.0003925196718237839	0.40810849542493255	2396.2042887650987	2471.2042887650987	2471.2042887650987	2496.2042887650987	0.761904776096344	0.5454545617103577	0.6600000262260437	0.49253731966018677	0.59375	2396	2471	2471	2496	1518
20.545824739521137	20.545824739521144	0	0	2	0	-0.0007839634745091013	0.4270213914406833	2473.652597949598	2548.652597949598	2548.652597949598	2573.652597949598	0.8095238208770752	0.5636363625526428	0.6600000262260437	0.5074626803398132	0.625	2473	2548	2548	2573	1525
20.560027473883032	20.56002747388304	0	0	2	0	-0.0011732584878034224	0.42955870242261174	2484.042886420595	2559.042886420595	2559.042886420595	2584.042886420595	0.8095238208770752	0.5636363625526428	0.6800000071525574	0.5074626803398132	0.625	2484	2559	2559	2584	1525
20.575960747084352	20.57596074708436	0	0	2	0	-0.0015593376811348716	0.43664146397540815	2513.0467949792965	2588.0467949792965	2588.0467949792965	2613.0467949792965	0.8095238208770752	0.581818163394928	0.6800000071525574	0.5223880410194397	0.625	2513	2588	2588	2613	1525
20.592979949197	20.592979949197	0	0	2	0	-0.0019411428382705633	0.44118692908714063	2531.660474611841	2606.660474611841	2606.660474611841	2631.660474611841	0.8095238208770752	0.6000000238418579	0.6800000071525574	0.5223880410194397	0.625	2531	2606	2606	2631	1525
20.612529432778786	20.612529432778793	0	0	2	0	-0.00231762745781374	0.4583155765017466	2601.8022857746523	2676.8022857746523	2676.8022857746523	2701.8022857746523	0.8571428656578064	0.6000000238418579	0.699999988079071	0.5373134613037109	0.625	2601	2676	2676	2701	1525
20.625970319522047	20.625970319522054	0	0	2	0	-0.0026877596215913587	0.47001841499734276	2649.7254094141185	2724.7254094141185	2724.7254094141185	2749.7254094141185	0.8571428656578064	0.6363636255264282	0.699999988079071	0.5522388219833374	0.625	2649	2724	2724	2749	1525
20.643036890398548	20.643036890398548	0	0	2	0	-0.0030505248230700754	0.47263035307179635	2660.4212958290063	2735.4212958290063	2735.4212958290063	2760.4212958290063	0.8571428656578064	0.6363636255264282	0.699999988079071	0.5671641826629639	0.625	2660	2735	2735	2760	1525
20.665952714131485	20.665952714131485	0	0	2	0	-0.003404928748048138	0.49169250255200403	2738.4807979504567	2813.4807979504567	2813.4807979504567	2838.4807979504567	0.9047619104385376	0.6545454263687134	0.699999988079071	0.5820895433425903	0.625	2738	2813	2813	2838	1525
20.675994497328595	20.675994497328603	0	0	2	0	-0.003750000000001496	0.49460295616690786	2750.3991055034876	2825.3991055034876	2825.3991055034876	2850.3991055034876	0.9047619104385376	0.6545454263687134	0.7200000286102295	0.5820895433425903	0.625	2750	2825	2825	2850	1525
20.692973830731667	20.692973435991973	0	0	2	0	-0.0040847927626141535	0.49460295616690786	2750.3991055034876	2825.3991055034876	2825.3991055034876	2850.3991055034876	0.9047619104385376	0.6545454263687134	0.7200000286102295	0.5820895433425903	0.625	2750	2825	2825	2850	1525
20.71015566560021	20.710156060339912	0	0	2	0	-0.00440838939219495	0.49460295616690786	2750.3991055034876	2825.3991055034876	2825.3991055034876	2850.3991055034876	0.9047619104385376	0.6545454263687134	0.7200000286102295	0.5820895433425903	0.625	2750	2825	2825	2850	1525
20.732640038842383	20.732640433582084	0	0	2	0	-0.0047199029328751285	0.49914842127864034	2769.012785136032	2844.012785136032	2844.012785136032	2869.012785136032	0.9047619104385376	0.6727272868156433	0.7200000286102295	0.5820895433425903	0.625	2769	2844	2844	2869	1525
20.745840134369395	20.745840134369395	0	0	2	0	-0.005018479547692726	0.49914842127864034	2769.012785136032	2844.012785136032	2844.012785136032	2869.012785136032	0.9047619104385376	0.6727272868156433	0.7200000286102295	0.5820895433425903	0.625	2769	2844	2844	2869	1525
20.76002589492424	20.76002589492424	0	0	2	0	-0.005303300858900336	0.49914842127864034	2769.012785136032	2844.012785136032	2844.012785136032	2869.012785136032	0.9047619104385376	0.6727272868156433	0.7200000286102295	0.5820895433425903	0.625	2769	2844	2844	2869	1525
20.776040879243205	20.77604048450351	0	0	2	0	-0.005573586191081621	0.5018349863077276	2780.0142689301447	2855.0142689301447	2855.0142689301447	2880.0142689301447	0.9047619104385376	0.6727272868156433	0.7200000286102295	0.5970149040222168	0.625	2780	2855	2855	2880	1525
20.79921999435522	20.799219994355227	0	0	2	0	-0.005828594710928378	0.5063804365182989	2798.627887542434	2873.627887542434	2873.627887542434	2898.627887542434	0.9047619104385376	0.6909090876579285	0.7200000286102295	0.5970149040222168	0.625	2798	2873	2873	2898	1525
20.81253298543608	20.812532590696385	0	0	2	0	-0.006067627457813132	0.5063804365182989	2798.627887542434	2873.627887542434	2873.627887542434	2898.627887542434	0.9047619104385376	0.6909090876579285	0.7200000286102295	0.5970149040222168	0.625	2798	2873	2873	2898	1525
20.825996372342168	20.825996372342168	0	0	2	0	-0.006290029259591632	0.5093655081916211	2810.8517560446885	2885.8517560446885	2885.8517560446885	2910.8517560446885	0.9047619104385376	0.6909090876579285	0.7400000095367432	0.5970149040222168	0.625	2810	2885	2885	2910	1525
20.843013995496015	20.843013995496023	0	0	2	0	-0.006495190528384164	0.5063804365182989	2798.627887542434	2873.627887542434	2873.627887542434	2898.627887542434	0.9047619104385376	0.6909090876579285	0.7200000286102295	0.5970149040222168	0.625	2798	2873	2873	2898	1525
20.865842187015822	20.86584218701583	0	0	2	0	-0.006682548931413554	0.5093655081916211	2810.8517560446885	2885.8517560446885	2885.8517560446885	2910.8517560446885	0.9047619104385376	0.6909090876579285	0.7400000095367432	0.5970149040222168	0.625	2810	2885	2885	2910	1525
20.876107787622146	20.876107787622146	0	0	2	0	-0.00685159093232022	0.5093655081916211	2810.8517560446885	2885.8517560446885	2885.8517560446885	2910.8517560446885	0.9047619104385376	0.6909090876579285	0.7400000095367432	0.5970149040222168	0.625	2810	2885	2885	2910	1525
20.89296751489649	20.89296712015679	0	0	2	0	-0.007001853198729643	0.5121267109797962	2822.1588814622655	2897.1588814622655	2897.1588814622655	2922.1588814622655	0.9047619104385376	0.6909090876579285	0.7400000095367432	0.611940324306488	0.625	2822	2897	2897	2922	1525
20.910019085664437	20.910019085664437	0	0	2	0	-0.007132923872214195	0.5166721611903675	2840.772500074555	2915.772500074555	2915.772500074555	2940.772500074555	0.9047619104385376	0.7090908885002136	0.7400000095367432	0.611940324306488	0.625	2840	2915	2915	2940	1525
20.93299925196827	20.932999251968276	0	0	2	0	-0.007244443697168468	0.5194333529516832	2852.079580337143	2927.079580337143	2927.079580337143	2952.079580337143	0.9047619104385376	0.7090908885002136	0.7400000095367432	0.6268656849861145	0.625	2852	2927	2927	2952	1525
20.943056824753334	20.94305682475334	0	0	2	0	-0.007336107005503909	0.5194333529516832	2852.079580337143	2927.079580337143	2927.079580337143	2952.079580337143	0.9047619104385376	0.7090908885002136	0.7400000095367432	0.6268656849861145	0.625	2852	2927	2927	2952	1525
20.960006552678998	20.960006552679005	0	0	2	0	-0.007407662554463809	0.5358835792585985	2919.443257063961	2994.443257063961	2994.443257063961	3019.443257063961	0.9523809552192688	0.7272727489471436	0.7400000095367432	0.6268656849861145	0.625	2919	2994	2994	3019	1525
20.97597101031652	20.975971010316528	0	0	2	0	-0.007458914215262234	0.5358835792585985	2919.443257063961	2994.443257063961	2994.443257063961	3019.443257063961	0.9523809552192688	0.7272727489471436	0.7400000095367432	0.6268656849861145	0.625	2919	2994	2994	3019	1525
20.99926538942058	20.999265389420586	0	0	2	0	-0.007489721510659397	0.5358835792585985	2919.443257063961	2994.443257063961	2994.443257063961	3019.443257063961	0.9523809552192688	0.7272727489471436	0.7400000095367432	0.6268656849861145	0.625	2919	2994	2994	3019	1525
21.012564564611978	21.012564169872284	0	0	2	0	-0.0075	0.5239788180634157	2870.6932599696875	2945.6932599696875	2945.6932599696875	2970.6932599696875	0.9047619104385376	0.7272727489471436	0.7400000095367432	0.6268656849861145	0.625	2870	2945	2945	2970	1525
21.02600505661554	21.026005056615546	0	0	2	0	-0.007489721510659211	0.5358835792585985	2919.443257063961	2994.443257063961	2994.443257063961	3019.443257063961	0.9523809552192688	0.7272727489471436	0.7400000095367432	0.6268656849861145	0.625	2919	2994	2994	3019	1525
21.04303846935734	21.04303846935735	0	0	2	0	-0.0074589142152618635	0.531338114146866	2900.8295774314165	2975.8295774314165	2975.8295774314165	3000.8295774314165	0.9523809552192688	0.7090908885002136	0.7400000095367432	0.6268656849861145	0.625	2900	2975	2975	3000	1525
21.065942056159614	21.06594205615962	0	0	2	0	-0.007407662554463255	0.5194333529516832	2852.079580337143	2927.079580337143	2927.079580337143	2952.079580337143	0.9047619104385376	0.7090908885002136	0.7400000095367432	0.6268656849861145	0.625	2852	2927	2927	2952	1525
21.07600633951956	21.076006339519566	0	0	2	0	-0.007336107005503172	0.5121267109797962	2822.1588814622655	2897.1588814622655	2897.1588814622655	2922.1588814622655	0.9047619104385376	0.6909090876579285	0.7400000095367432	0.611940324306488	0.625	2822	2897	2897	2922	1525
21.092968699115588	21.092968699115588	0	0	2	0	-0.007244443697167551	0.5018349863077276	2780.0142689301447	2855.0142689301447	2855.0142689301447	2880.0142689301447	0.9047619104385376	0.6727272868156433	0.7200000286102295	0.5970149040222168	0.625	2780	2855	2855	2880	1525
21.11000803295287	21.11000803295287	0	0	2	0	-0.0071329238722131	0.49169250255200403	2738.4807979504567	2813.4807979504567	2813.4807979504567	2838.4807979504567	0.9047619104385376	0.6545454263687134	0.699999988079071	0.5820895433425903	0.625	2738	2813	2813	2838	1525
21.13254569605438	21.13254569605438	0	0	2	0	-0.007001853198728373	0.4627117733101347	2619.804711705002	2694.804711705002	2694.804711705002	2719.804711705002	0.8571428656578064	0.6181818246841431	0.6800000071525574	0.5522388219833374	0.625	2619	2694	2694	2719	1525
21.145859871354332	21.145859476614632	0	0	2	0	-0.006851590932318779	0.4175505650310374	2434.869563802098	2509.869563802098	2509.869563802098	2534.869563802098	0.8095238208770752	0.5454545617103577	0.6399999856948853	0.49253731966018677	0.625	2434	2509	2509	2534	1525
21.160027473883034	21.160027473883034	0	0	2	0	-0.006682548931411946	0.4175505650310374	2434.869563802098	2509.869563802098	2509.869563802098	2534.869563802098	0.8095238208770752	0.5454545617103577	0.6399999856948853	0.49253731966018677	0.625	2434	2509	2509	2534	1525
21.17598324724718	21.17598324724719	0	0	2	0	-0.006495190528382392	0.3894653377982218	2319.860558283718	2394.860558283718	2394.860558283718	2419.860558283718	0.761904776096344	0.5090909004211426	0.6200000047683716	0.46268656849861145	0.625	2319	2394	2394	2419	1525
21.193042712809103	21.19304271280911	0	0	2	0	-0.006290029259589702	0.3803676527605129	2282.6055380543003	2357.6055380543003	2357.6055380543003	2382.6055380543003	0.761904776096344	0.4909090995788574	0.6000000238418579	0.447761207818985	0.625	2282	2357	2357	2382	1525
21.212549959243127	21.212549959243127	0	0	2	0	-0.006067627457811049	0.3460951751047996	2142.2597420541542	2217.2597420541542	2217.2597420541542	2242.2597420541542	0.7142857313156128	0.4363636374473572	0.5799999833106995	0.4029850661754608	0.59375	2142	2217	2217	2242	1518
21.226072557104033	21.226072557104033	0	0	2	0	-0.005828594710926148	0.3274807790121925	2066.0337900549284	2141.0337900549284	2141.0337900549284	2166.0337900549284	0.6666666865348816	0.41818180680274963	0.5799999833106995	0.38805970549583435	0.59375	2066	2141	2141	2166	1518
21.243038074617644	21.243038074617644	0	0	2	0	-0.005573586191079251	0.32345092765875716	2049.5315487626103	2124.5315487626103	2124.5315487626103	2149.5315487626103	0.6666666865348816	0.41818180680274963	0.5600000023841858	0.3731343150138855	0.59375	2049	2124	2124	2149	1518
21.266168242007012	21.266168636746713	0	0	2	0	-0.00530330085889783	0.2985746650242094	1947.6632532741373	2022.6632532741373	2022.6632532741373	2047.6632532741373	0.6190476417541504	0.38181817531585693	0.5400000214576721	0.35820895433425903	0.59375	1947	2022	2022	2047	1518
21.27611568241612	21.276116077155827	0	0	2	0	-0.005018479547690093	0.2985746650242094	1947.6632532741373	2022.6632532741373	2022.6632532741373	2047.6632532741373	0.6190476417541504	0.38181817531585693	0.5400000214576721	0.35820895433425903	0.59375	1947	2022	2022	2047	1518
21.29300185725028	21.29300146251059	0	0	2	0	-0.004719902932872375	0.29029786959512904	1913.7697759920534	1988.7697759920534	1988.7697759920534	2013.7697759920534	0.6190476417541504	0.3636363744735718	0.5199999809265137	0.34328359365463257	0.59375	1913	1988	1988	2013	1518
21.31019474483039	21.31019474483039	0	0	2	0	-0.004408389392192083	0.2840359956026077	1888.1274019926786	1963.1274019926786	1963.1274019926786	1988.1274019926786	0.6190476417541504	0.34545454382896423	0.5	0.34328359365463257	0.59375	1888	1963	1963	1988	1518
21.332681486510758	21.332681091771057	0	0	2	0	-0.004084792762611183	0.2640783110394407	1806.4006837065097	1881.4006837065097	1881.4006837065097	1906.4006837065097	0.5714285969734192	0.3272727131843567	0.47999998927116394	0.3283582031726837	0.59375	1806	1881	1881	1906	1518
21.346106188926363	21.34610658366607	0	0	2	0	-0.0037499999999984273	0.24724817883167693	1737.481292315717	1812.481292315717	1812.481292315717	1837.481292315717	0.523809552192688	0.3272727131843567	0.4399999976158142	0.31343284249305725	0.59375	1737	1812	1812	1837	1518
21.360017605390567	21.360017605390567	0	0	2	0	-0.003404928748044981	0.24113556356794796	1712.450132810747	1787.450132810747	1787.450132810747	1812.450132810747	0.523809552192688	0.30909091234207153	0.41999998688697815	0.31343284249305725	0.59375	1712	1787	1787	1812	1518
21.376003378971816	21.376003378971824	0	0	2	0	-0.0030505248230668384	0.23956839761627258	1706.0325882386362	1781.0325882386362	1781.0325882386362	1806.0325882386362	0.523809552192688	0.30909091234207153	0.41999998688697815	0.2985074520111084	0.59375	1706	1781	1781	1806	1518
21.393165476855422	21.393165871595123	0	0	2	0	-0.0026877596215880506	0.23061995681097258	1669.3887231409326	1744.3887231409326	1744.3887231409326	1769.3887231409326	0.523809552192688	0.290909081697464	0.3799999952316284	0.28358209133148193	0.59375	1669	1744	1744	1769	1518
21.412710618300522	21.41271061830053	0	0	2	0	-0.0023176274578103704	0.22920204770653996	1663.582385358281	1738.582385358281	1738.582385358281	1763.582385358281	0.523809552192688	0.290909081697464	0.36000001430511475	0.28358209133148193	0.59375	1663	1738	1738	1763	1518
21.42602005672409	21.4260204514638	0	0	2	0	-0.0019411428382671415	0.21006526196180886	1585.217247733607	1660.217247733607	1660.217247733607	1685.217247733607	0.4761904776096344	0.27272728085517883	0.3400000035762787	0.26865673065185547	0.59375	1585	1660	1660	1685	1518
21.4430187323724	21.44301873237241	0	0	2	0	-0.0015593376811314063	0.2041765199268042	1561.102849100263	1636.102849100263	1636.102849100263	1661.102849100263	0.4761904776096344	0.2545454502105713	0.3199999928474426	0.26865673065185547	0.59375	1561	1636	1636	1661	1518
21.460142935244924	21.46014293524493	0	0	2	0	-0.001173258487799923	0.18980907202878994	1502.2681499578948	1577.2681499578948	1577.2681499578948	1602.2681499578948	0.4285714328289032	0.2545454502105713	0.30000001192092896	0.2537313401699066	0.59375	1502	1577	1577	1602	1518
21.479228204940952	21.47922820494096	0	0	2	0	-0.0007839634745055779	0.1772107000170804	1450.6778165699443	1525.6778165699443	1525.6778165699443	1550.6778165699443	0.4285714328289032	0.2181818187236786	0.25999999046325684	0.23880596458911896	0.59375	1450	1525	1525	1550	1518
21.493032646946787	21.493032646946787	0	0	2	0	-0.00039251967182024584	0.1632163876272849	1393.3711073337317	1468.3711073337317	1468.3711073337317	1493.3711073337317	0.380952388048172	0.2181818187236786	0.23999999463558197	0.2238806039094925	0.59375	1393	1468	1468	1493	1518
21.510183692118822	21.510184086858523	0	0	2	0	1.8376154860346732e-15	0.15755153090540153	1370.1735190576192	1445.1735190576192	1445.1735190576192	1470.1735190576192	0.380952388048172	0.20000000298023224	0.2199999988079071	0.2238806039094925	0.59375	1370	1445	1445	1470	1518
21.53259345955793	21.53259345955793	0	0	2	0	0.000392519671823916	0.15673063525290631	1366.8119513606514	1441.8119513606514	1441.8119513606514	1466.8119513606514	0.380952388048172	0.20000000298023224	0.2199999988079071	0.20895522832870483	0.59375	1366	1441	1441	1466	1518
21.545840529109093	21.545840529109093	0	0	2	0	0.000783963474509233	0.1511404053933585	1343.919960085803	1418.919960085803	1418.919960085803	1443.919960085803	0.380952388048172	0.1818181872367859	0.20000000298023224	0.20895522832870483	0.59375	1343	1418	1418	1443	1518
21.559981684077975	21.559981684077982	0	0	2	0	0.001173258487803553	0.13751922634666536	1288.1412318895946	1363.1412318895946	1363.1412318895946	1388.1412318895946	0.3333333432674408	0.1818181872367859	0.18000000715255737	0.19402985274791718	0.59375	1288	1363	1363	1388	1518
21.575958378646156	21.575958378646163	0	0	2	0	0.001559337681135001	0.13297376868551347	1269.5275827671776	1344.5275827671776	1344.5275827671776	1369.5275827671776	0.3333333432674408	0.16363635659217834	0.18000000715255737	0.19402985274791718	0.59375	1269	1344	1344	1369	1518
21.599280389529135	21.599280389529135	0	0	2	0	0.0019411428382706912	0.12596562775658138	1240.8292456632007	1315.8292456632007	1315.8292456632007	1340.8292456632007	0.3333333432674408	0.145454540848732	0.14000000059604645	0.17910447716712952	0.59375	1240	1315	1315	1340	1518
21.61253772231246	21.612537327572767	0	0	2	0	0.002317627457813866	0.12544323960902976	1238.6900661989769	1313.6900661989769	1313.6900661989769	1338.6900661989769	0.3333333432674408	0.145454540848732	0.14000000059604645	0.16417910158634186	0.59375	1238	1313	1313	1338	1518
21.625986109110002	21.625986109110002	0	0	2	0	0.002687759621591482	0.1200768900306812	1216.7148646756395	1291.7148646756395	1291.7148646756395	1316.7148646756395	0.3333333432674408	0.12727272510528564	0.11999999731779099	0.16417910158634186	0.59375	1216	1291	1291	1316	1518
21.643310050270102	21.643310050270102	0	0	2	0	0.0030505248230701964	0.1081721288354984	1167.964867581366	1242.964867581366	1242.964867581366	1267.964867581366	0.2857142984867096	0.12727272510528564	0.11999999731779099	0.16417910158634186	0.59375	1167	1242	1242	1267	1518
21.665919950736487	21.665919950736487	0	0	2	0	0.003404928748048256	0.11962912877326581	1214.8812823265234	1289.8812823265234	1289.8812823265234	1314.8812823265234	0.3333333432674408	0.12727272510528564	0.11999999731779099	0.1492537260055542	0.59375	1214	1289	1289	1314	1518
21.679241231351014	21.67924123135102	0	0	2	0	0.00375000000000161	0.10772436757808301	1166.1312852322499	1241.1312852322499	1241.1312852322499	1266.1312852322499	0.2857142984867096	0.12727272510528564	0.11999999731779099	0.1492537260055542	0.59375	1166	1241	1241	1266	1518
21.693145542500638	21.693145937240338	0	0	2	0	0.0040847927626142646	0.10772436757808301	1166.1312852322499	1241.1312852322499	1241.1312852322499	1266.1312852322499	0.2857142984867096	0.12727272510528564	0.11999999731779099	0.1492537260055542	0.59375	1166	1241	1241	1266	1518
21.710005664514675	21.710006059254376	0	0	2	0	0.004408389392195056	0.10772436757808301	1166.1312852322499	1241.1312852322499	1241.1312852322499	1266.1312852322499	0.2857142984867096	0.12727272510528564	0.11999999731779099	0.1492537260055542	0.59375	1166	1241	1241	1266	1518
21.72603170154521	21.72603130680551	0	0	2	0	0.004719902932875231	0.10697809910373901	1163.0753158298112	1238.0753158298112	1238.0753158298112	1263.0753158298112	0.2857142984867096	0.12727272510528564	0.10000000149011612	0.1492537260055542	0.59375	1163	1238	1238	1263	1518
21.745810528891987	21.745810528891987	0	0	2	0	0.005018479547692824	0.10317891364222143	1147.5176513648967	1222.5176513648967	1222.5176513648967	1247.5176513648967	0.2857142984867096	0.1090909093618393	0.11999999731779099	0.1492537260055542	0.59375	1147	1222	1222	1247	1518
21.760054710922248	21.760054316182554	0	0	2	0	0.005303300858900429	0.10317891364222143	1147.5176513648967	1222.5176513648967	1222.5176513648967	1247.5176513648967	0.2857142984867096	0.1090909093618393	0.11999999731779099	0.1492537260055542	0.59375	1147	1222	1222	1247	1518
21.775976141932603	21.77597614193261	0	0	2	0	0.00557358619108171	0.10273115283184087	1145.6840708463883	1220.6840708463883	1220.6840708463883	1245.6840708463883	0.2857142984867096	0.1090909093618393	0.11999999731779099	0.13432836532592773	0.59375	1145	1220	1220	1245	1518
21.799187625699922	21.799187625699922	0	0	2	0	0.005828594710928461	0.10273115283184087	1145.6840708463883	1220.6840708463883	1220.6840708463883	1245.6840708463883	0.2857142984867096	0.1090909093618393	0.11999999731779099	0.13432836532592773	0.59375	1145	1220	1220	1245	1518
21.812401537116386	21.812401537116386	0	0	2	0	0.006067627457813209	0.10273115283184087	1145.6840708463883	1220.6840708463883	1220.6840708463883	1245.6840708463883	0.2857142984867096	0.1090909093618393	0.11999999731779099	0.13432836532592773	0.59375	1145	1220	1220	1245	1518
21.825984924890903	21.825984924890903	0	0	2	0	0.006290029259591703	0.10273115283184087	1145.6840708463883	1220.6840708463883	1220.6840708463883	1245.6840708463883	0.2857142984867096	0.1090909093618393	0.11999999731779099	0.13432836532592773	0.59375	1145	1220	1220	1245	1518
21.842994258511077	21.842993863771383	0	0	2	0	0.00649519052838423	0.10273115283184087	1145.6840708463883	1220.6840708463883	1220.6840708463883	1245.6840708463883	0.2857142984867096	0.1090909093618393	0.11999999731779099	0.13432836532592773	0.59375	1145	1220	1220	1245	1518
21.859993328899087	21.859993328899094	0	0	2	0	0.006682548931413614	0.10273115283184087	1145.6840708463883	1220.6840708463883	1220.6840708463883	1245.6840708463883	0.2857142984867096	0.1090909093618393	0.11999999731779099	0.13432836532592773	0.5625	1145	1220	1220	1245	1512
21.879388469258657	21.879388469258664	0	0	2	0	0.006851590932320274	0.10273115283184087	1145.6840708463883	1220.6840708463883	1220.6840708463883	1245.6840708463883	0.2857142984867096	0.1090909093618393	0.11999999731779099	0.13432836532592773	0.59375	1145	1220	1220	1245	1518
21.893018831057326	21.893018831057333	0	0	2	0	0.0070018531987296895	0.10340279476856118	1148.434444577258	1223.434444577258	1223.434444577258	1248.434444577258	0.2857142984867096	0.1090909093618393	0.14000000059604645	0.13432836532592773	0.59375	1148	1223	1223	1248	1518
21.91047461527682	21.910474615276826	0	0	2	0	0.007132923872214236	0.108619890390937	1169.798451150887	1244.798451150887	1244.798451150887	1269.798451150887	0.2857142984867096	0.12727272510528564	0.1599999964237213	0.13432836532592773	0.5625	1169	1244	1244	1269	1512
21.93269135500323	21.93269135500323	0	0	2	0	0.0072444436971685015	0.1152548962453408	1196.9688001246705	1271.9688001246705	1271.9688001246705	1296.9688001246705	0.2857142984867096	0.145454540848732	0.20000000298023224	0.1492537260055542	0.5625	1196	1271	1271	1296	1512
21.94595342466294	21.945953029923245	0	0	2	0	0.007336107005503936	0.13409317083990396	1274.1115345894068	1349.1115345894068	1349.1115345894068	1374.1115345894068	0.3333333432674408	0.16363635659217834	0.23999999463558197	0.16417910158634186	0.59375	1274	1349	1349	1374	1518
21.960049579306165	21.960049184566472	0	0	2	0	0.00740766255446383	0.1402804197860298	1299.448319023792	1374.448319023792	1374.448319023792	1399.448319023792	0.3333333432674408	0.1818181872367859	0.2800000011920929	0.16417910158634186	0.5625	1299	1374	1374	1399	1512
21.976012457984893	21.976012457984893	0	0	2	0	0.007458914215262249	0.15956645561020766	1378.4246357238003	1453.4246357238003	1453.4246357238003	1478.4246357238003	0.380952388048172	0.20000000298023224	0.3199999928474426	0.17910447716712952	0.5625	1378	1453	1453	1478	1512
21.993187977018252	21.99318797701826	0	0	2	0	0.007489721510659403	0.18012114866789597	1462.596103795034	1537.596103795034	1537.596103795034	1562.596103795034	0.4285714328289032	0.2181818187236786	0.3799999952316284	0.19402985274791718	0.59375	1462	1537	1537	1562	1518
22.01253890653156	22.01253890653156	0	0	2	0	0.0075	0.19540608705646956	1525.1879264962429	1600.1879264962429	1600.1879264962429	1625.1879264962429	0.4285714328289032	0.2545454502105713	0.4399999976158142	0.2238806039094925	0.59375	1525	1600	1600	1625	1518
22.0259857143703	22.0259857143703	0	0	2	0	0.0074897215106592046	0.21469212604214005	1604.1642561425635	1679.1642561425635	1679.1642561425635	1704.1642561425635	0.4761904776096344	0.27272728085517883	0.46000000834465027	0.23880596458911896	0.59375	1604	1679	1679	1704	1518
22.04316833871824	22.043168338718246	0	0	2	0	0.0074589142152618505	0.2222226499666029	1635.0017516132389	1710.0017516132389	1710.0017516132389	1735.0017516132389	0.4761904776096344	0.290909081697464	0.47999998927116394	0.2537313401699066	0.59375	1635	1710	1710	1735	1518
22.0659471877757	22.065947187775706	0	0	2	0	0.007407662554463234	0.22349130734801292	1640.196903590113	1715.196903590113	1715.196903590113	1740.196903590113	0.4761904776096344	0.290909081697464	0.5	0.2537313401699066	0.59375	1640	1715	1715	1740	1518
22.079282284279685	22.079281889539992	0	0	2	0	0.0073361070055031445	0.24315048983737597	1720.7012558840547	1795.7012558840547	1795.7012558840547	1820.7012558840547	0.523809552192688	0.30909091234207153	0.5199999809265137	0.26865673065185547	0.59375	1720	1795	1795	1820	1518
22.09305672606841	22.09305672606841	0	0	2	0	0.007244443697167517	0.24509078665455775	1728.646771350414	1803.646771350414	1803.646771350414	1828.646771350414	0.523809552192688	0.30909091234207153	0.5199999809265137	0.28358209133148193	0.59375	1728	1803	1803	1828	1518
22.11001434878805	22.110014348788056	0	0	2	0	0.007132923872213059	0.2510541501952641	1753.0667450496067	1828.0667450496067	1828.0667450496067	1853.0667450496067	0.523809552192688	0.3272727131843567	0.5400000214576721	0.28358209133148193	0.59375	1753	1828	1828	1853	1518
22.12598828017834	22.125988280178348	0	0	2	0	0.007001853198728325	0.25761453162823145	1779.9315070176078	1854.9315070176078	1854.9315070176078	1879.9315070176078	0.523809552192688	0.34545454382896423	0.5400000214576721	0.2985074520111084	0.59375	1779	1854	1854	1879	1518
22.14621118968624	22.14621118968624	0	0	2	0	0.006851590932318725	0.2776468409975963	1861.9638138851567	1936.9638138851567	1936.9638138851567	1961.9638138851567	0.5714285969734192	0.3636363744735718	0.5600000023841858	0.31343284249305725	0.59375	1861	1936	1936	1961	1518
22.160064184675022	22.160064184675022	0	0	2	0	0.006682548931411886	0.2776468409975963	1861.9638138851567	1936.9638138851567	1936.9638138851567	1961.9638138851567	0.5714285969734192	0.3636363744735718	0.5600000023841858	0.31343284249305725	0.59375	1861	1936	1936	1961	1518
22.176218117367952	22.17621811736796	0	0	2	0	0.006495190528382326	0.2813781809517697	1877.2436509974968	1952.2436509974968	1952.2436509974968	1977.2436509974968	0.5714285969734192	0.3636363744735718	0.5799999833106995	0.3283582031726837	0.59375	1877	1952	1952	1977	1518
22.199562233674058	22.19956262841376	0	0	2	0	0.00629002925958963	0.30625445302297827	1979.111985129096	2054.111985129096	2054.111985129096	2079.111985129096	0.6190476417541504	0.4000000059604645	0.6000000238418579	0.34328359365463257	0.59375	1979	2054	2054	2079	1518
22.209986124899586	22.209986124899594	0	0	2	0	0.0060676274578109705	0.3084932572138843	1988.2798882908562	2063.2798882908564	2063.2798882908564	2088.2798882908564	0.6190476417541504	0.4000000059604645	0.6000000238418579	0.35820895433425903	0.59375	1988	2063	2063	2088	1518
22.226055978036683	22.226055978036683	0	0	2	0	0.005828594710926065	0.3148297504880535	2014.227828248579	2089.227828248579	2089.227828248579	2114.227828248579	0.6190476417541504	0.41818180680274963	0.6200000047683716	0.35820895433425903	0.59375	2014	2089	2089	2114	1518
22.24302386398849	22.24302386398849	0	0	2	0	0.005573586191079162	0.317143181411188	2023.701327878815	2098.701327878815	2098.701327878815	2123.701327878815	0.6190476417541504	0.41818180680274963	0.6200000047683716	0.3731343150138855	0.59375	2023	2098	2098	2123	1518
22.26611811006527	22.26611811006527	0	0	2	0	0.005303300858897737	0.34000452772450096	2117.3185410318315	2192.3185410318315	2192.3185410318315	2217.3185410318315	0.6666666865348816	0.4545454680919647	0.6399999856948853	0.3731343150138855	0.59375	2117	2192	2192	2217	1518
22.27596844450848	22.275968049768785	0	0	2	0	0.005018479547689995	0.34000452772450096	2117.3185410318315	2192.3185410318315	2192.3185410318315	2217.3185410318315	0.6666666865348816	0.4545454680919647	0.6399999856948853	0.3731343150138855	0.59375	2117	2192	2192	2217	1518
22.292984093963838	22.29298448870354	0	0	2	0	0.004719902932872272	0.3423925901482354	2127.0976566570243	2202.0976566570243	2202.0976566570243	2227.0976566570243	0.6666666865348816	0.4545454680919647	0.6399999856948853	0.38805970549583435	0.59375	2127	2202	2202	2227	1518
22.309992243364917	22.309992243364924	0	0	2	0	0.004408389392191976	0.3612308592093525	2204.2403684622986	2279.2403684622986	2279.2403684622986	2304.2403684622986	0.7142857313156128	0.4727272689342499	0.6399999856948853	0.4029850661754608	0.59375	2204	2279	2279	2304	1518
22.332685039168048	22.332684644428348	0	0	2	0	0.004084792762611071	0.3702539358121246	2241.1898671506506	2316.1898671506506	2316.1898671506506	2341.1898671506506	0.7142857313156128	0.4909090995788574	0.6600000262260437	0.41791045665740967	0.59375	2241	2316	2316	2341	1518
22.34592381918553	22.345923424445836	0	0	2	0	0.003749999999998313	0.3747993860226959	2259.80348576294	2334.80348576294	2334.80348576294	2359.80348576294	0.7142857313156128	0.5090909004211426	0.6600000262260437	0.41791045665740967	0.59375	2259	2334	2334	2359	1518
22.36002155278755	22.360021552787558	0	0	2	0	0.0034049287480448632	0.39371228203844666	2337.251794947439	2412.251794947439	2412.251794947439	2437.251794947439	0.761904776096344	0.5272727012634277	0.6600000262260437	0.43283581733703613	0.625	2337	2412	2412	2437	1525
22.37602864231254	22.37602903705224	0	0	2	0	0.003050524823066718	0.39587645906120983	2346.1140998556543	2421.1140998556543	2421.1140998556543	2446.1140998556543	0.761904776096344	0.5272727012634277	0.6800000071525574	0.43283581733703613	0.625	2346	2421	2421	2446	1525
22.399350653195512	22.39935065319552	0	0	2	0	0.002687759621587927	0.4029592405815623	2375.118090181498	2450.118090181498	2450.118090181498	2475.118090181498	0.761904776096344	0.5454545617103577	0.6800000071525574	0.447761207818985	0.625	2375	2450	2450	2475	1525
22.41261232811553	22.412612328115536	0	0	2	0	0.0023176274578102446	0.4219467633295415	2452.8719958344727	2527.8719958344727	2527.8719958344727	2552.8719958344727	0.8095238208770752	0.5636363625526428	0.6800000071525574	0.46268656849861145	0.625	2452	2527	2527	2552	1525
22.42605360959849	22.42605360959849	0	0	2	0	0.0019411428382670136	0.43141758225079796	2491.6549993170174	2566.6549993170174	2566.6549993170174	2591.6549993170174	0.8095238208770752	0.581818163394928	0.699999988079071	0.4776119291782379	0.625	2491	2566	2566	2591	1525
22.443006890181444	22.443006890181444	0	0	2	0	0.0015593376811312766	0.43857499065239036	2520.9645867215386	2595.9645867215386	2595.9645867215386	2620.9645867215386	0.8095238208770752	0.6000000238418579	0.699999988079071	0.49253731966018677	0.625	2520	2595	2595	2620	1525
22.46605218853557	22.466051793795877	0	0	2	0	0.0011732584877997925	0.45294244343665113	2579.7993058730863	2654.7993058730863	2654.7993058730863	2679.7993058730863	0.8571428656578064	0.6000000238418579	0.7200000286102295	0.49253731966018677	0.625	2579	2654	2654	2679	1525
22.47595423387932	22.475954233879328	0	0	2	0	0.0007839634745054463	0.4601744586763097	2609.4144082794883	2684.4144082794883	2684.4144082794883	2709.4144082794883	0.8571428656578064	0.6181818246841431	0.7200000286102295	0.5074626803398132	0.625	2609	2684	2684	2709	1525
22.493010936263353	22.49301093626336	0	0	2	0	0.00039251967182011373	0.46740647391596823	2639.02951068589	2714.02951068589	2714.02951068589	2739.02951068589	0.8571428656578064	0.6363636255264282	0.7200000286102295	0.5223880410194397	0.625	2639	2714	2714	2739	1525
22.50998592752974	22.50998592752974	0	0	2	0	-1.9699237638903314e-15	0.48654326107964607	2717.394654121151	2792.394654121151	2792.394654121151	2817.394654121151	0.9047619104385376	0.6545454263687134	0.7200000286102295	0.5373134613037109	0.625	2717	2792	2792	2817	1525
22.532672407497685	22.532672407497685	0	0	2	0	-0.00039251967182404813	0.5010819329076739	2776.9305152569245	2851.9305152569245	2851.9305152569245	2876.9305152569245	0.9047619104385376	0.6909090876579285	0.7400000095367432	0.5522388219833374	0.625	2776	2851	2851	2876	1525
22.543176825621764	22.543176825621764	0	0	2	0	-0.0007839634745093646	0.5010819329076739	2776.9305152569245	2851.9305152569245	2851.9305152569245	2876.9305152569245	0.9047619104385376	0.6909090876579285	0.7400000095367432	0.5522388219833374	0.625	2776	2851	2851	2876	1525
22.560869848400216	22.560870243139917	0	0	2	0	-0.0011732584878036837	0.5038431246689896	2788.2375955195125	2863.2375955195125	2863.2375955195125	2888.2375955195125	0.9047619104385376	0.6909090876579285	0.7400000095367432	0.5671641826629639	0.625	2788	2863	2863	2888	1525
22.576263907173008	22.576264301912715	0	0	2	0	-0.0015593376811351306	0.5112243930884262	2818.463889697105	2893.463889697105	2893.463889697105	2918.463889697105	0.9047619104385376	0.7090908885002136	0.7599999904632568	0.5671641826629639	0.625	2818	2893	2893	2918	1525
22.599296179117083	22.59929617911709	0	0	2	0	-0.001941142838270819	0.5333462563824298	2909.05291988605	2984.05291988605	2984.05291988605	3009.05291988605	0.9523809552192688	0.7272727489471436	0.7599999904632568	0.5970149040222168	0.625	2909	2984	2984	3009	1525
22.612492721986804	22.612492721986804	0	0	2	0	-0.0023176274578139916	0.5407275364114277	2939.2792616047964	3014.2792616047964	3014.2792616047964	3039.2792616047964	0.9523809552192688	0.7454545497894287	0.7599999904632568	0.611940324306488	0.625	2939	3014	3014	3039	1525
22.6260184777653	22.626018083025606	0	0	2	0	-0.0026877596215916055	0.5483326853255726	2970.4223464082197	3045.4223464082197	3045.4223464082197	3070.4223464082197	0.9523809552192688	0.7636363506317139	0.7799999713897705	0.611940324306488	0.625	2970	3045	3045	3070	1525
22.642996232209576	22.642996232209576	0	0	2	0	-0.003050524823070317	0.5512431305513452	2982.3406196077585	3057.3406196077585	3057.3406196077585	3082.3406196077585	0.9523809552192688	0.7636363506317139	0.7799999713897705	0.6268656849861145	0.625	2982	3057	3057	3082	1525
22.66609482042304	22.666094820423048	0	0	2	0	-0.0034049287480483735	0.5557885956630777	3000.954299240303	3075.954299240303	3075.954299240303	3100.954299240303	0.9523809552192688	0.7818182110786438	0.7799999713897705	0.6268656849861145	0.625	3000	3075	3075	3100	1525
22.675998839465286	22.675998444725586	0	0	2	0	-0.003750000000001725	0.5557885956630777	3000.954299240303	3075.954299240303	3075.954299240303	3100.954299240303	0.9523809552192688	0.7818182110786438	0.7799999713897705	0.6268656849861145	0.625	3000	3075	3075	3100	1525
22.692956856924624	22.692956462184924	0	0	2	0	-0.004084792762614376	0.5557885956630777	3000.954299240303	3075.954299240303	3075.954299240303	3100.954299240303	0.9523809552192688	0.7818182110786438	0.7799999713897705	0.6268656849861145	0.625	3000	3075	3075	3100	1525
22.709968164243293	22.709968164243293	0	0	2	0	-0.004408389392195164	0.5722388070688318	3068.317914946866	3143.317914946866	3143.317914946866	3168.317914946866	1.0	0.800000011920929	0.7799999713897705	0.6268656849861145	0.625	3068	3143	3143	3168	1525
22.7325381960001	22.732538196000107	0	0	2	0	-0.004719902932875334	0.5751492522946045	3080.2361881464053	3155.2361881464053	3155.2361881464053	3180.2361881464053	1.0	0.800000011920929	0.7799999713897705	0.641791045665741	0.625	3080	3155	3155	3180	1525
22.745849213382463	22.74584921338247	0	0	2	0	-0.005018479547692923	0.5783582140260668	3093.3768864367435	3168.3768864367435	3168.3768864367435	3193.3768864367435	1.0	0.800000011920929	0.800000011920929	0.641791045665741	0.625	3093	3168	3168	3193	1525
22.760033789718214	22.760034184457915	0	0	2	0	-0.005303300858900523	0.5783582140260668	3093.3768864367435	3168.3768864367435	3168.3768864367435	3193.3768864367435	1.0	0.800000011920929	0.800000011920929	0.641791045665741	0.625	3093	3168	3168	3193	1525
22.776065353104528	22.776065353104528	0	0	2	0	-0.005573586191081798	0.5829036642366381	3111.990505049033	3186.990505049033	3186.990505049033	3211.990505049033	1.0	0.8181818127632141	0.800000011920929	0.641791045665741	0.65625	3111	3186	3186	3211	1531
22.793109423818194	22.7931094238182	0	0	2	0	-0.005828594710928545	0.5829036642366381	3111.990505049033	3186.990505049033	3186.990505049033	3211.990505049033	1.0	0.8181818127632141	0.800000011920929	0.641791045665741	0.625	3111	3186	3186	3211	1525
22.812501406260175	22.812501406260182	0	0	2	0	-0.006067627457813286	0.5829036642366381	3111.990505049033	3186.990505049033	3186.990505049033	3211.990505049033	1.0	0.8181818127632141	0.800000011920929	0.641791045665741	0.625	3111	3186	3186	3211	1525
22.826055188557284	22.82605518855729	0	0	2	0	-0.006290029259591776	0.5829036642366381	3111.990505049033	3186.990505049033	3186.990505049033	3211.990505049033	1.0	0.8181818127632141	0.800000011920929	0.641791045665741	0.625	3111	3186	3186	3211	1525
22.843008469140237	22.843008469140237	0	0	2	0	-0.006495190528384297	0.5829036642366381	3111.990505049033	3186.990505049033	3186.990505049033	3211.990505049033	1.0	0.8181818127632141	0.800000011920929	0.641791045665741	0.625	3111	3186	3186	3211	1525
22.865957845747566	22.865957845747573	0	0	2	0	-0.0066825489314136744	0.5783582140260668	3093.3768864367435	3168.3768864367435	3168.3768864367435	3193.3768864367435	1.0	0.800000011920929	0.800000011920929	0.641791045665741	0.625	3093	3168	3168	3193	1525
22.87599804998589	22.87599804998589	0	0	2	0	-0.006851590932320327	0.5783582140260668	3093.3768864367435	3168.3768864367435	3168.3768864367435	3193.3768864367435	1.0	0.800000011920929	0.800000011920929	0.641791045665741	0.625	3093	3168	3168	3193	1525
22.8930283048101	22.8930283048101	0	0	2	0	-0.007001853198729737	0.5783582140260668	3093.3768864367435	3168.3768864367435	3168.3768864367435	3193.3768864367435	1.0	0.800000011920929	0.800000011920929	0.641791045665741	0.625	3093	3168	3168	3193	1525
22.90995592731263	22.909955927312637	0	0	2	0	-0.007132923872214277	0.5619080026203127	3026.0132707301805	3101.0132707301805	3101.0132707301805	3126.0132707301805	0.9523809552192688	0.7818182110786438	0.800000011920929	0.641791045665741	0.625	3026	3101	3101	3126	1525
22.93251727479607	22.932518853754864	0	0	2	0	-0.007244443697168536	0.5557885956630777	3000.954299240303	3075.954299240303	3075.954299240303	3100.954299240303	0.9523809552192688	0.7818182110786438	0.7799999713897705	0.6268656849861145	0.625	3000	3075	3075	3100	1525
22.946066714956487	22.946066714956494	0	0	2	0	-0.007336107005503963	0.5483326853255726	2970.4223464082197	3045.4223464082197	3045.4223464082197	3070.4223464082197	0.9523809552192688	0.7636363506317139	0.7799999713897705	0.611940324306488	0.625	2970	3045	3045	3070	1525
22.95996352605183	22.959963131312136	0	0	2	0	-0.0074076625544638505	0.5483326853255726	2970.4223464082197	3045.4223464082197	3045.4223464082197	3070.4223464082197	0.9523809552192688	0.7636363506317139	0.7799999713897705	0.611940324306488	0.625	2970	3045	3045	3070	1525
22.976020747518568	22.976020747518568	0	0	2	0	-0.007458914215262262	0.5407275364114277	2939.2792616047964	3014.2792616047964	3014.2792616047964	3039.2792616047964	0.9523809552192688	0.7454545497894287	0.7599999904632568	0.611940324306488	0.625	2939	3014	3014	3039	1525
22.993008370455314	22.993008370455314	0	0	2	0	-0.00748972151065941	0.521441495187247	2860.3029227917764	2935.3029227917764	2935.3029227917764	2960.3029227917764	0.9047619104385376	0.7272727489471436	0.7599999904632568	0.5970149040222168	0.625	2860	2935	2935	2960	1525
23.012480485056138	23.012480879795845	0	0	2	0	-0.0075	0.5038431246689896	2788.2375955195125	2863.2375955195125	2863.2375955195125	2888.2375955195125	0.9047619104385376	0.6909090876579285	0.7400000095367432	0.5671641826629639	0.625	2788	2863	2863	2888	1525
23.025986898589395	23.0259868985894	0	0	2	0	-0.007489721510659197	0.4965364826971026	2758.316896644635	2833.316896644635	2833.316896644635	2858.316896644635	0.9047619104385376	0.6727272868156433	0.7400000095367432	0.5522388219833374	0.625	2758	2833	2833	2858	1525
23.0429875479362	23.042987153196506	0	0	2	0	-0.007458914215261837	0.4892298258240544	2728.3961367495026	2803.3961367495026	2803.3961367495026	2828.3961367495026	0.9047619104385376	0.6545454263687134	0.7400000095367432	0.5373134613037109	0.625	2728	2803	2803	2828	1525
23.065871792493233	23.06587179249324	0	0	2	0	-0.007407662554463213	0.45294244343665113	2579.7993058730863	2654.7993058730863	2654.7993058730863	2679.7993058730863	0.8571428656578064	0.6000000238418579	0.7200000286102295	0.49253731966018677	0.625	2579	2654	2654	2679	1525
23.079185573053486	23.079185573053493	0	0	2	0	-0.007336107005503117	0.45294244343665113	2579.7993058730863	2654.7993058730863	2654.7993058730863	2679.7993058730863	0.8571428656578064	0.6000000238418579	0.7200000286102295	0.49253731966018677	0.625	2579	2654	2654	2679	1525
23.09299988355179	23.09299988355179	0	0	2	0	-0.0072444436971674814	0.43877689323540947	2521.7913777990016	2596.7913777990016	2596.7913777990016	2621.7913777990016	0.8571428656578064	0.5636363625526428	0.699999988079071	0.4776119291782379	0.625	2521	2596	2596	2621	1525
23.11008855985142	23.11008974407052	0	0	2	0	-0.007132923872213018	0.4148640017767451	2423.8680872757714	2498.8680872757714	2498.8680872757714	2523.8680872757714	0.8095238208770752	0.5454545617103577	0.6800000071525574	0.447761207818985	0.625	2423	2498	2498	2523	1525
23.132656223170038	23.132656223170038	0	0	2	0	-0.0070018531987282775	0.38006914048942164	2281.3831303041816	2356.3831303041816	2356.3831303041816	2381.3831303041816	0.761904776096344	0.4909090995788574	0.6399999856948853	0.41791045665740967	0.59375	2281	2356	2356	2381	1518
23.146024477808716	23.146024477808723	0	0	2	0	-0.006851590932318671	0.3612308592093525	2204.2403684622986	2279.2403684622986	2279.2403684622986	2304.2403684622986	0.7142857313156128	0.4727272689342499	0.6399999856948853	0.4029850661754608	0.59375	2204	2279	2279	2304	1518
23.15999589470713	23.159995894707137	0	0	2	0	-0.006682548931411825	0.3523570546663519	2167.902138858711	2242.902138858711	2242.902138858711	2267.902138858711	0.7142857313156128	0.4545454680919647	0.6200000047683716	0.38805970549583435	0.59375	2167	2242	2242	2267	1518
23.17601561590248	23.176015615902486	0	0	2	0	-0.006495190528382261	0.34587130032813374	2141.3429748437075	2216.3429748437075	2216.3429748437075	2241.3429748437075	0.7142857313156128	0.4363636374473572	0.6000000238418579	0.38805970549583435	0.59375	2141	2216	2216	2241	1518
23.192997317743746	23.192997317743746	0	0	2	0	-0.006290029259589558	0.33908703400572726	2113.5614042534535	2188.5614042534535	2188.5614042534535	2213.5614042534535	0.7142857313156128	0.41818180680274963	0.6000000238418579	0.3731343150138855	0.59375	2113	2188	2188	2213	1518
23.212561801434084	23.21256180143409	0	0	2	0	-0.006067627457810893	0.32315242021831114	2048.309160793984	2123.309160793984	2123.309160793984	2148.309160793984	0.6666666865348816	0.41818180680274963	0.5799999833106995	0.35820895433425903	0.59375	2048	2123	2123	2148	1518
23.22602716203867	23.226027162038676	0	0	2	0	-0.005828594710925982	0.31860697000773985	2029.6955421816947	2104.6955421816947	2104.6955421816947	2129.6955421816947	0.6666666865348816	0.4000000059604645	0.5799999833106995	0.35820895433425903	0.59375	2029	2104	2104	2129	1518
23.242978074183434	23.242978074183434	0	0	2	0	-0.005573586191079074	0.29827615758376336	1946.440865305511	2021.440865305511	2021.440865305511	2046.440865305511	0.6190476417541504	0.38181817531585693	0.5600000023841858	0.34328359365463257	0.59375	1946	2021	2021	2046	1518
23.265863897699255	23.265863897699262	0	0	2	0	-0.005303300858897643	0.2965597412523939	1939.4121404285531	2014.4121404285531	2014.4121404285531	2039.4121404285531	0.6190476417541504	0.38181817531585693	0.5400000214576721	0.34328359365463257	0.59375	1939	2014	2014	2039	1518
23.276054103023114	23.276054497762814	0	0	2	0	-0.005018479547689897	0.2899993632466935	1912.5473924952098	1987.5473924952098	1987.5473924952098	2012.5473924952098	0.6190476417541504	0.3636363744735718	0.5400000214576721	0.3283582031726837	0.59375	1912	1987	1987	2012	1518
23.293025936371905	23.29302593637191	0	0	2	0	-0.004719902932872169	0.2899993632466935	1912.5473924952098	1987.5473924952098	1987.5473924952098	2012.5473924952098	0.6190476417541504	0.3636363744735718	0.5400000214576721	0.3283582031726837	0.59375	1912	1987	1987	2012	1518
23.310032506814196	23.310032506814196	0	0	2	0	-0.004408389392191869	0.2883575689036455	1905.8242446604283	1980.8242446604283	1980.8242446604283	2005.8242446604283	0.6190476417541504	0.3636363744735718	0.5199999809265137	0.3283582031726837	0.59375	1905	1980	1980	2005	1518
23.32602341201153	23.326023412011537	0	0	2	0	-0.00408479276261096	0.26996705323012904	1830.5150829773784	1905.5150829773784	1905.5150829773784	1930.5150829773784	0.5714285969734192	0.34545454382896423	0.5199999809265137	0.31343284249305725	0.59375	1830	1905	1905	1930	1518
23.345949082526253	23.34594908252626	0	0	2	0	-0.0037499999999981984	0.268399890512228	1824.0975516475737	1899.0975516475737	1899.0975516475737	1924.0975516475737	0.5714285969734192	0.34545454382896423	0.5	0.31343284249305725	0.59375	1824	1899	1899	1924	1518
23.359963131312135	23.359963131312135	0	0	2	0	-0.0034049287480447453	0.2619887590408325	1797.8439682722092	1872.8439682722092	1872.8439682722092	1897.8439682722092	0.5714285969734192	0.3272727131843567	0.5	0.2985074520111084	0.59375	1797	1872	1872	1897	1518
23.375996668396944	23.375996668396944	0	0	2	0	-0.0030505248230665973	0.2604962209801176	1791.7320249135817	1866.7320249135817	1866.7320249135817	1891.7320249135817	0.5714285969734192	0.3272727131843567	0.47999998927116394	0.2985074520111084	0.59375	1791	1866	1866	1891	1518
23.393263767040416	23.393263767040423	0	0	2	0	-0.002687759621587804	0.2485914597849348	1742.9820278193079	1817.9820278193079	1817.9820278193079	1842.9820278193079	0.523809552192688	0.3272727131843567	0.47999998927116394	0.2985074520111084	0.59375	1742	1817	1817	1842	1518
23.41258351211752	23.41258351211752	0	0	2	0	-0.0023176274578101184	0.24083705722840865	1711.2277493503334	1786.2277493503334	1786.2277493503334	1811.2277493503334	0.523809552192688	0.30909091234207153	0.46000000834465027	0.28358209133148193	0.59375	1711	1786	1786	1811	1518
23.425970714261744	23.42597071426175	0	0	2	0	-0.001941142838266886	0.2394191460111248	1705.421402915556	1780.421402915556	1780.421402915556	1805.421402915556	0.523809552192688	0.30909091234207153	0.4399999976158142	0.28358209133148193	0.59375	1705	1780	1780	1805	1518
23.44320899690721	23.443208996907217	0	0	2	0	-0.0015593376811311472	0.23800123479384094	1699.6150564807785	1774.6150564807785	1774.6150564807785	1799.6150564807785	0.523809552192688	0.30909091234207153	0.41999998688697815	0.28358209133148193	0.59375	1699	1774	1774	1799	1518
23.466164294610024	23.466164689349725	0	0	2	0	-0.0011732584877996617	0.2172972789184371	1614.8323571709998	1689.8323571709998	1689.8323571709998	1714.8323571709998	0.4761904776096344	0.290909081697464	0.3799999952316284	0.26865673065185547	0.59375	1614	1689	1689	1714	1518
23.479208467956013	23.47920846795602	0	0	2	0	-0.0007839634745053146	0.2172972789184371	1614.8323571709998	1689.8323571709998	1689.8323571709998	1714.8323571709998	0.4761904776096344	0.290909081697464	0.3799999952316284	0.26865673065185547	0.59375	1614	1689	1689	1714	1518
23.493061857684495	23.493061857684495	0	0	2	0	-0.00039251967181998156	0.2113339166298731	1590.4123885993304	1665.4123885993304	1665.4123885993304	1690.4123885993304	0.4761904776096344	0.27272728085517883	0.3799999952316284	0.2537313401699066	0.59375	1590	1665	1665	1690	1518
23.510040401608165	23.510040401608173	0	0	2	0	2.1022320417459897e-15	0.2100652611389089	1585.217244363832	1660.217244363832	1660.217244363832	1685.217244363832	0.4761904776096344	0.27272728085517883	0.36000001430511475	0.2537313401699066	0.59375	1585	1660	1660	1685	1518
23.532560696162932	23.532560696162932	0	0	2	0	0.0003925196718241803	0.2017884586951626	1551.3237383566907	1626.3237383566907	1626.3237383566907	1651.3237383566907	0.4761904776096344	0.2545454502105713	0.3199999928474426	0.23880596458911896	0.59375	1551	1626	1626	1651	1518
23.543031166672918	23.543031166672918	0	0	2	0	0.0007839634745094961	0.2017884586951626	1551.3237383566907	1626.3237383566907	1626.3237383566907	1651.3237383566907	0.4761904776096344	0.2545454502105713	0.3199999928474426	0.23880596458911896	0.59375	1551	1626	1626	1651	1518
23.559988394652855	23.559988394652855	0	0	2	0	0.0011732584878038144	0.19492957397961796	1523.2366054465356	1598.2366054465356	1598.2366054465356	1623.2366054465356	0.4761904776096344	0.23636363446712494	0.30000001192092896	0.2238806039094925	0.59375	1523	1598	1598	1623	1518
23.57609022170555	23.57609061644525	0	0	2	0	0.0015593376811352598	0.18190540916439313	1469.90265052819	1544.90265052819	1544.90265052819	1569.90265052819	0.4285714328289032	0.23636363446712494	0.2800000011920929	0.2238806039094925	0.59375	1469	1544	1544	1569	1518
23.59317652956699	23.59317692430669	0	0	2	0	0.0019411428382709467	0.17527040223132317	1442.7322971372682	1517.7322971372682	1517.7322971372682	1542.7322971372682	0.4285714328289032	0.2181818187236786	0.25999999046325684	0.20895522832870483	0.59375	1442	1517	1517	1542	1518
23.612592985870293	23.612592591130593	0	0	2	0	0.0023176274578141174	0.1707249482954616	1424.118663269915	1499.118663269915	1499.118663269915	1524.118663269915	0.4285714328289032	0.20000000298023224	0.25999999046325684	0.20895522832870483	0.59375	1424	1499	1499	1524	1518
23.62600505661554	23.62600505661554	0	0	2	0	0.002687759621591729	0.1707249482954616	1424.118663269915	1499.118663269915	1499.118663269915	1524.118663269915	0.4285714328289032	0.20000000298023224	0.25999999046325684	0.20895522832870483	0.59375	1424	1499	1499	1524	1518
23.642961495116083	23.642961495116083	0	0	2	0	0.0030505248230704384	0.16968017237177535	1419.84030586242	1494.84030586242	1494.84030586242	1519.84030586242	0.4285714328289032	0.20000000298023224	0.23999999463558197	0.20895522832870483	0.59375	1419	1494	1494	1519	1518
23.660225041102272	23.660225435841973	0	0	2	0	0.0034049287480484914	0.1513642856645495	1344.8367497963304	1419.8367497963304	1419.8367497963304	1444.8367497963304	0.380952388048172	0.1818181872367859	0.2199999988079071	0.19402985274791718	0.59375	1344	1419	1419	1444	1518
23.679193862587162	23.679193862587162	0	0	2	0	0.003750000000001839	0.1513642856645495	1344.8367497963304	1419.8367497963304	1419.8367497963304	1444.8367497963304	0.380952388048172	0.1818181872367859	0.2199999988079071	0.19402985274791718	0.59375	1344	1419	1419	1444	1518
23.693042515439252	23.69304251543926	0	0	2	0	0.004084792762614487	0.14584867894204695	1322.2503402676823	1397.2503402676823	1397.2503402676823	1422.2503402676823	0.380952388048172	0.16363635659217834	0.20000000298023224	0.19402985274791718	0.59375	1322	1397	1397	1422	1518
23.710019480404135	23.710019480404135	0	0	2	0	0.004408389392195271	0.14420688795287218	1315.5272061670116	1390.5272061670116	1390.5272061670116	1415.5272061670116	0.380952388048172	0.16363635659217834	0.18000000715255737	0.17910447716712952	0.59375	1315	1390	1390	1415	1518
23.732664512703707	23.732664512703714	0	0	2	0	0.004719902932875436	0.14420688795287218	1315.5272061670116	1390.5272061670116	1390.5272061670116	1415.5272061670116	0.380952388048172	0.16363635659217834	0.18000000715255737	0.17910447716712952	0.59375	1315	1390	1390	1415	1518
23.745820002644756	23.745819607905062	0	0	2	0	0.005018479547693022	0.1268611499555965	1244.4964090681676	1319.4964090681676	1319.4964090681676	1344.4964090681676	0.3333333432674408	0.145454540848732	0.1599999964237213	0.17910447716712952	0.59375	1244	1319	1319	1344	1518
23.76004168451219	23.76004207925189	0	0	2	0	0.005303300858900616	0.12626413494570932	1242.0516326026795	1317.0516326026795	1317.0516326026795	1342.0516326026795	0.3333333432674408	0.145454540848732	0.1599999964237213	0.16417910158634186	0.59375	1242	1317	1317	1342	1518
23.775971010316518	23.775971010316525	0	0	2	0	0.0055735861910818875	0.12626413494570932	1242.0516326026795	1317.0516326026795	1317.0516326026795	1342.0516326026795	0.3333333432674408	0.145454540848732	0.1599999964237213	0.16417910158634186	0.59375	1242	1317	1317	1342	1518
23.79310508168151	23.793105081681517	0	0	2	0	0.005828594710928628	0.12544323960902976	1238.6900661989769	1313.6900661989769	1313.6900661989769	1338.6900661989769	0.3333333432674408	0.145454540848732	0.14000000059604645	0.16417910158634186	0.59375	1238	1313	1313	1338	1518
23.8125902226924	23.812589827952706	0	0	2	0	0.006067627457813364	0.12037539752561655	1217.9372528673998	1292.9372528673998	1292.9372528673998	1317.9372528673998	0.3333333432674408	0.12727272510528564	0.14000000059604645	0.1492537260055542	0.59375	1217	1292	1292	1317	1518
23.82621387391619	23.826213873916195	0	0	2	0	0.006290029259591848	0.11962912877326581	1214.8812823265234	1289.8812823265234	1289.8812823265234	1314.8812823265234	0.3333333432674408	0.12727272510528564	0.11999999731779099	0.1492537260055542	0.59375	1214	1289	1289	1314	1518
23.843046758891013	23.84304675889102	0	0	2	0	0.006495190528384363	0.11962912877326581	1214.8812823265234	1289.8812823265234	1289.8812823265234	1314.8812823265234	0.3333333432674408	0.12727272510528564	0.11999999731779099	0.1492537260055542	0.59375	1214	1289	1289	1314	1518
23.86599534601895	23.865995346018956	0	0	2	0	0.006682548931413734	0.11962912877326581	1214.8812823265234	1289.8812823265234	1289.8812823265234	1314.8812823265234	0.3333333432674408	0.12727272510528564	0.11999999731779099	0.1492537260055542	0.59375	1214	1289	1289	1314	1518
23.879247941925897	23.879248336665597	0	0	2	0	0.006851590932320382	0.11962912877326581	1214.8812823265234	1289.8812823265234	1289.8812823265234	1314.8812823265234	0.3333333432674408	0.12727272510528564	0.11999999731779099	0.1492537260055542	0.59375	1214	1289	1289	1314	1518
23.892989620319618	23.892989620319625	0	0	2	0	0.007001853198729785	0.11918136796288525	1213.047701808015	1288.047701808015	1288.047701808015	1313.047701808015	0.3333333432674408	0.12727272510528564	0.11999999731779099	0.13432836532592773	0.59375	1213	1288	1288	1313	1518
23.90997250637998	23.90997250637998	0	0	2	0	0.0071329238722143175	0.11985300989960557	1215.7980755388849	1290.7980755388849	1290.7980755388849	1315.7980755388849	0.3333333432674408	0.12727272510528564	0.14000000059604645	0.13432836532592773	0.59375	1215	1290	1290	1315	1518
23.925964201056715	23.925964201056722	0	0	2	0	0.00724444369716857	0.11985300989960557	1215.7980755388849	1290.7980755388849	1290.7980755388849	1315.7980755388849	0.3333333432674408	0.12727272510528564	0.14000000059604645	0.13432836532592773	0.59375	1215	1290	1290	1315	1518
23.94581289733018	23.94581289733018	0	0	2	0	0.007336107005503991	0.1211962937730462	1221.2988230006242	1296.2988230006242	1296.2988230006242	1321.2988230006242	0.3333333432674408	0.12727272510528564	0.18000000715255737	0.13432836532592773	0.5625	1221	1296	1296	1321	1512
23.960023131746347	23.960023131746347	0	0	2	0	0.007407662554463871	0.1211962937730462	1221.2988230006242	1296.2988230006242	1296.2988230006242	1321.2988230006242	0.3333333432674408	0.12727272510528564	0.18000000715255737	0.13432836532592773	0.5625	1221	1296	1296	1321	1512
23.976103642855307	23.976103642855314	0	0	2	0	0.0074589142152622755	0.12261420350466201	1227.1051633515908	1302.1051633515908	1302.1051633515908	1327.1051633515908	0.3333333432674408	0.12727272510528564	0.20000000298023224	0.1492537260055542	0.5625	1227	1302	1302	1327	1512
23.993031660097536	23.993031660097543	0	0	2	0	0.007489721510659418	0.1286521943892116	1251.8307360238214	1326.8307360238214	1326.8307360238214	1351.8307360238214	0.3333333432674408	0.145454540848732	0.23999999463558197	0.1492537260055542	0.59375	1251	1326	1326	1351	1518
24.012465879687284	24.01246548494759	0	0	2	0	0.0075	0.13655585807317228	1284.1962388096404	1359.1962388096404	1359.1962388096404	1384.1962388096404	0.3333333432674408	0.16363635659217834	0.30000001192092896	0.16417910158634186	0.59375	1284	1359	1359	1384	1518
24.025980188014515	24.025980188014522	0	0	2	0	0.00748972151065919	0.14311624047916327	1311.0610047621735	1386.0610047621735	1386.0610047621735	1411.0610047621735	0.3333333432674408	0.1818181872367859	0.3199999928474426	0.17910447716712952	0.5625	1311	1386	1386	1411	1512
24.043126101570472	24.043126101570472	0	0	2	0	0.007458914215261823	0.16135750134267024	1385.7589679982348	1460.7589679982348	1460.7589679982348	1485.7589679982348	0.380952388048172	0.20000000298023224	0.36000001430511475	0.17910447716712952	0.59375	1385	1460	1460	1485	1518
24.06586034504197	24.065859950302276	0	0	2	0	0.007407662554463192	0.17626930391832962	1446.82279954556	1521.82279954556	1521.82279954556	1546.82279954556	0.380952388048172	0.23636363446712494	0.41999998688697815	0.20895522832870483	0.59375	1446	1521	1521	1546	1518
24.07922662598216	24.079226625982166	0	0	2	0	0.007336107005503089	0.17626930391832962	1446.82279954556	1521.82279954556	1521.82279954556	1546.82279954556	0.380952388048172	0.23636363446712494	0.41999998688697815	0.20895522832870483	0.59375	1446	1521	1521	1546	1518
24.093004225688475	24.093004225688475	0	0	2	0	0.007244443697167448	0.19376429575147913	1518.4647911023071	1593.4647911023071	1593.4647911023071	1618.4647911023071	0.4285714328289032	0.2545454502105713	0.4399999976158142	0.20895522832870483	0.59375	1518	1593	1593	1618	1518
24.110122902205212	24.110123296944913	0	0	2	0	0.007132923872212977	0.20278736484695725	1555.41425904829	1630.41425904829	1630.41425904829	1655.41425904829	0.4285714328289032	0.27272728085517883	0.46000000834465027	0.23880596458911896	0.59375	1555	1630	1630	1655	1518
24.132685039168045	24.132685039168045	0	0	2	0	0.00700185319872823	0.22043160493694136	1627.6674222167749	1702.6674222167749	1702.6674222167749	1727.6674222167749	0.4761904776096344	0.290909081697464	0.47999998927116394	0.23880596458911896	0.59375	1627	1702	1702	1727	1518
24.145843292286983	24.14584289754729	0	0	2	0	0.006851590932318617	0.2280367650091648	1658.81055271253	1733.81055271253	1733.81055271253	1758.81055271253	0.4761904776096344	0.30909091234207153	0.5	0.2537313401699066	0.59375	1658	1733	1733	1758	1518
24.159980105119182	24.159980105119182	0	0	2	0	0.006682548931411765	0.22990243881940842	1666.4504869654775	1741.4504869654775	1741.4504869654775	1766.4504869654775	0.4761904776096344	0.30909091234207153	0.5	0.26865673065185547	0.59375	1666	1741	1741	1766	1518
24.176044826640194	24.176044826640194	0	0	2	0	0.006495190528382194	0.24963623686512904	1747.2603899627034	1822.2603899627034	1822.2603899627034	1847.2603899627034	0.523809552192688	0.3272727131843567	0.5199999809265137	0.28358209133148193	0.59375	1747	1822	1822	1847	1518
24.19316981899211	24.19317021373181	0	0	2	0	0.006290029259589486	0.255599607856416	1771.6803941720236	1846.6803941720236	1846.6803941720236	1871.6803941720236	0.523809552192688	0.34545454382896423	0.5400000214576721	0.28358209133148193	0.59375	1771	1846	1846	1871	1518
24.212506143136558	24.212506143136565	0	0	2	0	0.006067627457810815	0.2776468409975963	1861.9638138851567	1936.9638138851567	1936.9638138851567	1961.9638138851567	0.5714285969734192	0.3636363744735718	0.5600000023841858	0.31343284249305725	0.59375	1861	1936	1936	1961	1518
24.225983740671808	24.225983345932114	0	0	2	0	0.005828594710925898	0.2961866029073943	1937.8841389057795	2012.8841389057795	2012.8841389057795	2037.8841389057795	0.6190476417541504	0.38181817531585693	0.5600000023841858	0.3283582031726837	0.59375	1937	2012	2012	2037	1518
24.243052285246797	24.243052285246804	0	0	2	0	0.005573586191078985	0.3045380315762847	1972.0832393048856	2047.0832393048856	2047.0832393048856	2072.083239304886	0.6190476417541504	0.4000000059604645	0.5799999833106995	0.34328359365463257	0.59375	1972	2047	2047	2072	1518
24.26009240856348	24.26009280330318	0	0	2	0	0.00530330085889755	0.30908348178685596	1990.696857917175	2065.6968579171753	2065.6968579171753	2090.6968579171753	0.6190476417541504	0.41818180680274963	0.5799999833106995	0.34328359365463257	0.625	1990	2065	2065	2090	1525
24.280296765305536	24.280297160045237	0	0	2	0	0.005018479547689799	0.3294889262807903	2074.2571531198364	2149.2571531198364	2149.2571531198364	2174.2571531198364	0.6666666865348816	0.4363636374473572	0.6000000238418579	0.35820895433425903	0.625	2074	2149	2149	2174	1525
24.292976593909557	24.292976593909565	0	0	2	0	0.004719902932872067	0.33627318813284823	2102.038705404014	2177.038705404014	2177.038705404014	2202.038705404014	0.6666666865348816	0.4545454680919647	0.6000000238418579	0.3731343150138855	0.625	2102	2177	2177	2202	1525
24.31000053289859	24.3100005328986	0	0	2	0	0.004408389392191762	0.3523570546663519	2167.902138858711	2242.902138858711	2242.902138858711	2267.902138858711	0.7142857313156128	0.4545454680919647	0.6200000047683716	0.38805970549583435	0.625	2167	2242	2242	2267	1525
24.33240280028342	24.332402800283425	0	0	2	0	0.00408479276261085	0.37270982950481013	2251.2467518221974	2326.2467518221974	2326.2467518221974	2351.2467518221974	0.7142857313156128	0.5090909004211426	0.6399999856948853	0.41791045665740967	0.625	2251	2326	2326	2351	1525
24.345838555410594	24.3458385554106	0	0	2	0	0.003749999999998084	0.3915480985659272	2328.3894636274717	2403.3894636274717	2403.3894636274717	2428.3894636274717	0.761904776096344	0.5272727012634277	0.6399999856948853	0.43283581733703613	0.625	2328	2403	2403	2428	1525
24.359969447147314	24.359969447147314	0	0	2	0	0.0034049287480446273	0.3915480985659272	2328.3894636274717	2403.3894636274717	2403.3894636274717	2428.3894636274717	0.761904776096344	0.5272727012634277	0.6399999856948853	0.43283581733703613	0.625	2328	2403	2403	2428	1525
24.37604522137989	24.376045221379897	0	0	2	0	0.0030505248230664763	0.4007204366775592	2365.950188194605	2440.950188194605	2440.950188194605	2465.950188194605	0.761904776096344	0.5454545617103577	0.6600000262260437	0.447761207818985	0.625	2365	2440	2440	2465	1525
24.393088897353863	24.393088897353863	0	0	2	0	0.0026877596215876803	0.40772857149812713	2394.6485002848303	2469.6485002848303	2469.6485002848303	2494.6485002848303	0.761904776096344	0.5636363625526428	0.6600000262260437	0.46268656849861145	0.625	2394	2469	2469	2494	1525
24.412514432670235	24.412514037930542	0	0	2	0	0.002317627457809993	0.4480170675978732	2559.6298918132907	2634.6298918132907	2634.6298918132907	2659.6298918132907	0.8571428656578064	0.6000000238418579	0.6800000071525574	0.49253731966018677	0.625	2559	2634	2634	2659	1525
24.426225321367454	24.42622571610716	0	0	2	0	0.001941142838266758	0.45763714013259804	2599.024088842989	2674.024088842989	2674.024088842989	2699.024088842989	0.8571428656578064	0.6181818246841431	0.699999988079071	0.5074626803398132	0.625	2599	2674	2674	2699	1525
24.442966626732165	24.442966626732172	0	0	2	0	0.0015593376811310177	0.4693399786281942	2646.947212482455	2721.947212482455	2721.947212482455	2746.947212482455	0.8571428656578064	0.6545454263687134	0.699999988079071	0.5223880410194397	0.625	2646	2721	2721	2746	1525
24.465862318740463	24.46586231874047	0	0	2	0	0.001173258487799531	0.5010073064601244	2776.6249199542094	2851.6249199542094	2851.6249199542094	2876.6249199542094	0.9047619104385376	0.6909090876579285	0.7200000286102295	0.5671641826629639	0.65625	2776	2851	2851	2876	1531
24.47595778653661	24.47595778653662	0	0	2	0	0.0007839634745051831	0.5010073064601244	2776.6249199542094	2851.6249199542094	2851.6249199542094	2876.6249199542094	0.9047619104385376	0.6909090876579285	0.7200000286102295	0.5671641826629639	0.65625	2776	2851	2851	2876	1531
24.493019620536728	24.49302001527643	0	0	2	0	0.00039251967181984945	0.5111497666408766	2818.15829439439	2893.15829439439	2893.15829439439	2918.15829439439	0.9047619104385376	0.7090908885002136	0.7400000095367432	0.5820895433425903	0.65625	2818	2893	2893	2918	1531
24.509980795913656	24.509980795913656	0	0	2	0	-2.234540319601648e-15	0.5230018737244961	2866.692672901812	2941.692672901812	2941.692672901812	2966.692672901812	0.9047619104385376	0.7454545497894287	0.7400000095367432	0.5970149040222168	0.65625	2866	2941	2941	2966	1531
24.53250938000209	24.532509380002097	0	0	2	0	-0.0003925196718243124	0.5526542702272756	2988.1192365806937	3063.1192365806937	3063.1192365806937	3088.1192365806937	0.9523809552192688	0.7818182110786438	0.7599999904632568	0.6268656849861145	0.65625	2988	3063	3063	3088	1531
24.54573552834922	24.54573552834922	0	0	2	0	-0.0007839634745096277	0.5600355389313911	3018.3455319240466	3093.3455319240466	3093.3455319240466	3118.3455319240466	0.9523809552192688	0.800000011920929	0.7599999904632568	0.641791045665741	0.65625	3018	3093	3093	3118	1531
24.56001010533629	24.56001010533629	0	0	2	0	-0.0011732584878039452	0.5707003865357656	3062.01808286396	3137.01808286396	3137.01808286396	3162.01808286396	0.9523809552192688	0.8181818127632141	0.7799999713897705	0.6567164063453674	0.65625	3062	3137	3137	3162	1531
24.575997852616034	24.57599785261604	0	0	2	0	-0.0015593376811353892	0.5855155929567211	3122.686353157773	3197.686353157773	3197.686353157773	3222.686353157773	1.0	0.8181818127632141	0.7799999713897705	0.6716417670249939	0.65625	3122	3197	3197	3222	1531
24.599299731774373	24.599300126514073	0	0	2	0	-0.0019411428382710746	0.5929715000159703	3153.2182925653983	3228.2182925653983	3228.2182925653983	3253.2182925653983	1.0	0.8363636136054993	0.7799999713897705	0.6865671873092651	0.65625	3153	3228	3228	3253	1531
24.61000467766543	24.61000467766543	0	0	2	0	-0.002317627457814243	0.60094980802109	3185.8894638463635	3260.8894638463635	3260.8894638463635	3285.8894638463635	1.0	0.8545454740524292	0.800000011920929	0.6865671873092651	0.65625	3185	3260	3260	3285	1531
24.626959142467477	24.626959142467477	0	0	2	0	-0.0026877596215918523	0.6039348802014963	3198.1133344251275	3273.1133344251275	3273.1133344251275	3298.1133344251275	1.0	0.8545454740524292	0.800000011920929	0.7014925479888916	0.65625	3198	3273	3273	3298	1531
24.652451432214313	24.652451037474613	0	0	2	0	-0.003050524823070559	0.619592938930241	3262.233084919337	3337.233084919337	3337.233084919337	3362.233084919337	1.0	0.8909090757369995	0.8199999928474426	0.7164179086685181	0.65625	3262	3337	3337	3362	1531
24.659991749940296	24.659991355200596	0	0	2	0	-0.0034049287480486094	0.619592938930241	3262.233084919337	3337.233084919337	3337.233084919337	3362.233084919337	1.0	0.8909090757369995	0.8199999928474426	0.7164179086685181	0.6875	3262	3337	3337	3362	1537
24.679138204289636	24.679138204289636	0	0	2	0	-0.003750000000001954	0.6271981029546083	3293.376231599121	3368.376231599121	3368.376231599121	3393.376231599121	1.0	0.9090909361839294	0.8199999928474426	0.7313432693481445	0.65625	3293	3368	3368	3393	1531
24.692997120373896	24.692997120373903	0	0	2	0	-0.004084792762614598	0.6271981029546083	3293.376231599121	3368.376231599121	3368.376231599121	3393.376231599121	1.0	0.9090909361839294	0.8199999928474426	0.7313432693481445	0.65625	3293	3368	3368	3393	1531
24.710009611911666	24.710009217171965	0	0	2	0	-0.004408389392195378	0.6271981029546083	3293.376231599121	3368.376231599121	3368.376231599121	3393.376231599121	1.0	0.9090909361839294	0.8199999928474426	0.7313432693481445	0.6875	3293	3368	3368	3393	1537
24.732537406520706	24.732537011781005	0	0	2	0	-0.00471990293287554	0.6271981029546083	3293.376231599121	3368.376231599121	3368.376231599121	3393.376231599121	1.0	0.9090909361839294	0.8199999928474426	0.7313432693481445	0.65625	3293	3368	3368	3393	1531
24.745716580843677	24.745716580843677	0	0	2	0	-0.00501847954769312	0.6271981029546083	3293.376231599121	3368.376231599121	3368.376231599121	3393.376231599121	1.0	0.9090909361839294	0.8199999928474426	0.7313432693481445	0.6875	3293	3368	3368	3393	1537
24.7600061579393	24.7600057631996	0	0	2	0	-0.00530330085890071	0.6271981029546083	3293.376231599121	3368.376231599121	3368.376231599121	3393.376231599121	1.0	0.9090909361839294	0.8199999928474426	0.7313432693481445	0.6875	3293	3368	3368	3393	1537
24.775998247355737	24.775998247355737	0	0	2	0	-0.005573586191081975	0.6271981029546083	3293.376231599121	3368.376231599121	3368.376231599121	3393.376231599121	1.0	0.9090909361839294	0.8199999928474426	0.7313432693481445	0.65625	3293	3368	3368	3393	1531
24.799188809919016	24.799188809919023	0	0	2	0	-0.005828594710928711	0.6271981029546083	3293.376231599121	3368.376231599121	3368.376231599121	3393.376231599121	1.0	0.9090909361839294	0.8199999928474426	0.7313432693481445	0.65625	3293	3368	3368	3393	1531
24.812429563635	24.812429563635	0	0	2	0	-0.0060676274578134425	0.6271981029546083	3293.376231599121	3368.376231599121	3368.376231599121	3393.376231599121	1.0	0.9090909361839294	0.8199999928474426	0.7313432693481445	0.6875	3293	3368	3368	3393	1537
24.826009793491927	24.826009398752227	0	0	2	0	-0.00629002925959192	0.6271981029546083	3293.376231599121	3368.376231599121	3368.376231599121	3393.376231599121	1.0	0.9090909361839294	0.8199999928474426	0.7313432693481445	0.6875	3293	3368	3368	3393	1537
24.843034521960355	24.843034521960355	0	0	2	0	-0.006495190528384429	0.6271981029546083	3293.376231599121	3368.376231599121	3368.376231599121	3393.376231599121	1.0	0.9090909361839294	0.8199999928474426	0.7313432693481445	0.6875	3293	3368	3368	3393	1537
24.866094030943643	24.86609403094365	0	0	2	0	-0.006682548931413794	0.6271981029546083	3293.376231599121	3368.376231599121	3368.376231599121	3393.376231599121	1.0	0.9090909361839294	0.8199999928474426	0.7313432693481445	0.6875	3293	3368	3368	3393	1537
24.875988576233112	24.87598857623312	0	0	2	0	-0.006851590932320435	0.6271981029546083	3293.376231599121	3368.376231599121	3368.376231599121	3393.376231599121	1.0	0.9090909361839294	0.8199999928474426	0.7313432693481445	0.6875	3293	3368	3368	3393	1537
24.893002251989977	24.893002251989984	0	0	2	0	-0.007001853198729832	0.6271981029546083	3293.376231599121	3368.376231599121	3368.376231599121	3393.376231599121	1.0	0.9090909361839294	0.8199999928474426	0.7313432693481445	0.6875	3293	3368	3368	3393	1537
24.909960664189015	24.909960664189022	0	0	2	0	-0.007132923872214358	0.619592938930241	3262.233084919337	3337.233084919337	3337.233084919337	3362.233084919337	1.0	0.8909090757369995	0.8199999928474426	0.7164179086685181	0.6875	3262	3337	3337	3362	1537
24.932594643777023	24.93259464377703	0	0	2	0	-0.007244443697168604	0.6160108528030452	3247.5644422284704	3322.5644422284704	3322.5644422284704	3347.5644422284704	1.0	0.8909090757369995	0.800000011920929	0.7164179086685181	0.65625	3247	3322	3322	3347	1531
24.945883950475952	24.94588395047596	0	0	2	0	-0.007336107005504019	0.6084803304120676	3216.726953037417	3291.726953037417	3291.726953037417	3316.726953037417	1.0	0.8727272748947144	0.800000011920929	0.7014925479888916	0.65625	3216	3291	3291	3316	1531
24.95998089459858	24.95998089459858	0	0	2	0	-0.007407662554463892	0.6084803304120676	3216.726953037417	3291.726953037417	3291.726953037417	3316.726953037417	1.0	0.8727272748947144	0.800000011920929	0.7014925479888916	0.65625	3216	3291	3291	3316	1531
24.97599351047935	24.975993510479356	0	0	2	0	-0.00745891421526229	0.60094980802109	3185.8894638463635	3260.8894638463635	3260.8894638463635	3285.8894638463635	1.0	0.8545454740524292	0.800000011920929	0.6865671873092651	0.65625	3185	3260	3260	3285	1531
24.992974817580915	24.992974817580922	0	0	2	0	-0.007489721510659424	0.5964043429093575	3167.275784213819	3242.275784213819	3242.275784213819	3267.275784213819	1.0	0.8363636136054993	0.800000011920929	0.6865671873092651	0.65625	3167	3242	3242	3267	1531
25.012417326704337	25.012417326704337	0	0	2	0	-0.0075	0.5900610431672924	3141.2999717700623	3216.2999717700623	3216.2999717700623	3241.2999717700623	1.0	0.8363636136054993	0.7799999713897705	0.6716417670249939	0.65625	3141	3216	3216	3241	1531
25.026046899023612	25.026046899023612	0	0	2	0	-0.007489721510659184	0.5855155929567211	3122.686353157773	3197.686353157773	3197.686353157773	3222.686353157773	1.0	0.8181818127632141	0.7799999713897705	0.6716417670249939	0.65625	3122	3197	3197	3222	1531
25.04308149598451	25.04308149598451	0	0	2	0	-0.007458914215261809	0.5826051477309484	3110.7680799582336	3185.7680799582336	3185.7680799582336	3210.7680799582336	1.0	0.8181818127632141	0.7799999713897705	0.6567164063453674	0.65625	3110	3185	3185	3210	1531
25.06577034439065	25.06577034439065	0	0	2	0	-0.007407662554463171	0.5586990408888504	3012.8725724398423	3087.8725724398423	3087.8725724398423	3112.8725724398423	0.9523809552192688	0.7818182110786438	0.7799999713897705	0.641791045665741	0.65625	3012	3087	3087	3112	1531
25.07601344483414	25.07601344483414	0	0	2	0	-0.007336107005503062	0.5481088051155432	2969.505556948149	3044.505556948149	3044.505556948149	3069.505556948149	0.9523809552192688	0.7636363506317139	0.7599999904632568	0.6268656849861145	0.65625	2969	3044	3044	3069	1531
25.092967514896486	25.092967514896493	0	0	2	0	-0.007244443697167414	0.5407275364114277	2939.2792616047964	3014.2792616047964	3014.2792616047964	3039.2792616047964	0.9523809552192688	0.7454545497894287	0.7599999904632568	0.611940324306488	0.65625	2939	3014	3014	3039	1531
25.109966585284496	25.109966585284504	0	0	2	0	-0.007132923872212937	0.5333462563824298	2909.05291988605	2984.05291988605	2984.05291988605	3009.05291988605	0.9523809552192688	0.7272727489471436	0.7599999904632568	0.5970149040222168	0.65625	2909	2984	2984	3009	1531
25.132465958635223	25.13246595863523	0	0	2	0	-0.007001853198728183	0.5083885748795609	2806.851214131802	2881.851214131802	2881.851214131802	2906.851214131802	0.9047619104385376	0.7090908885002136	0.7400000095367432	0.5671641826629639	0.65625	2806	2881	2881	2906	1531
25.145743423143195	25.145743423143195	0	0	2	0	-0.006851590932318564	0.4937752912204658	2747.0098175478074	2822.0098175478074	2822.0098175478074	2847.0098175478074	0.9047619104385376	0.6727272868156433	0.7200000286102295	0.5522388219833374	0.65625	2747	2822	2822	2847	1531
25.159967078709123	25.159967078709123	0	0	2	0	-0.006682548931411705	0.46740647391596823	2639.02951068589	2714.02951068589	2714.02951068589	2739.02951068589	0.8571428656578064	0.6363636255264282	0.7200000286102295	0.5223880410194397	0.65625	2639	2714	2714	2739	1531
25.17602903705224	25.176029037052245	0	0	2	0	-0.0064951905283821285	0.45309168992202675	2580.4104702306995	2655.4104702306995	2655.4104702306995	2680.4104702306995	0.8571428656578064	0.6000000238418579	0.699999988079071	0.5074626803398132	0.65625	2580	2655	2655	2680	1531
25.192982712374892	25.192982712374892	0	0	2	0	-0.006290029259589413	0.4434716024861407	2541.016212180746	2616.016212180746	2616.016212180746	2641.016212180746	0.8571428656578064	0.581818163394928	0.6800000071525574	0.49253731966018677	0.65625	2541	2616	2616	2641	1531
25.21245719541391	25.212456800674218	0	0	2	0	-0.006067627457810738	0.4148640017767451	2423.8680872757714	2498.8680872757714	2498.8680872757714	2523.8680872757714	0.8095238208770752	0.5454545617103577	0.6800000071525574	0.447761207818985	0.625	2423	2498	2498	2523	1525
25.2260508464206	25.2260508464206	0	0	2	0	-0.005828594710925815	0.4080797327610095	2396.086505656334	2471.086505656334	2471.086505656334	2496.086505656334	0.8095238208770752	0.5272727012634277	0.6600000262260437	0.447761207818985	0.625	2396	2471	2471	2496	1525
25.242963863554273	25.24296386355428	0	0	2	0	-0.005573586191078896	0.40107159302305817	2367.388173429423	2442.388173429423	2442.388173429423	2467.388173429423	0.8095238208770752	0.5090909004211426	0.6600000262260437	0.43283581733703613	0.625	2367	2442	2442	2467	1525
25.265804292004745	25.265804292004745	0	0	2	0	-0.005303300858897456	0.38006914048942164	2281.3831303041816	2356.3831303041816	2356.3831303041816	2381.3831303041816	0.761904776096344	0.4909090995788574	0.6399999856948853	0.41791045665740967	0.625	2281	2356	2356	2381	1525
25.280165711725544	25.280166106465245	0	0	2	0	-0.0050184795476897	0.3731356204045353	2252.990365556572	2327.990365556572	2327.990365556572	2352.990365556572	0.761904776096344	0.4727272689342499	0.6399999856948853	0.4029850661754608	0.625	2252	2327	2327	2352	1525
25.293036199604074	25.29303619960408	0	0	2	0	-0.0047199029328719635	0.3731356204045353	2252.990365556572	2327.990365556572	2327.990365556572	2352.990365556572	0.761904776096344	0.4727272689342499	0.6399999856948853	0.4029850661754608	0.625	2252	2327	2327	2352	1525
25.310108691576055	25.310108691576062	0	0	2	0	-0.0044083893921916546	0.3523570546663519	2167.902138858711	2242.902138858711	2242.902138858711	2267.902138858711	0.7142857313156128	0.4545454680919647	0.6200000047683716	0.38805970549583435	0.625	2167	2242	2242	2267	1525
25.33249714307143	25.332497143071436	0	0	2	0	-0.004084792762610739	0.34363249166687915	2132.1750533758704	2207.1750533758704	2207.1750533758704	2232.1750533758704	0.7142857313156128	0.4363636374473572	0.6000000238418579	0.3731343150138855	0.625	2132	2207	2207	2232	1525
[truncated: 25,961 more rows]
